# Supplementary material for: A collection of forcefield precursors for metal–organic frameworks
Source: RSC Adv. 2019 Nov 13;9(63):36492–507. doi: 10.1039/c9ra07327b (PMC9075174; doi:10.1039/c9ra07327b)
Supplement: RA-009-C9RA07327B-s5901 [file RA-009-C9RA07327B-s5901.xyz]

  202
jmolscript: load "" {1 1 1} spacegroup "x,y,z" unitcell [{      9.831700     0.000000     0.000000 }, {     -4.915783    16.686268     0.000000 }, {      0.000000    -0.779458    18.179998 }]
Zn     1.953900    11.566560     0.062903     0.923679
Zn     6.869724     4.729979     9.027096     0.924017
Zn     2.962017     4.340250    18.117095     0.923679
Zn    -1.953807    11.176831     9.152902     0.924016
Zn     2.457958     8.343134     0.000000     1.029296
Zn    -2.457891     7.953405     9.089999     1.029185
H      3.746895     7.825589    14.094952     0.118286
H      4.872625     8.028211    12.093335     0.114253
H      6.133064    11.673225    13.165955     0.111610
H      4.960141    11.498237    15.145756     0.116673
H     -2.414627     8.776239    16.207468     0.109710
H     -0.639027     8.388349     1.436220     0.110695
H      1.647856    14.889256    16.927396     0.111070
H     -1.192523    15.461909     1.547118     0.109963
H     -1.168956     7.691492    13.175045     0.117692
H     -0.043227     7.488870    15.176662     0.113652
H      1.217182     3.843856    14.104042     0.112396
H      0.044261     4.018844    12.124241     0.116432
H      2.501213     6.740842    11.062529     0.109268
H      4.276823     7.908190     7.653779     0.112362
H      6.563647     0.627825    10.342601     0.111138
H      3.723269     0.834630     7.542881     0.111235
H      1.169022     8.081221     4.085046     0.118286
H      0.043292     7.878599     6.086663     0.114253
H     -1.217147     4.233585     5.014043     0.111610
H     -0.044224     4.408573     3.034242     0.116673
H      7.330544     7.130571     1.972530     0.109709
H      5.554944     7.518461    16.743778     0.110695
H      3.268061     1.017554     1.252602     0.111070
H      6.108440     0.444901    16.632880     0.109963
H      6.084873     8.215318     5.004953     0.117692
H      4.959144     8.417940     3.003336     0.113652
H      3.698735    12.062954     4.075956     0.112396
H      4.871656    11.887966     6.055757     0.116432
H      2.414704     9.165968     7.117469     0.109268
H      0.639094     7.998620    10.526219     0.112362
H     -1.647730    15.278985     7.837397     0.111138
H      1.192648    15.072180    10.637117     0.111236
H      0.575202    11.293559    15.249382     0.313658
H     -0.346023    12.404503    15.102124     0.314507
H      1.880859    13.068822    15.253018     0.106318
H      2.085356    12.401552    13.847704     0.104126
H      1.740272    14.682421    13.578641     0.169960
H      0.546701    13.902944    12.922343     0.160964
H      0.366783    14.576965    14.325838     0.150672
H     -0.569205    11.966884    12.855077     0.101745
H     -1.106020    10.806593    13.764076     0.098919
H      0.160299     9.942484    12.046067     0.185653
H      1.397130    10.783229    12.518747     0.158016
H      0.848517     9.623407    13.416839     0.154108
H      5.491023     4.223522    12.020615     0.314132
H      4.569789     3.112578    12.167873     0.314630
H      6.796666     2.448259    12.016979     0.106957
H      7.001168     3.115529    13.422293     0.102195
H      6.656067     0.834660    13.691356     0.169591
H      5.462501     1.614137    14.347654     0.160490
H      5.282578     0.940116    12.944159     0.150669
H      4.346611     3.550197    14.414920     0.101607
H      3.809805     4.710488    13.505921     0.099527
H      5.076132     5.574597    15.223930     0.185198
H      6.312956     4.733852    14.751250     0.156063
H      5.764352     5.893674    13.853158     0.153637
H      4.340715     4.613251     2.930616     0.313658
H      5.261940     3.502307     3.077874     0.314507
H      3.035058     2.837988     2.926980     0.106318
H      2.830561     3.505258     4.332294     0.104126
H      3.175645     1.224389     4.601357     0.169960
H      4.369216     2.003866     5.257655     0.160964
H      4.549134     1.329845     3.854160     0.150671
H      5.485122     3.939926     5.324921     0.101745
H      6.021937     5.100217     4.415922     0.098919
H      4.755618     5.964326     6.133931     0.185652
H      3.518787     5.123581     5.661251     0.158016
H      4.067400     6.283403     4.763159     0.154108
H     -0.575106    11.683288     6.159383     0.314132
H      0.346128    12.794232     6.012125     0.314630
H     -1.880749    13.458551     6.163019     0.106957
H     -2.085251    12.791281     4.757705     0.102195
H     -1.740150    15.072150     4.488642     0.169590
H     -0.546584    14.292673     3.832344     0.160490
H     -0.366661    14.966694     5.235839     0.150669
H      0.569306    12.356613     3.765078     0.101607
H      1.106112    11.196322     4.674077     0.099527
H     -0.160215    10.332213     2.956068     0.185198
H     -1.397039    11.172958     3.428748     0.156064
H     -0.848435    10.013136     4.326840     0.153637
C      3.459816     9.523810    16.105660     0.596324
C      4.227672     9.646672    14.820153    -0.019236
C      4.214887     8.607706    13.903517    -0.109213
C      4.891308     8.726740    12.707273    -0.101138
C      5.599195     9.880312    12.414212    -0.017256
C      5.638526    10.907013    13.344482    -0.125685
C      4.945391    10.797239    14.534908    -0.124086
C      6.292330    10.006029    11.093253     0.602979
C     -0.148419     9.167854    17.511519     0.603921
C     -1.331176     8.317917    17.852576    -0.017249
C     -2.430360     8.289459    16.998480    -0.112089
C     -1.367556     8.370077     0.858278    -0.091462
C      0.568328    13.868189     0.383780     0.564769
C      0.272400    15.325481     0.183436    -0.015665
C      0.982251    15.295640    17.435527    -0.125985
C     -0.707818    15.950971     0.920817    -0.120882
C     -1.456049     5.993271    11.164337     0.596969
C     -0.688193     5.870409    12.449844    -0.020506
C     -0.700970     6.909375    13.366480    -0.109412
C     -0.024549     6.790341    14.562724    -0.098533
C      0.683328     5.636769    14.855785    -0.018796
C      0.722651     4.610068    13.925515    -0.126879
C      0.029516     4.719842    12.735089    -0.122730
C      1.376463     5.511052    16.176744     0.604395
C      4.767419     6.349227     9.758478     0.603321
C      3.584668     7.199164     9.417421    -0.016700
C      2.485485     7.227622    10.271517    -0.110034
C      3.548294     7.926462     8.231721    -0.094700
C      5.484134     2.428350     8.706219     0.565470
C      5.188194     0.971058     8.906563    -0.017018
C      5.898039     0.221441     9.834470    -0.123899
C      4.207970     0.345568     8.169182    -0.123335
C      1.456101     6.383000     2.074338     0.596324
C      0.688245     6.260138     3.359845    -0.019236
C      0.701030     7.299104     4.276481    -0.109213
C      0.024609     7.180070     5.472725    -0.101138
C     -0.683278     6.026498     5.765786    -0.017256
C     -0.722609     4.999797     4.835516    -0.125685
C     -0.029474     5.109571     3.645090    -0.124086
C     -1.376413     5.900781     7.086745     0.602979
C      5.064336     6.738956     0.668479     0.603920
C      6.247093     7.588893     0.327422    -0.017249
C      7.346277     7.617351     1.181518    -0.112089
C      6.283473     7.536733    17.321720    -0.091462
C      4.347589     2.038621    17.796218     0.564769
C      4.643517     0.581329    17.996562    -0.015665
C      3.933666     0.611170     0.744471    -0.125985
C      5.623735    -0.044161    17.259181    -0.120882
C      6.371966     9.913539     7.015661     0.596969
C      5.604110    10.036401     5.730154    -0.020506
C      5.616887     8.997435     4.813518    -0.109412
C      4.940466     9.116469     3.617274    -0.098533
C      4.232589    10.270041     3.324213    -0.018796
C      4.193266    11.296742     4.254483    -0.126879
C      4.886401    11.186968     5.444909    -0.122730
C      3.539454    10.395758     2.003254     0.604395
C      0.148498     9.557583     8.421520     0.603321
C      1.331249     8.707646     8.762577    -0.016700
C      2.430432     8.679188     7.908481    -0.110035
C      1.367623     7.980348     9.948277    -0.094700
C     -0.568217    13.478460     9.473779     0.565470
C     -0.272277    14.935752     9.273435    -0.017018
C     -0.982122    15.685369     8.345528    -0.123899
C      0.707947    15.561242    10.010816    -0.123335
C      1.441381    12.850044    14.416738     0.012860
C      0.982246    14.118028    13.751350    -0.481885
C     -0.304735    11.279905    13.489559     0.017119
C      0.605676    10.322643    12.807809    -0.470623
C      6.357190     2.667037    12.853259     0.015132
C      5.898045     1.399053    13.518647    -0.481242
C      4.611087     4.237176    13.780438     0.016537
C      5.521506     5.194438    14.462188    -0.467328
C      3.474536     3.056766     3.763260     0.012859
C      3.933671     1.788782     4.428648    -0.481884
C      5.220652     4.626905     4.690439     0.017120
C      4.310241     5.584167     5.372189    -0.470623
C     -1.441273    13.239773     5.326739     0.015132
C     -0.982128    14.507757     4.661351    -0.481242
C      0.304830    11.669634     4.399560     0.016537
C     -0.605589    10.712372     3.717810    -0.467328
O      3.209112    10.591097    16.727598    -0.561360
O      3.118652     8.361561    16.445444    -0.561958
O     -2.860978    11.062803    10.894000    -0.554759
O      6.132070     9.092265    10.253155    -0.566958
O     -0.172995     9.880536    16.503257    -0.579589
O      0.855398     9.914844     0.151076    -0.609241
O      1.438431    12.580622    17.766221    -0.588572
O      0.017750    13.229234     1.283690    -0.563861
O      8.124938     4.925984    10.542399    -0.561649
O     -1.797204     7.155520    10.824553    -0.562182
O      2.054846     4.454278    16.375997    -0.554774
O      1.216210     6.424816    17.016842    -0.567413
O      4.742837     5.636545    10.766740    -0.579369
O      5.771235     6.381695     8.938923    -0.609551
O      6.354241     2.936459     9.503776    -0.588506
O      4.933561     3.067305     7.806309    -0.564330
O      1.706805     5.315713     1.452400    -0.561359
O      1.797265     7.545249     1.734554    -0.561958
O      7.776895     4.844007     7.285998    -0.554759
O     -1.216153     6.814545     7.926843    -0.566958
O      5.088912     6.026274     1.676741    -0.579589
O      4.060519     5.991966    18.028922    -0.609241
O      3.477486     3.326188     0.413777    -0.588572
O      4.898167     2.677576    16.896308    -0.563861
O     -3.209021    10.980826     7.637599    -0.561648
O      6.713121     8.751290     7.355445    -0.562182
O      2.861071    11.452532     1.804001    -0.554774
O      3.699707     9.481994     1.163156    -0.567413
O      0.173080    10.270265     7.413258    -0.579369
O     -0.855318     9.525115     9.241075    -0.609551
O     -1.438324    12.970351     8.676222    -0.588505
O     -0.017644    12.839505    10.373689    -0.564330
N      0.297951    11.936589    14.682530    -0.238606
N      5.213767     3.580492    12.587467    -0.240265
N      4.617966     3.970221     3.497468    -0.238606
N     -0.297850    12.326318     5.592531    -0.240265

The following XYZ coordinates are in angstroms. Other properties are in atomic units.
The sperically averaged electron density of each atom fit to a function of the form exp(a - br)
eigen_1, eigen_2 and eigen_3 are the three eigenvalues of traceless quadrupole moment tensor
  atom number  atomic symbol              X              Y              Z     net charge C6 coefficient C8 coefficient C10 coefficient fluctuating dipole atomic polarizability isotropic forcefield polarizability              a              b squared Pearson coefficient          <r^3>          <r^4>         wp_QDO          m_QDO          q_QDO       dipole_x       dipole_y       dipole_z         dipole            Qxy            Qxz            Qyz     Q(x^2-y^2)  Q(3z^2 - R^2)        eigen_1        eigen_2        eigen_3 static polarizability      alpha(xx)      alpha(xy)      alpha(xz)      alpha(yy)      alpha(yz)      alpha(zz) atomic spin moment
            1             Zn       1.953900      11.566560       0.062903       0.923679      89.686172 0.18533199E+04  0.59107760E+05                                16.840525                           14.392722      -0.053091       1.853284                    0.998778      46.275970     128.403479       0.458190       0.419147      -1.125382       0.016600       0.029770       0.011365       0.035930       0.045431      -0.018500      -0.009901       0.019891      -0.034112      -0.041414      -0.016894       0.058308             20.012727      17.706805      -4.472317       1.225308      24.024072      -0.106755      18.307304           0.000001
            2             Zn       6.869724       4.729979       9.027096       0.924017      89.712980 0.18539312E+04  0.59135122E+05                                16.847326                           14.397749      -0.056315       1.852275                    0.998796      46.280271     128.445171       0.457960       0.419302      -1.125222       0.017123      -0.030086      -0.011548       0.036493      -0.044898       0.018350      -0.010396       0.020509      -0.032491      -0.041068      -0.016733       0.057801             20.022052      17.715598       4.474740      -1.222740      24.037123      -0.104271      18.313435           0.000001
            3             Zn       2.962017       4.340250      18.117095       0.923679      89.686190 0.18533205E+04  0.59107783E+05                                16.840528                           14.392725      -0.053091       1.853284                    0.998778      46.275975     128.403504       0.458189       0.419147      -1.125382      -0.016600      -0.029770      -0.011365       0.035930       0.045431      -0.018500      -0.009901       0.019890      -0.034112      -0.041414      -0.016894       0.058308             20.012731      17.706809      -4.472318       1.225308      24.024077      -0.106754      18.307306           0.000001
            4             Zn      -1.953807      11.176831       9.152902       0.924016      89.713019 0.18539322E+04  0.59135164E+05                                16.847333                           14.397755      -0.056316       1.852274                    0.998796      46.280280     128.445221       0.457960       0.419302      -1.125222      -0.017123       0.030086       0.011548       0.036493      -0.044898       0.018350      -0.010396       0.020509      -0.032491      -0.041068      -0.016733       0.057801             20.022061      17.715606       4.474742      -1.222742      24.037134      -0.104271      18.313443           0.000001
            5             Zn       2.457958       8.343134       0.000000       1.029296      75.224562 0.13695090E+04  0.40845483E+05                                16.369521                           13.553055       0.096177       1.912270                    0.998619      44.440285     122.639150       0.408306       0.502968      -1.066044       0.000000      -0.000000      -0.000000       0.000000      -0.020622      -0.007405       0.039063       0.141269       0.082049      -0.098591       0.032980       0.065610             20.013203      19.270730       1.350840       1.069942      17.495782      -2.309607      23.273096           0.000005
            6             Zn      -2.457891       7.953405       9.089999       1.029185      75.198300 0.13691393E+04  0.40837555E+05                                16.374721                           13.558053       0.088375       1.909818                    0.998618      44.464089     122.767003       0.407864       0.503475      -1.065623      -0.000000       0.000000       0.000000       0.000000       0.021138       0.007519       0.039642       0.141611       0.080557      -0.098980       0.032719       0.066261             20.018905      19.279500      -1.346858      -1.071498      17.501920      -2.309336      23.275294           0.000005
            7              H       3.746895       7.825589      14.094952       0.118286       0.927580 0.67572888E+01  0.64078922E+02                                 1.612980                            1.553739      -0.967492       2.425028                    0.998228       3.478921       9.811407       0.482113       1.339723      -0.695577      -0.017974      -0.032554       0.006356       0.037725       0.010051      -0.003999       0.004556      -0.019357      -0.010258      -0.014897      -0.001142       0.016039              1.628977       1.573813       0.264353      -0.138200       1.805089      -0.137275       1.508028          -0.000001
            8              H       4.872625       8.028211      12.093335       0.114253       0.958558 0.68959094E+01  0.66372045E+02                                 1.698091                            1.604539      -1.333940       2.246450                    0.993403       3.833676      11.245987       0.454540       1.400039      -0.681267      -0.000484      -0.028384      -0.024494       0.037494       0.005489      -0.005243       0.005359      -0.011148      -0.002676      -0.011872       0.002428       0.009443              1.743632       1.435547       0.025220      -0.040586       1.784738       0.450579       2.010611          -0.000001
            9              H       6.133064      11.673225      13.165955       0.111610       1.178777 0.86232339E+01  0.84563887E+02                                 1.706519                            1.612919      -1.047049       2.377092                    0.997748       3.321999       8.711512       0.552084       1.131322      -0.745769       0.018346       0.033187      -0.006129       0.038413       0.011291      -0.002732       0.007698      -0.023382      -0.008415      -0.017075      -0.002332       0.019406              1.733929       1.802322       0.397782      -0.193560       1.882478      -0.132357       1.516987          -0.000001
           10              H       4.960141      11.498237      15.145756       0.116673       1.119315 0.81996814E+01  0.79271132E+02                                 1.641636                            1.568642      -0.999495       2.404078                    0.998461       3.214408       8.323719       0.562997       1.125335      -0.748013       0.002577       0.030367       0.025386       0.039664       0.009526      -0.002454       0.006526      -0.024259      -0.000724      -0.016585      -0.000664       0.017249              1.655677       1.462493      -0.022507      -0.096707       1.746329       0.367694       1.758208          -0.000001
           11              H      -2.414627       8.776239      16.207468       0.109710       1.051930 0.78117927E+01  0.76524809E+02                                 1.724299                            1.646551      -1.056001       2.371905                    0.997511       3.611023      10.224176       0.480423       1.301461      -0.703277      -0.001624       0.016692      -0.031606       0.035780       0.000815       0.004793      -0.006178       0.007901       0.034119      -0.011771      -0.002511       0.014282              1.753547       1.597159       0.084712      -0.027858       1.564110      -0.388981       2.099370          -0.000001
           12              H      -0.639027       8.388349       1.436220       0.110695       0.971709 0.68924527E+01  0.66401571E+02                                 1.722343                            1.610178      -1.301074       2.258702                    0.993802       3.855078      11.353789       0.450709       1.410605      -0.679260       0.029406      -0.001349       0.021214       0.036285       0.004246       0.005446      -0.004861       0.007008       0.016881      -0.011114       0.001722       0.009391              1.805453       2.170527       0.046856       0.471150       1.394979      -0.016609       1.850852          -0.000001
           13              H       1.647856      14.889256      16.927396       0.111070       1.180801 0.85364674E+01  0.84106587E+02                                 1.760335                            1.643469      -0.984923       2.406989                    0.998111       3.385911       9.112313       0.523936       1.186523      -0.731639       0.031120      -0.013238      -0.018481       0.038539      -0.001928      -0.017051      -0.002095       0.006715      -0.000051      -0.016096      -0.002713       0.018809              1.810840       1.711385      -0.355763      -0.335773       1.966968       0.301793       1.754167          -0.000001
           14              H      -1.192523      15.461909       1.547118       0.109963       1.214614 0.89049731E+01  0.88702221E+02                                 1.791415                            1.676891      -1.088295       2.356372                    0.997235       3.463868       9.384623       0.519273       1.184155      -0.731733      -0.022231      -0.018183       0.022276       0.036347      -0.000545      -0.015660      -0.002163       0.008993      -0.007653      -0.014951      -0.002900       0.017851              1.827810       1.556369       0.182781      -0.317242       1.994346      -0.413177       1.932715          -0.000001
           15              H      -1.168956       7.691492      13.175045       0.117692       0.929657 0.67715212E+01  0.64199567E+02                                 1.610108                            1.551183      -0.954774       2.429499                    0.998405       3.475573       9.776921       0.484830       1.332512      -0.697038      -0.018116       0.033097      -0.006416       0.038272      -0.010054       0.004121       0.004557      -0.019183      -0.010494      -0.014926      -0.001077       0.016003              1.626004       1.571023      -0.263381       0.137721       1.801554      -0.136780       1.505436          -0.000001
           16              H      -0.043227       7.488870      15.176662       0.113652       0.958974 0.68994055E+01  0.66422946E+02                                 1.699683                            1.605789      -1.328469       2.248629                    0.993508       3.835940      11.258982       0.453945       1.401511      -0.680998      -0.000533       0.028181       0.024695       0.037474      -0.005465       0.005311       0.005460      -0.011076      -0.002972      -0.011937       0.002445       0.009492              1.745367       1.436523      -0.025245       0.040613       1.786713       0.451723       2.012866          -0.000001
           17              H       1.217182       3.843856      14.104042       0.112396       1.178547 0.86234588E+01  0.84587014E+02                                 1.708306                            1.614563      -1.054238       2.374717                    0.997738       3.320576       8.715711       0.550838       1.133600      -0.745215       0.017967      -0.032950       0.006088       0.038021      -0.011359       0.002694       0.007735      -0.023139      -0.008322      -0.017054      -0.002317       0.019371              1.735763       1.804186      -0.398282       0.193879       1.884482      -0.132518       1.518620          -0.000001
           18              H       0.044261       4.018844      12.124241       0.116432       1.121160 0.82162926E+01  0.79477351E+02                                 1.644115                            1.570778      -1.006759       2.400755                    0.998363       3.215945       8.331950       0.562281       1.126121      -0.747831       0.002799      -0.030157      -0.025150       0.039367      -0.009491       0.002595       0.006624      -0.024427      -0.000426      -0.016747      -0.000545       0.017291              1.658249       1.464318       0.022599       0.096984       1.749232       0.368918       1.761197          -0.000001
           19              H       2.501213       6.740842      11.062529       0.109268       1.055007 0.78395078E+01  0.76870005E+02                                 1.728074                            1.649747      -1.064072       2.368247                    0.997447       3.617350      10.249474       0.479801       1.301899      -0.703166      -0.002038      -0.016662       0.031754       0.035918      -0.001061      -0.004549      -0.006364       0.007806       0.034170      -0.011911      -0.002318       0.014229              1.757543       1.600175      -0.085007       0.028033       1.567363      -0.390809       2.105091          -0.000001
           20              H       4.276823       7.908190       7.653779       0.112362       0.966574 0.68503435E+01  0.65904433E+02                                 1.717513                            1.606284      -1.303455       2.259095                    0.993701       3.844810      11.321070       0.450755       1.412419      -0.678943       0.029147       0.001401      -0.021021       0.035964      -0.004180      -0.005487      -0.004836       0.007121       0.016959      -0.011095       0.001639       0.009456              1.800015       2.162842      -0.046697      -0.468118       1.392000      -0.016553       1.845203          -0.000001
           21              H       6.563647       0.627825      10.342601       0.111138       1.187369 0.85942241E+01  0.84843926E+02                                 1.769401                            1.650970      -1.001335       2.399985                    0.997958       3.393131       9.149765       0.521662       1.189332      -0.730988       0.030860       0.013052       0.018486       0.038268       0.001939       0.017093      -0.002216       0.006461       0.000006      -0.016221      -0.002564       0.018785              1.820605       1.720603       0.359405       0.339181       1.977969       0.304765       1.763241          -0.000001
           22              H       3.723269       0.834630       7.542881       0.111235       1.205084 0.88215279E+01  0.87660296E+02                                 1.781663                            1.668793      -1.075334       2.362995                    0.997449       3.451288       9.337877       0.520660       1.183839      -0.731816      -0.022297       0.018084      -0.022029       0.036186       0.000644       0.015613      -0.002191       0.009125      -0.007367      -0.014874      -0.002974       0.017847              1.817476       1.548542      -0.180596       0.313921       1.982562      -0.408813       1.921323          -0.000001
           23              H       1.169022       8.081221       4.085046       0.118286       0.927581 0.67572975E+01  0.64079027E+02                                 1.612981                            1.553740      -0.967494       2.425027                    0.998228       3.478924       9.811418       0.482112       1.339723      -0.695577       0.017974       0.032553      -0.006356       0.037725       0.010051      -0.003999       0.004556      -0.019357      -0.010258      -0.014897      -0.001142       0.016039              1.628978       1.573814       0.264354      -0.138200       1.805091      -0.137276       1.508029          -0.000001
           24              H       0.043292       7.878599       6.086663       0.114253       0.958559 0.68959151E+01  0.66372114E+02                                 1.698091                            1.604539      -1.333941       2.246450                    0.993403       3.833678      11.245994       0.454540       1.400039      -0.681267       0.000484       0.028384       0.024494       0.037494       0.005489      -0.005243       0.005359      -0.011148      -0.002676      -0.011872       0.002428       0.009443              1.743632       1.435547       0.025220      -0.040586       1.784738       0.450580       2.010612          -0.000001
           25              H      -1.217147       4.233585       5.014043       0.111610       1.178776 0.86232308E+01  0.84563844E+02                                 1.706518                            1.612918      -1.047050       2.377092                    0.997748       3.321999       8.711509       0.552085       1.131321      -0.745770      -0.018346      -0.033187       0.006129       0.038413       0.011291      -0.002732       0.007698      -0.023382      -0.008415      -0.017075      -0.002332       0.019406              1.733928       1.802321       0.397781      -0.193559       1.882477      -0.132357       1.516986          -0.000001
           26              H      -0.044224       4.408573       3.034242       0.116673       1.119313 0.81996685E+01  0.79270977E+02                                 1.641635                            1.568641      -0.999494       2.404079                    0.998461       3.214405       8.323710       0.562997       1.125335      -0.748013      -0.002577      -0.030367      -0.025386       0.039664       0.009526      -0.002454       0.006526      -0.024259      -0.000724      -0.016585      -0.000664       0.017249              1.655676       1.462492      -0.022507      -0.096707       1.746328       0.367694       1.758206          -0.000001
           27              H       7.330544       7.130571       1.972530       0.109709       1.051931 0.78117957E+01  0.76524846E+02                                 1.724299                            1.646552      -1.056001       2.371905                    0.997511       3.611024      10.224180       0.480422       1.301461      -0.703277       0.001624      -0.016692       0.031606       0.035780       0.000815       0.004793      -0.006178       0.007901       0.034119      -0.011771      -0.002511       0.014282              1.753547       1.597160       0.084712      -0.027858       1.564111      -0.388981       2.099371          -0.000001
           28              H       5.554944       7.518461      16.743778       0.110695       0.971708 0.68924450E+01  0.66401480E+02                                 1.722343                            1.610177      -1.301073       2.258702                    0.993802       3.855076      11.353783       0.450709       1.410605      -0.679260      -0.029407       0.001349      -0.021214       0.036285       0.004246       0.005446      -0.004861       0.007008       0.016881      -0.011114       0.001722       0.009391              1.805452       2.170526       0.046856       0.471150       1.394979      -0.016609       1.850852          -0.000001
           29              H       3.268061       1.017554       1.252602       0.111070       1.180802 0.85364717E+01  0.84106642E+02                                 1.760336                            1.643470      -0.984923       2.406989                    0.998111       3.385912       9.112317       0.523936       1.186523      -0.731639      -0.031120       0.013238       0.018481       0.038539      -0.001928      -0.017051      -0.002095       0.006715      -0.000051      -0.016096      -0.002713       0.018809              1.810841       1.711386      -0.355763      -0.335773       1.966968       0.301793       1.754168          -0.000001
           30              H       6.108440       0.444901      16.632880       0.109963       1.214613 0.89049609E+01  0.88702054E+02                                 1.791412                            1.676889      -1.088294       2.356373                    0.997235       3.463866       9.384610       0.519274       1.184153      -0.731733       0.022231       0.018183      -0.022276       0.036347      -0.000544      -0.015660      -0.002163       0.008993      -0.007653      -0.014951      -0.002900       0.017851              1.827807       1.556367       0.182780      -0.317241       1.994343      -0.413176       1.932713          -0.000001
           31              H       6.084873       8.215318       5.004953       0.117692       0.929658 0.67715283E+01  0.64199649E+02                                 1.610109                            1.551183      -0.954776       2.429499                    0.998405       3.475575       9.776927       0.484830       1.332511      -0.697038       0.018116      -0.033097       0.006416       0.038272      -0.010054       0.004121       0.004557      -0.019183      -0.010494      -0.014926      -0.001077       0.016003              1.626005       1.571023      -0.263381       0.137721       1.801555      -0.136780       1.505436          -0.000001
           32              H       4.959144       8.417940       3.003336       0.113652       0.958975 0.68994108E+01  0.66423007E+02                                 1.699683                            1.605789      -1.328469       2.248629                    0.993508       3.835941      11.258984       0.453945       1.401510      -0.680998       0.000533      -0.028181      -0.024695       0.037474      -0.005465       0.005311       0.005460      -0.011076      -0.002972      -0.011937       0.002445       0.009492              1.745367       1.436523      -0.025245       0.040613       1.786713       0.451723       2.012866          -0.000001
           33              H       3.698735      12.062954       4.075956       0.112396       1.178547 0.86234612E+01  0.84587048E+02                                 1.708306                            1.614564      -1.054238       2.374717                    0.997738       3.320576       8.715713       0.550838       1.133601      -0.745215      -0.017967       0.032950      -0.006088       0.038021      -0.011359       0.002694       0.007735      -0.023139      -0.008322      -0.017054      -0.002317       0.019371              1.735763       1.804186      -0.398283       0.193879       1.884483      -0.132518       1.518621          -0.000001
           34              H       4.871656      11.887966       6.055757       0.116432       1.121159 0.82162875E+01  0.79477290E+02                                 1.644114                            1.570778      -1.006759       2.400755                    0.998363       3.215944       8.331947       0.562281       1.126121      -0.747831      -0.002799       0.030157       0.025150       0.039367      -0.009491       0.002595       0.006624      -0.024427      -0.000426      -0.016747      -0.000545       0.017292              1.658249       1.464317       0.022599       0.096984       1.749232       0.368918       1.761197          -0.000001
           35              H       2.414704       9.165968       7.117469       0.109268       1.055009 0.78395237E+01  0.76870196E+02                                 1.728076                            1.649748      -1.064075       2.368246                    0.997447       3.617354      10.249486       0.479801       1.301898      -0.703166       0.002038       0.016662      -0.031754       0.035918      -0.001061      -0.004549      -0.006364       0.007806       0.034170      -0.011911      -0.002318       0.014229              1.757545       1.600176      -0.085007       0.028033       1.567364      -0.390809       2.105093          -0.000001
           36              H       0.639094       7.998620      10.526219       0.112362       0.966574 0.68503474E+01  0.65904474E+02                                 1.717513                            1.606284      -1.303455       2.259095                    0.993701       3.844810      11.321067       0.450755       1.412418      -0.678943      -0.029147      -0.001401       0.021021       0.035964      -0.004180      -0.005487      -0.004836       0.007121       0.016959      -0.011095       0.001639       0.009456              1.800015       2.162842      -0.046697      -0.468118       1.392000      -0.016553       1.845203          -0.000001
           37              H      -1.647730      15.278985       7.837397       0.111138       1.187370 0.85942299E+01  0.84844001E+02                                 1.769402                            1.650971      -1.001336       2.399985                    0.997958       3.393132       9.149770       0.521661       1.189333      -0.730988      -0.030860      -0.013052      -0.018486       0.038268       0.001939       0.017093      -0.002216       0.006461       0.000006      -0.016221      -0.002564       0.018785              1.820605       1.720604       0.359405       0.339181       1.977970       0.304765       1.763242          -0.000001
           38              H       1.192648      15.072180      10.637117       0.111236       1.205082 0.88215087E+01  0.87660058E+02                                 1.781661                            1.668792      -1.075333       2.362996                    0.997449       3.451284       9.337864       0.520660       1.183839      -0.731816       0.022298      -0.018084       0.022029       0.036187       0.000644       0.015613      -0.002191       0.009125      -0.007367      -0.014874      -0.002974       0.017848              1.817474       1.548541      -0.180596       0.313921       1.982559      -0.408812       1.921321          -0.000001
           39              H       0.575202      11.293559      15.249382       0.313658       0.527671 0.33084780E+01  0.26953886E+02                                 1.238352                            1.188438      -1.228419       2.410992                    0.998788       2.773589       7.910445       0.469631       1.600871      -0.647773       0.013495      -0.019071       0.008805       0.024967      -0.005443       0.001103       0.005146       0.005909      -0.016628      -0.009673       0.000486       0.009187              1.270757       1.055065      -0.073749       0.086733       1.402979      -0.308068       1.354228          -0.000001
           40              H      -0.346023      12.404503      15.102124       0.314507       0.578394 0.38398876E+01  0.31515908E+02                                 1.198770                            1.192704      -0.985964       2.563362                    0.999521       2.278724       5.917585       0.537176       1.389243      -0.691468      -0.029580       0.020805       0.016240       0.039643      -0.008261      -0.008459       0.004832       0.014331      -0.013181      -0.009532      -0.007916       0.017448              1.194442       1.201211      -0.134993      -0.136187       1.226681       0.123830       1.155435           0.000001
           41              H       1.880859      13.068822      15.253018       0.106318       1.151491 0.86928556E+01  0.86315077E+02                                 1.755411                            1.673937      -0.861507       2.459901                    0.998119       3.469113       9.471855       0.510311       1.208779      -0.725902       0.023297       0.017353       0.029473       0.041383       0.013783       0.009453       0.000576       0.006225      -0.005711      -0.015690      -0.002520       0.018210              1.780106       1.538258       0.060129       0.335856       1.581262       0.229192       2.220799           0.000001
           42              H       2.085356      12.401552      13.847704       0.104126       1.041646 0.79710624E+01  0.77427354E+02                                 1.644731                            1.607318      -0.627726       2.571194                    0.999904       3.335974       8.999682       0.518811       1.215398      -0.725136       0.025446      -0.005814      -0.026371       0.037104       0.003340      -0.011566      -0.001137       0.002869      -0.008246      -0.011986      -0.000805       0.012791              1.654246       1.714620      -0.283819      -0.265000       1.661173       0.261101       1.586946           0.000002
           43              H       1.740272      14.682421      13.578641       0.169960       0.915754 0.64546024E+01  0.58641474E+02                                 1.435898                            1.388391      -0.727867       2.551196                    0.999984       2.846817       7.092763       0.601984       1.119916      -0.750644       0.012977       0.003201      -0.003082       0.013717       0.000183      -0.000011      -0.003137       0.006102      -0.008524      -0.005432       0.000953       0.004479              1.444998       1.475690       0.336751      -0.090617       1.641040      -0.125330       1.218264           0.000000
           44              H       0.546701      13.902944      12.922343       0.160964       0.983139 0.71356765E+01  0.67663877E+02                                 1.593975                            1.526351      -1.084999       2.373148                    0.998225       3.287167       8.865558       0.527570       1.224347      -0.721206      -0.004962      -0.007918      -0.014002       0.016833      -0.002280       0.002216      -0.000353      -0.000700      -0.006241      -0.003468      -0.000407       0.003875              1.606225       1.329560       0.113789       0.327311       1.480198       0.094551       2.008915           0.000000
           45              H       0.366783      14.576965      14.325838       0.150672       1.036107 0.77808109E+01  0.74559446E+02                                 1.596926                            1.554680      -0.783219       2.510810                    0.999841       3.123812       8.166447       0.548706       1.164900      -0.738422      -0.007661       0.003618       0.008468       0.011978      -0.002060      -0.002500      -0.002810      -0.000859      -0.004194      -0.005137       0.002071       0.003067              1.599987       1.443993      -0.249117      -0.264356       1.726136       0.278549       1.629833           0.000001
           46              H      -0.569205      11.966884      12.855077       0.101745       1.135662 0.88087516E+01  0.88214855E+02                                 1.770586                            1.710264      -0.911001       2.433649                    0.997381       3.589589      10.011798       0.491174       1.245212      -0.716785      -0.004981       0.017205      -0.037036       0.041139      -0.006733       0.005424      -0.000006      -0.012543       0.010475      -0.012514       0.003854       0.008660              1.794067       1.509351      -0.088649       0.208867       1.965380      -0.418488       1.907469           0.000001
           47              H      -1.106020      10.806593      13.764076       0.098919       1.009818 0.75225820E+01  0.72531309E+02                                 1.647212                            1.587942      -0.712334       2.528696                    0.999362       3.470760       9.546404       0.505375       1.256996      -0.714000      -0.027083      -0.030985      -0.000188       0.041154       0.010373      -0.003072       0.006889       0.000154      -0.005546      -0.013737       0.001814       0.011922              1.676855       2.018039       0.399735      -0.168794       1.578625      -0.110528       1.433899           0.000001
           48              H       0.160299       9.942484      12.046067       0.185653       0.795324 0.54877488E+01  0.49817749E+02                                 1.517566                            1.444830      -0.924197       2.480252                    0.998456       3.241643       9.193292       0.472983       1.426496      -0.679031      -0.010342      -0.005141      -0.016397       0.020056      -0.000063       0.002129       0.005522       0.004300       0.003328      -0.006842       0.001082       0.005759              1.558244       1.370222       0.132050       0.287608       1.417136       0.345060       1.887372          -0.000000
           49              H       1.397130      10.783229      12.518747       0.158016       0.978673 0.75143798E+01  0.72224956E+02                                 1.610303                            1.588699      -0.717959       2.549155                    0.999983       3.194100       8.689835       0.505930       1.259567      -0.715685       0.008129       0.009455      -0.008666       0.015185       0.002799      -0.006843      -0.000871      -0.000888      -0.011635      -0.008613       0.000951       0.007662              1.605101       1.843152       0.261965      -0.176357       1.542865      -0.031761       1.429286           0.000001
           50              H       0.848517       9.623407      13.416839       0.154108       0.846954 0.62058047E+01  0.57605848E+02                                 1.526358                            1.492787      -0.791057       2.515808                    0.999399       3.317372       9.254301       0.490014       1.346570      -0.694740      -0.000360      -0.010620       0.011179       0.015423      -0.003698      -0.001582      -0.003611      -0.005371       0.013246      -0.007595       0.001007       0.006589              1.533769       1.312432      -0.148056       0.118113       1.714047      -0.331486       1.574826           0.000001
           51              H       5.491023       4.223522      12.020615       0.314132       0.526708 0.33016503E+01  0.26889176E+02                                 1.237784                            1.187973      -1.227765       2.411594                    0.998806       2.772428       7.910413       0.469187       1.602926      -0.647450       0.013736       0.018948      -0.008925       0.025047       0.005463      -0.000913       0.005229       0.005626      -0.017047      -0.009700       0.000424       0.009276              1.270146       1.054681       0.073488      -0.086556       1.402068      -0.307628       1.353690          -0.000001
           52              H       4.569789       3.112578      12.167873       0.314630       0.577212 0.38277180E+01  0.31378426E+02                                 1.194847                            1.188899      -0.983073       2.563980                    0.999493       2.275947       5.899046       0.539552       1.384782      -0.692304      -0.029771      -0.020722      -0.016525       0.039860       0.008281       0.008350       0.004839       0.014346      -0.013020      -0.009548      -0.007833       0.017381              1.190532       1.197206       0.134179       0.135353       1.222634       0.123075       1.151756           0.000000
           53              H       6.796666       2.448259      12.016979       0.106957       1.149188 0.86668784E+01  0.85957266E+02                                 1.749634                            1.668632      -0.845661       2.465950                    0.998255       3.464123       9.439997       0.512621       1.204729      -0.726811       0.023421      -0.017470      -0.029337       0.041405      -0.013599      -0.009335       0.000419       0.006460      -0.005380      -0.015585      -0.002353       0.017938              1.774216       1.533428      -0.059864      -0.334132       1.576360       0.228291       2.212858           0.000001
           54              H       7.001168       3.115529      13.422293       0.102195       1.044974 0.79995963E+01  0.77738559E+02                                 1.644800                            1.607410      -0.626872       2.569831                    0.999908       3.340613       9.000773       0.520381       1.211201      -0.726094       0.025920       0.006190       0.026886       0.037855      -0.003295       0.011607      -0.000991       0.002830      -0.008335      -0.012062      -0.000695       0.012757              1.654291       1.714912       0.283898       0.265066       1.661157       0.260878       1.586805           0.000002
           55              H       6.656067       0.834660      13.691356       0.169591       0.918326 0.64746289E+01  0.58842289E+02                                 1.434925                            1.387455      -0.725323       2.550512                    0.999984       2.853582       7.100227       0.604473       1.114947      -0.751820       0.012898      -0.003317       0.003315       0.013724      -0.000363      -0.000021      -0.003280       0.006298      -0.009017      -0.005681       0.001004       0.004677              1.444048       1.474581      -0.336462       0.090325       1.640065      -0.125077       1.217499          -0.000000
           56              H       5.462501       1.614137      14.347654       0.160490       0.983662 0.71414136E+01  0.67742445E+02                                 1.595780                            1.528004      -1.094021       2.369506                    0.998180       3.288133       8.874263       0.526664       1.226016      -0.720848      -0.004879       0.007988       0.014175       0.016987       0.002224      -0.002205      -0.000264      -0.000769      -0.006710      -0.003565      -0.000279       0.003844              1.608068       1.331020      -0.113944      -0.327959       1.481863       0.094440       2.011319           0.000000
           57              H       5.282578       0.940116      12.944159       0.150669       1.033771 0.77534646E+01  0.74190284E+02                                 1.589894                            1.548086      -0.767175       2.516625                    0.999902       3.122325       8.141698       0.552242       1.159112      -0.739758      -0.007656      -0.003767      -0.008354       0.011941       0.002063       0.002567      -0.002617      -0.001096      -0.004113      -0.005057       0.002053       0.003004              1.592888       1.437953       0.247284       0.262663       1.717938       0.276691       1.622772           0.000001
           58              H       4.346611       3.550197      14.414920       0.101607       1.135182 0.88013401E+01  0.88094497E+02                                 1.767611                            1.707504      -0.908659       2.434505                    0.997375       3.587507       9.993145       0.492607       1.242241      -0.717437      -0.005207      -0.017394       0.037115       0.041318       0.006817      -0.005402       0.000045      -0.012414       0.010913      -0.012577       0.003949       0.008628              1.791022       1.507074       0.088341      -0.208243       1.961996      -0.417394       1.903995           0.000001
           59              H       3.809805       4.710488      13.505921       0.099527       1.004173 0.74749758E+01  0.72009095E+02                                 1.646568                            1.587402      -0.700428       2.534883                    0.999271       3.465561       9.550040       0.502960       1.264141      -0.712483      -0.026744       0.031063      -0.000151       0.040990      -0.010225       0.002848       0.006975       0.000197      -0.005771      -0.013553       0.001645       0.011908              1.676176       2.017136      -0.399309       0.168563       1.578001      -0.110359       1.433391           0.000001
           60              H       5.076132       5.574597      15.223930       0.185198       0.796509 0.54966304E+01  0.49908461E+02                                 1.517735                            1.444964      -0.916652       2.483101                    0.998493       3.241774       9.188522       0.473565       1.424456      -0.679411      -0.010184       0.005280       0.016491       0.020089       0.000035      -0.002326       0.005392       0.004202       0.003411      -0.006721       0.000913       0.005808              1.558435       1.370165      -0.131853      -0.287602       1.417123       0.345018       1.888017          -0.000000
           61              H       6.312956       4.733852      14.751250       0.156063       0.978812 0.75059117E+01  0.72047171E+02                                 1.602760                            1.581446      -0.711670       2.549592                    0.999987       3.192155       8.648879       0.510689       1.249501      -0.717879       0.008438      -0.010094       0.009035       0.015960      -0.002950       0.006782      -0.000772      -0.000612      -0.011640      -0.008543       0.000816       0.007727              1.597567       1.833722      -0.260332       0.175109       1.536020      -0.031722       1.422958           0.000001
           62              H       5.764352       5.893674      13.853158       0.153637       0.849300 0.62283746E+01  0.57874085E+02                                 1.529588                            1.495830      -0.789429       2.516272                    0.999349       3.324535       9.282259       0.489300       1.347166      -0.694588      -0.000241       0.010688      -0.011278       0.015540       0.003640       0.001631      -0.003602      -0.005417       0.013242      -0.007576       0.000997       0.006579              1.537046       1.315095       0.148736      -0.118651       1.717803      -0.332475       1.578242           0.000001
           63              H       4.340715       4.613251       2.930616       0.313658       0.527671 0.33084729E+01  0.26953838E+02                                 1.238351                            1.188438      -1.228420       2.410992                    0.998788       2.773588       7.910445       0.469630       1.600873      -0.647773      -0.013495       0.019071      -0.008805       0.024967      -0.005443       0.001103       0.005146       0.005909      -0.016628      -0.009673       0.000486       0.009187              1.270757       1.055065      -0.073749       0.086733       1.402978      -0.308068       1.354227          -0.000001
           64              H       5.261940       3.502307       3.077874       0.314507       0.578394 0.38398876E+01  0.31515909E+02                                 1.198770                            1.192705      -0.985964       2.563362                    0.999521       2.278724       5.917586       0.537176       1.389244      -0.691468       0.029580      -0.020805      -0.016240       0.039643      -0.008261      -0.008459       0.004832       0.014331      -0.013181      -0.009532      -0.007916       0.017448              1.194442       1.201211      -0.134993      -0.136187       1.226681       0.123830       1.155435           0.000000
           65              H       3.035058       2.837988       2.926980       0.106318       1.151492 0.86928600E+01  0.86315130E+02                                 1.755411                            1.673937      -0.861508       2.459901                    0.998119       3.469114       9.471858       0.510311       1.208779      -0.725902      -0.023297      -0.017353      -0.029473       0.041383       0.013783       0.009453       0.000576       0.006225      -0.005711      -0.015690      -0.002520       0.018210              1.780107       1.538259       0.060129       0.335856       1.581262       0.229192       2.220799           0.000001
           66              H       2.830561       3.505258       4.332294       0.104126       1.041646 0.79710666E+01  0.77427404E+02                                 1.644732                            1.607318      -0.627726       2.571194                    0.999904       3.335975       8.999685       0.518811       1.215398      -0.725136      -0.025446       0.005814       0.026371       0.037104       0.003340      -0.011566      -0.001137       0.002869      -0.008247      -0.011986      -0.000805       0.012791              1.654247       1.714620      -0.283819      -0.265000       1.661174       0.261101       1.586946           0.000002
           67              H       3.175645       1.224389       4.601357       0.169960       0.915755 0.64546108E+01  0.58641571E+02                                 1.435899                            1.388392      -0.727867       2.551195                    0.999984       2.846819       7.092770       0.601984       1.119916      -0.750644      -0.012977      -0.003201       0.003082       0.013717       0.000183      -0.000011      -0.003137       0.006102      -0.008524      -0.005432       0.000953       0.004479              1.444999       1.475691       0.336752      -0.090617       1.641042      -0.125330       1.218265          -0.000000
           68              H       4.369216       2.003866       5.257655       0.160964       0.983139 0.71356801E+01  0.67663923E+02                                 1.593975                            1.526351      -1.084998       2.373148                    0.998225       3.287168       8.865563       0.527569       1.224348      -0.721206       0.004962       0.007918       0.014002       0.016833      -0.002280       0.002216      -0.000353      -0.000700      -0.006242      -0.003468      -0.000407       0.003875              1.606225       1.329561       0.113790       0.327312       1.480199       0.094551       2.008916           0.000000
           69              H       4.549134       1.329845       3.854160       0.150671       1.036108 0.77808157E+01  0.74559506E+02                                 1.596927                            1.554681      -0.783219       2.510810                    0.999841       3.123813       8.166451       0.548706       1.164900      -0.738422       0.007661      -0.003618      -0.008468       0.011978      -0.002060      -0.002500      -0.002810      -0.000859      -0.004194      -0.005137       0.002071       0.003067              1.599988       1.443994      -0.249117      -0.264356       1.726137       0.278550       1.629834           0.000001
           70              H       5.485122       3.939926       5.324921       0.101745       1.135662 0.88087607E+01  0.88214967E+02                                 1.770587                            1.710265      -0.911002       2.433649                    0.997381       3.589591      10.011804       0.491174       1.245212      -0.716785       0.004981      -0.017205       0.037036       0.041139      -0.006733       0.005424      -0.000006      -0.012543       0.010475      -0.012514       0.003854       0.008660              1.794068       1.509352      -0.088649       0.208867       1.965381      -0.418488       1.907470           0.000001
           71              H       6.021937       5.100217       4.415922       0.098919       1.009818 0.75225814E+01  0.72531300E+02                                 1.647212                            1.587942      -0.712334       2.528696                    0.999362       3.470760       9.546403       0.505375       1.256995      -0.714000       0.027083       0.030985       0.000188       0.041154       0.010373      -0.003072       0.006889       0.000154      -0.005546      -0.013737       0.001814       0.011922              1.676854       2.018039       0.399735      -0.168794       1.578625      -0.110528       1.433899           0.000001
           72              H       4.755618       5.964326       6.133931       0.185652       0.795325 0.54877574E+01  0.49817845E+02                                 1.517567                            1.444831      -0.924198       2.480252                    0.998456       3.241646       9.193301       0.472983       1.426496      -0.679031       0.010342       0.005141       0.016397       0.020056      -0.000063       0.002129       0.005522       0.004300       0.003328      -0.006842       0.001082       0.005759              1.558245       1.370223       0.132050       0.287608       1.417137       0.345061       1.887374          -0.000000
           73              H       3.518787       5.123581       5.661251       0.158016       0.978673 0.75143810E+01  0.72224975E+02                                 1.610304                            1.588699      -0.717959       2.549155                    0.999983       3.194100       8.689837       0.505930       1.259568      -0.715685      -0.008129      -0.009455       0.008666       0.015185       0.002799      -0.006843      -0.000871      -0.000887      -0.011635      -0.008613       0.000951       0.007662              1.605102       1.843152       0.261965      -0.176357       1.542866      -0.031761       1.429287           0.000000
           74              H       4.067400       6.283403       4.763159       0.154108       0.846954 0.62058009E+01  0.57605800E+02                                 1.526357                            1.492786      -0.791057       2.515808                    0.999399       3.317371       9.254296       0.490015       1.346569      -0.694740       0.000360       0.010620      -0.011179       0.015423      -0.003698      -0.001582      -0.003611      -0.005371       0.013246      -0.007595       0.001007       0.006589              1.533768       1.312432      -0.148056       0.118113       1.714046      -0.331486       1.574825           0.000001
           75              H      -0.575106      11.683288       6.159383       0.314132       0.526707 0.33016496E+01  0.26889170E+02                                 1.237784                            1.187973      -1.227765       2.411594                    0.998806       2.772428       7.910414       0.469187       1.602927      -0.647450      -0.013736      -0.018948       0.008925       0.025047       0.005463      -0.000913       0.005229       0.005626      -0.017046      -0.009700       0.000424       0.009276              1.270146       1.054681       0.073488      -0.086556       1.402068      -0.307628       1.353690          -0.000001
           76              H       0.346128      12.794232       6.012125       0.314630       0.577211 0.38277180E+01  0.31378428E+02                                 1.194847                            1.188900      -0.983073       2.563980                    0.999493       2.275947       5.899047       0.539552       1.384783      -0.692304       0.029771       0.020722       0.016525       0.039860       0.008281       0.008350       0.004839       0.014346      -0.013020      -0.009548      -0.007833       0.017381              1.190532       1.197206       0.134179       0.135353       1.222635       0.123075       1.151756           0.000001
           77              H      -1.880749      13.458551       6.163019       0.106957       1.149188 0.86668783E+01  0.85957269E+02                                 1.749634                            1.668632      -0.845662       2.465949                    0.998255       3.464123       9.439999       0.512621       1.204730      -0.726811      -0.023421       0.017470       0.029337       0.041405      -0.013599      -0.009335       0.000419       0.006460      -0.005380      -0.015585      -0.002353       0.017938              1.774216       1.533428      -0.059864      -0.334132       1.576361       0.228291       2.212859           0.000001
           78              H      -2.085251      12.791281       4.757705       0.102195       1.044974 0.79995962E+01  0.77738563E+02                                 1.644800                            1.607410      -0.626872       2.569831                    0.999908       3.340613       9.000775       0.520381       1.211202      -0.726094      -0.025920      -0.006190      -0.026886       0.037855      -0.003295       0.011607      -0.000991       0.002830      -0.008335      -0.012062      -0.000695       0.012757              1.654292       1.714912       0.283898       0.265066       1.661158       0.260878       1.586805           0.000002
           79              H      -1.740150      15.072150       4.488642       0.169590       0.918327 0.64746389E+01  0.58842412E+02                                 1.434927                            1.387457      -0.725323       2.550512                    0.999984       2.853583       7.100235       0.604472       1.114949      -0.751819      -0.012898       0.003317      -0.003315       0.013724      -0.000363      -0.000021      -0.003280       0.006298      -0.009017      -0.005681       0.001004       0.004677              1.444051       1.474583      -0.336463       0.090325       1.640068      -0.125077       1.217501          -0.000000
           80              H      -0.546584      14.292673       3.832344       0.160490       0.983662 0.71414166E+01  0.67742488E+02                                 1.595781                            1.528005      -1.094022       2.369506                    0.998180       3.288134       8.874270       0.526663       1.226017      -0.720848       0.004879      -0.007989      -0.014175       0.016987       0.002224      -0.002205      -0.000264      -0.000769      -0.006710      -0.003565      -0.000279       0.003844              1.608069       1.331021      -0.113944      -0.327960       1.481864       0.094440       2.011321          -0.000000
           81              H      -0.366661      14.966694       5.235839       0.150669       1.033771 0.77534680E+01  0.74190333E+02                                 1.589895                            1.548087      -0.767175       2.516625                    0.999902       3.122325       8.141702       0.552241       1.159113      -0.739758       0.007656       0.003767       0.008354       0.011941       0.002063       0.002567      -0.002617      -0.001096      -0.004113      -0.005057       0.002053       0.003004              1.592889       1.437954       0.247284       0.262664       1.717939       0.276691       1.622773           0.000001
           82              H       0.569306      12.356613       3.765078       0.101607       1.135183 0.88013461E+01  0.88094574E+02                                 1.767612                            1.707505      -0.908659       2.434505                    0.997375       3.587509       9.993152       0.492606       1.242241      -0.717437       0.005207       0.017394      -0.037115       0.041318       0.006817      -0.005402       0.000045      -0.012414       0.010913      -0.012577       0.003949       0.008628              1.791022       1.507074       0.088341      -0.208243       1.961996      -0.417394       1.903996           0.000001
           83              H       1.106112      11.196322       4.674077       0.099527       1.004174 0.74749816E+01  0.72009170E+02                                 1.646569                            1.587403      -0.700429       2.534883                    0.999271       3.465563       9.550049       0.502959       1.264141      -0.712483       0.026744      -0.031063       0.000151       0.040990      -0.010225       0.002848       0.006975       0.000197      -0.005771      -0.013553       0.001645       0.011908              1.676177       2.017137      -0.399309       0.168563       1.578002      -0.110360       1.433392           0.000001
           84              H      -0.160215      10.332213       2.956068       0.185198       0.796510 0.54966379E+01  0.49908543E+02                                 1.517736                            1.444965      -0.916653       2.483100                    0.998493       3.241776       9.188527       0.473565       1.424455      -0.679411       0.010184      -0.005280      -0.016491       0.020089       0.000035      -0.002326       0.005392       0.004202       0.003411      -0.006721       0.000913       0.005808              1.558436       1.370166      -0.131853      -0.287602       1.417123       0.345018       1.888018          -0.000000
           85              H      -1.397039      11.172958       3.428748       0.156064       0.978812 0.75059066E+01  0.72047111E+02                                 1.602759                            1.581445      -0.711669       2.549592                    0.999987       3.192154       8.648876       0.510689       1.249501      -0.717879      -0.008438       0.010094      -0.009035       0.015960      -0.002950       0.006782      -0.000772      -0.000612      -0.011640      -0.008543       0.000816       0.007727              1.597566       1.833721      -0.260332       0.175109       1.536019      -0.031722       1.422958           0.000000
           86              H      -0.848435      10.013136       4.326840       0.153637       0.849299 0.62283733E+01  0.57874073E+02                                 1.529588                            1.495830      -0.789429       2.516271                    0.999349       3.324535       9.282261       0.489300       1.347167      -0.694588       0.000241      -0.010688       0.011278       0.015540       0.003640       0.001631      -0.003602      -0.005417       0.013242      -0.007576       0.000997       0.006579              1.537047       1.315095       0.148736      -0.118651       1.717803      -0.332475       1.578242           0.000001
           87              C       3.459816       9.523810      16.105660       0.596324      23.775140 0.25588916E+03  0.53389241E+04                                 7.706165                            5.709521      -0.040355       2.042073                    0.999492      22.577206      63.821712       0.614505       0.477726      -1.014880      -0.024892      -0.006764       0.061809       0.066975       0.002357       0.078362       0.003901       0.092110      -0.075277      -0.072199      -0.033507       0.105706              9.453552       7.738054      -0.180309      -4.821851       8.417661      -0.251021      12.204941          -0.000047
           88              C       4.227672       9.646672      14.820153      -0.019236      37.284452 0.44790471E+03  0.10531809E+05                                 9.714612                            7.037545       0.111727       2.043017                    0.999405      27.147181      76.210320       0.628204       0.414656      -1.073137       0.035149       0.000680      -0.034871       0.049516      -0.006913       0.006925      -0.005517      -0.006669      -0.012278      -0.009757      -0.003979       0.013736             12.423511      10.480697       1.525582      -7.119943       8.842582       0.116625      17.947254           0.000004
           89              C       4.214887       8.607706      13.903517      -0.109213      32.738161 0.43330304E+03  0.10194602E+05                                 8.942173                            6.976846       0.183568       2.035265                    0.999781      29.098930      84.120964       0.617973       0.421267      -1.059444       0.017492       0.018580      -0.009093       0.027090       0.015165       0.014002      -0.005411      -0.011227      -0.031057      -0.025393       0.003553       0.021840             10.613342       8.234480       0.829221      -4.835128       8.003795       1.108758      15.601750           0.000004
           90              C       4.891308       8.726740      12.707273      -0.101138      33.393365 0.44214925E+03  0.10490068E+05                                 9.179391                            7.136178      -0.065464       1.957514                    0.999446      29.468735      86.476207       0.597727       0.431911      -1.049380      -0.004016       0.020652       0.015376       0.026059      -0.010508       0.016423       0.011579      -0.003865      -0.003349      -0.026178       0.010876       0.015301             10.862185       9.083604       1.848875      -5.100796       8.319958       0.309280      15.182992          -0.000004
           91              C       5.599195       9.880312      12.414212      -0.017256      35.926194 0.42925313E+03  0.99795432E+04                                 9.428326                            6.860147       0.081331       2.033574                    0.999239      26.929703      75.002155       0.640802       0.411135      -1.076176      -0.027959      -0.002834       0.036369       0.045962      -0.001797       0.007584      -0.001222       0.002029      -0.011239      -0.008707       0.000239       0.008468             11.919376       9.774324       1.776927      -6.526464       8.518332       0.642005      17.465472           0.000006
           92              C       5.638526      10.907013      13.344482      -0.125685      33.010234 0.42346430E+03  0.98893542E+04                                 8.894976                            6.847596       0.038429       1.974465                    0.999623      29.501149      84.499834       0.631632       0.415232      -1.065071      -0.018694      -0.015599       0.008750       0.025872       0.016753       0.007694      -0.007169      -0.041755      -0.045318      -0.027129      -0.007561       0.034690             10.331801       9.051594       1.390671      -4.940810       8.044073       1.043182      13.899735           0.000001
           93              C       4.945391      10.797239      14.534908      -0.124086      32.284129 0.42277721E+03  0.98655348E+04                                 8.770354                            6.847955       0.121077       2.004395                    0.999576      29.298866      83.782873       0.631038       0.415950      -1.065017       0.010089      -0.017867      -0.014304       0.025012       0.002068       0.012646       0.020327      -0.044991       0.006069      -0.029546      -0.006007       0.035553             10.112336       9.351288       1.722026      -5.134819       8.122288      -0.220063      12.863431           0.000000
           94              C       6.292330      10.006029      11.093253       0.602979      23.945889 0.25025768E+03  0.51811238E+04                                 7.695058                            5.621189       0.043736       2.075168                    0.999700      22.158169      61.951094       0.624841       0.473479      -1.019374       0.024604       0.009369      -0.060351       0.065844      -0.052486       0.059722      -0.021533       0.061038      -0.157130      -0.078754      -0.032193       0.110948              9.509216       7.957846       1.933689      -4.286512       7.590045       0.490779      12.979758          -0.000046
           95              C      -0.148419       9.167854      17.511519       0.603921      24.148641 0.26241606E+03  0.55286568E+04                                 7.844211                            5.835617      -0.304494       1.951413                    0.999138      23.054704      66.228883       0.597396       0.486647      -1.006730       0.064440       0.028583       0.002333       0.070533      -0.060932      -0.017511       0.062148      -0.049891       0.030241      -0.077563      -0.025002       0.102564              9.483965      12.332487       3.282813       0.538251       7.541273      -2.232726       8.578133          -0.000055
           96              C      -1.331176       8.317917      17.852576      -0.017249      36.769636 0.44243492E+03  0.10388181E+05                                 9.641392                            7.014543      -0.033134       1.999008                    0.999178      27.243339      76.832443       0.625512       0.417043      -1.069856      -0.035591      -0.035970       0.008945       0.051387      -0.012188       0.003232       0.005749      -0.012922      -0.014656      -0.014789      -0.001967       0.016756             12.027644      17.497576       5.176608      -0.167375       8.219762      -2.533831      10.365593           0.000007
           97              C      -2.430360       8.289459      16.998480      -0.112089      33.492356 0.43237214E+03  0.10183183E+05                                 9.105389                            6.984581       0.064522       1.992781                    0.999756      29.464131      85.658078       0.614647       0.423111      -1.056631      -0.006072      -0.013565       0.023433       0.027749      -0.021072      -0.006068      -0.000120      -0.018588       0.050142      -0.031935       0.012521       0.019414             10.753913      16.125681       3.844281       0.664204       6.839911      -1.726808       9.296147           0.000001
           98              C      -1.367556       8.370077       0.858278      -0.091462      33.531121 0.44159300E+03  0.10479049E+05                                 9.239865                            7.154235      -0.079414       1.958973                    0.998966      29.307496      86.158952       0.593842       0.434646      -1.047177      -0.015901      -0.013293      -0.022453       0.030556      -0.021704       0.005555       0.017295       0.003348      -0.017101      -0.030394       0.003562       0.026832             10.838849      14.846402       3.697714      -0.364936       7.275897      -2.568454      10.394249          -0.000003
           99              C       0.568328      13.868189       0.383780       0.564769      26.455296 0.26639005E+03  0.55886242E+04                                 8.160796                            5.741648      -0.026637       2.032852                    0.999542      22.876963      63.887617       0.629119       0.464073      -1.026938       0.031638      -0.057226      -0.003813       0.065500       0.029443       0.064841       0.030531       0.105408       0.019292      -0.068506      -0.038495       0.107002             10.562710       6.532419      -3.026583      -2.000256      17.309406      -1.068331       7.846307          -0.000052
          100              C       0.272400      15.325481       0.183436      -0.015665      39.611519 0.43408311E+03  0.10127220E+05                                10.085141                            6.899685      -0.062910       1.980870                    0.999349      27.272991      76.266235       0.638369       0.411260      -1.075338      -0.002192       0.044378       0.001754       0.044467       0.000087       0.003339       0.000488       0.014911      -0.010582      -0.005833      -0.004211       0.010043             13.657983       8.068978      -4.214969      -2.271605      24.561268      -1.457980       8.343702           0.000009
          101              C       0.982251      15.295640      17.435527      -0.125985      35.867585 0.43237021E+03  0.10176843E+05                                 9.518392                            6.978528       0.048992       1.979927                    0.999736      29.775113      86.361102       0.616092       0.422380      -1.057741      -0.003907       0.019927       0.024869       0.032106      -0.012397      -0.021578       0.010327       0.040310      -0.010917      -0.023721      -0.014973       0.038695             11.824978       7.046628      -2.425590      -2.022952      20.372987      -1.601342       8.055319          -0.000002
          102              C      -0.707818      15.950971       0.920817      -0.120882      36.022189 0.42983734E+03  0.10113753E+05                                 9.565174                            6.974734      -0.043959       1.950888                    0.999681      29.855392      86.897975       0.613360       0.424407      -1.055287       0.003420       0.016967      -0.022899       0.028705       0.015214      -0.013253      -0.013567       0.036621       0.003430      -0.027374      -0.005429       0.032803             11.867828       7.643102      -3.428147      -2.297264      20.034894      -0.657124       7.925488          -0.000004
          103              C      -1.456049       5.993271      11.164337       0.596969      23.753698 0.25562689E+03  0.53319588E+04                                 7.701192                            5.706125      -0.033840       2.044168                    0.999532      22.564686      63.772464       0.614778       0.477647      -1.014946      -0.025158       0.007065      -0.062197       0.067463      -0.002697      -0.077560       0.003510       0.091825      -0.075108      -0.071447      -0.033447       0.104895              9.447166       7.732686       0.180292       4.817922       8.412711      -0.250132      12.196101          -0.000046
          104              C      -0.688193       5.870409      12.449844      -0.020506      37.328049 0.44853387E+03  0.10550315E+05                                 9.721662                            7.042048       0.105535       2.040777                    0.999387      27.167759      76.281751       0.628061       0.414605      -1.073170       0.035045      -0.000671       0.034341       0.049070       0.007343      -0.006252      -0.006267      -0.005568      -0.011652      -0.008822      -0.005232       0.014054             12.433584      10.489607      -1.526552       7.127546       8.848303       0.116585      17.962843           0.000006
          105              C      -0.700970       6.909375      13.366480      -0.109412      32.757070 0.43358884E+03  0.10203824E+05                                 8.950934                            6.983777       0.178570       2.033773                    0.999750      29.109147      84.182784       0.617003       0.421826      -1.059009       0.016613      -0.018780       0.007268       0.026106      -0.015409      -0.013576      -0.005336      -0.010938      -0.033742      -0.025288       0.002877       0.022411             10.624443       8.242677      -0.827944       4.841529       8.009245       1.111568      15.621406           0.000003
          106              C      -0.024549       6.790341      14.562724      -0.098533      33.302541 0.44065194E+03  0.10445598E+05                                 9.162993                            7.123658      -0.061083       1.959553                    0.999488      29.415744      86.281496       0.598311       0.431859      -1.049420      -0.004266      -0.019655      -0.016370       0.025933       0.009259      -0.015176       0.012086      -0.003095      -0.005841      -0.024844       0.010317       0.014527             10.841630       9.064494      -1.844662       5.087604       8.308048       0.312533      15.152347          -0.000003
          107              C       0.683328       5.636769      14.855785      -0.018796      35.968501 0.42983679E+03  0.99965374E+04                                 9.435249                            6.864679       0.079365       2.032601                    0.999261      26.949145      75.069890       0.640607       0.411120      -1.076183      -0.028933       0.002762      -0.037007       0.047056       0.001487      -0.007147      -0.000506       0.004236      -0.011195      -0.008010      -0.000507       0.008517             11.928871       9.781269      -1.778274       6.531987       8.525026       0.643069      17.480319           0.000005
          108              C       0.722651       4.610068      13.925515      -0.126879      33.045257 0.42400966E+03  0.99056354E+04                                 8.901928                            6.852332       0.035117       1.973276                    0.999612      29.521330      84.582771       0.631346       0.415272      -1.065007      -0.019013       0.016030      -0.008531       0.026291      -0.016533      -0.007498      -0.006693      -0.040935      -0.044792      -0.026488      -0.007595       0.034083             10.340663       9.058843      -1.391587       4.946241       8.049988       1.043880      13.913157           0.000001
          109              C       0.029516       4.719842      12.735089      -0.122730      32.219687 0.42169024E+03  0.98333912E+04                                 8.756879                            6.837327       0.125382       2.005845                    0.999625      29.262842      83.638583       0.631809       0.415729      -1.065208       0.009680       0.018311       0.013867       0.024926      -0.001631      -0.011942       0.020987      -0.045817       0.007217      -0.029593      -0.006606       0.036199             10.096514       9.334654      -1.718642       5.124961       8.111658      -0.217116      12.843230           0.000000
          110              C       1.376463       5.511052      16.176744       0.604395      23.908690 0.24980444E+03  0.51694538E+04                                 7.687876                            5.616612       0.042035       2.074974                    0.999666      22.136712      61.879639       0.625002       0.473565      -1.019316       0.023693      -0.009814       0.059375       0.064676       0.052432      -0.058974      -0.021928       0.061810      -0.155580      -0.077727      -0.032893       0.110620              9.499512       7.949045      -1.931304       4.280263       7.583701       0.491042      12.965790          -0.000045
          111              C       4.767419       6.349227       9.758478       0.603321      24.162175 0.26259593E+03  0.55332676E+04                                 7.845621                            5.836592      -0.298972       1.952783                    0.999013      23.064549      66.257129       0.597517       0.486477      -1.006842       0.064925      -0.028462      -0.003264       0.070965       0.061638       0.017287       0.062509      -0.051241       0.032318      -0.078747      -0.024643       0.103390              9.485741      12.334392      -3.284012      -0.537276       7.543051      -2.233580       8.579778          -0.000056
          112              C       3.584668       7.199164       9.417421      -0.016700      36.743666 0.44206501E+03  0.10377157E+05                                 9.636361                            7.011141      -0.029986       2.000081                    0.999163      27.232481      76.789099       0.625736       0.416987      -1.069909      -0.034898       0.035490      -0.008771       0.050540       0.011746      -0.002269       0.005842      -0.012832      -0.017039      -0.013755      -0.003158       0.016913             12.021204      17.488389      -5.174203       0.166603       8.215691      -2.531699      10.359531           0.000011
          113              C       2.485485       7.227622      10.271517      -0.110034      33.394860 0.43079617E+03  0.10136323E+05                                 9.085209                            6.969367       0.074882       1.996434                    0.999727      29.414553      85.459530       0.615675       0.422811      -1.056869      -0.005764       0.013944      -0.023479       0.027909       0.020504       0.006122      -0.000517      -0.018514       0.048888      -0.031265       0.012491       0.018774             10.728750      16.078569      -3.833030      -0.661855       6.826563      -1.726352       9.281118          -0.000001
          114              C       3.548294       7.926462       8.231721      -0.094700      33.677261 0.44408047E+03  0.10553732E+05                                 9.269462                            7.177195      -0.085827       1.955966                    0.999017      29.387162      86.479927       0.592492       0.434990      -1.046886      -0.016683       0.013100       0.023240       0.031464       0.021643      -0.004307       0.017811       0.001484      -0.018850      -0.029862       0.002063       0.027799             10.874802      14.897209      -3.714273       0.375793       7.300884      -2.579381      10.426314          -0.000006
          115              C       5.484134       2.428350       8.706219       0.565470      26.471492 0.26653024E+03  0.55926082E+04                                 8.165607                            5.744145      -0.020851       2.034293                    0.999532      22.884398      63.925817       0.628786       0.464233      -1.026793       0.031205       0.056804       0.003687       0.064915      -0.029414      -0.064222       0.030132       0.107049       0.018169      -0.068870      -0.037901       0.106772             10.570560       6.536566       3.030543       2.001152      17.324979      -1.068529       7.850136          -0.000053
          116              C       5.188194       0.971058       8.906563      -0.017018      39.641943 0.43442439E+03  0.10136873E+05                                10.088179                            6.900852      -0.062117       1.981044                    0.999343      27.288353      76.308161       0.638548       0.411076      -1.075490      -0.003057      -0.044461      -0.002658       0.044645       0.000241      -0.004172       0.000626       0.015667      -0.010894      -0.006319      -0.004533       0.010851             13.664101       8.070863       4.216943       2.271082      24.575991      -1.460627       8.345448           0.000006
          117              C       5.898039       0.221441       9.834470      -0.123899      35.726519 0.43028249E+03  0.10114377E+05                                 9.486662                            6.955446       0.052305       1.981681                    0.999715      29.716252      86.103653       0.618007       0.421626      -1.058326      -0.004786      -0.019318      -0.025659       0.032473       0.012382       0.021561       0.009796       0.040115      -0.011247      -0.023222      -0.015269       0.038491             11.782938       7.030489       2.422725       2.021347      20.287392      -1.586658       8.030934           0.000000
          118              C       4.207970       0.345568       8.169182      -0.123335      36.193583 0.43232450E+03  0.10187908E+05                                 9.601165                            7.000060      -0.045557       1.949578                    0.999703      29.928722      87.204923       0.611513       0.425035      -1.054798       0.004197      -0.017208       0.023701       0.029588      -0.014948       0.011608      -0.013230       0.037500       0.003743      -0.027682      -0.003801       0.031483             11.917023       7.671230       3.454986       2.301653      20.132013      -0.650929       7.947826          -0.000000
          119              C       1.456101       6.383000       2.074338       0.596324      23.775146 0.25588923E+03  0.53389260E+04                                 7.706166                            5.709521      -0.040356       2.042072                    0.999492      22.577210      63.821725       0.614505       0.477726      -1.014880       0.024892       0.006764      -0.061809       0.066975       0.002357       0.078362       0.003901       0.092110      -0.075277      -0.072199      -0.033507       0.105706              9.453553       7.738054      -0.180309      -4.821851       8.417663      -0.251021      12.204943          -0.000046
          120              C       0.688245       6.260138       3.359845      -0.019236      37.284460 0.44790480E+03  0.10531812E+05                                 9.714614                            7.037546       0.111726       2.043016                    0.999405      27.147185      76.210338       0.628204       0.414656      -1.073137      -0.035149      -0.000680       0.034871       0.049516      -0.006913       0.006925      -0.005517      -0.006669      -0.012278      -0.009757      -0.003979       0.013736             12.423513      10.480699       1.525582      -7.119944       8.842583       0.116625      17.947258           0.000002
          121              C       0.701030       7.299104       4.276481      -0.109213      32.738173 0.43330323E+03  0.10194608E+05                                 8.942176                            6.976848       0.183566       2.035264                    0.999781      29.098939      84.121005       0.617973       0.421267      -1.059444      -0.017492      -0.018580       0.009093       0.027090       0.015165       0.014002      -0.005411      -0.011228      -0.031056      -0.025393       0.003553       0.021840             10.613346       8.234483       0.829221      -4.835130       8.003798       1.108758      15.601756           0.000005
          122              C       0.024609       7.180070       5.472725      -0.101138      33.393367 0.44214926E+03  0.10490069E+05                                 9.179392                            7.136179      -0.065465       1.957513                    0.999446      29.468737      86.476221       0.597727       0.431911      -1.049380       0.004016      -0.020652      -0.015376       0.026059      -0.010508       0.016423       0.011579      -0.003865      -0.003349      -0.026178       0.010876       0.015301             10.862187       9.083605       1.848875      -5.100797       8.319959       0.309280      15.182995          -0.000005
          123              C      -0.683278       6.026498       5.765786      -0.017256      35.926188 0.42925305E+03  0.99795411E+04                                 9.428325                            6.860147       0.081331       2.033574                    0.999239      26.929700      75.002145       0.640802       0.411135      -1.076176       0.027959       0.002834      -0.036369       0.045962      -0.001797       0.007584      -0.001222       0.002029      -0.011239      -0.008707       0.000239       0.008468             11.919375       9.774324       1.776927      -6.526463       8.518332       0.642005      17.465470           0.000005
          124              C      -0.722609       4.999797       4.835516      -0.125685      33.010227 0.42346421E+03  0.98893514E+04                                 8.894974                            6.847596       0.038430       1.974465                    0.999623      29.501145      84.499815       0.631632       0.415232      -1.065071       0.018694       0.015598      -0.008750       0.025872       0.016753       0.007694      -0.007169      -0.041755      -0.045319      -0.027129      -0.007561       0.034690             10.331799       9.051593       1.390671      -4.940808       8.044072       1.043181      13.899731           0.000000
          125              C      -0.029474       5.109571       3.645090      -0.124086      32.284127 0.42277720E+03  0.98655343E+04                                 8.770353                            6.847955       0.121077       2.004395                    0.999576      29.298864      83.782861       0.631038       0.415950      -1.065018      -0.010089       0.017866       0.014304       0.025012       0.002068       0.012646       0.020327      -0.044991       0.006070      -0.029546      -0.006007       0.035553             10.112334       9.351287       1.722025      -5.134817       8.122288      -0.220063      12.863428           0.000002
          126              C      -1.376413       5.900781       7.086745       0.602979      23.945887 0.25025764E+03  0.51811228E+04                                 7.695057                            5.621189       0.043736       2.075168                    0.999700      22.158167      61.951085       0.624841       0.473479      -1.019374      -0.024604      -0.009369       0.060351       0.065844      -0.052486       0.059722      -0.021533       0.061038      -0.157130      -0.078754      -0.032193       0.110948              9.509215       7.957845       1.933689      -4.286511       7.590044       0.490779      12.979755          -0.000043
          127              C       5.064336       6.738956       0.668479       0.603920      24.148647 0.26241613E+03  0.55286587E+04                                 7.844212                            5.835618      -0.304494       1.951413                    0.999138      23.054708      66.228898       0.597396       0.486647      -1.006730      -0.064440      -0.028583      -0.002333       0.070534      -0.060932      -0.017511       0.062148      -0.049890       0.030242      -0.077562      -0.025002       0.102564              9.483966      12.332490       3.282815       0.538251       7.541275      -2.232726       8.578134          -0.000055
          128              C       6.247093       7.588893       0.327422      -0.017249      36.769638 0.44243494E+03  0.10388182E+05                                 9.641392                            7.014543      -0.033134       1.999008                    0.999178      27.243340      76.832447       0.625512       0.417043      -1.069856       0.035591       0.035970      -0.008945       0.051387      -0.012188       0.003232       0.005749      -0.012922      -0.014656      -0.014789      -0.001967       0.016756             12.027644      17.497577       5.176608      -0.167375       8.219763      -2.533831      10.365594           0.000005
          129              C       7.346277       7.617351       1.181518      -0.112089      33.492358 0.43237216E+03  0.10183184E+05                                 9.105390                            6.984581       0.064521       1.992781                    0.999756      29.464132      85.658085       0.614647       0.423111      -1.056631       0.006072       0.013565      -0.023434       0.027749      -0.021072      -0.006069      -0.000120      -0.018588       0.050142      -0.031935       0.012521       0.019414             10.753914      16.125682       3.844282       0.664204       6.839912      -1.726808       9.296147           0.000003
          130              C       6.283473       7.536733      17.321720      -0.091462      33.531124 0.44159307E+03  0.10479051E+05                                 9.239866                            7.154235      -0.079414       1.958973                    0.998966      29.307497      86.158955       0.593842       0.434646      -1.047177       0.015901       0.013293       0.022453       0.030556      -0.021704       0.005555       0.017295       0.003348      -0.017101      -0.030394       0.003563       0.026832             10.838850      14.846402       3.697714      -0.364937       7.275898      -2.568454      10.394250          -0.000001
          131              C       4.347589       2.038621      17.796218       0.564769      26.455297 0.26639006E+03  0.55886244E+04                                 8.160795                            5.741648      -0.026637       2.032852                    0.999542      22.876963      63.887614       0.629119       0.464073      -1.026938      -0.031638       0.057226       0.003813       0.065500       0.029443       0.064841       0.030531       0.105408       0.019293      -0.068506      -0.038495       0.107002             10.562710       6.532418      -3.026582      -2.000256      17.309406      -1.068332       7.846307          -0.000053
          132              C       4.643517       0.581329      17.996562      -0.015665      39.611513 0.43408305E+03  0.10127218E+05                                10.085139                            6.899684      -0.062910       1.980870                    0.999349      27.272989      76.266224       0.638369       0.411260      -1.075338       0.002192      -0.044378      -0.001754       0.044467       0.000087       0.003339       0.000488       0.014911      -0.010581      -0.005833      -0.004211       0.010043             13.657981       8.068976      -4.214967      -2.271604      24.561265      -1.457981       8.343701           0.000007
          133              C       3.933666       0.611170       0.744471      -0.125985      35.867598 0.43237035E+03  0.10176847E+05                                 9.518395                            6.978529       0.048992       1.979926                    0.999736      29.775119      86.361129       0.616092       0.422380      -1.057740       0.003907      -0.019927      -0.024869       0.032106      -0.012397      -0.021578       0.010327       0.040310      -0.010917      -0.023721      -0.014974       0.038695             11.824982       7.046629      -2.425591      -2.022952      20.372997      -1.601344       8.055321           0.000001
          134              C       5.623735      -0.044161      17.259181      -0.120882      36.022174 0.42983717E+03  0.10113747E+05                                 9.565170                            6.974732      -0.043958       1.950888                    0.999681      29.855384      86.897932       0.613360       0.424407      -1.055287      -0.003420      -0.016967       0.022899       0.028705       0.015214      -0.013253      -0.013567       0.036621       0.003430      -0.027374      -0.005429       0.032803             11.867822       7.643099      -3.428146      -2.297263      20.034883      -0.657123       7.925485          -0.000000
          135              C       6.371966       9.913539       7.015661       0.596969      23.753700 0.25562691E+03  0.53319597E+04                                 7.701193                            5.706126      -0.033841       2.044168                    0.999532      22.564688      63.772476       0.614778       0.477647      -1.014946       0.025158      -0.007065       0.062197       0.067463      -0.002697      -0.077560       0.003510       0.091826      -0.075107      -0.071447      -0.033447       0.104895              9.447168       7.732688       0.180292       4.817923       8.412712      -0.250131      12.196103          -0.000047
          136              C       5.604110      10.036401       5.730154      -0.020506      37.328050 0.44853387E+03  0.10550315E+05                                 9.721663                            7.042049       0.105534       2.040777                    0.999387      27.167759      76.281756       0.628061       0.414605      -1.073170      -0.035045       0.000671      -0.034341       0.049070       0.007343      -0.006252      -0.006267      -0.005568      -0.011652      -0.008822      -0.005232       0.014054             12.433585      10.489608      -1.526553       7.127546       8.848304       0.116584      17.962844           0.000006
          137              C       5.616887       8.997435       4.813518      -0.109412      32.757065 0.43358876E+03  0.10203822E+05                                 8.950933                            6.983776       0.178570       2.033773                    0.999750      29.109145      84.182777       0.617003       0.421827      -1.059009      -0.016613       0.018780      -0.007268       0.026106      -0.015409      -0.013576      -0.005336      -0.010938      -0.033742      -0.025288       0.002877       0.022411             10.624441       8.242677      -0.827944       4.841528       8.009245       1.111568      15.621403           0.000001
          138              C       4.940466       9.116469       3.617274      -0.098533      33.302538 0.44065189E+03  0.10445596E+05                                 9.162991                            7.123656      -0.061082       1.959553                    0.999488      29.415743      86.281485       0.598311       0.431859      -1.049420       0.004266       0.019655       0.016370       0.025933       0.009259      -0.015176       0.012086      -0.003095      -0.005841      -0.024844       0.010317       0.014527             10.841628       9.064493      -1.844662       5.087603       8.308047       0.312533      15.152343          -0.000002
          139              C       4.232589      10.270041       3.324213      -0.018796      35.968500 0.42983676E+03  0.99965369E+04                                 9.435250                            6.864679       0.079365       2.032600                    0.999261      26.949144      75.069891       0.640607       0.411120      -1.076183       0.028933      -0.002762       0.037007       0.047056       0.001487      -0.007147      -0.000506       0.004236      -0.011195      -0.008010      -0.000507       0.008517             11.928872       9.781270      -1.778275       6.531988       8.525026       0.643069      17.480319           0.000006
          140              C       4.193266      11.296742       4.254483      -0.126879      33.045260 0.42400971E+03  0.99056369E+04                                 8.901929                            6.852333       0.035117       1.973276                    0.999612      29.521332      84.582783       0.631346       0.415272      -1.065007       0.019013      -0.016030       0.008531       0.026291      -0.016533      -0.007498      -0.006693      -0.040936      -0.044792      -0.026488      -0.007595       0.034083             10.340664       9.058844      -1.391588       4.946242       8.049989       1.043879      13.913158           0.000001
          141              C       4.886401      11.186968       5.444909      -0.122730      32.219692 0.42169033E+03  0.98333936E+04                                 8.756879                            6.837328       0.125381       2.005845                    0.999625      29.262845      83.638590       0.631809       0.415729      -1.065208      -0.009680      -0.018311      -0.013867       0.024926      -0.001631      -0.011942       0.020987      -0.045818       0.007217      -0.029593      -0.006606       0.036199             10.096515       9.334655      -1.718643       5.124962       8.111658      -0.217117      12.843231          -0.000000
          142              C       3.539454      10.395758       2.003254       0.604395      23.908692 0.24980447E+03  0.51694549E+04                                 7.687877                            5.616613       0.042034       2.074973                    0.999666      22.136715      61.879655       0.625002       0.473565      -1.019316      -0.023693       0.009814      -0.059375       0.064676       0.052432      -0.058974      -0.021928       0.061810      -0.155580      -0.077727      -0.032893       0.110620              9.499513       7.949046      -1.931305       4.280264       7.583702       0.491042      12.965792          -0.000047
          143              C       0.148498       9.557583       8.421520       0.603321      24.162178 0.26259597E+03  0.55332685E+04                                 7.845621                            5.836591      -0.298971       1.952783                    0.999013      23.064551      66.257132       0.597517       0.486476      -1.006842      -0.064925       0.028462       0.003264       0.070965       0.061638       0.017287       0.062509      -0.051241       0.032318      -0.078747      -0.024643       0.103390              9.485740      12.334393      -3.284011      -0.537277       7.543051      -2.233580       8.579778          -0.000054
          144              C       1.331249       8.707646       8.762577      -0.016700      36.743664 0.44206499E+03  0.10377157E+05                                 9.636362                            7.011141      -0.029986       2.000081                    0.999163      27.232480      76.789099       0.625736       0.416987      -1.069909       0.034898      -0.035490       0.008771       0.050540       0.011746      -0.002269       0.005842      -0.012832      -0.017039      -0.013755      -0.003158       0.016913             12.021204      17.488391      -5.174203       0.166602       8.215691      -2.531698      10.359531           0.000003
          145              C       2.430432       8.679188       7.908481      -0.110035      33.394879 0.43079642E+03  0.10136331E+05                                 9.085213                            6.969369       0.074881       1.996434                    0.999727      29.414566      85.459583       0.615675       0.422811      -1.056869       0.005764      -0.013944       0.023479       0.027909       0.020503       0.006122      -0.000517      -0.018513       0.048889      -0.031265       0.012491       0.018774             10.728755      16.078578      -3.833033      -0.661854       6.826566      -1.726353       9.281121           0.000005
          146              C       1.367623       7.980348       9.948277      -0.094700      33.677245 0.44408023E+03  0.10553724E+05                                 9.269458                            7.177193      -0.085826       1.955967                    0.999017      29.387153      86.479886       0.592492       0.434990      -1.046886       0.016683      -0.013100      -0.023240       0.031465       0.021643      -0.004307       0.017812       0.001483      -0.018851      -0.029862       0.002063       0.027799             10.874797      14.897201      -3.714270       0.375792       7.300880      -2.579380      10.426310           0.000000
          147              C      -0.568217      13.478460       9.473779       0.565470      26.471499 0.26653031E+03  0.55926100E+04                                 8.165609                            5.744146      -0.020852       2.034293                    0.999532      22.884401      63.925829       0.628786       0.464233      -1.026793      -0.031205      -0.056804      -0.003687       0.064915      -0.029414      -0.064222       0.030132       0.107049       0.018169      -0.068870      -0.037901       0.106772             10.570562       6.536567       3.030543       2.001152      17.324984      -1.068530       7.850137          -0.000052
          148              C      -0.272277      14.935752       9.273435      -0.017018      39.641958 0.43442455E+03  0.10136878E+05                                10.088182                            6.900854      -0.062119       1.981044                    0.999343      27.288359      76.308189       0.638548       0.411076      -1.075490       0.003057       0.044461       0.002658       0.044645       0.000241      -0.004172       0.000626       0.015667      -0.010894      -0.006318      -0.004533       0.010851             13.664105       8.070865       4.216944       2.271082      24.576001      -1.460629       8.345451           0.000008
          149              C      -0.982122      15.685369       8.345528      -0.123899      35.726537 0.43028271E+03  0.10114383E+05                                 9.486666                            6.955448       0.052304       1.981681                    0.999715      29.716261      86.103696       0.618006       0.421626      -1.058326       0.004786       0.019318       0.025659       0.032473       0.012382       0.021561       0.009796       0.040116      -0.011247      -0.023222      -0.015270       0.038491             11.782944       7.030491       2.422726       2.021347      20.287403      -1.586659       8.030937          -0.000001
          150              C       0.707947      15.561242      10.010816      -0.123335      36.193580 0.43232452E+03  0.10187909E+05                                 9.601164                            7.000060      -0.045557       1.949578                    0.999703      29.928720      87.204910       0.611513       0.425035      -1.054798      -0.004197       0.017208      -0.023701       0.029588      -0.014949       0.011608      -0.013230       0.037501       0.003742      -0.027682      -0.003801       0.031483             11.917021       7.671229       3.454986       2.301652      20.132009      -0.650927       7.947825          -0.000003
          151              C       1.441381      12.850044      14.416738       0.012860      20.901319 0.32164964E+03  0.70362812E+04                                 6.717121                            6.044082       0.081717       2.074696                    0.998725      25.441009      71.309773       0.657411       0.425901      -1.054767      -0.111290       0.019141      -0.032550       0.117522       0.072747      -0.014782      -0.033002       0.003158      -0.157809      -0.067671      -0.038574       0.106244              7.078629       5.961411       0.208006       0.320017       8.914244      -0.595147       6.360232          -0.000009
          152              C       0.982246      14.118028      13.751350      -0.481885      24.884203 0.39770640E+03  0.90976941E+04                                 7.099055                            6.354399       0.548300       2.146636                    0.998694      30.440255      84.896474       0.703266       0.380730      -1.093870       0.035513      -0.074928       0.033848       0.089561      -0.025493       0.003784      -0.027600      -0.023463      -0.057959      -0.035853      -0.011729       0.047582              7.469476       5.252240      -0.229255       0.302908      10.076920      -1.058477       7.079268          -0.000010
          153              C      -0.304735      11.279905      13.489559       0.017119      21.054465 0.32731616E+03  0.72081245E+04                                 6.791240                            6.133555       0.034439       2.058099                    0.998153      25.676716      72.755106       0.645302       0.431011      -1.049212       0.117089      -0.029906       0.032671       0.125186       0.021318       0.039898       0.069317      -0.015418       0.137526      -0.061322      -0.044615       0.105937              7.130146       6.487722       0.288685       0.431654       7.212186       1.228101       7.690531          -0.000008
          154              C       0.605676      10.322643      12.807809      -0.470623      24.205467 0.41540671E+03  0.96342821E+04                                 7.000048                            6.521218       0.426010       2.120239                    0.996699      30.451516      86.321674       0.687931       0.383897      -1.088471      -0.063264       0.057089       0.027715       0.089608      -0.036931      -0.029269       0.016907      -0.008375      -0.010259      -0.040170      -0.016282       0.056452              7.201118       6.553704      -0.668654      -0.267174       7.396806       1.174916       7.652845          -0.000010
          155              C       6.357190       2.667037      12.853259       0.015132      20.865381 0.32091053E+03  0.70160847E+04                                 6.712061                            6.039765       0.082322       2.075313                    0.998636      25.406940      71.194113       0.657216       0.426273      -1.054536      -0.111291      -0.017965       0.035220       0.118106      -0.071755       0.016200      -0.032838       0.004074      -0.162070      -0.067719      -0.038551       0.106270              7.073361       5.957146      -0.208222      -0.318123       8.907949      -0.595541       6.354987          -0.000009
          156              C       5.898045       1.399053      13.518647      -0.481242      24.856509 0.39709419E+03  0.90801512E+04                                 7.096950                            6.352685       0.545601       2.146486                    0.998716      30.408950      84.791405       0.702836       0.381112      -1.093601       0.035422       0.075077      -0.033406       0.089483       0.025203      -0.004274      -0.027348      -0.022709      -0.057565      -0.035331      -0.011835       0.047165              7.467567       5.250019       0.226856      -0.304580      10.074664      -1.059055       7.078017          -0.000009
          157              C       4.611087       4.237176      13.780438       0.016537      21.074121 0.32776141E+03  0.72203608E+04                                 6.795299                            6.137341       0.033853       2.057705                    0.998307      25.690580      72.805918       0.645165       0.430957      -1.049248       0.116965       0.028978      -0.031917       0.124656      -0.021990      -0.039798       0.070258      -0.015751       0.136796      -0.061852      -0.044941       0.106793              7.134387       6.491179      -0.289312      -0.433188       7.217508       1.230237       7.694472          -0.000008
          158              C       5.521506       5.194438      14.462188      -0.467328      24.160312 0.41433211E+03  0.96042370E+04                                 6.998077                            6.519394       0.418642       2.118568                    0.996677      30.411234      86.216692       0.686902       0.384678      -1.087795      -0.060853      -0.058182      -0.027628       0.088609       0.035802       0.029472       0.017060      -0.006597      -0.012687      -0.038881      -0.017056       0.055937              7.199178       6.548689       0.670847       0.265052       7.395883       1.174027       7.652964          -0.000010
          159              C       3.474536       3.056766       3.763260       0.012859      20.901326 0.32164977E+03  0.70362850E+04                                 6.717124                            6.044084       0.081715       2.074695                    0.998725      25.441017      71.309809       0.657411       0.425901      -1.054767       0.111290      -0.019141       0.032550       0.117522       0.072747      -0.014782      -0.033002       0.003158      -0.157809      -0.067671      -0.038574       0.106244              7.078632       5.961412       0.208006       0.320018       8.914248      -0.595148       6.360234          -0.000009
          160              C       3.933671       1.788782       4.428648      -0.481884      24.884204 0.39770640E+03  0.90976947E+04                                 7.099056                            6.354400       0.548297       2.146635                    0.998694      30.440257      84.896497       0.703266       0.380731      -1.093870      -0.035513       0.074928      -0.033848       0.089561      -0.025493       0.003785      -0.027600      -0.023463      -0.057958      -0.035853      -0.011729       0.047582              7.469478       5.252241      -0.229255       0.302908      10.076923      -1.058478       7.079269          -0.000009
          161              C       5.220652       4.626905       4.690439       0.017120      21.054462 0.32731608E+03  0.72081224E+04                                 6.791240                            6.133555       0.034438       2.058099                    0.998153      25.676714      72.755102       0.645302       0.431011      -1.049212      -0.117089       0.029906      -0.032671       0.125186       0.021318       0.039898       0.069317      -0.015417       0.137526      -0.061322      -0.044615       0.105937              7.130146       6.487721       0.288685       0.431654       7.212186       1.228101       7.690531          -0.000008
          162              C       4.310241       5.584167       5.372189      -0.470623      24.205473 0.41540683E+03  0.96342858E+04                                 7.000050                            6.521219       0.426009       2.120239                    0.996699      30.451522      86.321701       0.687931       0.383897      -1.088471       0.063264      -0.057088      -0.027715       0.089608      -0.036931      -0.029270       0.016908      -0.008375      -0.010259      -0.040170      -0.016282       0.056452              7.201120       6.553705      -0.668654      -0.267174       7.396808       1.174917       7.652847          -0.000010
          163              C      -1.441273      13.239773       5.326739       0.015132      20.865379 0.32091050E+03  0.70160839E+04                                 6.712061                            6.039765       0.082322       2.075313                    0.998636      25.406939      71.194116       0.657216       0.426273      -1.054536       0.111291       0.017965      -0.035220       0.118106      -0.071755       0.016200      -0.032838       0.004074      -0.162070      -0.067719      -0.038551       0.106270              7.073361       5.957146      -0.208222      -0.318124       8.907950      -0.595541       6.354987          -0.000010
          164              C      -0.982128      14.507757       4.661351      -0.481242      24.856513 0.39709427E+03  0.90801539E+04                                 7.096951                            6.352685       0.545599       2.146485                    0.998716      30.408956      84.791440       0.702836       0.381112      -1.093601      -0.035422      -0.075077       0.033406       0.089483       0.025203      -0.004274      -0.027348      -0.022709      -0.057565      -0.035331      -0.011835       0.047165              7.467568       5.250021       0.226855      -0.304580      10.074666      -1.059055       7.078018          -0.000008
          165              C       0.304830      11.669634       4.399560       0.016537      21.074126 0.32776150E+03  0.72203637E+04                                 6.795301                            6.137343       0.033851       2.057705                    0.998307      25.690587      72.805953       0.645165       0.430957      -1.049248      -0.116965      -0.028978       0.031917       0.124656      -0.021990      -0.039798       0.070258      -0.015751       0.136796      -0.061852      -0.044941       0.106793              7.134389       6.491181      -0.289313      -0.433188       7.217511       1.230237       7.694474          -0.000007
          166              C      -0.605589      10.712372       3.717810      -0.467328      24.160310 0.41433207E+03  0.96042360E+04                                 6.998077                            6.519394       0.418641       2.118567                    0.996677      30.411233      86.216693       0.686902       0.384678      -1.087794       0.060853       0.058182       0.027628       0.088609       0.035802       0.029472       0.017061      -0.006597      -0.012687      -0.038881      -0.017056       0.055937              7.199179       6.548689       0.670847       0.265052       7.395883       1.174027       7.652964          -0.000011
          167              O       3.209112      10.591097      16.727598      -0.561360      34.573555 0.51375332E+03  0.12229236E+05                                 8.435849                            6.995657       0.298645       2.148304                    0.996617      27.566482      72.458698       0.720324       0.357218      -1.138699       0.019311      -0.023801       0.008517       0.031811      -0.039306       0.022314       0.059079       0.010844      -0.043120      -0.084906       0.024823       0.060082              9.747480       8.617946      -2.920314      -3.984732       9.431285       3.405260      11.193210           0.000021
          168              O       3.118652       8.361561      16.445444      -0.561958      40.568425 0.62442524E+03  0.15593249E+05                                 9.442124                            7.793727       0.122059       2.089253                    0.995965      28.102532      75.448736       0.672371       0.364789      -1.133710       0.001507       0.018756      -0.008956       0.020839       0.021728       0.049184      -0.037959       0.005708      -0.128399      -0.086918       0.036530       0.050389             10.879304       8.694031       2.360492      -2.968759      11.614024      -4.552846      12.329858           0.000027
          169              O      -2.860978      11.062803      10.894000      -0.554759      32.462125 0.47808706E+03  0.11156452E+05                                 8.016558                            6.691930       0.552054       2.237096                    0.997402      27.054355      69.980308       0.747240       0.351259      -1.145643      -0.014438      -0.025001      -0.006188       0.029526       0.013902       0.003501      -0.051568       0.016939      -0.129482      -0.074752       0.025428       0.049324              9.166842       9.141295       3.635809      -3.419919       8.889472      -2.108154       9.469758           0.000026
          170              O       6.132070       9.092265      10.253155      -0.566958      39.727207 0.60874850E+03  0.15138412E+05                                 9.368472                            7.750771       0.002457       2.052202                    0.994027      28.230475      76.174707       0.665550       0.370069      -1.127183      -0.017386       0.020515       0.016701       0.031656      -0.041330       0.059663       0.030109      -0.004717      -0.039933      -0.090078       0.029963       0.060115             10.775366       8.316237      -0.111124      -1.883590       9.827590       4.689106      14.182270           0.000020
          171              O      -0.172995       9.880536      16.503257      -0.579589      34.425308 0.51992608E+03  0.12366099E+05                                 8.336365                            7.015348       0.769489       2.299071                    0.996362      27.486182      71.327368       0.725482       0.354967      -1.144842       0.002061      -0.028564       0.021900       0.036052      -0.047893      -0.041286      -0.000445      -0.117844       0.133062      -0.108180       0.041112       0.067069              9.278866       6.542364       1.268717      -0.508254       9.289044      -4.557987      12.005191           0.000035
          172              O       0.855398       9.914844       0.151076      -0.609241      44.657891 0.71857666E+03  0.18640820E+05                                10.127756                            8.383666      -0.268244       1.947104                    0.994150      29.597682      81.778267       0.643707       0.366797      -1.128803      -0.039697      -0.011784      -0.008707       0.042315      -0.007015       0.049657       0.024804       0.020262       0.006501      -0.056184      -0.001385       0.057570             11.975804      16.980338       1.452507       4.374212       9.057953       0.066632       9.889122           0.000023
          173              O       1.438431      12.580622      17.766221      -0.588572      38.770572 0.53798533E+03  0.12936806E+05                                 9.134734                            7.123267       0.353826       2.159047                    0.996241      27.963730      73.548956       0.720162       0.353687      -1.143087      -0.010167       0.011144       0.037530       0.040449      -0.042510      -0.009638       0.040337       0.048235      -0.017781      -0.063683      -0.001225       0.064908             11.196205       8.709716      -5.444771      -2.455168      15.973104       2.533710       8.905793           0.000024
          174              O       0.017750      13.229234       1.283690      -0.563861      30.957175 0.46082197E+03  0.10638875E+05                                 7.707443                            6.556805       1.048786       2.382127                    0.998730      27.301797      69.893297       0.758335       0.349851      -1.148546       0.014162       0.000036      -0.022149       0.026290       0.063131       0.032846      -0.037713       0.052009       0.115780      -0.104773       0.045534       0.059239              8.506745       5.718379       0.733506      -2.076108       9.983308      -3.412776       9.818548           0.000032
          175              O       8.124938       4.925984      10.542399      -0.561649      34.617594 0.51452378E+03  0.12252843E+05                                 8.445375                            7.002739       0.298743       2.148120                    0.996672      27.578058      72.517825       0.719636       0.357406      -1.138486       0.019315       0.024101      -0.008563       0.032051       0.039287      -0.022678       0.058958       0.010600      -0.043259      -0.084969       0.025076       0.059893              9.759804       8.629205       2.924371       3.992140       9.441320       3.410245      11.208886           0.000021
          176              O      -1.797204       7.155520      10.824553      -0.562182      40.545003 0.62403521E+03  0.15580582E+05                                 9.437523                            7.790398       0.121625       2.089238                    0.995957      28.095152      75.414036       0.672651       0.364705      -1.133811       0.001155      -0.018038       0.008924       0.020158      -0.021830      -0.049474      -0.038098       0.006510      -0.127167      -0.087025       0.036174       0.050851             10.873433       8.689085      -2.358900       2.966531      11.609115      -4.549663      12.322099           0.000024
          177              O       2.054846       4.454278      16.375997      -0.554774      32.483544 0.47845738E+03  0.11167552E+05                                 8.021396                            6.695563       0.548277       2.235726                    0.997349      27.058706      70.005344       0.746843       0.351368      -1.145523      -0.014260       0.024958       0.006396       0.029448      -0.014044      -0.003547      -0.051499       0.016346      -0.128588      -0.074462       0.025058       0.049404              9.172919       9.146564      -3.638028       3.423332       8.894666      -2.110034       9.477526           0.000026
          178              O       1.216210       6.424816      17.016842      -0.567413      39.761768 0.60939718E+03  0.15158853E+05                                 9.374564                            7.755487       0.002211       2.052092                    0.994077      28.243496      76.225165       0.665260       0.370126      -1.127120      -0.017208      -0.020102      -0.016512       0.031191       0.041086      -0.059804       0.029886      -0.004990      -0.040122      -0.089957       0.029846       0.060111             10.782816       8.321693       0.111366       1.885330       9.834320       4.692676      14.192436           0.000018
          179              O       4.742837       5.636545      10.766740      -0.579369      34.419580 0.51982097E+03  0.12362888E+05                                 8.334991                            7.014336       0.766797       2.298273                    0.996395      27.485482      71.321868       0.725587       0.354936      -1.144875       0.002235       0.028425      -0.021707       0.035835       0.047709       0.041431      -0.000408      -0.118073       0.131588      -0.108026       0.041016       0.067010              9.277173       6.540949      -1.267859       0.507640       9.286672      -4.556976      12.003898           0.000035
          180              O       5.771235       6.381695       8.938923      -0.609551      44.702105 0.71942871E+03  0.18669976E+05                                10.137424                            8.391019      -0.276882       1.944564                    0.994158      29.612695      81.857015       0.643098       0.367006      -1.128551      -0.039627       0.011424       0.008994       0.042210       0.006652      -0.049166       0.024514       0.019485       0.007704      -0.055396      -0.001641       0.057037             11.988118      16.999521      -1.455110      -4.377713       9.067637       0.066721       9.897195           0.000023
          181              O       6.354241       2.936459       9.503776      -0.588506      38.764497 0.53784789E+03  0.12932657E+05                                 9.133794                            7.122337       0.358293       2.160640                    0.996388      27.958731      73.533090       0.720213       0.353685      -1.143091      -0.010755      -0.011198      -0.037435       0.040527       0.042603       0.010013       0.040586       0.050167      -0.018416      -0.064310      -0.001281       0.065592             11.195516       8.709732       5.445132       2.455610      15.972579       2.534831       8.904236           0.000024
          182              O       4.933561       3.067305       7.806309      -0.564330      30.967995 0.46099102E+03  0.10643812E+05                                 7.709640                            6.558233       1.048849       2.382402                    0.998688      27.303173      69.901454       0.758209       0.349875      -1.148520       0.014060       0.000479       0.021295       0.025523      -0.063014      -0.033034      -0.036922       0.052368       0.114016      -0.104196       0.044918       0.059278              8.509772       5.719592      -0.733715       2.076538       9.988044      -3.414880       9.821680           0.000033
          183              O       1.706805       5.315713       1.452400      -0.561359      34.573547 0.51375318E+03  0.12229231E+05                                 8.435846                            6.995655       0.298646       2.148304                    0.996617      27.566482      72.458691       0.720324       0.357218      -1.138699      -0.019311       0.023801      -0.008517       0.031811      -0.039306       0.022314       0.059079       0.010844      -0.043121      -0.084906       0.024823       0.060082              9.747477       8.617943      -2.920314      -3.984730       9.431283       3.405259      11.193205           0.000022
          184              O       1.797265       7.545249       1.734554      -0.561958      40.568447 0.62442562E+03  0.15593261E+05                                 9.442127                            7.793729       0.122059       2.089253                    0.995965      28.102541      75.448768       0.672371       0.364789      -1.133710      -0.001507      -0.018756       0.008956       0.020839       0.021728       0.049184      -0.037959       0.005708      -0.128399      -0.086918       0.036530       0.050389             10.879308       8.694033       2.360492      -2.968759      11.614028      -4.552849      12.329865           0.000026
          185              O       7.776895       4.844007       7.285998      -0.554759      32.462128 0.47808711E+03  0.11156454E+05                                 8.016559                            6.691931       0.552053       2.237095                    0.997402      27.054355      69.980312       0.747240       0.351259      -1.145643       0.014438       0.025001       0.006188       0.029526       0.013901       0.003501      -0.051568       0.016939      -0.129482      -0.074752       0.025428       0.049324              9.166843       9.141296       3.635809      -3.419919       8.889473      -2.108154       9.469759           0.000025
          186              O      -1.216153       6.814545       7.926843      -0.566958      39.727205 0.60874841E+03  0.15138410E+05                                 9.368472                            7.750771       0.002456       2.052201                    0.994027      28.230473      76.174704       0.665550       0.370069      -1.127183       0.017387      -0.020515      -0.016701       0.031656      -0.041330       0.059663       0.030109      -0.004717      -0.039933      -0.090078       0.029963       0.060115             10.775366       8.316236      -0.111124      -1.883591       9.827591       4.689107      14.182271           0.000019
          187              O       5.088912       6.026274       1.676741      -0.579589      34.425317 0.51992625E+03  0.12366104E+05                                 8.336366                            7.015349       0.769490       2.299071                    0.996362      27.486187      71.327384       0.725482       0.354967      -1.144842      -0.002061       0.028564      -0.021900       0.036052      -0.047893      -0.041285      -0.000445      -0.117844       0.133063      -0.108181       0.041112       0.067069              9.278867       6.542365       1.268717      -0.508255       9.289045      -4.557988      12.005192           0.000033
          188              O       4.060519       5.991966      18.028922      -0.609241      44.657875 0.71857632E+03  0.18640809E+05                                10.127754                            8.383664      -0.268243       1.947104                    0.994150      29.597675      81.778239       0.643707       0.366797      -1.128803       0.039697       0.011784       0.008707       0.042315      -0.007015       0.049657       0.024804       0.020263       0.006501      -0.056184      -0.001385       0.057570             11.975801      16.980335       1.452507       4.374211       9.057950       0.066632       9.889120           0.000024
          189              O       3.477486       3.326188       0.413777      -0.588572      38.770571 0.53798533E+03  0.12936806E+05                                 9.134733                            7.123267       0.353827       2.159047                    0.996241      27.963732      73.548958       0.720162       0.353687      -1.143087       0.010167      -0.011144      -0.037531       0.040449      -0.042510      -0.009638       0.040337       0.048235      -0.017782      -0.063683      -0.001225       0.064908             11.196203       8.709715      -5.444770      -2.455167      15.973103       2.533709       8.905792           0.000024
          190              O       4.898167       2.677576      16.896308      -0.563861      30.957165 0.46082178E+03  0.10638870E+05                                 7.707441                            6.556803       1.048786       2.382127                    0.998730      27.301795      69.893286       0.758335       0.349851      -1.148546      -0.014163      -0.000037       0.022150       0.026290       0.063131       0.032846      -0.037713       0.052009       0.115780      -0.104773       0.045534       0.059239              8.506743       5.718378       0.733506      -2.076107       9.983305      -3.412775       9.818546           0.000032
          191              O      -3.209021      10.980826       7.637599      -0.561648      34.617589 0.51452370E+03  0.12252841E+05                                 8.445374                            7.002738       0.298743       2.148120                    0.996672      27.578057      72.517819       0.719636       0.357406      -1.138486      -0.019316      -0.024101       0.008563       0.032051       0.039288      -0.022678       0.058958       0.010600      -0.043259      -0.084969       0.025076       0.059893              9.759802       8.629204       2.924371       3.992139       9.441318       3.410244      11.208884           0.000022
          192              O       6.713121       8.751290       7.355445      -0.562182      40.545010 0.62403537E+03  0.15580587E+05                                 9.437524                            7.790399       0.121625       2.089238                    0.995957      28.095155      75.414047       0.672651       0.364705      -1.133811      -0.001155       0.018038      -0.008924       0.020158      -0.021830      -0.049474      -0.038098       0.006510      -0.127167      -0.087025       0.036174       0.050851             10.873434       8.689088      -2.358901       2.966532      11.609116      -4.549663      12.322099           0.000025
          193              O       2.861071      11.452532       1.804001      -0.554774      32.483565 0.47845776E+03  0.11167563E+05                                 8.021400                            6.695566       0.548276       2.235726                    0.997349      27.058713      70.005374       0.746842       0.351368      -1.145523       0.014261      -0.024958      -0.006396       0.029448      -0.014044      -0.003547      -0.051499       0.016346      -0.128588      -0.074462       0.025058       0.049404              9.172924       9.146569      -3.638030       3.423335       8.894670      -2.110036       9.477532           0.000025
          194              O       3.699707       9.481994       1.163156      -0.567413      39.761767 0.60939726E+03  0.15158855E+05                                 9.374563                            7.755488       0.002213       2.052092                    0.994077      28.243498      76.225168       0.665260       0.370125      -1.127120       0.017209       0.020102       0.016512       0.031191       0.041086      -0.059804       0.029886      -0.004990      -0.040122      -0.089957       0.029847       0.060111             10.782815       8.321693       0.111365       1.885329       9.834319       4.692674      14.192433           0.000021
          195              O       0.173080      10.270265       7.413258      -0.579369      34.419592 0.51982121E+03  0.12362895E+05                                 8.334994                            7.014339       0.766796       2.298272                    0.996395      27.485485      71.321885       0.725586       0.354937      -1.144875      -0.002235      -0.028425       0.021707       0.035835       0.047709       0.041431      -0.000408      -0.118073       0.131587      -0.108026       0.041016       0.067010              9.277176       6.540952      -1.267860       0.507640       9.286675      -4.556978      12.003901           0.000032
          196              O      -0.855318       9.525115       9.241075      -0.609551      44.702094 0.71942849E+03  0.18669969E+05                                10.137422                            8.391017      -0.276882       1.944564                    0.994158      29.612692      81.857001       0.643098       0.367006      -1.128551       0.039627      -0.011424      -0.008994       0.042210       0.006652      -0.049166       0.024514       0.019485       0.007704      -0.055396      -0.001641       0.057037             11.988115      16.999517      -1.455108      -4.377713       9.067636       0.066721       9.897193           0.000023
          197              O      -1.438324      12.970351       8.676222      -0.588505      38.764493 0.53784784E+03  0.12932656E+05                                 9.133793                            7.122336       0.358293       2.160640                    0.996388      27.958730      73.533085       0.720213       0.353685      -1.143091       0.010755       0.011198       0.037435       0.040527       0.042603       0.010013       0.040586       0.050167      -0.018416      -0.064310      -0.001282       0.065592             11.195515       8.709731       5.445132       2.455610      15.972577       2.534830       8.904235           0.000024
          198              O      -0.017644      12.839505      10.373689      -0.564330      30.967983 0.46099080E+03  0.10643805E+05                                 7.709638                            6.558232       1.048849       2.382402                    0.998688      27.303167      69.901435       0.758209       0.349875      -1.148520      -0.014060      -0.000479      -0.021295       0.025522      -0.063014      -0.033034      -0.036922       0.052368       0.114016      -0.104196       0.044918       0.059278              8.509770       5.719591      -0.733715       2.076537       9.988042      -3.414879       9.821678           0.000032
          199              N       0.297951      11.936589      14.682530      -0.238606      22.078795 0.34714044E+03  0.76732424E+04                                 6.787978                            6.131346      -0.418559       1.956756                    0.993115      25.106500      68.762722       0.682330       0.406104      -1.076692       0.041460       0.023520      -0.117546       0.126843       0.022613      -0.010019       0.029412       0.019640      -0.049796      -0.046946       0.012204       0.034741              7.192860       5.958022       1.578343       0.666439       8.032195       0.453505       7.588363           0.000007
          200              N       5.213767       3.580492      12.587467      -0.240265      22.127065 0.34812354E+03  0.77002921E+04                                 6.798468                            6.140587      -0.423308       1.954652                    0.992954      25.138503      68.870571       0.681733       0.406179      -1.076660       0.041055      -0.023181       0.117485       0.126593      -0.022440       0.009962       0.030705       0.019674      -0.051743      -0.048175       0.012916       0.035259              7.204320       5.966152      -1.583773      -0.668594       8.045660       0.453900       7.601147           0.000007
          201              N       4.617966       3.970221       3.497468      -0.238606      22.078801 0.34714058E+03  0.76732465E+04                                 6.787980                            6.131348      -0.418560       1.956756                    0.993115      25.106505      68.762745       0.682330       0.406104      -1.076692      -0.041460      -0.023520       0.117546       0.126843       0.022613      -0.010019       0.029412       0.019640      -0.049796      -0.046946       0.012204       0.034741              7.192862       5.958023       1.578344       0.666439       8.032198       0.453505       7.588365           0.000007
          202              N      -0.297850      12.326318       5.592531      -0.240265      22.127064 0.34812353E+03  0.77002920E+04                                 6.798468                            6.140587      -0.423307       1.954653                    0.992954      25.138503      68.870576       0.681733       0.406179      -1.076660      -0.041055       0.023181      -0.117485       0.126593      -0.022440       0.009961       0.030704       0.019674      -0.051743      -0.048175       0.012916       0.035259              7.204320       5.966153      -1.583774      -0.668594       8.045662       0.453900       7.601147           0.000007

******************************************************
Auxiliary information for the entire system
The total spin magnetic moment of the unit cell is   0.000000
The total net atomic charge of the unit cell is   0.000000
Accuracy of reproducing the electrostatic potential in the unit cell:
  The inner radius (bohr) =    5.0000
  The outer radius (bohr) =   12.0000
  Valid grid points have density less than (e/(bohr^3)) =    0.0001
  The number of valid grid points were=       122408
  The rms potential error without charges in kcal/mol is=      7.48061
  The rms potential error with partial charges in kcal/mol is=      0.66345
  The RRMSE value at monopole order=      0.08869
  The rms potential error with partial charges and cloud penetration in kcal/mol is=      0.65336
  The RRMSE value at monopole order with cloud penetration is=      0.08734
  The rms potential error with partial charges and atomic dipoles in kcal/mol is=      0.38635
  The RRMSE value at dipole order=      0.05165
  The rms potential error with partial charges, atomic dipoles and cloud penetration in kcal/mol is=      0.36785
  The RRMSE value at dipole order with cloud penetration=      0.04917

******************************************************
The electron densities and ab initio electrostatic potential were computed in VASP using the PBE functional and
projector augmented wave method. See the main text of the journal article for a description of computational details.
The atomic charges, dipoles, and quadrupoles were computed with the DDEC6 method as described in
(a) T. A. Manz and N. Gabaldon Limas, RSC Adv. 6 (2016) 47771-47801 DOI: 10.1039/c6ra04656h
(b) N. Gabaldon Limas and T. A. Manz, RSC Adv. 8 (2018) 2678-2707 DOI: 10.1039/c7ra11829e.
For each atom in the material, the electron cloud parameters were fit to the spherically averaged atom-in-material
electron density using radial positions for which this density was between 10^-4 and 10^-2 electrons per cubic bohr.
The polarizabilities, dispersion coefficients, and quantum Drude oscillator (QDO) parameters were fit using the MCLF method.
The magnetic structure of the system was optimized in VASP from the default ferromagnetic initial guess using spin polarization.
The atomic spin moments (ASMs) were computed on this optimized magnetic structure using the DDEC6 partition as inputs
to the method of T. A. Manz and D. S. Sholl, J. Chem. Theory Comput. 7 (2011) 4146-4164 DOI: 10.1021/ct200539n.
The RMSE and RRMSE were computed using a uniform grid with Ewald summation.
