# Supplementary material for: A collection of forcefield precursors for metal–organic frameworks
Source: RSC Adv. 2019 Nov 13;9(63):36492–507. doi: 10.1039/c9ra07327b (PMC9075174; doi:10.1039/c9ra07327b)
Supplement: RA-009-C9RA07327B-s5902 [file RA-009-C9RA07327B-s5902.xyz]

  308
jmolscript: load "" {1 1 1} spacegroup "x,y,z" unitcell [{      7.316000     0.000000     0.000000 }, {     -2.845346    16.286316     0.000000 }, {      0.000000     0.000000    32.023000 }]
Mn     3.758299     9.795568     2.263386     1.033092
Mn     0.222479    10.181228     2.358494     1.097436
Mn    -0.710318    14.633906    18.274886     1.033170
Mn     2.825502    14.248246    18.369994     1.097997
Mn     0.712355     6.490748    29.759614     1.032998
Mn     4.248175     6.105088    29.664506     1.097940
Mn     5.180972     1.652410    13.748114     1.032990
Mn     1.645152     2.038070    13.653006     1.098016
Mn    -1.422673     8.143158     0.000000     1.133189
Mn     0.000000     0.000000    16.011500     1.133182
Mn     2.235327     8.143158     0.000000     1.094650
Mn     3.658000     0.000000    16.011500     1.094662
H     -1.086810    12.506262     0.096069     0.121481
H     -2.064903    14.252155    30.956634     0.117697
H     -0.719468    12.727756    27.478936     0.110128
H      0.455546    11.094238    28.660585     0.117856
H      1.777670     8.208303     2.481782     0.437983
H      4.032598     9.999798    31.933336     0.435356
H      6.411772     0.770343    29.083289     0.109576
H     -0.168431     2.848477    29.823020     0.118048
H      3.638753     1.542314    29.714142     0.118190
H      0.054115    15.724438    29.054468     0.112242
H      0.544585     6.346777     3.167075     0.119564
H      1.937522     5.576435     4.861091     0.114437
H     -0.504014     7.244153     7.618272     0.122880
H      5.386534     7.949351     5.927457     0.119152
H     -0.307335     4.367990     7.563833     0.115383
H      5.857956     3.240977     9.257849     0.121761
H      1.058718     4.840293    11.992613     0.115351
H      2.135860     6.032451    10.314608     0.112648
H      4.134791    11.923212    16.107569     0.121461
H      5.112884    10.177319    14.945134     0.117694
H      3.767449    11.701718    11.467436     0.110175
H      2.592435    13.335236    12.649085     0.117881
H      1.270311    16.221171    18.493283     0.438029
H     -0.984617    14.429676    15.921836     0.435370
H     -0.518445     7.372815    13.071789     0.109586
H      6.061758     5.294681    13.811520     0.118054
H      2.254574     6.600844    13.702642     0.118195
H      2.993866     8.705036    13.042968     0.112249
H      5.348742     1.796381    19.178575     0.119548
H      3.955805     2.566723    20.872591     0.114437
H      6.397341     0.899005    23.629772     0.122934
H      0.506793     0.193807    21.938957     0.119171
H      6.200662     3.775168    23.575333     0.115336
H      0.035371     4.902181    25.269349     0.121743
H      4.834609     3.302865    28.004114     0.115385
H      3.757467     2.110707    26.326108     0.112657
H      5.557464     3.780054    31.926931     0.121465
H      6.535557     2.034161     1.066366     0.117696
H      5.190122     3.558560     4.544064     0.110138
H      4.015108     5.192078     3.362415     0.117864
H      2.692984     8.078013    29.541217     0.438000
H      0.438056     6.286518     0.089664     0.435349
H     -1.941118    15.515973     2.939711     0.109576
H      4.639085    13.437839     2.199980     0.118051
H      0.831901    14.744002     2.308858     0.118188
H      4.416539     0.561878     2.968532     0.112236
H      3.926069     9.939539    28.855925     0.119574
H      2.533132    10.709881    27.161909     0.114442
H      4.974668     9.042163    24.404728     0.122880
H     -0.915880     8.336965    26.095543     0.119150
H      4.777989    11.918326    24.459167     0.115388
H     -1.387302    13.045339    22.765151     0.121763
H      3.411936    11.446023    20.030386     0.115353
H      2.334794    10.253865    21.708392     0.112650
H      0.335863     4.363104    15.915431     0.121478
H     -0.642230     6.108997    17.077866     0.117699
H      0.703205     4.584598    20.555564     0.110167
H      1.878219     2.951080    19.373915     0.117875
H      3.200343     0.065145    13.529718     0.438018
H      5.455271     1.856640    16.101164     0.435357
H      4.989099     8.913501    18.951211     0.109588
H     -1.591104    10.991635    18.211480     0.118052
H      2.216080     9.685472    18.320358     0.118198
H      1.476788     7.581280    18.980032     0.112254
H     -0.878088    14.489935    12.844425     0.119538
H      0.514849    13.719593    11.150409     0.114433
H     -1.926687    15.387311     8.393228     0.122933
H      3.963861    16.092509    10.084043     0.119172
H     -1.730008    12.511148     8.447667     0.115332
H      4.435283    11.384135     6.753651     0.121742
H     -0.363955    12.983451     4.018886     0.115386
H      0.713187    14.175609     5.696892     0.112654
C      0.410764    10.475358    31.259572     0.603582
C     -0.208755    11.621915    30.508312    -0.029428
C     -0.983208    12.566521    31.191683    -0.089994
C     -1.596303    13.592559    30.489098    -0.142395
C     -1.526762    13.659333    29.086491     0.101207
C     -0.770070    12.703326    28.412727    -0.145229
C     -0.084262    11.704975    29.118194    -0.091802
C     -2.333367    14.787975    28.397676    -0.299410
C     -2.079219    14.874292    26.861853     0.688392
C      3.466031    14.465506    28.600382     0.691030
C     -1.933730    16.177198    28.975051     0.093605
C      0.009701     0.920177    29.212982    -0.148840
C      0.450797     2.172595    29.644011    -0.087694
C      1.821730     2.420147    29.807649    -0.023983
C      2.724662     1.389223    29.589252    -0.091412
C      2.282793     0.128662    29.185442    -0.138241
C      2.267580     3.833799    30.141969     0.601138
C      5.652675     7.858147     3.287481     0.572220
C     -0.817505     7.258811     4.369538    -0.040532
C      0.335954     6.527555     4.059556    -0.096157
C      1.172667     6.068281     5.074685    -0.137386
C      0.873927     6.341891     6.415488     0.100743
C     -0.294530     7.058489     6.724190    -0.137101
C     -1.141445     7.496591     5.710662    -0.088100
C      1.820907     5.959163     7.582726    -0.295928
C      2.883328     4.898924     7.169950     0.690059
C      2.566917     7.266954     8.008952     0.689395
C      1.038592     5.323997     8.760852     0.091545
C     -0.040221     4.472222     8.455353    -0.142295
C      6.595157     3.778425     9.467600    -0.081671
C     -0.289201     3.895687    10.792391    -0.032481
C      0.780102     4.747461    11.104616    -0.105752
C      1.429793     5.459173    10.096852    -0.131772
C      6.363737     3.084628    11.867724     0.583476
C      2.637217    13.954116    15.248072     0.603605
C      3.256736    12.807559    14.496812    -0.029450
C      4.031189    11.862953    15.180183    -0.090023
C      4.644284    10.836915    14.477598    -0.142400
C      4.574743    10.770141    13.074991     0.101227
C      3.818051    11.726148    12.401227    -0.145183
C      3.132243    12.724499    13.106694    -0.091759
C      5.381348     9.641499    12.386176    -0.299412
C      5.127200     9.555182    10.850353     0.688380
C     -0.418050     9.963968    12.588882     0.691025
C      4.981711     8.252276    12.963551     0.093606
C      5.883626     7.222981    13.201482    -0.148827
C      5.442530     5.970563    13.632511    -0.087680
C      4.071597     5.723011    13.796149    -0.023976
C      3.168665     6.753935    13.577752    -0.091402
C      3.610534     8.014496    13.173942    -0.138239
C      3.625747     4.309359    14.130469     0.601137
C      0.240652     0.285011    19.298981     0.572242
C      6.710832     0.884347    20.381038    -0.040586
C      5.557373     1.615603    20.071056    -0.096190
C      4.720660     2.074877    21.086185    -0.137396
C      5.019400     1.801267    22.426988     0.100795
C      6.187857     1.084669    22.735690    -0.137042
C      7.034772     0.646567    21.722162    -0.088089
C      4.072420     2.183995    23.594226    -0.295930
C      3.009999     3.244234    23.181450     0.690058
C      3.326410     0.876204    24.020452     0.689392
C      4.854735     2.819161    24.772352     0.091494
C      5.933548     3.670936    24.466853    -0.142358
C     -0.701830     4.364733    25.479100    -0.081687
C      6.182528     4.247471    26.803891    -0.032432
C      5.113225     3.395697    27.116116    -0.105699
C      4.463534     2.683985    26.108352    -0.131751
C     -0.470410     5.058530    27.879224     0.583459
C      4.059890     5.810958     0.763428     0.603600
C      4.679409     4.664401     1.514688    -0.029442
C      5.453862     3.719795     0.831317    -0.090010
C      6.066957     2.693757     1.533902    -0.142395
C      5.997416     2.626983     2.936509     0.101225
C      5.240724     3.582990     3.610273    -0.145211
C      4.554916     4.581341     2.904806    -0.091777
C      6.804021     1.498341     3.625324    -0.299410
C      6.549873     1.412024     5.161147     0.688390
C      1.004623     1.820810     3.422618     0.691031
C      6.404384     0.109118     3.047949     0.093596
C      4.460953    15.366139     2.810018    -0.148844
C      4.019857    14.113721     2.378989    -0.087695
C      2.648924    13.866169     2.215351    -0.023979
C      1.745992    14.897093     2.433748    -0.091418
C      2.187861    16.157654     2.837558    -0.138252
C      2.203074    12.452517     1.881031     0.601122
C     -1.182021     8.428169    28.735519     0.572226
C      5.288159     9.027505    27.653462    -0.040547
C      4.134700     9.758761    27.963444    -0.096151
C      3.297987    10.218035    26.948315    -0.137380
C      3.596727     9.944425    25.607512     0.100739
C      4.765184     9.227827    25.298810    -0.137105
C      5.612099     8.789725    26.312338    -0.088107
C      2.649747    10.327153    24.440274    -0.295929
C      1.587326    11.387392    24.853050     0.690059
C      1.903737     9.019362    24.014048     0.689394
C      3.432062    10.962319    23.262148     0.091553
C      4.510875    11.814094    23.567647    -0.142287
C     -2.124503    12.507891    22.555400    -0.081664
C      4.759855    12.390629    21.230609    -0.032486
C      3.690552    11.538855    20.918384    -0.105747
C      3.040861    10.827143    21.926148    -0.131769
C     -1.893083    13.201688    20.155276     0.583481
C      1.833437     2.332200    16.774928     0.603600
C      1.213918     3.478757    17.526188    -0.029438
C      0.439465     4.423363    16.842817    -0.089993
C     -0.173630     5.449401    17.545402    -0.142393
C     -0.104089     5.516175    18.948009     0.101214
C      0.652603     4.560168    19.621773    -0.145198
C      1.338411     3.561817    18.916306    -0.091777
C     -0.910694     6.644817    19.636824    -0.299413
C     -0.656546     6.731134    21.172647     0.688381
C      4.888704     6.322348    19.434118     0.691023
C     -0.511057     8.034040    19.059449     0.093618
C     -1.412972     9.063335    18.821518    -0.148819
C     -0.971876    10.315753    18.390489    -0.087672
C      0.399057    10.563305    18.226851    -0.023981
C      1.301989     9.532381    18.445248    -0.091387
C      0.860120     8.271820    18.849058    -0.138229
C      0.844907    11.976957    17.892531     0.601162
C      4.230002    16.001305    12.724019     0.572235
C     -2.240178    15.401969    11.641962    -0.040586
C     -1.086719    14.670713    11.951944    -0.096204
C     -0.250006    14.211439    10.936815    -0.137399
C     -0.548746    14.485049     9.596012     0.100796
C     -1.717203    15.201647     9.287310    -0.137042
C     -2.564118    15.639749    10.300838    -0.088086
C      0.398234    14.102321     8.428774    -0.295929
C      1.460655    13.042082     8.841550     0.690059
C      1.144244    15.410112     8.002548     0.689393
C     -0.384081    13.467155     7.250648     0.091490
C     -1.462894    12.615380     7.556147    -0.142364
C      5.172484    11.921583     6.543900    -0.081694
C     -1.711874    12.038845     5.219109    -0.032416
C     -0.642571    12.890619     4.906884    -0.105691
C      0.007120    13.602331     5.914648    -0.131759
C      4.941064    11.227786     4.143776     0.583433
O      1.476498     9.957291    30.890987    -0.521459
O     -0.287469    10.041491     0.243375    -0.636298
O      1.402459     4.635737    30.571077    -0.575565
O      3.497135     4.115878    29.927735    -0.584125
O     -1.047168     8.188108     2.198699    -0.645719
O      4.437358     8.085016     3.486664    -0.515288
O      5.159529     2.732844    11.725542    -0.528353
O     -0.288823     2.754505    12.909432    -0.611923
O      1.862997     8.900797     2.053635    -0.942602
O      4.103005     9.211540     0.245616    -0.928284
O      1.571483    14.472183    14.879487    -0.521416
O      3.335450    14.387983    16.254875    -0.636374
O      4.490868     3.507421    14.559577    -0.575587
O      2.396192     4.027280    13.916235    -0.584122
O      4.095149    16.241366    18.210199    -0.645784
O      1.455969     0.058142    19.498164    -0.515258
O      0.733798     5.410314    27.737042    -0.528374
O      6.182150     5.388653    28.920932    -0.611879
O      1.184984    15.528677    18.065135    -0.942645
O     -1.055024    15.217934    16.257116    -0.928262
O      2.994156     6.329025     1.132013    -0.521419
O      4.758123     6.244825    31.779625    -0.636358
O      3.068195    11.650579     1.451923    -0.575590
O      0.973519    12.170438     2.095265    -0.584069
O      5.517822     8.098208    29.824301    -0.645756
O      0.033296     8.201300    28.536336    -0.515262
O     -0.688875    13.553472    20.297458    -0.528343
O      4.759477    13.531811    19.113568    -0.611904
O      2.607657     7.385519    29.969365    -0.942647
O      0.367649     7.074776    31.777384    -0.928272
O      2.899171     1.814133    17.143513    -0.521434
O      1.135204     1.898333    15.768125    -0.636353
O     -0.020214    12.778895    17.463423    -0.575579
O      2.074462    12.259036    18.106765    -0.584098
O      0.375505     0.044950    13.812801    -0.645801
O      3.014685    16.228174    12.524836    -0.515253
O      3.736856    10.876002     4.285958    -0.528386
O     -1.711496    10.897663     3.102068    -0.611826
O      3.285670     0.757639    13.957865    -0.942650
O      5.525678     1.068382    15.765884    -0.928280
F      4.778214    13.780503    26.210185    -0.207046
F     -0.758747    14.966799    26.600545    -0.202736
F     -2.662059    15.940720    26.316822    -0.193841
F      3.213359    13.164718    28.335231    -0.211175
F      2.651888    15.185035    27.810054    -0.202091
F      3.074455    14.684231    29.863689    -0.196153
F      3.808965     5.396308     6.311093    -0.207214
F      2.315479     3.844385     6.575603    -0.194958
F      3.568587     4.431344     8.229271    -0.201922
F      3.647571     7.036177     8.759892    -0.204469
F      1.747879     8.073127     8.699368    -0.197226
F      2.978139     7.961728     6.932339    -0.205179
F     -1.730233    10.648971    10.198685    -0.206977
F      3.806728     9.462675    10.589045    -0.202682
F      5.710040     8.488754    10.305322    -0.193766
F     -0.165378    11.264756    12.323731    -0.211153
F      0.396093     9.244439    11.798554    -0.202039
F     -0.026474     9.745243    13.852189    -0.196173
F      2.084362     2.746850    22.322593    -0.207250
F      3.577848     4.298773    22.587103    -0.194974
F      2.324740     3.711814    24.240771    -0.201878
F      2.245756     1.106981    24.771392    -0.204421
F      4.145448     0.070031    24.710868    -0.197184
F      2.915188     0.181430    22.943839    -0.205219
F     -0.307560     2.505813     5.812815    -0.207042
F      5.229401     1.319517     5.422455    -0.202732
F      7.132713     0.345596     5.706178    -0.193832
F      1.257295     3.121598     3.687769    -0.211177
F      1.818766     1.101281     4.212946    -0.202081
F      1.396199     1.602085     2.159311    -0.196165
F      0.661689    10.890008    25.711907    -0.207208
F      2.155175    12.441931    25.447397    -0.194953
F      0.902067    11.854972    23.793729    -0.201926
F      0.823083     9.250139    23.263108    -0.204469
F      2.722775     8.213189    23.323632    -0.197225
F      1.492515     8.324588    25.090661    -0.205183
F      6.200887     5.637345    21.824315    -0.206979
F      0.663926     6.823641    21.433955    -0.202684
F     -1.239386     7.797562    21.717678    -0.193771
F      4.636032     5.021560    19.699269    -0.211150
F      4.074561     7.041877    20.224446    -0.202046
F      4.497128     6.541073    18.170811    -0.196160
F      2.386292    13.539466     9.700407    -0.207254
F      0.892806    11.987543     9.435897    -0.194978
F      2.145914    12.574502     7.782229    -0.201874
F      2.224898    15.179335     7.251608    -0.204423
F      0.325206    16.216285     7.312132    -0.197187
F      1.555466    16.104886     9.079161    -0.205217

The following XYZ coordinates are in angstroms. Other properties are in atomic units.
The sperically averaged electron density of each atom fit to a function of the form exp(a - br)
eigen_1, eigen_2 and eigen_3 are the three eigenvalues of traceless quadrupole moment tensor
  atom number  atomic symbol              X              Y              Z     net charge C6 coefficient C8 coefficient C10 coefficient fluctuating dipole atomic polarizability isotropic forcefield polarizability              a              b squared Pearson coefficient          <r^3>          <r^4>         wp_QDO          m_QDO          q_QDO       dipole_x       dipole_y       dipole_z         dipole            Qxy            Qxz            Qyz     Q(x^2-y^2)  Q(3z^2 - R^2)        eigen_1        eigen_2        eigen_3 static polarizability      alpha(xx)      alpha(xy)      alpha(xz)      alpha(yy)      alpha(yz)      alpha(zz) atomic spin moment
            1             Mn       3.758299       9.795568       2.263386       1.033092     102.963072 0.23725260E+04  0.81104660E+05                                19.471061                           17.064462       0.086397       1.828254                    0.999934      53.581074     157.821404       0.389283       0.460262      -1.090975      -0.020559      -0.007416      -0.024948       0.033167       0.033218      -0.019915      -0.017171       0.012030       0.031810      -0.039064      -0.008232       0.047296             22.649385      24.786174      -0.488248       6.987411      22.727931       4.228395      20.434051           4.685275
            2             Mn       0.222479      10.181228       2.358494       1.097436     134.627043 0.33843401E+04  0.12471214E+06                                20.867850                           18.541031       0.020893       1.820166                    0.999922      52.126884     152.415466       0.436361       0.380912      -1.159647      -0.018937       0.004392      -0.027643       0.033794      -0.034169       0.034422      -0.005687       0.057335       0.056445      -0.055438      -0.006444       0.061881             23.487668      28.558100       0.948887      -4.360597      22.911986       1.970490      18.992919           4.740208
            3             Mn      -0.710318      14.633906      18.274886       1.033170     102.967306 0.23726431E+04  0.81109328E+05                                19.471191                           17.064569       0.086517       1.828282                    0.999934      53.581873     157.822275       0.389294       0.460245      -1.090990       0.020543       0.007431      -0.024957       0.033168       0.033260       0.019917       0.017181       0.011985       0.031729      -0.039088      -0.008241       0.047329             22.649516      24.786340      -0.488052      -6.987590      22.728097      -4.228450      20.434111           4.685120
            4             Mn       2.825502      14.248246      18.369994       1.097997     134.583296 0.33829123E+04  0.12464505E+06                                20.862606                           18.536485       0.021286       1.820354                    0.999921      52.118681     152.377317       0.436442       0.380886      -1.159679       0.018931      -0.004375      -0.027500       0.033672      -0.034164      -0.034490       0.005704       0.057313       0.056999      -0.055519      -0.006438       0.061957             23.481615      28.550222       0.948237       4.359454      22.906429      -1.969871      18.988193           4.741725
            5             Mn       0.712355       6.490748      29.759614       1.032998     102.963443 0.23725411E+04  0.81105658E+05                                19.471437                           17.064777       0.086297       1.828213                    0.999934      53.582371     157.827938       0.389269       0.460276      -1.090962       0.020551       0.007434       0.024953       0.033170       0.033258      -0.019875      -0.017160       0.011946       0.031757      -0.039087      -0.008195       0.047282             22.649825      24.786691      -0.488043       6.987670      22.728347       4.228575      20.434438           4.685402
            6             Mn       4.248175       6.105088      29.664506       1.097940     134.592349 0.33831975E+04  0.12465825E+06                                20.863479                           18.537215       0.021314       1.820342                    0.999921      52.120751     152.385275       0.436435       0.380884      -1.159680       0.018929      -0.004385       0.027545       0.033709      -0.034144       0.034481      -0.005707       0.057362       0.056900      -0.055498      -0.006452       0.061950             23.482656      28.551580       0.948397      -4.359630      22.907438       1.969949      18.988948           4.741756
            7             Mn       5.180972       1.652410      13.748114       1.032990     102.964598 0.23725743E+04  0.81107021E+05                                19.471514                           17.064848       0.086329       1.828219                    0.999934      53.582551     157.828344       0.389270       0.460274      -1.090964      -0.020552      -0.007426       0.024952       0.033169       0.033261       0.019896       0.017170       0.011984       0.031808      -0.039102      -0.008206       0.047309             22.649896      24.786687      -0.488118      -6.987683      22.728531      -4.228569      20.434471           4.685384
            8             Mn       1.645152       2.038070      13.653006       1.098016     134.579681 0.33827985E+04  0.12463972E+06                                20.862217                           18.536161       0.021321       1.820370                    0.999921      52.117900     152.373990       0.436447       0.380886      -1.159680      -0.018920       0.004378       0.027486       0.033655      -0.034146      -0.034522       0.005715       0.057351       0.057074      -0.055528      -0.006465       0.061993             23.481158      28.549558       0.948352       4.359335      22.906092      -1.969819      18.987824           4.741726
            9             Mn      -1.422673       8.143158       0.000000       1.133189      87.567975 0.19289483E+04  0.62932901E+05                                17.793924                           15.688813      -0.040245       1.809453                    0.999897      51.439532     150.481259       0.392336       0.478510      -1.074975       0.000005       0.000002       0.000008       0.000010      -0.010549      -0.005160      -0.025858       0.066883      -0.055692      -0.048769       0.004396       0.044373             20.587955      22.209582       0.779918      -0.053572      18.321860       2.304479      21.232424           4.671698
           10             Mn       0.000000       0.000000      16.011500       1.133182      87.566716 0.19289093E+04  0.62931396E+05                                17.793849                           15.688728      -0.040266       1.809447                    0.999897      51.439583     150.481771       0.392334       0.478514      -1.074972       0.000001      -0.000002      -0.000018       0.000018      -0.010557       0.005161       0.025888       0.066857      -0.055764      -0.048797       0.004421       0.044375             20.587877      22.209404       0.779929       0.053594      18.321779      -2.304383      21.232446           4.671670
           11             Mn       2.235327       8.143158       0.000000       1.094650      84.060629 0.19245809E+04  0.62662388E+05                                17.349171                           15.579910       0.042922       1.837856                    0.999382      51.273130     149.121598       0.397750       0.472961      -1.079705      -0.000012       0.000011      -0.000004       0.000017       0.026797      -0.013240       0.018260       0.037777       0.049445      -0.048679       0.021165       0.027513             20.150890      23.565721      -0.398614       4.119610      18.456270       3.559737      18.430681           4.710150
           12             Mn       3.658000       0.000000      16.011500       1.094662      84.060509 0.19245807E+04  0.62662364E+05                                17.349135                           15.579897       0.042909       1.837853                    0.999382      51.272997     149.121063       0.397751       0.472960      -1.079706       0.000001       0.000009      -0.000012       0.000015       0.026806       0.013245      -0.018256       0.037793       0.049530      -0.048699       0.021169       0.027529             20.150817      23.565620      -0.398548      -4.119624      18.456210      -3.559739      18.430620           4.710110
           13              H      -1.086810      12.506262       0.096069       0.121481       0.956072 0.67463216E+01  0.64253895E+02                                 1.675538                            1.572965      -1.071976       2.378919                    0.996638       3.579178      10.274569       0.467597       1.375315      -0.687752      -0.007314      -0.001703       0.040576       0.041265      -0.007959      -0.005683       0.000701      -0.008099       0.037863      -0.015959       0.001579       0.014381              1.725403       1.396668      -0.066872      -0.060651       1.432206      -0.105503       2.347335          -0.000480
           14              H      -2.064903      14.252155      30.956634       0.117697       1.049376 0.79683306E+01  0.78590567E+02                                 1.738855                            1.678072      -1.119158       2.351758                    0.996642       3.597027      10.280687       0.468617       1.325211      -0.698821      -0.016223       0.026009       0.024002       0.038933      -0.009193      -0.003286       0.005104      -0.012518       0.028739      -0.015922       0.001699       0.014224              1.748063       1.625308      -0.361391      -0.171613       1.902713       0.192419       1.716166           0.000043
           15              H      -0.719468      12.727756      27.478936       0.110128       1.057118 0.80497896E+01  0.80414097E+02                                 1.804184                            1.728056      -1.382757       2.217333                    0.993768       3.940345      11.718959       0.440754       1.391114      -0.683370       0.004475      -0.004473      -0.037983       0.038507      -0.005620      -0.001365       0.002494      -0.003269       0.031015      -0.011030      -0.000075       0.011105              1.822295       1.499950      -0.117603      -0.019414       1.605278      -0.068337       2.361657          -0.000005
           16              H       0.455546      11.094238      28.660585       0.117856       0.929879 0.66739944E+01  0.63657509E+02                                 1.667848                            1.582523      -1.201353       2.316389                    0.994606       3.686085      10.733627       0.456349       1.407166      -0.680996       0.025023      -0.025252      -0.021515       0.041554      -0.011705      -0.006122       0.002561       0.000305       0.010984      -0.013920       0.000194       0.013726              1.705997       1.695315      -0.341684      -0.252589       1.793014       0.229042       1.629660          -0.000115
           17              H       1.777670       8.208303       2.481782       0.437983       0.349065 0.20828517E+01  0.15422238E+02                                 1.014358                            1.006273      -1.427022       2.394822                    0.999571       2.368240       6.876639       0.453745       1.823077      -0.614572       0.001328      -0.021270       0.010694       0.023844      -0.000140       0.004052      -0.003571      -0.008334       0.000254      -0.006943       0.000246       0.006697              1.024949       0.977717       0.032111      -0.032754       1.106438      -0.108833       0.990693           0.003167
           18              H       4.032598       9.999798      31.933336       0.435356       0.408402 0.25603267E+01  0.19874567E+02                                 1.112001                            1.104599      -1.381929       2.418981                    0.999125       2.395052       7.019864       0.441529       1.787083      -0.620346      -0.001122       0.024457      -0.012721       0.027590       0.001136       0.000171      -0.007060      -0.012443       0.002029      -0.006839      -0.004005       0.010844              1.125218       1.048086      -0.024622      -0.002375       1.235949      -0.054178       1.091617           0.003075
           19              H       6.411772       0.770343      29.083289       0.109576       1.028358 0.76461826E+01  0.74786383E+02                                 1.720507                            1.645407      -1.195876       2.306916                    0.995639       3.693960      10.581625       0.471623       1.327803      -0.697105      -0.038465       0.000544      -0.004239       0.038702      -0.004785      -0.000931       0.006132       0.014609      -0.037317      -0.015160      -0.000062       0.015222              1.733394       2.235383       0.138496       0.129910       1.598118       0.064957       1.366681          -0.000013
           20              H      -0.168431       2.848477      29.823020       0.118048       0.933897 0.65843458E+01  0.62335680E+02                                 1.648851                            1.553688      -1.012207       2.403032                    0.997242       3.574019      10.231323       0.470583       1.374821      -0.687766      -0.029250       0.027747       0.008055       0.041114      -0.005381      -0.003384       0.003152       0.012672      -0.033579      -0.012226      -0.002392       0.014618              1.691519       1.736535      -0.390043      -0.085022       1.924808       0.149363       1.413215          -0.000584
           21              H       3.638753       1.542314      29.714142       0.118190       0.987914 0.70103387E+01  0.66570489E+02                                 1.638850                            1.548484      -0.822932       2.492201                    0.999432       3.347847       9.210300       0.502872       1.282643      -0.708702       0.038621       0.005758       0.004385       0.039293      -0.002082       0.003204       0.004094       0.017495      -0.035706      -0.013960      -0.001264       0.015224              1.663537       2.193902       0.159966       0.076556       1.460703       0.039652       1.336007           0.000000
           22              H       0.054115      15.724438      29.054468       0.112242       1.075815 0.81133672E+01  0.80925983E+02                                 1.803036                            1.717852      -1.359620       2.232939                    0.993023       3.852291      11.318657       0.450213       1.363960      -0.689146       0.028181      -0.025950      -0.003521       0.038470      -0.004487       0.003720       0.004109       0.003820      -0.033997      -0.013468       0.002887       0.010580              1.829809       1.933470      -0.382641      -0.070846       2.140666       0.117406       1.415291          -0.000009
           23              H       0.544585       6.346777       3.167075       0.119564       0.952350 0.68548114E+01  0.65292599E+02                                 1.650537                            1.571424      -0.932372       2.445406                    0.997769       3.481408       9.867634       0.476009       1.350898      -0.693542       0.009333      -0.011389      -0.039332       0.041998      -0.007076      -0.000626       0.004822       0.007894       0.034772      -0.014476       0.001503       0.012973              1.689645       1.462312      -0.038033      -0.144477       1.429626       0.059560       2.176998          -0.000419
           24              H       1.937522       5.576435       4.861091       0.114437       0.960602 0.70014706E+01  0.67813495E+02                                 1.721679                            1.634029      -1.305337       2.261996                    0.993583       3.849721      11.421369       0.442199       1.430085      -0.675971       0.028580      -0.019649      -0.015933       0.038167      -0.010045      -0.005393       0.004782       0.008915       0.020399      -0.014449       0.000097       0.014353              1.755171       2.057659      -0.402212      -0.104061       1.630012       0.079840       1.577843          -0.000064
           25              H      -0.504014       7.244153       7.618272       0.122880       1.010335 0.75422694E+01  0.73891572E+02                                 1.740868                            1.667314      -1.212357       2.313860                    0.994758       3.666678      10.687566       0.452323       1.382179      -0.686657      -0.013879       0.010383       0.036327       0.040251      -0.010115      -0.004741       0.003931       0.008745       0.027843      -0.015680       0.001550       0.014130              1.761344       1.556909      -0.087814      -0.121825       1.451273       0.128928       2.275850          -0.000021
           26              H       5.386534       7.949351       5.927457       0.119152       1.012410 0.74513402E+01  0.72747355E+02                                 1.737373                            1.651945      -1.132682       2.345060                    0.996165       3.681085      10.695374       0.456809       1.373372      -0.688061      -0.034339       0.018732       0.011314       0.040719      -0.013228      -0.000877       0.003724       0.002584       0.014308      -0.015907       0.003645       0.012262              1.758493       2.115382      -0.355336      -0.176788       1.614839       0.055798       1.545258          -0.000125
           27              H      -0.307335       4.367990       7.563833       0.115383       1.027186 0.75985895E+01  0.74905222E+02                                 1.781693                            1.687899      -1.323754       2.252903                    0.993403       3.858994      11.443513       0.441912       1.406019      -0.680777      -0.014313      -0.007907      -0.035514       0.039098       0.009584       0.005576       0.001627       0.012239       0.028411      -0.016171       0.002239       0.013932              1.822265       1.543055       0.095800       0.207850       1.519277       0.051532       2.404464           0.000047
           28              H       5.857956       3.240977       9.257849       0.121761       1.062692 0.79012044E+01  0.77806106E+02                                 1.761441                            1.676873      -1.055842       2.386572                    0.996976       3.555057      10.170773       0.466066       1.334560      -0.697215      -0.034788      -0.022096      -0.010743       0.042589       0.011901       0.005223       0.002302       0.003380       0.008264      -0.013586       0.000135       0.013451              1.772908       1.992113       0.413734       0.161459       1.741601       0.049954       1.585011          -0.000019
           29              H       1.058718       4.840293      11.992613       0.115351       0.979739 0.69761502E+01  0.67223413E+02                                 1.715022                            1.607160      -1.256110       2.278555                    0.995076       3.788910      11.059068       0.457792       1.388461      -0.683855       0.010843       0.006266       0.034455       0.036661       0.009885      -0.003359       0.003196       0.004849       0.023693      -0.015045       0.006072       0.008973              1.763149       1.545144       0.060662       0.282925       1.414983       0.022405       2.329319          -0.000101
           30              H       2.135860       6.032451      10.314608       0.112648       1.042510 0.78531844E+01  0.77657253E+02                                 1.768702                            1.693712      -1.247793       2.288539                    0.994825       3.748228      10.947998       0.452174       1.369824      -0.688743       0.030281       0.020824       0.015055       0.039714       0.008545       0.005850       0.002321       0.004994       0.011280      -0.010997      -0.000728       0.011725              1.779881       1.930467       0.476486       0.109610       1.756156       0.070354       1.653021          -0.000048
           31              H       4.134791      11.923212      16.107569       0.121461       0.956165 0.67471388E+01  0.64263446E+02                                 1.675620                            1.573038      -1.071964       2.378899                    0.996637       3.579386      10.275214       0.467597       1.375276      -0.687759       0.007315       0.001699       0.040570       0.041259      -0.007960       0.005682      -0.000703      -0.008100       0.037861      -0.015959       0.001579       0.014380              1.725489       1.396730      -0.066879       0.060653       1.432273       0.105515       2.347466          -0.000501
           32              H       5.112884      10.177319      14.945134       0.117694       1.049414 0.79687195E+01  0.78595427E+02                                 1.738899                            1.678114      -1.119232       2.351718                    0.996641       3.597125      10.281062       0.468610       1.325213      -0.698820       0.016224      -0.026011       0.023997       0.038932      -0.009195       0.003286      -0.005105      -0.012517       0.028741      -0.015924       0.001699       0.014225              1.748107       1.625349      -0.361405       0.171615       1.902766      -0.192421       1.716208           0.000017
           33              H       3.767449      11.701718      11.467436       0.110175       1.056974 0.80484169E+01  0.80397253E+02                                 1.804056                            1.727939      -1.382720       2.217385                    0.993768       3.940013      11.717885       0.440756       1.391161      -0.683362      -0.004475       0.004476      -0.037990       0.038514      -0.005616       0.001365      -0.002495      -0.003268       0.031021      -0.011027      -0.000080       0.011108              1.822165       1.499853      -0.117586       0.019415       1.605165       0.068324       2.361477          -0.000012
           34              H       2.592435      13.335236      12.649085       0.117881       0.929777 0.66730599E+01  0.63646328E+02                                 1.667730                            1.582416      -1.201276       2.316448                    0.994608       3.685793      10.732563       0.456363       1.407174      -0.680996      -0.025024       0.025255      -0.021523       0.041560      -0.011705       0.006121      -0.002562       0.000307       0.010980      -0.013920       0.000193       0.013727              1.705873       1.695195      -0.341646       0.252564       1.792878      -0.229021       1.629546          -0.000124
           35              H       1.270311      16.221171      18.493283       0.438029       0.349018 0.20825077E+01  0.15419175E+02                                 1.014299                            1.006218      -1.427200       2.394775                    0.999570       2.368099       6.876290       0.453736       1.823175      -0.614559      -0.001332       0.021273       0.010689       0.023845      -0.000140      -0.004053       0.003568      -0.008331       0.000254      -0.006943       0.000250       0.006694              1.024889       0.977666       0.032107       0.032750       1.106365       0.108816       0.990637           0.003158
           36              H      -0.984617      14.429676      15.921836       0.435370       0.408366 0.25600257E+01  0.19871637E+02                                 1.111937                            1.104536      -1.381847       2.419038                    0.999126       2.394899       7.019300       0.441540       1.787091      -0.620345       0.001120      -0.024455      -0.012728       0.027592       0.001134      -0.000170       0.007059      -0.012446       0.002031      -0.006840      -0.004004       0.010845              1.125152       1.048027      -0.024620       0.002374       1.235874       0.054174       1.091555           0.003063
           37              H      -0.518445       7.372815      13.071789       0.109586       1.028358 0.76461981E+01  0.74786689E+02                                 1.720516                            1.645415      -1.195909       2.306905                    0.995638       3.693982      10.581752       0.471618       1.327813      -0.697103       0.038466      -0.000547      -0.004246       0.038703      -0.004784       0.000931      -0.006131       0.014609      -0.037322      -0.015160      -0.000063       0.015222              1.733404       2.235396       0.138496      -0.129912       1.598127      -0.064957       1.366688          -0.000026
           38              H       6.061758       5.294681      13.811520       0.118054       0.933901 0.65843872E+01  0.62336251E+02                                 1.648862                            1.553698      -1.012246       2.403016                    0.997242       3.574044      10.231453       0.470578       1.374831      -0.687764       0.029251      -0.027749       0.008047       0.041114      -0.005380       0.003385      -0.003153       0.012673      -0.033578      -0.012226      -0.002392       0.014618              1.691532       1.736549      -0.390048       0.085021       1.924823      -0.149364       1.413223          -0.000593
           39              H       2.254574       6.600844      13.702642       0.118195       0.987931 0.70105097E+01  0.66572655E+02                                 1.638881                            1.548512      -0.822962       2.492187                    0.999431       3.347903       9.210553       0.502862       1.282657      -0.708699      -0.038621      -0.005761       0.004376       0.039293      -0.002081      -0.003204      -0.004094       0.017495      -0.035707      -0.013961      -0.001263       0.015224              1.663569       2.193948       0.159970      -0.076557       1.460731      -0.039653       1.336029          -0.000018
           40              H       2.993866       8.705036      13.042968       0.112249       1.075843 0.81136398E+01  0.80929412E+02                                 1.803064                            1.717877      -1.359637       2.232925                    0.993023       3.852369      11.318950       0.450210       1.363955      -0.689147      -0.028180       0.025947      -0.003527       0.038468      -0.004486      -0.003719      -0.004106       0.003818      -0.034006      -0.013468       0.002888       0.010580              1.829838       1.933502      -0.382649       0.070847       2.140703      -0.117407       1.415310          -0.000025
           41              H       5.348742       1.796381      19.178575       0.119548       0.952383 0.68551244E+01  0.65296350E+02                                 1.650576                            1.571461      -0.932379       2.445395                    0.997769       3.481507       9.867984       0.476003       1.350900      -0.693542      -0.009331       0.011395      -0.039331       0.041998      -0.007079       0.000625      -0.004819       0.007897       0.034772      -0.014478       0.001507       0.012971              1.689686       1.462347      -0.038035       0.144479       1.429658      -0.059561       2.177054          -0.000435
           42              H       3.955805       2.566723      20.872591       0.114437       0.960620 0.70016513E+01  0.67815785E+02                                 1.721709                            1.634056      -1.305404       2.261963                    0.993582       3.849796      11.421693       0.442192       1.430095      -0.675969      -0.028579       0.019651      -0.015926       0.038165      -0.010043       0.005393      -0.004783       0.008918       0.020400      -0.014449       0.000097       0.014352              1.755202       2.057697      -0.402222       0.104060       1.630038      -0.079840       1.577870          -0.000075
           43              H       6.397341       0.899005      23.629772       0.122934       1.010183 0.75408534E+01  0.73874515E+02                                 1.740728                            1.667187      -1.212360       2.313898                    0.994758       3.666343      10.686493       0.452327       1.382226      -0.686648       0.013881      -0.010381       0.036338       0.040260      -0.010111       0.004742      -0.003933       0.008742       0.027850      -0.015677       0.001545       0.014132              1.761201       1.556789      -0.087801       0.121813       1.451170      -0.128916       2.275645          -0.000025
           44              H       0.506793       0.193807      21.938957       0.119171       1.012362 0.74508817E+01  0.72741704E+02                                 1.737314                            1.651892      -1.132604       2.345105                    0.996165       3.680954      10.694881       0.456818       1.373368      -0.688062       0.034342      -0.018727       0.011322       0.040721      -0.013229       0.000875      -0.003726       0.002583       0.014315      -0.015910       0.003647       0.012262              1.758433       2.115305      -0.355317       0.176783       1.614786      -0.055798       1.545208          -0.000136
           45              H       6.200662       3.775168      23.575333       0.115336       1.027345 0.76000642E+01  0.74923189E+02                                 1.781848                            1.688038      -1.323765       2.252861                    0.993401       3.859367      11.444779       0.441905       1.405978      -0.680783       0.014311       0.007908      -0.035506       0.039090       0.009588      -0.005574      -0.001625       0.012236       0.028407      -0.016173       0.002243       0.013929              1.822427       1.543180       0.095815      -0.207874       1.519397      -0.051534       2.404704           0.000041
           46              H       0.035371       4.902181      25.269349       0.121743       1.062759 0.79018333E+01  0.77813762E+02                                 1.761503                            1.676930      -1.055941       2.386515                    0.996975       3.555192      10.171218       0.466063       1.334545      -0.697218       0.034787       0.022097      -0.010735       0.042587       0.011901      -0.005224      -0.002301       0.003379       0.008257      -0.013584       0.000133       0.013451              1.772971       1.992184       0.413756      -0.161463       1.741663      -0.049952       1.585066          -0.000022
           47              H       4.834609       3.302865      28.004114       0.115385       0.979639 0.69752746E+01  0.67213100E+02                                 1.714935                            1.607084      -1.256107       2.278583                    0.995076       3.788680      11.058368       0.457790       1.388503      -0.683847      -0.010841      -0.006268       0.034459       0.036664       0.009882       0.003362      -0.003198       0.004845       0.023694      -0.015043       0.006068       0.008975              1.763058       1.545069       0.060656      -0.282905       1.414918      -0.022406       2.329186          -0.000095
           48              H       3.757467       2.110707      26.326108       0.112657       1.042446 0.78525522E+01  0.77649446E+02                                 1.768637                            1.693651      -1.247703       2.288594                    0.994825       3.748059      10.947398       0.452179       1.369835      -0.688742      -0.030281      -0.020826       0.015064       0.039719       0.008544      -0.005849      -0.002322       0.004993       0.011269      -0.010994      -0.000729       0.011723              1.779815       1.930395       0.476462      -0.109609       1.756093      -0.070354       1.652957          -0.000043
           49              H       5.557464       3.780054      31.926931       0.121465       0.956142 0.67469251E+01  0.64260930E+02                                 1.675597                            1.573017      -1.071961       2.378906                    0.996638       3.579328      10.275024       0.467598       1.375284      -0.687758       0.007315       0.001701      -0.040571       0.041260      -0.007959      -0.005682       0.000703      -0.008099       0.037860      -0.015958       0.001578       0.014380              1.725466       1.396713      -0.066877      -0.060653       1.432254      -0.105511       2.347432          -0.000484
           50              H       6.535557       2.034161       1.066366       0.117696       1.049394 0.79685100E+01  0.78592752E+02                                 1.738870                            1.678087      -1.119200       2.351735                    0.996642       3.597066      10.280814       0.468617       1.325205      -0.698822       0.016223      -0.026011      -0.023999       0.038932      -0.009194      -0.003286       0.005105      -0.012517       0.028741      -0.015923       0.001698       0.014225              1.748078       1.625322      -0.361395      -0.171613       1.902732       0.192418       1.716180           0.000041
           51              H       5.190122       3.558560       4.544064       0.110138       1.057063 0.80492620E+01  0.80407660E+02                                 1.804140                            1.728016      -1.382743       2.217353                    0.993768       3.940226      11.718592       0.440752       1.391139      -0.683366      -0.004475       0.004474       0.037986       0.038509      -0.005619      -0.001365       0.002494      -0.003268       0.031016      -0.011029      -0.000077       0.011106              1.822251       1.499916      -0.117597      -0.019414       1.605238      -0.068333       2.361599          -0.000003
           52              H       4.015108       5.192078       3.362415       0.117864       0.929824 0.66734947E+01  0.63651544E+02                                 1.667787                            1.582468      -1.201316       2.316419                    0.994607       3.685933      10.733079       0.456355       1.407174      -0.680995      -0.025024       0.025255       0.021518       0.041558      -0.011706      -0.006122       0.002561       0.000306       0.010981      -0.013921       0.000193       0.013727              1.705933       1.695253      -0.341664      -0.252576       1.792945       0.229031       1.629601          -0.000113
           53              H       2.692984       8.078013      29.541217       0.438000       0.349053 0.20827758E+01  0.15421617E+02                                 1.014355                            1.006272      -1.427167       2.394767                    0.999570       2.368242       6.876750       0.453732       1.823138      -0.614563      -0.001335       0.021274      -0.010689       0.023846      -0.000139       0.004053      -0.003571      -0.008332       0.000252      -0.006944       0.000248       0.006696              1.024947       0.977719       0.032110      -0.032753       1.106430      -0.108827       0.990691           0.003166
           54              H       0.438056       6.286518       0.089664       0.435349       0.408404 0.25603295E+01  0.19874544E+02                                 1.111993                            1.104591      -1.381861       2.419009                    0.999126       2.395032       7.019740       0.441536       1.787058      -0.620349       0.001122      -0.024456       0.012724       0.027591       0.001134       0.000171      -0.007060      -0.012446       0.002027      -0.006840      -0.004005       0.010845              1.125210       1.048078      -0.024622      -0.002374       1.235942      -0.054179       1.091609           0.003074
           55              H      -1.941118      15.515973       2.939711       0.109576       1.028363 0.76462439E+01  0.74787243E+02                                 1.720523                            1.645421      -1.195888       2.306911                    0.995639       3.693998      10.581803       0.471617       1.327814      -0.697102       0.038466      -0.000546       0.004242       0.038703      -0.004785      -0.000931       0.006132       0.014609      -0.037322      -0.015161      -0.000062       0.015223              1.733410       2.235405       0.138498       0.129912       1.598133       0.064958       1.366692          -0.000008
           56              H       4.639085      13.437839       2.199980       0.118051       0.933904 0.65844158E+01  0.62336629E+02                                 1.648871                            1.553706      -1.012273       2.403003                    0.997242       3.574057      10.231520       0.470575       1.374838      -0.687763       0.029250      -0.027748      -0.008051       0.041114      -0.005380      -0.003385       0.003153       0.012675      -0.033577      -0.012226      -0.002393       0.014619              1.691540       1.736557      -0.390049      -0.085022       1.924833       0.149366       1.413230          -0.000579
           57              H       0.831901      14.744002       2.308858       0.118188       0.987958 0.70107566E+01  0.66575640E+02                                 1.638915                            1.548542      -0.823050       2.492142                    0.999431       3.347970       9.210806       0.502856       1.282663      -0.708698      -0.038621      -0.005759      -0.004381       0.039293      -0.002083       0.003204       0.004093       0.017500      -0.035702      -0.013959      -0.001267       0.015226              1.663604       2.193998       0.159974       0.076560       1.460760       0.039655       1.336053           0.000005
           58              H       4.416539       0.561878       2.968532       0.112236       1.075842 0.81136290E+01  0.80929256E+02                                 1.803065                            1.717878      -1.359628       2.232929                    0.993023       3.852365      11.318925       0.450210       1.363957      -0.689146      -0.028181       0.025948       0.003524       0.038469      -0.004486       0.003720       0.004108       0.003819      -0.034004      -0.013469       0.002889       0.010580              1.829839       1.933502      -0.382649      -0.070847       2.140705       0.117408       1.415311          -0.000007
           59              H       3.926069       9.939539      28.855925       0.119574       0.952298 0.68543477E+01  0.65287143E+02                                 1.650488                            1.571381      -0.932374       2.445419                    0.997769       3.481294       9.867264       0.476011       1.350915      -0.693540      -0.009331       0.011394       0.039336       0.042003      -0.007076      -0.000624       0.004821       0.007895       0.034774      -0.014476       0.001503       0.012973              1.689594       1.462272      -0.038030      -0.144470       1.429588       0.059558       2.176921          -0.000420
           60              H       2.533132      10.709881      27.161909       0.114442       0.960577 0.70012441E+01  0.67810803E+02                                 1.721657                            1.634009      -1.305343       2.262001                    0.993583       3.849664      11.421185       0.442199       1.430095      -0.675970      -0.028580       0.019651       0.015935       0.038169      -0.010044      -0.005393       0.004782       0.008916       0.020397      -0.014449       0.000097       0.014352              1.755149       2.057632      -0.402205      -0.104060       1.629991       0.079840       1.577823          -0.000066
           61              H       4.974668       9.042163      24.404728       0.122880       1.010334 0.75422639E+01  0.73891515E+02                                 1.740868                            1.667314      -1.212356       2.313861                    0.994758       3.666682      10.687582       0.452323       1.382180      -0.686657       0.013880      -0.010383      -0.036327       0.040251      -0.010115      -0.004741       0.003931       0.008746       0.027843      -0.015680       0.001550       0.014130              1.761344       1.556910      -0.087814      -0.121824       1.451273       0.128928       2.275849          -0.000027
           62              H      -0.915880       8.336965      26.095543       0.119150       1.012429 0.74515231E+01  0.72749628E+02                                 1.737396                            1.651967      -1.132716       2.345041                    0.996164       3.681142      10.695595       0.456806       1.373374      -0.688060       0.034340      -0.018730      -0.011315       0.040719      -0.013229      -0.000877       0.003725       0.002583       0.014309      -0.015908       0.003645       0.012263              1.758517       2.115412      -0.355341      -0.176792       1.614860       0.055799       1.545279          -0.000132
           63              H       4.777989      11.918326      24.459167       0.115388       1.027153 0.75982887E+01  0.74901541E+02                                 1.781661                            1.687870      -1.323744       2.252914                    0.993403       3.858916      11.443240       0.441914       1.406027      -0.680775       0.014313       0.007907       0.035516       0.039100       0.009583       0.005576       0.001627       0.012240       0.028413      -0.016171       0.002239       0.013932              1.822232       1.543029       0.095797       0.207845       1.519252       0.051532       2.404415           0.000045
           64              H      -1.387302      13.045339      22.765151       0.121763       1.062658 0.79008785E+01  0.77802066E+02                                 1.761404                            1.676839      -1.055782       2.386604                    0.996977       3.554979      10.170483       0.466071       1.334562      -0.697215       0.034789       0.022096       0.010745       0.042590       0.011902       0.005222       0.002302       0.003381       0.008265      -0.013587       0.000136       0.013451              1.772871       1.992069       0.413722       0.161455       1.741565       0.049953       1.584978          -0.000024
           65              H       3.411936      11.446023      20.030386       0.115353       0.979731 0.69760756E+01  0.67222545E+02                                 1.715016                            1.607155      -1.256094       2.278565                    0.995075       3.788887      11.059005       0.457790       1.388467      -0.683854      -0.010843      -0.006268      -0.034456       0.036661       0.009886      -0.003360       0.003195       0.004847       0.023697      -0.015046       0.006072       0.008974              1.763143       1.545138       0.060661       0.282923       1.414979       0.022403       2.329310          -0.000105
           66              H       2.334794      10.253865      21.708392       0.112650       1.042508 0.78531621E+01  0.77657049E+02                                 1.768706                            1.693716      -1.247812       2.288533                    0.994824       3.748225      10.948023       0.452170       1.369833      -0.688741      -0.030280      -0.020825      -0.015055       0.039714       0.008544       0.005849       0.002321       0.004994       0.011277      -0.010996      -0.000728       0.011724              1.779885       1.930471       0.476488       0.109610       1.756161       0.070353       1.653024          -0.000052
           67              H       0.335863       4.363104      15.915431       0.121478       0.956092 0.67465016E+01  0.64256025E+02                                 1.675558                            1.572983      -1.071971       2.378916                    0.996638       3.579227      10.274736       0.467595       1.375310      -0.687753      -0.007315      -0.001700      -0.040575       0.041264      -0.007958       0.005683      -0.000703      -0.008100       0.037861      -0.015958       0.001578       0.014380              1.725424       1.396683      -0.066874       0.060651       1.432222       0.105506       2.347367          -0.000497
           68              H      -0.642230       6.108997      17.077866       0.117699       1.049377 0.79683588E+01  0.78591049E+02                                 1.738868                            1.678085      -1.119177       2.351752                    0.996642       3.597045      10.280809       0.468610       1.325226      -0.698818      -0.016224       0.026010      -0.024001       0.038933      -0.009194       0.003285      -0.005104      -0.012518       0.028737      -0.015923       0.001699       0.014223              1.748076       1.625321      -0.361396       0.171614       1.902729      -0.192420       1.716179           0.000019
           69              H       0.703205       4.584598      20.555564       0.110167       1.057019 0.80488452E+01  0.80402495E+02                                 1.804093                            1.727973      -1.382734       2.217368                    0.993768       3.940113      11.718202       0.440756       1.391142      -0.683365       0.004475      -0.004476       0.037989       0.038512      -0.005618       0.001365      -0.002495      -0.003268       0.031021      -0.011029      -0.000079       0.011107              1.822202       1.499882      -0.117591       0.019414       1.605198       0.068328       2.361527          -0.000015
           70              H       1.878219       2.951080      19.373915       0.117875       0.929815 0.66734047E+01  0.63650425E+02                                 1.667770                            1.582452      -1.201288       2.316433                    0.994607       3.685897      10.732927       0.456360       1.407165      -0.680997       0.025024      -0.025253       0.021520       0.041557      -0.011704       0.006121      -0.002562       0.000305       0.010981      -0.013919       0.000193       0.013726              1.705915       1.695236      -0.341659       0.252573       1.792924      -0.229028       1.629585          -0.000126
           71              H       3.200343       0.065145      13.529718       0.438018       0.349029 0.20825818E+01  0.15419790E+02                                 1.014302                            1.006220      -1.427123       2.394800                    0.999571       2.368104       6.876216       0.453748       1.823118      -0.614566       0.001335      -0.021271      -0.010693       0.023845      -0.000140      -0.004052       0.003567      -0.008333       0.000257      -0.006943       0.000249       0.006694              1.024892       0.977667       0.032108       0.032751       1.106371       0.108819       0.990639           0.003160
           72              H       5.455271       1.856640      16.101164       0.435357       0.408399 0.25602930E+01  0.19874199E+02                                 1.111986                            1.104584      -1.381880       2.419003                    0.999126       2.395019       7.019701       0.441537       1.787059      -0.620349      -0.001121       0.024457       0.012719       0.027590       0.001135      -0.000171       0.007060      -0.012443       0.002027      -0.006839      -0.004005       0.010844              1.125202       1.048072      -0.024622       0.002374       1.235933       0.054178       1.091602           0.003065
           73              H       4.989099       8.913501      18.951211       0.109588       1.028345 0.76460655E+01  0.74784985E+02                                 1.720495                            1.645396      -1.195886       2.306916                    0.995639       3.693928      10.581530       0.471623       1.327805      -0.697104      -0.038465       0.000545       0.004243       0.038703      -0.004784       0.000931      -0.006131       0.014610      -0.037316      -0.015159      -0.000063       0.015222              1.733382       2.235366       0.138494      -0.129910       1.598106      -0.064956       1.366673          -0.000028
           74              H      -1.591104      10.991635      18.211480       0.118052       0.933892 0.65842925E+01  0.62335035E+02                                 1.648843                            1.553680      -1.012197       2.403039                    0.997242       3.573998      10.231244       0.470584       1.374819      -0.687767      -0.029252       0.027747      -0.008052       0.041114      -0.005381       0.003383      -0.003152       0.012673      -0.033578      -0.012226      -0.002392       0.014618              1.691511       1.736528      -0.390044       0.085021       1.924799      -0.149363       1.413208          -0.000597
           75              H       2.216080       9.685472      18.320358       0.118198       0.987896 0.70101697E+01  0.66568468E+02                                 1.638829                            1.548465      -0.822895       2.492223                    0.999432       3.347798       9.210130       0.502876       1.282642      -0.708703       0.038622       0.005758      -0.004381       0.039294      -0.002081      -0.003204      -0.004094       0.017495      -0.035704      -0.013959      -0.001264       0.015223              1.663516       2.193873       0.159964      -0.076555       1.460684      -0.039651       1.335991          -0.000020
           76              H       1.476788       7.581280      18.980032       0.112254       1.075814 0.81133584E+01  0.80925861E+02                                 1.803031                            1.717847      -1.359627       2.232936                    0.993023       3.852284      11.318629       0.450215       1.363954      -0.689147       0.028180      -0.025949       0.003524       0.038469      -0.004487      -0.003720      -0.004107       0.003818      -0.033999      -0.013467       0.002887       0.010580              1.829804       1.933466      -0.382641       0.070846       2.140658      -0.117404       1.415287          -0.000026
           77              H      -0.878088      14.489935      12.844425       0.119538       0.952434 0.68555870E+01  0.65301792E+02                                 1.650624                            1.571504      -0.932372       2.445384                    0.997768       3.481624       9.868362       0.476001       1.350883      -0.693545       0.009332      -0.011392       0.039328       0.041994      -0.007080       0.000625      -0.004819       0.007900       0.034773      -0.014480       0.001507       0.012972              1.689737       1.462387      -0.038038       0.144485       1.429697      -0.059563       2.177126          -0.000433
           78              H       0.514849      13.719593      11.150409       0.114433       0.960638 0.70018133E+01  0.67817707E+02                                 1.721724                            1.634071      -1.305396       2.261962                    0.993582       3.849836      11.421820       0.442192       1.430087      -0.675970       0.028579      -0.019649       0.015925       0.038164      -0.010044       0.005393      -0.004782       0.008917       0.020401      -0.014450       0.000097       0.014353              1.755218       2.057717      -0.402227       0.104060       1.630053      -0.079841       1.577884          -0.000073
           79              H      -1.926687      15.387311       8.393228       0.122933       1.010190 0.75409159E+01  0.73875268E+02                                 1.740734                            1.667192      -1.212362       2.313896                    0.994758       3.666356      10.686535       0.452327       1.382224      -0.686649      -0.013881       0.010381      -0.036337       0.040260      -0.010111       0.004743      -0.003933       0.008742       0.027849      -0.015677       0.001545       0.014132              1.761207       1.556794      -0.087802       0.121814       1.451174      -0.128916       2.275654          -0.000020
           80              H       3.963861      16.092509      10.084043       0.119172       1.012359 0.74508518E+01  0.72741383E+02                                 1.737315                            1.651892      -1.132616       2.345102                    0.996165       3.680952      10.694894       0.456816       1.373374      -0.688061      -0.034341       0.018728      -0.011321       0.040722      -0.013228       0.000876      -0.003725       0.002582       0.014313      -0.015909       0.003646       0.012262              1.758434       2.115306      -0.355318       0.176784       1.614787      -0.055798       1.545208          -0.000132
           81              H      -1.730008      12.511148       8.447667       0.115332       1.027369 0.76002891E+01  0.74925951E+02                                 1.781873                            1.688061      -1.323775       2.252852                    0.993401       3.859427      11.444994       0.441903       1.405974      -0.680784      -0.014311      -0.007908       0.035505       0.039089       0.009588      -0.005574      -0.001625       0.012236       0.028406      -0.016173       0.002244       0.013929              1.822453       1.543200       0.095817      -0.207878       1.519417      -0.051534       2.404741           0.000045
           82              H       4.435283      11.384135       6.753651       0.121742       1.062774 0.79019772E+01  0.77815498E+02                                 1.761515                            1.676941      -1.055961       2.386503                    0.996975       3.555221      10.171307       0.466063       1.334539      -0.697219      -0.034786      -0.022097       0.010734       0.042586       0.011901      -0.005223      -0.002301       0.003380       0.008258      -0.013585       0.000134       0.013451              1.772983       1.992198       0.413760      -0.161463       1.741675      -0.049952       1.585077          -0.000013
           83              H      -0.363955      12.983451       4.018886       0.115386       0.979618 0.69750843E+01  0.67210848E+02                                 1.714917                            1.607067      -1.256065       2.278606                    0.995076       3.788630      11.058209       0.457790       1.388513      -0.683846       0.010843       0.006261      -0.034459       0.036663       0.009881       0.003363      -0.003196       0.004842       0.023687      -0.015040       0.006068       0.008973              1.763039       1.545053       0.060655      -0.282902       1.414905      -0.022407       2.329159          -0.000090
           84              H       0.713187      14.175609       5.696892       0.112654       1.042453 0.78526174E+01  0.77650166E+02                                 1.768637                            1.693651      -1.247690       2.288596                    0.994826       3.748069      10.947393       0.452182       1.369824      -0.688744       0.030281       0.020824      -0.015064       0.039718       0.008544      -0.005850      -0.002321       0.004993       0.011272      -0.010995      -0.000729       0.011724              1.779815       1.930395       0.476461      -0.109610       1.756092      -0.070355       1.652958          -0.000037
           85              C       0.410764      10.475358      31.259572       0.603582      23.395440 0.26241352E+03  0.55273337E+04                                 7.698961                            5.849181      -0.216172       1.985332                    0.999055      22.894931      65.713553       0.594760       0.488917      -1.005788       0.015932      -0.050264       0.049069       0.072028       0.051298       0.029552       0.070114      -0.015187       0.067100      -0.073904      -0.032021       0.105925              9.099818       8.849379      -2.920351      -0.312748       9.840466      -3.214061       8.609610           0.030386
           86              C      -0.208755      11.621915      30.508312      -0.029428      36.023003 0.45485295E+03  0.10751593E+05                                 9.500110                            7.111908       0.095248       2.038030                    0.999322      27.449230      77.618305       0.621401       0.416997      -1.070117      -0.020070       0.041232      -0.019782       0.049942       0.008797      -0.005882      -0.002782       0.024759      -0.021380      -0.011845      -0.008425       0.020270             11.341187       7.651785      -4.628716       1.119593      13.549866      -3.834502      12.821910           0.000722
           87              C      -0.983208      12.566521      31.191683      -0.089994      32.604453 0.43149755E+03  0.10142007E+05                                 8.922919                            6.966448       0.132942       2.022417                    0.999712      28.928904      83.600557       0.617852       0.421770      -1.059079      -0.003077       0.008955      -0.025255       0.026971       0.018017      -0.008360       0.008472       0.011627       0.031193      -0.027767       0.012185       0.015583             10.101340       7.367046      -4.275373       0.692556      11.842385      -2.476266      11.094589           0.003111
           88              C      -1.596303      13.592559      30.489098      -0.142395      33.518862 0.45781439E+03  0.10953911E+05                                 9.151067                            7.223950      -0.049022       1.958101                    0.999102      30.082258      88.577231       0.598873       0.427456      -1.052369       0.017290      -0.022982       0.012910       0.031524       0.005263      -0.014511       0.018010       0.006531      -0.024363      -0.028342       0.009667       0.018675             10.250898       6.956703      -3.805791       1.221332      11.715535      -3.531853      12.080455          -0.000863
           89              C      -1.526762      13.659333      29.086491       0.101207      34.770967 0.46107070E+03  0.11039924E+05                                 9.640240                            7.401438      -0.467149       1.853628                    0.998550      27.904114      81.915687       0.574132       0.445550      -1.042600      -0.023269       0.043488      -0.020222       0.053306      -0.023628       0.021150      -0.034310      -0.041674      -0.053554      -0.039437      -0.021384       0.060821             11.268708       8.288576      -5.166579       0.967612      14.306463      -2.584388      11.211084           0.003913
           90              C      -0.770070      12.703326      28.412727      -0.145229      34.449359 0.47448453E+03  0.11484689E+05                                 9.395524                            7.395950      -0.113647       1.935746                    0.998436      30.638604      91.515446       0.585345       0.432312      -1.046664       0.017192      -0.029359       0.019432       0.039181       0.021754      -0.002657       0.008195       0.011319       0.047267      -0.031745       0.012737       0.019008             10.547984       8.082869      -4.914961       0.613707      13.034689      -1.762705      10.526392          -0.000986
           91              C      -0.084262      11.704975      29.118194      -0.091802      33.667665 0.46504324E+03  0.11191116E+05                                 9.309524                            7.381541      -0.134717       1.936747                    0.998457      29.869384      88.735849       0.579287       0.439372      -1.043238      -0.018135       0.026374      -0.001848       0.032061       0.001469      -0.013741       0.014466       0.009950      -0.020728      -0.023338       0.004438       0.018900             10.455276       7.626861      -3.724254       0.590003      11.531401      -2.772231      12.207565           0.003988
           92              C      -2.333367      14.787975      28.397676      -0.299410      37.010889 0.51721759E+03  0.12745268E+05                                10.953023                            8.625887      -0.532816       1.816009                    0.995684      32.080871      95.540116       0.460750       0.539468      -0.993916       0.065024       0.010041       0.066720       0.093704      -0.017845       0.010903       0.008178      -0.036031      -0.052018      -0.030306      -0.003964       0.034269             12.767889      11.043619       0.341179       1.297046      16.092226      -1.248406      11.167821           0.000055
           93              C      -2.079219      14.874292      26.861853       0.688392      20.568650 0.29161970E+03  0.62634353E+04                                 7.017053                            6.147901      -0.348298       1.937397                    0.999465      22.429354      63.561510       0.586735       0.486036      -1.014238       0.019890       0.003192      -0.072746       0.075484      -0.003298       0.016171       0.004497      -0.008980      -0.079824      -0.033446       0.014542       0.018904              7.385331       6.510080       0.206903       0.251532       7.404292      -0.302000       8.241621           0.000273
           94              C       3.466031      14.465506      28.600382       0.691030      20.509708 0.29425422E+03  0.63340541E+04                                 7.032229                            6.200876      -0.350535       1.937462                    0.999373      22.415549      63.586596       0.580674       0.490021      -1.012200      -0.071702      -0.016508       0.016185       0.075337      -0.008198       0.015200       0.002307      -0.043437       0.035176      -0.034218       0.016611       0.017607              7.374162       8.534077       0.438153       0.222125       7.359105      -0.021395       6.229304           0.000215
           95              C      -1.933730      16.177198      28.975051       0.093605      35.119400 0.46325365E+03  0.11081262E+05                                 9.613468                            7.349217      -0.449098       1.857758                    0.998641      27.839961      81.110969       0.585654       0.437215      -1.049806      -0.009606      -0.046434      -0.018506       0.050901       0.026060       0.008911       0.016620      -0.089545      -0.056348      -0.043272      -0.021948       0.065220             11.151163      10.371317       0.459760       0.685434      17.180366       3.072604       5.901805           0.004586
           96              C       0.009701       0.920177      29.212982      -0.148840      34.693698 0.46063305E+03  0.11028325E+05                                 9.318657                            7.213552      -0.011942       1.963505                    0.999397      30.238106      88.802275       0.603917       0.423618      -1.055696       0.013731       0.036874       0.003800       0.039530      -0.001177      -0.000913      -0.006344       0.055829       0.019790      -0.032279       0.007603       0.024676             10.449367       9.820461      -0.092933       0.468154      15.931315       2.938484       5.596324          -0.000873
           97              C       0.450797       2.172595      29.644011      -0.087694      33.055953 0.44531067E+03  0.10559836E+05                                 9.069232                            7.135643       0.069722       2.003347                    0.999522      29.139357      84.854968       0.602390       0.428780      -1.053686       0.008073      -0.024369      -0.013507       0.029008      -0.019698      -0.015105      -0.005668       0.012950       0.027073      -0.030084       0.006527       0.023557             10.081824      10.400998       1.187600       0.704756      14.186708       2.705181       5.657767           0.003756
           98              C       1.821730       2.420147      29.807649      -0.023983      35.931700 0.44789236E+03  0.10517896E+05                                 9.404805                            7.010531       0.075566       2.029109                    0.999242      27.200522      75.990430       0.633857       0.411490      -1.076581      -0.011378      -0.043791      -0.017620       0.048555       0.003452      -0.008591       0.001146       0.020088       0.033074      -0.016400      -0.000594       0.016994             10.996952      10.644530       1.240148       0.468663      16.878186       2.929241       5.468140           0.000493
           99              C       2.724662       1.389223      29.589252      -0.091412      32.243139 0.41887939E+03  0.97576280E+04                                 8.801753                            6.834551       0.211469       2.046282                    0.999728      28.705506      82.170402       0.628765       0.418179      -1.062979      -0.023836      -0.012015      -0.012622       0.029526       0.004855      -0.001238      -0.013453       0.041862       0.009278      -0.028582       0.008073       0.020509              9.799073       9.742097       0.485267       0.269671      14.402917       2.442198       5.252204           0.004005
          100              C       2.282793       0.128662      29.185442      -0.138241      33.919213 0.46628655E+03  0.11212325E+05                                 9.242111                            7.304618      -0.049084       1.956603                    0.999136      30.239897      89.379084       0.593595       0.429115      -1.050934       0.006121       0.030154       0.005686       0.031290      -0.018774      -0.007126      -0.009531       0.006626       0.023246      -0.027002       0.011697       0.015304             10.216301      10.531327       1.943453       0.881122      14.761653       2.322902       5.355923          -0.001490
          101              C       2.267580       3.833799      30.141969       0.601138      24.024827 0.26203399E+03  0.54938172E+04                                 7.707945                            5.768995      -0.033642       2.040697                    0.999510      22.664011      64.000612       0.613360       0.476293      -1.016723       0.026591       0.061112       0.020380       0.069693      -0.019406       0.033063      -0.027408       0.043676       0.248080      -0.072074      -0.026657       0.098731              8.950323       9.913223       0.943001      -0.635124      11.980294       2.022956       4.957453           0.027122
          102              C       5.652675       7.858147       3.287481       0.572220      23.973407 0.27293974E+03  0.58076224E+04                                 7.781786                            5.927972      -0.172695       1.985358                    0.999505      23.575138      68.077259       0.596208       0.482811      -1.008647      -0.029847       0.016629      -0.061279       0.070160       0.021964      -0.013101       0.068876      -0.102926      -0.022425      -0.073106      -0.027322       0.100427              9.111334      10.009418      -1.783583       1.135599       6.735486      -3.138980      10.589097           0.027705
          103              C      -0.817505       7.258811       4.369538      -0.040532      37.213472 0.47432087E+03  0.11339791E+05                                 9.709718                            7.267957       0.005276       2.000724                    0.999354      27.987702      79.819754       0.613465       0.417622      -1.068778       0.018532      -0.033584       0.037280       0.053490       0.003793      -0.008017      -0.004754       0.022264      -0.001450      -0.012757      -0.003785       0.016542             11.489729      10.766090      -4.022872       2.832853       8.199416      -2.970165      15.503681           0.001639
          104              C       0.335954       6.527555       4.059556      -0.096157      32.650737 0.44803570E+03  0.10655573E+05                                 9.017712                            7.175909       0.080183       2.007387                    0.999239      29.358099      86.009317       0.597543       0.430995      -1.050858       0.000793      -0.014170       0.028605       0.031932       0.010973      -0.018531       0.010108      -0.000103       0.039557      -0.027846       0.003207       0.024639             10.099243      10.467401      -3.494249       2.275176       7.482765      -1.735527      12.347563           0.005597
          105              C       1.172667       6.068281       5.074685      -0.137386      34.943746 0.47124826E+03  0.11371981E+05                                 9.468938                            7.366616      -0.062453       1.955432                    0.998735      30.266417      89.882795       0.587763       0.431835      -1.048323      -0.024491       0.012340      -0.029673       0.040405       0.011733      -0.020006       0.008901       0.006964      -0.062134      -0.034069       0.008065       0.026004             10.699799       9.975737      -3.033124       2.316009       7.025521      -1.229646      15.098141          -0.001713
          106              C       0.873927       6.341891       6.415488       0.100743      34.841565 0.46221702E+03  0.11070212E+05                                 9.638100                            7.401373      -0.450164       1.860689                    0.998520      27.831581      81.616087       0.575422       0.444437      -1.043632       0.024743      -0.015108       0.040643       0.049923      -0.005559       0.038436      -0.028759       0.009721       0.058434      -0.041321      -0.016257       0.057578             11.167819      10.860517      -3.010427       2.751893       6.851444      -1.397781      15.791495           0.006189
          107              C      -0.294530       7.058489       6.724190      -0.137101      33.479538 0.46339661E+03  0.11137113E+05                                 9.206670                            7.308918      -0.094532       1.947794                    0.998416      30.142819      89.372605       0.589524       0.432299      -1.047902      -0.018470       0.007644      -0.022360       0.029993       0.011656      -0.014459       0.012512      -0.020085       0.007557      -0.027956       0.009402       0.018554             10.151856      11.059137      -3.513796       2.663559       6.902827      -1.578571      12.493604          -0.001552
          108              C      -1.141445       7.496591       5.710662      -0.088100      32.578744 0.44119635E+03  0.10464912E+05                                 9.025432                            7.122145      -0.007610       1.977826                    0.999379      29.417975      86.400222       0.598937       0.431143      -1.049536       0.019389      -0.022250       0.006217       0.030160      -0.001541      -0.007385       0.012891      -0.014870      -0.049691      -0.022866       0.001842       0.021024             10.003484       9.754510      -2.693021       1.783904       6.413031      -1.510062      13.842910           0.005577
          109              C       1.820907       5.959163       7.582726      -0.295928      36.514918 0.51503876E+03  0.12682880E+05                                10.863620                            8.612866      -0.544555       1.812286                    0.995793      32.068232      95.585168       0.460512       0.540116      -0.993250      -0.091527      -0.010171      -0.000684       0.092093       0.004750       0.004089      -0.014978       0.029870       0.101023      -0.035933      -0.001237       0.037170             12.535443      12.318294       0.343681       0.300301      11.212375      -2.302014      14.075660           0.000079
          110              C       2.883328       4.898924       7.169950       0.690059      20.648467 0.29202399E+03  0.62715622E+04                                 7.025865                            6.148266      -0.297310       1.952960                    0.999288      22.369172      63.298129       0.587531       0.485420      -1.015000       0.046213      -0.056079      -0.022937       0.076201       0.019729       0.006190      -0.013754       0.017391       0.055600      -0.034985       0.011838       0.023147              7.404524       8.232675      -0.558318      -0.357936       6.781792       0.222384       7.199104           0.000159
          111              C       2.566917       7.266954       8.008952       0.689395      20.436351 0.29389162E+03  0.63272067E+04                                 7.009539                            6.193146      -0.357149       1.935786                    0.999423      22.456692      63.803862       0.581319       0.489403      -1.012054       0.030426       0.067758       0.023652       0.077951      -0.012542      -0.003900      -0.016630       0.037691       0.043737      -0.035708       0.015150       0.020559              7.330854       7.599834       1.095690       0.166091       7.305119       0.392523       7.087609           0.000371
          112              C       1.038592       5.323997       8.760852       0.091545      35.403287 0.46617966E+03  0.11176926E+05                                 9.693805                            7.386679      -0.426655       1.864779                    0.998624      27.920920      81.633650       0.582051       0.438911      -1.048029       0.019637       0.018981      -0.040755       0.049060       0.010549      -0.030603      -0.039759      -0.005658       0.053370      -0.040879      -0.019817       0.060696             11.286936       9.430748       3.517771      -1.628032       8.083368      -2.825537      16.346693           0.002205
          113              C      -0.040221       4.472222       8.455353      -0.142295      34.938830 0.48271052E+03  0.11724064E+05                                 9.500052                            7.475566      -0.144040       1.926492                    0.998315      30.605650      91.318615       0.580874       0.434143      -1.046455      -0.014732      -0.014494       0.027743       0.034595      -0.019294       0.009770       0.011669       0.005806       0.017069      -0.029027       0.012351       0.016675             10.593472       9.455757       3.955669      -1.553198       8.635534      -2.871088      13.689124          -0.000159
          114              C       6.595157       3.778425       9.467600      -0.081671      32.626005 0.43116649E+03  0.10144766E+05                                 8.969305                            6.983368       0.037856       1.992896                    0.999557      29.041273      84.307378       0.613752       0.424147      -1.056291       0.013108       0.023918      -0.003635       0.027515      -0.000424       0.004407       0.014630       0.000783      -0.061824      -0.026968       0.010862       0.016106             10.037545       8.150869       2.858171      -0.740650       7.546310      -2.752987      14.415456           0.002076
          115              C      -0.289201       3.895687      10.792391      -0.032481      36.874844 0.45714539E+03  0.10806840E+05                                 9.605368                            7.095306       0.031644       2.012015                    0.999328      27.550660      77.614606       0.627397       0.412971      -1.073959       0.012077       0.033742      -0.036154       0.050907      -0.002470       0.001364      -0.002910       0.020709      -0.019395      -0.009762      -0.004258       0.014020             11.351219       8.829179       3.903271      -1.571356       9.421449      -4.089075      15.803027          -0.000924
          116              C       0.780102       4.747461      11.104616      -0.105752      34.063231 0.46101669E+03  0.11055114E+05                                 9.315909                            7.301719      -0.066500       1.954062                    0.999283      29.880665      88.220891       0.588972       0.433675      -1.048068       0.001594       0.009481      -0.036390       0.037638      -0.012570       0.008124       0.015285       0.017862       0.018843      -0.027444       0.012268       0.015176             10.347464       9.111117       3.735541      -1.179591       8.581307      -2.631227      13.349968           0.003352
          117              C       1.429793       5.459173      10.096852      -0.131772      34.455339 0.45630102E+03  0.10912857E+05                                 9.334709                            7.204544      -0.023716       1.966493                    0.999248      30.029034      88.511856       0.600380       0.426572      -1.052509      -0.013179      -0.022324       0.026922       0.037374      -0.004443       0.013500       0.016195       0.023521      -0.076168      -0.036369       0.008487       0.027881             10.510475       8.210209       3.155823      -1.204682       7.823334      -2.558335      15.497883          -0.000176
          118              C       6.363737       3.084628      11.867724       0.583476      24.019729 0.26930548E+03  0.56991755E+04                                 7.793221                            5.881434      -0.185888       1.988871                    0.999141      23.108188      66.093823       0.600879       0.481673      -1.011357      -0.019273      -0.032435       0.057178       0.068504      -0.032276       0.006127       0.078673      -0.096855      -0.011080      -0.078941      -0.030888       0.109829              9.110583       8.810670       1.787375      -0.921115       7.531501      -4.116512      10.989579           0.012564
          119              C       2.637217      13.954116      15.248072       0.603605      23.395302 0.26241167E+03  0.55272943E+04                                 7.698972                            5.849187      -0.216266       1.985299                    0.999055      22.894966      65.714012       0.594754       0.488921      -1.005784      -0.015895       0.050296       0.049058       0.072035       0.051314      -0.029530      -0.070119      -0.015171       0.067055      -0.073927      -0.031994       0.105921              9.099832       8.849423      -2.920392       0.312740       9.840515       3.214037       8.609556           0.030352
          120              C       3.256736      12.807559      14.496812      -0.029450      36.023488 0.45486088E+03  0.10751815E+05                                 9.500137                            7.111925       0.095316       2.038049                    0.999322      27.449516      77.618955       0.621407       0.416991      -1.070121       0.020083      -0.041228      -0.019790       0.049947       0.008782       0.005886       0.002791       0.024733      -0.021389      -0.011830      -0.008426       0.020256             11.341224       7.651814      -4.628751      -1.119581      13.549978       3.834513      12.821880           0.000696
          121              C       4.031189      11.862953      15.180183      -0.090023      32.605929 0.43151880E+03  0.10142624E+05                                 8.923094                            6.966544       0.133059       2.022432                    0.999712      28.929969      83.603931       0.617859       0.421761      -1.059085       0.003078      -0.008957      -0.025264       0.026981       0.018011       0.008368      -0.008478       0.011609       0.031254      -0.027773       0.012185       0.015588             10.101572       7.367186      -4.275501      -0.692610      11.842712       2.476401      11.094818           0.003063
          122              C       4.644284      10.836915      14.477598      -0.142400      33.519779 0.45782728E+03  0.10954318E+05                                 9.151282                            7.224087      -0.049139       1.958058                    0.999102      30.082843      88.579926       0.598862       0.427460      -1.052364      -0.017291       0.022978       0.012905       0.031520       0.005258       0.014505      -0.018007       0.006529      -0.024390      -0.028338       0.009667       0.018670             10.251174       6.956872      -3.805930      -1.221417      11.715927       3.532047      12.080724          -0.000916
          123              C       4.574743      10.770141      13.074991       0.101227      34.770577 0.46106513E+03  0.11039780E+05                                 9.640263                            7.401463      -0.467224       1.853609                    0.998550      27.903958      81.915750       0.574122       0.445558      -1.042593       0.023272      -0.043488      -0.020224       0.053308      -0.023608      -0.021145       0.034298      -0.041668      -0.053558      -0.039434      -0.021364       0.060798             11.268736       8.288582      -5.166571      -0.967628      14.306519       2.584427      11.211107           0.003898
          124              C       3.818051      11.726148      12.401227      -0.145183      34.447088 0.47445029E+03  0.11483644E+05                                 9.395173                            7.395728      -0.113735       1.935746                    0.998435      30.636983      91.509529       0.585349       0.432317      -1.046662      -0.017186       0.029372       0.019421       0.039182       0.021766       0.002655      -0.008202       0.011322       0.047184      -0.031746       0.012741       0.019005             10.547552       8.082565      -4.914706      -0.613623      13.034110       1.762529      10.525980          -0.001010
          125              C       3.132243      12.724499      13.106694      -0.091759      33.665980 0.46501869E+03  0.11190377E+05                                 9.309296                            7.381414      -0.134777       1.936749                    0.998456      29.868197      88.731707       0.579284       0.439380      -1.043234       0.018148      -0.026368      -0.001857       0.032063       0.001483       0.013742      -0.014467       0.009964      -0.020702      -0.023343       0.004445       0.018897             10.454982       7.626667      -3.724088      -0.589938      11.531021       2.772093      12.207258           0.003962
          126              C       5.381348       9.641499      12.386176      -0.299412      37.011185 0.51722317E+03  0.12745443E+05                                10.953075                            8.625928      -0.532831       1.816001                    0.995684      32.081064      95.540921       0.460749       0.539467      -0.993916      -0.065021      -0.010043       0.066715       0.093699      -0.017847      -0.010909      -0.008170      -0.036036      -0.052061      -0.030313      -0.003965       0.034278             12.767950      11.043681       0.341243      -1.297042      16.092359       1.248431      11.167811           0.000046
          127              C       5.127200       9.555182      10.850353       0.688380      20.568752 0.29162410E+03  0.62635207E+04                                 7.016968                            6.147872      -0.348009       1.937494                    0.999465      22.428957      63.559251       0.586751       0.486024      -1.014249      -0.019891      -0.003196      -0.072752       0.075490      -0.003294      -0.016161      -0.004498      -0.008972      -0.079722      -0.033413       0.014532       0.018881              7.385221       6.509966       0.206920      -0.251503       7.404130       0.301984       8.241566           0.000269
          128              C      -0.418050       9.963968      12.588882       0.691025      20.509996 0.29425906E+03  0.63341884E+04                                 7.032302                            6.200933      -0.350543       1.937456                    0.999373      22.415819      63.587648       0.580670       0.490022      -1.012199       0.071699       0.016505       0.016182       0.075333      -0.008197      -0.015198      -0.002314      -0.043439       0.035199      -0.034220       0.016620       0.017600              7.374243       8.534160       0.438177      -0.222130       7.359192       0.021377       6.229377           0.000204
          129              C       4.981711       8.252276      12.963551       0.093606      35.119686 0.46325731E+03  0.11081377E+05                                 9.613528                            7.349248      -0.449085       1.857761                    0.998641      27.840126      81.111687       0.585652       0.437215      -1.049805       0.009603       0.046424      -0.018534       0.050901       0.026064      -0.008907      -0.016608      -0.089552      -0.056388      -0.043270      -0.021955       0.065225             11.151246      10.371411       0.459792      -0.685436      17.180531      -3.072562       5.901797           0.004571
          130              C       5.883626       7.222981      13.201482      -0.148827      34.693767 0.46063398E+03  0.11028365E+05                                 9.318714                            7.213590      -0.012036       1.963478                    0.999397      30.238127      88.802740       0.603911       0.423622      -1.055693      -0.013734      -0.036890       0.003756       0.039542      -0.001177       0.000914       0.006356       0.055820       0.019767      -0.032275       0.007600       0.024675             10.449434       9.820539      -0.092935      -0.468167      15.931431      -2.938461       5.596332          -0.000908
          131              C       5.442530       5.970563      13.632511      -0.087680      33.055803 0.44530797E+03  0.10559765E+05                                 9.069239                            7.135643       0.069660       2.003331                    0.999522      29.139267      84.854925       0.602387       0.428782      -1.053684      -0.008075       0.024354      -0.013555       0.029019      -0.019697       0.015104       0.005667       0.012951       0.027084      -0.030083       0.006526       0.023557             10.081835      10.401021       1.187596      -0.704760      14.186725      -2.705169       5.657759           0.003732
          132              C       4.071597       5.723011      13.796149      -0.023976      35.931838 0.44789326E+03  0.10517931E+05                                 9.404855                            7.010554       0.075564       2.029110                    0.999242      27.200538      75.990707       0.633854       0.411492      -1.076579       0.011375       0.043779      -0.017660       0.048558       0.003450       0.008594      -0.001150       0.020091       0.033080      -0.016403      -0.000595       0.016998             10.997024      10.644586       1.240128      -0.468655      16.878324      -2.929263       5.468163           0.000471
          133              C       3.168665       6.753935      13.577752      -0.091402      32.243412 0.41888272E+03  0.97577417E+04                                 8.801859                            6.834617       0.211384       2.046257                    0.999728      28.705629      82.171368       0.628756       0.418184      -1.062974       0.023833       0.012000      -0.012675       0.029541       0.004858       0.001246       0.013452       0.041863       0.009281      -0.028582       0.008070       0.020513              9.799202       9.742230       0.485278      -0.269664      14.403126      -2.442215       5.252251           0.003966
          134              C       3.610534       8.014496      13.173942      -0.138239      33.919631 0.46629243E+03  0.11212513E+05                                 9.242212                            7.304678      -0.049111       1.956593                    0.999135      30.240181      89.380414       0.593590       0.429116      -1.050932      -0.006125      -0.030170       0.005642       0.031298      -0.018770       0.007136       0.009543       0.006620       0.023212      -0.027004       0.011698       0.015306             10.216425      10.531456       1.943492      -0.881115      14.761864      -2.322899       5.355954          -0.001531
          135              C       3.625747       4.309359      14.130469       0.601137      24.025087 0.26203700E+03  0.54938979E+04                                 7.707996                            5.769023      -0.033688       2.040676                    0.999509      22.664220      64.001381       0.613359       0.476292      -1.016723      -0.026583      -0.061116       0.020352       0.069685      -0.019411      -0.033059       0.027403       0.043685       0.248087      -0.072081      -0.026649       0.098729              8.950388       9.913285       0.942997       0.635137      11.980394      -2.022980       4.957486           0.027108
          136              C       0.240652       0.285011      19.298981       0.572242      23.973273 0.27293701E+03  0.58075580E+04                                 7.781789                            5.927963      -0.172714       1.985348                    0.999506      23.575154      68.077577       0.596204       0.482814      -1.008644       0.029864      -0.016592      -0.061305       0.070182       0.021957       0.013125      -0.068896      -0.102931      -0.022379      -0.073131      -0.027311       0.100443              9.111345      10.009457      -1.783627      -1.135638       6.735499       3.138980      10.589079           0.027669
          137              C       6.710832       0.884347      20.381038      -0.040586      37.215735 0.47435427E+03  0.11340780E+05                                 9.710012                            7.268141       0.005353       2.000728                    0.999354      27.988920      79.823683       0.613466       0.417614      -1.068784      -0.018517       0.033627       0.037287       0.053516       0.003768       0.008005       0.004761       0.022287      -0.001374      -0.012778      -0.003751       0.016529             11.490107      10.766457      -4.023036      -2.833007       8.199672       2.970325      15.504192           0.001617
          138              C       5.557373       1.615603      20.071056      -0.096190      32.652371 0.44806169E+03  0.10656344E+05                                 9.017942                            7.176059       0.080243       2.007385                    0.999240      29.359242      86.013235       0.597544       0.430988      -1.050863      -0.000765       0.014205       0.028612       0.031954       0.010959       0.018538      -0.010115      -0.000077       0.039621      -0.027845       0.003181       0.024664             10.099527      10.467708      -3.494375      -2.275312       7.482952       1.735626      12.347922           0.005564
          139              C       4.720660       2.074877      21.086185      -0.137396      34.944503 0.47125892E+03  0.11372319E+05                                 9.469105                            7.366718      -0.062549       1.955398                    0.998735      30.266899      89.884972       0.587756       0.431837      -1.048320       0.024498      -0.012313      -0.029665       0.040395       0.011736       0.019988      -0.008898       0.006987      -0.062131      -0.034054       0.008049       0.026005             10.700014       9.975945      -3.033202      -2.316141       7.025633       1.229728      15.098464          -0.001742
          140              C       5.019400       1.801267      22.426988       0.100795      34.840624 0.46220241E+03  0.11069811E+05                                 9.638088                            7.401372      -0.450345       1.860641                    0.998519      27.831147      81.615514       0.575406       0.444451      -1.043620      -0.024733       0.015131       0.040650       0.049931      -0.005536      -0.038413       0.028746       0.009694       0.058372      -0.041313      -0.016221       0.057533             11.167812      10.860475      -3.010389      -2.751918       6.851423       1.397812      15.791538           0.006176
          141              C       6.187857       1.084669      22.735690      -0.137042      33.477590 0.46336641E+03  0.11136213E+05                                 9.206430                            7.308771      -0.094674       1.947779                    0.998414      30.141329      89.367665       0.589519       0.432310      -1.047895       0.018488      -0.007623      -0.022345       0.029987       0.011670       0.014447      -0.012510      -0.020094       0.007485      -0.027954       0.009399       0.018555             10.151571      11.058844      -3.513682      -2.663459       6.902659       1.578511      12.493211          -0.001572
          142              C       7.034772       0.646567      21.722162      -0.088089      32.578299 0.44119147E+03  0.10464751E+05                                 9.025304                            7.122072      -0.007545       1.977847                    0.999379      29.417717      86.398838       0.598946       0.431139      -1.049540      -0.019373       0.022284       0.006229       0.030178      -0.001541       0.007396      -0.012908      -0.014865      -0.049644      -0.022869       0.001839       0.021030             10.003323       9.754366      -2.692958      -1.783812       6.412934       1.510000      13.842668           0.005547
          143              C       4.072420       2.183995      23.594226      -0.295930      36.515020 0.51504065E+03  0.12682939E+05                                10.863636                            8.612879      -0.544560       1.812283                    0.995793      32.068312      95.585464       0.460512       0.540115      -0.993250       0.091527       0.010179      -0.000676       0.092093       0.004751      -0.004118       0.014972       0.029874       0.101025      -0.035935      -0.001237       0.037172             12.535459      12.318314       0.343758      -0.300235      11.212405       2.302027      14.075658           0.000074
          144              C       3.009999       3.244234      23.181450       0.690058      20.648553 0.29202580E+03  0.62716094E+04                                 7.025875                            6.148278      -0.297333       1.952950                    0.999288      22.369239      63.298313       0.587532       0.485419      -1.015001      -0.046211       0.056084      -0.022933       0.076202       0.019741      -0.006179       0.013756       0.017394       0.055589      -0.034993       0.011847       0.023145              7.404532       8.232703      -0.558303       0.357961       6.781800      -0.222374       7.199093           0.000153
          145              C       3.326410       0.876204      24.020452       0.689392      20.436504 0.29389450E+03  0.63272837E+04                                 7.009576                            6.193178      -0.357150       1.935785                    0.999423      22.456762      63.804117       0.581317       0.489403      -1.012054      -0.030430      -0.067757       0.023657       0.077953      -0.012527       0.003908       0.016632       0.037667       0.043765      -0.035698       0.015131       0.020567              7.330892       7.599841       1.095733      -0.166084       7.305169      -0.392526       7.087666           0.000368
          146              C       4.854735       2.819161      24.772352       0.091494      35.404221 0.46619481E+03  0.11177340E+05                                 9.693806                            7.386678      -0.426489       1.864820                    0.998625      27.921395      81.634269       0.582067       0.438897      -1.048042      -0.019642      -0.018972      -0.040751       0.049055       0.010577       0.030624       0.039771      -0.005643       0.053429      -0.040885      -0.019851       0.060736             11.286925       9.430787       3.517811       1.628035       8.083389       2.825508      16.346600           0.002204
          147              C       5.933548       3.670936      24.466853      -0.142358      34.941076 0.48274469E+03  0.11725092E+05                                 9.500321                            7.475722      -0.143882       1.926511                    0.998316      30.607279      91.323995       0.580881       0.434130      -1.046463       0.014725       0.014497       0.027756       0.034603      -0.019279      -0.009781      -0.011675       0.005815       0.017150      -0.029031       0.012384       0.016647             10.593806       9.456012       3.955804       1.553289       8.635782       2.871241      13.689625          -0.000168
          148              C      -0.701830       4.364733      25.479100      -0.081687      32.626831 0.43117650E+03  0.10145074E+05                                 8.969486                            6.983468       0.037773       1.992863                    0.999557      29.041757      84.309429       0.613744       0.424149      -1.056288      -0.013108      -0.023914      -0.003626       0.027511      -0.000423      -0.004393      -0.014621       0.000774      -0.061862      -0.026968       0.010863       0.016105             10.037783       8.151009       2.858250       0.740750       7.546490       2.753142      14.415849           0.002076
          149              C       6.182528       4.247471      26.803891      -0.032432      36.872737 0.45711429E+03  0.10805925E+05                                 9.605080                            7.095114       0.031621       2.012028                    0.999328      27.549508      77.610801       0.627399       0.412976      -1.073955      -0.012069      -0.033737      -0.036145       0.050895      -0.002495      -0.001369       0.002891       0.020695      -0.019438      -0.009742      -0.004285       0.014027             11.350872       8.828888       3.903110       1.571280       9.421145       4.088920      15.802582          -0.000918
          150              C       5.113225       3.395697      27.116116      -0.105699      34.061006 0.46098287E+03  0.11054110E+05                                 9.315641                            7.301557      -0.066653       1.954046                    0.999282      29.879045      88.215578       0.588965       0.433688      -1.048060      -0.001595      -0.009491      -0.036380       0.037631      -0.012586      -0.008106      -0.015284       0.017841       0.018765      -0.027437       0.012290       0.015147             10.347138       9.110846       3.735397       1.179505       8.581056       2.631095      13.349512           0.003365
          151              C       4.463534       2.683985      26.108352      -0.131751      34.453731 0.45627813E+03  0.10912151E+05                                 9.334398                            7.204348      -0.023602       1.966543                    0.999248      30.028001      88.507602       0.600391       0.426571      -1.052512       0.013189       0.022321       0.026934       0.037384      -0.004453      -0.013509      -0.016213       0.023510      -0.076157      -0.036384       0.008504       0.027880             10.510091       8.209940       3.155688       1.204560       7.823069       2.558159      15.497265          -0.000166
          152              C      -0.470410       5.058530      27.879224       0.583459      24.019714 0.26930569E+03  0.56991832E+04                                 7.793223                            5.881438      -0.185889       1.988875                    0.999140      23.108243      66.094079       0.600878       0.481674      -1.011357       0.019274       0.032424       0.057173       0.068495      -0.032273      -0.006106      -0.078666      -0.096870      -0.011073      -0.078921      -0.030909       0.109831              9.110587       8.810654       1.787343       0.921083       7.531490       4.116511      10.989616           0.012573
          153              C       4.059890       5.810958       0.763428       0.603600      23.395319 0.26241190E+03  0.55273023E+04                                 7.698983                            5.849194      -0.216272       1.985299                    0.999055      22.895002      65.714207       0.594753       0.488922      -1.005784      -0.015896       0.050291      -0.049060       0.072033       0.051311       0.029536       0.070114      -0.015176       0.067052      -0.073918      -0.032001       0.105919              9.099850       8.849419      -2.920389      -0.312730       9.840528      -3.214064       8.609602           0.030375
          154              C       4.679409       4.664401       1.514688      -0.029442      36.023298 0.45485695E+03  0.10751707E+05                                 9.500145                            7.111923       0.095272       2.038038                    0.999322      27.449366      77.618670       0.621402       0.416995      -1.070118       0.020079      -0.041228       0.019789       0.049945       0.008790      -0.005887      -0.002789       0.024745      -0.021395      -0.011836      -0.008429       0.020265             11.341245       7.651811      -4.628747       1.119597      13.549967      -3.834548      12.821956           0.000723
          155              C       5.453862       3.719795       0.831317      -0.090010      32.605197 0.43150776E+03  0.10142299E+05                                 8.922984                            6.966474       0.133042       2.022435                    0.999712      28.929470      83.602200       0.617859       0.421763      -1.059084       0.003081      -0.008954       0.025261       0.026977       0.018017      -0.008366       0.008475       0.011615       0.031226      -0.027773       0.012185       0.015588             10.101437       7.367092      -4.275423       0.692586      11.842516      -2.476342      11.094702           0.003104
          156              C       6.066957       2.693757       1.533902      -0.142395      33.519276 0.45781947E+03  0.10954073E+05                                 9.151173                            7.224013      -0.049094       1.958076                    0.999102      30.082481      88.578330       0.598867       0.427459      -1.052366      -0.017292       0.022979      -0.012905       0.031521       0.005263      -0.014509       0.018007       0.006528      -0.024387      -0.028341       0.009671       0.018670             10.251043       6.956784      -3.805859       1.221384      11.715738      -3.531974      12.080608          -0.000866
          157              C       5.997416       2.626983       2.936509       0.101225      34.770484 0.46106318E+03  0.11039714E+05                                 9.640222                            7.401429      -0.467197       1.853618                    0.998550      27.903863      81.915198       0.574125       0.445556      -1.042595       0.023268      -0.043491       0.020222       0.053308      -0.023612       0.021146      -0.034303      -0.041667      -0.053561      -0.039437      -0.021368       0.060805             11.268691       8.288547      -5.166549       0.967619      14.306441      -2.584407      11.211086           0.003913
          158              C       5.240724       3.582990       3.610273      -0.145211      34.448159 0.47446590E+03  0.11484121E+05                                 9.395336                            7.395824      -0.113690       1.935747                    0.998435      30.637755      91.512338       0.585348       0.432314      -1.046663      -0.017190       0.029362      -0.019425       0.039178       0.021760      -0.002656       0.008195       0.011319       0.047224      -0.031744       0.012740       0.019004             10.547760       8.082697      -4.914821       0.613676      13.034376      -1.762638      10.526207          -0.000982
          159              C       4.554916       4.581341       2.904806      -0.091777      33.666684 0.46502793E+03  0.11190658E+05                                 9.309404                            7.381466      -0.134772       1.936743                    0.998456      29.868673      88.733452       0.579285       0.439377      -1.043235       0.018141      -0.026369       0.001850       0.032060       0.001476      -0.013743       0.014466       0.009956      -0.020726      -0.023342       0.004443       0.018899             10.455131       7.626751      -3.724168       0.589982      11.531210      -2.772186      12.207433           0.003990
          160              C       6.804021       1.498341       3.625324      -0.299410      37.010915 0.51721742E+03  0.12745263E+05                                10.953029                            8.625885      -0.532817       1.816009                    0.995684      32.080858      95.540078       0.460750       0.539468      -0.993916      -0.065024      -0.010043      -0.066717       0.093702      -0.017849       0.010906       0.008172      -0.036028      -0.052043      -0.030308      -0.003965       0.034274             12.767907      11.043625       0.341227       1.297050      16.092263      -1.248398      11.167834           0.000057
          161              C       6.549873       1.412024       5.161147       0.688390      20.568600 0.29161903E+03  0.62634099E+04                                 7.017016                            6.147875      -0.348237       1.937418                    0.999465      22.429218      63.560822       0.586740       0.486033      -1.014240      -0.019890      -0.003195       0.072746       0.075484      -0.003296       0.016169       0.004500      -0.008980      -0.079808      -0.033441       0.014542       0.018899              7.385291       6.510040       0.206911       0.251528       7.404240      -0.301981       8.241592           0.000275
          162              C       1.004623       1.820810       3.422618       0.691031      20.509713 0.29425396E+03  0.63340502E+04                                 7.032242                            6.200883      -0.350547       1.937459                    0.999373      22.415586      63.586809       0.580672       0.490022      -1.012198       0.071702       0.016504      -0.016184       0.075335      -0.008198       0.015197       0.002311      -0.043441       0.035178      -0.034218       0.016614       0.017604              7.374180       8.534087       0.438166       0.222126       7.359130      -0.021387       6.229325           0.000216
          163              C       6.404384       0.109118       3.047949       0.093596      35.119892 0.46326048E+03  0.11081466E+05                                 9.613537                            7.349252      -0.449079       1.857761                    0.998641      27.840239      81.111920       0.585655       0.437212      -1.049807       0.009604       0.046428       0.018521       0.050900       0.026064       0.008912       0.016622      -0.089555      -0.056393      -0.043272      -0.021962       0.065233             11.151260      10.371410       0.459795       0.685448      17.180534       3.072621       5.901836           0.004580
          164              C       4.460953      15.366139       2.810018      -0.148844      34.694211 0.46064091E+03  0.11028569E+05                                 9.318765                            7.213623      -0.011980       1.963489                    0.999397      30.238437      88.803726       0.603912       0.423619      -1.055695      -0.013734      -0.036883      -0.003779       0.039538      -0.001179      -0.000915      -0.006346       0.055835       0.019755      -0.032277       0.007592       0.024685             10.449495       9.820590      -0.092919       0.468167      15.931519       2.938514       5.596376          -0.000862
          165              C       4.019857      14.113721       2.378989      -0.087695      33.056266 0.44531526E+03  0.10559989E+05                                 9.069335                            7.135710       0.069641       2.003321                    0.999522      29.139575      84.856212       0.602382       0.428784      -1.053683      -0.008073       0.024360       0.013532       0.029012      -0.019694      -0.015106      -0.005668       0.012947       0.027074      -0.030080       0.006524       0.023556             10.081949      10.401125       1.187615       0.704767      14.186899       2.705217       5.657822           0.003762
          166              C       2.648924      13.866169       2.215351      -0.023979      35.932304 0.44789957E+03  0.10518124E+05                                 9.404948                            7.010613       0.075462       2.029072                    0.999242      27.200797      75.991792       0.633849       0.411493      -1.076577       0.011377       0.043784       0.017643       0.048557       0.003445      -0.008592       0.001142       0.020086       0.033110      -0.016402      -0.000600       0.017002             10.997142      10.644677       1.240122       0.468663      16.878531       2.929310       5.468217           0.000498
          167              C       1.745992      14.897093       2.433748      -0.091418      32.244144 0.41889374E+03  0.97580691E+04                                 8.801986                            6.834703       0.211322       2.046229                    0.999728      28.706131      82.173277       0.628752       0.418183      -1.062974       0.023834       0.012008       0.012648       0.029533       0.004853      -0.001240      -0.013453       0.041865       0.009286      -0.028584       0.008075       0.020509              9.799348       9.742384       0.485279       0.269678      14.403336       2.442272       5.252325           0.004007
          168              C       2.187861      16.157654       2.837558      -0.138252      33.919942 0.46629725E+03  0.11212655E+05                                 9.242241                            7.304695      -0.049083       1.956596                    0.999136      30.240404      89.381078       0.593592       0.429114      -1.050934      -0.006122      -0.030163      -0.005664       0.031295      -0.018777      -0.007130      -0.009534       0.006629       0.023207      -0.027003       0.011690       0.015313             10.216463      10.531480       1.943502       0.881136      14.761923       2.322942       5.355985          -0.001481
          169              C       2.203074      12.452517       1.881031       0.601122      24.025254 0.26203888E+03  0.54939400E+04                                 7.708005                            5.769025      -0.033628       2.040698                    0.999510      22.664203      64.001069       0.613363       0.476289      -1.016726      -0.026563      -0.061128      -0.020363       0.069691      -0.019391       0.033060      -0.027406       0.043634       0.248074      -0.072047      -0.026677       0.098724              8.950410       9.913291       0.943039      -0.635124      11.980455       2.022984       4.957485           0.027117
          170              C      -1.182021       8.428169      28.735519       0.572226      23.973304 0.27293788E+03  0.58075800E+04                                 7.781800                            5.927976      -0.172731       1.985348                    0.999505      23.575137      68.077509       0.596203       0.482815      -1.008644       0.029857      -0.016592       0.061307       0.070180       0.021948      -0.013098       0.068886      -0.102940      -0.022370      -0.073101      -0.027338       0.100438              9.111357      10.009435      -1.783601       1.135622       6.735505      -3.138994      10.589132           0.027699
          171              C       5.288159       9.027505      27.653462      -0.040547      37.214247 0.47433210E+03  0.11340127E+05                                 9.709825                            7.268019       0.005270       2.000714                    0.999354      27.988131      79.821207       0.613465       0.417620      -1.068780      -0.018515       0.033617      -0.037281       0.053505       0.003790      -0.008013      -0.004747       0.022263      -0.001417      -0.012755      -0.003779       0.016534             11.489873      10.766184      -4.022907       2.832911       8.199497      -2.970232      15.503937           0.001631
          172              C       4.134700       9.758761      27.963444      -0.096151      32.650558 0.44803394E+03  0.10655528E+05                                 9.017724                            7.175930       0.080128       2.007375                    0.999239      29.357954      86.009064       0.597538       0.430999      -1.050855      -0.000777       0.014200      -0.028604       0.031944       0.010974      -0.018526       0.010114      -0.000085       0.039560      -0.027845       0.003207       0.024639             10.099253      10.467434      -3.494258       2.275188       7.482784      -1.735540      12.347540           0.005594
          173              C       3.297987      10.218035      26.948315      -0.137380      34.943441 0.47124421E+03  0.11371863E+05                                 9.468909                            7.366603      -0.062491       1.955425                    0.998735      30.266223      89.882229       0.587761       0.431837      -1.048321       0.024498      -0.012327       0.029676       0.040408       0.011738      -0.020004       0.008909       0.006973      -0.062122      -0.034070       0.008064       0.026006             10.699758       9.975720      -3.033118       2.315994       7.025504      -1.229633      15.098052          -0.001722
          174              C       3.596727       9.944425      25.607512       0.100739      34.841668 0.46221873E+03  0.11070263E+05                                 9.638114                            7.401382      -0.450152       1.860692                    0.998520      27.831647      81.616314       0.575422       0.444436      -1.043632      -0.024741       0.015112      -0.040644       0.049924      -0.005560       0.038439      -0.028754       0.009728       0.058434      -0.041319      -0.016259       0.057578             11.167837      10.860558      -3.010441       2.751926       6.851457      -1.397789      15.791497           0.006188
          175              C       4.765184       9.227827      25.298810      -0.137105      33.479837 0.46340099E+03  0.11137248E+05                                 9.206730                            7.308955      -0.094544       1.947788                    0.998416      30.143009      89.373387       0.589522       0.432300      -1.047901       0.018474      -0.007638       0.022360       0.029994       0.011655      -0.014457       0.012519      -0.020078       0.007563      -0.027956       0.009397       0.018559             10.151930      11.059225      -3.513826       2.663605       6.902868      -1.578594      12.493698          -0.001566
          176              C       5.612099       8.789725      26.312338      -0.088107      32.579352 0.44120590E+03  0.10465203E+05                                 9.025549                            7.122225      -0.007662       1.977803                    0.999379      29.418411      86.401977       0.598933       0.431143      -1.049535      -0.019380       0.022268      -0.006219       0.030168      -0.001544      -0.007383       0.012901      -0.014868      -0.049685      -0.022869       0.001839       0.021030             10.003622       9.754640      -2.693060       1.783938       6.413108      -1.510089      13.843118           0.005564
          177              C       2.649747      10.327153      24.440274      -0.295929      36.514976 0.51503976E+03  0.12682910E+05                                10.863623                            8.612868      -0.544556       1.812285                    0.995793      32.068232      95.585166       0.460513       0.540115      -0.993251       0.091527       0.010171       0.000685       0.092093       0.004750       0.004086      -0.014977       0.029871       0.101025      -0.035934      -0.001236       0.037170             12.535447      12.318302       0.343672       0.300323      11.212382      -2.302017      14.075655           0.000075
          178              C       1.587326      11.387392      24.853050       0.690059      20.648460 0.29202403E+03  0.62715616E+04                                 7.025860                            6.148264      -0.297291       1.952966                    0.999288      22.369137      63.297969       0.587532       0.485420      -1.015001      -0.046214       0.056079       0.022938       0.076202       0.019725       0.006190      -0.013753       0.017391       0.055603      -0.034982       0.011835       0.023147              7.404517       8.232664      -0.558323      -0.357935       6.781791       0.222384       7.199094           0.000156
          179              C       1.903737       9.019362      24.014048       0.689394      20.436348 0.29389138E+03  0.63272018E+04                                 7.009543                            6.193146      -0.357148       1.935786                    0.999423      22.456707      63.803949       0.581319       0.489404      -1.012053      -0.030427      -0.067759      -0.023651       0.077952      -0.012541      -0.003900      -0.016628       0.037691       0.043737      -0.035707       0.015150       0.020557              7.330860       7.599842       1.095692       0.166089       7.305120       0.392521       7.087618           0.000367
          180              C       3.432062      10.962319      23.262148       0.091553      35.402992 0.46617535E+03  0.11176798E+05                                 9.693765                            7.386654      -0.426657       1.864781                    0.998624      27.920748      81.633066       0.582050       0.438912      -1.048029      -0.019637      -0.018985       0.040756       0.049062       0.010544      -0.030600      -0.039754      -0.005662       0.053360      -0.040877      -0.019811       0.060688             11.286887       9.430696       3.517746      -1.628016       8.083338      -2.825530      16.346628           0.002199
          181              C       4.510875      11.814094      23.567647      -0.142287      34.938354 0.48270333E+03  0.11723843E+05                                 9.499982                            7.475525      -0.144055       1.926494                    0.998315      30.605288      91.317280       0.580874       0.434145      -1.046454       0.014734       0.014495      -0.027740       0.034594      -0.019296       0.009767       0.011668       0.005802       0.017055      -0.029025       0.012346       0.016679             10.593387       9.455682       3.955632      -1.553176       8.635479      -2.871060      13.689002          -0.000166
          182              C      -2.124503      12.507891      22.555400      -0.081664      32.625467 0.43115861E+03  0.10144523E+05                                 8.969185                            6.983288       0.037913       1.992918                    0.999557      29.040907      84.305775       0.613758       0.424145      -1.056293      -0.013108      -0.023918       0.003637       0.027516      -0.000424       0.004407       0.014632       0.000785      -0.061817      -0.026967       0.010861       0.016106             10.037405       8.150755       2.858122      -0.740634       7.546214      -2.752946      14.415246           0.002064
          183              C       4.759855      12.390629      21.230609      -0.032486      36.874815 0.45714514E+03  0.10806828E+05                                 9.605351                            7.095296       0.031682       2.012029                    0.999328      27.550633      77.614393       0.627399       0.412970      -1.073960      -0.012076      -0.033744       0.036154       0.050908      -0.002463       0.001364      -0.002915       0.020709      -0.019384      -0.009765      -0.004252       0.014017             11.351201       8.829165       3.903270      -1.571368       9.421454      -4.089091      15.802984          -0.000931
          184              C       3.690552      11.538855      20.918384      -0.105747      34.063115 0.46101468E+03  0.11055053E+05                                 9.315894                            7.301706      -0.066506       1.954062                    0.999283      29.880547      88.220468       0.588972       0.433676      -1.048068      -0.001589      -0.009487       0.036390       0.037640      -0.012568       0.008125       0.015285       0.017855       0.018845      -0.027441       0.012264       0.015178             10.347452       9.111096       3.735539      -1.179609       8.581315      -2.631252      13.349946           0.003341
          185              C       3.040861      10.827143      21.926148      -0.131769      34.455132 0.45629743E+03  0.10912753E+05                                 9.334691                            7.204527      -0.023735       1.966491                    0.999248      30.028876      88.511384       0.600379       0.426574      -1.052508       0.013183       0.022318      -0.026922       0.037372      -0.004448       0.013495       0.016196       0.023516      -0.076169      -0.036368       0.008491       0.027877             10.510460       8.210193       3.155821      -1.204689       7.823336      -2.558348      15.497851          -0.000184
          186              C      -1.893083      13.201688      20.155276       0.583481      24.019692 0.26930489E+03  0.56991615E+04                                 7.793219                            5.881431      -0.185873       1.988876                    0.999141      23.108181      66.093857       0.600878       0.481674      -1.011357       0.019275       0.032432      -0.057173       0.068499      -0.032281       0.006142       0.078682      -0.096843      -0.011094      -0.078960      -0.030873       0.109833              9.110583       8.810675       1.787377      -0.921109       7.531506      -4.116513      10.989566           0.012554
          187              C       1.833437       2.332200      16.774928       0.603600      23.395363 0.26241265E+03  0.55273206E+04                                 7.698982                            5.849195      -0.216255       1.985303                    0.999055      22.895039      65.714279       0.594754       0.488921      -1.005784       0.015914      -0.050275      -0.049068       0.072031       0.051312      -0.029539      -0.070115      -0.015164       0.067051      -0.073920      -0.032001       0.105921              9.099839       8.849429      -2.920379       0.312741       9.840499       3.214043       8.609589           0.030360
          188              C       1.213918       3.478757      17.526188      -0.029438      36.023131 0.45485534E+03  0.10751654E+05                                 9.500097                            7.111898       0.095321       2.038054                    0.999322      27.449302      77.618311       0.621405       0.416993      -1.070120      -0.020074       0.041231       0.019783       0.049944       0.008790       0.005884       0.002788       0.024750      -0.021379      -0.011841      -0.008423       0.020264             11.341171       7.651780      -4.628717      -1.119591      13.549869       3.834501      12.821862           0.000697
          189              C       0.439465       4.423363      16.842817      -0.089993      32.604606 0.43149938E+03  0.10142060E+05                                 8.922935                            6.966451       0.132990       2.022430                    0.999712      28.929019      83.600905       0.617854       0.421769      -1.059080      -0.003079       0.008957       0.025257       0.026975       0.018017       0.008364      -0.008478       0.011620       0.031204      -0.027772       0.012187       0.015585             10.101367       7.367065      -4.275399      -0.692576      11.842435       2.476295      11.094602           0.003069
          190              C      -0.173630       5.449401      17.545402      -0.142393      33.518919 0.45781514E+03  0.10953940E+05                                 9.151098                            7.223969      -0.049056       1.958092                    0.999102      30.082291      88.577552       0.598871       0.427457      -1.052367       0.017288      -0.022982      -0.012912       0.031524       0.005262       0.014506      -0.018008       0.006531      -0.024369      -0.028338       0.009668       0.018670             10.250939       6.956736      -3.805822      -1.221358      11.715600       3.531889      12.080482          -0.000914
          191              C      -0.104089       5.516175      18.948009       0.101214      34.770949 0.46107134E+03  0.11039950E+05                                 9.640257                            7.401459      -0.467173       1.853621                    0.998550      27.904117      81.915889       0.574129       0.445551      -1.042598      -0.023274       0.043485       0.020224       0.053307      -0.023620      -0.021147       0.034303      -0.041673      -0.053552      -0.039433      -0.021377       0.060810             11.268720       8.288594      -5.166584      -0.967622      14.306481       2.584402      11.211086           0.003898
          192              C       0.652603       4.560168      19.621773      -0.145198      34.448155 0.47446663E+03  0.11484142E+05                                 9.395344                            7.395841      -0.113709       1.935742                    0.998435      30.637710      91.512197       0.585346       0.432315      -1.046662       0.017188      -0.029370      -0.019426       0.039184       0.021759       0.002656      -0.008201       0.011324       0.047219      -0.031745       0.012738       0.019007             10.547757       8.082724      -4.914833      -0.613661      13.034385       1.762605      10.526163          -0.001015
          193              C       1.338411       3.561817      18.916306      -0.091777      33.666758 0.46503025E+03  0.11190718E+05                                 9.309379                            7.381458      -0.134718       1.936758                    0.998456      29.868720      88.733340       0.579289       0.439374      -1.043238      -0.018141       0.026373       0.001855       0.032063       0.001476       0.013741      -0.014468       0.009961      -0.020703      -0.023340       0.004440       0.018900             10.455090       7.626741      -3.724151      -0.589972      11.531153       2.772153      12.207377           0.003961
          194              C      -0.910694       6.644817      19.636824      -0.299413      37.011222 0.51722496E+03  0.12745497E+05                                10.953072                            8.625939      -0.532831       1.816001                    0.995684      32.081096      95.541030       0.460749       0.539467      -0.993916       0.065021       0.010040      -0.066718       0.093701      -0.017844      -0.010907      -0.008176      -0.036039      -0.052040      -0.030311      -0.003964       0.034275             12.767927      11.043677       0.341192      -1.297036      16.092297       1.248438      11.167807           0.000045
          195              C      -0.656546       6.731134      21.172647       0.688381      20.568792 0.29162464E+03  0.62635408E+04                                 7.016996                            6.147891      -0.348054       1.937479                    0.999465      22.429061      63.559771       0.586747       0.486026      -1.014247       0.019891       0.003193       0.072753       0.075490      -0.003296      -0.016162      -0.004496      -0.008972      -0.079731      -0.033415       0.014532       0.018884              7.385251       6.509998       0.206911      -0.251505       7.404165       0.302004       8.241591           0.000265
          196              C       4.888704       6.322348      19.434118       0.691023      20.510020 0.29425985E+03  0.63342052E+04                                 7.032288                            6.200927      -0.350527       1.937461                    0.999373      22.415785      63.587401       0.580673       0.490020      -1.012201      -0.071699      -0.016508      -0.016182       0.075334      -0.008197      -0.015200      -0.002311      -0.043436       0.035197      -0.034219       0.016617       0.017602              7.374222       8.534145       0.438162      -0.222128       7.359160       0.021386       6.229361           0.000203
          197              C      -0.511057       8.034040      19.059449       0.093618      35.119127 0.46324996E+03  0.11081153E+05                                 9.613429                            7.349197      -0.449088       1.857764                    0.998641      27.839810      81.110473       0.585654       0.437216      -1.049805      -0.009605      -0.046430       0.018519       0.050902       0.026060      -0.008905      -0.016608      -0.089541      -0.056342      -0.043270      -0.021942       0.065212             11.151102      10.371289       0.459748      -0.685419      17.180265      -3.072534       5.901753           0.004560
          198              C      -1.412972       9.063335      18.821518      -0.148819      34.693040 0.46062314E+03  0.11028030E+05                                 9.318571                            7.213499      -0.011997       1.963496                    0.999397      30.237652      88.800749       0.603916       0.423621      -1.055694       0.013730       0.036882      -0.003781       0.039536      -0.001176       0.000915       0.006352       0.055815       0.019811      -0.032278       0.007612       0.024666             10.449260       9.820369      -0.092957      -0.468149      15.931147      -2.938421       5.596265          -0.000912
          199              C      -0.971876      10.315753      18.390489      -0.087672      33.055109 0.44529764E+03  0.10559440E+05                                 9.069063                            7.135526       0.069761       2.003367                    0.999522      29.138819      84.852781       0.602397       0.428778      -1.053688       0.008073      -0.024367       0.013523       0.029014      -0.019698       0.015105       0.005667       0.012958       0.027101      -0.030087       0.006527       0.023560             10.081623      10.400796       1.187550      -0.704735      14.186407      -2.705112       5.657667           0.003720
          200              C       0.399057      10.563305      18.226851      -0.023981      35.931101 0.44788560E+03  0.10517683E+05                                 9.404669                            7.010457       0.075684       2.029152                    0.999242      27.200234      75.989083       0.633864       0.411488      -1.076584      -0.011376      -0.043789       0.017633       0.048557       0.003454       0.008593      -0.001152       0.020086       0.033076      -0.016402      -0.000595       0.016997             10.996766      10.644371       1.240081      -0.468640      16.877859      -2.929175       5.468068           0.000465
          201              C       1.301989       9.532381      18.445248      -0.091387      32.242181 0.41886508E+03  0.97572058E+04                                 8.801588                            6.834442       0.211498       2.046302                    0.999728      28.704882      82.168091       0.628770       0.418180      -1.062979      -0.023836      -0.012009       0.012644       0.029534       0.004854       0.001245       0.013455       0.041864       0.009312      -0.028587       0.008080       0.020507              9.798875       9.741925       0.485248      -0.269655      14.402587      -2.442124       5.252113           0.003954
          202              C       0.860120       8.271820      18.849058      -0.138229      33.918747 0.46627960E+03  0.11212115E+05                                 9.242042                            7.304577      -0.049086       1.956609                    0.999135      30.239584      89.377971       0.593595       0.429116      -1.050933       0.006125       0.030161      -0.005665       0.031294      -0.018766       0.007131       0.009540       0.006622       0.023260      -0.027003       0.011707       0.015296             10.216210      10.531264       1.943427      -0.881099      14.761492      -2.322847       5.355875          -0.001530
          203              C       0.844907      11.976957      17.892531       0.601162      24.024380 0.26202884E+03  0.54936825E+04                                 7.707862                            5.768948      -0.033635       2.040703                    0.999509      22.663732      63.999680       0.613361       0.476294      -1.016722       0.026582       0.061112      -0.020386       0.069691      -0.019410      -0.033054       0.027405       0.043697       0.248134      -0.072093      -0.026647       0.098740              8.950209       9.913130       0.942963       0.635132      11.980091      -2.022918       4.957406           0.027078
          204              C       4.230002      16.001305      12.724019       0.572235      23.973475 0.27293980E+03  0.58076268E+04                                 7.781806                            5.927976      -0.172722       1.985343                    0.999506      23.575216      68.077607       0.596207       0.482811      -1.008646      -0.029849       0.016617       0.061305       0.070181       0.021951       0.013120      -0.068888      -0.102936      -0.022381      -0.073121      -0.027316       0.100437              9.111363      10.009476      -1.783641      -1.135646       6.735520       3.138992      10.589092           0.027677
          205              C      -2.240178      15.401969      11.641962      -0.040586      37.215820 0.47435540E+03  0.11340817E+05                                 9.710031                            7.268155       0.005339       2.000722                    0.999354      27.988980      79.823948       0.613465       0.417615      -1.068784       0.018523      -0.033616      -0.037290       0.053513       0.003771       0.008006       0.004762       0.022284      -0.001390      -0.012776      -0.003754       0.016531             11.490126      10.766474      -4.023050      -2.832992       8.199696       2.970323      15.504208           0.001622
          206              C      -1.086719      14.670713      11.951944      -0.096204      32.652952 0.44807048E+03  0.10656603E+05                                 9.018007                            7.176097       0.080271       2.007384                    0.999240      29.359683      86.014657       0.597547       0.430984      -1.050865       0.000774      -0.014192      -0.028614       0.031950       0.010958       0.018540      -0.010115      -0.000075       0.039627      -0.027846       0.003178       0.024668             10.099606      10.467766      -3.494403      -2.275326       7.483006       1.735640      12.348046           0.005571
          207              C      -0.250006      14.211439      10.936815      -0.137399      34.944747 0.47126190E+03  0.11372410E+05                                 9.469143                            7.366737      -0.062539       1.955398                    0.998735      30.267066      89.885584       0.587755       0.431836      -1.048320      -0.024494       0.012323       0.029664       0.040395       0.011734       0.019990      -0.008894       0.006984      -0.062143      -0.034055       0.008050       0.026005             10.700062       9.975977      -3.033218      -2.316166       7.025662       1.229743      15.098546          -0.001736
          208              C      -0.548746      14.485049       9.596012       0.100796      34.840584 0.46220150E+03  0.11069785E+05                                 9.638086                            7.401369      -0.450357       1.860638                    0.998519      27.831127      81.615466       0.575406       0.444451      -1.043620       0.024733      -0.015128      -0.040649       0.049929      -0.005536      -0.038412       0.028750       0.009692       0.058375      -0.041314      -0.016221       0.057535             11.167810      10.860460      -3.010384      -2.751908       6.851421       1.397810      15.791548           0.006182
          209              C      -1.717203      15.201647       9.287310      -0.137042      33.477539 0.46336583E+03  0.11136195E+05                                 9.206417                            7.308763      -0.094670       1.947780                    0.998414      30.141315      89.367586       0.589520       0.432310      -1.047895      -0.018485       0.007625       0.022345       0.029986       0.011670       0.014449      -0.012507      -0.020097       0.007484      -0.027954       0.009402       0.018552             10.151552      11.058817      -3.513673      -2.663442       6.902650       1.578505      12.493189          -0.001560
          210              C      -2.564118      15.639749      10.300838      -0.088086      32.578158 0.44118924E+03  0.10464686E+05                                 9.025284                            7.122059      -0.007559       1.977845                    0.999379      29.417627      86.398554       0.598946       0.431139      -1.049540       0.019376      -0.022276      -0.006226       0.030173      -0.001539       0.007398      -0.012903      -0.014871      -0.049652      -0.022869       0.001840       0.021029             10.003296       9.754342      -2.692952      -1.783789       6.412923       1.509989      13.842621           0.005557
          211              C       0.398234      14.102321       8.428774      -0.295929      36.514951 0.51503941E+03  0.12682902E+05                                10.863631                            8.612875      -0.544559       1.812284                    0.995793      32.068302      95.585429       0.460512       0.540116      -0.993250      -0.091527      -0.010179       0.000675       0.092093       0.004751      -0.004120       0.014973       0.029872       0.101022      -0.035934      -0.001238       0.037172             12.535451      12.318306       0.343764      -0.300229      11.212401       2.302020      14.075647           0.000078
          212              C       1.460655      13.042082       8.841550       0.690059      20.648563 0.29202592E+03  0.62716135E+04                                 7.025879                            6.148281      -0.297346       1.952945                    0.999288      22.369260      63.298408       0.587531       0.485420      -1.015001       0.046210      -0.056084       0.022933       0.076202       0.019745      -0.006179       0.013757       0.017393       0.055587      -0.034996       0.011849       0.023146              7.404537       8.232712      -0.558299       0.357963       6.781806      -0.222376       7.199094           0.000157
          213              C       1.144244      15.410112       8.002548       0.689393      20.436494 0.29389434E+03  0.63272798E+04                                 7.009575                            6.193177      -0.357155       1.935783                    0.999423      22.456760      63.804118       0.581317       0.489403      -1.012054       0.030430       0.067756      -0.023658       0.077952      -0.012528       0.003908       0.016633       0.037668       0.043763      -0.035700       0.015132       0.020567              7.330890       7.599840       1.095731      -0.166084       7.305169      -0.392528       7.087661           0.000372
          214              C      -0.384081      13.467155       7.250648       0.091490      35.404442 0.46619825E+03  0.11177444E+05                                 9.693837                            7.386699      -0.426493       1.864817                    0.998625      27.921535      81.634762       0.582067       0.438896      -1.048042       0.019644       0.018968       0.040751       0.049055       0.010579       0.030624       0.039776      -0.005642       0.053433      -0.040887      -0.019855       0.060742             11.286959       9.430825       3.517829       1.628030       8.083413       2.825504      16.346640           0.002209
          215              C      -1.462894      12.615380       7.556147      -0.142364      34.941486 0.48275119E+03  0.11725292E+05                                 9.500384                            7.475764      -0.143882       1.926507                    0.998317      30.607583      91.325134       0.580880       0.434129      -1.046463      -0.014723      -0.014498      -0.027757       0.034604      -0.019277      -0.009784      -0.011673       0.005819       0.017158      -0.029030       0.012387       0.016643             10.593878       9.456081       3.955839       1.553303       8.635838       2.871260      13.689716          -0.000154
          216              C       5.172484      11.921583       6.543900      -0.081694      32.627111 0.43118078E+03  0.10145200E+05                                 8.969529                            6.983498       0.037768       1.992858                    0.999557      29.041943      84.310085       0.613744       0.424148      -1.056288       0.013110       0.023910       0.003626       0.027508      -0.000421      -0.004393      -0.014615       0.000780      -0.061865      -0.026964       0.010865       0.016099             10.037833       8.151053       2.858273       0.740768       7.546528       2.753161      14.415919           0.002093
          217              C      -1.711874      12.038845       5.219109      -0.032416      36.871991 0.45710380E+03  0.10805617E+05                                 9.604978                            7.095056       0.031633       2.012038                    0.999328      27.549124      77.609563       0.627398       0.412979      -1.073953       0.012078       0.033722       0.036141       0.050884      -0.002499      -0.001373       0.002894       0.020705      -0.019445      -0.009748      -0.004287       0.014035             11.350734       8.828803       3.903056       1.571243       9.421022       4.088830      15.802379          -0.000904
          218              C      -0.642571      12.890619       4.906884      -0.105691      34.060530 0.46097545E+03  0.11053887E+05                                 9.315573                            7.301514      -0.066651       1.954053                    0.999282      29.878701      88.214387       0.588965       0.433690      -1.048059       0.001610       0.009467       0.036379       0.037625      -0.012590      -0.008106      -0.015273       0.017839       0.018755      -0.027431       0.012294       0.015137             10.347054       9.110780       3.735358       1.179479       8.580981       2.631050      13.349401           0.003381
          219              C       0.007120      13.602331       5.914648      -0.131759      34.453950 0.45628233E+03  0.10912270E+05                                 9.334403                            7.204357      -0.023564       1.966551                    0.999248      30.028171      88.507989       0.600394       0.426568      -1.052515      -0.013180      -0.022331      -0.026931       0.037386      -0.004449      -0.013517      -0.016207       0.023509      -0.076156      -0.036382       0.008500       0.027882             10.510089       8.209942       3.155682       1.204537       7.823058       2.558135      15.497268          -0.000149
          220              C       4.941064      11.227786       4.143776       0.583433      24.019997 0.26930982E+03  0.56992802E+04                                 7.793224                            5.881444      -0.185727       1.988925                    0.999141      23.108295      66.093825       0.600885       0.481667      -1.011362      -0.019272      -0.032424      -0.057152       0.068477      -0.032278      -0.006107      -0.078667      -0.096850      -0.011115      -0.078924      -0.030902       0.109826              9.110582       8.810654       1.787321       0.921054       7.531470       4.116501      10.989623           0.012584
          221              O       1.476498       9.957291      30.890987      -0.521459      32.951432 0.50738921E+03  0.11996900E+05                                 8.104113                            6.945038       0.525681       2.246191                    0.994934      26.558254      68.761147       0.726673       0.356483      -1.143394      -0.015512       0.010547      -0.003529       0.019087      -0.003636       0.016406       0.070543       0.049966      -0.065363      -0.090240       0.033657       0.056583              9.054576      11.792990      -4.065461      -0.651618       8.863755      -0.011891       6.506983           0.052150
          222              O      -0.287469      10.041491       0.243375      -0.636298      44.497563 0.73892320E+03  0.19248293E+05                                 9.954230                            8.425776      -0.140983       1.989346                    0.993773      29.560149      81.090097       0.652622       0.360290      -1.137083       0.021661       0.030602      -0.028491       0.047090       0.040758      -0.035318      -0.003172       0.003843       0.089155      -0.061574       0.003562       0.058012             11.351804       9.204753       2.185918      -2.308147      10.354379      -3.268765      14.496281           0.079595
          223              O       1.402459       4.635737      30.571077      -0.575565      37.300723 0.57471164E+03  0.14055650E+05                                 8.876891                            7.444002       0.256442       2.136333                    0.995333      27.877731      74.042457       0.692645       0.361572      -1.136348       0.022931      -0.027198       0.009673       0.036866      -0.053439       0.002061       0.008904       0.011180       0.107488      -0.072237       0.031692       0.040545              9.938316       9.784700      -4.197593      -1.129243      13.284105       2.077073       6.746144           0.040777
          224              O       3.497135       4.115878      29.927735      -0.584125      38.357499 0.59350151E+03  0.14569246E+05                                 8.911641                            7.475414       0.514515       2.220893                    0.995369      27.716739      72.717031       0.706661       0.353086      -1.148070      -0.022583      -0.030989       0.021938       0.044177       0.021735      -0.000784      -0.016022       0.110111       0.061210      -0.072026       0.022513       0.049513              9.825473      13.979004       3.592234      -0.889799       9.154944       0.347641       6.342471           0.053830
          225              O      -1.047168       8.188108       2.198699      -0.645719      48.087048 0.77611619E+03  0.20481401E+05                                10.554842                            8.676949      -0.113164       1.983677                    0.994504      30.262814      83.752356       0.638020       0.363780      -1.133541      -0.016402      -0.037173       0.027555       0.049093       0.029243      -0.055259      -0.007424      -0.055814       0.026942      -0.074882       0.012994       0.061888             12.269723       9.569670       1.470420      -2.537538       9.372344      -3.433824      17.867156           0.073300
          226              O       4.437358       8.085016       3.486664      -0.515288      32.946154 0.53378989E+03  0.12792690E+05                                 8.117346                            7.149418       0.428978       2.210341                    0.995050      26.823315      70.105521       0.711725       0.359089      -1.140378       0.007661      -0.013101       0.007156       0.016779      -0.001180       0.002944       0.058586       0.029052      -0.174787      -0.090893       0.043685       0.047208              8.813666      12.484114      -2.019184       0.445190       7.522919      -0.880218       6.433965           0.043869
          227              O       5.159529       2.732844      11.725542      -0.528353      29.373609 0.48453379E+03  0.11338389E+05                                 7.465268                            6.768513       0.648636       2.269451                    0.997709      26.937418      69.645796       0.738219       0.354563      -1.143612       0.007669      -0.000338      -0.019306       0.020776       0.008723      -0.017489       0.060949       0.016533      -0.158282      -0.090858       0.037595       0.053263              7.824525      10.408407       1.646629      -0.498620       6.399351      -0.974378       6.665819           0.036509
          228              O      -0.288823       2.754505      12.909432      -0.611923      44.092218 0.68448489E+03  0.17496220E+05                                 9.933875                            8.121901      -0.033025       2.028626                    0.993565      29.077231      79.071972       0.663045       0.361396      -1.135960      -0.029713       0.042097      -0.019675       0.055156      -0.026256       0.045783       0.015249      -0.062258       0.104542      -0.078650       0.023252       0.055399             11.360566      11.573064      -1.448860       3.650823       9.113238      -4.021707      13.395397           0.064174
          229              O       1.862997       8.900797       2.053635      -0.942602      43.169700 0.87508258E+03  0.23830064E+05                                 9.743735                            9.068988      -0.446292       1.858708                    0.994290      33.175075      93.696322       0.638161       0.352452      -1.140931       0.016985       0.029388      -0.031236       0.046129       0.000744       0.010859      -0.044376      -0.064043      -0.009749      -0.041277      -0.022294       0.063570             10.612890      13.098890      -0.278575      -0.119549      10.085309       0.280620       8.654472           0.146729
          230              O       4.103005       9.211540       0.245616      -0.928284      42.969759 0.86309804E+03  0.23359543E+05                                 9.594440                            8.904579      -0.362081       1.894799                    0.993449      32.593199      90.962925       0.656907       0.344507      -1.150561       0.004357      -0.040064      -0.003329       0.040437       0.001642      -0.004914      -0.043166      -0.089742       0.012903      -0.047597      -0.023301       0.070898             10.558072      11.983673      -0.763874      -0.281884      10.136678       1.249321       9.553865           0.145953
          231              O       1.571483      14.472183      14.879487      -0.521416      32.949823 0.50735759E+03  0.11995967E+05                                 8.103881                            6.944846       0.525572       2.246177                    0.994932      26.557380      68.758379       0.726679       0.356486      -1.143392       0.015503      -0.010536      -0.003592       0.019085      -0.003618      -0.016393      -0.070540       0.049977      -0.065371      -0.090236       0.033655       0.056581              9.054301      11.792657      -4.065302       0.651664       8.863447       0.011857       6.506800           0.052115
          232              O       3.335450      14.387983      16.254875      -0.636374      44.502748 0.73903082E+03  0.19251832E+05                                 9.955043                            8.426426      -0.141036       1.989295                    0.993774      29.562212      81.097785       0.652591       0.360293      -1.137079      -0.021626      -0.030588      -0.028589       0.047124       0.040742       0.035305       0.003172       0.003837       0.089142      -0.061552       0.003560       0.057993             11.352776       9.205490       2.186106       2.308289      10.355315       3.269109      14.497524           0.079616
          233              O       4.490868       3.507421      14.559577      -0.575587      37.302554 0.57474537E+03  0.14056692E+05                                 8.877185                            7.444224       0.256440       2.136316                    0.995334      27.878501      74.045248       0.692634       0.361572      -1.136347      -0.022924       0.027200       0.009639       0.036855      -0.053442      -0.002061      -0.008911       0.011182       0.107474      -0.072239       0.031689       0.040550              9.938666       9.785020      -4.197764       1.129281      13.284631      -2.077173       6.746346           0.040749
          234              O       2.396192       4.027280      13.916235      -0.584122      38.357089 0.59349298E+03  0.14568976E+05                                 8.911564                            7.475348       0.514557       2.220909                    0.995369      27.716588      72.716340       0.706666       0.353084      -1.148072       0.022583       0.031000       0.021896       0.044163       0.021732       0.000784       0.016019       0.110117       0.061233      -0.072031       0.022520       0.049511              9.825389      13.978899       3.592181       0.889826       9.154837      -0.347639       6.342429           0.053810
          235              O       4.095149      16.241366      18.210199      -0.645784      48.091477 0.77620262E+03  0.20484273E+05                                10.555504                            8.677446      -0.113191       1.983643                    0.994504      30.264428      83.758315       0.638000       0.363781      -1.133539       0.016419       0.037266       0.027539       0.049161       0.029238       0.055260       0.007420      -0.055829       0.026891      -0.074885       0.013004       0.061881             12.270544       9.570257       1.470479       2.537660       9.372943       3.434130      17.868432           0.073298
          236              O       1.455969       0.058142      19.498164      -0.515258      32.945006 0.53376493E+03  0.12791939E+05                                 8.117169                            7.149257       0.428891       2.210332                    0.995048      26.822677      70.103368       0.711732       0.359090      -1.140378      -0.007659       0.013138       0.007182       0.016818      -0.001183      -0.002939      -0.058580       0.029038      -0.174718      -0.090872       0.043668       0.047204              8.813472      12.483876      -2.019134      -0.445151       7.522730       0.880183       6.433810           0.043838
          237              O       0.733798       5.410314      27.737042      -0.528374      29.375418 0.48457268E+03  0.11339551E+05                                 7.465650                            6.768848       0.648433       2.269371                    0.997709      26.938095      69.648807       0.738188       0.354570      -1.143604      -0.007662       0.000347      -0.019266       0.020736       0.008727       0.017501      -0.060955       0.016533      -0.158341      -0.090879       0.037608       0.053271              7.824937      10.408928       1.646712       0.498672       6.399678       0.974479       6.666205           0.036517
          238              O       6.182150       5.388653      28.920932      -0.611879      44.090998 0.68445973E+03  0.17495435E+05                                 9.933756                            8.121799      -0.033139       2.028602                    0.993564      29.076621      79.070265       0.663043       0.361400      -1.135956       0.029717      -0.042088      -0.019637       0.055137      -0.026261      -0.045794      -0.015253      -0.062261       0.104587      -0.078666       0.023248       0.055418             11.360429      11.572979      -1.448858      -3.650852       9.113088       4.021600      13.395219           0.064184
          239              O       1.184984      15.528677      18.065135      -0.942645      43.173685 0.87518693E+03  0.23833656E+05                                 9.744461                            9.069638      -0.446420       1.858647                    0.994292      33.176656      93.702777       0.638125       0.352460      -1.140922      -0.017027      -0.029324      -0.031277       0.046131       0.000733      -0.010861       0.044358      -0.064026      -0.009752      -0.041261      -0.022288       0.063549             10.613718      13.100164      -0.278647       0.119540      10.085931      -0.280767       8.655059           0.146713
          240              O      -1.055024      15.217934      16.257116      -0.928262      42.968774 0.86307348E+03  0.23358698E+05                                 9.594315                            8.904476      -0.362134       1.894794                    0.993447      32.592591      90.960689       0.656909       0.344509      -1.150560      -0.004368       0.040090      -0.003389       0.040469       0.001649       0.004923       0.043171      -0.089748       0.012987      -0.047615      -0.023289       0.070904             10.557922      11.983522      -0.763844       0.281890      10.136500      -1.249298       9.553743           0.145914
          241              O       2.994156       6.329025       1.132013      -0.521419      32.950442 0.50736981E+03  0.11996337E+05                                 8.104003                            6.944947       0.525547       2.246162                    0.994933      26.557626      68.759412       0.726671       0.356488      -1.143390       0.015498      -0.010531       0.003574       0.019076      -0.003618       0.016399       0.070543       0.049983      -0.065375      -0.090241       0.033656       0.056586              9.054446      11.792837      -4.065383      -0.651641       8.863601      -0.011878       6.506900           0.052150
          242              O       4.758123       6.244825      31.779625      -0.636358      44.502103 0.73901744E+03  0.19251402E+05                                 9.954964                            8.426361      -0.141066       1.989291                    0.993774      29.561945      81.096957       0.652592       0.360294      -1.137078      -0.021629      -0.030583       0.028578       0.047115       0.040743      -0.035308      -0.003173       0.003845       0.089142      -0.061554       0.003557       0.057997             11.352686       9.205423       2.186090      -2.308281      10.355221      -3.269075      14.497415           0.079639
          243              O       3.068195      11.650579       1.451923      -0.575590      37.302067 0.57473589E+03  0.14056395E+05                                 8.877103                            7.444159       0.256459       2.136327                    0.995334      27.878311      74.044461       0.692638       0.361571      -1.136348      -0.022960       0.027198      -0.009643       0.036876      -0.053428       0.002056       0.008909       0.011175       0.107443      -0.072220       0.031677       0.040543              9.938582       9.784900      -4.197696      -1.129266      13.284545       2.077151       6.746302           0.040794
          244              O       0.973519      12.170438       2.095265      -0.584069      38.354302 0.59343974E+03  0.14567330E+05                                 8.911092                            7.474975       0.514597       2.220941                    0.995369      27.715499      72.712433       0.706689       0.353081      -1.148076       0.022572       0.030910      -0.021904       0.044099       0.021753      -0.000784      -0.016021       0.110146       0.061223      -0.072050       0.022517       0.049533              9.824850      13.978127       3.591952      -0.889753       9.154304       0.347600       6.342118           0.053782
          245              O       5.517822       8.098208      29.824301      -0.645756      48.090174 0.77617644E+03  0.20483415E+05                                10.555340                            8.677320      -0.113229       1.983640                    0.994504      30.263913      83.756608       0.638002       0.363783      -1.133538       0.016442       0.037248      -0.027524       0.049146       0.029239      -0.055261      -0.007423      -0.055822       0.026892      -0.074883       0.013000       0.061884             12.270345       9.570122       1.470478      -2.537669       9.372796      -3.434059      17.868116           0.073319
          246              O       0.033296       8.201300      28.536336      -0.515262      32.944926 0.53376441E+03  0.12791922E+05                                 8.117149                            7.149248       0.428950       2.210347                    0.995049      26.822674      70.103342       0.711734       0.359089      -1.140378      -0.007653       0.013112      -0.007130       0.016773      -0.001185       0.002949       0.058591       0.029036      -0.174770      -0.090892       0.043675       0.047217              8.813447      12.483814      -2.019125       0.445166       7.522726      -0.880182       6.433801           0.043859
          247              O      -0.688875      13.553472      20.297458      -0.528343      29.373918 0.48454023E+03  0.11338585E+05                                 7.465353                            6.768586       0.648562       2.269430                    0.997709      26.937454      69.646176       0.738210       0.354566      -1.143609      -0.007660       0.000322       0.019341       0.020805       0.008722      -0.017480       0.060948       0.016540      -0.158282      -0.090856       0.037596       0.053260              7.824618      10.408534       1.646652      -0.498622       6.399423      -0.974400       6.665897           0.036488
          248              O       4.759477      13.531811      19.113568      -0.611904      44.092153 0.68448279E+03  0.17496170E+05                                 9.933918                            8.121929      -0.033142       2.028594                    0.993564      29.077115      79.071909       0.663038       0.361399      -1.135956       0.029682      -0.042114       0.019674       0.055151      -0.026254       0.045785       0.015254      -0.062264       0.104562      -0.078656       0.023250       0.055406             11.360622      11.573129      -1.448869       3.650855       9.113277      -4.021729      13.395459           0.064153
          249              O       2.607657       7.385519      29.969365      -0.942647      43.173437 0.87518054E+03  0.23833445E+05                                 9.744391                            9.069570      -0.446342       1.858667                    0.994292      33.176729      93.702991       0.638131       0.352458      -1.140924      -0.017061      -0.029332       0.031283       0.046152       0.000725       0.010862      -0.044372      -0.064043      -0.009803      -0.041269      -0.022300       0.063569             10.613643      13.100010      -0.278639      -0.119526      10.085912       0.280732       8.655007           0.146751
          250              O       0.367649       7.074776      31.777384      -0.928272      42.968621 0.86306927E+03  0.23358555E+05                                 9.594252                            8.904417      -0.362058       1.894813                    0.993448      32.592706      90.960959       0.656915       0.344506      -1.150563      -0.004352       0.040084       0.003354       0.040459       0.001642      -0.004922      -0.043170      -0.089756       0.012942      -0.047612      -0.023294       0.070906             10.557850      11.983414      -0.763847      -0.281877      10.136473       1.249248       9.553662           0.145954
          251              O       2.899171       1.814133      17.143513      -0.521434      32.950905 0.50737879E+03  0.11996598E+05                                 8.104058                            6.944991       0.525578       2.246168                    0.994932      26.557895      68.760174       0.726671       0.356486      -1.143392      -0.015495       0.010558       0.003551       0.019083      -0.003624      -0.016400      -0.070539       0.049975      -0.065369      -0.090236       0.033655       0.056581              9.054507      11.792928      -4.065412       0.651656       8.863652       0.011869       6.506940           0.052117
          252              O       1.135204       1.898333      15.768125      -0.636353      44.501850 0.73901175E+03  0.19251215E+05                                 9.954935                            8.426339      -0.141069       1.989292                    0.993774      29.561814      81.096496       0.652592       0.360295      -1.137077       0.021625       0.030598       0.028554       0.047109       0.040747       0.035316       0.003175       0.003852       0.089118      -0.061556       0.003552       0.058004             11.352644       9.205408       2.186089       2.308293      10.355153       3.269033      14.497371           0.079610
          253              O      -0.020214      12.778895      17.463423      -0.575579      37.302044 0.57473754E+03  0.14056454E+05                                 8.877125                            7.444195       0.256375       2.136303                    0.995333      27.878255      74.044498       0.692632       0.361574      -1.136345       0.022928      -0.027227      -0.009687       0.036890      -0.053436      -0.002060      -0.008901       0.011184       0.107495      -0.072236       0.031692       0.040543              9.938579       9.784963      -4.197707       1.129264      13.284473      -2.077121       6.746301           0.040753
          254              O       2.074462      12.259036      18.106765      -0.584098      38.356099 0.59347570E+03  0.14568448E+05                                 8.911434                            7.475258       0.514482       2.220895                    0.995368      27.716133      72.714920       0.706667       0.353086      -1.148070      -0.022565      -0.031006      -0.021922       0.044171       0.021733       0.000787       0.016023       0.110124       0.061251      -0.072037       0.022526       0.049512              9.825226      13.978671       3.592075       0.889811       9.154653      -0.347626       6.342354           0.053791
          255              O       0.375505       0.044950      13.812801      -0.645801      48.091529 0.77620400E+03  0.20484297E+05                                10.555458                            8.677414      -0.113111       1.983666                    0.994504      30.264501      83.758194       0.638006       0.363778      -1.133543      -0.016435      -0.037239      -0.027564       0.049159       0.029228       0.055255       0.007420      -0.055822       0.026924      -0.074876       0.013003       0.061873             12.270486       9.570185       1.470459       2.537621       9.372921       3.434119      17.868351           0.073311
          256              O       3.014685      16.228174      12.524836      -0.515253      32.944112 0.53374652E+03  0.12791376E+05                                 8.116989                            7.149107       0.428995       2.210368                    0.995049      26.822345      70.101969       0.711744       0.359087      -1.140381       0.007656      -0.013098      -0.007178       0.016784      -0.001180      -0.002938      -0.058584       0.029035      -0.174750      -0.090881       0.043671       0.047210              8.813266      12.483577      -2.019078      -0.445126       7.522561       0.880149       6.433661           0.043841
          257              O       3.736856      10.876002       4.285958      -0.528386      29.375632 0.48457756E+03  0.11339690E+05                                 7.465673                            6.768873       0.648479       2.269383                    0.997709      26.938274      69.649270       0.738189       0.354569      -1.143605       0.007659      -0.000340       0.019272       0.020741       0.008730       0.017512      -0.060948       0.016548      -0.158366      -0.090883       0.037622       0.053261              7.824960      10.408948       1.646717       0.498686       6.399704       0.974484       6.666229           0.036540
          258              O      -1.711496      10.897663       3.102068      -0.611826      44.087617 0.68439542E+03  0.17493364E+05                                 9.933230                            8.121402      -0.033142       2.028625                    0.993563      29.075289      79.065434       0.663061       0.361398      -1.135958      -0.029656       0.042066       0.019641       0.055089      -0.026262      -0.045805      -0.015242      -0.062249       0.104585      -0.078668       0.023243       0.055424             11.359791      11.572309      -1.448791      -3.650655       9.112583       4.021305      13.394482           0.064168
          259              O       3.285670       0.757639      13.957865      -0.942650      43.172186 0.87514876E+03  0.23832319E+05                                 9.744169                            9.069387      -0.446296       1.858693                    0.994291      33.176087      93.700102       0.638141       0.352456      -1.140927       0.017064       0.029350       0.031240       0.046137       0.000727      -0.010854       0.044357      -0.064038      -0.009699      -0.041252      -0.022301       0.063553             10.613374      13.099627      -0.278603       0.119541      10.085680      -0.280713       8.654815           0.146733
          260              O       5.525678       1.068382      15.765884      -0.928280      42.968821 0.86307380E+03  0.23358701E+05                                 9.594270                            8.904429      -0.362029       1.894821                    0.993448      32.592769      90.961080       0.656916       0.344505      -1.150564       0.004361      -0.040058       0.003311       0.040431       0.001646       0.004921       0.043167      -0.089742       0.012894      -0.047597      -0.023303       0.070899             10.557873      11.983425      -0.763861       0.281871      10.136507      -1.249283       9.553686           0.145926
          261              F       4.778214      13.780503      26.210185      -0.207046      16.698395 0.23774240E+03  0.45842228E+04                                 5.004608                            4.643119       0.849316       2.517581                    0.997963      19.005974      42.393664       0.934120       0.340051      -1.173761       0.001462      -0.001086       0.000717       0.001957       0.033350       0.023883       0.053567      -0.078948      -0.049436      -0.050055      -0.041566       0.091621              5.157398       4.068070       1.116413       0.888278       6.124412       1.809631       5.279711           0.000055
          262              F      -0.758747      14.966799      26.600545      -0.202736      15.837501 0.23536183E+03  0.45366370E+04                                 4.809706                            4.641026       0.685182       2.453264                    0.998016      19.157182      43.023413       0.925944       0.343181      -1.168567      -0.004485       0.001058       0.008664       0.009813       0.007015      -0.021602      -0.002161       0.134423      -0.127671      -0.047201      -0.045140       0.092341              4.810136       6.186203       0.500199      -0.852793       3.983591      -0.417591       4.260615           0.000004
          263              F      -2.662059      15.940720      26.316822      -0.193841      15.205736 0.21741369E+03  0.41021638E+04                                 4.660809                            4.416751       1.026675       2.573803                    0.999473      18.826839      41.625564       0.964783       0.336473      -1.176133       0.003313       0.003857       0.000924       0.005168      -0.051069       0.026220      -0.047980      -0.073788      -0.081966      -0.051610      -0.048498       0.100108              4.747792       3.983347      -0.955248       0.648228       5.520896      -1.553235       4.739134           0.000013
          264              F       3.213359      13.164718      28.335231      -0.211175      16.588995 0.24390604E+03  0.47360624E+04                                 4.971677                            4.709052       0.845038       2.506366                    0.998354      19.199368      43.058066       0.925200       0.340938      -1.172304       0.000818      -0.001530      -0.000481       0.001801       0.025804       0.005822       0.026994      -0.144399      -0.133327      -0.054690      -0.049331       0.104021              5.080892       4.358010       1.145553       0.202183       7.201137       0.829663       3.683529           0.000077
          265              F       2.651888      15.185035      27.810054      -0.202091      15.818088 0.22843998E+03  0.43630243E+04                                 4.794797                            4.544701       1.150112       2.623486                    0.999344      18.903360      42.024153       0.945847       0.339055      -1.174109      -0.000444      -0.001843      -0.002402       0.003060      -0.045892       0.053841      -0.041720       0.007261       0.004872      -0.052177      -0.042605       0.094782              4.863772       5.716952      -1.078978       1.160703       4.498527      -0.880515       4.375839           0.000032
          266              F       3.074455      14.684231      29.863689      -0.196153      13.232416 0.19052604E+03  0.34803634E+04                                 4.175949                            4.105297       1.114239       2.608558                    0.999389      18.604319      40.557800       1.010810       0.331716      -1.179574       0.008177      -0.004697      -0.007250       0.011895      -0.009078      -0.034922       0.021695       0.013328       0.231513      -0.050086      -0.041305       0.091391              4.117936       3.947416      -0.094012      -0.817426       3.331952       0.198741       5.074441           0.000024
          267              F       3.808965       5.396308       6.311093      -0.207214      17.079223 0.24699880E+03  0.48004583E+04                                 5.066915                            4.727964       1.012250       2.582934                    0.997430      18.903862      42.104606       0.928610       0.339379      -1.176286      -0.001731      -0.000334      -0.002918       0.003409       0.032269      -0.060294      -0.031763       0.047912       0.049827      -0.048706      -0.044109       0.092815              5.252297       6.474218       0.707306      -1.932458       3.947741      -0.431137       5.334931           0.000047
          268              F       2.315479       3.844385       6.575603      -0.194958      15.638536 0.22668886E+03  0.43329189E+04                                 4.774841                            4.558462       0.705237       2.463326                    0.998264      19.058753      42.760696       0.932219       0.343746      -1.166933      -0.004169       0.006884       0.006951       0.010635       0.044431       0.023426       0.045485      -0.056470      -0.053759      -0.044598      -0.042029       0.086627              4.807963       4.290159       0.901128       0.581263       5.735882       1.283873       4.397849           0.000035
          269              F       3.568587       4.431344       8.229271      -0.201922      14.591522 0.20925888E+03  0.39137766E+04                                 4.524907                            4.329980       0.985754       2.557732                    0.999297      18.876980      41.658953       0.974709       0.335984      -1.175648      -0.001826      -0.000110       0.004317       0.004689      -0.027102       0.058460      -0.039580       0.026664       0.134263      -0.053038      -0.046206       0.099244              4.561139       4.935859      -0.849118       1.349149       3.682671      -0.762692       5.064888           0.000009
          270              F       3.647571       7.036177       8.759892      -0.204469      15.645276 0.22906055E+03  0.43817111E+04                                 4.761879                            4.554482       0.797720       2.492184                    0.998660      19.049377      42.504214       0.942874       0.339593      -1.172607      -0.001571      -0.000040       0.002358       0.002834      -0.019537       0.057159      -0.024143       0.097541      -0.001872      -0.058813      -0.033968       0.092781              4.799748       5.964212       0.282809       1.455925       3.734268       0.258885       4.700763           0.000057
          271              F       1.747879       8.073127       8.699368      -0.197226      14.892387 0.21521255E+03  0.40599923E+04                                 4.602438                            4.423007       0.850510       2.515451                    0.998659      18.956677      42.237269       0.952466       0.340878      -1.169521       0.001556      -0.005105      -0.003101       0.006172      -0.053434      -0.042068       0.045917       0.009031      -0.021603      -0.052735      -0.042239       0.094974              4.609551       4.431373      -0.791525      -0.786421       4.909540       1.230967       4.487740           0.000004
          272              F       2.978139       7.961728       6.932339      -0.205179      14.624361 0.20969384E+03  0.39252974E+04                                 4.536224                            4.337083       1.045759       2.578778                    0.999325      18.918809      41.816213       0.972698       0.336388      -1.174891      -0.001304       0.000862      -0.004170       0.004454       0.021178      -0.037022      -0.064313      -0.014559       0.149011      -0.056605      -0.045559       0.102164              4.588005       4.264340       0.934318      -1.075593       4.394594      -1.140135       5.105081           0.000019
          273              F      -1.730233      10.648971      10.198685      -0.206977      16.696396 0.23770642E+03  0.45833454E+04                                 5.004162                            4.642731       0.849487       2.517675                    0.997962      19.005004      42.390347       0.934172       0.340046      -1.173769      -0.001458       0.001083       0.000663       0.001934       0.033354      -0.023882      -0.053567      -0.078942      -0.049392      -0.050046      -0.041573       0.091619              5.156928       4.067725       1.116271      -0.888165       6.123811      -1.809428       5.279248           0.000050
          274              F       3.806728       9.462675      10.589045      -0.202682      15.836127 0.23533557E+03  0.45359964E+04                                 4.809385                            4.640734       0.685322       2.453335                    0.998015      19.156528      43.021066       0.925985       0.343176      -1.168573       0.004488      -0.001069       0.008615       0.009772       0.007016       0.021609       0.002156       0.134422      -0.127619      -0.047193      -0.045142       0.092335              4.809810       6.185736       0.500155       0.852725       3.983341       0.417546       4.260354          -0.000007
          275              F       5.710040       8.488754      10.305322      -0.193766      15.203759 0.21737768E+03  0.41013055E+04                                 4.660360                            4.416351       1.026857       2.573908                    0.999473      18.825778      41.622014       0.964840       0.336468      -1.176140      -0.003317      -0.003858       0.000877       0.005163      -0.051071      -0.026222       0.047982      -0.073789      -0.081915      -0.051605      -0.048501       0.100107              4.747324       3.982987      -0.955111      -0.648140       5.520307       1.553024       4.738677           0.000006
          276              F      -0.165378      11.264756      12.323731      -0.211153      16.589011 0.24390583E+03  0.47360573E+04                                 4.971680                            4.709048       0.844938       2.506330                    0.998354      19.199356      43.058038       0.925201       0.340938      -1.172304      -0.000817       0.001532      -0.000509       0.001810       0.025804      -0.005827      -0.027003      -0.144399      -0.133326      -0.054693      -0.049332       0.104025              5.080901       4.357999       1.145555      -0.202194       7.201163      -0.829693       3.683541           0.000050
          277              F       0.396093       9.244439      11.798554      -0.202039      15.817330 0.22842567E+03  0.43626804E+04                                 4.794635                            4.544551       1.150100       2.623501                    0.999343      18.902909      42.022734       0.945865       0.339054      -1.174110       0.000445       0.001840      -0.002426       0.003077      -0.045896      -0.053849       0.041718       0.007253       0.004897      -0.052189      -0.042601       0.094790              4.863608       5.716721      -1.078933      -1.160664       4.498387       0.880485       4.375715           0.000013
          278              F      -0.026474       9.745243      13.852189      -0.196173      13.233277 0.19054234E+03  0.34807393E+04                                 4.176144                            4.105484       1.114087       2.608481                    0.999389      18.604894      40.559641       1.010782       0.331718      -1.179571      -0.008180       0.004688      -0.007264       0.011902      -0.009081       0.034921      -0.021697       0.013333       0.231502      -0.050088      -0.041300       0.091389              4.118128       3.947611      -0.094020       0.817480       3.332100      -0.198751       5.074674          -0.000033
          279              F       2.084362       2.746850      22.322593      -0.207250      17.080037 0.24701365E+03  0.48008209E+04                                 5.067074                            4.728103       1.012358       2.582951                    0.997431      18.904367      42.106103       0.928597       0.339378      -1.176286       0.001732       0.000335      -0.002891       0.003387       0.032271       0.060288       0.031761       0.047916       0.049805      -0.048705      -0.044104       0.092810              5.252466       6.474463       0.707331       1.932533       3.947850       0.431153       5.335085           0.000029
          280              F       3.577848       4.298773      22.587103      -0.194974      15.638775 0.22669358E+03  0.43330316E+04                                 4.774881                            4.558503       0.705278       2.463330                    0.998264      19.058980      42.761316       0.932217       0.343745      -1.166934       0.004174      -0.006884       0.006988       0.010660       0.044432      -0.023424      -0.045472      -0.056476      -0.053769      -0.044591      -0.042029       0.086620              4.808000       4.290193       0.901131      -0.581256       5.735940      -1.283867       4.397868           0.000012
          281              F       2.324740       3.711814      24.240771      -0.201878      14.590544 0.20924077E+03  0.39133502E+04                                 4.524694                            4.329784       0.985730       2.557746                    0.999296      18.876366      41.657024       0.974735       0.335983      -1.175650       0.001830       0.000118       0.004346       0.004717      -0.027097      -0.058467       0.039589       0.026660       0.134288      -0.053039      -0.046217       0.099255              4.560922       4.935611      -0.849061      -1.349069       3.682510       0.762650       5.064647           0.000003
          282              F       2.245756       1.106981      24.771392      -0.204421      15.644243 0.22904103E+03  0.43812414E+04                                 4.761663                            4.554284       0.797707       2.492205                    0.998660      19.048716      42.502174       0.942897       0.339593      -1.172609       0.001572       0.000030       0.002399       0.002868      -0.019538      -0.057170       0.024144       0.097538      -0.001833      -0.058816      -0.033975       0.092790              4.799528       5.963896       0.282789      -1.455856       3.734114      -0.258876       4.700572           0.000058
          283              F       4.145448       0.070031      24.710868      -0.197184      14.891582 0.21519738E+03  0.40596323E+04                                 4.602272                            4.422851       0.850506       2.515476                    0.998658      18.956095      42.235518       0.952483       0.340878      -1.169521      -0.001565       0.005100      -0.003050       0.006145      -0.053431       0.042077      -0.045930       0.009035      -0.021567      -0.052742      -0.042242       0.094984              4.609384       4.431214      -0.791484       0.786395       4.909342      -1.230918       4.487597           0.000001
          284              F       2.915188       0.181430      22.943839      -0.205219      14.625414 0.20971338E+03  0.39257569E+04                                 4.536440                            4.337282       1.045794       2.578760                    0.999325      18.919567      41.818475       0.972676       0.336388      -1.174891       0.001297      -0.000856      -0.004133       0.004416       0.021185       0.037021       0.064300      -0.014565       0.148987      -0.056589      -0.045563       0.102152              4.588225       4.264542       0.934386       1.075658       4.394808       1.140201       5.105325          -0.000008
          285              F      -0.307560       2.505813       5.812815      -0.207042      16.698183 0.23773847E+03  0.45841271E+04                                 5.004564                            4.643079       0.849343       2.517595                    0.997963      19.005855      42.393278       0.934125       0.340051      -1.173762      -0.001460       0.001086      -0.000707       0.001952       0.033351       0.023882       0.053567      -0.078947      -0.049430      -0.050054      -0.041568       0.091621              5.157354       4.068034       1.116400       0.888267       6.124353       1.809619       5.279674           0.000060
          286              F       5.229401       1.319517       5.422455      -0.202732      15.837248 0.23535701E+03  0.45365192E+04                                 4.809648                            4.640974       0.685216       2.453280                    0.998015      19.157055      43.022965       0.925951       0.343180      -1.168568       0.004485      -0.001064      -0.008656       0.009807       0.007016      -0.021603      -0.002159       0.134422      -0.127664      -0.047198      -0.045142       0.092340              4.810078       6.186120       0.500191      -0.852781       3.983543      -0.417579       4.260570           0.000011
          287              F       7.132713       0.345596       5.706178      -0.193832      15.205392 0.21740751E+03  0.41020168E+04                                 4.660735                            4.416687       1.026700       2.573820                    0.999473      18.826632      41.624915       0.964791       0.336473      -1.176133      -0.003314      -0.003861      -0.000919       0.005171      -0.051069       0.026221      -0.047980      -0.073790      -0.081961      -0.051611      -0.048498       0.100108              4.747715       3.983287      -0.955224       0.648214       5.520796      -1.553198       4.739061           0.000023
          288              F       1.257295       3.121598       3.687769      -0.211177      16.589163 0.24390900E+03  0.47361351E+04                                 4.971714                            4.709083       0.845001       2.506350                    0.998354      19.199450      43.058342       0.925196       0.340939      -1.172303      -0.000818       0.001530       0.000492       0.001803       0.025804       0.005823       0.026997      -0.144397      -0.133327      -0.054690      -0.049332       0.104022              5.080934       4.358037       1.145566       0.202189       7.201205       0.829681       3.683559           0.000079
          289              F       1.818766       1.101281       4.212946      -0.202081      15.817864 0.22843576E+03  0.43629234E+04                                 4.794755                            4.544662       1.150107       2.623492                    0.999344      18.903190      42.023668       0.945850       0.339055      -1.174109       0.000444       0.001838       0.002406       0.003060      -0.045894       0.053842      -0.041719       0.007259       0.004875      -0.052180      -0.042604       0.094784              4.863730       5.716893      -1.078966       1.160692       4.498489      -0.880506       4.375809           0.000039
          290              F       1.396199       1.602085       2.159311      -0.196165      13.232769 0.19053267E+03  0.34805162E+04                                 4.176026                            4.105371       1.114169       2.608522                    0.999389      18.604579      40.558595       1.010800       0.331716      -1.179573      -0.008177       0.004688       0.007260       0.011897      -0.009081      -0.034921       0.021697       0.013330       0.231503      -0.050087      -0.041302       0.091389              4.118013       3.947493      -0.094015      -0.817447       3.332011       0.198744       5.074534           0.000024
          291              F       0.661689      10.890008      25.711907      -0.207208      17.079005 0.24699481E+03  0.48003607E+04                                 5.066872                            4.727926       1.012247       2.582939                    0.997430      18.903724      42.104189       0.928614       0.339379      -1.176286       0.001729       0.000338       0.002925       0.003415       0.032269      -0.060296      -0.031762       0.047913       0.049830      -0.048706      -0.044111       0.092818              5.252250       6.474154       0.707296      -1.932438       3.947711      -0.431129       5.334885           0.000041
          292              F       2.155175      12.441931      25.447397      -0.194953      15.638379 0.22668596E+03  0.43328492E+04                                 4.774810                            4.558434       0.705233       2.463330                    0.998264      19.058646      42.760377       0.932222       0.343746      -1.166933       0.004166      -0.006882      -0.006943       0.010627       0.044430       0.023426       0.045487      -0.056469      -0.053757      -0.044599      -0.042028       0.086627              4.807931       4.290132       0.901120       0.581257       5.735842       1.283862       4.397819           0.000029
          293              F       0.902067      11.854972      23.793729      -0.201926      14.591520 0.20925885E+03  0.39137754E+04                                 4.524900                            4.329974       0.985778       2.557737                    0.999297      18.877029      41.659039       0.974711       0.335984      -1.175649       0.001826       0.000110      -0.004312       0.004684      -0.027103       0.058460      -0.039579       0.026664       0.134262      -0.053038      -0.046205       0.099243              4.561132       4.935847      -0.849116       1.349144       3.682669      -0.762691       5.064880           0.000000
          294              F       0.823083       9.250139      23.263108      -0.204469      15.645310 0.22906115E+03  0.43817258E+04                                 4.761889                            4.554491       0.797708       2.492180                    0.998660      19.049383      42.504255       0.942872       0.339594      -1.172607       0.001570       0.000036      -0.002357       0.002833      -0.019536       0.057158      -0.024143       0.097541      -0.001872      -0.058813      -0.033967       0.092780              4.799759       5.964225       0.282810       1.455930       3.734276       0.258886       4.700775           0.000048
          295              F       2.722775       8.213189      23.323632      -0.197225      14.892387 0.21521249E+03  0.40599908E+04                                 4.602441                            4.423009       0.850507       2.515452                    0.998659      18.956648      42.237209       0.952465       0.340878      -1.169520      -0.001556       0.005103       0.003098       0.006169      -0.053433      -0.042069       0.045918       0.009032      -0.021603      -0.052735      -0.042240       0.094974              4.609555       4.431378      -0.791526      -0.786423       4.909541       1.230969       4.487745          -0.000010
          296              F       1.492515       8.324588      25.090661      -0.205183      14.624530 0.20969696E+03  0.39253712E+04                                 4.536265                            4.337119       1.045729       2.578765                    0.999325      18.918893      41.816512       0.972693       0.336389      -1.174890       0.001302      -0.000860       0.004168       0.004450       0.021179      -0.037023      -0.064311      -0.014558       0.149008      -0.056603      -0.045560       0.102163              4.588047       4.264382       0.934330      -1.075608       4.394630      -1.140147       5.105128           0.000002
          297              F       6.200887       5.637345      21.824315      -0.206979      16.696519 0.23770873E+03  0.45834017E+04                                 5.004187                            4.642754       0.849471       2.517667                    0.997962      19.005072      42.390569       0.934170       0.340046      -1.173768       0.001459      -0.001083      -0.000670       0.001937       0.033354      -0.023882      -0.053566      -0.078943      -0.049394      -0.050048      -0.041571       0.091619              5.156952       4.067746       1.116276      -0.888171       6.123841      -1.809432       5.279268           0.000040
          298              F       0.663926       6.823641      21.433955      -0.202684      15.836316 0.23533917E+03  0.45360842E+04                                 4.809429                            4.640773       0.685295       2.453322                    0.998015      19.156621      43.021394       0.925980       0.343177      -1.168572      -0.004487       0.001064      -0.008620       0.009776       0.007015       0.021608       0.002157       0.134423      -0.127623      -0.047195      -0.045140       0.092336              4.809854       6.185798       0.500161       0.852735       3.983377       0.417557       4.260388          -0.000016
          299              F      -1.239386       7.797562      21.717678      -0.193771      15.204041 0.21738271E+03  0.41014252E+04                                 4.660422                            4.416405       1.026832       2.573893                    0.999473      18.825937      41.622528       0.964833       0.336468      -1.176139       0.003316       0.003855      -0.000879       0.005160      -0.051070      -0.026222       0.047982      -0.073786      -0.081917      -0.051605      -0.048502       0.100106              4.747390       3.983038      -0.955130      -0.648152       5.520390       1.553057       4.738742          -0.000004
          300              F       4.636032       5.021560      19.699269      -0.211150      16.588813 0.24390230E+03  0.47359705E+04                                 4.971634                            4.709010       0.844979       2.506347                    0.998354      19.199274      43.057738       0.925206       0.340937      -1.172305       0.000818      -0.001532       0.000499       0.001807       0.025804      -0.005826      -0.027000      -0.144401      -0.133325      -0.054693      -0.049331       0.104024              5.080849       4.357962       1.145537      -0.202188       7.201076      -0.829672       3.683508           0.000048
          301              F       4.074561       7.041877      20.224446      -0.202046      15.817515 0.22842916E+03  0.43627638E+04                                 4.794669                            4.544583       1.150100       2.623494                    0.999343      18.903056      42.023148       0.945863       0.339053      -1.174111      -0.000444      -0.001845       0.002423       0.003078      -0.045895      -0.053848       0.041719       0.007255       0.004895      -0.052186      -0.042602       0.094788              4.863642       5.716767      -1.078943      -1.160672       4.498416       0.880493       4.375741           0.000006
          302              F       4.497128       6.541073      18.170811      -0.196160      13.232879 0.19053481E+03  0.34805658E+04                                 4.176057                            4.105401       1.114172       2.608523                    0.999389      18.604604      40.558747       1.010794       0.331717      -1.179572       0.008179      -0.004695       0.007252       0.011897      -0.009079       0.034922      -0.021697       0.013330       0.231515      -0.050088      -0.041305       0.091392              4.118042       3.947522      -0.094017       0.817457       3.332032      -0.198748       5.074572          -0.000031
          303              F       2.386292      13.539466       9.700407      -0.207254      17.080195 0.24701656E+03  0.48008923E+04                                 5.067108                            4.728133       1.012359       2.582947                    0.997431      18.904455      42.106385       0.928594       0.339379      -1.176286      -0.001733      -0.000330       0.002887       0.003383       0.032271       0.060287       0.031761       0.047916       0.049801      -0.048705      -0.044104       0.092809              5.252501       6.474516       0.707338       1.932546       3.947874       0.431157       5.335114           0.000036
          304              F       0.892806      11.987543       9.435897      -0.194978      15.638884 0.22669560E+03  0.43330802E+04                                 4.774902                            4.558522       0.705281       2.463327                    0.998265      19.059062      42.761555       0.932215       0.343745      -1.166934      -0.004177       0.006886      -0.006993       0.010666       0.044433      -0.023424      -0.045471      -0.056477      -0.053769      -0.044591      -0.042029       0.086620              4.808023       4.290212       0.901137      -0.581260       5.735971      -1.283875       4.397886           0.000024
          305              F       2.145914      12.574502       7.782229      -0.201874      14.590448 0.20923901E+03  0.39133088E+04                                 4.524674                            4.329765       0.985729       2.557748                    0.999296      18.876299      41.656823       0.974737       0.335983      -1.175650      -0.001832      -0.000118      -0.004350       0.004722      -0.027096      -0.058467       0.039591       0.026660       0.134291      -0.053039      -0.046217       0.099256              4.560902       4.935588      -0.849055      -1.349062       3.682494       0.762645       5.064623           0.000020
          306              F       2.224898      15.179335       7.251608      -0.204423      15.644234 0.22904090E+03  0.43812379E+04                                 4.761657                            4.554279       0.797725       2.492210                    0.998660      19.048734      42.502197       0.942898       0.339592      -1.172609      -0.001573      -0.000034      -0.002397       0.002867      -0.019538      -0.057170       0.024145       0.097537      -0.001835      -0.058816      -0.033974       0.092790              4.799522       5.963891       0.282786      -1.455853       3.734108      -0.258874       4.700566           0.000068
          307              F       0.325206      16.216285       7.312132      -0.197187      14.891693 0.21519949E+03  0.40596823E+04                                 4.602294                            4.422872       0.850501       2.515470                    0.998658      18.956178      42.235766       0.952481       0.340878      -1.169521       0.001564      -0.005103       0.003054       0.006150      -0.053432       0.042076      -0.045928       0.009035      -0.021570      -0.052741      -0.042242       0.094983              4.609407       4.431233      -0.791489       0.786399       4.909368      -1.230926       4.487619           0.000012
          308              F       1.555466      16.104886       9.079161      -0.205217      14.625365 0.20971248E+03  0.39257362E+04                                 4.536432                            4.337275       1.045785       2.578759                    0.999325      18.919526      41.818366       0.972677       0.336388      -1.174890      -0.001298       0.000858       0.004136       0.004419       0.021184       0.037021       0.064301      -0.014565       0.148987      -0.056590      -0.045562       0.102152              4.588216       4.264534       0.934384       1.075654       4.394801       1.140198       5.105311           0.000003

******************************************************
Auxiliary information for the entire system
The total spin magnetic moment of the unit cell is   59.999987
The total net atomic charge of the unit cell is   0.000003
Accuracy of reproducing the electrostatic potential in the unit cell:
  The inner radius (bohr) =    5.0000
  The outer radius (bohr) =   12.0000
  Valid grid points have density less than (e/(bohr^3)) =    0.0001
  The number of valid grid points were=         3642
  The rms potential error without charges in kcal/mol is=      3.91744
  The rms potential error with partial charges in kcal/mol is=      1.72670
  The RRMSE value at monopole order=      0.44077
  The rms potential error with partial charges and cloud penetration in kcal/mol is=      1.73220
  The RRMSE value at monopole order with cloud penetration is=      0.44218
  The rms potential error with partial charges and atomic dipoles in kcal/mol is=      0.43184
  The RRMSE value at dipole order=      0.11023
  The rms potential error with partial charges, atomic dipoles and cloud penetration in kcal/mol is=      0.41871
  The RRMSE value at dipole order with cloud penetration=      0.10688

******************************************************
The electron densities and ab initio electrostatic potential were computed in VASP using the PBE functional and
projector augmented wave method. See the main text of the journal article for a description of computational details.
The atomic charges, dipoles, and quadrupoles were computed with the DDEC6 method as described in
(a) T. A. Manz and N. Gabaldon Limas, RSC Adv. 6 (2016) 47771-47801 DOI: 10.1039/c6ra04656h
(b) N. Gabaldon Limas and T. A. Manz, RSC Adv. 8 (2018) 2678-2707 DOI: 10.1039/c7ra11829e.
For each atom in the material, the electron cloud parameters were fit to the spherically averaged atom-in-material
electron density using radial positions for which this density was between 10^-4 and 10^-2 electrons per cubic bohr.
The polarizabilities, dispersion coefficients, and quantum Drude oscillator (QDO) parameters were fit using the MCLF method.
The magnetic structure of the system was optimized in VASP from the default ferromagnetic initial guess using spin polarization.
The atomic spin moments (ASMs) were computed on this optimized magnetic structure using the DDEC6 partition as inputs
to the method of T. A. Manz and D. S. Sholl, J. Chem. Theory Comput. 7 (2011) 4146-4164 DOI: 10.1021/ct200539n.
The RMSE and RRMSE were computed using a uniform grid with Ewald summation.
