# Supplementary material for: A collection of forcefield precursors for metal–organic frameworks
Source: RSC Adv. 2019 Nov 13;9(63):36492–507. doi: 10.1039/c9ra07327b (PMC9075174; doi:10.1039/c9ra07327b)
Supplement: RA-009-C9RA07327B-s5903 [file RA-009-C9RA07327B-s5903.xyz]

  308
jmolscript: load "" {1 1 1} spacegroup "x,y,z" unitcell [{      7.085000     0.000000     0.000000 }, {     -2.786474    16.165605     0.000000 }, {      0.000000     0.000000    31.766000 }]
Ni     0.677520     6.442640    29.520779     0.951707
Ni     0.196095    10.105766     2.339566     0.995698
Ni     5.014243     1.640162    13.637779     0.951760
Ni     2.709194    14.142641    18.222566     0.995833
Ni     3.621006     9.722965     2.245221     0.951635
Ni     4.102431     6.059839    29.426434     0.995800
Ni    -0.715717    14.525443    18.128221     0.951795
Ni     1.589332     2.022964    13.543434     0.995956
Ni    -1.393237     8.082802     0.000000     1.079890
Ni     0.000000     0.000000    15.883000     1.079901
Ni     2.149263     8.082802     0.000000     1.008741
Ni     3.542500     0.000000    15.883000     1.008895
H     -1.076275    12.413568     0.095298     0.125404
H     -2.026805    14.146521    30.708192     0.116172
H     -0.720953    12.633420    27.258405     0.109294
H      0.420066    11.012010    28.430570     0.118034
H      2.592594     8.018140    29.304135     0.443965
H      3.886255     9.925681    31.677055     0.440446
H      6.207858     0.764633    28.849881     0.104722
H     -0.168529     2.827364    29.583676     0.119940
H      3.520928     1.530883    29.475671     0.113489
H      0.022506    15.607892    28.821292     0.109701
H      0.515321     6.299736     3.141657     0.121851
H      1.865741     5.535103     4.822079     0.109545
H     -0.501875     7.190461     7.557131     0.120014
H      5.201341     7.890432     5.879887     0.115715
H     -0.305937     4.335615     7.503129     0.113142
H      5.666830     3.216955     9.183551     0.119002
H      1.016085     4.804418    11.896367     0.114006
H      2.056950     5.987740    10.231829     0.110121
H      3.981564    11.834839    15.978298     0.125404
H      4.932094    10.101887    14.825192     0.116172
H      3.626242    11.614987    11.375405     0.109297
H      2.485223    13.236397    12.547570     0.118034
H      3.099169     0.064662    13.421135     0.443971
H     -0.980966    14.322726    15.794055     0.440454
H     -0.516095     7.318169    12.966881     0.104721
H      5.860292     5.255438    13.700676     0.119940
H      2.170835     6.551920    13.592671     0.113489
H      2.882783     8.640516    12.938292     0.109701
H      5.176442     1.783066    19.024657     0.121851
H      3.826022     2.547699    20.705079     0.109545
H      6.193638     0.892341    23.440131     0.120016
H      0.490422     0.192371    21.762887     0.115716
H      5.997700     3.747187    23.386129     0.113141
H      0.024933     4.865847    25.066551     0.119002
H      4.675678     3.278385    27.779367     0.114007
H      3.634813     2.095062    26.114829     0.110122
H      5.374801     3.752037    31.670702     0.125404
H      6.325331     2.019084     1.057808     0.116172
H      5.019479     3.532185     4.507595     0.109295
H      3.878460     5.153595     3.335430     0.118034
H      1.705932     8.147465     2.461865     0.443961
H      0.412271     6.239924     0.088945     0.440446
H     -1.909332    15.400972     2.916119     0.104721
H      4.467055    13.338241     2.182324     0.119940
H      0.777598    14.634722     2.290329     0.113489
H      4.276020     0.557713     2.944708     0.109701
H      3.783205     9.865869    28.624343     0.121852
H      2.432785    10.630502    26.943921     0.109546
H      4.800401     8.975144    24.208869     0.120014
H     -0.902815     8.275173    25.886113     0.115715
H      4.604463    11.829990    24.262871     0.113143
H     -1.368304    12.948650    22.582449     0.119002
H      3.282441    11.361187    19.869633     0.114007
H      2.241576    10.177865    21.534171     0.110121
H      0.316962     4.330766    15.787702     0.125405
H     -0.633568     6.063718    16.940808     0.116172
H      0.672284     4.550618    20.390595     0.109296
H      1.813303     2.929208    19.218430     0.118034
H      1.199357    16.100943    18.344865     0.443971
H      5.279492     1.842879    15.971945     0.440453
H      4.814621     8.847436    18.799119     0.104721
H     -1.561766    10.910167    18.065324     0.119940
H      2.127691     9.613685    18.173329     0.113489
H      1.415743     7.525089    18.827708     0.109701
H     -0.877916    14.382539    12.741343     0.121850
H      0.472504    13.617906    11.060921     0.109545
H     -1.895112    15.273264     8.325869     0.120016
H      3.808104    15.973234    10.003113     0.115716
H     -1.699174    12.418418     8.379871     0.113140
H      4.273593    11.299758     6.699449     0.119001
H     -0.377152    12.887220     3.986633     0.114007
H      0.663713    14.070543     5.651171     0.110121
C      0.377875    10.397717    31.008699     0.625237
C     -0.224263    11.535776    30.263468    -0.022971
C     -0.976059    12.473381    30.941355    -0.083780
C     -1.571747    13.491814    30.244409    -0.144413
C     -1.504528    13.558093    28.853058     0.107648
C     -0.769911    12.609172    28.184701    -0.150762
C     -0.103859    11.618220    28.884506    -0.093631
C     -2.287811    14.678369    28.169771    -0.319041
C     -2.041852    14.764047    26.646274     0.702257
C      3.329086    14.358290    28.370850     0.705618
C     -1.903435    16.057295    28.742512     0.105671
C      0.007645     0.913357    28.978534    -0.153586
C      0.432432     2.156492    29.406104    -0.088685
C      1.759608     2.402209    29.568428    -0.010918
C      2.635990     1.378926    29.351784    -0.094824
C      2.210470     0.127708    28.951215    -0.142157
C      2.188692     3.805383    29.900065     0.622859
C      5.459252     7.799904     3.261098     0.592883
C     -0.805495     7.205010     4.334471    -0.032940
C      0.312934     6.479174     4.026976    -0.087111
C      1.124102     6.023304     5.033958    -0.141451
C      0.834274     6.294887     6.364000     0.110607
C     -0.298652     7.006173     6.670225    -0.136655
C     -1.119659     7.441028     5.664831    -0.090396
C      1.752081     5.914995     7.521871    -0.324536
C      2.782972     4.862614     7.112407     0.701734
C      2.472049     7.213093     7.944677     0.704777
C      0.995675     5.284536     8.690542     0.100454
C     -0.047455     4.439075     8.387495    -0.142879
C      6.379733     3.750420     9.391618    -0.085946
C     -0.287477     3.866813    10.705777    -0.026656
C      0.746443     4.712274    11.015496    -0.096772
C      1.374267     5.418711    10.015820    -0.142435
C      6.156939     3.061766    11.772480     0.601469
C      2.527414    13.850690    15.125699     0.625242
C      3.129552    12.712632    14.380468    -0.022982
C      3.881348    11.775027    15.058355    -0.083787
C      4.477036    10.756594    14.361409    -0.144415
C      4.409817    10.690315    12.970058     0.107657
C      3.675200    11.639236    12.301701    -0.150751
C      3.009148    12.630187    13.001506    -0.093625
C      5.193100     9.570038    12.286771    -0.319040
C      4.947141     9.484360    10.763274     0.702259
C     -0.423797     9.890117    12.487850     0.705618
C      4.808724     8.191112    12.859512     0.105675
C      5.684118     7.169446    13.095533    -0.153584
C      5.259331     5.926311    13.523104    -0.088686
C      3.932155     5.680594    13.685428    -0.010921
C      3.055773     6.703876    13.468784    -0.094822
C      3.481293     7.955094    13.068215    -0.142154
C      3.503071     4.277419    14.017065     0.622866
C      0.232511     0.282898    19.144098     0.592888
C      6.497258     0.877792    20.217471    -0.032953
C      5.378829     1.603628    19.909976    -0.087120
C      4.567661     2.059498    20.916958    -0.141453
C      4.857489     1.787916    22.247000     0.110618
C      5.990415     1.076629    22.553225    -0.136643
C      6.811422     0.641775    21.547831    -0.090389
C      3.939682     2.167808    23.404871    -0.324537
C      2.908791     3.220189    22.995407     0.701733
C      3.219714     0.869710    23.827677     0.704778
C      4.696088     2.798266    24.573542     0.100446
C      5.739218     3.643727    24.270495    -0.142890
C     -0.687970     4.332382    25.274618    -0.085951
C      5.979240     4.215990    26.588777    -0.026649
C      4.945320     3.370529    26.898496    -0.096762
C      4.317496     2.664092    25.898820    -0.142432
C     -0.465176     5.021037    27.655480     0.601463
C      3.920651     5.767888     0.757301     0.625236
C      4.522789     4.629829     1.502532    -0.022972
C      5.274585     3.692224     0.824645    -0.083782
C      5.870273     2.673791     1.521591    -0.144414
C      5.803054     2.607512     2.912942     0.107648
C      5.068437     3.556433     3.581299    -0.150760
C      4.402385     4.547385     2.881494    -0.093629
C      6.586337     1.487236     3.596229    -0.319041
C      6.340378     1.401558     5.119726     0.702257
C      0.969440     1.807315     3.395150     0.705618
C      6.201961     0.108310     3.023488     0.105669
C      4.290881    15.252248     2.787466    -0.153586
C      3.866094    14.009113     2.359896    -0.088685
C      2.538918    13.763396     2.197572    -0.010919
C      1.662536    14.786679     2.414216    -0.094825
C      2.088056    16.037897     2.814785    -0.142158
C      2.109834    12.360222     1.865935     0.622855
C     -1.160726     8.365701    28.504902     0.592884
C      5.104021     8.960595    27.431529    -0.032943
C      3.985592     9.686431    27.739024    -0.087109
C      3.174424    10.142301    26.732042    -0.141451
C      3.464252     9.870718    25.402000     0.110607
C      4.597178     9.159432    25.095775    -0.136655
C      5.418185     8.724577    26.101169    -0.090396
C      2.546445    10.250610    24.244129    -0.324537
C      1.515554    11.302991    24.653593     0.701735
C      1.826477     8.952512    23.821323     0.704777
C      3.302851    10.881069    23.075458     0.100455
C      4.345981    11.726530    23.378505    -0.142878
C     -2.081207    12.415185    22.374382    -0.085946
C      4.586003    12.298792    21.060223    -0.026657
C      3.552083    11.453331    20.750504    -0.096772
C      2.924259    10.746894    21.750180    -0.142434
C     -1.858413    13.103839    19.993520     0.601468
C      1.771112     2.314915    16.640301     0.625244
C      1.168974     3.452973    17.385532    -0.022980
C      0.417178     4.390578    16.707645    -0.083784
C     -0.178510     5.409011    17.404591    -0.144414
C     -0.111291     5.475290    18.795942     0.107655
C      0.623326     4.526369    19.464299    -0.150754
C      1.289378     3.535418    18.764494    -0.093629
C     -0.894574     6.595567    19.479229    -0.319040
C     -0.648615     6.681245    21.002726     0.702259
C      4.722323     6.275488    19.278150     0.705618
C     -0.510198     7.974493    18.906488     0.105676
C     -1.385592     8.996159    18.670466    -0.153584
C     -0.960805    10.239294    18.242896    -0.088687
C      0.366371    10.485011    18.080572    -0.010922
C      1.242753     9.461729    18.297216    -0.094822
C      0.817233     8.210511    18.697785    -0.142153
C      0.795455    11.888186    17.748935     0.622866
C      4.066015    15.882707    12.621902     0.592887
C     -2.198732    15.287813    11.548529    -0.032952
C     -1.080303    14.561977    11.856024    -0.087121
C     -0.269135    14.106107    10.849042    -0.141454
C     -0.558963    14.377689     9.519000     0.110618
C     -1.691889    15.088976     9.212775    -0.136643
C     -2.512896    15.523830    10.218169    -0.090388
C      0.358844    13.997797     8.361129    -0.324537
C      1.389735    12.945416     8.770593     0.701733
C      1.078812    15.295895     7.938323     0.704778
C     -0.397562    13.367339     7.192458     0.100446
C     -1.440692    12.521878     7.495505    -0.142890
C      4.986496    11.833223     6.491382    -0.085951
C     -1.680714    11.949615     5.177223    -0.026648
C     -0.646794    12.795076     4.867504    -0.096761
C     -0.018970    13.501513     5.867180    -0.142432
C      4.763702    11.144568     4.110520     0.601458
O      1.410944     9.883489    30.643072    -0.488876
O     -0.297486     9.967065     0.241422    -0.631682
O      1.349362     4.601378    30.325730    -0.578379
O      3.378888     4.085372    29.687551    -0.560754
O     -1.029674     8.127420     2.181054    -0.648966
O      4.281877     8.025091     3.458682    -0.491975
O      4.991422     2.712589    11.631439    -0.508873
O     -0.284941     2.734089    12.805828    -0.612446
O      2.511278     7.330779    29.728846    -0.932448
O      3.955938     9.143266     0.243645    -0.912426
O      1.494345    14.364918    14.760072    -0.488886
O      3.202775    14.281342    16.124422    -0.631732
O      4.342401     3.481425    14.442730    -0.578393
O      2.312875     3.997431    13.804551    -0.560772
O      3.934963    16.120988    18.064054    -0.649002
O      1.409886     0.057711    19.341682    -0.491989
O      0.700341     5.370214    27.514439    -0.508883
O      5.976704     5.348714    28.688828    -0.612413
O      3.180485     0.752024    13.845846    -0.932496
O     -1.050649    15.105141    16.126645    -0.912484
O      2.887582     6.282116     1.122928    -0.488870
O      4.596012     6.198540    31.524578    -0.631700
O      2.949164    11.564227     1.440270    -0.578370
O      0.919638    12.080233     2.078449    -0.560730
O      5.328200     8.038185    29.584946    -0.648982
O      0.016649     8.140514    28.307318    -0.491985
O     -0.692896    13.453016    20.134561    -0.508879
O      4.583467    13.431516    18.960172    -0.612438
O      1.787248     8.834826     2.037154    -0.932399
O      0.342588     7.022339    31.522355    -0.912437
O      2.804181     1.800687    17.005928    -0.488890
O      1.095751     1.884263    15.641578    -0.631738
O     -0.043875    12.684180    17.323270    -0.578395
O      1.985651    12.168174    17.961449    -0.560762
O      0.363563     0.044617    13.701946    -0.649008
O      2.888640    16.107894    12.424318    -0.491982
O      3.598185    10.795391     4.251561    -0.508869
O     -1.678178    10.816891     3.077172    -0.612391
O      1.118041    15.413581    17.920154    -0.932492
O      5.349175     1.060464    15.639355    -0.912479
F      4.601140    13.678365    25.999836    -0.211110
F     -0.763249    14.855868    26.387063    -0.194434
F     -2.608317    15.822571    26.105616    -0.199693
F      3.086865    13.067143    28.107827    -0.212624
F      2.539281    15.072487    27.586865    -0.198261
F      2.949458    14.575394    29.624019    -0.197418
F      3.678437     5.356312     6.260443    -0.209066
F      2.235058     3.815891     6.522830    -0.194194
F      3.447484     4.398499     8.163227    -0.199326
F      3.519021     6.984026     8.689589    -0.197809
F      1.677339     8.013290     8.629552    -0.197529
F      2.868966     7.902718     6.876704    -0.206775
F     -1.695851    10.570042    10.116836    -0.211107
F      3.668538     9.392540    10.504063    -0.194433
F      5.513606     8.425837    10.222616    -0.199691
F     -0.181576    11.181264    12.224827    -0.212626
F      0.366008     9.175921    11.703865    -0.198257
F     -0.044169     9.673013    13.741019    -0.197422
F      2.013326     2.726491    22.143443    -0.209070
F      3.456705     4.266911    22.405830    -0.194194
F      2.244279     3.684303    24.046227    -0.199321
F      2.172742     1.098776    24.572589    -0.197805
F      4.014424     0.069512    24.512552    -0.197527
F      2.822797     0.180085    22.759704    -0.206781
F     -0.302614     2.487240     5.766164    -0.211109
F      5.061775     1.309737     5.378937    -0.194434
F      6.906843     0.343034     5.660384    -0.199693
F      1.211661     3.098462     3.658173    -0.212624
F      1.759245     1.093118     4.179135    -0.198260
F      1.349068     1.590211     2.141981    -0.197419
F      0.620089    10.809293    25.505557    -0.209066
F      2.063468    12.349714    25.243170    -0.194194
F      0.851042    11.767106    23.602773    -0.199326
F      0.779505     9.181579    23.076411    -0.197809
F      2.621187     8.152315    23.136448    -0.197529
F      1.429560     8.262887    24.889296    -0.206776
F      5.994377     5.595563    21.649164    -0.211108
F      0.629988     6.773065    21.261937    -0.194433
F     -1.215080     7.739768    21.543384    -0.199691
F      4.480102     4.984341    19.541173    -0.212626
F      3.932518     6.989684    20.062135    -0.198258
F      4.342695     6.492592    18.024981    -0.197421
F      2.285200    13.439114     9.622557    -0.209070
F      0.841821    11.898694     9.360170    -0.194194
F      2.054247    12.481302     7.719773    -0.199321
F      2.125784    15.066829     7.193411    -0.197806
F      0.284102    16.096093     7.253448    -0.197527
F      1.475729    15.985520     9.006296    -0.206781

The following XYZ coordinates are in angstroms. Other properties are in atomic units.
The sperically averaged electron density of each atom fit to a function of the form exp(a - br)
eigen_1, eigen_2 and eigen_3 are the three eigenvalues of traceless quadrupole moment tensor
  atom number  atomic symbol              X              Y              Z     net charge C6 coefficient C8 coefficient C10 coefficient fluctuating dipole atomic polarizability isotropic forcefield polarizability              a              b squared Pearson coefficient          <r^3>          <r^4>         wp_QDO          m_QDO          q_QDO       dipole_x       dipole_y       dipole_z         dipole            Qxy            Qxz            Qyz     Q(x^2-y^2)  Q(3z^2 - R^2)        eigen_1        eigen_2        eigen_3 static polarizability      alpha(xx)      alpha(xy)      alpha(xz)      alpha(yy)      alpha(yz)      alpha(zz) atomic spin moment
            1             Ni       0.677520       6.442640      29.520779       0.951707      87.291240 0.18859604E+04  0.59532374E+05                                16.013270                           14.087677       0.443496       2.041476                    0.995921      43.572289     114.654407       0.491709       0.394619      -1.159355       0.005975      -0.005746       0.024118       0.025502       0.039176       0.021089      -0.011724       0.003862       0.043626      -0.054272       0.018754       0.035517             18.559281      19.811569      -0.137874       5.728602      18.997161       3.357018      16.869114           1.795839
            2             Ni       0.196095      10.105766       2.339566       0.995698      85.990219 0.18770449E+04  0.58933847E+05                                14.839041                           13.258936       0.581000       2.096486                    0.996994      42.075126     108.920219       0.555446       0.351216      -1.198625      -0.032787      -0.012818       0.004393       0.035477      -0.031822       0.026303       0.031771      -0.015353       0.164335      -0.072950       0.004348       0.068601             16.584038      19.674168       0.199804      -3.140440      16.595049       1.301336      13.482898           1.746369
            3             Ni       5.014243       1.640162      13.637779       0.951760      87.290289 0.18859320E+04  0.59531092E+05                                16.012896                           14.087363       0.443552       2.041503                    0.995921      43.571455     114.650821       0.491726       0.394607      -1.159367      -0.005979       0.005747       0.024118       0.025504       0.039185      -0.021086       0.011727       0.003873       0.043636      -0.054280       0.018759       0.035521             18.558821      19.810945      -0.137846      -5.728443      18.996775      -3.356935      16.868743           1.795875
            4             Ni       2.709194      14.142641      18.222566       0.995833      85.980532 0.18767704E+04  0.58922775E+05                                14.837597                           13.257684       0.581283       2.096599                    0.996992      42.073216     108.911204       0.555493       0.351201      -1.198644       0.032788       0.012829       0.004394       0.035482      -0.031836      -0.026299      -0.031743      -0.015360       0.164376      -0.072955       0.004359       0.068596             16.582374      19.672032       0.199679       3.140106      16.593482      -1.301178      13.481607           1.746449
            5             Ni       3.621006       9.722965       2.245221       0.951635      87.292288 0.18859935E+04  0.59533934E+05                                16.013783                           14.088119       0.443389       2.041429                    0.995922      43.573361     114.659298       0.491682       0.394636      -1.159337      -0.005973       0.005749      -0.024118       0.025503       0.039172       0.021085      -0.011726       0.003871       0.043625      -0.054267       0.018755       0.035512             18.559890      19.812269      -0.137919       5.728779      18.997750       3.357158      16.869651           1.795808
            6             Ni       4.102431       6.059839      29.426434       0.995800      85.984243 0.18768742E+04  0.58926924E+05                                14.838094                           13.258109       0.581248       2.096575                    0.996993      42.074070     108.914698       0.555480       0.351204      -1.198640       0.032805       0.012810      -0.004378       0.035488      -0.031826       0.026262       0.031797      -0.015375       0.164314      -0.072944       0.004346       0.068598             16.582954      19.672802       0.199733      -3.140228      16.594029       1.301221      13.482031           1.746436
            7             Ni      -0.715717      14.525443      18.128221       0.951795      87.290177 0.18859290E+04  0.59530791E+05                                16.012598                           14.087121       0.443642       2.041538                    0.995921      43.570844     114.647866       0.491744       0.394594      -1.159380       0.005980      -0.005747      -0.024118       0.025505       0.039183      -0.021087       0.011726       0.003874       0.043632      -0.054278       0.018757       0.035522             18.558458      19.810606      -0.137863      -5.728300      18.996367      -3.356821      16.868401           1.795896
            8             Ni       1.589332       2.022964      13.543434       0.995956      85.971748 0.18765272E+04  0.58913010E+05                                14.836381                           13.256649       0.581506       2.096689                    0.996992      42.071295     108.902923       0.555528       0.351191      -1.198656      -0.032786      -0.012825      -0.004392       0.035478      -0.031830      -0.026309      -0.031763      -0.015358       0.164360      -0.072960       0.004354       0.068605             16.580959      19.670240       0.199629       3.139791      16.592142      -1.301019      13.480496           1.746536
            9             Ni      -1.393237       8.082802       0.000000       1.079890      75.296057 0.15449367E+04  0.46429139E+05                                14.626423                           12.901782       0.419092       2.069579                    0.994830      40.820434     105.054768       0.504436       0.404036      -1.151704       0.000001      -0.000001       0.000000       0.000001       0.000906       0.019882       0.025282       0.042999      -0.001143      -0.040078       0.002923       0.037155             16.908784      18.304252       0.137165      -0.237402      15.304777       1.583779      17.117322           1.827821
           10             Ni       0.000000       0.000000      15.883000       1.079901      75.295163 0.15449075E+04  0.46428059E+05                                14.626340                           12.901680       0.419056       2.069572                    0.994829      40.820384     105.054542       0.504437       0.404037      -1.151703       0.000001       0.000001      -0.000002       0.000002       0.000902      -0.019883      -0.025279       0.042990      -0.001154      -0.040074       0.002923       0.037151             16.908709      18.304217       0.137134       0.237436      15.304698      -1.583715      17.117211           1.827809
           11             Ni       2.149263       8.082802       0.000000       1.008741      74.615634 0.16160336E+04  0.49078689E+05                                14.551200                           13.143267       0.550410       2.102497                    0.992822      41.693258     107.605021       0.503125       0.400855      -1.154839      -0.000002      -0.000000      -0.000002       0.000003       0.024836      -0.000499       0.017919       0.013499       0.063106      -0.039844       0.008746       0.031098             16.813970      19.458743       0.037215       3.450133      15.692918       2.708626      15.290249           1.809467
           12             Ni       3.542500       0.000000      15.883000       1.008895      74.616546 0.16160486E+04  0.49078708E+05                                14.550634                           13.142788       0.550696       2.102615                    0.992819      41.691109     107.595060       0.503171       0.400822      -1.154876      -0.000001       0.000001      -0.000002       0.000002       0.024847       0.000497      -0.017922       0.013502       0.063119      -0.039857       0.008749       0.031108             16.813274      19.457909       0.037239      -3.449969      15.692299      -2.708434      15.289614           1.809546
           13              H      -1.076275      12.413568       0.095298       0.125404       0.923716 0.64387964E+01  0.60702540E+02                                 1.648420                            1.545124      -1.078642       2.381833                    0.996468       3.534570      10.143249       0.467252       1.390443      -0.684871      -0.007130      -0.003236       0.039131       0.039906      -0.006961      -0.004760       0.000419      -0.008028       0.036823      -0.014749       0.001270       0.013478              1.698437       1.370759      -0.065495      -0.057762       1.405423      -0.103221       2.319130          -0.000019
           14              H      -2.026805      14.146521      30.708192       0.116172       1.000938 0.74942660E+01  0.72710477E+02                                 1.677482                            1.621950      -1.051522       2.383736                    0.997511       3.519758       9.941915       0.479580       1.316368      -0.700758      -0.015977       0.024806       0.023860       0.037946      -0.008558      -0.003719       0.005082      -0.013398       0.027659      -0.015532       0.001395       0.014137              1.684155       1.560265      -0.341912      -0.157442       1.835974       0.181312       1.656225           0.000027
           15              H      -0.720953      12.633420      27.258405       0.109294       1.021246 0.76979488E+01  0.76059443E+02                                 1.764725                            1.691404      -1.326466       2.243284                    0.994490       3.896309      11.531718       0.444813       1.393641      -0.682930       0.004005      -0.004916      -0.036528       0.037074      -0.005533      -0.001916       0.002851      -0.003747       0.031308      -0.011060      -0.000459       0.011519              1.781663       1.467540      -0.117436      -0.018342       1.570970      -0.065183       2.306480           0.000024
           16              H       0.420066      11.012010      28.430570       0.118034       0.884411 0.62486402E+01  0.58633154E+02                                 1.615473                            1.533454      -1.081822       2.375529                    0.996075       3.603793      10.411942       0.462552       1.411196      -0.680440       0.023491      -0.024319      -0.021354       0.039990      -0.011515      -0.006034       0.002515      -0.000699       0.012030      -0.013931       0.000488       0.013443              1.652024       1.634179      -0.327029      -0.241487       1.742920       0.222986       1.578972           0.000122
           17              H       2.592594       8.018140      29.304135       0.443965       0.326188 0.19191680E+01  0.13985306E+02                                 0.989570                            0.982818      -1.474988       2.386482                    0.999436       2.333499       6.821550       0.445331       1.887401      -0.606529      -0.000284       0.023965      -0.012914       0.027224      -0.000170       0.004242      -0.003298      -0.006649       0.002060      -0.006544       0.000411       0.006133              1.000323       0.963243       0.029018      -0.029988       1.072537      -0.097101       0.965190           0.002513
           18              H       3.886255       9.925681      31.677055       0.440446       0.380627 0.23521233E+01  0.17967017E+02                                 1.084688                            1.078488      -1.452949       2.400137                    0.998591       2.369933       7.006743       0.432403       1.854392      -0.611501      -0.000852       0.027858      -0.015300       0.031794       0.001368      -0.000102      -0.006934      -0.011159       0.002035      -0.006269      -0.004074       0.010343              1.098371       1.032694      -0.022048      -0.002469       1.194454      -0.044163       1.067964           0.001872
           19              H       6.207858       0.764633      28.849881       0.104722       0.958192 0.69484423E+01  0.66297242E+02                                 1.635291                            1.564525      -1.021910       2.387005                    0.997827       3.587574      10.121224       0.485948       1.321017      -0.698610      -0.036167       0.000076      -0.004438       0.036438      -0.004243      -0.000705       0.005557       0.014044      -0.035704      -0.014283      -0.000063       0.014347              1.647075       2.118395       0.128480       0.122180       1.523422       0.063548       1.299409           0.000066
           20              H      -0.168529       2.827364      29.583676       0.119940       0.892001 0.61699163E+01  0.57479359E+02                                 1.601380                            1.505982      -0.981836       2.422111                    0.997789       3.494615       9.928809       0.476960       1.378452      -0.687207      -0.025510       0.027756       0.007898       0.038517      -0.005914      -0.003220       0.002979       0.009790      -0.033028      -0.011888      -0.002000       0.013887              1.643611       1.689976      -0.381208      -0.082369       1.872002       0.148129       1.368855          -0.000104
           21              H       3.520928       1.530883      29.475671       0.113489       0.928209 0.64371830E+01  0.59766794E+02                                 1.562499                            1.476584      -0.770926       2.516243                    0.999845       3.270645       8.862591       0.519386       1.270140      -0.711288       0.036193       0.006119       0.004584       0.036992      -0.000950       0.003165       0.004081       0.015663      -0.035436      -0.013676      -0.000461       0.014137              1.585246       2.085667       0.149214       0.073236       1.396622       0.039666       1.273449           0.000191
           22              H       0.022506      15.607892      28.821292       0.109701       1.038880 0.77066240E+01  0.75942093E+02                                 1.765233                            1.677191      -1.348379       2.237681                    0.993417       3.825575      11.198756       0.454104       1.368776      -0.688039       0.023794      -0.024389      -0.003807       0.034285      -0.003843       0.003613       0.004388       0.001419      -0.032268      -0.012990       0.003704       0.009286              1.793730       1.902831      -0.382677      -0.069687       2.101285       0.116967       1.377073           0.000025
           23              H       0.515321       6.299736       3.141657       0.121851       0.909739 0.64359634E+01  0.60353703E+02                                 1.603713                            1.524953      -0.839640       2.493905                    0.998928       3.403551       9.576823       0.482042       1.354972      -0.692913       0.008527      -0.008639      -0.038657       0.040518      -0.006010      -0.000247       0.004093       0.005358       0.037274      -0.013224      -0.000076       0.013301              1.642784       1.418685      -0.037523      -0.141792       1.388734       0.060219       2.120932           0.000024
           24              H       1.865741       5.535103       4.822079       0.109545       0.917579 0.65785312E+01  0.62695434E+02                                 1.666217                            1.581539      -1.241356       2.291336                    0.994709       3.778354      11.098117       0.450751       1.425812      -0.676874       0.027694      -0.018065      -0.015861       0.036672      -0.009731      -0.005415       0.004504       0.008800       0.017980      -0.013717      -0.000175       0.013893              1.698295       1.980384      -0.392093      -0.097261       1.582508       0.078285       1.531994           0.000010
           25              H      -0.501875       7.190461       7.557131       0.120014       0.991658 0.73408383E+01  0.71449110E+02                                 1.720229                            1.645665      -1.202228       2.318089                    0.995132       3.654174      10.624110       0.454869       1.383467      -0.686343      -0.011942       0.009554       0.034637       0.037863      -0.010172      -0.004699       0.003226       0.006968       0.028342      -0.015476       0.001788       0.013688              1.740674       1.541003      -0.086703      -0.120169       1.427421       0.131715       2.253597           0.000010
           26              H       5.201341       7.890432       5.879887       0.115715       0.952561 0.68722560E+01  0.65727460E+02                                 1.666574                            1.585677      -1.073935       2.374928                    0.997034       3.589408      10.310515       0.466764       1.372022      -0.688470      -0.031501       0.018261       0.010534       0.037904      -0.012039      -0.000172       0.003230       0.001267       0.012330      -0.014381       0.003538       0.010844              1.685796       2.019817      -0.339746      -0.167889       1.551662       0.051564       1.485909           0.000090
           27              H      -0.305937       4.335615       7.503129       0.113142       0.998202 0.73038882E+01  0.71280026E+02                                 1.747056                            1.654352      -1.287560       2.269480                    0.993834       3.818516      11.260725       0.446642       1.405184      -0.680989      -0.012904      -0.007015      -0.034180       0.037202       0.009344       0.005551       0.001132       0.010635       0.029239      -0.015760       0.002167       0.013593              1.786427       1.514479       0.094915       0.202763       1.485267       0.052898       2.359534           0.000021
           28              H       5.666830       3.216955       9.183551       0.119002       1.003861 0.73265185E+01  0.70741992E+02                                 1.689764                            1.610313      -1.004128       2.412101                    0.997902       3.474288       9.817168       0.477939       1.327254      -0.698722      -0.032461      -0.021016      -0.009827       0.039900       0.011694       0.004386       0.002006       0.002431       0.008615      -0.013329       0.000798       0.012531              1.699148       1.895381       0.393326       0.153326       1.678208       0.045709       1.523856           0.000131
           29              H       1.016085       4.804418      11.896367       0.114006       0.955783 0.67185289E+01  0.64154409E+02                                 1.689688                            1.579338      -1.245863       2.286006                    0.994921       3.752327      10.913477       0.460730       1.392217      -0.683184       0.009837       0.005035       0.034230       0.035970       0.009764      -0.003411       0.003322       0.004478       0.025974      -0.015279       0.005602       0.009677              1.738378       1.516072       0.061272       0.281826       1.389831       0.026729       2.309231           0.000123
           30              H       2.056950       5.987740      10.231829       0.110121       0.977765 0.72149818E+01  0.69719771E+02                                 1.681871                            1.614042      -1.080955       2.364651                    0.997041       3.633995      10.428697       0.468123       1.354022      -0.692038       0.027955       0.020257       0.014994       0.037638       0.008025       0.006111       0.002431       0.004646       0.009461      -0.010203      -0.001412       0.011616              1.690349       1.815655       0.445474       0.099054       1.676956       0.065665       1.578436           0.000006
           31              H       3.981564      11.834839      15.978298       0.125404       0.923704 0.64386941E+01  0.60701299E+02                                 1.648403                            1.545110      -1.078612       2.381848                    0.996468       3.534535      10.143106       0.467255       1.390439      -0.684872       0.007129       0.003235       0.039131       0.039906      -0.006961       0.004760      -0.000419      -0.008028       0.036822      -0.014748       0.001270       0.013478              1.698420       1.370747      -0.065494       0.057761       1.405410       0.103219       2.319103          -0.000019
           32              H       4.932094      10.101887      14.825192       0.116172       1.000940 0.74942903E+01  0.72710766E+02                                 1.677484                            1.621952      -1.051528       2.383733                    0.997511       3.519763       9.941930       0.479580       1.316367      -0.700759       0.015976      -0.024807       0.023860       0.037946      -0.008558       0.003719      -0.005082      -0.013397       0.027658      -0.015532       0.001395       0.014137              1.684157       1.560267      -0.341913       0.157442       1.835976      -0.181312       1.656227           0.000027
           33              H       3.626242      11.614987      11.375405       0.109297       1.021241 0.76978905E+01  0.76058737E+02                                 1.764719                            1.691399      -1.326468       2.243284                    0.994490       3.896293      11.531668       0.444813       1.393643      -0.682930      -0.004005       0.004915      -0.036529       0.037075      -0.005532       0.001916      -0.002851      -0.003747       0.031309      -0.011060      -0.000459       0.011519              1.781658       1.467536      -0.117435       0.018342       1.570965       0.065183       2.306474           0.000024
           34              H       2.485223      13.236397      12.547570       0.118034       0.884406 0.62485872E+01  0.58632516E+02                                 1.615465                            1.533447      -1.081811       2.375535                    0.996075       3.603773      10.411862       0.462554       1.411195      -0.680441      -0.023491       0.024319      -0.021355       0.039991      -0.011515       0.006034      -0.002515      -0.000699       0.012030      -0.013931       0.000488       0.013442              1.652015       1.634170      -0.327027       0.241486       1.742911      -0.222985       1.578964           0.000122
           35              H       3.099169       0.064662      13.421135       0.443971       0.326177 0.19190937E+01  0.13984643E+02                                 0.989555                            0.982803      -1.475000       2.386483                    0.999436       2.333462       6.821436       0.445331       1.887419      -0.606527       0.000284      -0.023965      -0.012915       0.027225      -0.000170      -0.004242       0.003298      -0.006649       0.002059      -0.006545       0.000412       0.006133              1.000308       0.963230       0.029017       0.029987       1.072518       0.097096       0.965175           0.002513
           36              H      -0.980966      14.322726      15.794055       0.440454       0.380607 0.23519662E+01  0.17965542E+02                                 1.084658                            1.078459      -1.452950       2.400147                    0.998591       2.369867       7.006525       0.432404       1.854416      -0.611498       0.000852      -0.027858      -0.015302       0.031796       0.001367       0.000102       0.006934      -0.011158       0.002034      -0.006268      -0.004074       0.010343              1.098340       1.032669      -0.022046       0.002470       1.194415       0.044158       1.067936           0.001871
           37              H      -0.516095       7.318169      12.966881       0.104721       0.958193 0.69484552E+01  0.66297388E+02                                 1.635292                            1.564525      -1.021913       2.387004                    0.997827       3.587577      10.121230       0.485948       1.321016      -0.698611       0.036167      -0.000076      -0.004439       0.036438      -0.004243       0.000705      -0.005556       0.014044      -0.035705      -0.014283      -0.000063       0.014347              1.647076       2.118397       0.128479      -0.122180       1.523422      -0.063548       1.299409           0.000066
           38              H       5.860292       5.255438      13.700676       0.119940       0.891997 0.61698859E+01  0.57478986E+02                                 1.601374                            1.505977      -0.981822       2.422118                    0.997790       3.494602       9.928753       0.476961       1.378450      -0.687207       0.025510      -0.027757       0.007898       0.038517      -0.005914       0.003220      -0.002979       0.009790      -0.033029      -0.011888      -0.001999       0.013887              1.643605       1.689969      -0.381206       0.082369       1.871995      -0.148128       1.368850          -0.000104
           39              H       2.170835       6.551920      13.592671       0.113489       0.928209 0.64371833E+01  0.59766790E+02                                 1.562498                            1.476583      -0.770924       2.516244                    0.999845       3.270644       8.862584       0.519387       1.270139      -0.711288      -0.036193      -0.006120       0.004583       0.036992      -0.000950      -0.003165      -0.004081       0.015663      -0.035437      -0.013677      -0.000460       0.014137              1.585246       2.085667       0.149213      -0.073236       1.396621      -0.039666       1.273448           0.000191
           40              H       2.882783       8.640516      12.938292       0.109701       1.038883 0.77066554E+01  0.75942480E+02                                 1.765236                            1.677195      -1.348384       2.237678                    0.993417       3.825582      11.198783       0.454104       1.368775      -0.688039      -0.023793       0.024389      -0.003808       0.034285      -0.003843      -0.003613      -0.004388       0.001419      -0.032269      -0.012990       0.003704       0.009286              1.793734       1.902835      -0.382678       0.069687       2.101290      -0.116967       1.377076           0.000025
           41              H       5.176442       1.783066      19.024657       0.121851       0.909727 0.64358545E+01  0.60352370E+02                                 1.603694                            1.524936      -0.839608       2.493921                    0.998928       3.403514       9.576665       0.482047       1.354966      -0.692914      -0.008527       0.008639      -0.038657       0.040518      -0.006011       0.000247      -0.004093       0.005358       0.037275      -0.013225      -0.000076       0.013301              1.642764       1.418670      -0.037522       0.141789       1.388719      -0.060218       2.120902           0.000024
           42              H       3.826022       2.547699      20.705079       0.109545       0.917580 0.65785438E+01  0.62695570E+02                                 1.666217                            1.581539      -1.241357       2.291335                    0.994709       3.778355      11.098113       0.450752       1.425810      -0.676875      -0.027693       0.018065      -0.015860       0.036672      -0.009731       0.005415      -0.004504       0.008800       0.017980      -0.013717      -0.000175       0.013893              1.698295       1.980384      -0.392093       0.097261       1.582508      -0.078285       1.531994           0.000010
           43              H       6.193638       0.892341      23.440131       0.120016       0.991654 0.73408040E+01  0.71448712E+02                                 1.720227                            1.645663      -1.202234       2.318088                    0.995132       3.654165      10.624088       0.454868       1.383469      -0.686343       0.011942      -0.009554       0.034637       0.037863      -0.010172       0.004699      -0.003226       0.006967       0.028343      -0.015476       0.001788       0.013688              1.740672       1.541001      -0.086702       0.120169       1.427419      -0.131716       2.253596           0.000010
           44              H       0.490422       0.192371      21.762887       0.115716       0.952553 0.68721778E+01  0.65726497E+02                                 1.666562                            1.585666      -1.073916       2.374938                    0.997034       3.589381      10.310406       0.466766       1.372020      -0.688471       0.031501      -0.018260       0.010535       0.037904      -0.012039       0.000171      -0.003230       0.001267       0.012331      -0.014382       0.003538       0.010844              1.685784       2.019802      -0.339742       0.167887       1.551651      -0.051564       1.485899           0.000090
           45              H       5.997700       3.747187      23.386129       0.113141       0.998206 0.73039331E+01  0.71280556E+02                                 1.747060                            1.654356      -1.287557       2.269481                    0.993834       3.818526      11.260753       0.446642       1.405181      -0.680989       0.012904       0.007015      -0.034180       0.037202       0.009344      -0.005551      -0.001132       0.010634       0.029238      -0.015760       0.002167       0.013593              1.786430       1.514482       0.094916      -0.202763       1.485270      -0.052898       2.359538           0.000022
           46              H       0.024933       4.865847      25.066551       0.119002       1.003866 0.73265641E+01  0.70742534E+02                                 1.689768                            1.610316      -1.004137       2.412096                    0.997901       3.474299       9.817202       0.477939       1.327252      -0.698723       0.032461       0.021016      -0.009826       0.039899       0.011694      -0.004386      -0.002007       0.002430       0.008614      -0.013329       0.000798       0.012531              1.699152       1.895385       0.393327      -0.153326       1.678212      -0.045708       1.523860           0.000131
           47              H       4.675678       3.278385      27.779367       0.114007       0.955785 0.67185399E+01  0.64154516E+02                                 1.689687                            1.579337      -1.245868       2.286003                    0.994921       3.752324      10.913455       0.460732       1.392213      -0.683185      -0.009837      -0.005035       0.034230       0.035969       0.009763       0.003411      -0.003323       0.004477       0.025972      -0.015278       0.005602       0.009676              1.738377       1.516070       0.061272      -0.281827       1.389830      -0.026729       2.309231           0.000123
           48              H       3.634813       2.095062      26.114829       0.110122       0.977763 0.72149662E+01  0.69719591E+02                                 1.681870                            1.614041      -1.080951       2.364653                    0.997041       3.633990      10.428684       0.468122       1.354023      -0.692038      -0.027955      -0.020257       0.014994       0.037638       0.008025      -0.006111      -0.002431       0.004646       0.009460      -0.010203      -0.001412       0.011615              1.690348       1.815654       0.445474      -0.099054       1.676955      -0.065665       1.578435           0.000006
           49              H       5.374801       3.752037      31.670702       0.125404       0.923712 0.64387654E+01  0.60702162E+02                                 1.648415                            1.545119      -1.078630       2.381838                    0.996468       3.534559      10.143203       0.467253       1.390441      -0.684872       0.007130       0.003236      -0.039131       0.039906      -0.006961      -0.004760       0.000419      -0.008027       0.036823      -0.014748       0.001270       0.013478              1.698432       1.370755      -0.065495      -0.057762       1.405419      -0.103221       2.319122          -0.000019
           50              H       6.325331       2.019084       1.057808       0.116172       1.000939 0.74942727E+01  0.72710545E+02                                 1.677481                            1.621950      -1.051523       2.383735                    0.997511       3.519758       9.941909       0.479580       1.316366      -0.700759       0.015977      -0.024806      -0.023860       0.037946      -0.008558      -0.003719       0.005082      -0.013398       0.027659      -0.015532       0.001395       0.014137              1.684154       1.560265      -0.341912      -0.157442       1.835974       0.181312       1.656224           0.000027
           51              H       5.019479       3.532185       4.507595       0.109295       1.021243 0.76979178E+01  0.76059074E+02                                 1.764722                            1.691402      -1.326465       2.243285                    0.994490       3.896302      11.531699       0.444812       1.393643      -0.682930      -0.004005       0.004916       0.036528       0.037075      -0.005533      -0.001916       0.002851      -0.003747       0.031308      -0.011060      -0.000459       0.011519              1.781661       1.467539      -0.117436      -0.018341       1.570968      -0.065182       2.306477           0.000024
           52              H       3.878460       5.153595       3.335430       0.118034       0.884412 0.62486445E+01  0.58633214E+02                                 1.615474                            1.533456      -1.081827       2.375527                    0.996075       3.603796      10.411958       0.462552       1.411198      -0.680440      -0.023491       0.024319       0.021354       0.039990      -0.011515      -0.006034       0.002515      -0.000699       0.012030      -0.013931       0.000488       0.013443              1.652025       1.634180      -0.327029      -0.241487       1.742922       0.222986       1.578974           0.000121
           53              H       1.705932       8.147465       2.461865       0.443961       0.326197 0.19192331E+01  0.13985882E+02                                 0.989582                            0.982829      -1.474975       2.386481                    0.999436       2.333526       6.821627       0.445333       1.887381      -0.606531       0.000283      -0.023964       0.012914       0.027224      -0.000170       0.004242      -0.003298      -0.006649       0.002058      -0.006544       0.000411       0.006133              1.000336       0.963252       0.029019      -0.029989       1.072554      -0.097106       0.965201           0.002513
           54              H       0.412271       6.239924       0.088945       0.440446       0.380625 0.23521094E+01  0.17966888E+02                                 1.084685                            1.078485      -1.452948       2.400138                    0.998591       2.369929       7.006730       0.432403       1.854395      -0.611500       0.000852      -0.027858       0.015301       0.031795       0.001368      -0.000103      -0.006934      -0.011159       0.002034      -0.006269      -0.004074       0.010343              1.098368       1.032692      -0.022047      -0.002470       1.194450      -0.044162       1.067962           0.001872
           55              H      -1.909332      15.400972       2.916119       0.104721       0.958192 0.69484459E+01  0.66297294E+02                                 1.635292                            1.564526      -1.021910       2.387006                    0.997827       3.587577      10.121238       0.485947       1.321019      -0.698610       0.036167      -0.000076       0.004438       0.036438      -0.004243      -0.000705       0.005557       0.014044      -0.035705      -0.014283      -0.000063       0.014347              1.647077       2.118397       0.128480       0.122180       1.523423       0.063548       1.299410           0.000066
           56              H       4.467055      13.338241       2.182324       0.119940       0.892005 0.61699562E+01  0.57479840E+02                                 1.601387                            1.505988      -0.981849       2.422105                    0.997789       3.494629       9.928867       0.476958       1.378454      -0.687207       0.025510      -0.027756      -0.007898       0.038517      -0.005914      -0.003220       0.002979       0.009791      -0.033027      -0.011887      -0.002000       0.013887              1.643618       1.689983      -0.381210      -0.082370       1.872010       0.148130       1.368860          -0.000104
           57              H       0.777598      14.634722       2.290329       0.113489       0.928213 0.64372248E+01  0.59767298E+02                                 1.562506                            1.476590      -0.770932       2.516240                    0.999845       3.270658       8.862644       0.519384       1.270142      -0.711287      -0.036193      -0.006119      -0.004583       0.036992      -0.000951       0.003165       0.004081       0.015664      -0.035435      -0.013676      -0.000461       0.014137              1.585253       2.085678       0.149215       0.073236       1.396628       0.039667       1.273454           0.000191
           58              H       4.276020       0.557713       2.944708       0.109701       1.038880 0.77066222E+01  0.75942073E+02                                 1.765233                            1.677191      -1.348379       2.237681                    0.993417       3.825575      11.198757       0.454104       1.368776      -0.688039      -0.023794       0.024389       0.003807       0.034285      -0.003843       0.003613       0.004388       0.001419      -0.032269      -0.012990       0.003704       0.009286              1.793730       1.902831      -0.382677      -0.069687       2.101286       0.116967       1.377073           0.000025
           59              H       3.783205       9.865869      28.624343       0.121852       0.909732 0.64358994E+01  0.60352947E+02                                 1.603704                            1.524945      -0.839632       2.493910                    0.998928       3.403532       9.576754       0.482044       1.354973      -0.692913      -0.008527       0.008639       0.038657       0.040518      -0.006010      -0.000247       0.004093       0.005358       0.037274      -0.013224      -0.000076       0.013300              1.642775       1.418679      -0.037522      -0.141791       1.388727       0.060219       2.120918           0.000024
           60              H       2.432785      10.630502      26.943921       0.109546       0.917577 0.65785112E+01  0.62695192E+02                                 1.666214                            1.581537      -1.241355       2.291337                    0.994709       3.778347      11.098090       0.450752       1.425812      -0.676874      -0.027694       0.018065       0.015861       0.036672      -0.009731      -0.005415       0.004504       0.008800       0.017980      -0.013717      -0.000175       0.013893              1.698292       1.980381      -0.392092      -0.097261       1.582505       0.078285       1.531991           0.000010
           61              H       4.800401       8.975144      24.208869       0.120014       0.991658 0.73408371E+01  0.71449096E+02                                 1.720229                            1.645665      -1.202228       2.318089                    0.995132       3.654174      10.624110       0.454869       1.383467      -0.686343       0.011942      -0.009554      -0.034637       0.037863      -0.010172      -0.004699       0.003226       0.006968       0.028342      -0.015476       0.001788       0.013688              1.740674       1.541003      -0.086703      -0.120169       1.427421       0.131715       2.253597           0.000010
           62              H      -0.902815       8.275173      25.886113       0.115715       0.952560 0.68722453E+01  0.65727322E+02                                 1.666571                            1.585675      -1.073931       2.374930                    0.997034       3.589404      10.310495       0.466765       1.372021      -0.688471       0.031501      -0.018261      -0.010534       0.037904      -0.012039      -0.000171       0.003230       0.001267       0.012330      -0.014382       0.003538       0.010844              1.685793       2.019814      -0.339745      -0.167888       1.551660       0.051564       1.485907           0.000090
           63              H       4.604463      11.829990      24.262871       0.113143       0.998201 0.73038875E+01  0.71280011E+02                                 1.747056                            1.654352      -1.287560       2.269481                    0.993834       3.818515      11.260719       0.446642       1.405183      -0.680989       0.012904       0.007015       0.034180       0.037202       0.009344       0.005551       0.001132       0.010635       0.029239      -0.015760       0.002167       0.013593              1.786426       1.514478       0.094915       0.202763       1.485266       0.052898       2.359532           0.000021
           64              H      -1.368304      12.948650      22.582449       0.119002       1.003860 0.73265055E+01  0.70741824E+02                                 1.689761                            1.610310      -1.004124       2.412103                    0.997902       3.474284       9.817149       0.477940       1.327253      -0.698722       0.032462       0.021016       0.009827       0.039900       0.011694       0.004386       0.002006       0.002431       0.008615      -0.013329       0.000798       0.012531              1.699146       1.895378       0.393325       0.153326       1.678206       0.045709       1.523854           0.000131
           65              H       3.282441      11.361187      19.869633       0.114007       0.955782 0.67185150E+01  0.64154208E+02                                 1.689682                            1.579333      -1.245856       2.286010                    0.994921       3.752316      10.913420       0.460732       1.392212      -0.683185      -0.009837      -0.005035      -0.034230       0.035969       0.009763      -0.003411       0.003322       0.004477       0.025973      -0.015279       0.005602       0.009676              1.738372       1.516067       0.061272       0.281825       1.389827       0.026729       2.309223           0.000123
           66              H       2.241576      10.177865      21.534171       0.110121       0.977766 0.72149943E+01  0.69719920E+02                                 1.681872                            1.614043      -1.080956       2.364650                    0.997041       3.633998      10.428706       0.468123       1.354021      -0.692038      -0.027955      -0.020257      -0.014994       0.037638       0.008025       0.006111       0.002431       0.004646       0.009461      -0.010203      -0.001412       0.011616              1.690350       1.815656       0.445475       0.099054       1.676957       0.065665       1.578437           0.000006
           67              H       0.316962       4.330766      15.787702       0.125405       0.923705 0.64386988E+01  0.60701365E+02                                 1.648405                            1.545111      -1.078618       2.381845                    0.996468       3.534538      10.143122       0.467254       1.390441      -0.684872      -0.007129      -0.003235      -0.039131       0.039906      -0.006961       0.004760      -0.000419      -0.008028       0.036822      -0.014748       0.001270       0.013478              1.698422       1.370748      -0.065494       0.057761       1.405411       0.103219       2.319106          -0.000019
           68              H      -0.633568       6.063718      16.940808       0.116172       1.000940 0.74942868E+01  0.72710727E+02                                 1.677484                            1.621952      -1.051527       2.383734                    0.997511       3.519762       9.941928       0.479580       1.316367      -0.700759      -0.015976       0.024807      -0.023860       0.037946      -0.008558       0.003719      -0.005082      -0.013397       0.027658      -0.015532       0.001395       0.014137              1.684157       1.560267      -0.341913       0.157442       1.835976      -0.181312       1.656227           0.000027
           69              H       0.672284       4.550618      20.390595       0.109296       1.021241 0.76978930E+01  0.76058769E+02                                 1.764720                            1.691399      -1.326468       2.243284                    0.994490       3.896294      11.531672       0.444812       1.393644      -0.682930       0.004005      -0.004915       0.036528       0.037075      -0.005532       0.001916      -0.002851      -0.003747       0.031309      -0.011060      -0.000459       0.011519              1.781659       1.467537      -0.117435       0.018341       1.570965       0.065183       2.306474           0.000024
           70              H       1.813303       2.929208      19.218430       0.118034       0.884406 0.62485889E+01  0.58632533E+02                                 1.615465                            1.533447      -1.081809       2.375536                    0.996075       3.603773      10.411860       0.462554       1.411194      -0.680441       0.023491      -0.024319       0.021355       0.039991      -0.011515       0.006034      -0.002515      -0.000700       0.012030      -0.013931       0.000488       0.013442              1.652015       1.634170      -0.327026       0.241485       1.742910      -0.222984       1.578964           0.000122
           71              H       1.199357      16.100943      18.344865       0.443971       0.326176 0.19190854E+01  0.13984567E+02                                 0.989552                            0.982801      -1.474996       2.386485                    0.999436       2.333455       6.821409       0.445331       1.887418      -0.606527      -0.000283       0.023964       0.012915       0.027224      -0.000171      -0.004242       0.003298      -0.006649       0.002059      -0.006544       0.000411       0.006133              1.000305       0.963227       0.029016       0.029987       1.072516       0.097096       0.965173           0.002513
           72              H       5.279492       1.842879      15.971945       0.440453       0.380608 0.23519717E+01  0.17965589E+02                                 1.084658                            1.078459      -1.452946       2.400149                    0.998591       2.369868       7.006522       0.432405       1.854412      -0.611498      -0.000852       0.027858       0.015301       0.031795       0.001367       0.000102       0.006934      -0.011158       0.002034      -0.006268      -0.004074       0.010343              1.098340       1.032669      -0.022046       0.002470       1.194416       0.044159       1.067936           0.001871
           73              H       4.814621       8.847436      18.799119       0.104721       0.958194 0.69484613E+01  0.66297460E+02                                 1.635293                            1.564526      -1.021913       2.387004                    0.997827       3.587578      10.121233       0.485948       1.321016      -0.698611      -0.036167       0.000076       0.004438       0.036438      -0.004243       0.000705      -0.005556       0.014044      -0.035705      -0.014283      -0.000063       0.014346              1.647077       2.118398       0.128479      -0.122180       1.523423      -0.063548       1.299410           0.000066
           74              H      -1.561766      10.910167      18.065324       0.119940       0.891998 0.61698893E+01  0.57479024E+02                                 1.601375                            1.505978      -0.981822       2.422118                    0.997790       3.494602       9.928753       0.476961       1.378450      -0.687207      -0.025510       0.027757      -0.007898       0.038517      -0.005914       0.003220      -0.002979       0.009790      -0.033028      -0.011888      -0.001999       0.013887              1.643605       1.689969      -0.381206       0.082369       1.871996      -0.148128       1.368851          -0.000104
           75              H       2.127691       9.613685      18.173329       0.113489       0.928210 0.64371910E+01  0.59766878E+02                                 1.562499                            1.476584      -0.770924       2.516244                    0.999845       3.270646       8.862590       0.519387       1.270138      -0.711288       0.036193       0.006119      -0.004583       0.036992      -0.000950      -0.003165      -0.004081       0.015663      -0.035437      -0.013676      -0.000460       0.014137              1.585246       2.085669       0.149214      -0.073236       1.396622      -0.039666       1.273449           0.000191
           76              H       1.415743       7.525089      18.827708       0.109701       1.038884 0.77066594E+01  0.75942525E+02                                 1.765236                            1.677195      -1.348384       2.237678                    0.993417       3.825582      11.198781       0.454104       1.368775      -0.688039       0.023793      -0.024389       0.003808       0.034285      -0.003843      -0.003613      -0.004388       0.001419      -0.032269      -0.012990       0.003704       0.009286              1.793734       1.902835      -0.382678       0.069687       2.101291      -0.116967       1.377076           0.000025
           77              H      -0.877916      14.382539      12.741343       0.121850       0.909728 0.64358631E+01  0.60352467E+02                                 1.603695                            1.524937      -0.839606       2.493921                    0.998928       3.403517       9.576673       0.482047       1.354965      -0.692915       0.008527      -0.008639       0.038657       0.040518      -0.006011       0.000247      -0.004093       0.005358       0.037275      -0.013225      -0.000076       0.013301              1.642764       1.418671      -0.037522       0.141789       1.388720      -0.060218       2.120903           0.000024
           78              H       0.472504      13.617906      11.060921       0.109545       0.917581 0.65785440E+01  0.62695572E+02                                 1.666217                            1.581540      -1.241357       2.291335                    0.994709       3.778355      11.098113       0.450752       1.425810      -0.676875       0.027693      -0.018065       0.015860       0.036672      -0.009731       0.005415      -0.004504       0.008800       0.017980      -0.013717      -0.000175       0.013893              1.698296       1.980384      -0.392093       0.097261       1.582508      -0.078285       1.531994           0.000010
           79              H      -1.895112      15.273264       8.325869       0.120016       0.991654 0.73408065E+01  0.71448743E+02                                 1.720228                            1.645663      -1.202235       2.318088                    0.995132       3.654166      10.624092       0.454868       1.383469      -0.686343      -0.011942       0.009554      -0.034637       0.037863      -0.010172       0.004699      -0.003226       0.006967       0.028343      -0.015476       0.001788       0.013688              1.740672       1.541001      -0.086702       0.120169       1.427419      -0.131716       2.253597           0.000010
           80              H       3.808104      15.973234      10.003113       0.115716       0.952554 0.68721865E+01  0.65726607E+02                                 1.666563                            1.585668      -1.073918       2.374937                    0.997034       3.589385      10.310423       0.466766       1.372020      -0.688471      -0.031501       0.018260      -0.010535       0.037904      -0.012039       0.000171      -0.003230       0.001267       0.012331      -0.014382       0.003538       0.010844              1.685785       2.019804      -0.339743       0.167888       1.551652      -0.051564       1.485900           0.000090
           81              H      -1.699174      12.418418       8.379871       0.113140       0.998208 0.73039501E+01  0.71280762E+02                                 1.747062                            1.654357      -1.287558       2.269480                    0.993834       3.818531      11.260770       0.446642       1.405181      -0.680989      -0.012904      -0.007015       0.034180       0.037202       0.009344      -0.005551      -0.001132       0.010634       0.029238      -0.015760       0.002167       0.013593              1.786432       1.514484       0.094916      -0.202763       1.485272      -0.052898       2.359541           0.000022
           82              H       4.273593      11.299758       6.699449       0.119001       1.003871 0.73266085E+01  0.70743084E+02                                 1.689774                            1.610322      -1.004145       2.412092                    0.997901       3.474311       9.817251       0.477938       1.327253      -0.698722      -0.032461      -0.021016       0.009826       0.039899       0.011694      -0.004386      -0.002007       0.002430       0.008614      -0.013329       0.000797       0.012532              1.699159       1.895393       0.393329      -0.153327       1.678218      -0.045709       1.523865           0.000131
           83              H      -0.377152      12.887220       3.986633       0.114007       0.955788 0.67185647E+01  0.64154773E+02                                 1.689686                            1.579336      -1.245867       2.286003                    0.994921       3.752323      10.913432       0.460734       1.392207      -0.683186       0.009837       0.005034      -0.034229       0.035969       0.009763       0.003412      -0.003323       0.004476       0.025970      -0.015278       0.005602       0.009676              1.738376       1.516070       0.061272      -0.281826       1.389829      -0.026730       2.309230           0.000123
           84              H       0.663713      14.070543       5.651171       0.110121       0.977764 0.72149704E+01  0.69719635E+02                                 1.681870                            1.614041      -1.080950       2.364654                    0.997041       3.633991      10.428684       0.468123       1.354023      -0.692038       0.027955       0.020257      -0.014994       0.037638       0.008025      -0.006111      -0.002431       0.004646       0.009461      -0.010203      -0.001412       0.011616              1.690348       1.815654       0.445474      -0.099054       1.676955      -0.065665       1.578435           0.000006
           85              C       0.377875      10.397717      31.008699       0.625237      21.953747 0.24001355E+03  0.49621978E+04                                 7.443171                            5.634070      -0.336132       1.954259                    0.999085      22.527335      64.832773       0.597349       0.495952      -0.998525       0.014866      -0.045015       0.048544       0.067852       0.052461       0.036713       0.077329      -0.010833       0.067426      -0.077725      -0.038320       0.116045              8.806112       8.448533      -2.830270      -0.286688       9.613624      -3.138019       8.356179           0.004691
           86              C      -0.224263      11.535776      30.263468      -0.022971      34.923359 0.43197905E+03  0.10083872E+05                                 9.318470                            6.934393       0.148156       2.063170                    0.999405      26.926509      75.759005       0.628573       0.417432      -1.069431      -0.021728       0.038230      -0.020343       0.048451       0.012306      -0.004904      -0.002997       0.029645      -0.022679      -0.015668      -0.008381       0.024049             11.158120       7.433667      -4.539981       1.121600      13.436131      -3.855347      12.604561           0.007448
           87              C      -0.976059      12.473381      30.941355      -0.083780      31.376114 0.40840227E+03  0.94722531E+04                                 8.704062                            6.778605       0.175927       2.044090                    0.999712      28.384478      81.601007       0.625918       0.421914      -1.058520      -0.005699       0.004481      -0.024744       0.025784       0.022153      -0.005430       0.006026       0.011332       0.012914      -0.027103       0.006366       0.020737              9.852334       7.096817      -4.119774       0.684202      11.571366      -2.446520      10.888819           0.001900
           88              C      -1.571747      13.491814      30.244409      -0.144413      32.753774 0.44239739E+03  0.10500783E+05                                 9.031760                            7.116222      -0.053176       1.960252                    0.999160      29.813663      87.599911       0.601145       0.429257      -1.050662       0.014883      -0.023749       0.012910       0.030858       0.008207      -0.012277       0.017582       0.003276      -0.024362      -0.027717       0.012073       0.015644             10.119221       6.801367      -3.734838       1.250713      11.595310      -3.567319      11.960986          -0.000311
           89              C      -1.504528      13.558093      28.853058       0.107648      33.496517 0.43508586E+03  0.10284459E+05                                 9.471655                            7.238615      -0.470154       1.857049                    0.998698      27.576089      80.861488       0.573763       0.451614      -1.037394      -0.021424       0.040680      -0.018979       0.049740      -0.019881       0.020214      -0.032702      -0.041782      -0.053795      -0.038928      -0.018144       0.057072             11.093789       8.147417      -5.120376       0.988349      14.168458      -2.578894      10.965493           0.001988
           90              C      -0.769911      12.609172      28.184701      -0.150762      33.761842 0.45975271E+03  0.11055622E+05                                 9.302621                            7.302841      -0.155182       1.925292                    0.998235      30.519605      91.264072       0.585540       0.435001      -1.043633       0.016649      -0.032697       0.016419       0.040198       0.021880      -0.003174       0.008421       0.014130       0.038511      -0.031127       0.013009       0.018118             10.449377       7.959144      -4.875597       0.607935      12.998779      -1.764158      10.390210          -0.000005
           91              C      -0.103859      11.618220      28.884506      -0.093631      32.775293 0.44679302E+03  0.10650834E+05                                 9.155977                            7.241914      -0.128789       1.942677                    0.998459      29.558422      87.558710       0.583710       0.440181      -1.042173      -0.019443       0.026570      -0.002095       0.032990       0.002755      -0.014004       0.013900       0.008614      -0.026766      -0.024252       0.006293       0.017960             10.293096       7.426648      -3.635220       0.590045      11.430083      -2.778312      12.022556           0.001793
           92              C      -2.287811      14.678369      28.169771      -0.319041      35.058213 0.47315562E+03  0.11447619E+05                                10.880967                            8.485474      -0.474733       1.827029                    0.995202      32.078820      95.882189       0.443624       0.570663      -0.976210       0.073812       0.012143       0.068246       0.101257      -0.018648       0.010698       0.009702      -0.039691      -0.055695      -0.031974      -0.005035       0.037009             12.738090      11.011450       0.443432       1.234940      16.175836      -1.281870      11.026985          -0.000034
           93              C      -2.041852      14.764047      26.646274       0.702257      19.398407 0.26743076E+03  0.56314009E+04                                 6.778278                            5.910536      -0.337051       1.947059                    0.999437      22.007635      62.130335       0.593783       0.489862      -1.010363       0.017338       0.004697      -0.071684       0.073901      -0.003831       0.017775       0.004475      -0.010708      -0.078340      -0.034338       0.014631       0.019707              7.138476       6.310847       0.211399       0.168550       7.187790      -0.325428       7.916791           0.000036
           94              C       3.329086      14.358290      28.370850       0.705618      19.304700 0.26899308E+03  0.56744707E+04                                 6.806146                            5.968030      -0.320741       1.951450                    0.999362      22.050097      62.374874       0.584749       0.496538      -1.006610      -0.069002      -0.015309       0.018033       0.072944      -0.009089       0.014105       0.003851      -0.045004       0.032305      -0.034365       0.015188       0.019177              7.152942       8.276182       0.411711       0.228065       7.143607      -0.065910       6.039038           0.000089
           95              C      -1.903435      16.057295      28.742512       0.105671      33.349090 0.42703470E+03  0.10025069E+05                                 9.314726                            7.064913      -0.439548       1.867229                    0.998840      27.252958      79.070473       0.595251       0.438310      -1.047477      -0.011160      -0.045316      -0.017174       0.049730       0.023420       0.008157       0.013367      -0.083885      -0.041837      -0.041866      -0.016272       0.058137             10.832045      10.040580       0.535055       0.685714      16.775745       3.000054       5.679812           0.000502
           96              C       0.007645       0.913357      28.978534      -0.153586      33.634195 0.43647109E+03  0.10326255E+05                                 9.173885                            7.056376      -0.034433       1.961044                    0.999455      29.922616      87.804310       0.605173       0.427798      -1.051453       0.015217       0.039676       0.005131       0.042803       0.000420      -0.000781      -0.009714       0.061937       0.026957      -0.037493       0.010969       0.026523             10.306566       9.582909      -0.104931       0.461426      15.854850       2.932642       5.481938           0.000414
           97              C       0.432432       2.156492      29.406104      -0.088685      31.537181 0.41345712E+03  0.96349341E+04                                 8.800612                            6.882018       0.103774       2.021855                    0.999608      28.584541      82.816376       0.611865       0.429569      -1.052033       0.002670      -0.029058      -0.013403       0.032111      -0.016448      -0.014874      -0.008800       0.004095       0.045515      -0.030214       0.007273       0.022941              9.795565      10.036805       1.130780       0.684081      13.872774       2.670278       5.477115           0.001096
           98              C       1.759608       2.402209      29.568428      -0.010918      33.975267 0.40990263E+03  0.94227752E+04                                 9.070426                            6.708873       0.143693       2.061996                    0.999472      26.418044      73.223373       0.647080       0.411765      -1.075494      -0.008252      -0.038005      -0.018280       0.042972       0.001341      -0.009568      -0.002738       0.020445       0.038662      -0.016930      -0.002256       0.019186             10.636377      10.191393       1.215447       0.461506      16.445028       2.882555       5.272710           0.007443
           99              C       2.635990       1.378926      29.351784      -0.094824      31.116306 0.39474394E+03  0.90710606E+04                                 8.626495                            6.658640       0.219263       2.054870                    0.999760      28.304113      80.793596       0.632815       0.421199      -1.059773      -0.023868      -0.014221      -0.014347       0.031269       0.008324      -0.000300      -0.015067       0.046336       0.018272      -0.033248       0.010971       0.022276              9.622099       9.474171       0.438181       0.260697      14.260721       2.437566       5.131406           0.000435
          100              C       2.210470       0.127708      28.951215      -0.142157      32.585007 0.43622879E+03  0.10334451E+05                                 9.026182                            7.082424      -0.073578       1.954726                    0.999031      29.841346      88.051718       0.599587       0.431202      -1.047813       0.011406       0.033202       0.008612       0.036148      -0.013479      -0.006792      -0.010645      -0.004860       0.039853      -0.024248       0.005926       0.018322              9.996949      10.267758       1.852041       0.860074      14.524456       2.305744       5.198632           0.000109
          101              C       2.188692       3.805383      29.900065       0.622859      22.338452 0.23653498E+03  0.48496287E+04                                 7.396680                            5.518683      -0.114055       2.025994                    0.999335      22.130911      62.460797       0.618709       0.482844      -1.009967       0.024409       0.058012       0.019592       0.065917      -0.018058       0.036836      -0.024575       0.042354       0.274692      -0.074413      -0.032581       0.106994              8.586919       9.371665       0.908080      -0.612494      11.595262       1.988605       4.793830           0.003506
          102              C       5.459252       7.799904       3.261098       0.592883      22.470526 0.24742868E+03  0.51585966E+04                                 7.529494                            5.698394      -0.298676       1.951234                    0.999382      23.229681      67.306818       0.596951       0.492137      -0.999672      -0.028911       0.014261      -0.057808       0.066189       0.024568      -0.010194       0.072726      -0.103764      -0.026888      -0.074563      -0.030386       0.104949              8.837442       9.620261      -1.782387       1.152607       6.573037      -3.109227      10.319029           0.002781
          103              C      -0.805495       7.205010       4.334471      -0.032940      35.733720 0.44141876E+03  0.10372069E+05                                 9.457888                            7.010219       0.008204       2.010561                    0.999421      27.341790      77.472744       0.624378       0.417488      -1.068158       0.019198      -0.027499       0.038632       0.051158       0.008339      -0.008010      -0.003448       0.025931      -0.013820      -0.013288      -0.007398       0.020686             11.243559      10.442416      -3.974611       2.836809       8.046820      -3.006531      15.241439           0.005886
          104              C       0.312934       6.479174       4.026976      -0.087111      31.034935 0.41515049E+03  0.96949251E+04                                 8.732057                            6.915283       0.111055       2.027558                    0.999127      28.639945      83.363347       0.607186       0.431962      -1.049420       0.007321      -0.009323       0.025571       0.028185       0.021042      -0.017729       0.004470      -0.007896       0.024502      -0.032413       0.008808       0.023605              9.794671      10.046659      -3.401717       2.208672       7.284156      -1.718358      12.053199           0.001953
          105              C       1.124102       6.023304       5.033958      -0.141451      34.008358 0.44969389E+03  0.10740631E+05                                 9.338426                            7.224668      -0.095581       1.949449                    0.998727      29.988662      89.007631       0.589173       0.435261      -1.044786      -0.020996       0.015124      -0.029928       0.039563       0.012551      -0.022014       0.008922       0.002502      -0.074438      -0.038456       0.010511       0.027944             10.574967       9.749881      -3.010068       2.322310       6.949607      -1.253821      15.025413          -0.000333
          106              C       0.834274       6.294887       6.364000       0.110607      33.301605 0.42935121E+03  0.10114371E+05                                 9.418438                            7.182165      -0.446993       1.865413                    0.998710      27.428985      80.269222       0.577099       0.450536      -1.038109       0.027404      -0.015894       0.039173       0.050380      -0.002806       0.035778      -0.029227       0.007161       0.052490      -0.041659      -0.012080       0.053738             10.942405      10.568225      -2.993215       2.745157       6.738358      -1.404900      15.520631           0.002003
          107              C      -0.298652       7.006173       6.670225      -0.136655      32.187545 0.43593438E+03  0.10336474E+05                                 8.998584                            7.107427      -0.126792       1.943560                    0.998253      29.758762      88.145123       0.594456       0.434545      -1.044705      -0.022048       0.011978      -0.019366       0.031696       0.015856      -0.011970       0.008135      -0.023863      -0.005504      -0.027095       0.006122       0.020973              9.927940      10.782781      -3.448237       2.633632       6.740452      -1.554081      12.260586          -0.000199
          108              C      -1.119659       7.441028       5.664831      -0.090396      31.654278 0.42058435E+03  0.98708161E+04                                 8.890369                            6.981343      -0.015472       1.979533                    0.999407      29.128392      85.476571       0.600551       0.434566      -1.046038       0.018758      -0.021916       0.004576       0.029208       0.003450      -0.008428       0.013312      -0.017025      -0.068686      -0.029241       0.005430       0.023811              9.867349       9.534111      -2.649444       1.789330       6.315756      -1.547916      13.752181           0.001793
          109              C       1.752081       5.914995       7.521871      -0.324536      34.767692 0.47442367E+03  0.11484645E+05                                10.804119                            8.484619      -0.462329       1.829224                    0.995179      32.179336      96.172669       0.444657       0.569023      -0.977026      -0.091479      -0.011190       0.000336       0.092162       0.004451       0.003012      -0.018570       0.042535       0.099744      -0.042981       0.005072       0.037909             12.512450      12.081721       0.275185       0.314977      11.288620      -2.396558      14.167009          -0.000039
          110              C       2.782972       4.862614       7.112407       0.701734      19.461352 0.26737420E+03  0.56272607E+04                                 6.784118                            5.905507      -0.275043       1.966648                    0.999143      21.951791      61.861186       0.594980       0.489132      -1.011216       0.041626      -0.051846      -0.021049       0.069741       0.019228       0.006769      -0.013445       0.020571       0.048455      -0.034347       0.013573       0.020774              7.157823       7.834738      -0.543213      -0.385315       6.592733       0.194713       7.045998           0.000045
          111              C       2.472049       7.213093       7.944677       0.704777      19.264688 0.27000551E+03  0.57005238E+04                                 6.763366                            5.954525      -0.349634       1.944442                    0.999479      22.012406      62.270493       0.589130       0.492440      -1.008814       0.026587       0.062582       0.020586       0.071043      -0.011945      -0.006804      -0.017437       0.034207       0.040555      -0.034838       0.013905       0.020933              7.073230       7.229477       1.015543       0.214990       7.077912       0.416924       6.912301           0.000127
          112              C       0.995675       5.284536       8.690542       0.100454      33.986732 0.43728275E+03  0.10332753E+05                                 9.461769                            7.167108      -0.435045       1.866302                    0.998646      27.505691      80.217679       0.588431       0.440511      -1.045553       0.023883       0.020834      -0.037435       0.049050       0.005938      -0.028748      -0.038225      -0.006008       0.051624      -0.041254      -0.015116       0.056370             11.038933       9.102866       3.442858      -1.649395       7.945673      -2.815576      16.068260           0.000500
          113              C      -0.047455       4.439075       8.387495      -0.142879      33.708911 0.45727903E+03  0.10974591E+05                                 9.304440                            7.295789      -0.178237       1.920342                    0.998205      30.280029      90.278049       0.584661       0.436510      -1.043369      -0.015331      -0.016336       0.023880       0.032744      -0.020184       0.006182       0.009303       0.001175       0.005085      -0.025491       0.005865       0.019625             10.374146       9.191759       3.882102      -1.539115       8.483129      -2.849182      13.447550           0.000140
          114              C       6.379733       3.750420       9.391618      -0.085946      31.768930 0.41252041E+03  0.96098801E+04                                 8.835864                            6.850954       0.031037       1.994113                    0.999626      28.787390      83.453149       0.616234       0.426666      -1.053574       0.015604       0.025479      -0.003931       0.030135      -0.001734       0.002410       0.014606       0.001290      -0.070298      -0.028983       0.012401       0.016582              9.895064       7.918700       2.798844      -0.733268       7.462062      -2.785331      14.304431           0.000652
          115              C      -0.287477       3.866813      10.705777      -0.026656      35.405803 0.42681248E+03  0.99220946E+04                                 9.345096                            6.851571       0.065887       2.031864                    0.999363      26.921903      75.310167       0.638801       0.412453      -1.073860       0.010756       0.030197      -0.037645       0.049444      -0.004753       0.001415      -0.003215       0.025297      -0.027374      -0.012015      -0.006202       0.018218             11.072185       8.476184       3.818237      -1.560731       9.259507      -4.086702      15.480863           0.002530
          116              C       0.746443       4.712274      11.015496      -0.096772      32.499150 0.42951464E+03  0.10129777E+05                                 9.042425                            7.056317      -0.062260       1.963536                    0.999231      29.272320      86.005946       0.597413       0.434720      -1.046330       0.006552       0.010153      -0.033566       0.035675      -0.016360       0.006015       0.011812       0.013700       0.004869      -0.025059       0.007913       0.017146             10.045312       8.698119       3.607883      -1.120942       8.359471      -2.566197      13.078346           0.001311
          117              C       1.374267       5.418711      10.015820      -0.142435      33.835853 0.44110385E+03  0.10472402E+05                                 9.257213                            7.112394      -0.040748       1.963336                    0.999338      29.896148      88.126178       0.599900       0.430053      -1.049174      -0.011933      -0.026772       0.027349       0.040088      -0.007212       0.015815       0.017014       0.021651      -0.090760      -0.041685       0.011251       0.030435             10.436272       7.987857       3.093413      -1.226942       7.771065      -2.596532      15.549894           0.000114
          118              C       6.156939       3.061766      11.772480       0.601469      22.426288 0.24385744E+03  0.50500101E+04                                 7.500330                            5.635775      -0.228916       1.985290                    0.999240      22.597296      64.596707       0.605546       0.488430      -1.004675      -0.016039      -0.030126       0.054069       0.063940      -0.034523       0.004231       0.081464      -0.100174      -0.018255      -0.080961      -0.033456       0.114417              8.775726       8.368611       1.740779      -0.885225       7.318143      -4.031702      10.640426          -0.001959
          119              C       2.527414      13.850690      15.125699       0.625242      21.953513 0.24001059E+03  0.49621235E+04                                 7.443126                            5.634040      -0.336146       1.954257                    0.999085      22.527254      64.832550       0.597349       0.495953      -0.998524      -0.014866       0.045015       0.048543       0.067851       0.052466      -0.036709      -0.077332      -0.010827       0.067423      -0.077733      -0.038314       0.116047              8.806055       8.448492      -2.830254       0.286680       9.613562       3.137987       8.356110           0.004688
          120              C       3.129552      12.712632      14.380468      -0.022982      34.923276 0.43197767E+03  0.10083826E+05                                 9.318436                            6.934368       0.148194       2.063183                    0.999405      26.926456      75.758651       0.628577       0.417430      -1.069433       0.021726      -0.038233      -0.020343       0.048453       0.012304       0.004905       0.002999       0.029644      -0.022682      -0.015666      -0.008382       0.024049             11.158081       7.433641      -4.539961      -1.121599      13.436087       3.855348      12.604516           0.007449
          121              C       3.881348      11.775027      15.058355      -0.083787      31.376104 0.40840229E+03  0.94722494E+04                                 8.704050                            6.778598       0.175955       2.044099                    0.999712      28.384460      81.600817       0.625919       0.421913      -1.058521       0.005696      -0.004483      -0.024744       0.025784       0.022153       0.005432      -0.006026       0.011331       0.012921      -0.027104       0.006368       0.020736              9.852320       7.096811      -4.119774      -0.684208      11.571363       2.446521      10.888785           0.001899
          122              C       4.477036      10.756594      14.361409      -0.144415      32.753839 0.44239857E+03  0.10500817E+05                                 9.031769                            7.116230      -0.053182       1.960249                    0.999160      29.813711      87.600074       0.601145       0.429257      -1.050662      -0.014885       0.023748       0.012910       0.030858       0.008205       0.012276      -0.017581       0.003278      -0.024364      -0.027715       0.012073       0.015642             10.119230       6.801376      -3.734844      -1.250715      11.595323       3.567323      11.960992          -0.000308
          123              C       4.409817      10.690315      12.970058       0.107657      33.496434 0.43508503E+03  0.10284436E+05                                 9.471649                            7.238615      -0.470162       1.857047                    0.998698      27.576045      80.861392       0.573762       0.451615      -1.037393       0.021423      -0.040682      -0.018980       0.049741      -0.019880      -0.020214       0.032701      -0.041779      -0.053793      -0.038927      -0.018142       0.057069             11.093777       8.147411      -5.120367      -0.988345      14.168436       2.578888      10.965483           0.001985
          124              C       3.675200      11.639236      12.301701      -0.150751      33.761554 0.45974807E+03  0.11055482E+05                                 9.302571                            7.302807      -0.155181       1.925295                    0.998235      30.519409      91.263337       0.585541       0.435002      -1.043633      -0.016650       0.032696       0.016417       0.040197       0.021880       0.003172      -0.008421       0.014130       0.038501      -0.031126       0.013006       0.018120             10.449317       7.959101      -4.875561      -0.607929      12.998690       1.764144      10.390160          -0.000003
          125              C       3.009148      12.630187      13.001506      -0.093625      32.775095 0.44678983E+03  0.10650735E+05                                 9.155935                            7.241884      -0.128776       1.942683                    0.998459      29.558273      87.558076       0.583712       0.440181      -1.042173       0.019440      -0.026571      -0.002095       0.032990       0.002755       0.014004      -0.013900       0.008615      -0.026757      -0.024251       0.006292       0.017959             10.293046       7.426616      -3.635199      -0.590041      11.430020       2.778301      12.022501           0.001791
          126              C       5.193100       9.570038      12.286771      -0.319040      35.058213 0.47315606E+03  0.11447631E+05                                10.880962                            8.485474      -0.474732       1.827029                    0.995202      32.078801      95.882114       0.443625       0.570662      -0.976210      -0.073812      -0.012143       0.068244       0.101257      -0.018648      -0.010699      -0.009701      -0.039690      -0.055702      -0.031975      -0.005035       0.037010             12.738078      11.011444       0.443443      -1.234932      16.175820       1.281868      11.026972          -0.000025
          127              C       4.947141       9.484360      10.763274       0.702259      19.398356 0.26743006E+03  0.56313812E+04                                 6.778262                            5.910526      -0.337037       1.947065                    0.999437      22.007566      62.130060       0.593784       0.489861      -1.010364      -0.017338      -0.004697      -0.071685       0.073901      -0.003831      -0.017775      -0.004475      -0.010707      -0.078331      -0.034335       0.014630       0.019705              7.138457       6.310833       0.211396      -0.168547       7.187767       0.325427       7.916773           0.000037
          128              C      -0.423797       9.890117      12.487850       0.705618      19.304699 0.26899303E+03  0.56744703E+04                                 6.806149                            5.968032      -0.320747       1.951448                    0.999362      22.050115      62.374960       0.584749       0.496538      -1.006610       0.069002       0.015309       0.018032       0.072944      -0.009089      -0.014105      -0.003852      -0.045004       0.032308      -0.034365       0.015189       0.019177              7.152945       8.276183       0.411713      -0.228065       7.143609       0.065909       6.039044           0.000086
          129              C       4.808724       8.191112      12.859512       0.105675      33.349019 0.42703369E+03  0.10025040E+05                                 9.314717                            7.064908      -0.439549       1.867229                    0.998840      27.252928      79.070393       0.595251       0.438311      -1.047476       0.011160       0.045315      -0.017179       0.049730       0.023420      -0.008156      -0.013364      -0.083885      -0.041841      -0.041865      -0.016272       0.058137             10.832030      10.040579       0.535051      -0.685714      16.775709      -3.000042       5.679803           0.000500
          130              C       5.684118       7.169446      13.095533      -0.153584      33.634108 0.43646988E+03  0.10326219E+05                                 9.173867                            7.056366      -0.034435       1.961044                    0.999455      29.922581      87.804171       0.605174       0.427798      -1.051453      -0.015218      -0.039678       0.005124       0.042804       0.000422       0.000782       0.009715       0.061935       0.026956      -0.037492       0.010969       0.026523             10.306542       9.582902      -0.104940      -0.461426      15.854799      -2.932628       5.481926           0.000415
          131              C       5.259331       5.926311      13.523104      -0.088686      31.537164 0.41345705E+03  0.96349297E+04                                 8.800603                            6.882014       0.103786       2.021859                    0.999608      28.584510      82.816205       0.611865       0.429568      -1.052034      -0.002670       0.029056      -0.013410       0.032113      -0.016449       0.014875       0.008799       0.004096       0.045515      -0.030215       0.007273       0.022942              9.795551      10.036791       1.130777      -0.684082      13.872753      -2.670275       5.477110           0.001095
          132              C       3.932155       5.680594      13.685428      -0.010921      33.975159 0.40990141E+03  0.94227381E+04                                 9.070403                            6.708860       0.143710       2.062003                    0.999472      26.417995      73.223155       0.647082       0.411765      -1.075494       0.008251       0.038004      -0.018287       0.042974       0.001342       0.009568       0.002737       0.020446       0.038662      -0.016930      -0.002256       0.019186             10.636344      10.191369       1.215431      -0.461502      16.444965      -2.882545       5.272698           0.007444
          133              C       3.055773       6.703876      13.468784      -0.094822      31.116216 0.39474259E+03  0.90710211E+04                                 8.626476                            6.658627       0.219267       2.054872                    0.999760      28.304067      80.793407       0.632816       0.421198      -1.059773       0.023868       0.014218      -0.014355       0.031271       0.008324       0.000300       0.015067       0.046337       0.018270      -0.033247       0.010971       0.022276              9.622076       9.474157       0.438176      -0.260695      14.260677      -2.437557       5.131395           0.000434
          134              C       3.481293       7.955094      13.068215      -0.142154      32.584985 0.43622843E+03  0.10334440E+05                                 9.026179                            7.082421      -0.073581       1.954726                    0.999031      29.841319      88.051624       0.599587       0.431202      -1.047813      -0.011407      -0.033204       0.008604       0.036148      -0.013479       0.006793       0.010646      -0.004863       0.039849      -0.024248       0.005926       0.018323              9.996943      10.267757       1.852036      -0.860073      14.524443      -2.305740       5.198629           0.000111
          135              C       3.503071       4.277419      14.017065       0.622866      22.338268 0.23653293E+03  0.48495780E+04                                 7.396647                            5.518664      -0.114073       2.025989                    0.999335      22.130849      62.460647       0.618709       0.482845      -1.009966      -0.024409      -0.058012       0.019590       0.065916      -0.018061      -0.036835       0.024573       0.042361       0.274703      -0.074419      -0.032577       0.106997              8.586873       9.371620       0.908046       0.612497      11.595184      -1.988597       4.793816           0.003508
          136              C       0.232511       0.282898      19.144098       0.592888      22.470403 0.24742692E+03  0.51585528E+04                                 7.529471                            5.698376      -0.298699       1.951227                    0.999382      23.229664      67.306810       0.596951       0.492138      -0.999672       0.028912      -0.014259      -0.057808       0.066189       0.024569       0.010200      -0.072731      -0.103764      -0.026884      -0.074570      -0.030382       0.104952              8.837415       9.620235      -1.782386      -1.152607       6.573013       3.109206      10.318997           0.002782
          137              C       6.497258       0.877792      20.217471      -0.032953      35.734045 0.44142287E+03  0.10372192E+05                                 9.457948                            7.010253       0.008194       2.010556                    0.999421      27.341946      77.473329       0.624376       0.417488      -1.068158      -0.019196       0.027503       0.038633       0.051161       0.008336       0.008010       0.003450       0.025935      -0.013818      -0.013290      -0.007396       0.020686             11.243640      10.442483      -3.974638      -2.836850       8.046868       3.006573      15.241570           0.005885
          138              C       5.378829       1.603628      19.909976      -0.087120      31.035023 0.41515194E+03  0.96949641E+04                                 8.732065                            6.915289       0.111070       2.027562                    0.999127      28.639984      83.363395       0.607186       0.431961      -1.049421      -0.007319       0.009326       0.025573       0.028187       0.021042       0.017732      -0.004468      -0.007895       0.024510      -0.032414       0.008806       0.023608              9.794682      10.046676      -3.401724      -2.208691       7.284166       1.718372      12.053203           0.001953
          139              C       4.567661       2.059498      20.916958      -0.141453      34.008397 0.44969431E+03  0.10740643E+05                                 9.338430                            7.224669      -0.095579       1.949449                    0.998727      29.988681      89.007671       0.589174       0.435261      -1.044786       0.020999      -0.015120      -0.029927       0.039563       0.012552       0.022013      -0.008921       0.002504      -0.074440      -0.038454       0.010509       0.027945             10.574973       9.749888      -3.010070      -2.322318       6.949610       1.253828      15.025422          -0.000334
          140              C       4.857489       1.787916      22.247000       0.110618      33.301498 0.42934974E+03  0.10114329E+05                                 9.418426                            7.182158      -0.447001       1.865411                    0.998710      27.428913      80.269009       0.577099       0.450536      -1.038108      -0.027402       0.015897       0.039174       0.050381      -0.002804      -0.035777       0.029225       0.007160       0.052489      -0.041658      -0.012078       0.053735             10.942391      10.568200      -2.993205      -2.745152       6.738349       1.404902      15.520623           0.002004
          141              C       5.990415       1.076629      22.553225      -0.136643      32.187282 0.43593020E+03  0.10336350E+05                                 8.998540                            7.107396      -0.126794       1.943562                    0.998253      29.758570      88.144422       0.594457       0.434546      -1.044704       0.022051      -0.011975      -0.019364       0.031696       0.015856       0.011967      -0.008135      -0.023863      -0.005510      -0.027093       0.006119       0.020974              9.927890      10.782714      -3.448211      -2.633612       6.740417       1.554065      12.260539          -0.000201
          142              C       6.811422       0.641775      21.547831      -0.090389      31.654034 0.42058041E+03  0.98706969E+04                                 8.890316                            6.981305      -0.015454       1.979541                    0.999407      29.128225      85.475867       0.600554       0.434566      -1.046039      -0.018756       0.021920       0.004577       0.029210       0.003449       0.008429      -0.013314      -0.017025      -0.068680      -0.029241       0.005430       0.023811              9.867291       9.534048      -2.649419      -1.789316       6.315715       1.547903      13.752110           0.001793
          143              C       3.939682       2.167808      23.404871      -0.324537      34.767715 0.47442409E+03  0.11484658E+05                                10.804120                            8.484621      -0.462329       1.829224                    0.995179      32.179345      96.172698       0.444657       0.569022      -0.977026       0.091480       0.011190       0.000338       0.092162       0.004451      -0.003014       0.018569       0.042535       0.099744      -0.042981       0.005072       0.037909             12.512451      12.081718       0.275195      -0.314964      11.288623       2.396560      14.167013          -0.000039
          144              C       2.908791       3.220189      22.995407       0.701733      19.461358 0.26737438E+03  0.56272646E+04                                 6.784115                            5.905506      -0.275039       1.966650                    0.999143      21.951790      61.861157       0.594981       0.489132      -1.011217      -0.041626       0.051847      -0.021048       0.069741       0.019229      -0.006768       0.013445       0.020571       0.048454      -0.034348       0.013574       0.020773              7.157819       7.834735      -0.543210       0.385316       6.592727      -0.194716       7.045995           0.000045
          145              C       3.219714       0.869710      23.827677       0.704778      19.264689 0.27000552E+03  0.57005244E+04                                 6.763368                            5.954527      -0.349638       1.944441                    0.999479      22.012404      62.270502       0.589129       0.492440      -1.008814      -0.026587      -0.062581       0.020587       0.071043      -0.011943       0.006805       0.017437       0.034205       0.040557      -0.034837       0.013903       0.020934              7.073233       7.229476       1.015548      -0.214991       7.077918      -0.416925       6.912305           0.000127
          146              C       4.696088       2.798266      24.573542       0.100446      33.986799 0.43728371E+03  0.10332780E+05                                 9.461770                            7.167108      -0.435037       1.866304                    0.998646      27.505731      80.217753       0.588432       0.440510      -1.045554      -0.023883      -0.020834      -0.037435       0.049049       0.005940       0.028749       0.038226      -0.006007       0.051624      -0.041255      -0.015117       0.056372             11.038934       9.102870       3.442863       1.649398       7.945676       2.815577      16.068254           0.000502
          147              C       5.739218       3.643727      24.270495      -0.142890      33.709145 0.45728260E+03  0.10974698E+05                                 9.304478                            7.295814      -0.178235       1.920340                    0.998205      30.280185      90.278603       0.584661       0.436510      -1.043369       0.015330       0.016337       0.023882       0.032745      -0.020184      -0.006183      -0.009304       0.001175       0.005090      -0.025492       0.005868       0.019625             10.374192       9.191799       3.882124       1.539131       8.483169       2.849206      13.447607           0.000138
          148              C      -0.687970       4.332382      25.274618      -0.085951      31.769073 0.41252234E+03  0.96099377E+04                                 8.835894                            6.850973       0.031028       1.994109                    0.999626      28.787480      83.453509       0.616233       0.426666      -1.053574      -0.015604      -0.025479      -0.003930       0.030135      -0.001734      -0.002408      -0.014605       0.001289      -0.070303      -0.028983       0.012401       0.016583              9.895102       7.918725       2.798856       0.733281       7.462092       2.785356      14.304489           0.000654
          149              C       5.979240       4.215990      26.588777      -0.026649      35.405699 0.42681118E+03  0.99220559E+04                                 9.345077                            6.851561       0.065888       2.031864                    0.999363      26.921849      75.309960       0.638801       0.412453      -1.073860      -0.010755      -0.030197      -0.037644       0.049443      -0.004756      -0.001415       0.003213       0.025298      -0.027376      -0.012014      -0.006205       0.018219             11.072161       8.476168       3.818225       1.560723       9.259487       4.086691      15.480829           0.002528
          150              C       4.945320       3.370529      26.898496      -0.096762      32.498827 0.42950961E+03  0.10129624E+05                                 9.042356                            7.056269      -0.062242       1.963543                    0.999231      29.272115      86.005093       0.597416       0.434719      -1.046330      -0.006553      -0.010152      -0.033565       0.035673      -0.016362      -0.006014      -0.011811       0.013698       0.004860      -0.025058       0.007909       0.017149             10.045231       8.698048       3.607846       1.120917       8.359403       2.566166      13.078242           0.001312
          151              C       4.317496       2.664092      25.898820      -0.142432      33.835759 0.44110261E+03  0.10472364E+05                                 9.257194                            7.112384      -0.040740       1.963339                    0.999338      29.896075      88.125884       0.599900       0.430053      -1.049174       0.011932       0.026772       0.027349       0.040089      -0.007213      -0.015816      -0.017015       0.021650      -0.090758      -0.041686       0.011251       0.030435             10.436248       7.987838       3.093404       1.226931       7.771051       2.596522      15.549855           0.000112
          152              C      -0.465176       5.021037      27.655480       0.601463      22.426400 0.24385876E+03  0.50500406E+04                                 7.500335                            5.635775      -0.228883       1.985299                    0.999240      22.597319      64.596642       0.605549       0.488428      -1.004677       0.016040       0.030125       0.054069       0.063940      -0.034522      -0.004229      -0.081461      -0.100173      -0.018256      -0.080957      -0.033458       0.114414              8.775734       8.368620       1.740768       0.885206       7.318141       4.031706      10.640442          -0.001958
          153              C       3.920651       5.767888       0.757301       0.625236      21.953761 0.24001373E+03  0.49622042E+04                                 7.443180                            5.634076      -0.336149       1.954253                    0.999085      22.527385      64.833012       0.597347       0.495953      -0.998524      -0.014864       0.045016      -0.048544       0.067852       0.052461       0.036712       0.077329      -0.010833       0.067424      -0.077725      -0.038319       0.116044              8.806124       8.448547      -2.830276      -0.286681       9.613639      -3.138025       8.356185           0.004691
          154              C       4.522789       4.629829       1.502532      -0.022972      34.923349 0.43197865E+03  0.10083861E+05                                 9.318470                            6.934391       0.148157       2.063171                    0.999405      26.926493      75.758957       0.628573       0.417432      -1.069431       0.021729      -0.038230       0.020343       0.048451       0.012306      -0.004905      -0.002998       0.029645      -0.022680      -0.015668      -0.008382       0.024049             11.158125       7.433666      -4.539980       1.121604      13.436135      -3.855360      12.604573           0.007447
          155              C       5.274585       3.692224       0.824645      -0.083782      31.376079 0.40840173E+03  0.94722351E+04                                 8.704049                            6.778596       0.175945       2.044096                    0.999712      28.384451      81.600844       0.625919       0.421913      -1.058521       0.005700      -0.004481       0.024744       0.025784       0.022154      -0.005430       0.006026       0.011332       0.012916      -0.027103       0.006366       0.020737              9.852320       7.096808      -4.119769       0.684204      11.571351      -2.446520      10.888801           0.001903
          156              C       5.870273       2.673791       1.521591      -0.144414      32.753783 0.44239751E+03  0.10500785E+05                                 9.031759                            7.116222      -0.053176       1.960251                    0.999160      29.813667      87.599901       0.601145       0.429257      -1.050662      -0.014883       0.023750      -0.012910       0.030858       0.008207      -0.012277       0.017582       0.003276      -0.024363      -0.027717       0.012073       0.015643             10.119221       6.801368      -3.734839       1.250714      11.595310      -3.567321      11.960985          -0.000316
          157              C       5.803054       2.607512       2.912942       0.107648      33.496502 0.43508568E+03  0.10284453E+05                                 9.471654                            7.238615      -0.470155       1.857049                    0.998698      27.576079      80.861459       0.573763       0.451614      -1.037394       0.021424      -0.040680       0.018979       0.049740      -0.019881       0.020214      -0.032702      -0.041781      -0.053795      -0.038928      -0.018143       0.057071             11.093789       8.147417      -5.120376       0.988350      14.168457      -2.578895      10.965492           0.001989
          158              C       5.068437       3.556433       3.581299      -0.150760      33.761781 0.45975170E+03  0.11055591E+05                                 9.302612                            7.302834      -0.155184       1.925292                    0.998235      30.519557      91.263897       0.585540       0.435002      -1.043633      -0.016648       0.032697      -0.016418       0.040198       0.021880      -0.003174       0.008421       0.014130       0.038508      -0.031127       0.013009       0.018119             10.449368       7.959137      -4.875592       0.607935      12.998764      -1.764157      10.390202          -0.000008
          159              C       4.402385       4.547385       2.881494      -0.093629      32.775253 0.44679223E+03  0.10650811E+05                                 9.155974                            7.241910      -0.128795       1.942676                    0.998459      29.558391      87.558623       0.583710       0.440182      -1.042173       0.019442      -0.026570       0.002095       0.032990       0.002755      -0.014004       0.013899       0.008615      -0.026764      -0.024252       0.006292       0.017960             10.293094       7.426646      -3.635219       0.590045      11.430077      -2.778314      12.022559           0.001795
          160              C       6.586337       1.487236       3.596229      -0.319041      35.058204 0.47315544E+03  0.11447614E+05                                10.880966                            8.485473      -0.474733       1.827029                    0.995202      32.078811      95.882158       0.443624       0.570663      -0.976210      -0.073811      -0.012143      -0.068245       0.101257      -0.018648       0.010698       0.009702      -0.039691      -0.055698      -0.031974      -0.005035       0.037009             12.738089      11.011448       0.443435       1.234940      16.175834      -1.281869      11.026984          -0.000029
          161              C       6.340378       1.401558       5.119726       0.702257      19.398405 0.26743073E+03  0.56313998E+04                                 6.778276                            5.910534      -0.337050       1.947060                    0.999437      22.007626      62.130295       0.593783       0.489862      -1.010364      -0.017338      -0.004697       0.071684       0.073901      -0.003831       0.017775       0.004475      -0.010708      -0.078339      -0.034338       0.014631       0.019707              7.138474       6.310845       0.211399       0.168550       7.187787      -0.325427       7.916791           0.000035
          162              C       0.969440       1.807315       3.395150       0.705618      19.304702 0.26899310E+03  0.56744713E+04                                 6.806147                            5.968030      -0.320742       1.951450                    0.999362      22.050101      62.374891       0.584749       0.496538      -1.006610       0.069002       0.015309      -0.018033       0.072944      -0.009089       0.014105       0.003851      -0.045004       0.032305      -0.034365       0.015188       0.019177              7.152944       8.276183       0.411712       0.228065       7.143609      -0.065910       6.039040           0.000089
          163              C       6.201961       0.108310       3.023488       0.105669      33.349114 0.42703502E+03  0.10025078E+05                                 9.314730                            7.064915      -0.439547       1.867229                    0.998840      27.252971      79.070516       0.595251       0.438310      -1.047477       0.011160       0.045315       0.017175       0.049729       0.023421       0.008157       0.013366      -0.083885      -0.041839      -0.041866      -0.016272       0.058138             10.832051      10.040584       0.535057       0.685715      16.775754       3.000056       5.679814           0.000500
          164              C       4.290881      15.252248       2.787466      -0.153586      33.634193 0.43647105E+03  0.10326254E+05                                 9.173887                            7.056377      -0.034434       1.961044                    0.999455      29.922619      87.804344       0.605173       0.427799      -1.051453      -0.015217      -0.039677      -0.005129       0.042804       0.000420      -0.000782      -0.009715       0.061937       0.026956      -0.037493       0.010969       0.026524             10.306568       9.582912      -0.104930       0.461427      15.854853       2.932643       5.481939           0.000415
          165              C       3.866094      14.009113       2.359896      -0.088685      31.537243 0.41345809E+03  0.96349649E+04                                 8.800630                            6.882031       0.103760       2.021850                    0.999608      28.584594      82.816641       0.611863       0.429569      -1.052033      -0.002669       0.029058       0.013405       0.032112      -0.016448      -0.014874      -0.008800       0.004097       0.045517      -0.030214       0.007272       0.022943              9.795585      10.036828       1.130777       0.684081      13.872802       2.670285       5.477126           0.001095
          166              C       2.538918      13.763396       2.197572      -0.010919      33.975378 0.40990430E+03  0.94228253E+04                                 9.070451                            6.708891       0.143676       2.061989                    0.999472      26.418111      73.223662       0.647079       0.411766      -1.075493       0.008252       0.038004       0.018283       0.042973       0.001341      -0.009568      -0.002738       0.020444       0.038664      -0.016930      -0.002256       0.019186             10.636405      10.191420       1.215441       0.461505      16.445071       2.882563       5.272724           0.007445
          167              C       1.662536      14.786679       2.414216      -0.094825      31.116399 0.39474535E+03  0.90711033E+04                                 8.626516                            6.658655       0.219251       2.054865                    0.999760      28.304181      80.793900       0.632814       0.421199      -1.059772       0.023868       0.014220       0.014350       0.031270       0.008324      -0.000300      -0.015068       0.046337       0.018275      -0.033248       0.010972       0.022276              9.622123       9.474201       0.438179       0.260697      14.260750       2.437571       5.131417           0.000433
          168              C       2.088056      16.037897       2.814785      -0.142158      32.585028 0.43622909E+03  0.10334460E+05                                 9.026187                            7.082426      -0.073579       1.954726                    0.999031      29.841363      88.051791       0.599587       0.431202      -1.047812      -0.011407      -0.033203      -0.008609       0.036148      -0.013480      -0.006792      -0.010646      -0.004861       0.039851      -0.024249       0.005926       0.018322              9.996954      10.267763       1.852043       0.860075      14.524464       2.305745       5.198635           0.000111
          169              C       2.109834      12.360222       1.865935       0.622855      22.338587 0.23653658E+03  0.48496665E+04                                 7.396697                            5.518693      -0.114036       2.025999                    0.999335      22.130933      62.460758       0.618710       0.482842      -1.009969      -0.024408      -0.058013      -0.019590       0.065917      -0.018057       0.036835      -0.024575       0.042349       0.274683      -0.074409      -0.032582       0.106991              8.586942       9.371691       0.908091      -0.612497      11.595298       1.988610       4.793837           0.003507
          170              C      -1.160726       8.365701      28.504902       0.592884      22.470525 0.24742848E+03  0.51585950E+04                                 7.529508                            5.698402      -0.298705       1.951224                    0.999382      23.229757      67.307217       0.596948       0.492139      -0.999671       0.028913      -0.014258       0.057810       0.066190       0.024567      -0.010195       0.072728      -0.103765      -0.026884      -0.074564      -0.030386       0.104950              8.837462       9.620285      -1.782398       1.152619       6.573052      -3.109233      10.319050           0.002781
          171              C       5.104021       8.960595      27.431529      -0.032943      35.733958 0.44142165E+03  0.10372159E+05                                 9.457943                            7.010250       0.008176       2.010551                    0.999421      27.341906      77.473273       0.624376       0.417489      -1.068157      -0.019196       0.027502      -0.038632       0.051159       0.008337      -0.008010      -0.003448       0.025934      -0.013815      -0.013290      -0.007396       0.020686             11.243634      10.442481      -3.974639       2.836846       8.046868      -3.006568      15.241552           0.005886
          172              C       3.985592       9.686431      27.739024      -0.087109      31.034862 0.41514938E+03  0.96948933E+04                                 8.732049                            6.915278       0.111054       2.027559                    0.999127      28.639894      83.363192       0.607185       0.431963      -1.049420      -0.007320       0.009325      -0.025571       0.028185       0.021043      -0.017730       0.004468      -0.007894       0.024503      -0.032413       0.008806       0.023606              9.794663      10.046656      -3.401717       2.208675       7.284153      -1.718361      12.053179           0.001952
          173              C       3.174424      10.142301      26.732042      -0.141451      34.008328 0.44969351E+03  0.10740619E+05                                 9.338419                            7.224664      -0.095577       1.949450                    0.998727      29.988639      89.007524       0.589174       0.435261      -1.044786       0.020997      -0.015123       0.029928       0.039563       0.012552      -0.022014       0.008922       0.002504      -0.074437      -0.038455       0.010510       0.027945             10.574958       9.749878      -3.010068       2.322310       6.949604      -1.253822      15.025393          -0.000333
          174              C       3.464252       9.870718      25.402000       0.110607      33.301611 0.42935132E+03  0.10114375E+05                                 9.418440                            7.182165      -0.446993       1.865413                    0.998710      27.428989      80.269235       0.577099       0.450536      -1.038109      -0.027403       0.015895      -0.039173       0.050380      -0.002806       0.035778      -0.029227       0.007162       0.052490      -0.041658      -0.012080       0.053738             10.942407      10.568230      -2.993217       2.745164       6.738360      -1.404904      15.520631           0.002003
          175              C       4.597178       9.159432      25.095775      -0.136655      32.187561 0.43593450E+03  0.10336478E+05                                 8.998588                            7.107429      -0.126794       1.943560                    0.998253      29.758768      88.145156       0.594456       0.434545      -1.044704       0.022049      -0.011976       0.019366       0.031696       0.015856      -0.011969       0.008136      -0.023863      -0.005505      -0.027095       0.006122       0.020973              9.927947      10.782786      -3.448239       2.633639       6.740454      -1.554085      12.260601          -0.000199
          176              C       5.418185       8.724577      26.101169      -0.090396      31.654303 0.42058463E+03  0.98708250E+04                                 8.890376                            6.981346      -0.015471       1.979533                    0.999407      29.128409      85.476653       0.600551       0.434566      -1.046038      -0.018757       0.021918      -0.004576       0.029209       0.003449      -0.008428       0.013313      -0.017025      -0.068685      -0.029241       0.005430       0.023811              9.867360       9.534115      -2.649445       1.789337       6.315760      -1.547922      13.752203           0.001792
          177              C       2.546445      10.250610      24.244129      -0.324537      34.767694 0.47442372E+03  0.11484647E+05                                10.804120                            8.484620      -0.462329       1.829224                    0.995179      32.179339      96.172680       0.444657       0.569023      -0.977026       0.091480       0.011190      -0.000336       0.092162       0.004451       0.003012      -0.018569       0.042535       0.099744      -0.042981       0.005072       0.037909             12.512450      12.081722       0.275183       0.314981      11.288622      -2.396558      14.167007          -0.000042
          178              C       1.515554      11.302991      24.653593       0.701735      19.461351 0.26737419E+03  0.56272606E+04                                 6.784118                            5.905507      -0.275043       1.966648                    0.999143      21.951788      61.861177       0.594980       0.489132      -1.011216      -0.041626       0.051846       0.021048       0.069741       0.019228       0.006769      -0.013445       0.020571       0.048455      -0.034347       0.013573       0.020774              7.157823       7.834738      -0.543213      -0.385315       6.592733       0.194713       7.045996           0.000047
          179              C       1.826477       8.952512      23.821323       0.704777      19.264692 0.27000558E+03  0.57005258E+04                                 6.763367                            5.954526      -0.349635       1.944441                    0.999479      22.012411      62.270513       0.589130       0.492440      -1.008814      -0.026587      -0.062582      -0.020586       0.071043      -0.011945      -0.006804      -0.017437       0.034207       0.040556      -0.034838       0.013905       0.020933              7.073231       7.229478       1.015544       0.214991       7.077912       0.416924       6.912303           0.000126
          180              C       3.302851      10.881069      23.075458       0.100455      33.986721 0.43728265E+03  0.10332751E+05                                 9.461768                            7.167107      -0.435045       1.866302                    0.998646      27.505686      80.217665       0.588431       0.440511      -1.045553      -0.023883      -0.020835       0.037435       0.049050       0.005938      -0.028748      -0.038225      -0.006008       0.051624      -0.041254      -0.015116       0.056370             11.038930       9.102863       3.442857      -1.649390       7.945671      -2.815573      16.068255           0.000503
          181              C       4.345981      11.726530      23.378505      -0.142878      33.708903 0.45727894E+03  0.10974588E+05                                 9.304438                            7.295789      -0.178236       1.920342                    0.998205      30.280024      90.278025       0.584662       0.436510      -1.043369       0.015331       0.016336      -0.023880       0.032744      -0.020184       0.006182       0.009303       0.001175       0.005086      -0.025491       0.005865       0.019625             10.374142       9.191757       3.882101      -1.539112       8.483128      -2.849180      13.447542           0.000136
          182              C      -2.081207      12.415185      22.374382      -0.085946      31.768922 0.41252035E+03  0.96098773E+04                                 8.835860                            6.850953       0.031040       1.994114                    0.999626      28.787382      83.453097       0.616234       0.426666      -1.053574      -0.015604      -0.025479       0.003931       0.030135      -0.001734       0.002410       0.014606       0.001291      -0.070297      -0.028983       0.012402       0.016581              9.895060       7.918697       2.798842      -0.733266       7.462059      -2.785330      14.304423           0.000656
          183              C       4.586003      12.298792      21.060223      -0.026657      35.405707 0.42681151E+03  0.99220630E+04                                 9.345067                            6.851556       0.065900       2.031868                    0.999363      26.921865      75.309942       0.638803       0.412452      -1.073861      -0.010755      -0.030198       0.037645       0.049444      -0.004753       0.001415      -0.003215       0.025298      -0.027376      -0.012016      -0.006202       0.018218             11.072145       8.476155       3.818217      -1.560714       9.259474      -4.086680      15.480807           0.002526
          184              C       3.552083      11.453331      20.750504      -0.096772      32.499078 0.42951357E+03  0.10129743E+05                                 9.042406                            7.056305      -0.062252       1.963539                    0.999231      29.272268      86.005691       0.597414       0.434719      -1.046330      -0.006552      -0.010153       0.033566       0.035675      -0.016361       0.006016       0.011812       0.013699       0.004867      -0.025059       0.007912       0.017147             10.045289       8.698095       3.607870      -1.120936       8.359453      -2.566192      13.078319           0.001315
          185              C       2.924259      10.746894      21.750180      -0.142434      33.835822 0.44110343E+03  0.10472389E+05                                 9.257206                            7.112391      -0.040746       1.963337                    0.999338      29.896131      88.126108       0.599900       0.430053      -1.049174       0.011933       0.026771      -0.027349       0.040088      -0.007212       0.015815       0.017014       0.021651      -0.090760      -0.041685       0.011251       0.030434             10.436264       7.987849       3.093409      -1.226937       7.771060      -2.596528      15.549882           0.000110
          186              C      -1.858413      13.103839      19.993520       0.601468      22.426274 0.24385723E+03  0.50500014E+04                                 7.500313                            5.635763      -0.228891       1.985299                    0.999240      22.597240      64.596392       0.605549       0.488429      -1.004676       0.016039       0.030126      -0.054069       0.063939      -0.034524       0.004233       0.081464      -0.100172      -0.018257      -0.080962      -0.033454       0.114417              8.775704       8.368598       1.740762      -0.885202       7.318117      -4.031685      10.640398          -0.001958
          187              C       1.771112       2.314915      16.640301       0.625244      21.953516 0.24001061E+03  0.49621258E+04                                 7.443133                            5.634044      -0.336162       1.954251                    0.999085      22.527290      64.832741       0.597348       0.495954      -0.998523       0.014866      -0.045014      -0.048544       0.067851       0.052466      -0.036709      -0.077332      -0.010828       0.067419      -0.077732      -0.038314       0.116047              8.806066       8.448507      -2.830261       0.286674       9.613579       3.137992       8.356112           0.004690
          188              C       1.168974       3.452973      17.385532      -0.022980      34.923275 0.43197739E+03  0.10083819E+05                                 9.318440                            6.934368       0.148192       2.063183                    0.999405      26.926446      75.758642       0.628576       0.417430      -1.069433      -0.021726       0.038233       0.020343       0.048452       0.012305       0.004905       0.002999       0.029645      -0.022679      -0.015668      -0.008381       0.024049             11.158090       7.433646      -4.539968      -1.121603      13.436099       3.855355      12.604524           0.007446
          189              C       0.417178       4.390578      16.707645      -0.083784      31.376043 0.40840127E+03  0.94722203E+04                                 8.704042                            6.778592       0.175953       2.044099                    0.999712      28.384417      81.600684       0.625919       0.421913      -1.058521      -0.005696       0.004483       0.024743       0.025783       0.022153       0.005431      -0.006026       0.011330       0.012919      -0.027103       0.006367       0.020736              9.852312       7.096806      -4.119771      -0.684207      11.571351       2.446517      10.888778           0.001901
          190              C      -0.178510       5.409011      17.404591      -0.144414      32.753800 0.44239796E+03  0.10500799E+05                                 9.031761                            7.116225      -0.053179       1.960250                    0.999160      29.813685      87.599967       0.601145       0.429257      -1.050662       0.014885      -0.023747      -0.012910       0.030858       0.008205       0.012276      -0.017581       0.003278      -0.024363      -0.027715       0.012073       0.015642             10.119222       6.801371      -3.734841      -1.250714      11.595311       3.567318      11.960984          -0.000313
          191              C      -0.111291       5.475290      18.795942       0.107655      33.496453 0.43508527E+03  0.10284442E+05                                 9.471651                            7.238616      -0.470161       1.857047                    0.998698      27.576054      80.861412       0.573762       0.451615      -1.037393      -0.021422       0.040682       0.018980       0.049741      -0.019880      -0.020214       0.032700      -0.041779      -0.053793      -0.038927      -0.018142       0.057069             11.093780       8.147414      -5.120370      -0.988347      14.168440       2.578890      10.965486           0.001988
          192              C       0.623326       4.526369      19.464299      -0.150754      33.761627 0.45974915E+03  0.11055514E+05                                 9.302585                            7.302815      -0.155182       1.925294                    0.998235      30.519455      91.263513       0.585541       0.435002      -1.043633       0.016651      -0.032696      -0.016417       0.040197       0.021880       0.003172      -0.008421       0.014130       0.038503      -0.031126       0.013006       0.018119             10.449334       7.959113      -4.875571      -0.607933      12.998712       1.764152      10.390177          -0.000006
          193              C       1.289378       3.535418      18.764494      -0.093629      32.775167 0.44679086E+03  0.10650765E+05                                 9.155946                            7.241891      -0.128774       1.942683                    0.998459      29.558315      87.558218       0.583712       0.440181      -1.042174      -0.019440       0.026572       0.002095       0.032990       0.002754       0.014004      -0.013900       0.008615      -0.026758      -0.024251       0.006292       0.017960             10.293061       7.426625      -3.635206      -0.590047      11.430038       2.778312      12.022520           0.001793
          194              C      -0.894574       6.595567      19.479229      -0.319040      35.058213 0.47315602E+03  0.11447630E+05                                10.880962                            8.485474      -0.474733       1.827029                    0.995202      32.078803      95.882123       0.443625       0.570662      -0.976210       0.073812       0.012143      -0.068244       0.101257      -0.018648      -0.010699      -0.009701      -0.039690      -0.055701      -0.031975      -0.005035       0.037009             12.738080      11.011445       0.443440      -1.234934      16.175819       1.281869      11.026976          -0.000030
          195              C      -0.648615       6.681245      21.002726       0.702259      19.398365 0.26743019E+03  0.56313847E+04                                 6.778265                            5.910527      -0.337039       1.947064                    0.999437      22.007579      62.130112       0.593783       0.489861      -1.010364       0.017338       0.004697       0.071685       0.073901      -0.003831      -0.017775      -0.004475      -0.010707      -0.078332      -0.034335       0.014630       0.019705              7.138461       6.310836       0.211396      -0.168548       7.187770       0.325428       7.916778           0.000037
          196              C       4.722323       6.275488      19.278150       0.705618      19.304700 0.26899303E+03  0.56744702E+04                                 6.806149                            5.968031      -0.320747       1.951448                    0.999362      22.050114      62.374955       0.584749       0.496538      -1.006610      -0.069002      -0.015309      -0.018032       0.072944      -0.009089      -0.014105      -0.003852      -0.045004       0.032307      -0.034365       0.015188       0.019177              7.152945       8.276184       0.411712      -0.228066       7.143608       0.065909       6.039044           0.000087
          197              C      -0.510198       7.974493      18.906488       0.105676      33.349014 0.42703362E+03  0.10025038E+05                                 9.314716                            7.064908      -0.439549       1.867229                    0.998840      27.252921      79.070367       0.595251       0.438311      -1.047476      -0.011160      -0.045315       0.017178       0.049730       0.023420      -0.008156      -0.013365      -0.083885      -0.041840      -0.041865      -0.016272       0.058137             10.832029      10.040577       0.535051      -0.685713      16.775707      -3.000045       5.679804           0.000499
          198              C      -1.385592       8.996159      18.670466      -0.153584      33.634104 0.43646973E+03  0.10326214E+05                                 9.173866                            7.056364      -0.034433       1.961044                    0.999455      29.922576      87.804148       0.605174       0.427798      -1.051453       0.015218       0.039678      -0.005126       0.042804       0.000422       0.000781       0.009715       0.061935       0.026957      -0.037492       0.010969       0.026523             10.306541       9.582899      -0.104937      -0.461426      15.854799      -2.932630       5.481926           0.000416
          199              C      -0.960805      10.239294      18.242896      -0.088687      31.537177 0.41345717E+03  0.96349332E+04                                 8.800606                            6.882016       0.103785       2.021859                    0.999608      28.584519      82.816239       0.611865       0.429568      -1.052034       0.002670      -0.029057       0.013407       0.032113      -0.016450       0.014874       0.008799       0.004096       0.045515      -0.030215       0.007273       0.022942              9.795555      10.036795       1.130778      -0.684082      13.872760      -2.670276       5.477112           0.001094
          200              C       0.366371      10.485011      18.080572      -0.010922      33.975160 0.40990148E+03  0.94227398E+04                                 9.070401                            6.708860       0.143713       2.062003                    0.999472      26.417998      73.223148       0.647082       0.411765      -1.075494      -0.008252      -0.038005       0.018285       0.042974       0.001342       0.009568       0.002737       0.020445       0.038662      -0.016930      -0.002257       0.019186             10.636342      10.191369       1.215431      -0.461502      16.444958      -2.882544       5.272698           0.007445
          201              C       1.242753       9.461729      18.297216      -0.094822      31.116221 0.39474270E+03  0.90710240E+04                                 8.626477                            6.658628       0.219268       2.054872                    0.999760      28.304072      80.793423       0.632816       0.421198      -1.059773      -0.023869      -0.014219       0.014352       0.031271       0.008324       0.000300       0.015067       0.046337       0.018271      -0.033247       0.010971       0.022277              9.622076       9.474159       0.438176      -0.260695      14.260673      -2.437557       5.131396           0.000433
          202              C       0.817233       8.210511      18.697785      -0.142153      32.584949 0.43622787E+03  0.10334423E+05                                 9.026171                            7.082416      -0.073578       1.954727                    0.999031      29.841298      88.051536       0.599587       0.431202      -1.047813       0.011407       0.033203      -0.008606       0.036147      -0.013479       0.006793       0.010646      -0.004863       0.039851      -0.024248       0.005925       0.018323              9.996934      10.267748       1.852033      -0.860073      14.524428      -2.305738       5.198625           0.000111
          203              C       0.795455      11.888186      17.748935       0.622866      22.338240 0.23653254E+03  0.48495663E+04                                 7.396636                            5.518656      -0.114055       2.025996                    0.999335      22.130797      62.460405       0.618710       0.482844      -1.009967       0.024408       0.058012      -0.019591       0.065916      -0.018060      -0.036834       0.024573       0.042360       0.274701      -0.074418      -0.032578       0.106996              8.586861       9.371612       0.908062       0.612495      11.595164      -1.988590       4.793808           0.003508
          204              C       4.066015      15.882707      12.621902       0.592887      22.470504 0.24742809E+03  0.51585855E+04                                 7.529503                            5.698396      -0.298720       1.951219                    0.999382      23.229765      67.307258       0.596949       0.492139      -0.999671      -0.028912       0.014260       0.057809       0.066190       0.024566       0.010200      -0.072730      -0.103765      -0.026880      -0.074569      -0.030383       0.104951              8.837457       9.620278      -1.782408      -1.152626       6.573044       3.109223      10.319047           0.002783
          205              C      -2.198732      15.287813      11.548529      -0.032952      35.734223 0.44142496E+03  0.10372258E+05                                 9.457993                            7.010278       0.008164       2.010545                    0.999421      27.342042      77.473793       0.624374       0.417489      -1.068156       0.019196      -0.027503      -0.038633       0.051161       0.008334       0.008010       0.003449       0.025937      -0.013815      -0.013290      -0.007395       0.020685             11.243701      10.442536      -3.974663      -2.836876       8.046906       3.006598      15.241661           0.005885
          206              C      -1.080303      14.561977      11.856024      -0.087121      31.035099 0.41515307E+03  0.96949995E+04                                 8.732086                            6.915303       0.111061       2.027558                    0.999127      28.640042      83.363669       0.607185       0.431962      -1.049420       0.007319      -0.009325      -0.025572       0.028187       0.021042       0.017732      -0.004468      -0.007894       0.024513      -0.032415       0.008806       0.023608              9.794707      10.046707      -3.401737      -2.208700       7.284184       1.718380      12.053231           0.001954
          207              C      -0.269135      14.106107      10.849042      -0.141454      34.008417 0.44969450E+03  0.10740649E+05                                 9.338436                            7.224672      -0.095582       1.949448                    0.998727      29.988694      89.007737       0.589174       0.435261      -1.044786      -0.020998       0.015121       0.029927       0.039563       0.012552       0.022013      -0.008921       0.002504      -0.074441      -0.038454       0.010509       0.027945             10.574981       9.749899      -3.010075      -2.322324       6.949615       1.253832      15.025429          -0.000336
          208              C      -0.558963      14.377689       9.519000       0.110618      33.301498 0.42934964E+03  0.10114327E+05                                 9.418429                            7.182159      -0.447002       1.865411                    0.998710      27.428914      80.269029       0.577099       0.450537      -1.038108       0.027403      -0.015897      -0.039174       0.050381      -0.002804      -0.035777       0.029225       0.007160       0.052489      -0.041658      -0.012078       0.053735             10.942396      10.568205      -2.993207      -2.745158       6.738352       1.404906      15.520631           0.002006
          209              C      -1.691889      15.088976       9.212775      -0.136643      32.187280 0.43593007E+03  0.10336346E+05                                 8.998540                            7.107395      -0.126794       1.943562                    0.998253      29.758568      88.144425       0.594457       0.434546      -1.044704      -0.022051       0.011975       0.019364       0.031696       0.015856       0.011968      -0.008135      -0.023863      -0.005511      -0.027094       0.006119       0.020975              9.927892      10.782715      -3.448211      -2.633616       6.740416       1.554067      12.260546          -0.000203
          210              C      -2.512896      15.523830      10.218169      -0.090388      31.654076 0.42058097E+03  0.98707157E+04                                 8.890332                            6.981315      -0.015460       1.979539                    0.999407      29.128254      85.476049       0.600552       0.434566      -1.046038       0.018756      -0.021919      -0.004577       0.029209       0.003449       0.008429      -0.013314      -0.017026      -0.068680      -0.029241       0.005429       0.023812              9.867310       9.534064      -2.649424      -1.789321       6.315725       1.547907      13.752142           0.001795
          211              C       0.358844      13.997797       8.361129      -0.324537      34.767713 0.47442400E+03  0.11484655E+05                                10.804121                            8.484621      -0.462329       1.829224                    0.995179      32.179345      96.172702       0.444657       0.569023      -0.977026      -0.091480      -0.011190      -0.000338       0.092162       0.004451      -0.003014       0.018569       0.042535       0.099744      -0.042981       0.005072       0.037909             12.512453      12.081721       0.275195      -0.314965      11.288624       2.396561      14.167015          -0.000049
          212              C       1.389735      12.945416       8.770593       0.701733      19.461357 0.26737434E+03  0.56272636E+04                                 6.784115                            5.905506      -0.275039       1.966649                    0.999143      21.951789      61.861152       0.594981       0.489132      -1.011217       0.041626      -0.051847       0.021048       0.069741       0.019229      -0.006768       0.013445       0.020571       0.048454      -0.034348       0.013574       0.020773              7.157819       7.834736      -0.543210       0.385316       6.592727      -0.194715       7.045994           0.000048
          213              C       1.078812      15.295895       7.938323       0.704778      19.264691 0.27000553E+03  0.57005248E+04                                 6.763369                            5.954527      -0.349639       1.944440                    0.999479      22.012408      62.270517       0.589129       0.492440      -1.008814       0.026587       0.062581      -0.020587       0.071043      -0.011943       0.006805       0.017437       0.034205       0.040557      -0.034837       0.013903       0.020934              7.073234       7.229478       1.015548      -0.214991       7.077918      -0.416925       6.912305           0.000128
          214              C      -0.397562      13.367339       7.192458       0.100446      33.986813 0.43728389E+03  0.10332785E+05                                 9.461773                            7.167109      -0.435037       1.866304                    0.998646      27.505740      80.217788       0.588432       0.440510      -1.045554       0.023884       0.020833       0.037435       0.049049       0.005940       0.028749       0.038227      -0.006007       0.051625      -0.041255      -0.015118       0.056372             11.038937       9.102874       3.442865       1.649398       7.945679       2.815578      16.068256           0.000501
          215              C      -1.440692      12.521878       7.495505      -0.142890      33.709157 0.45728274E+03  0.10974703E+05                                 9.304480                            7.295815      -0.178233       1.920340                    0.998205      30.280199      90.278663       0.584661       0.436510      -1.043369      -0.015330      -0.016337      -0.023882       0.032745      -0.020184      -0.006183      -0.009304       0.001175       0.005091      -0.025492       0.005868       0.019624             10.374195       9.191802       3.882127       1.539132       8.483173       2.849208      13.447609           0.000139
          216              C       4.986496      11.833223       6.491382      -0.085951      31.769156 0.41252363E+03  0.96099772E+04                                 8.835913                            6.850986       0.031019       1.994105                    0.999626      28.787539      83.453775       0.616232       0.426667      -1.053573       0.015605       0.025478       0.003931       0.030135      -0.001735      -0.002409      -0.014604       0.001289      -0.070304      -0.028984       0.012401       0.016582              9.895125       7.918744       2.798864       0.733280       7.462109       2.785361      14.304521           0.000652
          217              C      -1.680714      11.949615       5.177223      -0.026648      35.405682 0.42681118E+03  0.99220556E+04                                 9.345074                            6.851561       0.065884       2.031863                    0.999363      26.921852      75.309968       0.638801       0.412453      -1.073860       0.010756       0.030196       0.037644       0.049442      -0.004756      -0.001416       0.003213       0.025298      -0.027377      -0.012015      -0.006205       0.018220             11.072154       8.476161       3.818218       1.560714       9.259479       4.086681      15.480823           0.002530
          218              C      -0.646794      12.795076       4.867504      -0.096761      32.498794 0.42950910E+03  0.10129609E+05                                 9.042348                            7.056265      -0.062241       1.963544                    0.999232      29.272100      86.005021       0.597416       0.434719      -1.046331       0.006554       0.010150       0.033565       0.035673      -0.016363      -0.006014      -0.011811       0.013696       0.004857      -0.025058       0.007908       0.017150             10.045222       8.698039       3.607840       1.120913       8.359394       2.566159      13.078231           0.001310
          219              C      -0.018970      13.501513       5.867180      -0.142432      33.835776 0.44110295E+03  0.10472374E+05                                 9.257198                            7.112387      -0.040740       1.963339                    0.999338      29.896089      88.125940       0.599900       0.430053      -1.049174      -0.011931      -0.026773      -0.027349       0.040089      -0.007212      -0.015816      -0.017015       0.021650      -0.090759      -0.041686       0.011252       0.030435             10.436251       7.987841       3.093405       1.226930       7.771052       2.596521      15.549860           0.000114
          220              C       4.763702      11.144568       4.110520       0.601458      22.426558 0.24386067E+03  0.50500862E+04                                 7.500358                            5.635789      -0.228869       1.985303                    0.999240      22.597335      64.596577       0.605550       0.488426      -1.004678      -0.016040      -0.030126      -0.054069       0.063940      -0.034522      -0.004228      -0.081460      -0.100171      -0.018255      -0.080954      -0.033458       0.114412              8.775764       8.368639       1.740769       0.885202       7.318161       4.031728      10.640492          -0.001960
          221              O       1.410944       9.883489      30.643072      -0.488876      32.692138 0.49751254E+03  0.11725873E+05                                 8.129192                            6.932912       0.448784       2.224894                    0.995086      26.299608      68.366243       0.717309       0.362292      -1.136825      -0.016156       0.002758       0.005354       0.017242       0.007110       0.024715       0.070832       0.035390      -0.043835      -0.084899       0.015139       0.069761              9.105533      11.788916      -4.145646      -0.684896       8.974200      -0.013541       6.553482           0.050685
          222              O      -0.297486       9.967065       0.241422      -0.631682      47.081083 0.78444156E+03  0.20777414E+05                                10.436302                            8.767870      -0.091014       1.982306                    0.997706      30.434130      84.660970       0.629240       0.367501      -1.129517       0.030671       0.024486      -0.020561       0.044307       0.043160      -0.022017      -0.009341       0.012238       0.084707      -0.058384       0.006529       0.051855             11.973519       9.665190       2.288171      -2.438804      10.892003      -3.535598      15.363364           0.061429
          223              O       1.349362       4.601378      30.325730      -0.578379      38.222107 0.58664114E+03  0.14432592E+05                                 9.053863                            7.554708       0.286179       2.136640                    0.996664      28.156939      75.197892       0.682402       0.364833      -1.132912       0.031352      -0.011974       0.012159       0.035695      -0.052058       0.006495       0.013969      -0.001840       0.119503      -0.073818       0.029736       0.044082             10.168044       9.902852      -4.315352      -1.181090      13.707989       2.209429       6.893291           0.026440
          224              O       3.378888       4.085372      29.687551      -0.560754      38.294736 0.58571627E+03  0.14352522E+05                                 8.953208                            7.476941       0.517900       2.216419                    0.996985      27.695588      72.957676       0.698350       0.357925      -1.142434      -0.025526      -0.020604       0.028475       0.043439       0.013340       0.006994      -0.007372       0.072337       0.077646      -0.052416       0.020619       0.031797              9.870447      14.039180       3.594352      -0.958830       9.216265       0.357969       6.355897           0.051745
          225              O      -1.029674       8.127420       2.181054      -0.648966      50.974469 0.82390601E+03  0.22102338E+05                                11.046611                            9.012112      -0.152859       1.951156                    0.997400      31.142128      87.315234       0.617645       0.369664      -1.127341      -0.015427      -0.034669       0.021465       0.043596       0.034500      -0.054190      -0.006990      -0.041919       0.011236      -0.071508       0.007639       0.063869             12.921125      10.069757       1.524759      -2.695360       9.818119      -3.732153      18.875500           0.049431
          226              O       4.281877       8.025091       3.458682      -0.491975      32.491604 0.51753106E+03  0.12325777E+05                                 8.090536                            7.078179       0.419851       2.207455                    0.995963      26.617872      69.688739       0.708419       0.363026      -1.135586       0.009399      -0.012498      -0.001014       0.015671       0.007523       0.007804       0.056805       0.006562      -0.126507      -0.076495       0.020923       0.055572              8.812885      12.520899      -2.081431       0.454607       7.478363      -0.937467       6.439392           0.046718
          227              O       4.991422       2.712589      11.631439      -0.508873      28.894467 0.47041270E+03  0.10940552E+05                                 7.410607                            6.696192       0.644385       2.266896                    0.998593      26.755567      69.246357       0.736780       0.357444      -1.139871       0.016138       0.003035      -0.018073       0.024419      -0.000280      -0.008730       0.057298      -0.000808      -0.122278      -0.075592       0.019910       0.055682              7.769340      10.329244       1.687095      -0.472993       6.353908      -1.006210       6.624869           0.041333
          228              O      -0.284941       2.734089      12.805828      -0.612446      46.116141 0.71144874E+03  0.18385798E+05                                10.284671                            8.333477       0.009694       2.023686                    0.996872      29.744924      81.677502       0.647481       0.366050      -1.130864      -0.024634       0.044268      -0.018146       0.053812      -0.021195       0.039999       0.017186      -0.061945       0.095666      -0.071621       0.021000       0.050621             11.818385      11.988056      -1.504836       3.821663       9.474556      -4.327486      13.992544           0.043066
          229              O       2.511278       7.330779      29.728846      -0.932448      48.528211 0.10061347E+04  0.28438771E+05                                10.718435                            9.893188      -0.377836       1.838057                    0.998719      35.240619     102.187396       0.594024       0.364794      -1.128485      -0.005249      -0.012426       0.023687       0.027258       0.005473       0.009317      -0.054222      -0.046694       0.006481      -0.047802      -0.019591       0.067393             11.776497      14.928218      -0.295502      -0.068567      11.006935       0.453785       9.394337           0.107702
          230              O       3.955938       9.143266       0.243645      -0.912426      47.908401 0.97561153E+03  0.27281444E+05                                10.488171                            9.622716      -0.237126       1.895809                    0.997982      34.257753      97.829657       0.615412       0.355918      -1.138911       0.004199      -0.020074      -0.016637       0.026408       0.009200      -0.010166      -0.043990      -0.086409       0.038762      -0.051359      -0.020544       0.071903             11.673778      13.583477      -0.841452      -0.341797      10.977373       1.561895      10.460483           0.105921
          231              O       1.494345      14.364918      14.760072      -0.488886      32.692427 0.49751803E+03  0.11726035E+05                                 8.129243                            6.932953       0.448796       2.224895                    0.995086      26.299735      68.366669       0.717306       0.362292      -1.136824       0.016151      -0.002767       0.005341       0.017235       0.007115      -0.024712      -0.070835       0.035395      -0.043833      -0.084902       0.015138       0.069764              9.105592      11.789006      -4.145670       0.684907       8.974249       0.013542       6.553522           0.050685
          232              O       3.202775      14.281342      16.124422      -0.631732      47.083237 0.78448636E+03  0.20778920E+05                                10.436661                            8.768154      -0.091061       1.982278                    0.997707      30.434946      84.664196       0.629226       0.367504      -1.129514      -0.030662      -0.024493      -0.020567       0.044306       0.043160       0.022016       0.009338       0.012241       0.084700      -0.058384       0.006531       0.051853             11.973953       9.665558       2.288265       2.438876      10.892414       3.535741      15.363885           0.061427
          233              O       4.342401       3.481425      14.442730      -0.578393      38.222520 0.58664865E+03  0.14432826E+05                                 9.053937                            7.554764       0.286167       2.136634                    0.996664      28.157089      75.198473       0.682398       0.364834      -1.132911      -0.031349       0.011978       0.012158       0.035694      -0.052058      -0.006495      -0.013970      -0.001836       0.119513      -0.073820       0.029735       0.044084             10.168129       9.902933      -4.315402       1.181101      13.708113      -2.209456       6.893342           0.026441
          234              O       2.312875       3.997431      13.804551      -0.560772      38.295567 0.58573275E+03  0.14353030E+05                                 8.953349                            7.477058       0.517896       2.216410                    0.996986      27.695930      72.958903       0.698343       0.357926      -1.142433       0.025523       0.020615       0.028470       0.043440       0.013335      -0.006996       0.007370       0.072343       0.077655      -0.052418       0.020618       0.031800              9.870600      14.039411       3.594388       0.958854       9.216396      -0.357987       6.355995           0.051742
          235              O       3.934963      16.120988      18.064054      -0.649002      50.976260 0.82394071E+03  0.22103511E+05                                11.046879                            9.012309      -0.152854       1.951148                    0.997401      31.142760      87.317596       0.617637       0.369664      -1.127340       0.015423       0.034681       0.021466       0.043605       0.034499       0.054192       0.006988      -0.041919       0.011226      -0.071509       0.007641       0.063868             12.921462      10.070015       1.524782       2.695425       9.818336       3.732263      18.876034           0.049430
          236              O       1.409886       0.057711      19.341682      -0.491989      32.491888 0.51753628E+03  0.12325934E+05                                 8.090594                            7.078225       0.419842       2.207451                    0.995963      26.617973      69.689120       0.708415       0.363027      -1.135585      -0.009395       0.012506      -0.001000       0.015674       0.007528      -0.007800      -0.056808       0.006565      -0.126504      -0.076497       0.020923       0.055574              8.812954      12.521007      -2.081449      -0.454610       7.478413       0.937476       6.439442           0.046716
          237              O       0.700341       5.370214      27.514439      -0.508883      28.894814 0.47041991E+03  0.10940765E+05                                 7.410679                            6.696254       0.644352       2.266884                    0.998593      26.755702      69.246926       0.736775       0.357445      -1.139870      -0.016138      -0.003033      -0.018064       0.024412      -0.000278       0.008733      -0.057298      -0.000806      -0.122288      -0.075595       0.019913       0.055681              7.769420      10.329350       1.687115       0.473006       6.353971       1.006229       6.624940           0.041330
          238              O       5.976704       5.348714      28.688828      -0.612413      46.114514 0.71141605E+03  0.18384737E+05                                10.284432                            8.333281       0.009662       2.023690                    0.996871      29.744248      81.675101       0.647489       0.366049      -1.130864       0.024633      -0.044261      -0.018139       0.053804      -0.021198      -0.040001      -0.017181      -0.061929       0.095668      -0.071617       0.020998       0.050620             11.818110      11.987821      -1.504827      -3.821618       9.474306       4.327345      13.992203           0.043064
          239              O       3.180485       0.752024      13.845846      -0.932496      48.530386 0.10061929E+04  0.28440819E+05                                10.718767                            9.893492      -0.377788       1.838060                    0.998719      35.241474     102.190492       0.594013       0.364795      -1.128484       0.005250       0.012425       0.023673       0.027246       0.005476      -0.009316       0.054222      -0.046693       0.006503      -0.047802      -0.019592       0.067394             11.776868      14.928761      -0.295481       0.068548      11.007230      -0.453833       9.394612           0.107699
          240              O      -1.050649      15.105141      16.126645      -0.912484      47.911268 0.97568329E+03  0.27283956E+05                                10.488623                            9.623102      -0.237104       1.895800                    0.997982      34.258801      97.833590       0.615397       0.355920      -1.138909      -0.004203       0.020071      -0.016650       0.026414       0.009202       0.010170       0.043996      -0.086412       0.038771      -0.051363      -0.020548       0.071911             11.674316      13.584240      -0.841505       0.341850      10.977767      -1.562031      10.460940           0.105920
          241              O       2.887582       6.282116       1.122928      -0.488870      32.692163 0.49751303E+03  0.11725886E+05                                 8.129189                            6.932910       0.448800       2.224898                    0.995086      26.299635      68.366300       0.717310       0.362291      -1.136825       0.016157      -0.002758      -0.005351       0.017242       0.007109       0.024715       0.070832       0.035393      -0.043831      -0.084899       0.015139       0.069760              9.105529      11.788918      -4.145639      -0.684895       8.974187      -0.013544       6.553483           0.050683
          242              O       4.596012       6.198540      31.524578      -0.631700      47.082085 0.78446189E+03  0.20778097E+05                                10.436467                            8.767997      -0.091020       1.982297                    0.997706      30.434507      84.662443       0.629234       0.367502      -1.129516      -0.030669      -0.024485       0.020568       0.044307       0.043156      -0.022013      -0.009344       0.012242       0.084696      -0.058378       0.006526       0.051851             11.973721       9.665363       2.288217      -2.438840      10.892196      -3.535674      15.363604           0.061434
          243              O       2.949164      11.564227       1.440270      -0.578370      38.221595 0.58663133E+03  0.14432288E+05                                 9.053777                            7.554639       0.286181       2.136645                    0.996664      28.156738      75.197143       0.682406       0.364832      -1.132912      -0.031354       0.011969      -0.012153       0.035693      -0.052059       0.006494       0.013969      -0.001842       0.119494      -0.073817       0.029737       0.044080             10.167945       9.902750      -4.315302      -1.181080      13.707851       2.209407       6.893233           0.026441
          244              O       0.919638      12.080233       2.078449      -0.560730      38.293586 0.58569432E+03  0.14351838E+05                                 8.953003                            7.476777       0.517943       2.216441                    0.996985      27.695157      72.955991       0.698362       0.357923      -1.142437       0.025528       0.020597      -0.028472       0.043435       0.013342       0.006994      -0.007373       0.072333       0.077638      -0.052413       0.020619       0.031795              9.870215      14.038842       3.594262      -0.958805       9.216041       0.357951       6.355762           0.051747
          245              O       5.328200       8.038185      29.584946      -0.648982      50.975706 0.82393007E+03  0.22103156E+05                                11.046803                            9.012255      -0.152871       1.951146                    0.997401      31.142568      87.316956       0.617638       0.369665      -1.127340       0.015428       0.034677      -0.021462       0.043602       0.034500      -0.054192      -0.006991      -0.041919       0.011229      -0.071509       0.007638       0.063871             12.921365      10.069949       1.524780      -2.695409       9.818280      -3.732239      18.875866           0.049430
          246              O       0.016649       8.140514      28.307318      -0.491985      32.491840 0.51753539E+03  0.12325907E+05                                 8.090581                            7.078212       0.419847       2.207452                    0.995963      26.617961      69.689070       0.708417       0.363027      -1.135586      -0.009397       0.012503       0.001013       0.015673       0.007525       0.007803       0.056806       0.006564      -0.126507      -0.076496       0.020923       0.055573              8.812939      12.520987      -2.081450       0.454614       7.478405      -0.937475       6.439426           0.046716
          247              O      -0.692896      13.453016      20.134561      -0.508879      28.894479 0.47041284E+03  0.10940555E+05                                 7.410610                            6.696194       0.644387       2.266897                    0.998593      26.755573      69.246356       0.736780       0.357444      -1.139871      -0.016136      -0.003036       0.018076       0.024420      -0.000281      -0.008728       0.057299      -0.000806      -0.122282      -0.075594       0.019912       0.055682              7.769345      10.329258       1.687095      -0.472991       6.353907      -1.006207       6.624869           0.041332
          248              O       4.583467      13.431516      18.960172      -0.612438      46.115494 0.71143515E+03  0.18385354E+05                                10.284571                            8.333392       0.009686       2.023689                    0.996872      29.744642      81.676460       0.647485       0.366049      -1.130864       0.024629      -0.044268       0.018145       0.053810      -0.021197       0.040000       0.017187      -0.061939       0.095665      -0.071621       0.021000       0.050621             11.818274      11.987967      -1.504847       3.821662       9.474448      -4.327429      13.992406           0.043066
          249              O       1.787248       8.834826       2.037154      -0.932399      48.525278 0.10060571E+04  0.28436008E+05                                10.717957                            9.892764      -0.377796       1.838086                    0.998718      35.239425     102.182625       0.594041       0.364791      -1.128488       0.005246       0.012435      -0.023682       0.027257       0.005472       0.009311      -0.054213      -0.046692       0.006485      -0.047791      -0.019593       0.067384             11.775945      14.927402      -0.295488      -0.068575      11.006502       0.453706       9.393932           0.107702
          250              O       0.342588       7.022339      31.522355      -0.912437      47.909012 0.97562691E+03  0.27281988E+05                                10.488276                            9.622804      -0.237134       1.895803                    0.997982      34.257987      97.830593       0.615408       0.355919      -1.138910      -0.004198       0.020077       0.016644       0.026415       0.009201      -0.010168      -0.043993      -0.086409       0.038759      -0.051359      -0.020547       0.071907             11.673903      13.583670      -0.841471      -0.341814      10.977460       1.561916      10.460579           0.105921
          251              O       2.804181       1.800687      17.005928      -0.488890      32.692600 0.49752120E+03  0.11726130E+05                                 8.129276                            6.932979       0.448786       2.224890                    0.995086      26.299802      68.366939       0.717305       0.362293      -1.136824      -0.016151       0.002768      -0.005344       0.017236       0.007116      -0.024712      -0.070834       0.035395      -0.043832      -0.084901       0.015137       0.069764              9.105632      11.789063      -4.145693       0.684905       8.974287       0.013547       6.553547           0.050684
          252              O       1.095751       1.884263      15.641578      -0.631738      47.083823 0.78449829E+03  0.20779312E+05                                10.436742                            8.768217      -0.091032       1.982282                    0.997707      30.435166      84.664924       0.629224       0.367504      -1.129514       0.030662       0.024493       0.020568       0.044306       0.043160       0.022018       0.009339       0.012239       0.084692      -0.058382       0.006528       0.051854             11.974050       9.665649       2.288289       2.438906      10.892515       3.535780      15.363984           0.061426
          253              O      -0.043875      12.684180      17.323270      -0.578395      38.222519 0.58664893E+03  0.14432832E+05                                 9.053930                            7.554762       0.286184       2.136639                    0.996664      28.157108      75.198477       0.682399       0.364833      -1.132911       0.031349      -0.011980      -0.012162       0.035696      -0.052056      -0.006494      -0.013970      -0.001837       0.119516      -0.073819       0.029733       0.044085             10.168120       9.902928      -4.315383       1.181101      13.708094      -2.209453       6.893338           0.026441
          254              O       1.985651      12.168174      17.961449      -0.560762      38.294900 0.58571981E+03  0.14352631E+05                                 8.953241                            7.476970       0.517881       2.216412                    0.996986      27.695649      72.957918       0.698348       0.357925      -1.142434      -0.025523      -0.020612      -0.028471       0.043438       0.013337      -0.006995       0.007371       0.072341       0.077647      -0.052417       0.020619       0.031798              9.870481      14.039230       3.594353       0.958839       9.216291      -0.357977       6.355921           0.051741
          255              O       0.363563       0.044617      13.701946      -0.649008      50.976917 0.82395343E+03  0.22103941E+05                                11.046978                            9.012384      -0.152854       1.951144                    0.997401      31.142986      87.318457       0.617634       0.369665      -1.127340      -0.015425      -0.034682      -0.021465       0.043607       0.034494       0.054193       0.006989      -0.041917       0.011227      -0.071508       0.007641       0.063867             12.921584      10.070100       1.524768       2.695449       9.818406       3.732305      18.876246           0.049430
          256              O       2.888640      16.107894      12.424318      -0.491982      32.491659 0.51753152E+03  0.12325790E+05                                 8.090551                            7.078186       0.419849       2.207455                    0.995963      26.617869      69.688734       0.708418       0.363027      -1.135586       0.009396      -0.012503       0.001001       0.015672       0.007526      -0.007801      -0.056807       0.006566      -0.126505      -0.076496       0.020923       0.055573              8.812905      12.520937      -2.081443      -0.454606       7.478375       0.937468       6.439404           0.046716
          257              O       3.598185      10.795391       4.251561      -0.508869      28.894309 0.47040944E+03  0.10940454E+05                                 7.410569                            6.696160       0.644396       2.266900                    0.998593      26.755521      69.246114       0.736784       0.357443      -1.139872       0.016139       0.003031       0.018060       0.024409      -0.000276       0.008738      -0.057295      -0.000803      -0.122284      -0.075592       0.019915       0.055677              7.769302      10.329187       1.687088       0.472997       6.353882       1.006205       6.624837           0.041333
          258              O      -1.678178      10.816891       3.077172      -0.612391      46.113074 0.71138854E+03  0.18383837E+05                                10.284200                            8.333101       0.009679       2.023704                    0.996871      29.743708      81.673030       0.647499       0.366048      -1.130866      -0.024631       0.044257       0.018140       0.053799      -0.021197      -0.039999      -0.017177      -0.061925       0.095668      -0.071613       0.020996       0.050617             11.817836      11.987530      -1.504801      -3.821533       9.474083       4.327227      13.991894           0.043065
          259              O       1.118041      15.413581      17.920154      -0.932492      48.529802 0.10061761E+04  0.28440224E+05                                10.718675                            9.893404      -0.377798       1.838061                    0.998719      35.241198     102.189448       0.594016       0.364795      -1.128484      -0.005245      -0.012428      -0.023672       0.027246       0.005474      -0.009312       0.054221      -0.046691       0.006505      -0.047797      -0.019595       0.067392             11.776769      14.928631      -0.295521       0.068569      11.007143      -0.453824       9.394531           0.107699
          260              O       5.349175       1.060464      15.639355      -0.912479      47.910944 0.97567492E+03  0.27283664E+05                                10.488575                            9.623060      -0.237109       1.895800                    0.997982      34.258672      97.833120       0.615398       0.355920      -1.138909       0.004203      -0.020069       0.016644       0.026410       0.009202       0.010169       0.043996      -0.086409       0.038766      -0.051361      -0.020549       0.071910             11.674260      13.584150      -0.841507       0.341845      10.977730      -1.562023      10.460899           0.105920
          261              F       4.601140      13.678365      25.999836      -0.211110      16.855749 0.23954482E+03  0.46277936E+04                                 5.039298                            4.662950       0.821817       2.508255                    0.997905      19.000380      42.424194       0.931436       0.340381      -1.173455       0.003305      -0.000315       0.001893       0.003822       0.030234       0.022794       0.051838      -0.080034      -0.043455      -0.048852      -0.039524       0.088376              5.193892       4.078510       1.146461       0.904307       6.204482       1.848191       5.298684           0.000017
          262              F      -0.763249      14.855868      26.387063      -0.194434      15.728708 0.23092918E+03  0.44323145E+04                                 4.789077                            4.599066       0.632592       2.440494                    0.997836      18.980776      42.606556       0.929100       0.343472      -1.167732      -0.010930      -0.000143       0.008748       0.014000       0.006926      -0.019255      -0.001311       0.117160      -0.112567      -0.040728      -0.040166       0.080894              4.794107       6.228865       0.515927      -0.866210       3.940069      -0.423707       4.213386           0.000005
          263              F      -2.608317      15.822571      26.105616      -0.199693      15.322648 0.21854681E+03  0.41281611E+04                                 4.684899                            4.426942       1.041569       2.579647                    0.999515      18.807290      41.581115       0.964272       0.336275      -1.176518       0.004518       0.003575       0.000955       0.005840      -0.047018       0.025102      -0.045403      -0.074874      -0.077123      -0.050264      -0.044900       0.095165              4.776503       3.984937      -0.967563       0.647629       5.580025      -1.614322       4.764547          -0.000001
          264              F       3.086865      13.067143      28.107827      -0.212624      16.680651 0.24534592E+03  0.47696537E+04                                 4.991680                            4.723141       0.821754       2.501260                    0.998071      19.142168      42.914487       0.924025       0.340969      -1.172618       0.003830      -0.000420      -0.000294       0.003864       0.024240       0.005370       0.026293      -0.142109      -0.132169      -0.053270      -0.048756       0.102027              5.104881       4.406223       1.189812       0.207480       7.246041       0.827800       3.662378           0.000033
          265              F       2.539281      15.072487      27.586865      -0.198261      15.951735 0.22935359E+03  0.43854461E+04                                 4.831012                            4.560340       1.083899       2.605863                    0.999000      18.809878      41.858742       0.942058       0.340032      -1.173104       0.004322      -0.001166      -0.000901       0.004567      -0.042112       0.050056      -0.039327       0.001562       0.006064      -0.049632      -0.038286       0.087918              4.908957       5.823621      -1.110690       1.183184       4.508264      -0.906441       4.394988           0.000016
          266              F       2.949458      14.575394      29.624019      -0.197418      13.191939 0.18966172E+03  0.34595987E+04                                 4.165247                            4.094291       1.142960       2.622697                    0.999376      18.516362      40.297467       1.013097       0.331443      -1.180171       0.011251      -0.003638      -0.007584       0.014047      -0.008921      -0.030827       0.019838       0.010420       0.221321      -0.047279      -0.038458       0.085737              4.104813       3.958347      -0.100377      -0.824493       3.305527       0.186086       5.050565           0.000002
          267              F       3.678437       5.356312       6.260443      -0.209066      17.444908 0.25219315E+03  0.49295311E+04                                 5.145542                            4.782232       0.978898       2.561827                    0.998838      19.006176      42.525604       0.921456       0.340063      -1.175085      -0.005365      -0.001101      -0.003925       0.006738       0.028897      -0.055026      -0.032091       0.044699       0.054897      -0.047448      -0.039164       0.086612              5.340683       6.606245       0.740493      -1.998397       3.986018      -0.461786       5.429788           0.000014
          268              F       2.235058       3.815891       6.522830      -0.194194      15.684693 0.22618137E+03  0.43204455E+04                                 4.786074                            4.553898       0.678008       2.455927                    0.998240      18.986617      42.573866       0.932596       0.343828      -1.166959      -0.000636       0.012642       0.007273       0.014599       0.042198       0.020294       0.043762      -0.056957      -0.054580      -0.043868      -0.039087       0.082955              4.823863       4.270593       0.923719       0.582933       5.790298       1.333859       4.410699           0.000013
          269              F       3.447484       4.398499       8.163227      -0.199326      14.526040 0.20721706E+03  0.38649320E+04                                 4.508572                            4.306413       1.029754       2.578648                    0.999365      18.739419      41.257749       0.978482       0.335612      -1.176330      -0.004801       0.001349       0.000500       0.005012      -0.025153       0.053142      -0.039948       0.024457       0.137463      -0.052359      -0.042528       0.094887              4.546147       4.928524      -0.864056       1.368255       3.641264      -0.777488       5.068654           0.000004
          270              F       3.519021       6.984026       8.689589      -0.197809      15.517874 0.22542992E+03  0.42954178E+04                                 4.733785                            4.517455       0.763582       2.486338                    0.998474      18.876504      42.047255       0.946901       0.339475      -1.172615      -0.008466       0.000273       0.000343       0.008477      -0.017974       0.052095      -0.024711       0.088940       0.008993      -0.056485      -0.028670       0.085155              4.770425       5.931990       0.283490       1.476076       3.694998       0.260156       4.684288           0.000017
          271              F       1.677339       8.013290       8.629552      -0.197529      14.887672 0.21374471E+03  0.40252593E+04                                 4.600590                            4.406267       0.818607       2.507060                    0.998537      18.877756      42.019598       0.954839       0.340626      -1.169780       0.004368      -0.007823      -0.005046       0.010283      -0.050200      -0.039419       0.045680       0.002895      -0.015660      -0.050373      -0.040236       0.090609              4.611425       4.407308      -0.809872      -0.793988       4.923533       1.286595       4.503435           0.000010
          272              F       2.868966       7.902718       6.876704      -0.206775      14.484308 0.20687237E+03  0.38577110E+04                                 4.498569                            4.301785       1.076272       2.593563                    0.999389      18.799166      41.413566       0.979158       0.335449      -1.176224      -0.002823      -0.002203      -0.005165       0.006285       0.018443      -0.034889      -0.062788      -0.013940       0.144568      -0.055642      -0.042663       0.098304              4.545134       4.223463       0.931696      -1.075003       4.346101      -1.134214       5.065837           0.000033
          273              F      -1.695851      10.570042      10.116836      -0.211107      16.855609 0.23954236E+03  0.46277333E+04                                 5.039265                            4.662922       0.821843       2.508266                    0.997905      19.000321      42.423974       0.931440       0.340381      -1.173455      -0.003306       0.000313       0.001889       0.003820       0.030234      -0.022793      -0.051838      -0.080033      -0.043450      -0.048851      -0.039525       0.088376              5.193857       4.078484       1.146450      -0.904297       6.204437      -1.848174       5.298649           0.000016
          274              F       3.668538       9.392540      10.504063      -0.194433      15.728634 0.23092779E+03  0.44322806E+04                                 4.789059                            4.599050       0.632605       2.440499                    0.997836      18.980742      42.606429       0.929103       0.343472      -1.167733       0.010930       0.000143       0.008744       0.013999       0.006926       0.019255       0.001311       0.117159      -0.112562      -0.040727      -0.040167       0.080893              4.794088       6.228840       0.515923       0.866206       3.940055       0.423704       4.213371           0.000005
          275              F       5.513606       8.425837      10.222616      -0.199691      15.322521 0.21854446E+03  0.41281050E+04                                 4.684869                            4.426915       1.041592       2.579657                    0.999515      18.807231      41.580901       0.964276       0.336274      -1.176519      -0.004518      -0.003574       0.000952       0.005839      -0.047018      -0.025102       0.045403      -0.074874      -0.077117      -0.050264      -0.044900       0.095164              4.776471       3.984913      -0.967554      -0.647623       5.579985       1.614307       4.764516          -0.000002
          276              F      -0.181576      11.181264      12.224827      -0.212626      16.680706 0.24534695E+03  0.47696788E+04                                 4.991692                            4.723151       0.821741       2.501254                    0.998071      19.142203      42.914593       0.924024       0.340968      -1.172618      -0.003830       0.000418      -0.000299       0.003864       0.024240      -0.005370      -0.026295      -0.142108      -0.132169      -0.053270      -0.048757       0.102027              5.104892       4.406231       1.189815      -0.207481       7.246059      -0.827804       3.662386           0.000033
          277              F       0.366008       9.175921      11.703865      -0.198257      15.951671 0.22935238E+03  0.43854169E+04                                 4.830997                            4.560327       1.083901       2.605866                    0.999000      18.809846      41.858635       0.942060       0.340032      -1.173104      -0.004323       0.001167      -0.000904       0.004568      -0.042112      -0.050056       0.039327       0.001561       0.006067      -0.049633      -0.038285       0.087918              4.908942       5.823599      -1.110686      -1.183181       4.508250       0.906439       4.394977           0.000017
          278              F      -0.044169       9.673013      13.741019      -0.197422      13.192043 0.18966370E+03  0.34596446E+04                                 4.165272                            4.094315       1.142938       2.622687                    0.999376      18.516425      40.297681       1.013093       0.331444      -1.180170      -0.011250       0.003636      -0.007585       0.014047      -0.008921       0.030827      -0.019839       0.010421       0.221320      -0.047279      -0.038457       0.085736              4.104838       3.958371      -0.100378       0.824501       3.305545      -0.186088       5.050597           0.000002
          279              F       2.013326       2.726491      22.143443      -0.209070      17.444929 0.25219357E+03  0.49295415E+04                                 5.145546                            4.782236       0.978898       2.561827                    0.998838      19.006192      42.525652       0.921455       0.340063      -1.175085       0.005364       0.001102      -0.003922       0.006736       0.028897       0.055025       0.032091       0.044699       0.054894      -0.047447      -0.039164       0.086611              5.340688       6.606251       0.740493       1.998398       3.986021       0.461786       5.429792           0.000014
          280              F       3.456705       4.266911      22.405830      -0.194194      15.684643 0.22618042E+03  0.43204225E+04                                 4.786062                            4.553886       0.678018       2.455931                    0.998240      18.986597      42.573790       0.932597       0.343828      -1.166959       0.000637      -0.012640       0.007277       0.014599       0.042198      -0.020294      -0.043760      -0.056959      -0.054582      -0.043867      -0.039088       0.082955              4.823851       4.270583       0.923717      -0.582930       5.790283      -1.333855       4.410688           0.000014
          281              F       2.244279       3.684303      24.046227      -0.199321      14.525936 0.20721513E+03  0.38648865E+04                                 4.508547                            4.306390       1.029766       2.578654                    0.999365      18.739364      41.257559       0.978485       0.335611      -1.176330       0.004802      -0.001348       0.000504       0.005013      -0.025153      -0.053143       0.039948       0.024457       0.137468      -0.052359      -0.042530       0.094889              4.546122       4.928495      -0.864049      -1.368246       3.641245       0.777482       5.068626           0.000004
          282              F       2.172742       1.098776      24.572589      -0.197805      15.517803 0.22542856E+03  0.42953852E+04                                 4.733769                            4.517441       0.763589       2.486342                    0.998474      18.876463      42.047121       0.946903       0.339475      -1.172615       0.008467      -0.000273       0.000347       0.008478      -0.017974      -0.052097       0.024711       0.088940       0.008997      -0.056485      -0.028671       0.085156              4.770409       5.931968       0.283490      -1.476071       3.694986      -0.260156       4.684274           0.000018
          283              F       4.014424       0.069512      24.512552      -0.197527      14.887654 0.21374441E+03  0.40252521E+04                                 4.600587                            4.406264       0.818604       2.507060                    0.998537      18.877739      42.019551       0.954839       0.340626      -1.169780      -0.004369       0.007825      -0.005041       0.010282      -0.050200       0.039420      -0.045681       0.002896      -0.015656      -0.050373      -0.040236       0.090610              4.611422       4.407304      -0.809871       0.793987       4.923530      -1.286594       4.503432           0.000010
          284              F       2.822797       0.180085      22.759704      -0.206781      14.484377 0.20687366E+03  0.38577412E+04                                 4.498584                            4.301799       1.076271       2.593561                    0.999389      18.799215      41.413715       0.979156       0.335449      -1.176224       0.002822       0.002202      -0.005161       0.006281       0.018443       0.034889       0.062787      -0.013941       0.144563      -0.055640      -0.042663       0.098303              4.545149       4.223476       0.931700       1.075007       4.346115       1.134219       5.065855           0.000033
          285              F      -0.302614       2.487240       5.766164      -0.211109      16.855737 0.23954460E+03  0.46277882E+04                                 5.039295                            4.662947       0.821821       2.508256                    0.997905      19.000375      42.424175       0.931436       0.340381      -1.173455      -0.003306       0.000315      -0.001892       0.003822       0.030234       0.022794       0.051838      -0.080034      -0.043454      -0.048852      -0.039525       0.088376              5.193889       4.078507       1.146460       0.904306       6.204478       1.848190       5.298682           0.000016
          286              F       5.061775       1.309737       5.378937      -0.194434      15.728689 0.23092882E+03  0.44323059E+04                                 4.789073                            4.599062       0.632595       2.440495                    0.997836      18.980767      42.606523       0.929101       0.343472      -1.167732       0.010930       0.000143      -0.008748       0.014000       0.006926      -0.019255      -0.001311       0.117159      -0.112567      -0.040728      -0.040166       0.080894              4.794102       6.228859       0.515927      -0.866209       3.940066      -0.423706       4.213382           0.000006
          287              F       6.906843       0.343034       5.660384      -0.199693      15.322625 0.21854639E+03  0.41281512E+04                                 4.684894                            4.426938       1.041573       2.579649                    0.999515      18.807278      41.581073       0.964272       0.336275      -1.176518      -0.004518      -0.003575      -0.000955       0.005840      -0.047018       0.025102      -0.045403      -0.074874      -0.077123      -0.050265      -0.044900       0.095165              4.776498       3.984933      -0.967561       0.647628       5.580018      -1.614319       4.764542          -0.000001
          288              F       1.211661       3.098462       3.658173      -0.212624      16.680668 0.24534623E+03  0.47696612E+04                                 4.991684                            4.723144       0.821752       2.501259                    0.998071      19.142176      42.914513       0.924025       0.340969      -1.172618      -0.003830       0.000420       0.000295       0.003864       0.024240       0.005370       0.026294      -0.142108      -0.132169      -0.053270      -0.048757       0.102027              5.104885       4.406226       1.189813       0.207480       7.246047       0.827801       3.662381           0.000033
          289              F       1.759245       1.093118       4.179135      -0.198260      15.951715 0.22935322E+03  0.43854371E+04                                 4.831007                            4.560336       1.083901       2.605865                    0.999000      18.809868      41.858707       0.942059       0.340032      -1.173104      -0.004323       0.001166       0.000902       0.004567      -0.042112       0.050056      -0.039327       0.001562       0.006064      -0.049632      -0.038286       0.087918              4.908953       5.823614      -1.110689       1.183183       4.508260      -0.906440       4.394984           0.000016
          290              F       1.349068       1.590211       2.141981      -0.197419      13.191963 0.18966216E+03  0.34596089E+04                                 4.165253                            4.094296       1.142954       2.622695                    0.999376      18.516376      40.297515       1.013096       0.331443      -1.180171      -0.011251       0.003637       0.007584       0.014047      -0.008921      -0.030827       0.019838       0.010420       0.221320      -0.047279      -0.038457       0.085736              4.104819       3.958353      -0.100377      -0.824495       3.305532       0.186087       5.050572           0.000002
          291              F       0.620089      10.809293      25.505557      -0.209066      17.444888 0.25219280E+03  0.49295223E+04                                 5.145537                            4.782228       0.978901       2.561828                    0.998838      19.006170      42.525577       0.921456       0.340063      -1.175086       0.005365       0.001101       0.003925       0.006738       0.028897      -0.055026      -0.032091       0.044699       0.054897      -0.047448      -0.039164       0.086612              5.340678       6.606237       0.740492      -1.998394       3.986014      -0.461785       5.429782           0.000014
          292              F       2.063468      12.349714      25.243170      -0.194194      15.684685 0.22618123E+03  0.43204420E+04                                 4.786072                            4.553896       0.678009       2.455928                    0.998240      18.986614      42.573853       0.932596       0.343828      -1.166959       0.000636      -0.012642      -0.007273       0.014598       0.042198       0.020294       0.043762      -0.056957      -0.054580      -0.043868      -0.039087       0.082955              4.823861       4.270592       0.923719       0.582932       5.790296       1.333859       4.410697           0.000013
          293              F       0.851042      11.767106      23.602773      -0.199326      14.526038 0.20721703E+03  0.38649313E+04                                 4.508571                            4.306413       1.029751       2.578647                    0.999365      18.739420      41.257751       0.978482       0.335612      -1.176330       0.004801      -0.001349      -0.000500       0.005012      -0.025153       0.053142      -0.039947       0.024457       0.137463      -0.052359      -0.042528       0.094887              4.546147       4.928523      -0.864056       1.368254       3.641264      -0.777488       5.068653           0.000004
          294              F       0.779505       9.181579      23.076411      -0.197809      15.517873 0.22542989E+03  0.42954172E+04                                 4.733786                            4.517456       0.763580       2.486337                    0.998474      18.876500      42.047248       0.946901       0.339475      -1.172615       0.008466      -0.000273      -0.000344       0.008477      -0.017974       0.052095      -0.024711       0.088940       0.008994      -0.056485      -0.028670       0.085155              4.770426       5.931991       0.283490       1.476076       3.694998       0.260156       4.684289           0.000017
          295              F       2.621187       8.152315      23.136448      -0.197529      14.887678 0.21374483E+03  0.40252620E+04                                 4.600592                            4.406268       0.818606       2.507059                    0.998537      18.877760      42.019611       0.954839       0.340626      -1.169780      -0.004368       0.007824       0.005045       0.010283      -0.050200      -0.039419       0.045681       0.002895      -0.015660      -0.050373      -0.040236       0.090609              4.611427       4.407310      -0.809872      -0.793989       4.923534       1.286595       4.503437           0.000010
          296              F       1.429560       8.262887      24.889296      -0.206776      14.484311 0.20687242E+03  0.38577119E+04                                 4.498568                            4.301784       1.076275       2.593564                    0.999389      18.799170      41.413570       0.979158       0.335449      -1.176225       0.002823       0.002204       0.005165       0.006285       0.018443      -0.034890      -0.062788      -0.013940       0.144568      -0.055642      -0.042663       0.098305              4.545133       4.223462       0.931696      -1.075003       4.346100      -1.134214       5.065837           0.000033
          297              F       5.994377       5.595563      21.649164      -0.211108      16.855628 0.23954270E+03  0.46277415E+04                                 5.039269                            4.662925       0.821840       2.508264                    0.997905      19.000331      42.424008       0.931440       0.340381      -1.173455       0.003306      -0.000313      -0.001889       0.003820       0.030234      -0.022793      -0.051838      -0.080033      -0.043450      -0.048851      -0.039525       0.088376              5.193861       4.078487       1.146451      -0.904299       6.204442      -1.848176       5.298654           0.000017
          298              F       0.629988       6.773065      21.261937      -0.194433      15.728648 0.23092806E+03  0.44322872E+04                                 4.789063                            4.599053       0.632602       2.440498                    0.997836      18.980749      42.606455       0.929102       0.343472      -1.167733      -0.010930      -0.000143      -0.008745       0.013999       0.006926       0.019255       0.001311       0.117159      -0.112562      -0.040727      -0.040166       0.080893              4.794092       6.228845       0.515923       0.866206       3.940057       0.423704       4.213374           0.000005
          299              F      -1.215080       7.739768      21.543384      -0.199691      15.322542 0.21854485E+03  0.41281142E+04                                 4.684874                            4.426919       1.041587       2.579655                    0.999515      18.807241      41.580938       0.964275       0.336275      -1.176519       0.004518       0.003574      -0.000952       0.005839      -0.047018      -0.025102       0.045403      -0.074874      -0.077118      -0.050264      -0.044900       0.095164              4.776477       3.984917      -0.967556      -0.647625       5.579992       1.614310       4.764522          -0.000002
          300              F       4.480102       4.984341      19.541173      -0.212626      16.680704 0.24534691E+03  0.47696777E+04                                 4.991691                            4.723150       0.821744       2.501255                    0.998071      19.142202      42.914589       0.924024       0.340968      -1.172618       0.003830      -0.000419       0.000298       0.003864       0.024240      -0.005370      -0.026295      -0.142108      -0.132169      -0.053270      -0.048757       0.102027              5.104891       4.406231       1.189815      -0.207481       7.246057      -0.827803       3.662386           0.000033
          301              F       3.932518       6.989684      20.062135      -0.198258      15.951687 0.22935268E+03  0.43854242E+04                                 4.831001                            4.560330       1.083899       2.605864                    0.999000      18.809854      41.858662       0.942060       0.340032      -1.173104       0.004323      -0.001167       0.000904       0.004568      -0.042112      -0.050056       0.039327       0.001561       0.006067      -0.049633      -0.038285       0.087918              4.908946       5.823605      -1.110687      -1.183183       4.508253       0.906440       4.394981           0.000017
          302              F       4.342695       6.492592      18.024981      -0.197421      13.192025 0.18966335E+03  0.34596366E+04                                 4.165268                            4.094311       1.142941       2.622689                    0.999376      18.516413      40.297642       1.013094       0.331443      -1.180170       0.011251      -0.003636       0.007585       0.014047      -0.008921       0.030827      -0.019839       0.010421       0.221320      -0.047279      -0.038457       0.085736              4.104834       3.958367      -0.100378       0.824499       3.305542      -0.186088       5.050592           0.000002
          303              F       2.285200      13.439114       9.622557      -0.209070      17.444940 0.25219377E+03  0.49295463E+04                                 5.145548                            4.782238       0.978899       2.561827                    0.998838      19.006198      42.525669       0.921455       0.340063      -1.175085      -0.005364      -0.001102       0.003921       0.006735       0.028897       0.055025       0.032091       0.044699       0.054894      -0.047447      -0.039163       0.086611              5.340690       6.606255       0.740493       1.998399       3.986022       0.461786       5.429793           0.000014
          304              F       0.841821      11.898694       9.360170      -0.194194      15.684647 0.22618048E+03  0.43204241E+04                                 4.786062                            4.553887       0.678018       2.455931                    0.998240      18.986599      42.573796       0.932597       0.343828      -1.166959      -0.000637       0.012640      -0.007277       0.014599       0.042198      -0.020294      -0.043760      -0.056959      -0.054582      -0.043867      -0.039088       0.082955              4.823852       4.270584       0.923717      -0.582930       5.790284      -1.333855       4.410688           0.000013
          305              F       2.054247      12.481302       7.719773      -0.199321      14.525936 0.20721514E+03  0.38648868E+04                                 4.508548                            4.306391       1.029765       2.578654                    0.999365      18.739358      41.257550       0.978485       0.335611      -1.176330      -0.004802       0.001348      -0.000504       0.005013      -0.025152      -0.053143       0.039948       0.024457       0.137468      -0.052359      -0.042530       0.094889              4.546123       4.928497      -0.864049      -1.368246       3.641246       0.777482       5.068627           0.000004
          306              F       2.125784      15.066829       7.193411      -0.197806      15.517801 0.22542853E+03  0.42953844E+04                                 4.733769                            4.517440       0.763590       2.486342                    0.998474      18.876461      42.047115       0.946903       0.339475      -1.172615      -0.008467       0.000273      -0.000347       0.008478      -0.017974      -0.052097       0.024711       0.088940       0.008997      -0.056485      -0.028671       0.085156              4.770409       5.931967       0.283489      -1.476071       3.694986      -0.260156       4.684274           0.000018
          307              F       0.284102      16.096093       7.253448      -0.197527      14.887668 0.21374467E+03  0.40252583E+04                                 4.600591                            4.406267       0.818603       2.507059                    0.998537      18.877747      42.019578       0.954839       0.340626      -1.169780       0.004369      -0.007825       0.005041       0.010282      -0.050200       0.039420      -0.045681       0.002896      -0.015656      -0.050374      -0.040236       0.090610              4.611426       4.407307      -0.809872       0.793988       4.923534      -1.286596       4.503436           0.000010
          308              F       1.475729      15.985520       9.006296      -0.206781      14.484396 0.20687400E+03  0.38577493E+04                                 4.498588                            4.301803       1.076270       2.593561                    0.999389      18.799223      41.413744       0.979156       0.335449      -1.176224      -0.002822      -0.002202       0.005161       0.006281       0.018443       0.034889       0.062787      -0.013941       0.144563      -0.055640      -0.042663       0.098303              4.545153       4.223480       0.931702       1.075009       4.346119       1.134220       5.065860           0.000033

******************************************************
Auxiliary information for the entire system
The total spin magnetic moment of the unit cell is   23.996497
The total net atomic charge of the unit cell is   -0.000003
Accuracy of reproducing the electrostatic potential in the unit cell:
  The inner radius (bohr) =    5.0000
  The outer radius (bohr) =   12.0000
  Valid grid points have density less than (e/(bohr^3)) =    0.0001
  The number of valid grid points were=         3074
  The rms potential error without charges in kcal/mol is=      3.95672
  The rms potential error with partial charges in kcal/mol is=      1.13958
  The RRMSE value at monopole order=      0.28801
  The rms potential error with partial charges and cloud penetration in kcal/mol is=      1.14204
  The RRMSE value at monopole order with cloud penetration is=      0.28863
  The rms potential error with partial charges and atomic dipoles in kcal/mol is=      0.52539
  The RRMSE value at dipole order=      0.13278
  The rms potential error with partial charges, atomic dipoles and cloud penetration in kcal/mol is=      0.51819
  The RRMSE value at dipole order with cloud penetration=      0.13097

******************************************************
The electron densities and ab initio electrostatic potential were computed in VASP using the PBE functional and
projector augmented wave method. See the main text of the journal article for a description of computational details.
The atomic charges, dipoles, and quadrupoles were computed with the DDEC6 method as described in
(a) T. A. Manz and N. Gabaldon Limas, RSC Adv. 6 (2016) 47771-47801 DOI: 10.1039/c6ra04656h
(b) N. Gabaldon Limas and T. A. Manz, RSC Adv. 8 (2018) 2678-2707 DOI: 10.1039/c7ra11829e.
For each atom in the material, the electron cloud parameters were fit to the spherically averaged atom-in-material
electron density using radial positions for which this density was between 10^-4 and 10^-2 electrons per cubic bohr.
The polarizabilities, dispersion coefficients, and quantum Drude oscillator (QDO) parameters were fit using the MCLF method.
The magnetic structure of the system was optimized in VASP from the default ferromagnetic initial guess using spin polarization.
The atomic spin moments (ASMs) were computed on this optimized magnetic structure using the DDEC6 partition as inputs
to the method of T. A. Manz and D. S. Sholl, J. Chem. Theory Comput. 7 (2011) 4146-4164 DOI: 10.1021/ct200539n.
The RMSE and RRMSE were computed using a uniform grid with Ewald summation.
