# Supplementary material for: A collection of forcefield precursors for metal–organic frameworks
Source: RSC Adv. 2019 Nov 13;9(63):36492–507. doi: 10.1039/c9ra07327b (PMC9075174; doi:10.1039/c9ra07327b)
Supplement: RA-009-C9RA07327B-s5904 [file RA-009-C9RA07327B-s5904.xyz]

  120
jmolscript: load "" {1 1 1} spacegroup "x,y,z" unitcell [{      9.320000     0.000000     0.000000 }, {     -2.393190    12.378784     0.000000 }, {      0.000000     0.000000    16.107000 }]
Zn     3.367477     0.287931    14.698926     0.958822
Zn     0.095928     5.901461     6.645426     0.958822
Zn     3.559333    12.090853     1.408074     0.958822
Zn     6.830882     6.477323     9.461574     0.958822
H      8.711737     1.121518    14.784615     0.115813
H      0.079634     3.661644    11.772606     0.114754
H      5.646948     2.974622    12.995128     0.120614
H      4.071668     5.067874     6.731115     0.115812
H      3.383771     2.527748     3.719106     0.114754
H      7.136457     3.214770     4.941628     0.120614
H     -1.784927    11.257266     1.322385     0.115812
H      6.847176     8.717140     4.334394     0.114754
H      1.279862     9.404162     3.111872     0.120614
H      2.855142     7.310910     9.375885     0.115812
H      3.543039     9.851036    12.387894     0.114754
H     -0.209647     9.164014    11.165372     0.120614
H     -1.151692     8.849593    15.349971     0.159178
H      7.764598     7.601811    14.491468     0.155863
H      6.840424     8.077157    15.665668     0.148434
H      5.543873    10.203832    15.346750     0.157519
H      5.584253    10.828960    13.908394     0.162628
H      6.790132    11.036924    14.887700     0.165950
H      6.095820     8.703523    13.697393     0.298110
H      7.313213     9.440061    13.436459     0.309762
H      2.221907     9.718583     7.296471     0.159179
H      2.625617    10.966365     6.437968     0.155863
H      3.549791    10.491019     7.612168     0.148434
H      4.846342     8.364344     7.293250     0.157519
H      4.805962     7.739216     5.854894     0.162628
H      3.600083     7.531252     6.834200     0.165950
H      4.294395     9.864653     5.643893     0.298110
H      3.077002     9.128115     5.382959     0.309762
H      8.078502     3.529191     0.757029     0.159179
H     -0.837788     4.776973     1.615532     0.155863
H      0.086386     4.301627     0.441332     0.148434
H      1.382937     2.174952     0.760250     0.157519
H      1.342557     1.549824     2.198606     0.162628
H      0.136678     1.341860     1.219300     0.165950
H      0.830990     3.675261     2.409607     0.298110
H     -0.386403     2.938723     2.670541     0.309762
H      4.704903     2.660201     8.810529     0.159179
H      4.301193     1.412419     9.669032     0.155863
H      3.377019     1.887765     8.494832     0.148434
H      2.080468     4.014440     8.813750     0.157519
H      2.120848     4.639568    10.252105     0.162628
H      3.326727     4.847532     9.272800     0.165950
H      2.632415     2.514131    10.463107     0.298110
H      3.849808     3.250669    10.724041     0.309762
C      7.021024     1.955848    14.051747    -0.032506
C      8.390224     1.709510    14.138725    -0.145966
C     -0.040318     2.329687    13.272168    -0.027189
C     -0.517392     3.220960    12.333130    -0.137588
C      7.436203     3.467297    12.217159    -0.019082
C      6.560853     2.822363    13.075663    -0.128371
C      6.082713     1.275015    15.011724     0.618214
C      1.443897     2.009077    13.376863     0.599888
C      6.906634     4.417988    11.175037     0.585101
C      5.762381     4.233544     5.998247    -0.032507
C      4.393181     4.479882     6.085225    -0.145966
C      3.503723     3.859705     5.218668    -0.027188
C      3.980797     2.968432     4.279630    -0.137588
C      5.347202     2.722095     4.163660    -0.019082
C      6.222552     3.367029     5.022163    -0.128371
C      6.700692     4.914377     6.958224     0.618214
C      2.019508     4.180315     5.323363     0.599888
C      5.876771     1.771404     3.121537     0.585100
C     -0.094214    10.422936     2.055253    -0.032506
C     -1.463414    10.669274     1.968275    -0.145965
C      6.967128    10.049097     2.834832    -0.027189
C      7.444202     9.157824     3.773870    -0.137588
C     -0.509393     8.911487     3.889840    -0.019083
C      0.365957     9.556421     3.031337    -0.128371
C      0.844097    11.103769     1.095276     0.618214
C      5.482913    10.369707     2.730137     0.599888
C      0.020176     7.960796     4.931963     0.585101
C      1.164429     8.145240    10.108753    -0.032506
C      2.533629     7.898902    10.021775    -0.145966
C      3.423087     8.519079    10.888332    -0.027189
C      2.946013     9.410352    11.827370    -0.137588
C      1.579608     9.656689    11.943340    -0.019082
C      0.704258     9.011755    11.084837    -0.128371
C      0.226118     7.464407     9.148776     0.618214
C      4.907302     8.198469    10.783637     0.599888
C      1.050039    10.607380    12.985463     0.585101
C      7.432163     8.366820    14.966624    -0.291332
C      6.110110    10.422936    14.602606    -0.287003
C      2.958052    10.201356     6.913124    -0.291332
C      4.280105     8.145240     6.549106    -0.287003
C     -0.505353     4.011964     1.140376    -0.291332
C      0.816700     1.955848     1.504394    -0.287003
C      3.968758     2.177428     9.193876    -0.291333
C      2.646705     4.233544     9.557894    -0.287003
O      4.861335     1.547348    14.910250    -0.580195
O      6.584206     0.484010    15.831570    -0.557552
O      1.751307     1.262636    14.354558    -0.587701
O      2.229855     2.455951    12.563460    -0.595540
O      7.714135     5.254794    10.695048    -0.568190
O      5.710514     4.352380    10.844843    -0.597481
O      7.922070     4.642044     6.856750    -0.580194
O      6.199199     5.705382     7.778070    -0.557553
O      1.712098     4.926756     6.301058    -0.587701
O      1.233550     3.733441     4.509960    -0.595538
O      5.069270     0.934598     2.641548    -0.568192
O      7.072891     1.837012     2.791343    -0.597480
O      2.065475    10.831436     1.196750    -0.580195
O      0.342604    11.894774     0.275430    -0.557552
O      5.175503    11.116148     1.752442    -0.587700
O      4.696955     9.922833     3.543540    -0.595540
O     -0.787325     7.123990     5.411952    -0.568191
O      1.216296     8.026404     5.262157    -0.597480
O     -0.995260     7.736740     9.250250    -0.580194
O      0.727611     6.673402     8.328930    -0.557552
O      5.214712     7.452028     9.805942    -0.587701
O      5.693260     8.645343    11.597040    -0.595539
O      1.857540    11.444186    13.465452    -0.568191
O     -0.146081    10.541772    13.315657    -0.597480
N      6.740340     9.197437    14.085572    -0.114954
N      3.649875     9.370739     6.032071    -0.114954
N      0.186470     3.181347     2.021428    -0.114955
N      3.276935     3.008045    10.074928    -0.114954

The following XYZ coordinates are in angstroms. Other properties are in atomic units.
The sperically averaged electron density of each atom fit to a function of the form exp(a - br)
eigen_1, eigen_2 and eigen_3 are the three eigenvalues of traceless quadrupole moment tensor
  atom number  atomic symbol              X              Y              Z     net charge C6 coefficient C8 coefficient C10 coefficient fluctuating dipole atomic polarizability isotropic forcefield polarizability              a              b squared Pearson coefficient          <r^3>          <r^4>         wp_QDO          m_QDO          q_QDO       dipole_x       dipole_y       dipole_z         dipole            Qxy            Qxz            Qyz     Q(x^2-y^2)  Q(3z^2 - R^2)        eigen_1        eigen_2        eigen_3 static polarizability      alpha(xx)      alpha(xy)      alpha(xz)      alpha(yy)      alpha(yz)      alpha(zz) atomic spin moment
            1             Zn       3.367477       0.287931      14.698926       0.958822      91.273395 0.18122131E+04  0.57456289E+05                                16.952850                           14.247122      -0.039850       1.863415                    0.998408      45.582591     125.982730       0.459940       0.420026      -1.125131      -0.017265       0.024990       0.008062       0.031425       0.004610      -0.045662       0.012336       0.003700      -0.056886      -0.054524       0.009888       0.044636             19.756810      21.169095      -0.986545       0.739643      18.330117       0.500018      19.771217           0.000005
            2             Zn       0.095928       5.901461       6.645426       0.958822      91.273380 0.18122127E+04  0.57456275E+05                                16.952852                           14.247123      -0.039853       1.863415                    0.998408      45.582582     125.982719       0.459940       0.420026      -1.125131       0.017265      -0.024990       0.008062       0.031425       0.004610       0.045662      -0.012336       0.003700      -0.056886      -0.054524       0.009888       0.044636             19.756812      21.169101      -0.986547      -0.739643      18.330116      -0.500014      19.771219           0.000006
            3             Zn       3.559333      12.090853       1.408074       0.958822      91.273384 0.18122128E+04  0.57456277E+05                                16.952849                           14.247120      -0.039850       1.863415                    0.998408      45.582588     125.982717       0.459940       0.420026      -1.125131       0.017265      -0.024990      -0.008062       0.031425       0.004610      -0.045662       0.012336       0.003700      -0.056886      -0.054524       0.009888       0.044636             19.756808      21.169095      -0.986544       0.739643      18.330114       0.500017      19.771215           0.000006
            4             Zn       6.830882       6.477323       9.461574       0.958822      91.273413 0.18122135E+04  0.57456306E+05                                16.952856                           14.247126      -0.039852       1.863415                    0.998408      45.582592     125.982756       0.459940       0.420026      -1.125131      -0.017265       0.024990      -0.008062       0.031425       0.004610       0.045662      -0.012336       0.003699      -0.056886      -0.054524       0.009888       0.044636             19.756817      21.169105      -0.986545      -0.739643      18.330121      -0.500015      19.771224           0.000005
            5              H       8.711737       1.121518      14.784615       0.115813       0.999071 0.72076280E+01  0.70094951E+02                                 1.740441                            1.635877      -1.383376       2.219061                    0.994022       3.874809      11.399993       0.452347       1.392323      -0.682680       0.012970      -0.024568       0.023952       0.036681      -0.004747       0.004182      -0.010022      -0.006332       0.012571      -0.008227      -0.006512       0.014738              1.803834       1.695055      -0.170338       0.170049       1.828125      -0.386312       1.888323          -0.000003
            6              H       0.079634       3.661644      11.772606       0.114754       1.133455 0.82719732E+01  0.81843388E+02                                 1.775773                            1.664199      -1.325352       2.246378                    0.994916       3.657480      10.260356       0.493059       1.255546      -0.712718       0.020668       0.019704      -0.021102       0.035507       0.006998      -0.003953      -0.004499       0.000984       0.013563      -0.009308      -0.001299       0.010607              1.826493       1.967832       0.203057      -0.364701       1.672378      -0.412915       1.839270          -0.000003
            7              H       5.646948       2.974622      12.995128       0.120614       1.230321 0.93438851E+01  0.95304196E+02                                 1.882198                            1.775549      -1.394714       2.219709                    0.994128       3.705974      10.554169       0.474627       1.265228      -0.711383      -0.037106       0.005637      -0.000917       0.037543      -0.004917      -0.000324       0.002024       0.010131      -0.024815      -0.008847      -0.002407       0.011254              1.920019       2.497289      -0.099184       0.124228       1.589425      -0.200975       1.673345          -0.000003
            8              H       4.071668       5.067874       6.731115       0.115812       0.999071 0.72076257E+01  0.70094926E+02                                 1.740441                            1.635877      -1.383376       2.219061                    0.994022       3.874809      11.399994       0.452347       1.392324      -0.682680      -0.012970       0.024568       0.023952       0.036681      -0.004747      -0.004182       0.010022      -0.006332       0.012571      -0.008227      -0.006512       0.014738              1.803834       1.695056      -0.170338      -0.170049       1.828125       0.386312       1.888323          -0.000004
            9              H       3.383771       2.527748       3.719106       0.114754       1.133454 0.82719676E+01  0.81843320E+02                                 1.775772                            1.664198      -1.325352       2.246378                    0.994916       3.657479      10.260353       0.493059       1.255546      -0.712718      -0.020668      -0.019704      -0.021102       0.035507       0.006998       0.003953       0.004499       0.000984       0.013562      -0.009308      -0.001300       0.010607              1.826493       1.967832       0.203057       0.364701       1.672378       0.412915       1.839270          -0.000004
           10              H       7.136457       3.214770       4.941628       0.120614       1.230325 0.93439222E+01  0.95304668E+02                                 1.882202                            1.775552      -1.394718       2.219707                    0.994128       3.705981      10.554194       0.474627       1.265228      -0.711383       0.037106      -0.005637      -0.000917       0.037543      -0.004917       0.000324      -0.002024       0.010131      -0.024815      -0.008847      -0.002407       0.011254              1.920023       2.497295      -0.099184      -0.124228       1.589428       0.200976       1.673348          -0.000003
           11              H      -1.784927      11.257266       1.322385       0.115812       0.999071 0.72076326E+01  0.70095010E+02                                 1.740442                            1.635877      -1.383377       2.219061                    0.994022       3.874811      11.400001       0.452347       1.392323      -0.682680      -0.012970       0.024568      -0.023952       0.036681      -0.004747       0.004182      -0.010022      -0.006332       0.012571      -0.008227      -0.006512       0.014738              1.803835       1.695056      -0.170338       0.170049       1.828126      -0.386312       1.888324          -0.000004
           12              H       6.847176       8.717140       4.334394       0.114754       1.133454 0.82719664E+01  0.81843306E+02                                 1.775772                            1.664198      -1.325351       2.246379                    0.994916       3.657479      10.260353       0.493059       1.255546      -0.712718      -0.020668      -0.019704       0.021102       0.035507       0.006998      -0.003953      -0.004499       0.000984       0.013562      -0.009307      -0.001299       0.010607              1.826493       1.967832       0.203057      -0.364700       1.672377      -0.412915       1.839270          -0.000004
           13              H       1.279862       9.404162       3.111872       0.120614       1.230323 0.93439058E+01  0.95304455E+02                                 1.882200                            1.775550      -1.394716       2.219708                    0.994128       3.705978      10.554181       0.474627       1.265228      -0.711383       0.037106      -0.005637       0.000917       0.037543      -0.004917      -0.000324       0.002024       0.010131      -0.024815      -0.008847      -0.002407       0.011254              1.920021       2.497292      -0.099184       0.124228       1.589426      -0.200975       1.673346          -0.000003
           14              H       2.855142       7.310910       9.375885       0.115812       0.999071 0.72076335E+01  0.70095019E+02                                 1.740442                            1.635877      -1.383377       2.219061                    0.994022       3.874811      11.400000       0.452347       1.392323      -0.682680       0.012970      -0.024568      -0.023952       0.036681      -0.004747      -0.004182       0.010022      -0.006332       0.012571      -0.008227      -0.006512       0.014738              1.803835       1.695056      -0.170338      -0.170049       1.828126       0.386312       1.888324          -0.000004
           15              H       3.543039       9.851036      12.387894       0.114754       1.133454 0.82719642E+01  0.81843275E+02                                 1.775772                            1.664198      -1.325350       2.246379                    0.994916       3.657478      10.260348       0.493059       1.255546      -0.712718       0.020668       0.019704       0.021102       0.035507       0.006998       0.003953       0.004499       0.000984       0.013562      -0.009307      -0.001299       0.010607              1.826492       1.967831       0.203057       0.364700       1.672377       0.412915       1.839269          -0.000003
           16              H      -0.209647       9.164014      11.165372       0.120614       1.230325 0.93439257E+01  0.95304720E+02                                 1.882203                            1.775553      -1.394719       2.219707                    0.994128       3.705982      10.554200       0.474627       1.265229      -0.711383      -0.037106       0.005637       0.000917       0.037542      -0.004917       0.000324      -0.002024       0.010131      -0.024815      -0.008847      -0.002407       0.011254              1.920024       2.497296      -0.099184      -0.124228       1.589428       0.200976       1.673349          -0.000004
           17              H      -1.151692       8.849593      15.349971       0.159178       1.011742 0.75101776E+01  0.72036064E+02                                 1.633426                            1.576526      -0.900378       2.475415                    0.999090       3.172078       8.567155       0.514545       1.241033      -0.719723       0.017377       0.014290       0.007210       0.023625       0.000604       0.011594      -0.003793      -0.001062      -0.025247      -0.016056       0.004990       0.011065              1.644789       1.830226       0.336161       0.332781       1.546314       0.205902       1.557826          -0.000003
           18              H       7.764598       7.601811      14.491468       0.155863       0.911269 0.62933908E+01  0.56669705E+02                                 1.416820                            1.358544      -0.717358       2.556939                    0.999960       2.824842       6.947802       0.618509       1.099750      -0.756014       0.009537      -0.015945      -0.012877       0.022606      -0.009708       0.003864       0.001139      -0.006920       0.018628      -0.014129       0.005783       0.008346              1.434557       1.211982      -0.244959      -0.107449       1.762416       0.298080       1.329273          -0.000004
           19              H       6.840424       8.077157      15.665668       0.148434       0.923868 0.66160060E+01  0.60119982E+02                                 1.408726                            1.378176      -0.712945       2.551121                    0.999959       2.849622       6.963276       0.626092       1.076577      -0.762629      -0.013475      -0.003391       0.014727       0.020247      -0.004033      -0.000914      -0.009395       0.013626       0.002688      -0.014159       0.005657       0.008502              1.402007       1.345585       0.107462      -0.285247       1.274607      -0.185677       1.585828          -0.000003
           20              H       5.543873      10.203832      15.346750       0.157519       0.977206 0.72115130E+01  0.68664912E+02                                 1.615025                            1.559729      -0.802147       2.515818                    0.999714       3.167573       8.601841       0.508504       1.265037      -0.714283      -0.015514       0.000378       0.017800       0.023614      -0.000205      -0.010886      -0.000682      -0.005242      -0.017778      -0.014143       0.005586       0.008557              1.634358       1.626045       0.014873      -0.402700       1.357815      -0.044913       1.919215          -0.000003
           21              H       5.584253      10.828960      13.908394       0.162628       0.956874 0.68935008E+01  0.65048422E+02                                 1.609704                            1.538193      -0.736298       2.555814                    0.999952       3.127322       8.517250       0.504308       1.287103      -0.709591      -0.013629       0.015798      -0.014512       0.025416      -0.009777       0.004232      -0.002624      -0.003624       0.006125      -0.011170      -0.000180       0.011349              1.639066       1.641015      -0.238314       0.398088       1.544153      -0.186264       1.732029          -0.000004
           22              H       6.790132      11.036924      14.887700       0.165950       0.816847 0.57389875E+01  0.52506508E+02                                 1.524129                            1.461478      -0.884559       2.492291                    0.998760       3.266401       9.197297       0.479676       1.395662      -0.685069       0.016142       0.019446       0.007295       0.026305       0.001216       0.002280       0.009272      -0.007079      -0.022549      -0.012168       0.000042       0.012126              1.557982       1.635027       0.324167       0.175581       1.683361       0.193102       1.355559          -0.000003
           23              H       6.095820       8.703523      13.697393       0.298110       0.617409 0.39143957E+01  0.32225797E+02                                 1.230238                            1.181531      -1.027486       2.512058                    0.999869       2.424171       6.269037       0.556302       1.337385      -0.699297      -0.025627      -0.023226      -0.002744       0.034695       0.006643      -0.006419      -0.001709      -0.001641      -0.039169      -0.015047       0.000671       0.014377              1.256756       1.337192       0.206566       0.266757       1.192349       0.180190       1.240727          -0.000003
           24              H       7.313213       9.440061      13.436459       0.309762       0.553358 0.35242251E+01  0.28875529E+02                                 1.235565                            1.194114      -1.124358       2.470476                    0.999773       2.618405       7.246137       0.492698       1.517256      -0.663183       0.017802       0.009184      -0.020917       0.028962      -0.008328      -0.002282      -0.002969      -0.015429       0.019460      -0.015097       0.005675       0.009422              1.253380       1.362204       0.117097      -0.255356       1.076727      -0.075805       1.321209          -0.000004
           25              H       2.221907       9.718583       7.296471       0.159179       1.011740 0.75101602E+01  0.72035854E+02                                 1.633424                            1.576524      -0.900376       2.475417                    0.999090       3.172074       8.567141       0.514545       1.241032      -0.719723      -0.017377      -0.014290       0.007210       0.023625       0.000604      -0.011594       0.003793      -0.001062      -0.025247      -0.016056       0.004990       0.011065              1.644786       1.830224       0.336160      -0.332780       1.546312      -0.205902       1.557824          -0.000003
           26              H       2.625617      10.966365       6.437968       0.155863       0.911268 0.62933793E+01  0.56669575E+02                                 1.416819                            1.358543      -0.717357       2.556939                    0.999960       2.824839       6.947793       0.618509       1.099751      -0.756014      -0.009537       0.015945      -0.012877       0.022606      -0.009708      -0.003864      -0.001139      -0.006920       0.018628      -0.014129       0.005783       0.008346              1.434555       1.211981      -0.244959       0.107449       1.762414      -0.298080       1.329271          -0.000004
           27              H       3.549791      10.491019       7.612168       0.148434       0.923867 0.66160016E+01  0.60119927E+02                                 1.408725                            1.378175      -0.712945       2.551121                    0.999959       2.849622       6.963273       0.626093       1.076576      -0.762629       0.013475       0.003391       0.014727       0.020247      -0.004033       0.000914       0.009395       0.013626       0.002688      -0.014159       0.005657       0.008502              1.402006       1.345584       0.107462       0.285247       1.274606       0.185677       1.585827          -0.000003
           28              H       4.846342       8.364344       7.293250       0.157519       0.977205 0.72114987E+01  0.68664740E+02                                 1.615024                            1.559728      -0.802145       2.515819                    0.999714       3.167570       8.601830       0.508504       1.265037      -0.714283       0.015514      -0.000378       0.017800       0.023614      -0.000205       0.010886       0.000682      -0.005242      -0.017778      -0.014143       0.005586       0.008557              1.634357       1.626043       0.014873       0.402699       1.357813       0.044914       1.919213          -0.000003
           29              H       4.805962       7.739216       5.854894       0.162628       0.956875 0.68935095E+01  0.65048527E+02                                 1.609705                            1.538194      -0.736298       2.555814                    0.999952       3.127324       8.517258       0.504308       1.287103      -0.709591       0.013629      -0.015798      -0.014512       0.025415      -0.009777      -0.004232       0.002624      -0.003624       0.006125      -0.011170      -0.000180       0.011349              1.639067       1.641016      -0.238314      -0.398088       1.544154       0.186264       1.732030          -0.000003
           30              H       3.600083       7.531252       6.834200       0.165950       0.816847 0.57389904E+01  0.52506534E+02                                 1.524129                            1.461477      -0.884557       2.492292                    0.998760       3.266401       9.197293       0.479676       1.395661      -0.685069      -0.016142      -0.019446       0.007295       0.026305       0.001216      -0.002280      -0.009272      -0.007079      -0.022549      -0.012168       0.000042       0.012126              1.557982       1.635026       0.324167      -0.175581       1.683360      -0.193102       1.355559          -0.000003
           31              H       4.294395       9.864653       5.643893       0.298110       0.617409 0.39143946E+01  0.32225784E+02                                 1.230238                            1.181530      -1.027486       2.512058                    0.999869       2.424171       6.269036       0.556302       1.337385      -0.699297       0.025627       0.023226      -0.002744       0.034695       0.006643       0.006419       0.001709      -0.001641      -0.039168      -0.015047       0.000671       0.014377              1.256756       1.337192       0.206567      -0.266757       1.192349      -0.180190       1.240726          -0.000003
           32              H       3.077002       9.128115       5.382959       0.309762       0.553357 0.35242203E+01  0.28875476E+02                                 1.235564                            1.194112      -1.124358       2.470476                    0.999773       2.618403       7.246127       0.492699       1.517255      -0.663183      -0.017802      -0.009184      -0.020917       0.028962      -0.008328       0.002282       0.002969      -0.015429       0.019460      -0.015097       0.005675       0.009422              1.253379       1.362203       0.117097       0.255355       1.076726       0.075805       1.321207          -0.000004
           33              H       8.078502       3.529191       0.757029       0.159179       1.011741 0.75101683E+01  0.72035950E+02                                 1.633424                            1.576524      -0.900377       2.475416                    0.999090       3.172076       8.567147       0.514545       1.241032      -0.719723      -0.017377      -0.014290      -0.007210       0.023625       0.000604       0.011594      -0.003793      -0.001062      -0.025247      -0.016056       0.004990       0.011065              1.644787       1.830225       0.336160       0.332781       1.546312       0.205902       1.557824          -0.000003
           34              H      -0.837788       4.776973       1.615532       0.155863       0.911268 0.62933861E+01  0.56669651E+02                                 1.416819                            1.358544      -0.717358       2.556939                    0.999960       2.824841       6.947799       0.618509       1.099751      -0.756014      -0.009537       0.015945       0.012877       0.022606      -0.009708       0.003864       0.001139      -0.006920       0.018628      -0.014129       0.005783       0.008346              1.434556       1.211981      -0.244959      -0.107449       1.762415       0.298080       1.329272          -0.000004
           35              H       0.086386       4.301627       0.441332       0.148434       0.923868 0.66160048E+01  0.60119967E+02                                 1.408725                            1.378176      -0.712945       2.551121                    0.999959       2.849622       6.963275       0.626092       1.076577      -0.762629       0.013474       0.003391      -0.014727       0.020247      -0.004033      -0.000914      -0.009395       0.013626       0.002688      -0.014159       0.005657       0.008502              1.402006       1.345585       0.107462      -0.285247       1.274606      -0.185677       1.585828          -0.000003
           36              H       1.382937       2.174952       0.760250       0.157519       0.977205 0.72115027E+01  0.68664788E+02                                 1.615024                            1.559728      -0.802146       2.515819                    0.999714       3.167571       8.601833       0.508504       1.265037      -0.714284       0.015514      -0.000379      -0.017800       0.023614      -0.000205      -0.010886      -0.000682      -0.005242      -0.017778      -0.014143       0.005586       0.008557              1.634357       1.626044       0.014873      -0.402700       1.357814      -0.044913       1.919214          -0.000003
           37              H       1.342557       1.549824       2.198606       0.162628       0.956875 0.68935056E+01  0.65048482E+02                                 1.609705                            1.538194      -0.736298       2.555814                    0.999952       3.127323       8.517255       0.504308       1.287103      -0.709591       0.013629      -0.015798       0.014512       0.025415      -0.009777       0.004232      -0.002624      -0.003624       0.006125      -0.011170      -0.000180       0.011349              1.639067       1.641016      -0.238314       0.398088       1.544154      -0.186264       1.732030          -0.000003
           38              H       0.136678       1.341860       1.219300       0.165950       0.816847 0.57389893E+01  0.52506522E+02                                 1.524129                            1.461477      -0.884558       2.492292                    0.998760       3.266401       9.197293       0.479676       1.395661      -0.685069      -0.016142      -0.019446      -0.007295       0.026305       0.001216       0.002280       0.009272      -0.007079      -0.022549      -0.012168       0.000042       0.012126              1.557982       1.635026       0.324167       0.175581       1.683360       0.193102       1.355559          -0.000003
           39              H       0.830990       3.675261       2.409607       0.298110       0.617409 0.39143945E+01  0.32225787E+02                                 1.230238                            1.181531      -1.027487       2.512058                    0.999869       2.424171       6.269038       0.556302       1.337386      -0.699296       0.025627       0.023226       0.002744       0.034695       0.006643      -0.006419      -0.001709      -0.001641      -0.039169      -0.015047       0.000671       0.014377              1.256756       1.337192       0.206566       0.266757       1.192349       0.180190       1.240727          -0.000004
           40              H      -0.386403       2.938723       2.670541       0.309762       0.553357 0.35242241E+01  0.28875519E+02                                 1.235565                            1.194113      -1.124359       2.470476                    0.999773       2.618405       7.246137       0.492698       1.517256      -0.663183      -0.017802      -0.009184       0.020917       0.028962      -0.008328      -0.002282      -0.002969      -0.015429       0.019460      -0.015097       0.005675       0.009422              1.253380       1.362204       0.117097      -0.255356       1.076727      -0.075805       1.321209          -0.000004
           41              H       4.704903       2.660201       8.810529       0.159179       1.011740 0.75101603E+01  0.72035860E+02                                 1.633424                            1.576524      -0.900377       2.475416                    0.999090       3.172074       8.567143       0.514545       1.241033      -0.719723       0.017377       0.014290      -0.007210       0.023625       0.000604      -0.011594       0.003793      -0.001062      -0.025247      -0.016056       0.004990       0.011065              1.644787       1.830224       0.336160      -0.332781       1.546312      -0.205902       1.557824          -0.000003
           42              H       4.301193       1.412419       9.669032       0.155863       0.911268 0.62933847E+01  0.56669640E+02                                 1.416820                            1.358544      -0.717358       2.556939                    0.999960       2.824840       6.947798       0.618508       1.099751      -0.756014       0.009537      -0.015945       0.012877       0.022606      -0.009708      -0.003864      -0.001139      -0.006920       0.018628      -0.014129       0.005783       0.008346              1.434557       1.211982      -0.244959       0.107449       1.762416      -0.298080       1.329272          -0.000004
           43              H       3.377019       1.887765       8.494832       0.148434       0.923866 0.66159941E+01  0.60119844E+02                                 1.408724                            1.378175      -0.712945       2.551121                    0.999959       2.849620       6.963268       0.626093       1.076576      -0.762629      -0.013475      -0.003391      -0.014727       0.020247      -0.004033       0.000914       0.009395       0.013626       0.002688      -0.014159       0.005657       0.008502              1.402005       1.345584       0.107462       0.285247       1.274605       0.185677       1.585827          -0.000003
           44              H       2.080468       4.014440       8.813750       0.157519       0.977205 0.72115028E+01  0.68664789E+02                                 1.615024                            1.559728      -0.802146       2.515819                    0.999714       3.167571       8.601833       0.508504       1.265037      -0.714284      -0.015514       0.000378      -0.017800       0.023614      -0.000205       0.010886       0.000682      -0.005242      -0.017778      -0.014143       0.005586       0.008557              1.634357       1.626043       0.014873       0.402700       1.357813       0.044914       1.919214          -0.000003
           45              H       2.120848       4.639568      10.252105       0.162628       0.956875 0.68935056E+01  0.65048484E+02                                 1.609705                            1.538194      -0.736298       2.555814                    0.999952       3.127324       8.517259       0.504308       1.287103      -0.709591      -0.013629       0.015798       0.014512       0.025415      -0.009777      -0.004232       0.002624      -0.003624       0.006125      -0.011170      -0.000180       0.011349              1.639067       1.641017      -0.238315      -0.398088       1.544154       0.186264       1.732030          -0.000004
           46              H       3.326727       4.847532       9.272800       0.165950       0.816848 0.57389934E+01  0.52506568E+02                                 1.524129                            1.461477      -0.884558       2.492291                    0.998760       3.266402       9.197296       0.479676       1.395661      -0.685069       0.016142       0.019446      -0.007295       0.026305       0.001216      -0.002280      -0.009272      -0.007079      -0.022549      -0.012168       0.000042       0.012126              1.557982       1.635027       0.324167      -0.175582       1.683361      -0.193102       1.355559          -0.000003
           47              H       2.632415       2.514131      10.463107       0.298110       0.617409 0.39143968E+01  0.32225807E+02                                 1.230238                            1.181531      -1.027486       2.512058                    0.999869       2.424171       6.269036       0.556302       1.337385      -0.699297      -0.025627      -0.023226       0.002744       0.034695       0.006643       0.006419       0.001709      -0.001641      -0.039169      -0.015047       0.000671       0.014377              1.256756       1.337192       0.206566      -0.266757       1.192349      -0.180190       1.240727          -0.000003
           48              H       3.849808       3.250669      10.724041       0.309762       0.553357 0.35242201E+01  0.28875477E+02                                 1.235564                            1.194113      -1.124358       2.470476                    0.999773       2.618403       7.246129       0.492698       1.517256      -0.663183       0.017802       0.009184       0.020917       0.028962      -0.008328       0.002282       0.002969      -0.015429       0.019460      -0.015097       0.005675       0.009422              1.253379       1.362203       0.117097       0.255355       1.076727       0.075805       1.321208          -0.000004
           49              C       7.021024       1.955848      14.051747      -0.032506      40.420648 0.44279071E+03  0.10385558E+05                                10.168266                            6.964280       0.083336       2.029059                    0.999343      27.364358      76.816850       0.635755       0.410757      -1.075277       0.024597       0.015726      -0.041463       0.050710      -0.009622       0.005932       0.003869       0.007801      -0.027214      -0.014341      -0.000918       0.015259             12.857261      14.977084       1.637586      -2.676598      10.433853      -6.475565      13.160847          -0.000148
           50              C       8.390224       1.709510      14.138725      -0.145966      37.847684 0.48851539E+03  0.11902764E+05                                 9.996400                            7.533681      -0.204020       1.893025                    0.999522      31.096314      92.986061       0.576991       0.435680      -1.045337      -0.009336       0.005530      -0.029083       0.031042      -0.009296       0.021247       0.017006      -0.060086       0.045515      -0.048163       0.011334       0.036829             11.680441      16.654813       0.288531      -1.935081       8.340068      -3.652183      10.046442           0.000174
           51              C      -0.040318       2.329687      13.272168      -0.027189      39.805514 0.44034261E+03  0.10309017E+05                                10.027844                            6.927970       0.011262       2.002196                    0.999340      27.436406      76.830466       0.640069       0.408745      -1.077101      -0.048077       0.000603      -0.008605       0.048845       0.007225       0.001667      -0.002933      -0.021132       0.004098      -0.013885       0.001283       0.012602             12.536342      17.924366      -2.679097       0.503724       9.424136      -4.667462      10.260525          -0.000147
           52              C      -0.517392       3.220960      12.333130      -0.137588      37.457013 0.46431898E+03  0.11163404E+05                                 9.894906                            7.326327      -0.220827       1.887372                    0.999348      30.813520      91.339965       0.587677       0.433498      -1.047310      -0.016215      -0.007572       0.011674       0.021367       0.029353      -0.012780       0.023825      -0.050673       0.037427      -0.052514       0.009435       0.043078             11.663561      14.284001      -2.920505       1.980041      10.086168      -5.417151      10.620513           0.000171
           53              C       7.436203       3.467297      12.217159      -0.019082      40.025428 0.43395023E+03  0.10109751E+05                                10.064323                            6.858521      -0.024725       1.994432                    0.999254      27.157030      75.555677       0.646775       0.406492      -1.079928       0.017542      -0.028928       0.027555       0.043633       0.010150      -0.005082       0.004739      -0.001821      -0.026769      -0.014456      -0.000197       0.014652             12.910053      12.731592      -2.007864       1.650679      12.235467      -8.018743      13.763101          -0.000152
           54              C       6.560853       2.822363      13.075663      -0.128371      36.788113 0.45111630E+03  0.10776617E+05                                 9.788129                            7.215925      -0.194860       1.899741                    0.999398      30.529538      90.443175       0.592360       0.432839      -1.046875       0.021043      -0.011919       0.004234       0.024552      -0.008562      -0.000320       0.048097      -0.007308      -0.068751      -0.055949       0.006849       0.049100             11.642367      10.959227       0.526096      -0.736951      10.924638      -6.986741      13.043238           0.000172
           55              C       6.082713       1.275015      15.011724       0.618214      24.378076 0.24846901E+03  0.51471485E+04                                 7.817210                            5.640502      -0.059580       2.039873                    0.999563      22.292757      62.833929       0.615768       0.480169      -1.013382      -0.040529      -0.029210       0.038675       0.063180      -0.011481       0.021674       0.079836      -0.092984       0.030083      -0.077742      -0.029536       0.107278              9.408971      11.615215       1.241208      -1.199356       7.171770      -3.674739       9.439928          -0.000013
           56              C       1.443897       2.009077      13.376863       0.599888      25.197841 0.25120676E+03  0.51982054E+04                                 7.845285                            5.593124      -0.126752       2.007127                    0.999295      22.432766      62.409084       0.633833       0.466991      -1.024370       0.061035      -0.023584       0.022419       0.069167       0.027474       0.020990       0.064978      -0.116686      -0.012570      -0.064018      -0.043891       0.107909              9.406439      12.679375      -1.571267      -0.355873       6.864020      -3.250997       8.675922          -0.000013
           57              C       6.906634       4.417988      11.175037       0.585101      25.175241 0.25599913E+03  0.53196884E+04                                 7.872882                            5.631379      -0.103512       2.012457                    0.999423      22.562670      62.795617       0.634506       0.464539      -1.026253      -0.006450       0.043107      -0.040743       0.059664      -0.026906      -0.046651       0.079885      -0.028082       0.081219      -0.070736      -0.043853       0.114589              9.684338       9.305875      -0.071503       1.978055       9.993108      -5.383019       9.754032          -0.000013
           58              C       5.762381       4.233544       5.998247      -0.032507      40.420693 0.44279121E+03  0.10385573E+05                                10.168275                            6.964285       0.083335       2.029059                    0.999343      27.364376      76.816925       0.635754       0.410757      -1.075277      -0.024597      -0.015726      -0.041464       0.050710      -0.009622      -0.005932      -0.003869       0.007801      -0.027213      -0.014341      -0.000918       0.015259             12.857274      14.977097       1.637588       2.676602      10.433863       6.475574      13.160861          -0.000151
           59              C       4.393181       4.479882       6.085225      -0.145966      37.847687 0.48851545E+03  0.11902765E+05                                 9.996399                            7.533681      -0.204020       1.893025                    0.999522      31.096317      92.986068       0.576991       0.435680      -1.045337       0.009336      -0.005531      -0.029083       0.031042      -0.009296      -0.021247      -0.017006      -0.060086       0.045514      -0.048163       0.011334       0.036829             11.680441      16.654814       0.288531       1.935081       8.340067       3.652183      10.046441           0.000179
           60              C       3.503723       3.859705       5.218668      -0.027188      39.805496 0.44034238E+03  0.10309010E+05                                10.027841                            6.927968       0.011261       2.002196                    0.999340      27.436399      76.830442       0.640069       0.408745      -1.077101       0.048077      -0.000604      -0.008605       0.048845       0.007225      -0.001667       0.002933      -0.021132       0.004098      -0.013885       0.001283       0.012602             12.536339      17.924366      -2.679096      -0.503723       9.424132       4.667459      10.260520          -0.000151
           61              C       3.980797       2.968432       4.279630      -0.137588      37.457029 0.46431927E+03  0.11163413E+05                                 9.894910                            7.326330      -0.220828       1.887371                    0.999348      30.813529      91.340006       0.587676       0.433498      -1.047310       0.016215       0.007572       0.011674       0.021367       0.029353       0.012780      -0.023825      -0.050673       0.037427      -0.052514       0.009435       0.043078             11.663565      14.284010      -2.920504      -1.980037      10.086170       5.417151      10.620514           0.000177
           62              C       5.347202       2.722095       4.163660      -0.019082      40.025420 0.43395020E+03  0.10109750E+05                                10.064322                            6.858521      -0.024726       1.994432                    0.999254      27.157032      75.555688       0.646775       0.406492      -1.079928      -0.017541       0.028928       0.027555       0.043632       0.010150       0.005081      -0.004739      -0.001821      -0.026770      -0.014456      -0.000197       0.014652             12.910051      12.731594      -2.007856      -1.650669      12.235462       8.018739      13.763096          -0.000156
           63              C       6.222552       3.367029       5.022163      -0.128371      36.788114 0.45111615E+03  0.10776613E+05                                 9.788131                            7.215925      -0.194861       1.899741                    0.999398      30.529546      90.443225       0.592359       0.432840      -1.046875      -0.021043       0.011919       0.004234       0.024552      -0.008561       0.000320      -0.048097      -0.007309      -0.068750      -0.055949       0.006849       0.049100             11.642370      10.959235       0.526098       0.736952      10.924638       6.986741      13.043237           0.000175
           64              C       6.700692       4.914377       6.958224       0.618214      24.378083 0.24846907E+03  0.51471503E+04                                 7.817213                            5.640503      -0.059581       2.039873                    0.999563      22.292761      62.833949       0.615768       0.480170      -1.013382       0.040529       0.029211       0.038675       0.063179      -0.011481      -0.021674      -0.079836      -0.092984       0.030083      -0.077742      -0.029536       0.107278              9.408975      11.615219       1.241209       1.199358       7.171773       3.674741       9.439932          -0.000015
           65              C       2.019508       4.180315       5.323363       0.599888      25.197873 0.25120712E+03  0.51982148E+04                                 7.845291                            5.593128      -0.126756       2.007126                    0.999295      22.432786      62.409155       0.633833       0.466991      -1.024370      -0.061036       0.023583       0.022419       0.069167       0.027474      -0.020990      -0.064978      -0.116686      -0.012570      -0.064018      -0.043891       0.107909              9.406447      12.679388      -1.571269       0.355874       6.864025       3.250999       8.675929          -0.000015
           66              C       5.876771       1.771404       3.121537       0.585100      25.175251 0.25599933E+03  0.53196934E+04                                 7.872885                            5.631382      -0.103514       2.012456                    0.999423      22.562677      62.795644       0.634506       0.464539      -1.026253       0.006450      -0.043107      -0.040743       0.059664      -0.026906       0.046651      -0.079885      -0.028082       0.081218      -0.070736      -0.043853       0.114589              9.684341       9.305877      -0.071501      -1.978054       9.993111       5.383021       9.754036          -0.000016
           67              C      -0.094214      10.422936       2.055253      -0.032506      40.420665 0.44279090E+03  0.10385564E+05                                10.168270                            6.964282       0.083335       2.029059                    0.999343      27.364364      76.816876       0.635754       0.410757      -1.075277      -0.024597      -0.015726       0.041464       0.050710      -0.009622       0.005932       0.003869       0.007801      -0.027213      -0.014341      -0.000918       0.015259             12.857266      14.977090       1.637587      -2.676600      10.433857      -6.475568      13.160852          -0.000152
           68              C      -1.463414      10.669274       1.968275      -0.145965      37.847682 0.48851538E+03  0.11902763E+05                                 9.996398                            7.533680      -0.204020       1.893025                    0.999522      31.096316      92.986067       0.576991       0.435680      -1.045337       0.009336      -0.005531       0.029084       0.031042      -0.009296       0.021247       0.017006      -0.060086       0.045515      -0.048163       0.011334       0.036829             11.680439      16.654810       0.288531      -1.935081       8.340067      -3.652183      10.046441           0.000180
           69              C       6.967128      10.049097       2.834832      -0.027189      39.805530 0.44034283E+03  0.10309024E+05                                10.027847                            6.927972       0.011261       2.002196                    0.999340      27.436414      76.830503       0.640069       0.408745      -1.077101       0.048077      -0.000603       0.008605       0.048845       0.007225       0.001667      -0.002933      -0.021132       0.004098      -0.013885       0.001283       0.012602             12.536347      17.924376      -2.679098       0.503723       9.424139      -4.667463      10.260527          -0.000154
           70              C       7.444202       9.157824       3.773870      -0.137588      37.457022 0.46431917E+03  0.11163410E+05                                 9.894908                            7.326329      -0.220827       1.887372                    0.999348      30.813527      91.339998       0.587677       0.433498      -1.047310       0.016215       0.007572      -0.011674       0.021367       0.029353      -0.012780       0.023824      -0.050673       0.037426      -0.052514       0.009435       0.043078             11.663562      14.284006      -2.920503       1.980037      10.086168      -5.417150      10.620513           0.000178
           71              C      -0.509393       8.911487       3.889840      -0.019083      40.025437 0.43395045E+03  0.10109758E+05                                10.064326                            6.858524      -0.024727       1.994431                    0.999254      27.157040      75.555719       0.646775       0.406492      -1.079928      -0.017542       0.028928      -0.027555       0.043633       0.010150      -0.005081       0.004739      -0.001821      -0.026770      -0.014456      -0.000197       0.014652             12.910055      12.731598      -2.007858       1.650670      12.235466      -8.018742      13.763100          -0.000157
           72              C       0.365957       9.556421       3.031337      -0.128371      36.788092 0.45111588E+03  0.10776604E+05                                 9.788126                            7.215922      -0.194859       1.899741                    0.999398      30.529534      90.443164       0.592360       0.432839      -1.046875      -0.021043       0.011920      -0.004234       0.024552      -0.008562      -0.000320       0.048097      -0.007308      -0.068751      -0.055949       0.006849       0.049100             11.642363      10.959228       0.526098      -0.736952      10.924632      -6.986735      13.043228           0.000177
           73              C       0.844097      11.103769       1.095276       0.618214      24.378080 0.24846905E+03  0.51471497E+04                                 7.817211                            5.640503      -0.059581       2.039873                    0.999563      22.292760      62.833941       0.615768       0.480169      -1.013382       0.040529       0.029210      -0.038675       0.063180      -0.011481       0.021674       0.079836      -0.092984       0.030083      -0.077742      -0.029536       0.107278              9.408973      11.615217       1.241209      -1.199357       7.171771      -3.674740       9.439929          -0.000016
           74              C       5.482913      10.369707       2.730137       0.599888      25.197847 0.25120682E+03  0.51982070E+04                                 7.845287                            5.593125      -0.126753       2.007127                    0.999295      22.432769      62.409096       0.633833       0.466991      -1.024370      -0.061036       0.023584      -0.022419       0.069167       0.027474       0.020990       0.064978      -0.116686      -0.012570      -0.064018      -0.043891       0.107909              9.406441      12.679379      -1.571268      -0.355874       6.864021      -3.250997       8.675924          -0.000013
           75              C       0.020176       7.960796       4.931963       0.585101      25.175235 0.25599916E+03  0.53196889E+04                                 7.872881                            5.631380      -0.103511       2.012457                    0.999423      22.562666      62.795600       0.634506       0.464539      -1.026253       0.006450      -0.043107       0.040743       0.059664      -0.026906      -0.046651       0.079885      -0.028082       0.081219      -0.070736      -0.043853       0.114589              9.684336       9.305873      -0.071501       1.978053       9.993105      -5.383017       9.754030          -0.000014
           76              C       1.164429       8.145240      10.108753      -0.032506      40.420667 0.44279087E+03  0.10385563E+05                                10.168271                            6.964282       0.083335       2.029059                    0.999343      27.364364      76.816883       0.635754       0.410757      -1.075277       0.024597       0.015726       0.041464       0.050710      -0.009622      -0.005932      -0.003869       0.007801      -0.027213      -0.014341      -0.000918       0.015259             12.857268      14.977091       1.637586       2.676599      10.433859       6.475571      13.160855          -0.000152
           77              C       2.533629       7.898902      10.021775      -0.145966      37.847704 0.48851569E+03  0.11902773E+05                                 9.996403                            7.533683      -0.204021       1.893025                    0.999522      31.096327      92.986111       0.576991       0.435680      -1.045337      -0.009336       0.005530       0.029084       0.031042      -0.009296      -0.021247      -0.017006      -0.060085       0.045515      -0.048163       0.011334       0.036829             11.680445      16.654819       0.288530       1.935080       8.340070       3.652185      10.046445           0.000178
           78              C       3.423087       8.519079      10.888332      -0.027189      39.805513 0.44034260E+03  0.10309017E+05                                10.027845                            6.927970       0.011261       2.002196                    0.999340      27.436406      76.830473       0.640069       0.408745      -1.077101      -0.048077       0.000603       0.008605       0.048845       0.007225      -0.001667       0.002933      -0.021132       0.004099      -0.013885       0.001283       0.012602             12.536344      17.924373      -2.679098      -0.503724       9.424136       4.667461      10.260524          -0.000150
           79              C       2.946013       9.410352      11.827370      -0.137588      37.457013 0.46431902E+03  0.11163405E+05                                 9.894907                            7.326328      -0.220827       1.887372                    0.999348      30.813521      91.339972       0.587677       0.433498      -1.047310      -0.016215      -0.007572      -0.011674       0.021367       0.029353       0.012780      -0.023825      -0.050673       0.037426      -0.052514       0.009435       0.043078             11.663561      14.284005      -2.920504      -1.980037      10.086166       5.417149      10.620511           0.000176
           80              C       1.579608       9.656689      11.943340      -0.019082      40.025445 0.43395047E+03  0.10109758E+05                                10.064328                            6.858524      -0.024728       1.994431                    0.999254      27.157041      75.555731       0.646775       0.406492      -1.079927       0.017541      -0.028928      -0.027554       0.043632       0.010150       0.005081      -0.004739      -0.001821      -0.026770      -0.014456      -0.000197       0.014652             12.910059      12.731601      -2.007859      -1.650671      12.235470       8.018745      13.763105          -0.000157
           81              C       0.704258       9.011755      11.084837      -0.128371      36.788129 0.45111635E+03  0.10776619E+05                                 9.788133                            7.215926      -0.194862       1.899740                    0.999398      30.529554      90.443256       0.592359       0.432839      -1.046875       0.021043      -0.011919      -0.004234       0.024552      -0.008562       0.000320      -0.048097      -0.007308      -0.068750      -0.055949       0.006849       0.049100             11.642373      10.959237       0.526098       0.736952      10.924642       6.986743      13.043241           0.000176
           82              C       0.226118       7.464407       9.148776       0.618214      24.378082 0.24846906E+03  0.51471499E+04                                 7.817212                            5.640503      -0.059580       2.039873                    0.999563      22.292760      62.833945       0.615768       0.480170      -1.013382      -0.040529      -0.029210      -0.038675       0.063179      -0.011481      -0.021674      -0.079836      -0.092984       0.030083      -0.077742      -0.029536       0.107278              9.408974      11.615218       1.241209       1.199358       7.171773       3.674741       9.439932          -0.000013
           83              C       4.907302       8.198469      10.783637       0.599888      25.197854 0.25120689E+03  0.51982088E+04                                 7.845287                            5.593125      -0.126754       2.007126                    0.999295      22.432773      62.409107       0.633833       0.466991      -1.024370       0.061035      -0.023583      -0.022419       0.069167       0.027474      -0.020990      -0.064978      -0.116686      -0.012570      -0.064018      -0.043891       0.107909              9.406443      12.679381      -1.571268       0.355874       6.864022       3.250997       8.675924          -0.000014
           84              C       1.050039      10.607380      12.985463       0.585101      25.175260 0.25599942E+03  0.53196960E+04                                 7.872887                            5.631383      -0.103515       2.012456                    0.999423      22.562683      62.795673       0.634506       0.464539      -1.026253      -0.006450       0.043107       0.040743       0.059664      -0.026906       0.046651      -0.079885      -0.028082       0.081219      -0.070736      -0.043853       0.114589              9.684345       9.305880      -0.071501      -1.978055       9.993115       5.383024       9.754040          -0.000014
           85              C       7.432163       8.366820      14.966624      -0.291332      19.668844 0.30082324E+03  0.64213583E+04                                 6.071324                            5.553614       0.774320       2.269626                    0.998963      26.788965      72.313357       0.746310       0.384478      -1.090543      -0.055873       0.074572      -0.075572       0.119975      -0.053752       0.048537      -0.056070      -0.016094       0.009553      -0.055947      -0.050217       0.106164              6.175896       5.688134      -0.553887       0.699387       6.490628      -0.424763       6.348925           0.000005
           86              C       6.110110      10.422936      14.602606      -0.287003      22.374543 0.34461793E+03  0.76442838E+04                                 6.782549                            6.044892       0.370123       2.145362                    0.994942      27.589528      77.026894       0.694443       0.397622      -1.076629       0.051806      -0.085558      -0.040023       0.107731      -0.069041      -0.033902       0.048898      -0.100700      -0.136587      -0.071887      -0.056366       0.128252              7.162800       6.898473      -1.213281      -0.204987       7.937803       1.078395       6.652124           0.000008
           87              C       2.958052      10.201356       6.913124      -0.291332      19.668838 0.30082322E+03  0.64213571E+04                                 6.071322                            5.553613       0.774323       2.269627                    0.998963      26.788954      72.313304       0.746310       0.384478      -1.090543       0.055873      -0.074572      -0.075572       0.119975      -0.053752      -0.048536       0.056070      -0.016094       0.009553      -0.055947      -0.050217       0.106164              6.175893       5.688131      -0.553886      -0.699386       6.490624       0.424761       6.348924           0.000004
           88              C       4.280105       8.145240       6.549106      -0.287003      22.374538 0.34461789E+03  0.76442826E+04                                 6.782548                            6.044892       0.370123       2.145362                    0.994942      27.589523      77.026874       0.694443       0.397622      -1.076629      -0.051806       0.085558      -0.040023       0.107731      -0.069041       0.033902      -0.048898      -0.100700      -0.136587      -0.071886      -0.056366       0.128252              7.162799       6.898471      -1.213279       0.204986       7.937800      -1.078396       6.652126           0.000007
           89              C      -0.505353       4.011964       1.140376      -0.291332      19.668845 0.30082327E+03  0.64213590E+04                                 6.071324                            5.553614       0.774319       2.269626                    0.998963      26.788965      72.313355       0.746310       0.384478      -1.090543       0.055873      -0.074572       0.075572       0.119975      -0.053752       0.048537      -0.056070      -0.016095       0.009553      -0.055947      -0.050217       0.106164              6.175896       5.688134      -0.553888       0.699387       6.490628      -0.424763       6.348925           0.000005
           90              C       0.816700       1.955848       1.504394      -0.287003      22.374540 0.34461786E+03  0.76442818E+04                                 6.782549                            6.044892       0.370122       2.145362                    0.994942      27.589525      77.026884       0.694443       0.397622      -1.076629      -0.051806       0.085558       0.040023       0.107731      -0.069041      -0.033902       0.048898      -0.100700      -0.136587      -0.071887      -0.056366       0.128253              7.162800       6.898472      -1.213281      -0.204987       7.937803       1.078395       6.652124           0.000007
           91              C       3.968758       2.177428       9.193876      -0.291333      19.668841 0.30082320E+03  0.64213569E+04                                 6.071323                            5.553613       0.774322       2.269627                    0.998963      26.788959      72.313325       0.746310       0.384478      -1.090543      -0.055873       0.074572       0.075572       0.119975      -0.053752      -0.048537       0.056070      -0.016095       0.009553      -0.055947      -0.050217       0.106164              6.175894       5.688133      -0.553888      -0.699386       6.490627       0.424762       6.348923           0.000005
           92              C       2.646705       4.233544       9.557894      -0.287003      22.374539 0.34461781E+03  0.76442806E+04                                 6.782548                            6.044891       0.370123       2.145362                    0.994942      27.589532      77.026904       0.694443       0.397622      -1.076629       0.051806      -0.085558       0.040023       0.107731      -0.069041       0.033902      -0.048898      -0.100700      -0.136586      -0.071887      -0.056366       0.128252              7.162799       6.898472      -1.213281       0.204986       7.937802      -1.078394       6.652122           0.000007
           93              O       4.861335       1.547348      14.910250      -0.580195      35.520116 0.50514925E+03  0.11988724E+05                                 8.590318                            6.931799       0.259126       2.127660                    0.997228      27.883964      73.483433       0.723518       0.356700      -1.137690       0.029365       0.013352       0.003015       0.032398      -0.012663       0.014031       0.062315       0.050064      -0.108847      -0.088316       0.042056       0.046260              9.889788      16.843624       1.691686       0.521647       6.610902      -0.301350       6.214837          -0.000005
           94              O       6.584206       0.484010      15.831570      -0.557552      41.172794 0.57704503E+03  0.14112516E+05                                 9.460872                            7.429192       0.210790       2.127754                    0.994885      27.486769      72.758995       0.698243       0.358678      -1.139803      -0.009270       0.006804      -0.022024       0.024845      -0.025105       0.027247      -0.003726      -0.092552       0.079730      -0.072555       0.025809       0.046746             11.088396       7.927065      -0.748650       0.686803       9.750978      -5.655489      15.587146          -0.000004
           95              O       1.751307       1.262636      14.354558      -0.587701      43.953232 0.58229088E+03  0.14271879E+05                                 9.881697                            7.436918       0.271994       2.136042                    0.995956      27.975361      74.112912       0.701597       0.356186      -1.141886       0.000709       0.023747      -0.033348       0.040946      -0.007059       0.040810      -0.023326      -0.050958       0.053948      -0.057121       0.002028       0.055093             11.940764      12.683071      -5.146666       3.930492      11.138413      -5.145910      12.000810          -0.000003
           96              O       2.229855       2.455951      12.563460      -0.595540      32.585078 0.44800491E+03  0.10252424E+05                                 7.905143                            6.402637       1.028971       2.370275                    0.999556      27.266354      69.102222       0.780003       0.343136      -1.156135      -0.010182      -0.003426       0.048139       0.049323       0.054325      -0.044267       0.030692      -0.067213       0.109674      -0.102807       0.043820       0.058988              8.880199      10.068772       1.785470      -4.208820       6.337149      -2.995707      10.234677          -0.000002
           97              O       7.714135       5.254794      10.695048      -0.568190      36.212582 0.52150731E+03  0.12438348E+05                                 8.662101                            7.009014       0.521389       2.215400                    0.998293      27.575441      72.135529       0.726974       0.353252      -1.143905      -0.016091      -0.027459       0.008844       0.033032       0.023584      -0.042279      -0.011330      -0.067814      -0.023284      -0.064060       0.007756       0.056305             10.106402       8.206518       2.449239      -1.202674      12.437661      -5.701705       9.675027          -0.000002
           98              O       5.710514       4.352380      10.844843      -0.597481      33.350840 0.50270412E+03  0.11837895E+05                                 8.076439                            6.845116       0.883121       2.327028                    0.998253      27.572612      70.837093       0.744155       0.349527      -1.151050       0.024110       0.014597       0.016036       0.032427      -0.002960       0.015336       0.072381       0.103217      -0.041373      -0.104147       0.039660       0.064487              8.855285      13.109786       0.596993       3.195134       6.334715      -1.007157       7.121355          -0.000006
           99              O       7.922070       4.642044       6.856750      -0.580194      35.520110 0.50514916E+03  0.11988721E+05                                 8.590315                            6.931796       0.259130       2.127661                    0.997228      27.883969      73.483433       0.723519       0.356700      -1.137691      -0.029365      -0.013351       0.003014       0.032398      -0.012663      -0.014031      -0.062315       0.050064      -0.108848      -0.088316       0.042056       0.046260              9.889784      16.843618       1.691685      -0.521646       6.610899       0.301350       6.214835          -0.000005
          100              O       6.199199       5.705382       7.778070      -0.557553      41.172789 0.57704488E+03  0.14112512E+05                                 9.460873                            7.429193       0.210787       2.127754                    0.994885      27.486763      72.758984       0.698243       0.358678      -1.139803       0.009270      -0.006804      -0.022024       0.024845      -0.025105      -0.027247       0.003726      -0.092552       0.079730      -0.072555       0.025809       0.046746             11.088398       7.927065      -0.748649      -0.686803       9.750979       5.655491      15.587149          -0.000004
          101              O       1.712098       4.926756       6.301058      -0.587701      43.953236 0.58229087E+03  0.14271880E+05                                 9.881701                            7.436921       0.271989       2.136040                    0.995956      27.975356      74.112915       0.701596       0.356187      -1.141886      -0.000709      -0.023748      -0.033348       0.040946      -0.007059      -0.040810       0.023325      -0.050958       0.053947      -0.057121       0.002028       0.055092             11.940769      12.683076      -5.146669      -3.930495      11.138417       5.145913      12.000814          -0.000002
          102              O       1.233550       3.733441       4.509960      -0.595538      32.585110 0.44800543E+03  0.10252438E+05                                 7.905143                            6.402637       1.028977       2.370276                    0.999556      27.266386      69.102296       0.780003       0.343136      -1.156136       0.010182       0.003426       0.048139       0.049323       0.054325       0.044268      -0.030692      -0.067213       0.109676      -0.102808       0.043820       0.058988              8.880200      10.068774       1.785470       4.208821       6.337149       2.995708      10.234679          -0.000003
          103              O       5.069270       0.934598       2.641548      -0.568192      36.212587 0.52150738E+03  0.12438351E+05                                 8.662104                            7.009016       0.521386       2.215399                    0.998293      27.575437      72.135530       0.726974       0.353252      -1.143905       0.016091       0.027459       0.008844       0.033032       0.023584       0.042280       0.011330      -0.067814      -0.023284      -0.064060       0.007756       0.056304             10.106405       8.206521       2.449240       1.202675      12.437665       5.701707       9.675031          -0.000001
          104              O       7.072891       1.837012       2.791343      -0.597480      33.350850 0.50270437E+03  0.11837902E+05                                 8.076438                            6.845116       0.883125       2.327029                    0.998253      27.572624      70.837121       0.744156       0.349527      -1.151050      -0.024110      -0.014597       0.016036       0.032427      -0.002960      -0.015336      -0.072381       0.103218      -0.041374      -0.104147       0.039660       0.064488              8.855285      13.109784       0.596995      -3.195133       6.334715       1.007156       7.121355          -0.000005
          105              O       2.065475      10.831436       1.196750      -0.580195      35.520129 0.50514945E+03  0.11988730E+05                                 8.590321                            6.931801       0.259126       2.127660                    0.997228      27.883967      73.483448       0.723518       0.356700      -1.137690      -0.029365      -0.013351      -0.003015       0.032398      -0.012663       0.014031       0.062315       0.050064      -0.108847      -0.088316       0.042056       0.046260              9.889791      16.843631       1.691687       0.521647       6.610904      -0.301350       6.214839          -0.000004
          106              O       0.342604      11.894774       0.275430      -0.557552      41.172785 0.57704488E+03  0.14112511E+05                                 9.460870                            7.429191       0.210793       2.127755                    0.994885      27.486767      72.758983       0.698243       0.358678      -1.139803       0.009270      -0.006804       0.022024       0.024845      -0.025105       0.027247      -0.003726      -0.092552       0.079730      -0.072555       0.025809       0.046746             11.088394       7.927064      -0.748650       0.686803       9.750976      -5.655488      15.587142          -0.000003
          107              O       5.175503      11.116148       1.752442      -0.587700      43.953223 0.58229075E+03  0.14271875E+05                                 9.881695                            7.436917       0.271996       2.136043                    0.995956      27.975360      74.112901       0.701597       0.356186      -1.141886      -0.000710      -0.023747       0.033348       0.040946      -0.007059       0.040810      -0.023326      -0.050958       0.053948      -0.057121       0.002028       0.055093             11.940761      12.683068      -5.146665       3.930491      11.138410      -5.145909      12.000807          -0.000002
          108              O       4.696955       9.922833       3.543540      -0.595540      32.585071 0.44800474E+03  0.10252419E+05                                 7.905142                            6.402636       1.028971       2.370275                    0.999556      27.266347      69.102203       0.780003       0.343136      -1.156135       0.010182       0.003426      -0.048139       0.049323       0.054325      -0.044267       0.030692      -0.067213       0.109673      -0.102807       0.043820       0.058987              8.880199      10.068772       1.785470      -4.208820       6.337148      -2.995707      10.234676          -0.000002
          109              O      -0.787325       7.123990       5.411952      -0.568191      36.212565 0.52150703E+03  0.12438340E+05                                 8.662099                            7.009013       0.521388       2.215400                    0.998293      27.575430      72.135499       0.726974       0.353252      -1.143905       0.016091       0.027459      -0.008844       0.033032       0.023584      -0.042279      -0.011330      -0.067814      -0.023284      -0.064060       0.007756       0.056304             10.106400       8.206517       2.449239      -1.202674      12.437657      -5.701703       9.675025          -0.000002
          110              O       1.216296       8.026404       5.262157      -0.597480      33.350812 0.50270366E+03  0.11837881E+05                                 8.076433                            6.845112       0.883124       2.327029                    0.998253      27.572605      70.837059       0.744156       0.349527      -1.151050      -0.024110      -0.014597      -0.016037       0.032427      -0.002960       0.015336       0.072381       0.103217      -0.041373      -0.104147       0.039660       0.064487              8.855278      13.109775       0.596994       3.195131       6.334711      -1.007155       7.121350          -0.000005
          111              O      -0.995260       7.736740       9.250250      -0.580194      35.520118 0.50514928E+03  0.11988725E+05                                 8.590318                            6.931799       0.259128       2.127660                    0.997228      27.883966      73.483436       0.723518       0.356700      -1.137690       0.029365       0.013351      -0.003015       0.032398      -0.012663      -0.014031      -0.062315       0.050064      -0.108847      -0.088316       0.042056       0.046260              9.889788      16.843624       1.691687      -0.521646       6.610902       0.301350       6.214837          -0.000005
          112              O       0.727611       6.673402       8.328930      -0.557552      41.172784 0.57704481E+03  0.14112509E+05                                 9.460871                            7.429191       0.210790       2.127755                    0.994885      27.486764      72.758977       0.698243       0.358678      -1.139803      -0.009270       0.006804       0.022024       0.024845      -0.025105      -0.027247       0.003726      -0.092552       0.079730      -0.072555       0.025810       0.046746             11.088395       7.927064      -0.748650      -0.686803       9.750977       5.655490      15.587144          -0.000004
          113              O       5.214712       7.452028       9.805942      -0.587701      43.953224 0.58229072E+03  0.14271875E+05                                 9.881697                            7.436918       0.271993       2.136042                    0.995956      27.975356      74.112900       0.701597       0.356186      -1.141886       0.000709       0.023748       0.033348       0.040946      -0.007059      -0.040810       0.023326      -0.050958       0.053947      -0.057121       0.002028       0.055093             11.940764      12.683072      -5.146667      -3.930493      11.138413       5.145910      12.000809          -0.000002
          114              O       5.693260       8.645343      11.597040      -0.595539      32.585083 0.44800496E+03  0.10252425E+05                                 7.905142                            6.402635       1.028973       2.370275                    0.999556      27.266362      69.102236       0.780003       0.343136      -1.156135      -0.010182      -0.003425      -0.048139       0.049323       0.054325       0.044268      -0.030692      -0.067213       0.109674      -0.102807       0.043820       0.058988              8.880199      10.068772       1.785470       4.208820       6.337148       2.995707      10.234676          -0.000003
          115              O       1.857540      11.444186      13.465452      -0.568191      36.212601 0.52150763E+03  0.12438358E+05                                 8.662104                            7.009016       0.521388       2.215399                    0.998293      27.575448      72.135558       0.726974       0.353252      -1.143905      -0.016091      -0.027459      -0.008844       0.033032       0.023584       0.042280       0.011330      -0.067814      -0.023284      -0.064060       0.007756       0.056304             10.106407       8.206522       2.449241       1.202675      12.437666       5.701708       9.675032          -0.000001
          116              O      -0.146081      10.541772      13.315657      -0.597480      33.350865 0.50270464E+03  0.11837910E+05                                 8.076441                            6.845119       0.883123       2.327029                    0.998253      27.572628      70.837141       0.744155       0.349527      -1.151050       0.024110       0.014597      -0.016036       0.032427      -0.002960      -0.015336      -0.072381       0.103217      -0.041374      -0.104147       0.039660       0.064487              8.855288      13.109790       0.596995      -3.195135       6.334717       1.007157       7.121358          -0.000006
          117              N       6.740340       9.197437      14.085572      -0.114954      20.135421 0.29479343E+03  0.62472968E+04                                 6.318458                            5.601940      -0.439675       1.957572                    0.996545      23.595715      63.015238       0.724005       0.399200      -1.082694       0.012825       0.034160       0.154849       0.159090      -0.043095       0.003127      -0.005420      -0.068207      -0.079558      -0.041711      -0.026915       0.068626              6.672168       6.451275      -1.261949       0.644413       7.159214       0.262499       6.406015           0.000012
          118              N       3.649875       9.370739       6.032071      -0.114954      20.135401 0.29479317E+03  0.62472897E+04                                 6.318453                            5.601937      -0.439672       1.957573                    0.996545      23.595706      63.015195       0.724005       0.399200      -1.082694      -0.012825      -0.034160       0.154850       0.159091      -0.043095      -0.003127       0.005420      -0.068208      -0.079558      -0.041711      -0.026915       0.068626              6.672162       6.451271      -1.261942      -0.644411       7.159206      -0.262501       6.406010           0.000011
          119              N       0.186470       3.181347       2.021428      -0.114955      20.135435 0.29479370E+03  0.62473044E+04                                 6.318462                            5.601944      -0.439678       1.957571                    0.996545      23.595728      63.015291       0.724004       0.399200      -1.082694      -0.012826      -0.034160      -0.154850       0.159091      -0.043095       0.003127      -0.005420      -0.068207      -0.079558      -0.041711      -0.026915       0.068626              6.672173       6.451279      -1.261950       0.644414       7.159220       0.262499       6.406019           0.000012
          120              N       3.276935       3.008045      10.074928      -0.114954      20.135417 0.29479335E+03  0.62472944E+04                                 6.318456                            5.601939      -0.439673       1.957573                    0.996545      23.595709      63.015206       0.724005       0.399200      -1.082694       0.012825       0.034160      -0.154850       0.159091      -0.043095      -0.003128       0.005420      -0.068208      -0.079558      -0.041711      -0.026915       0.068626              6.672166       6.451273      -1.261948      -0.644413       7.159213      -0.262499       6.406012           0.000011

******************************************************
Auxiliary information for the entire system
The total spin magnetic moment of the unit cell is   -0.000000
The total net atomic charge of the unit cell is   0.000001
Accuracy of reproducing the electrostatic potential in the unit cell:
  The inner radius (bohr) =    5.0000
  The outer radius (bohr) =   12.0000
  Valid grid points have density less than (e/(bohr^3)) =    0.0001
  The number of valid grid points were=        59346
  The rms potential error without charges in kcal/mol is=      4.74940
  The rms potential error with partial charges in kcal/mol is=      0.62163
  The RRMSE value at monopole order=      0.13089
  The rms potential error with partial charges and cloud penetration in kcal/mol is=      0.62277
  The RRMSE value at monopole order with cloud penetration is=      0.13113
  The rms potential error with partial charges and atomic dipoles in kcal/mol is=      0.25077
  The RRMSE value at dipole order=      0.05280
  The rms potential error with partial charges, atomic dipoles and cloud penetration in kcal/mol is=      0.24694
  The RRMSE value at dipole order with cloud penetration=      0.05199

******************************************************
The electron densities and ab initio electrostatic potential were computed in VASP using the PBE functional and
projector augmented wave method. See the main text of the journal article for a description of computational details.
The atomic charges, dipoles, and quadrupoles were computed with the DDEC6 method as described in
(a) T. A. Manz and N. Gabaldon Limas, RSC Adv. 6 (2016) 47771-47801 DOI: 10.1039/c6ra04656h
(b) N. Gabaldon Limas and T. A. Manz, RSC Adv. 8 (2018) 2678-2707 DOI: 10.1039/c7ra11829e.
For each atom in the material, the electron cloud parameters were fit to the spherically averaged atom-in-material
electron density using radial positions for which this density was between 10^-4 and 10^-2 electrons per cubic bohr.
The polarizabilities, dispersion coefficients, and quantum Drude oscillator (QDO) parameters were fit using the MCLF method.
The magnetic structure of the system was optimized in VASP from the default ferromagnetic initial guess using spin polarization.
The atomic spin moments (ASMs) were computed on this optimized magnetic structure using the DDEC6 partition as inputs
to the method of T. A. Manz and D. S. Sholl, J. Chem. Theory Comput. 7 (2011) 4146-4164 DOI: 10.1021/ct200539n.
The RMSE and RRMSE were computed using a uniform grid with Ewald summation.
