# Supplementary material for: A collection of forcefield precursors for metal–organic frameworks
Source: RSC Adv. 2019 Nov 13;9(63):36492–507. doi: 10.1039/c9ra07327b (PMC9075174; doi:10.1039/c9ra07327b)
Supplement: RA-009-C9RA07327B-s5905 [file RA-009-C9RA07327B-s5905.xyz]

  238
jmolscript: load "" {1 1 1} spacegroup "x,y,z" unitcell [{     20.317800     0.000000     0.000000 }, {     -6.772526    19.155832     0.000000 }, {     -6.772526    -9.577759    16.589527 }]
Zn     8.543062    13.629543     7.707328     0.954488
Zn     3.229789     3.019714     8.882199     0.954511
Zn     3.793001    -7.985247    15.695849     0.954538
Zn    -2.020356    10.492137     0.893678     0.954503
Zn    15.315600     9.437896     0.932331     0.954539
Zn    -3.542832    -3.395473     9.533338     0.954504
Zn    -2.979537     8.007861    15.657196     0.954488
Zn     4.752265     5.105862     7.056189     0.954510
Zn     1.770433     5.666466     7.949867     0.954511
Zn    10.002418     0.376073    14.763518     0.954489
Zn    10.565539    -0.022299     1.826009     0.954502
Zn    -8.792893    13.135906     8.639660     0.954539
Zn    -5.913485     6.003899     8.294764     1.064780
Zn    12.686233     3.574174     8.294764     1.064791
Zn     0.859138    13.759511     7.242656     1.064789
Zn     5.913610    -4.181438     9.346871     1.064780
Zn     7.631678     8.970495     1.052108     1.064779
Zn    -0.858930     0.607578    15.537419     1.064790
H     11.314397     8.949685     8.527017     0.128013
H      7.390352     9.523399     8.113938     0.131543
H      8.931780     5.804292     7.899933     0.130631
H     -2.106209     4.072606     8.062510     0.128007
H     -0.257300     0.564219     8.475589     0.131539
H     -4.277513     0.777809     8.689594     0.130624
H     12.517158     2.932796     4.071070     0.127975
H     13.217428     4.638590     0.535842     0.131508
H     14.282110     6.514936     3.941672     0.130566
H     -8.179850     3.201058    12.518457     0.127999
H     -6.804984     4.429938    16.053685     0.131545
H     -5.390882     6.059109    12.647855     0.130646
H     -2.230816    12.487730     4.575392     0.127975
H     -6.154864    11.843134     4.285075     0.131508
H     -4.613392    13.517385     7.612934     0.130566
H     11.438964    -4.631795     9.031338     0.127999
H     13.287911    -2.519837    11.863171     0.131546
H      9.267694    -2.441301    11.571195     0.130645
H     -1.027955    11.637282    12.014135     0.128013
H     -0.327682     7.722790    12.304452     0.131543
H      0.736957     9.734121     8.976593     0.130631
H      5.365303    -0.337071     7.558189     0.128007
H      6.740131     2.110060     4.726356     0.131539
H      8.154238    -1.654059     5.018332     0.130623
H      4.541757     7.296489     3.487119     0.128007
H      0.617718     7.367373     4.190515     0.131539
H      2.159148     9.412228     1.076660     0.130623
H      4.666431     0.559503    16.085205     0.128013
H      6.515335     1.955932    12.840294     0.131543
H      2.495119     1.663806    12.918265     0.130631
H      5.744577    14.163827     0.504322     0.127999
H      6.444894    16.372525     3.749233     0.131545
H      7.509532    12.484848     3.671262     0.130646
H     -1.407270    -2.863673    13.102408     0.127975
H     -0.032451    -6.539684    12.399012     0.131508
H      1.381697    -4.404737    15.512867     0.130565
C     10.464298     8.597121     8.388163    -0.097709
C      9.370120     9.460187     8.336569    -0.015147
C      8.122062     8.949394     8.137992    -0.106110
C      7.924025     7.575728     7.969111    -0.026104
C      9.044481     6.721091     8.017387    -0.102948
C     10.317326     7.234469     8.238691    -0.023688
C      9.606219    10.955779     8.400771     0.616064
C     11.472593     6.309243     8.278174     0.638789
C      6.545119     7.032179     7.687587     0.581477
C     -2.155245     3.153606     8.201364    -0.097710
C     -0.976815     2.409690     8.252958    -0.015124
C     -1.042378     1.062750     8.451535    -0.106115
C     -2.271471     0.418158     8.620416    -0.026107
C     -3.450713     1.189658     8.572140    -0.102970
C     -3.390975     2.560831     8.350836    -0.023652
C      0.354545     3.130811     8.188756     0.616030
C     -4.648373     3.341622     8.311353     0.638788
C     -2.324301    -1.063064     8.901940     0.581507
C     12.853349     3.648741     3.580518    -0.098640
C     12.769089     3.618940     2.188822    -0.015160
C     13.263759     4.662448     1.464689    -0.106111
C     13.839438     5.769086     2.096087    -0.026183
C     13.908257     5.782796     3.504372    -0.103814
C     13.422663     4.712758     4.247251    -0.020658
C     12.037774     2.473511     1.518108     0.616037
C     13.505976     4.762194     5.724714     0.637902
C     14.325439     6.944001     1.284029     0.581560
C     -7.616906     3.756678    13.009009    -0.097697
C     -7.616897     3.667329    14.400705    -0.015149
C     -6.797946     4.481554    15.124838    -0.106108
C     -5.946496     5.393174    14.493440    -0.026113
C     -5.956528     5.462601    13.085155    -0.103011
C     -6.803518     4.648088    12.342276    -0.023622
C     -8.453042     2.596045    15.071419     0.615997
C     -6.784700     4.743087    10.864813     0.638783
C     -5.000761     6.243030    15.305498     0.581513
C     -3.080910    12.543765     4.950149    -0.098640
C     -4.175098    12.067544     4.228505    -0.015159
C     -5.423148    12.150972     4.770153    -0.106110
C     -5.621169    12.691562     6.044228    -0.026183
C     -4.500703    13.160695     6.760232    -0.103814
C     -3.227865    13.095656     6.204981    -0.020658
C     -3.939016    11.375335     2.901176     0.616037
C     -2.072587    13.592470     6.986513     0.637901
C     -7.000066    12.719535     6.655718     0.581559
C     11.389937    -4.052037     9.757794    -0.097696
C     12.568376    -3.635391    10.376251    -0.015149
C     12.502827    -2.789939    11.443456    -0.106108
C     11.273741    -2.321382    11.917253    -0.026113
C     10.094490    -2.748947    11.273247    -0.103010
C     10.154213    -3.626198    10.196421    -0.023620
C     13.899728    -4.051557     9.783839     0.615997
C      8.896806    -4.050794     9.539973     0.638781
C     11.220926    -1.336953    13.059276     0.581511
C     -0.691769    10.854475    11.639378    -0.097709
C     -0.776020     9.664138    12.361022    -0.015146
C     -0.281357     8.515262    11.819374    -0.106110
C      0.294305     8.508737    10.545299    -0.026103
C      0.363115     9.721486     9.829295    -0.102946
C     -0.122472    10.899862    10.384546    -0.023691
C     -1.507316     9.656010    13.688351     0.616064
C     -0.039170    12.154658     9.603014     0.638789
C      0.780298     7.218012     9.933809     0.581477
C      5.928237    -0.190057     6.831733    -0.097710
C      5.928238     1.059855     6.213276    -0.015124
C      6.747174     1.279850     5.146071    -0.106114
C      7.598619     0.277229     4.672274    -0.026107
C      7.588595    -0.977089     5.316280    -0.102970
C      6.741620    -1.213174     6.393106    -0.023652
C      5.092101     2.176358     6.805688     0.616030
C      6.760447    -2.540188     7.049554     0.638788
C      8.544338     0.555553     3.530251     0.581505
C      3.691660     7.593019     3.251216    -0.097710
C      2.597482     7.206175     4.024453    -0.015124
C      1.349427     7.633538     3.681382    -0.106115
C      1.151392     8.466615     2.576188    -0.026106
C      2.271847     8.852119     1.811908    -0.102970
C      3.544690     8.403780     2.145855    -0.023652
C      2.833581     6.402791     5.287580     0.616030
C      4.699956     8.832192     1.324840     0.638787
C     -0.227510     8.982191     2.246222     0.581505
C      4.617393     0.898744    15.219896    -0.097708
C      5.795822     1.226015    14.549845    -0.015146
C      5.730257     1.727503    13.284064    -0.106109
C      4.501162     1.903539    12.641385    -0.026104
C      3.321920     1.559602    13.333666    -0.102946
C      3.381661     1.065682    14.631797    -0.023690
C      7.127183     0.921061    15.206458     0.616064
C      2.124264     0.709486    15.327728     0.638789
C      4.448328     2.400332    11.217838     0.581479
C      6.080775    14.230689     1.369631    -0.097697
C      5.996533    15.450826     2.039682    -0.015149
C      6.491213    15.556195     3.305463    -0.106108
C      7.066884    14.456082     3.948142    -0.026113
C      7.135684    13.229623     3.255861    -0.103011
C      6.650080    13.121285     1.957730    -0.023621
C      5.265228    16.604384     1.383069     0.615998
C      6.733373    11.817053     1.261799     0.638783
C      7.552896    14.571892     5.371689     0.581510
C     -0.844332    -3.566307    13.338311    -0.098640
C     -0.844342    -4.726870    12.565074    -0.015159
C     -0.025401    -5.761090    12.908145    -0.106111
C      0.826058    -5.670089    14.013339    -0.026184
C      0.816044    -4.485198    14.777619    -0.103814
C     -0.030935    -3.434600    14.443672    -0.020658
C     -1.680496    -4.772090    11.301947     0.616038
C     -0.012097    -2.202585    15.264687     0.637902
C      1.771782    -6.798269    14.343305     0.581560
O      8.630424    11.686859     8.170342    -0.517591
O     10.762034    11.338132     8.727584    -0.537901
O     11.266294     5.094283     8.138656    -0.554146
O     12.595900     6.863710     8.438263    -0.569031
O      6.480638     5.786186     7.507259    -0.503511
O      5.588425     7.758376     7.679956    -0.408666
O      1.369079     2.454516     8.419185    -0.517607
O      0.329760     4.347969     7.861943    -0.537870
O     -5.725083     2.742142     8.450871    -0.554139
O     -4.500050     4.585504     8.151264    -0.569042
O     -3.477540    -1.539181     9.082268    -0.503520
O     -1.320739    -1.722983     8.909571    -0.408671
O     11.830254     2.579144     0.299275    -0.517617
O     11.739104     1.485077     2.241079    -0.537868
O     14.033569     5.749970     6.257735    -0.554207
O     13.000875     3.770598     6.321771    -0.569106
O     14.787068     7.909174     1.950762    -0.503544
O     14.295767     6.915256     0.083611    -0.408712
O     -8.284261     2.435627    16.290252    -0.517586
O     -9.285402     1.984967    14.348448    -0.537849
O     -6.029284     5.569752    10.331792    -0.554146
O     -7.551230     3.936333    10.267756    -0.569051
O     -4.244670     6.999967    14.638765    -0.503500
O     -5.017956     6.205496    16.505916    -0.408710
O     -4.914818    10.810233     2.383251    -0.517617
O     -2.783207    11.467183     2.406643    -0.537870
O     -2.278871    14.079134     8.108463    -0.554207
O     -0.949288    13.453872     6.426285    -0.569106
O     -7.064531    13.186374     7.824948    -0.503544
O     -7.956769    12.349822     6.030625    -0.408710
O     14.914268    -3.513849    10.254318    -0.517586
O     13.874931    -4.943174     8.893148    -0.537849
O      7.820103    -3.630223     9.989384    -0.554145
O      9.045117    -4.811385     8.542777    -0.569051
O     10.067691    -0.942723    13.381444    -0.503499
O     12.224495    -1.000380    13.626969    -0.408705
O     -1.714830     8.547658    14.206276    -0.517591
O     -1.805980    10.776343    14.182884    -0.537901
O      0.488408    12.122370     8.481064    -0.554145
O     -0.544263    13.167528    10.163242    -0.569031
O      1.241911     7.312822     8.764579    -0.503512
O      0.750634     6.192797    10.558902    -0.408666
O      5.260875     3.312103     6.335209    -0.517607
O      4.259753     1.855794     7.696379    -0.537870
O      7.515856    -3.415135     6.600143    -0.554139
O      5.993930    -2.653869     8.046750    -0.569042
O      9.300425    -0.400327     3.208083    -0.503519
O      8.527136     1.613907     2.962558    -0.408669
O      1.857789     6.236813     6.035934    -0.517607
O      3.989392     5.928590     5.455300    -0.537870
O      4.493659     9.560487     0.342408    -0.554139
O      5.823261     8.416323     1.724979    -0.569042
O     -0.291988     9.761345     1.257320    -0.503520
O     -1.184204     8.625707     2.878947    -0.408669
O      8.141715     1.059646    14.505551    -0.517590
O      7.102402     0.595519    16.423964    -0.537901
O      1.047552     0.888395    14.738799    -0.554146
O      2.272589     0.226195    16.485013    -0.569031
O      3.295087     2.482218    10.715341    -0.503512
O      5.451889     2.723677    10.642513    -0.408671
O      5.057724    17.607103     2.083976    -0.517588
O      4.966548    16.472485     0.165563    -0.537848
O      7.260959    10.861566     1.850728    -0.554146
O      6.228265    11.795779     0.104514    -0.569051
O      8.014515    13.511909     5.874186    -0.503499
O      7.523240    15.625852     5.947014    -0.408702
O     -1.511731    -5.747416    10.553593    -0.517617
O     -2.512846    -3.840447    11.134227    -0.537870
O      0.743326    -2.154303    16.247119    -0.554207
O     -0.778619    -1.282151    14.864548    -0.569106
O      2.527882    -6.599326    15.332207    -0.503544
O      1.754571    -7.819089    13.710580    -0.408710
O     -3.312307    -4.684290     8.113606    -0.752565
O      3.460332     4.893629     8.475921    -0.752567
O      9.937030     0.000000     0.000000    -0.752560
O     -3.312307     9.368734     0.000000    -0.752563

The following XYZ coordinates are in angstroms. Other properties are in atomic units.
The sperically averaged electron density of each atom fit to a function of the form exp(a - br)
eigen_1, eigen_2 and eigen_3 are the three eigenvalues of traceless quadrupole moment tensor
  atom number  atomic symbol              X              Y              Z     net charge C6 coefficient C8 coefficient C10 coefficient fluctuating dipole atomic polarizability isotropic forcefield polarizability              a              b squared Pearson coefficient          <r^3>          <r^4>         wp_QDO          m_QDO          q_QDO       dipole_x       dipole_y       dipole_z         dipole            Qxy            Qxz            Qyz     Q(x^2-y^2)  Q(3z^2 - R^2)        eigen_1        eigen_2        eigen_3 static polarizability      alpha(xx)      alpha(xy)      alpha(xz)      alpha(yy)      alpha(yz)      alpha(zz) atomic spin moment
            1             Zn       8.543062      13.629543       7.707328       0.954488      89.947188 0.17863253E+04  0.56325509E+05                                16.722781                           14.074103       0.085994       1.899377                    0.998663      45.492807     124.617585       0.467143       0.415826      -1.130097      -0.020335      -0.025556      -0.023071       0.039987       0.065755      -0.036373       0.003548       0.055983      -0.163831      -0.075912      -0.028056       0.103968             20.054900      19.961754      -3.322050       3.656843      18.661316       0.780191      21.541628           0.072829
            2             Zn       3.229789       3.019714       8.882199       0.954511      89.947397 0.17863737E+04  0.56327412E+05                                16.722989                           14.074456       0.086116       1.899420                    0.998664      45.492163     124.616195       0.467129       0.415836      -1.130091      -0.017313      -0.027681       0.023087       0.039988       0.033542      -0.015294       0.033353      -0.126180      -0.163829      -0.075862      -0.028191       0.104053             20.054920      20.893812      -2.992418       0.483400      17.728935      -3.707598      21.542014           0.072823
            3             Zn       3.793001      -7.985247      15.695849       0.954538      89.937131 0.17860906E+04  0.56315783E+05                                16.721015                           14.072715       0.086213       1.899446                    0.998663      45.490850     124.606221       0.467193       0.415799      -1.130125      -0.000038       0.039968      -0.001843       0.040011       0.069605      -0.053722      -0.021019      -0.010531      -0.075465      -0.075915      -0.028017       0.103932             20.052717      17.089246      -3.545433       2.356043      20.411273      -1.060458      22.657631           0.072835
            4             Zn      -2.020356      10.492137       0.893678       0.954503      89.948967 0.17863577E+04  0.56326933E+05                                16.723157                           14.074355       0.085973       1.899365                    0.998662      45.493145     124.620005       0.467131       0.415834      -1.130089       0.037678       0.013298       0.001822       0.039997       0.057447       0.002078       0.057886      -0.079260      -0.075464      -0.075939      -0.028178       0.104116             20.055420      22.273383      -1.713834       1.784364      15.231749      -1.867403      22.661127           0.072828
            5             Zn      15.315600       9.437896       0.932331       0.954539      89.937063 0.17860891E+04  0.56315722E+05                                16.721005                           14.072707       0.086205       1.899445                    0.998663      45.490838     124.606170       0.467193       0.415799      -1.130125      -0.020334      -0.007230       0.033693       0.040012      -0.064359      -0.038603       0.021800       0.099500      -0.033334      -0.075914      -0.028020       0.103934             20.052704      19.959433       4.827836       1.047958      20.144228      -1.636736      20.054451           0.072834
            6             Zn      -3.542832      -3.395473       9.533338       0.954504      89.949091 0.17863600E+04  0.56327025E+05                                16.723177                           14.074368       0.085968       1.899363                    0.998662      45.493169     124.620127       0.467130       0.415834      -1.130089      -0.017340       0.033832       0.012426       0.039996      -0.030021      -0.021223       0.046366       0.011371       0.248997      -0.075939      -0.028178       0.104117             20.055446      20.894794       1.914816       2.350029      23.799694       0.202870      15.471850           0.072829
            7             Zn      -2.979537       8.007861      15.657196       0.954488      89.947451 0.17863317E+04  0.56325767E+05                                16.722818                           14.074131       0.085979       1.899371                    0.998663      45.492882     124.617901       0.467142       0.415827      -1.130097      -0.000012      -0.021574      -0.033669       0.039988      -0.081341      -0.033260       0.029352       0.003538      -0.033285      -0.075912      -0.028057       0.103969             20.054948      17.090974       3.812959       1.893205      23.016791      -0.442884      20.057079           0.072833
            8             Zn       4.752265       5.105862       7.056189       0.954510      89.947395 0.17863739E+04  0.56327419E+05                                16.722988                           14.074456       0.086116       1.899421                    0.998664      45.492165     124.616196       0.467129       0.415836      -1.130091       0.037671      -0.005045      -0.012429       0.039988      -0.026948      -0.050608       0.004807       0.028819       0.249089      -0.075862      -0.028191       0.104053             20.054917      22.273197       2.402487       0.592101      22.420219      -2.283033      15.471336           0.072822
            9             Zn       1.770433       5.666466       7.949867       0.954511      89.947292 0.17863712E+04  0.56327309E+05                                16.722974                           14.074445       0.086118       1.899421                    0.998664      45.492136     124.616083       0.467129       0.415836      -1.130091      -0.020327       0.032768      -0.010583       0.039987      -0.001222       0.075206      -0.025003       0.093562      -0.051068      -0.075862      -0.028191       0.104053             20.054901      19.961390      -1.505787      -4.705316      21.497419       0.857270      18.705893           0.072822
           10             Zn      10.002418       0.376073      14.763518       0.954489      89.947158 0.17863243E+04  0.56325469E+05                                16.722775                           14.074096       0.085995       1.899377                    0.998663      45.492802     124.617554       0.467143       0.415826      -1.130097      -0.017317      -0.006135      -0.035518       0.039988      -0.003377       0.036789      -0.079349      -0.046112       0.076439      -0.075912      -0.028057       0.103969             20.054894      20.893825       1.077640      -2.833287      17.377576       3.504725      21.893282           0.072830
           11             Zn      10.565539      -0.022299       1.826009       0.954502      89.949022 0.17863580E+04  0.56326944E+05                                16.723164                           14.074357       0.085971       1.899364                    0.998662      45.493151     124.620029       0.467131       0.415834      -1.130089      -0.000021      -0.018403       0.035512       0.039997       0.011870       0.087208      -0.007998       0.040096       0.076536      -0.075939      -0.028175       0.104114             20.055433      17.091349      -0.266900      -4.248581      21.181467       1.503065      21.893483           0.072830
           12             Zn      -8.792893      13.135906       8.639660       0.954539      89.937028 0.17860878E+04  0.56315672E+05                                16.721003                           14.072704       0.086213       1.899447                    0.998663      45.490815     124.606096       0.467193       0.415799      -1.130125       0.037694      -0.008239       0.010584       0.040010      -0.030377       0.048796      -0.062337      -0.071197      -0.051134      -0.075915      -0.028017       0.103932             20.052703      22.270565      -0.689221      -2.376568      19.183192       4.150196      18.704352           0.072833
           13             Zn      -5.913485       6.003899       8.294764       1.064780      67.227787 0.12006586E+04  0.34175812E+05                                13.751127                           11.471171       0.429486       2.055027                    0.996635      40.667867     104.806017       0.523576       0.410986      -1.136834       0.143776       0.203338       0.000009       0.249033       0.122003      -0.000689       0.000611      -0.086253      -0.236415      -0.090073      -0.078731       0.168803             16.664115      17.547428      -5.783745       0.850013      13.457810      -0.600714      18.987106           0.015691
           14             Zn      12.686233       3.574174       8.294764       1.064791      67.228072 0.12006778E+04  0.34176560E+05                                13.751286                           11.471360       0.429495       2.055031                    0.996634      40.667953     104.807212       0.523564       0.410993      -1.136827      -0.143783      -0.203326       0.000001       0.249028       0.116797      -0.000683       0.000603      -0.082580      -0.269492      -0.089905      -0.078890       0.168796             16.664237      15.781049      -4.534648       0.849923      12.574750      -0.600982      21.636911           0.015690
           15             Zn       0.859138      13.759511       7.242656       1.064789      67.228339 0.12006840E+04  0.34176785E+05                                13.751326                           11.471394       0.429493       2.055030                    0.996635      40.668015     104.807471       0.523563       0.410993      -1.136827       0.143779      -0.101673      -0.176087       0.249031      -0.061587      -0.105179       0.069736       0.035286       0.128162      -0.089904      -0.078890       0.168794             16.664285      17.547499       3.627867       4.583652      18.125557      -2.094091      14.319798           0.015690
           16             Zn       5.913610      -4.181438       9.346871       1.064780      67.227828 0.12006596E+04  0.34175847E+05                                13.751133                           11.471176       0.429480       2.055025                    0.996635      40.667877     104.806056       0.523576       0.410986      -1.136834      -0.143772       0.101666       0.176102       0.249035      -0.058998      -0.100676       0.076108       0.049988       0.128177      -0.090072      -0.078729       0.168802             16.664121      15.780583       3.003296       3.502063      19.891913      -3.623802      14.319867           0.015690
           17             Zn       7.631678       8.970495       1.052108       1.064779      67.227864 0.12006601E+04  0.34175868E+05                                13.751140                           11.471180       0.429485       2.055026                    0.996635      40.667879     104.806076       0.523575       0.410986      -1.136834       0.143784      -0.101656       0.176096       0.249033      -0.060301       0.106056      -0.070088       0.034346       0.125461      -0.090072      -0.078731       0.168803             16.664132      17.547499       2.155959      -5.433733      17.084209       2.694841      15.360687           0.015691
           18             Zn      -0.858930       0.607578      15.537419       1.064790      67.228112 0.12006789E+04  0.34176600E+05                                13.751293                           11.471367       0.429494       2.055030                    0.996634      40.667960     104.807252       0.523564       0.410993      -1.136827      -0.143771       0.101667      -0.176094       0.249028      -0.057707       0.101545      -0.076449       0.049057       0.125457      -0.089906      -0.078890       0.168796             16.664245      15.781190       1.531209      -4.352057      18.850953       4.224547      15.360591           0.015690
           19              H      11.314397       8.949685       8.527017       0.128013       1.122938 0.82668740E+01  0.80927170E+02                                 1.707170                            1.621595      -1.171227       2.331751                    0.996729       3.365737       9.075547       0.524540       1.192820      -0.729519       0.037908       0.015055       0.006889       0.041366       0.008452       0.003555       0.000291       0.018106      -0.011904      -0.010575      -0.004411       0.014986              1.744084       2.093245       0.184186       0.122005       1.799490       0.059927       1.339518           0.000155
           20              H       7.390352       9.523399       8.113938       0.131543       1.170041 0.86317676E+01  0.85323587E+02                                 1.754628                            1.658293      -1.151937       2.346086                    0.996703       3.338347       9.013352       0.518660       1.194686      -0.730029      -0.031880       0.025727       0.000526       0.040970      -0.012125      -0.000622       0.001423       0.006254      -0.012917      -0.010460      -0.004312       0.014772              1.797295       2.062403      -0.315899       0.043780       1.977900       0.011944       1.351583           0.000954
           21              H       8.931780       5.804292       7.899933       0.130631       1.125076 0.82804315E+01  0.81076801E+02                                 1.709034                            1.623113      -1.173303       2.333970                    0.996590       3.350837       9.030380       0.524308       1.193097      -0.729624      -0.004964      -0.041995      -0.004511       0.042527       0.003199      -0.001168       0.002176      -0.023604      -0.013508      -0.010344      -0.004345       0.014689              1.746261       1.697724       0.082747       0.058340       2.202680       0.091196       1.338377           0.000318
           22              H      -2.106209       4.072606       8.062510       0.128007       1.122856 0.82660479E+01  0.80916412E+02                                 1.707014                            1.621455      -1.171049       2.331816                    0.996730       3.365688       9.075027       0.524595       1.192733      -0.729539       0.001555       0.040773      -0.006886       0.041380       0.000882       0.000918      -0.003439      -0.024700      -0.011904      -0.010574      -0.004405       0.014978              1.743921       1.716197       0.050927      -0.015829       2.176151      -0.134986       1.339416           0.000154
           23              H      -0.257300       0.564219       8.475589       0.131539       1.170808 0.86386246E+01  0.85407312E+02                                 1.755406                            1.658975      -1.151903       2.346090                    0.996703       3.338396       9.013978       0.518548       1.194721      -0.730033       0.034887      -0.021485      -0.000527       0.040975      -0.011393      -0.001534       0.000122       0.010365      -0.012932      -0.010449      -0.004320       0.014768              1.798117       2.186952      -0.272456       0.003331       1.855329      -0.045293       1.352070           0.000954
           24              H      -4.277513       0.777809       8.689594       0.130624       1.125053 0.82803306E+01  0.81076453E+02                                 1.709093                            1.623169      -1.173255       2.333993                    0.996586       3.350897       9.030900       0.524261       1.193195      -0.729601      -0.037948      -0.018680       0.004508       0.042536       0.009903      -0.002432       0.000385       0.014325      -0.013513      -0.010340      -0.004342       0.014682              1.746322       2.094637       0.223040      -0.066536       1.805909      -0.085407       1.338422           0.000319
           25              H      12.517158       2.932796       4.071070       0.127975       1.120822 0.82478883E+01  0.80695903E+02                                 1.704801                            1.619507      -1.171089       2.331727                    0.996730       3.365992       9.074045       0.524981       1.192488      -0.729561      -0.014143      -0.031951       0.022250       0.041424       0.004344      -0.004341      -0.010875      -0.007882      -0.008780      -0.010596      -0.004383       0.014980              1.741597       1.468987       0.304324      -0.062159       1.936783      -0.200252       1.819020           0.000156
           26              H      13.217428       4.638590       0.535842       0.131508       1.171476 0.86451985E+01  0.85492896E+02                                 1.756516                            1.659962      -1.152055       2.346011                    0.996701       3.339177       9.018666       0.518201       1.195233      -0.729918      -0.001073      -0.002418      -0.040901       0.040987      -0.003085      -0.000443       0.001659       0.000503       0.043931      -0.010451      -0.004337       0.014788              1.799284       1.438807       0.156751       0.061468       1.624095       0.036874       2.334951           0.000957
           27              H      14.282110       6.514936       3.941672       0.130566       1.125352 0.82829409E+01  0.81106157E+02                                 1.709158                            1.623230      -1.172964       2.334017                    0.996593       3.351428       9.031745       0.524360       1.192908      -0.729665       0.017803       0.033008       0.020171       0.042584       0.006072       0.004028       0.009537      -0.006577      -0.013996      -0.010375      -0.004324       0.014698              1.746392       1.494518       0.328833       0.117423       1.956450       0.174746       1.788208           0.000319
           28              H      -8.179850       3.201058      12.518457       0.127999       1.120342 0.82435704E+01  0.80645124E+02                                 1.704519                            1.619250      -1.171217       2.331750                    0.996731       3.365380       9.072659       0.524928       1.192734      -0.729505      -0.025361      -0.023934      -0.022257       0.041369       0.005907       0.008794       0.007703       0.000670      -0.008893      -0.010585      -0.004415       0.015000              1.741301       1.693251       0.383623       0.168051       1.711961       0.125343       1.818692           0.000155
           29              H      -6.804984       4.429938      16.053685       0.131545       1.170926 0.86402338E+01  0.85432174E+02                                 1.755991                            1.659501      -1.151952       2.346076                    0.996704       3.338780       9.017202       0.518262       1.195256      -0.729909      -0.001925      -0.001817       0.040888       0.040974      -0.002549      -0.001705      -0.000121       0.003484       0.043920      -0.010440      -0.004343       0.014783              1.798729       1.504572       0.180053      -0.014266       1.557477      -0.070200       2.334139           0.000957
           30              H      -5.390882       6.059109      12.647855       0.130646       1.125130 0.82807340E+01  0.81078027E+02                                 1.708848                            1.622954      -1.173239       2.334004                    0.996588       3.350709       9.029038       0.524441       1.192820      -0.729688       0.025129       0.027741      -0.020200       0.042534       0.006827      -0.007603      -0.006930      -0.002513      -0.014073      -0.010330      -0.004347       0.014677              1.746061       1.698135       0.400817      -0.125586       1.752205      -0.168912       1.787843           0.000319
           31              H      -2.230816      12.487730       4.575392       0.127975       1.120822 0.82478868E+01  0.80695879E+02                                 1.704801                            1.619506      -1.171089       2.331727                    0.996730       3.365992       9.074042       0.524981       1.192488      -0.729561       0.037944      -0.001586      -0.016545       0.041424      -0.001140      -0.009058      -0.001514       0.016052      -0.018289      -0.010596      -0.004383       0.014980              1.741596       2.089923       0.013539      -0.219970       1.400946       0.168806       1.733920           0.000156
           32              H      -6.154864      11.843134       4.285075       0.131508       1.171479 0.86452224E+01  0.85493181E+02                                 1.756517                            1.659964      -1.152058       2.346009                    0.996701       3.339181       9.018676       0.518201       1.195232      -0.729918      -0.031899      -0.012415      -0.022544       0.040987       0.005528       0.010816       0.000756       0.009995      -0.001748      -0.010451      -0.004337       0.014788              1.799286       2.064838       0.196190       0.252093       1.499282       0.265711       1.833738           0.000958
           33              H      -4.613392      13.517385       7.612934       0.130566       1.125354 0.82829548E+01  0.81106318E+02                                 1.709159                            1.623231      -1.172966       2.334016                    0.996593       3.351430       9.031749       0.524361       1.192907      -0.729665      -0.005025       0.017107       0.038671       0.042584      -0.002602      -0.002128       0.006962      -0.007877       0.033926      -0.010375      -0.004324       0.014698              1.746393       1.697868       0.009171      -0.100800       1.475586       0.328688       2.065724           0.000319
           34              H      11.438964      -4.631795       9.031338       0.127999       1.120343 0.82435799E+01  0.80645241E+02                                 1.704520                            1.619251      -1.171216       2.331750                    0.996731       3.365381       9.072663       0.524928       1.192734      -0.729505       0.001563      -0.026346      -0.031856       0.041369       0.000350      -0.001218       0.009659      -0.013968       0.020372      -0.010585      -0.004415       0.015000              1.741302       1.713633      -0.039065      -0.036088       1.663081       0.428744       1.847193           0.000154
           35              H      13.287911      -2.519837      11.863171       0.131546       1.170916 0.86401450E+01  0.85431057E+02                                 1.755980                            1.659492      -1.151937       2.346084                    0.996704       3.338763       9.017137       0.518264       1.195255      -0.729909       0.034883       0.010292       0.018871       0.040974       0.004367       0.010639       0.000517       0.011452      -0.009723      -0.010440      -0.004343       0.014783              1.798718       2.187753       0.139164       0.234373       1.517569       0.240686       1.690831           0.000957
           36              H       9.267694      -2.441301      11.571195       0.130645       1.125129 0.82807327E+01  0.81078004E+02                                 1.708847                            1.622954      -1.173236       2.334006                    0.996588       3.350707       9.029029       0.524441       1.192820      -0.729688      -0.037947       0.013238       0.013925       0.042534      -0.007054      -0.007356      -0.000362       0.014353      -0.013418      -0.010330      -0.004347       0.014677              1.746061       2.094303      -0.169101      -0.159855       1.529044       0.245058       1.614834           0.000319
           37              H      -1.027955      11.637282      12.014135       0.128013       1.122939 0.82668864E+01  0.80927336E+02                                 1.707173                            1.621597      -1.171227       2.331751                    0.996729       3.365739       9.075560       0.524539       1.192821      -0.729519      -0.014107       0.035220       0.016482       0.041366      -0.005931      -0.001629       0.009073      -0.011028      -0.018124      -0.010575      -0.004411       0.014986              1.744087       1.470818      -0.206491      -0.233034       2.025042       0.151500       1.736401           0.000155
           38              H      -0.327682       7.722790      12.304452       0.131543       1.170036 0.86317203E+01  0.85323003E+02                                 1.754623                            1.658288      -1.151930       2.346091                    0.996703       3.338340       9.013327       0.518661       1.194686      -0.730029      -0.001071      -0.034193       0.022543       0.040970       0.001158       0.002915      -0.010436      -0.014711      -0.001724      -0.010459      -0.004312       0.014772              1.797290       1.437435      -0.025093      -0.166164       2.122772      -0.325702       1.831664           0.000954
           39              H       0.736957       9.734121       8.976593       0.130631       1.125080 0.82804642E+01  0.81077204E+02                                 1.709037                            1.623116      -1.173301       2.333971                    0.996590       3.350842       9.030399       0.524308       1.193097      -0.729624       0.017768       0.001016      -0.038624       0.042527       0.000421      -0.007278      -0.000254       0.009350       0.033898      -0.010344      -0.004345       0.014689              1.746264       1.494414      -0.062730      -0.343466       1.678785      -0.014485       2.065594           0.000318
           40              H       5.365303      -0.337071       7.558189       0.128007       1.122856 0.82660473E+01  0.80916404E+02                                 1.707014                            1.621455      -1.171050       2.331816                    0.996730       3.365688       9.075027       0.524595       1.192733      -0.729539      -0.025361      -0.007317       0.031868       0.041380       0.004660      -0.009500      -0.002061       0.010406       0.020342      -0.010574      -0.004405       0.014978              1.743921       1.695747      -0.046402      -0.417291       1.685943      -0.109148       1.850074           0.000154
           41              H       6.740131       2.110060       4.726356       0.131539       1.170803 0.86385784E+01  0.85406743E+02                                 1.755402                            1.658971      -1.151895       2.346094                    0.996703       3.338388       9.013951       0.518549       1.194722      -0.730033      -0.001931       0.036320      -0.018870       0.040975      -0.000195       0.003078      -0.010191      -0.014384      -0.009727      -0.010449      -0.004320       0.014769              1.798112       1.504091      -0.102312      -0.148708       2.199956      -0.301075       1.690289           0.000954
           42              H       8.154238      -1.654059       5.018332       0.130623       1.125052 0.82803206E+01  0.81076335E+02                                 1.709093                            1.623169      -1.173252       2.333995                    0.996586       3.350895       9.030895       0.524261       1.193196      -0.729601       0.025136      -0.031363      -0.013924       0.042536      -0.010000      -0.002107       0.007062      -0.002292      -0.013428      -0.010340      -0.004342       0.014682              1.746322       1.698383      -0.309235      -0.284409       1.925506       0.069039       1.615077           0.000319
           43              H       4.541757       7.296489       3.487119       0.128007       1.122855 0.82660391E+01  0.80916302E+02                                 1.707013                            1.621454      -1.171049       2.331816                    0.996730       3.365687       9.075022       0.524595       1.192733      -0.729539       0.037923      -0.013492       0.009597       0.041380      -0.007297       0.005543       0.001202       0.015535      -0.019605      -0.010574      -0.004405       0.014978              1.743920       2.093035      -0.197724       0.098493       1.506276      -0.229099       1.632449           0.000154
           44              H       0.617718       7.367373       4.190515       0.131539       1.170802 0.86385657E+01  0.85406599E+02                                 1.755402                            1.658971      -1.151891       2.346096                    0.996703       3.338386       9.013949       0.518548       1.194723      -0.730032      -0.031886      -0.013321       0.022019       0.040975       0.006601      -0.010182      -0.002147       0.007546      -0.009079      -0.010449      -0.004320       0.014769              1.798112       2.063417       0.120118      -0.295683       1.519113      -0.277381       1.811808           0.000954
           45              H       2.159148       9.412228       1.076660       0.130623       1.125052 0.82803170E+01  0.81076292E+02                                 1.709093                            1.623169      -1.173251       2.333995                    0.996586       3.350895       9.030895       0.524261       1.193196      -0.729601      -0.004963       0.024906      -0.034123       0.042536      -0.000584       0.003358      -0.009115      -0.011551       0.022606      -0.010339      -0.004342       0.014682              1.746322       1.697800      -0.091897       0.042484       1.633474      -0.419859       1.907690           0.000319
           46              H       4.666431       0.559503      16.085205       0.128013       1.122938 0.82668780E+01  0.80927226E+02                                 1.707171                            1.621596      -1.171226       2.331751                    0.996729       3.365739       9.075556       0.524539       1.192820      -0.729519       0.001558      -0.014413       0.038743       0.041366      -0.001230       0.000310      -0.006202      -0.007991       0.038245      -0.010575      -0.004411       0.014986              1.744085       1.716363      -0.011758       0.052031       1.431810      -0.294861       2.084083           0.000156
           47              H       6.515335       1.955932      12.840294       0.131543       1.170045 0.86318009E+01  0.85323998E+02                                 1.754631                            1.658295      -1.151944       2.346083                    0.996703       3.338354       9.013375       0.518660       1.194685      -0.730030       0.034882       0.011196      -0.018340       0.040970       0.007039      -0.009095      -0.000606       0.011233      -0.010350      -0.010460      -0.004312       0.014772              1.797299       2.185846       0.133241      -0.237450       1.438106      -0.195121       1.767943           0.000955
           48              H       2.495119       1.663806      12.918265       0.130631       1.125080 0.82804715E+01  0.81077291E+02                                 1.709038                            1.623116      -1.173305       2.333969                    0.996590       3.350845       9.030407       0.524308       1.193096      -0.729624      -0.037938       0.005433      -0.018432       0.042527      -0.002839       0.009799      -0.000008       0.013701      -0.015418      -0.010344      -0.004345       0.014689              1.746265       2.094572      -0.053903       0.226435       1.381282      -0.159712       1.762940           0.000318
           49              H       5.744577      14.163827       0.504322       0.127999       1.120343 0.82435719E+01  0.80645151E+02                                 1.704520                            1.619250      -1.171218       2.331749                    0.996731       3.365382       9.072668       0.524928       1.192734      -0.729505      -0.014112      -0.003331      -0.038745       0.041369       0.001559       0.005962       0.001784       0.007772       0.038263      -0.010585      -0.004415       0.015000              1.741302       1.468762      -0.098294       0.294573       1.674737       0.049124       2.080407           0.000155
           50              H       6.444894      16.372525       3.749233       0.131545       1.170914 0.86401271E+01  0.85430857E+02                                 1.755981                            1.659492      -1.151933       2.346087                    0.996704       3.338759       9.017132       0.518263       1.195258      -0.729908      -0.001071       0.036620       0.018348       0.040974       0.001932      -0.002437       0.008792      -0.017588      -0.010324      -0.010440      -0.004343       0.014783              1.798718       1.438422      -0.131532       0.104963       2.188412       0.289233       1.769321           0.000957
           51              H       7.509532      12.484848       3.671262       0.130646       1.125127 0.82807127E+01  0.81077754E+02                                 1.708844                            1.622951      -1.173234       2.334007                    0.996588       3.350704       9.029016       0.524442       1.192819      -0.729689       0.017779      -0.033963       0.018427       0.042534      -0.006514       0.003283      -0.009221      -0.007072      -0.015409      -0.010330      -0.004347       0.014677              1.746058       1.494269      -0.266031       0.226005       1.981193      -0.160199       1.762711           0.000318
           52              H      -1.407270      -2.863673      13.102408       0.127975       1.120822 0.82478838E+01  0.80695837E+02                                 1.704800                            1.619506      -1.171089       2.331727                    0.996730       3.365990       9.074034       0.524981       1.192487      -0.729561      -0.025409       0.031262      -0.009646       0.041424      -0.010554       0.000668      -0.005615      -0.002972      -0.019707      -0.010596      -0.004383       0.014980              1.741595       1.693528      -0.337415       0.248265       1.900884      -0.016443       1.630374           0.000155
           53              H      -0.032451      -6.539684      12.399012       0.131508       1.171481 0.86452421E+01  0.85493415E+02                                 1.756519                            1.659965      -1.152063       2.346006                    0.996701       3.339183       9.018680       0.518202       1.195231      -0.729918      -0.001922      -0.034513      -0.022024       0.040987       0.002761      -0.001359       0.010334      -0.014178      -0.009063      -0.010451      -0.004337       0.014788              1.799287       1.504986      -0.077709       0.163152       2.079871       0.371586       1.813004           0.000957
           54              H       1.381697      -4.404737      15.512867       0.130565       1.125355 0.82829685E+01  0.81106492E+02                                 1.709161                            1.623233      -1.172967       2.334016                    0.996593       3.351433       9.031761       0.524360       1.192908      -0.729665       0.025186       0.003575       0.034150       0.042584       0.003229       0.009704      -0.000087       0.009717       0.022707      -0.010375      -0.004324       0.014698              1.746395       1.698445      -0.091679       0.410024       1.632973       0.099931       1.907767           0.000319
           55              C      10.464298       8.597121       8.388163      -0.097709      35.625213 0.42328243E+03  0.99134341E+04                                 9.544116                            6.971621      -0.119046       1.937382                    0.999382      29.222167      84.637435       0.607356       0.430595      -1.052313      -0.019105      -0.007961      -0.001266       0.020736       0.022070      -0.001782      -0.008113       0.049571       0.158900      -0.060099       0.006267       0.053832             11.777381      11.584315      -3.303370       0.701878      18.752323       0.570295       4.995505           0.000592
           56              C       9.370120       9.460187       8.336569      -0.015147      39.890242 0.40930397E+03  0.93742459E+04                                10.001922                            6.631992       0.099077       2.043793                    0.999280      26.433664      72.338465       0.663655       0.402970      -1.084928      -0.007416      -0.039688       0.000079       0.040375      -0.009568       0.004814       0.002018       0.024339       0.013204      -0.018228       0.003438       0.014790             13.544552      12.837761       1.220356       1.073187      22.603908       0.960801       5.191987           0.013015
           57              C       8.122062       8.949394       8.137992      -0.106110      35.018618 0.41907530E+03  0.97960046E+04                                 9.414902                            6.924650      -0.121966       1.935234                    0.999488      29.353919      85.095459       0.610681       0.429077      -1.052642       0.012593      -0.011648       0.002667       0.017360      -0.032031      -0.013428      -0.012812       0.012360       0.159311      -0.062123       0.005978       0.056145             11.437262      13.149168       3.689981       1.235687      16.139800       1.271981       5.022818          -0.000397
           58              C       7.924025       7.575728       7.969111      -0.026104      40.757378 0.43245733E+03  0.10033523E+05                                10.123853                            6.815615       0.100052       2.037085                    0.999307      26.869616      73.811716       0.655387       0.402808      -1.085924       0.036094       0.013814       0.012918       0.040749      -0.005371      -0.004744      -0.000194      -0.020512      -0.039748      -0.015357      -0.002874       0.018232             13.416456      19.996671       3.808916       2.322062      14.774312       1.277913       5.478386           0.020141
           59              C       9.044481       6.721091       8.017387      -0.102948      35.172580 0.43464193E+03  0.10237457E+05                                 9.429779                            7.045656      -0.109518       1.937010                    0.999443      29.450638      85.279163       0.607160       0.428295      -1.054715       0.002401       0.016386       0.005240       0.017370       0.008434      -0.014049      -0.005434      -0.062905       0.134717      -0.056749       0.008769       0.047979             11.330241      18.221605      -1.035478       1.666860      10.716500       0.324484       5.052620           0.005613
           60              C      10.317326       7.234469       8.238691      -0.023688      39.310142 0.40706328E+03  0.93134297E+04                                 9.891716                            6.606663       0.111261       2.047473                    0.999332      26.436890      72.393869       0.665771       0.402100      -1.085132      -0.030195       0.027314       0.001110       0.040731       0.015169       0.001360       0.001879       0.002765      -0.011208      -0.013387      -0.003957       0.017344             13.185228      17.895083      -5.152485       1.278665      16.497384       0.271616       5.163216           0.010120
           61              C       9.606219      10.955779       8.400771       0.616064      25.268174 0.24696268E+03  0.50713634E+04                                 7.904816                            5.542704       0.075719       2.085781                    0.999495      21.698644      59.470691       0.639395       0.466491      -1.028139       0.010153       0.055716       0.005270       0.056878      -0.008864      -0.036797       0.001366       0.067128       0.304622      -0.085553      -0.026536       0.112090             10.165416       9.583542       0.679788       1.410236      16.329799       0.352809       4.582906           0.001601
           62              C      11.472593       6.309243       8.278174       0.638789      22.763825 0.24401100E+03  0.50103337E+04                                 7.490779                            5.570378      -0.077721       2.041897                    0.999550      21.617146      59.813184       0.625544       0.476860      -1.019520       0.046070      -0.032860       0.003975       0.056728       0.036773      -0.009978      -0.008225      -0.013251       0.340127      -0.094080      -0.020528       0.114609              9.253818      12.502666      -4.155371       0.705569      10.880830       0.049878       4.377957           0.002015
           63              C       6.545119       7.032179       7.687587       0.581477      24.034707 0.24622198E+03  0.50496983E+04                                 7.641721                            5.530013      -0.016605       2.055199                    0.999592      21.796226      59.597407       0.641226       0.465754      -1.029087      -0.035067      -0.040852      -0.008284       0.054472      -0.004245      -0.023612      -0.023793      -0.039237       0.301492      -0.074425      -0.033122       0.107548              9.515760      13.998659       2.958203       1.596690      10.116155       0.998654       4.432465          -0.002863
           64              C      -2.155245       3.153606       8.201364      -0.097710      35.625668 0.42328799E+03  0.99136006E+04                                 9.544248                            6.971701      -0.119037       1.937388                    0.999382      29.222359      84.638244       0.607348       0.430599      -1.052310      -0.001130      -0.020669       0.001255       0.020738       0.001582       0.007138       0.004525      -0.066266       0.158845      -0.060083       0.006232       0.053851             11.777543      20.032524      -0.316673      -0.303713      10.304539      -0.851865       4.995568           0.000590
           65              C      -0.976815       2.409690       8.252958      -0.015124      39.890535 0.40930525E+03  0.93743193E+04                                10.002139                            6.632107       0.098776       2.043705                    0.999281      26.433527      72.339181       0.663631       0.402983      -1.084916      -0.034926      -0.020227      -0.000081       0.040361      -0.015109      -0.000266      -0.005135      -0.006921       0.013085      -0.018206       0.003416       0.014791             13.544824      20.751788       4.018429      -0.548164      14.690615      -1.332194       5.192069           0.013013
           66              C      -1.042378       1.062750       8.451535      -0.106115      35.016434 0.41903681E+03  0.97949481E+04                                 9.414535                            6.924306      -0.121840       1.935266                    0.999488      29.354321      85.097874       0.610695       0.429073      -1.052637      -0.015178       0.007994      -0.002633       0.017355      -0.028810       0.007704       0.017060       0.030629       0.159301      -0.062178       0.005986       0.056191             11.436779      13.487889       3.808986      -0.787270      15.799890      -1.588935       5.022557          -0.000396
           67              C      -2.271471       0.418158       8.620416      -0.026107      40.759441 0.43247595E+03  0.10034054E+05                                10.124165                            6.815745       0.100321       2.037172                    0.999307      26.869492      73.811513       0.655384       0.402806      -1.085926       0.000969       0.038650      -0.012922       0.040765       0.002279      -0.001371       0.004569       0.022711      -0.039684      -0.015362      -0.002861       0.018223             13.416946      12.961239       1.321125      -0.430836      21.811095      -2.615356       5.478504           0.020141
           68              C      -3.450713       1.189658       8.572140      -0.102970      35.175762 0.43468089E+03  0.10238710E+05                                 9.430720                            7.046237      -0.109584       1.936990                    0.999444      29.452101      85.287662       0.607094       0.428327      -1.054684       0.014618       0.007711      -0.005232       0.017335       0.026329       0.000522       0.015201       0.038326       0.134758      -0.056780       0.008715       0.048065             11.331525      12.202604      -3.164652       0.249755      16.738890      -1.679943       5.053080           0.005615
           69              C      -3.390975       2.560831       8.350836      -0.023652      39.309438 0.40704866E+03  0.93130573E+04                                 9.891796                            6.606663       0.111280       2.047491                    0.999331      26.436446      72.393670       0.665750       0.402114      -1.085117       0.035828      -0.019374      -0.001112       0.040746       0.010923      -0.001287      -0.001864      -0.021188      -0.011300      -0.013356      -0.003978       0.017334             13.185413      19.891450      -4.447049       0.170193      14.501522      -1.296152       5.163269           0.010120
           70              C       0.354545       3.130811       8.188756       0.616030      25.269375 0.24697522E+03  0.50717351E+04                                 7.905393                            5.543067       0.075537       2.085725                    0.999496      21.699322      59.475135       0.639329       0.466529      -1.028108       0.049174       0.028117      -0.005253       0.056888      -0.027959      -0.013509       0.034294      -0.041009       0.304668      -0.085521      -0.026598       0.112119             10.166201      15.154072       2.649318       0.137411      10.761328      -1.447346       4.583202           0.001601
           71              C      -4.648373       3.341622       8.311353       0.638788      22.764275 0.24401388E+03  0.50104109E+04                                 7.490925                            5.570434      -0.077698       2.041912                    0.999550      21.617260      59.813732       0.625536       0.476864      -1.019517      -0.046337       0.032500      -0.003967       0.056737       0.032765       0.004478       0.012221      -0.035949       0.340046      -0.094073      -0.020526       0.114599              9.254084      13.673173      -3.741957       0.188218       9.711041      -0.681952       4.378040           0.002015
           72              C      -2.324301      -1.063064       8.901940       0.581507      24.033519 0.24620563E+03  0.50492861E+04                                 7.641475                            5.529826      -0.016523       2.055228                    0.999592      21.795849      59.596194       0.641236       0.465754      -1.029086      -0.026810      -0.046679       0.008287       0.054465       0.009044       0.014585       0.030245       0.035817       0.301458      -0.074422      -0.033138       0.107561              9.515452       8.687948       1.080564      -0.409315      15.426081      -1.838230       4.432328          -0.002862
           73              C      12.853349       3.648741       3.580518      -0.098640      35.653723 0.42370585E+03  0.99255494E+04                                 9.548213                            6.974468      -0.117827       1.937594                    0.999383      29.233766      84.672544       0.607333       0.430516      -1.052391       0.008775       0.014469      -0.011421       0.020416      -0.028548      -0.015017      -0.026819       0.036323      -0.116407      -0.059681       0.006444       0.053237             11.783032       6.928543       3.601689       2.788415      11.322851       3.521185      17.097702           0.000594
           74              C      12.769089       3.618940       2.188822      -0.015160      39.901880 0.40942276E+03  0.93776196E+04                                10.003695                            6.632849       0.098724       2.043651                    0.999281      26.435332      72.344864       0.663630       0.402958      -1.084940       0.021187       0.029833       0.016731       0.040235      -0.010754      -0.002636      -0.008505      -0.001643       0.032563      -0.018313       0.003460       0.014853             13.547424       8.972652       6.749982       2.686280      16.725102       3.242018      14.944517           0.013016
           75              C      13.263759       4.662448       1.464689      -0.106111      35.020564 0.41908158E+03  0.97963815E+04                                 9.415403                            6.924735      -0.121877       1.935242                    0.999489      29.356072      85.108186       0.610661       0.429081      -1.052619       0.003444       0.000312       0.016896       0.017246      -0.046565      -0.000060       0.006098       0.071740       0.017073      -0.062062       0.005979       0.056084             11.438009       7.904194       5.826750       0.328175      15.740794      -0.011545      10.669039          -0.000389
           76              C      13.839438       5.769086       2.096087      -0.026183      40.766178 0.43255865E+03  0.10036462E+05                                10.125231                            6.816349       0.100091       2.037056                    0.999307      26.872009      73.820458       0.655361       0.402800      -1.085929      -0.007966      -0.033594       0.021405       0.040623       0.009539       0.003631       0.011762      -0.000490       0.024572      -0.015401      -0.003022       0.018424             13.418498       8.107793       6.102099      -1.208526      17.480647      -3.715198      14.667052           0.020145
           77              C      13.908257       5.782796       3.504372      -0.103814      35.185333 0.43484636E+03  0.10243416E+05                                 9.431235                            7.046639      -0.108399       1.937220                    0.999446      29.460818      85.311759       0.607208       0.428213      -1.054772      -0.003971      -0.014474      -0.007945       0.016982      -0.018440       0.008743       0.026762       0.039524      -0.121900      -0.056519       0.009135       0.047384             11.332173       6.292809       2.980358      -0.884965      11.003975      -3.284685      16.699735           0.005616
           78              C      13.422663       4.712758       4.247251      -0.020658      39.239717 0.40610068E+03  0.92874284E+04                                 9.889202                            6.605116       0.091448       2.042120                    0.999437      26.393037      72.296968       0.664792       0.402864      -1.084439      -0.001911      -0.004585      -0.040359       0.040664       0.009027      -0.003533      -0.005173      -0.011747      -0.033797      -0.012657      -0.005085       0.017742             13.182137       6.570610       2.951445       1.335530      10.693187       0.352342      22.282615           0.010123
           79              C      12.037774       2.473511       1.518108       0.616037      25.270173 0.24697777E+03  0.50717323E+04                                 7.905058                            5.542730       0.075598       2.085737                    0.999496      21.699148      59.471715       0.639421       0.466467      -1.028156      -0.025347      -0.044966      -0.023907       0.056885      -0.074262      -0.041704      -0.005572       0.095301      -0.093615      -0.085485      -0.026578       0.112063             10.165956       6.923864       4.412821       2.479132      12.382816       1.864453      11.191188           0.001603
           80              C      13.505976       4.762194       5.724714       0.637902      22.776286 0.24417878E+03  0.50144227E+04                                 7.491822                            5.570979      -0.076484       2.042115                    0.999552      21.625298      59.831093       0.625758       0.476635      -1.019684       0.003398      -0.002075       0.057367       0.057505      -0.058412      -0.006209      -0.002924       0.067743      -0.280237      -0.093920      -0.020382       0.114303              9.255456       4.998030       1.324266       0.805375       6.885091       0.190672      15.883247           0.002015
           81              C      14.325439       6.944001       1.284029       0.581560      24.033386 0.24620466E+03  0.50493082E+04                                 7.641697                            5.529972      -0.016585       2.055206                    0.999591      21.796072      59.598862       0.641194       0.465780      -1.029062       0.024169       0.048557      -0.005106       0.054479      -0.058787       0.006993       0.019478       0.111746      -0.158135      -0.074416      -0.033053       0.107469              9.515761       6.050256       4.025183      -1.032231      12.581696      -2.719146       9.915332          -0.002860
           82              C      -7.616906       3.756678      13.009009      -0.097697      35.636687 0.42345153E+03  0.99183264E+04                                 9.546740                            6.973569      -0.119138       1.937353                    0.999382      29.222747      84.641460       0.607203       0.430663      -1.052277       0.011101       0.013571       0.011002       0.020699      -0.034023       0.020432       0.023294       0.007600      -0.116550      -0.060064       0.006403       0.053661             11.781006       8.569324       4.181373      -2.389806       9.678807      -3.801755      17.094888           0.000593
           83              C      -7.616897       3.667329      14.400705      -0.015149      39.896642 0.40936988E+03  0.93759900E+04                                10.002369                            6.632131       0.098990       2.043769                    0.999279      26.433312      72.334803       0.663717       0.402923      -1.084977       0.021127       0.030020      -0.016835       0.040385      -0.007776       0.007038       0.005231       0.014736       0.032749      -0.018204       0.003403       0.014801             13.545417      11.619247       7.684858      -2.161035      14.074284      -3.612906      14.942719           0.013017
           84              C      -6.797946       4.481554      15.124838      -0.106108      35.019485 0.41907802E+03  0.97962473E+04                                 9.415336                            6.924808      -0.121757       1.935296                    0.999488      29.354973      85.103927       0.610646       0.429093      -1.052614      -0.000855       0.003338      -0.017019       0.017364      -0.058759      -0.005672      -0.001836       0.002724       0.017446      -0.062093       0.006072       0.056021             11.437871      11.207766       6.994724       0.120194      12.437250      -0.305577      10.668597          -0.000389
           85              C      -5.946496       5.393174      14.493440      -0.026113      40.760834 0.43249740E+03  0.10034678E+05                                10.124355                            6.815877       0.100092       2.037100                    0.999307      26.869951      73.813289       0.655383       0.402802      -1.085929      -0.029062      -0.018780      -0.021531       0.040754       0.007632      -0.009692      -0.007150      -0.011567       0.024922      -0.015391      -0.002831       0.018223             13.417202      12.602657       7.690824       3.099774      12.983336       2.377839      14.665613           0.020142
           86              C      -5.956528       5.462601      13.085155      -0.103011      35.173541 0.43466040E+03  0.10238181E+05                                 9.430630                            7.046309      -0.109614       1.936967                    0.999444      29.453350      85.293107       0.607056       0.428356      -1.054659      -0.012783      -0.009023       0.007516       0.017359      -0.027212      -0.022254      -0.017004      -0.007542      -0.122135      -0.056546       0.008675       0.047871             11.331299       8.606740       3.798354       2.801871       8.689015       1.929468      16.698141           0.005616
           87              C      -6.803518       4.648088      12.342276      -0.023622      39.310506 0.40706676E+03  0.93134773E+04                                 9.891566                            6.606541       0.111267       2.047487                    0.999332      26.435793      72.389431       0.665803       0.402081      -1.085151      -0.003697      -0.003338       0.040450       0.040755       0.009968       0.003709       0.005189      -0.002224      -0.035644      -0.013307      -0.004040       0.017347             13.185202       8.381699       3.591808       0.113496       8.885459      -1.376361      22.288448           0.010121
           88              C      -8.453042       2.596045      15.071419       0.615997      25.269986 0.24697629E+03  0.50716761E+04                                 7.904922                            5.542675       0.075717       2.085776                    0.999495      21.698964      59.470365       0.639433       0.466461      -1.028163      -0.033939      -0.038868       0.023884       0.056860      -0.087730      -0.008594       0.041245       0.019263      -0.093555      -0.085578      -0.026500       0.112078             10.165688       9.002325       5.147478      -0.931419      10.303533      -2.958700      11.191205           0.001603
           89              C      -6.784700       4.743087      10.864813       0.638783      22.764221 0.24401152E+03  0.50102886E+04                                 7.490594                            5.570163      -0.077769       2.041886                    0.999550      21.616821      59.809667       0.625600       0.476822      -1.019552      -0.003105       0.002465      -0.056611       0.056750      -0.066912       0.000721       0.006907       0.020736      -0.280523      -0.094029      -0.020510       0.114539              9.253749       5.842179       1.622772       0.088809       6.039125      -0.822448      15.879943           0.002016
           90              C      -5.000761       6.243030      15.305498       0.581513      24.034944 0.24622394E+03  0.50498027E+04                                 7.642048                            5.530216      -0.016587       2.055207                    0.999592      21.796612      59.600938       0.641175       0.465785      -1.029059       0.037707       0.038965       0.005103       0.054463      -0.080852      -0.015994      -0.013046      -0.012992      -0.158094      -0.074362      -0.033110       0.107472              9.516211       9.326510       5.183663       2.219734       9.306441       1.879772       9.915681          -0.002861
           91              C      -3.080910      12.543765       4.950149      -0.098640      35.653695 0.42370546E+03  0.99255376E+04                                 9.548207                            6.974463      -0.117826       1.937594                    0.999383      29.233763      84.672519       0.607334       0.430515      -1.052391      -0.019071       0.002565       0.006820       0.020416      -0.012567      -0.018246      -0.040638      -0.035140      -0.095987      -0.059681       0.006444       0.053237             11.783021      11.588031       2.261392       2.513070       7.945139       5.675615      15.815894           0.000594
           92              C      -4.175098      12.067544       4.228505      -0.015159      39.901798 0.40942183E+03  0.93775935E+04                                10.003683                            6.632842       0.098719       2.043650                    0.999281      26.435311      72.344796       0.663630       0.402958      -1.084940      -0.007464       0.019833       0.034201       0.040234       0.008882       0.005846      -0.009209       0.012136      -0.024319      -0.018313       0.003460       0.014853             13.547403      12.840018       0.318769      -1.594803       8.714627       7.061008      19.087566           0.013016
           93              C      -5.423148      12.150972       4.770153      -0.106110      35.020566 0.41908127E+03  0.97963729E+04                                 9.415402                            6.924732      -0.121879       1.935242                    0.999489      29.356078      85.108208       0.610661       0.429081      -1.052619       0.012500       0.008073       0.008718       0.017246       0.004330       0.034455      -0.030623      -0.063203      -0.066999      -0.062062       0.005978       0.056084             11.438010      13.150248      -0.774384      -3.812685       6.700887       4.178300      14.462894          -0.000389
           94              C      -5.621169      12.691562       6.044228      -0.026183      40.766222 0.43255897E+03  0.10036472E+05                                10.125239                            6.816352       0.100088       2.037055                    0.999307      26.872020      73.820507       0.655361       0.402800      -1.085929       0.035969       0.004267      -0.018392       0.040623      -0.001473       0.007101       0.013198       0.001524       0.028037      -0.015401      -0.003022       0.018423             13.418512      19.998938       0.106466      -4.460179       6.696733       3.387372      13.559865           0.020145
           95              C      -4.500703      13.160695       6.760232      -0.103814      35.185347 0.43484659E+03  0.10243423E+05                                 9.431236                            7.046640      -0.108400       1.937219                    0.999446      29.460826      85.311782       0.607208       0.428213      -1.054772       0.001660      -0.003625      -0.016507       0.016982      -0.016352      -0.000333      -0.012419      -0.093903       0.040304      -0.056519       0.009135       0.047384             11.332174      18.224606       1.961910       0.063928       6.188637       2.290934       9.583278           0.005615
           96              C      -3.227865      13.095656       6.204981      -0.020658      39.239687 0.40610040E+03  0.92874199E+04                                 9.889195                            6.605113       0.091449       2.042120                    0.999437      26.393033      72.296939       0.664792       0.402864      -1.084440      -0.030155      -0.012688      -0.024150       0.040664      -0.006159      -0.013752       0.001556       0.008858       0.004001      -0.012657      -0.005085       0.017742             13.182127      17.890847       3.683167       3.822828       7.759969       4.770896      13.895565           0.010123
           97              C      -3.939016      11.375335       2.901176       0.616037      25.270159 0.24697777E+03  0.50717324E+04                                 7.905057                            5.542732       0.075594       2.085736                    0.999496      21.699141      59.471701       0.639420       0.466467      -1.028156       0.010126      -0.023305      -0.050895       0.056885      -0.027446       0.026105      -0.081102      -0.071152      -0.109989      -0.085485      -0.026578       0.112063             10.165953       9.583924       0.881091      -1.294573       7.214379       4.910486      13.699554           0.001603
           98              C      -2.072587      13.592470       6.986513       0.637901      22.776303 0.24417898E+03  0.50144276E+04                                 7.491825                            5.570981      -0.076476       2.042117                    0.999552      21.625308      59.831123       0.625758       0.476635      -1.019684       0.046685       0.020110       0.026887       0.057505      -0.027003      -0.026855      -0.066444      -0.142652      -0.048778      -0.093919      -0.020384       0.114303              9.255461      12.505285       2.689539       3.246831       5.961414       2.791439       9.299683           0.002016
           99              C      -7.000066      12.719535       6.655718       0.581559      24.033420 0.24620497E+03  0.50493164E+04                                 7.641705                            5.529977      -0.016580       2.055208                    0.999591      21.796088      59.598925       0.641194       0.465780      -1.029062      -0.035115       0.013221       0.039499       0.054480      -0.018315       0.015518      -0.044805      -0.158127      -0.055343      -0.074416      -0.033054       0.107469              9.515773      13.998430      -0.096439      -3.360327       4.988573       1.961933       9.560315          -0.002861
          100              C      11.389937      -4.052037       9.757794      -0.097696      35.636668 0.42345151E+03  0.99183250E+04                                 9.546733                            6.973566      -0.119137       1.937354                    0.999382      29.222739      84.641409       0.607203       0.430663      -1.052277      -0.001115       0.011381       0.017254       0.020699       0.005426      -0.004841      -0.022128      -0.097006       0.066540      -0.060063       0.006403       0.053660             11.780996      20.041087      -0.104460       0.426582       7.061521       2.724306       8.240380           0.000592
          101              C      12.568376      -3.635391      10.376251      -0.015149      39.896668 0.40937021E+03  0.93759987E+04                                10.002371                            6.632133       0.098988       2.043768                    0.999279      26.433323      72.334823       0.663718       0.402922      -1.084977      -0.034939       0.010056       0.017581       0.040385       0.007306       0.013230       0.001267      -0.013684      -0.007081      -0.018204       0.003403       0.014801             13.545419      20.753052      -2.484649      -3.206926       8.720658       4.779171      11.162547           0.013015
          102              C      12.502827      -2.789939      11.443456      -0.106108      35.019417 0.41907731E+03  0.97962238E+04                                 9.415317                            6.924798      -0.121754       1.935298                    0.999488      29.354919      85.103662       0.610647       0.429093      -1.052615      -0.015184      -0.006275      -0.005618       0.017364       0.021051       0.021160      -0.049500      -0.025757      -0.010013      -0.062092       0.006072       0.056020             11.437845      13.489465      -2.586504      -2.905322       9.093625       5.461648      11.730446          -0.000389
          103              C      11.273741      -2.321382      11.917253      -0.026113      40.760824 0.43249726E+03  0.10034674E+05                                10.124357                            6.815879       0.100093       2.037100                    0.999307      26.869939      73.813264       0.655382       0.402802      -1.085929       0.000960      -0.030485      -0.027029       0.040753      -0.002341      -0.001232       0.001436       0.033056      -0.008675      -0.015393      -0.002830       0.018223             13.417205      12.961742      -1.033892      -0.929011      11.826720       8.379938      15.463153           0.020142
          104              C      10.094490      -2.748947      11.273247      -0.103010      35.173512 0.43465989E+03  0.10238165E+05                                 9.430622                            7.046302      -0.109614       1.936968                    0.999444      29.453321      85.292977       0.607057       0.428355      -1.054659       0.014652      -0.008378      -0.004056       0.017359      -0.012692      -0.022921      -0.044900      -0.013377      -0.020424      -0.056544       0.008676       0.047869             11.331289      12.202586       1.798672       2.615818       9.429104       5.899737      12.362177           0.005617
          105              C      10.154213      -3.626198      10.196421      -0.023620      39.310475 0.40706642E+03  0.93134679E+04                                 9.891563                            6.606540       0.111265       2.047487                    0.999332      26.435779      72.389391       0.665803       0.402081      -1.085150       0.035832       0.008747       0.017334       0.040754      -0.006554      -0.008779       0.008020      -0.010584       0.020440      -0.013307      -0.004040       0.017347             13.185196      19.891417       2.371674       3.767075       8.620024       4.691337      11.044149           0.010121
          106              C      13.899728      -4.051557       9.783839       0.615997      25.269960 0.24697592E+03  0.50716664E+04                                 7.904915                            5.542670       0.075715       2.085775                    0.999495      21.698960      59.470338       0.639433       0.466460      -1.028163       0.049137      -0.018625      -0.021719       0.056860       0.002294       0.031036      -0.074169      -0.110217       0.097180      -0.085578      -0.026499       0.112077             10.165677      15.152982      -1.205762      -2.363104       7.380901       3.398843       7.963147           0.001600
          107              C       8.896806      -4.050794       9.539973       0.638781      22.764285 0.24401247E+03  0.50103120E+04                                 7.490598                            5.570167      -0.077720       2.041899                    0.999550      21.616879      59.809815       0.625601       0.476821      -1.019553      -0.046349      -0.019682      -0.026169       0.056748      -0.012506      -0.030580      -0.071890      -0.139395       0.029668      -0.094031      -0.020509       0.114540              9.253752      13.672626       2.033985       3.146485       6.301628       2.650154       7.787001           0.002016
          108              C      11.220926      -1.336953      13.059276       0.581511      24.034822 0.24622250E+03  0.50497655E+04                                 7.642023                            5.530200      -0.016591       2.055207                    0.999592      21.796536      59.600672       0.641176       0.465785      -1.029059      -0.026772       0.030529       0.036295       0.054462       0.008139      -0.015067      -0.088072      -0.064411       0.000486      -0.074359      -0.033108       0.107466              9.516176       8.688536      -0.894974      -0.731442       8.773381       5.680059      11.086610          -0.002860
          109              C      -0.691769      10.854475      11.639378      -0.097709      35.625236 0.42328273E+03  0.99134437E+04                                 9.544122                            6.971624      -0.119052       1.937380                    0.999382      29.222182      84.637509       0.607356       0.430595      -1.052313       0.009087      -0.017051      -0.007527       0.020736       0.001415       0.032654       0.030872       0.043526      -0.096712      -0.060099       0.006268       0.053831             11.777388       6.925376       0.612341      -4.510676      12.599668      -4.256880      15.807121           0.000593
          110              C      -0.776020       9.664138      12.361022      -0.015146      39.890276 0.40930432E+03  0.93742565E+04                                10.001929                            6.631995       0.099075       2.043792                    0.999280      26.433675      72.338516       0.663655       0.402971      -1.084928       0.021245      -0.000355      -0.034331       0.040375       0.003190       0.010574      -0.002497      -0.020594      -0.023788      -0.018228       0.003438       0.014790             13.544563       8.970428      -1.048053      -7.186524      12.580113      -0.850681      19.083150           0.013016
          111              C      -0.281357       8.515262      11.819374      -0.106110      35.018590 0.41907473E+03  0.97959878E+04                                 9.414896                            6.924645      -0.121960       1.935237                    0.999488      29.353911      85.095416       0.610681       0.429077      -1.052642       0.003470       0.014584      -0.008754       0.017360       0.023245       0.040487      -0.022230       0.043570      -0.067108      -0.062123       0.005979       0.056144             11.437255       7.903923      -2.629268      -5.209946      11.945653       2.202817      14.462188          -0.000396
          112              C       0.294305       8.508737      10.545299      -0.026103      40.757365 0.43245693E+03  0.10033513E+05                                10.123854                            6.815614       0.100053       2.037086                    0.999307      26.869604      73.811692       0.655387       0.402808      -1.085924      -0.007995       0.035456       0.018421       0.040748      -0.001710      -0.010051      -0.011003       0.000297       0.027543      -0.015357      -0.002874       0.018232             13.416461       8.106497      -4.097217      -4.679114      18.585775       3.075883      13.557110           0.020140
          113              C       0.363115       9.721486       9.829295      -0.102946      35.172474 0.43464050E+03  0.10237415E+05                                 9.429757                            7.045642      -0.109507       1.937013                    0.999444      29.450585      85.278949       0.607161       0.428294      -1.054715      -0.004249       0.001047       0.016809       0.017370       0.016965       0.012005       0.004540       0.094133       0.039801      -0.056749       0.008766       0.047983             11.330213       6.291881      -2.256449      -2.138164      18.117191      -0.823124       9.581567           0.005613
          114              C      -0.122472      10.899862      10.384546      -0.023691      39.310304 0.40706525E+03  0.93134869E+04                                 9.891745                            6.606680       0.111263       2.047473                    0.999332      26.436960      72.394133       0.665770       0.402100      -1.085132      -0.001903      -0.032699       0.024211       0.040731      -0.007360      -0.005445       0.012728       0.002174       0.003171      -0.013385      -0.003961       0.017345             13.185268       6.572154      -0.319655      -3.224794      19.084454      -5.194916      13.899198           0.010121
          115              C      -1.507316       9.656010      13.688351       0.616064      25.268203 0.24696306E+03  0.50713734E+04                                 7.904824                            5.542710       0.075717       2.085780                    0.999495      21.698657      59.470753       0.639395       0.466491      -1.028139      -0.025346       0.001808       0.050886       0.056878       0.001005       0.085218       0.002472       0.089786      -0.110052      -0.085553      -0.026537       0.112090             10.165428       6.923279      -0.059116      -5.060558       9.874276      -0.416851      13.698729           0.001602
          116              C      -0.039170      12.154658       9.603014       0.638789      22.763822 0.24401095E+03  0.50103327E+04                                 7.490780                            5.570378      -0.077727       2.041895                    0.999550      21.617143      59.813184       0.625544       0.476860      -1.019519       0.003379       0.050060      -0.026470       0.056728       0.023903       0.053893       0.047540       0.145162      -0.048978      -0.094080      -0.020529       0.114608              9.253820       4.997393       0.035213      -1.549294      13.465704      -3.990544       9.298362           0.002016
          117              C       0.780298       7.218012       9.933809       0.581477      24.034637 0.24622108E+03  0.50496746E+04                                 7.641707                            5.530002      -0.016608       2.055200                    0.999592      21.796171      59.597213       0.641226       0.465754      -1.029087       0.024182      -0.028644      -0.039522       0.054472       0.035458       0.047474       0.000364       0.146070      -0.055361      -0.074424      -0.033121       0.107544              9.515743       6.050113      -2.906489      -2.969607      12.937003       2.514149       9.560112          -0.002863
          118              C       5.928237      -0.190057       6.831733      -0.097710      35.625696 0.42328832E+03  0.99136102E+04                                 9.544253                            6.971704      -0.119038       1.937387                    0.999382      29.222370      84.638286       0.607348       0.430599      -1.052310       0.011145       0.002742      -0.017272       0.020738       0.034697       0.019384       0.012092       0.068719       0.066449      -0.060083       0.006233       0.053851             11.777551       8.567610      -4.158111      -2.426915      18.525427      -1.309976       8.239615           0.000591
          119              C       5.928238       1.059855       6.213276      -0.015124      39.890560 0.40930558E+03  0.93743288E+04                                10.002144                            6.632110       0.098775       2.043704                    0.999281      26.433538      72.339226       0.663631       0.402983      -1.084915       0.021111      -0.029581      -0.017558       0.040361       0.009995       0.003243      -0.012873       0.001433      -0.007190      -0.018206       0.003415       0.014791             13.544831      11.618350      -5.713032      -5.574407      17.853785       1.429647      11.162359           0.013013
          120              C       6.747174       1.279850       5.146071      -0.106114      35.016402 0.41903677E+03  0.97949461E+04                                 9.414529                            6.924305      -0.121835       1.935267                    0.999488      29.354302      85.097791       0.610695       0.429073      -1.052637      -0.000859      -0.016402       0.005607       0.017355       0.024508       0.053843      -0.003343      -0.006412      -0.010047      -0.062177       0.005987       0.056190             11.436768      11.206715      -3.392759      -6.117182      11.373995       0.918558      11.729594          -0.000396
          121              C       7.598619       0.277229       4.672274      -0.026107      40.759453 0.43247635E+03  0.10034066E+05                                10.124171                            6.815751       0.100321       2.037172                    0.999307      26.869484      73.811507       0.655383       0.402806      -1.085926      -0.029093      -0.009258       0.027011       0.040764      -0.012191      -0.001741       0.000751      -0.022768      -0.008717      -0.015363      -0.002861       0.018224             13.416955      12.602251      -1.160588      -8.210202      12.185456      -1.917656      15.463159           0.020141
          122              C       7.588595      -0.977089       5.316280      -0.102970      35.175755 0.43468084E+03  0.10238708E+05                                 9.430720                            7.046237      -0.109584       1.936990                    0.999444      29.452094      85.287640       0.607094       0.428327      -1.054684      -0.012779       0.010986       0.004062       0.017335      -0.005671       0.034808       0.036768       0.026416      -0.020471      -0.056779       0.008715       0.048064             11.331523       8.606960       0.527357      -4.690705      13.024930      -4.432868      12.362680           0.005615
          123              C       6.741620      -1.213174       6.393106      -0.023652      39.309432 0.40704870E+03  0.93130582E+04                                 9.891794                            6.606663       0.111280       2.047490                    0.999331      26.436450      72.393680       0.665750       0.402114      -1.085117      -0.003718       0.036687      -0.017335       0.040746      -0.001778      -0.010449       0.005657       0.016526       0.020407      -0.013356      -0.003978       0.017334             13.185409       8.382401      -1.698137      -3.167948      20.129280      -5.114647      11.044547           0.010120
          124              C       5.092101       2.176358       6.805688       0.616030      25.269393 0.24697534E+03  0.50717383E+04                                 7.905398                            5.543069       0.075536       2.085725                    0.999496      21.699329      59.475166       0.639329       0.466529      -1.028108      -0.033935       0.040159       0.021724       0.056888       0.036400       0.080308      -0.004454       0.082833       0.097146      -0.085521      -0.026598       0.112119             10.166209       9.002539      -3.380515      -3.992184      13.532665       1.095007       7.963423           0.001600
          125              C       6.760447      -2.540188       7.049554       0.638788      22.764278 0.24401405E+03  0.50104155E+04                                 7.490928                            5.570438      -0.077696       2.041913                    0.999550      21.617266      59.813766       0.625536       0.476865      -1.019517      -0.003114      -0.050249       0.026163       0.056737       0.034084       0.057630       0.052847       0.124142       0.029685      -0.094073      -0.020526       0.114599              9.254086       5.842446      -0.734594      -1.449823      14.132555      -3.849985       7.787257           0.002016
          126              C       8.544338       0.555553       3.530251       0.581505      24.033408 0.24620440E+03  0.50492543E+04                                 7.641451                            5.529811      -0.016524       2.055229                    0.999592      21.795801      59.596022       0.641237       0.465753      -1.029086       0.037707      -0.015105      -0.036282       0.054464       0.026566       0.078060       0.043640       0.039949       0.000598      -0.074420      -0.033137       0.107558              9.515418       9.325549      -0.669314      -5.598398       8.134960      -1.203821      11.085745          -0.002862
          127              C       3.691660       7.593019       3.251216      -0.097710      35.625671 0.42328830E+03  0.99136093E+04                                 9.544249                            6.971704      -0.119038       1.937388                    0.999382      29.222364      84.638263       0.607348       0.430599      -1.052310      -0.019110       0.005064      -0.006261       0.020738      -0.009394       0.020044       0.049238      -0.021463      -0.054200      -0.060083       0.006233       0.053850             11.777544      11.584445       1.043837      -3.211863       8.928604      -6.242069      14.819582           0.000590
          128              C       2.597482       7.206175       4.024453      -0.015124      39.890535 0.40930545E+03  0.93743254E+04                                10.002141                            6.632110       0.098774       2.043704                    0.999281      26.433536      72.339225       0.663631       0.402983      -1.084915      -0.007428       0.019765      -0.034397       0.040361       0.000672      -0.010670       0.007129       0.008629      -0.034156      -0.018206       0.003415       0.014791             13.544824      12.838361      -1.539811       0.520477      10.377053      -8.019975      17.419057           0.013013
          129              C       1.349427       7.633538       3.681382      -0.106115      35.016396 0.41903634E+03  0.97949344E+04                                 9.414530                            6.924303      -0.121835       1.935268                    0.999488      29.354303      85.097813       0.610695       0.429074      -1.052636       0.012596       0.003542      -0.011401       0.017355       0.027722      -0.020984       0.043647      -0.040774      -0.000215      -0.062177       0.005987       0.056190             11.436770      13.148924      -2.914649       2.577099       8.903006      -5.449400      12.258382          -0.000396
          130              C       1.151392       8.466615       2.576188      -0.026106      40.759400 0.43247571E+03  0.10034047E+05                                10.124163                            6.815746       0.100323       2.037173                    0.999307      26.869468      73.811449       0.655383       0.402806      -1.085926       0.036116      -0.018089       0.005487       0.040764       0.006808      -0.002264      -0.012922       0.002253       0.028655      -0.015363      -0.002861       0.018224             13.416943      19.997420      -3.915423       2.137435       8.909274      -4.664423      11.344134           0.020142
          131              C       2.271847       8.852119       1.811908      -0.102970      35.175754 0.43468086E+03  0.10238709E+05                                 9.430721                            7.046238      -0.109584       1.936990                    0.999444      29.452098      85.287664       0.607094       0.428327      -1.054684       0.002398      -0.012707       0.011545       0.017335       0.008043       0.014383       0.018335      -0.085036       0.068367      -0.056779       0.008715       0.048064             11.331525      18.223960      -0.925881      -1.730585       6.750172      -2.615011       9.020444           0.005616
          132              C       3.544690       8.403780       2.145855      -0.023652      39.309440 0.40704877E+03  0.93130608E+04                                 9.891798                            6.606665       0.111279       2.047490                    0.999331      26.436445      72.393678       0.665749       0.402114      -1.085117      -0.030209      -0.014623       0.023104       0.040746      -0.008728       0.012460      -0.002769       0.004367      -0.006447      -0.013356      -0.003978       0.017334             13.185416      17.895519       1.468869      -5.101771       8.231922      -5.043592      13.428807           0.010120
          133              C       2.833581       6.402791       5.287580       0.616030      25.269399 0.24697554E+03  0.50717434E+04                                 7.905400                            5.543072       0.075535       2.085725                    0.999496      21.699328      59.475166       0.639329       0.466529      -1.028108       0.010118      -0.032416       0.045640       0.056888       0.036330       0.010746       0.079824      -0.073481      -0.116903      -0.085521      -0.026598       0.112119             10.166210       9.584220      -1.561473      -0.116191       7.825719      -5.263429      13.088693           0.001600
          134              C       4.699956       8.832192       1.324840       0.638787      22.764279 0.24401393E+03  0.50104125E+04                                 7.490927                            5.570436      -0.077698       2.041912                    0.999550      21.617264      59.813755       0.625536       0.476865      -1.019517       0.046087       0.012991      -0.030436       0.056737      -0.009704       0.036869       0.074905      -0.128603      -0.006073      -0.094073      -0.020526       0.114599              9.254087      12.503221       1.466612      -3.951709       6.046906      -2.840764       9.212134           0.002015
          135              C      -0.227510       8.982191       2.246222       0.581505      24.033389 0.24620422E+03  0.50492501E+04                                 7.641449                            5.529811      -0.016528       2.055228                    0.999592      21.795788      59.595988       0.641237       0.465754      -1.029086      -0.035072       0.027594      -0.031223       0.054464       0.022595       0.008170       0.068688      -0.116922       0.068362      -0.074420      -0.033137       0.107557              9.515415      13.998178      -2.861722       1.763390       6.717963      -2.960309       7.830104          -0.002861
          136              C       4.617393       0.898744      15.219896      -0.097708      35.625190 0.42328180E+03  0.99134167E+04                                 9.544115                            6.971617      -0.119053       1.937380                    0.999382      29.222161      84.637433       0.607356       0.430595      -1.052313      -0.001137       0.009237      -0.018531       0.020736      -0.006904      -0.002153       0.017855      -0.104822       0.043331      -0.060099       0.006268       0.053831             11.777382      20.032179       0.421353      -0.122365       5.584999      -1.872891       9.714969           0.000594
          137              C       5.795822       1.226015      14.549845      -0.015146      39.890246 0.40930376E+03  0.93742407E+04                                10.001926                            6.631992       0.099074       2.043793                    0.999280      26.433659      72.338469       0.663655       0.402971      -1.084928      -0.034946       0.010179      -0.017473       0.040375       0.007803      -0.012920       0.003970      -0.004752       0.019654      -0.018228       0.003438       0.014790             13.544560      20.751784      -1.534439       3.754057       6.412791      -3.446616      13.469105           0.013016
          138              C       5.730257       1.727503      13.284064      -0.106109      35.018625 0.41907527E+03  0.97960042E+04                                 9.414904                            6.924650      -0.121969       1.935233                    0.999488      29.353928      85.095499       0.610681       0.429077      -1.052642      -0.015180      -0.001686       0.008254       0.017361       0.007814      -0.028741       0.032663      -0.055246      -0.098386      -0.062123       0.005978       0.056145             11.437265      13.488235      -1.223032       3.693117       6.341104      -3.872396      14.482457          -0.000395
          139              C       4.501162       1.903539      12.641385      -0.026104      40.757538 0.43245899E+03  0.10033572E+05                                10.123881                            6.815630       0.100040       2.037081                    0.999307      26.869665      73.811912       0.655386       0.402808      -1.085924       0.000992      -0.008130       0.039917       0.040748       0.000077       0.002664      -0.005959       0.025168      -0.032371      -0.015358      -0.002874       0.018233             13.416500      12.960558      -0.287539       1.359704       7.296459      -5.764282      19.992482           0.020141
          140              C       3.321920       1.559602      13.333666      -0.102946      35.172459 0.43464030E+03  0.10237409E+05                                 9.429756                            7.045641      -0.109507       1.937013                    0.999444      29.450587      85.278964       0.607161       0.428294      -1.054715       0.014648       0.000672       0.009312       0.017370      -0.013545       0.022581       0.029934      -0.039615      -0.099081      -0.056749       0.008766       0.047983             11.330212      12.201186       1.365724      -2.864934       6.518934      -4.219495      15.270517           0.005613
          141              C       3.381661       1.065682      14.631797      -0.023690      39.310300 0.40706499E+03  0.93134792E+04                                 9.891744                            6.606678       0.111263       2.047473                    0.999332      26.436947      72.394085       0.665770       0.402100      -1.085132       0.035817       0.010645      -0.016213       0.040731      -0.004323       0.010124      -0.006070      -0.007403       0.030226      -0.013385      -0.003961       0.017345             13.185270      19.891263       2.076012      -3.936117       6.375248      -3.395405      13.289300           0.010121
          142              C       7.127183       0.921061      15.206458       0.616064      25.268207 0.24696305E+03  0.50713730E+04                                 7.904826                            5.542710       0.075716       2.085780                    0.999495      21.698647      59.470718       0.639395       0.466491      -1.028139       0.049145      -0.009508       0.027008       0.056878       0.025732      -0.017464       0.039941      -0.169551      -0.080829      -0.085553      -0.026536       0.112090             10.165432      15.153002      -1.443437       2.225273       4.873942      -1.951278      10.469352           0.001602
          143              C       2.124264       0.709486      15.327728       0.638789      22.763835 0.24401102E+03  0.50103346E+04                                 7.490783                            5.570379      -0.077728       2.041894                    0.999550      21.617151      59.813214       0.625544       0.476860      -1.019519      -0.046337      -0.012798       0.030118       0.056728      -0.020217       0.026162       0.059787      -0.160520      -0.033674      -0.094080      -0.020528       0.114609              9.253825      13.672832       1.707852      -3.334480       5.120609      -1.968179       8.968033           0.002015
          144              C       4.448328       2.400332      11.217838       0.581479      24.034744 0.24622227E+03  0.50497055E+04                                 7.641727                            5.530014      -0.016603       2.055200                    0.999592      21.796247      59.597472       0.641226       0.465754      -1.029087      -0.026826       0.016165      -0.044568       0.054473      -0.017125       0.000538       0.057940      -0.116802      -0.156471      -0.074426      -0.033123       0.107549              9.515770       8.688208      -0.185860       1.140579       5.588955      -3.841400      14.270148          -0.002863
          145              C       6.080775      14.230689       1.369631      -0.097697      35.636681 0.42345145E+03  0.99183244E+04                                 9.546738                            6.973567      -0.119139       1.937353                    0.999382      29.222760      84.641508       0.607203       0.430663      -1.052277       0.009094       0.002033       0.018483       0.020699       0.027547      -0.017410      -0.003739       0.090150       0.043326      -0.060064       0.006404       0.053661             11.781005       6.927403      -4.214675       1.724618      18.700090       0.740011       9.715522           0.000593
          146              C       5.996533      15.450826       2.039682      -0.015149      39.896666 0.40937000E+03  0.93759933E+04                                10.002371                            6.632131       0.098989       2.043768                    0.999279      26.433322      72.334830       0.663718       0.402922      -1.084977       0.021260      -0.029542       0.017500       0.040385       0.007579      -0.007955       0.010915      -0.006079       0.019573      -0.018204       0.003403       0.014801             13.545423       8.971323      -5.700409       4.501610      18.194995      -2.391458      13.469950           0.013017
          147              C       6.491213      15.556195       3.305463      -0.106108      35.019423 0.41907732E+03  0.97962244E+04                                 9.415320                            6.924799      -0.121749       1.935300                    0.999488      29.354917      85.103668       0.610647       0.429093      -1.052615       0.003432      -0.014891      -0.008244       0.017364       0.023416      -0.040240       0.016332       0.033137      -0.098374      -0.062092       0.006073       0.056019             11.437850       7.904216      -3.197528       4.882065      11.926645      -2.190570      14.482689          -0.000390
          148              C       7.066884      14.456082       3.948142      -0.026113      40.760783 0.43249677E+03  0.10034661E+05                                10.124352                            6.815876       0.100093       2.037100                    0.999307      26.869923      73.813212       0.655382       0.402802      -1.085929      -0.008018      -0.001817      -0.039914       0.040752      -0.007826       0.006535      -0.000493      -0.019697      -0.032371      -0.015393      -0.002830       0.018223             13.417198       8.107101      -2.003969       5.888317      12.151548       0.639433      19.992944           0.020141
          149              C       7.135684      13.229623       3.255861      -0.103011      35.173503 0.43466006E+03  0.10238170E+05                                 9.430622                            7.046305      -0.109615       1.936967                    0.999444      29.453320      85.292979       0.607056       0.428356      -1.054659      -0.004247       0.014039      -0.009284       0.017359       0.001937      -0.020583      -0.031091       0.047765      -0.099049      -0.056545       0.008676       0.047869             11.331287       6.292479      -0.723461       3.023479      12.429777       4.108359      15.271606           0.005615
          150              C       6.650080      13.121285       1.957730      -0.023621      39.310509 0.40706703E+03  0.93134852E+04                                 9.891568                            6.606544       0.111266       2.047487                    0.999332      26.435793      72.389437       0.665803       0.402081      -1.085150      -0.001914       0.037329       0.016242       0.040755      -0.001060       0.009147      -0.007442       0.011143       0.030187      -0.013307      -0.004040       0.017347             13.185204       6.571921      -2.632526       1.888761      19.694884       4.844048      13.288805           0.010121
          151              C       5.265228      16.604384       1.383069       0.615998      25.269996 0.24697627E+03  0.50716760E+04                                 7.904926                            5.542676       0.075695       2.085768                    0.999495      21.698966      59.470385       0.639433       0.466461      -1.028163      -0.025332       0.043161      -0.026989       0.056860       0.073301      -0.043461       0.003201       0.099536      -0.080848      -0.085579      -0.026499       0.112078             10.165695       6.923601      -4.353156       2.581900      13.103563      -1.447953      10.469922           0.001603
          152              C       6.733373      11.817053       1.261799       0.638783      22.764204 0.24401143E+03  0.50102862E+04                                 7.490591                            5.570162      -0.077769       2.041886                    0.999550      21.616819      59.809664       0.625600       0.476823      -1.019552       0.003359      -0.047974      -0.030129       0.056750       0.034710      -0.047579      -0.044524       0.150270      -0.033667      -0.094029      -0.020510       0.114539              9.253743       4.997275      -1.359185       0.744173      13.795930       3.800086       8.968025           0.002015
          153              C       7.552896      14.571892       5.371689       0.581510      24.034818 0.24622240E+03  0.50497629E+04                                 7.642025                            5.530200      -0.016595       2.055207                    0.999592      21.796520      59.600627       0.641176       0.465785      -1.029059       0.024168      -0.019852       0.044586       0.054462       0.023364      -0.054405      -0.019749       0.112293      -0.156412      -0.074358      -0.033107       0.107465              9.516180       6.050545      -1.118631       4.002325       8.227292       0.205024      14.270701          -0.002862
          154              C      -0.844332      -3.566307      13.338311      -0.098640      35.653726 0.42370571E+03  0.99255445E+04                                 9.548211                            6.974465      -0.117828       1.937594                    0.999383      29.233762      84.672509       0.607334       0.430515      -1.052391       0.010717      -0.016439       0.005631       0.020416      -0.000754      -0.039255      -0.035099       0.028423      -0.054045      -0.059681       0.006444       0.053237             11.783030       8.570818      -0.021013       4.817161      11.950320       5.113072      14.827951           0.000593
          155              C      -0.844342      -4.726870      12.565074      -0.015159      39.901795 0.40942172E+03  0.93775901E+04                                10.003680                            6.632840       0.098719       2.043650                    0.999281      26.435315      72.344797       0.663630       0.402958      -1.084940       0.021065      -0.000470       0.034276       0.040234      -0.002260      -0.010367       0.007594      -0.007572      -0.034540      -0.018313       0.003460       0.014853             13.547399      11.621123      -1.971456       7.737169      11.598353       2.182531      17.422723           0.013015
          156              C      -0.025401      -5.761090      12.908145      -0.106111      35.020595 0.41908188E+03  0.97963897E+04                                 9.415404                            6.924735      -0.121881       1.935241                    0.999489      29.356089      85.108223       0.610661       0.429080      -1.052619      -0.000854       0.012957       0.011350       0.017246       0.034378      -0.048006       0.005277      -0.002979      -0.000078      -0.062063       0.005978       0.056084             11.438010      11.207769      -3.601469       5.997504      10.846457      -0.612846      12.259803          -0.000391
          157              C       0.826058      -5.670089      14.013339      -0.026184      40.766233 0.43255948E+03  0.10036486E+05                                10.125238                            6.816354       0.100087       2.037054                    0.999307      26.872037      73.820545       0.655361       0.402800      -1.085929      -0.029018       0.027892      -0.005500       0.040623       0.004769       0.011498       0.006478      -0.010110       0.029071      -0.015401      -0.003022       0.018423             13.418506      12.603879      -6.530380       5.111316      16.305659      -0.460413      11.345979           0.020146
          158              C       0.816044      -4.485198      14.777619      -0.103814      35.185323 0.43484622E+03  0.10243412E+05                                 9.431230                            7.046636      -0.108400       1.937220                    0.999446      29.460823      85.311764       0.607209       0.428212      -1.054772      -0.012323      -0.002596      -0.011393       0.016982       0.032709      -0.012019      -0.019446       0.055852       0.068339      -0.056519       0.009135       0.047384             11.332166       8.607264      -4.325769       1.888831      16.367982       2.503833       9.021254           0.005616
          159              C      -0.030935      -3.434600      14.443672      -0.020658      39.239697 0.40610034E+03  0.92874183E+04                                 9.889197                            6.605113       0.091448       2.042120                    0.999437      26.393030      72.296929       0.664792       0.402864      -1.084440      -0.003686      -0.033287      -0.023063       0.040664      -0.008560       0.007428      -0.010324       0.006913      -0.006423      -0.012657      -0.005085       0.017742             13.182131       8.380043      -1.893400       3.053569      17.740853       6.490137      13.425498           0.010123
          160              C      -1.680496      -4.772090      11.301947       0.616038      25.270174 0.24697787E+03  0.50717349E+04                                 7.905060                            5.542732       0.075594       2.085736                    0.999496      21.699141      59.471697       0.639420       0.466467      -1.028156      -0.033945      -0.001262      -0.045630       0.056885       0.051343      -0.071636      -0.036694       0.011465      -0.116908      -0.085485      -0.026578       0.112063             10.165957       9.002670      -1.767177       4.923853       8.407009       1.863625      13.088192           0.001601
          161              C      -0.012097      -2.202585      15.264687       0.637902      22.776290 0.24417873E+03  0.50144213E+04                                 7.491823                            5.570978      -0.076484       2.042115                    0.999552      21.625297      59.831088       0.625759       0.476635      -1.019684      -0.003089       0.048425       0.030859       0.057505       0.032765      -0.058126      -0.059597       0.112138      -0.006040      -0.093920      -0.020382       0.114303              9.255458       5.843077      -0.888310       1.361248      12.709916       4.673638       9.213381           0.002015
          162              C       1.771782      -6.798269      14.343305       0.581560      24.033364 0.24620446E+03  0.50493031E+04                                 7.641694                            5.529972      -0.016594       2.055205                    0.999591      21.796056      59.598811       0.641194       0.465780      -1.029062       0.037723      -0.023909       0.031200       0.054480       0.054308      -0.061996      -0.030513       0.062495       0.068402      -0.074416      -0.033055       0.107471              9.515755       9.326029      -4.513826       3.379157      11.390708      -0.675932       7.830529          -0.002860
          163              O       8.630424      11.686859       8.170342      -0.517591      32.450467 0.42940004E+03  0.97293959E+04                                 7.980125                            6.291433       0.606485       2.268250                    0.998432      26.000944      65.709120       0.782013       0.345675      -1.153249       0.000461      -0.018623       0.009242       0.020795      -0.054371      -0.013656      -0.023389       0.011934       0.098770      -0.077546       0.033457       0.044089              9.671002       8.878087      -4.539671       1.033973      15.005280      -1.393387       5.129638           0.025163
          164              O      10.762034      11.338132       8.727584      -0.537901      33.009210 0.45424114E+03  0.10445541E+05                                 8.072863                            6.478619       0.449149       2.205158                    0.997998      26.600977      67.884715       0.768691       0.346505      -1.151723      -0.014563      -0.018529       0.011025       0.026018       0.044413       0.008440       0.014968       0.075696       0.057297      -0.069070       0.014638       0.054431              9.577095      11.401007       4.917786       1.747114      11.893169       1.388161       5.437108           0.024734
          165              O      11.266294       5.094283       8.138656      -0.554146      28.984845 0.43667766E+03  0.99318891E+04                                 7.339956                            6.323376       0.597016       2.244895                    0.999092      26.656896      67.404586       0.784272       0.343375      -1.155648      -0.022465       0.025648      -0.002868       0.034215       0.005798      -0.010598      -0.002140      -0.120979       0.131683      -0.083576       0.037819       0.045757              8.229715       7.675221      -2.921258       0.189809      11.819839       0.225134       5.194085           0.014881
          166              O      12.595900       6.863710       8.438263      -0.569031      30.150472 0.45276772E+03  0.10381995E+05                                 7.528292                            6.418338       0.597971       2.240765                    0.999158      26.878681      68.040504       0.782888       0.341194      -1.158541      -0.035478       0.011641       0.004838       0.037652       0.038333      -0.000138      -0.004483       0.103059       0.089232      -0.079259       0.029786       0.049473              8.527291      13.459641      -1.843421       0.915264       6.784733      -0.023642       5.337499           0.015877
          167              O       6.480638       5.786186       7.507259      -0.503511      30.859806 0.41374101E+03  0.92862901E+04                                 7.714407                            6.151920       0.656585       2.286925                    0.998721      25.756958      64.747854       0.795552       0.343024      -1.155675       0.012680       0.025585       0.011660       0.030844       0.019346       0.007884       0.014212      -0.079298      -0.007643      -0.043371      -0.006678       0.050050              9.184297       9.964825       4.467989       1.237531      12.656781       1.370763       4.931286           0.079697
          168              O       5.588425       7.758376       7.679956      -0.408666      22.222832 0.31905913E+03  0.67211706E+04                                 6.093157                            5.394999       0.952369       2.383806                    0.999718      24.729851      60.532032       0.849943       0.342092      -1.154667       0.027825      -0.009115       0.007395       0.030199      -0.006547      -0.005877      -0.003418      -0.007944       0.048460      -0.017123      -0.000419       0.017542              6.566407       9.418146      -1.469595       0.454620       6.148953       0.053056       4.132122           0.214725
          169              O       1.369079       2.454516       8.419185      -0.517607      32.440536 0.42925464E+03  0.97254784E+04                                 7.978880                            6.290590       0.606295       2.268184                    0.998430      26.001694      65.713330       0.782008       0.345700      -1.153204      -0.017704      -0.005791      -0.009239       0.020792      -0.046051       0.017575       0.020749       0.059070       0.098772      -0.077604       0.033458       0.044146              9.669307      17.174442      -1.605098       1.658070       6.704542      -0.510304       5.128938           0.025161
          170              O       0.329760       4.347969       7.861943      -0.537870      33.009313 0.45423798E+03  0.10445484E+05                                 8.072973                            6.478648       0.449189       2.205172                    0.997997      26.600812      67.885073       0.768678       0.346511      -1.151715      -0.012627      -0.019928      -0.011009       0.026034       0.010760      -0.011212      -0.012864      -0.114758       0.057235      -0.069068       0.014672       0.054396              9.577274       8.747598       3.979840      -0.726450      14.547049      -2.110028       5.437175           0.024728
          171              O      -5.725083       2.742142       8.450871      -0.554139      28.985542 0.43668866E+03  0.99321814E+04                                 7.340054                            6.323439       0.597300       2.244984                    0.999092      26.656622      67.403582       0.784273       0.343373      -1.155652       0.031665      -0.012625       0.002871       0.034210       0.042539      -0.001478       0.010783       0.086804       0.131685      -0.083592       0.037783       0.045809              8.229848      13.195700      -0.969747      -0.149063       6.299715      -0.254018       5.194130           0.014884
          172              O      -4.500050       4.585504       8.151264      -0.569042      30.147904 0.45271898E+03  0.10380553E+05                                 7.527671                            6.417816       0.598035       2.240777                    0.999158      26.878513      68.038063       0.782956       0.341175      -1.158562       0.022804      -0.029553      -0.004852       0.037642      -0.002579       0.004243       0.001701      -0.128321       0.089282      -0.079260       0.029795       0.049465              8.526592       8.684131      -3.531147       0.327497      11.558543      -0.855151       5.337101           0.015875
          173              O      -3.477540      -1.539181       9.082268      -0.503520      30.859903 0.41373785E+03  0.92862209E+04                                 7.714496                            6.151947       0.656503       2.286905                    0.998721      25.756916      64.748193       0.795539       0.343029      -1.155668       0.019882       0.020498      -0.011676       0.030851       0.039976      -0.010727      -0.012089       0.037363      -0.007562      -0.043382      -0.006621       0.050003              9.184445       9.549565       4.321179      -0.879929      13.072450      -1.623768       4.931318           0.079696
          174              O      -1.320739      -1.722983       8.909571      -0.408671      22.231241 0.31920208E+03  0.67247636E+04                                 6.094397                            5.396031       0.952492       2.383849                    0.999719      24.729397      60.528505       0.849924       0.342070      -1.154715      -0.017862       0.023195      -0.007402       0.030197      -0.002628       0.001312       0.006756       0.014422       0.048520      -0.017181      -0.000412       0.017594              6.567818       7.437383      -2.170894       0.101526       8.133232      -0.446477       4.132840           0.214722
          175              O      11.830254       2.579144       0.299275      -0.517617      32.447856 0.42936212E+03  0.97285344E+04                                 7.980268                            6.291558       0.606348       2.268186                    0.998431      26.002535      65.717820       0.781913       0.345720      -1.153186       0.016169       0.006866       0.011125       0.020792      -0.039338       0.009178       0.008884       0.085144       0.110633      -0.077585       0.033458       0.044126              9.671222       6.824161       1.855488       3.887678       6.988958       2.642144      15.200548           0.025166
          176              O      11.739104       1.485077       2.241079      -0.537868      33.025760 0.45448527E+03  0.10452244E+05                                 8.074992                            6.479980       0.449077       2.205143                    0.997998      26.600239      67.879703       0.768701       0.346465      -1.151791       0.022586       0.012857      -0.001190       0.026016      -0.005345      -0.030550      -0.040176      -0.032316      -0.116260      -0.068978       0.014615       0.054362              9.580048       7.062393       4.439632      -0.302220      14.747658      -1.510377       6.930094           0.024732
          177              O      14.033569       5.749970       6.257735      -0.554207      28.992307 0.43682018E+03  0.99359643E+04                                 7.341460                            6.324597       0.597091       2.244868                    0.999091      26.659148      67.413618       0.784160       0.343395      -1.155628      -0.006899      -0.004796      -0.032926       0.033981      -0.016298       0.025669       0.049141       0.028285      -0.143245      -0.083528       0.037699       0.045829              8.231569       5.748503       1.076140       1.711014       7.132014       2.376407      11.814190           0.014884
          178              O      13.000875       3.770598       6.321771      -0.569106      30.143506 0.45265066E+03  0.10378580E+05                                 7.526736                            6.417119       0.598139       2.240760                    0.999158      26.880201      68.040679       0.783038       0.341152      -1.158583       0.010279       0.006114      -0.035456       0.037419      -0.010800      -0.033291      -0.051314       0.015696      -0.102280      -0.079140       0.029873       0.049267              8.525390       5.501211       0.742010      -0.840415       7.105801      -2.506422      12.969159           0.015878
          179              O      14.787068       7.909174       1.950762      -0.503544      30.860103 0.41374022E+03  0.92863177E+04                                 7.714645                            6.152022       0.656626       2.286941                    0.998721      25.757336      64.750096       0.795520       0.343036      -1.155659      -0.006754      -0.029774      -0.004374       0.030842       0.011281       0.016456       0.026332      -0.042135      -0.090341      -0.043362      -0.006696       0.050058              9.184724       6.882985       4.593793       0.051678      14.021296      -0.306220       6.649891           0.079697
          180              O      14.295767       6.915256       0.083611      -0.408712      22.233052 0.31924000E+03  0.67259059E+04                                 6.095269                            5.396784       0.952442       2.383839                    0.999718      24.730442      60.536833       0.849745       0.342124      -1.154644       0.001058      -0.011320       0.027939       0.030164      -0.011588       0.001146       0.006481       0.021403      -0.009554      -0.017130      -0.000360       0.017490              6.568782       4.418947       0.709870      -0.329095       5.569991      -1.055606       9.717407           0.214731
          181              O      -8.284261       2.435627      16.290252      -0.517586      32.450936 0.42940541E+03  0.97296158E+04                                 7.980380                            6.291622       0.606222       2.268159                    0.998429      26.001543      65.712462       0.781968       0.345692      -1.153227       0.001085       0.017549      -0.011142       0.020816      -0.057365      -0.005246      -0.011523      -0.016777       0.110641      -0.077574       0.033473       0.044101              9.671365       5.804500       1.494952      -1.195232       8.008613      -4.545975      15.200982           0.025167
          182              O      -9.285402       1.984967      14.348448      -0.537849      33.023613 0.45445500E+03  0.10451361E+05                                 8.074582                            6.479742       0.449213       2.205185                    0.997997      26.599649      67.877306       0.768720       0.346462      -1.151795       0.004630       0.025585       0.001227       0.026030       0.005994       0.027813       0.042285       0.031870      -0.116186      -0.069080       0.014607       0.054473              9.579407      11.102412       5.867699       1.323142      10.705978       0.788344       6.929829           0.024734
          183              O      -6.029284       5.569752      10.331792      -0.554146      28.977135 0.43653913E+03  0.99278826E+04                                 7.338275                            6.322046       0.597051       2.244902                    0.999092      26.656241      67.398512       0.784421       0.343339      -1.155686      -0.002267      -0.008178       0.033129       0.034199      -0.021545      -0.037838      -0.040638      -0.001525      -0.142459      -0.083454       0.037763       0.045691              8.227727       6.299365       1.271292      -1.669350       6.576005      -2.404017      11.807812           0.014884
          184              O      -7.551230       3.936333      10.267756      -0.569051      30.152144 0.45279602E+03  0.10382817E+05                                 7.528672                            6.418609       0.598033       2.240776                    0.999158      26.879078      68.042327       0.782858       0.341201      -1.158534       0.002374       0.011767       0.035694       0.037658      -0.013329       0.037471       0.048715       0.001373      -0.101276      -0.079260       0.029712       0.049548              8.527807       6.462580       1.081544       2.083592       6.147263       1.628323      12.973578           0.015876
          185              O      -4.244670       6.999967      14.638765      -0.503500      30.858354 0.41371601E+03  0.92856257E+04                                 7.714270                            6.151788       0.656496       2.286903                    0.998721      25.756819      64.747986       0.795547       0.343030      -1.155665      -0.025811      -0.016299       0.004410       0.030843       0.022029      -0.019264      -0.024200       0.018626      -0.090364      -0.043284      -0.006714       0.049998              9.184164      10.340145       5.815796       0.305830      10.562777       0.053251       6.649570           0.079699
          186              O      -5.017956       6.205496      16.505916      -0.408710      22.226731 0.31913506E+03  0.67233354E+04                                 6.094532                            5.396180       0.952417       2.383825                    0.999719      24.731379      60.543186       0.849701       0.342160      -1.154581      -0.011014      -0.002766      -0.027951       0.030170      -0.015723      -0.005683      -0.003181      -0.002107      -0.009492      -0.017067      -0.000398       0.017466              6.567932       4.995304       0.913671       0.885373       4.992394       0.662037       9.716098           0.214728
          187              O      -4.914818      10.810233       2.383251      -0.517617      32.447864 0.42936223E+03  0.97285377E+04                                 7.980269                            6.291559       0.606348       2.268185                    0.998431      26.002540      65.717841       0.781913       0.345720      -1.153186       0.000457       0.017311       0.011508       0.020793       0.015377       0.053976      -0.012184      -0.049822      -0.086537      -0.077584       0.033458       0.044126              9.671223       8.878143       3.165301       3.414338       8.805599       4.973234      11.329928           0.025167
          188              O      -2.783207      11.467183       2.406643      -0.537870      33.025793 0.45448603E+03  0.10452266E+05                                 8.074996                            6.479984       0.449079       2.205142                    0.997998      26.600263      67.879773       0.768701       0.346464      -1.151791      -0.014560       0.018809       0.010541       0.026017      -0.014919      -0.042632      -0.036184       0.038759      -0.053489      -0.068978       0.014616       0.054362              9.580051      11.404378      -0.946408      -5.134732       5.850457       2.102425      11.485318           0.024732
          189              O      -2.278871      14.079134       8.108463      -0.554207      28.992278 0.43681964E+03  0.99359488E+04                                 7.341454                            6.324592       0.597093       2.244869                    0.999091      26.659140      67.413583       0.784160       0.343395      -1.155628      -0.022323      -0.015210      -0.020616       0.033981      -0.012183       0.000127      -0.001313      -0.126817       0.113757      -0.083528       0.037699       0.045829              8.231561       7.677270       1.625643       2.435944       6.656896       2.757110      10.360517           0.014883
          190              O      -0.949288      13.453872       6.426285      -0.569106      30.143451 0.45264959E+03  0.10378549E+05                                 7.526726                            6.417110       0.598138       2.240761                    0.999158      26.880179      68.040597       0.783039       0.341152      -1.158583      -0.035259      -0.001563      -0.012433       0.037419      -0.019395      -0.033198      -0.039312       0.026556      -0.138182      -0.079139       0.029872       0.049266              8.525377      13.456531       1.713775       1.137965       5.718619       0.638219       6.400981           0.015878
          191              O      -7.064531      13.186374       7.824948      -0.503544      30.860093 0.41374003E+03  0.92863121E+04                                 7.714641                            6.152019       0.656627       2.286941                    0.998721      25.757340      64.750094       0.795520       0.343036      -1.155659       0.012716      -0.002668      -0.027972       0.030842      -0.002840      -0.020627       0.011797      -0.034429       0.127111      -0.043363      -0.006696       0.050058              9.184720       9.965074      -1.162433      -4.488409       5.675777       2.660217      11.913310           0.079695
          192              O      -7.956769      12.349822       6.030625      -0.408710      22.233012 0.31923922E+03  0.67258847E+04                                 6.095258                            5.396774       0.952443       2.383840                    0.999718      24.730441      60.536794       0.849747       0.342124      -1.154645       0.027796       0.010950       0.004167       0.030164      -0.001815       0.008629      -0.006987      -0.026088      -0.006048      -0.017131      -0.000360       0.017491              6.568769       9.421885       1.128852       1.045450       4.591795       0.847150       5.692628           0.214729
          193              O      14.914268      -3.513849      10.254318      -0.517586      32.450922 0.42940485E+03  0.97295998E+04                                 7.980375                            6.291616       0.606221       2.268158                    0.998429      26.001550      65.712469       0.781968       0.345692      -1.153227      -0.017731      -0.005119       0.009627       0.020816       0.038245       0.031162      -0.044458       0.017843      -0.024893      -0.077574       0.033474       0.044100              9.671360      17.178558       2.238722       0.560828       5.965767       0.937628       5.869755           0.025165
          194              O      13.874931      -4.943174       8.893148      -0.537849      33.023571 0.45445450E+03  0.10451346E+05                                 8.074572                            6.479736       0.449214       2.205185                    0.997997      26.599647      67.877275       0.768721       0.346462      -1.151795      -0.012602       0.000456       0.022771       0.026030      -0.015058      -0.003642       0.018968      -0.104374       0.088530      -0.069080       0.014607       0.054473              9.579392       8.749447      -2.619793      -3.084306       9.544054       5.001071      10.444674           0.024731
          195              O       7.820103      -3.630223       9.989384      -0.554145      28.977152 0.43653948E+03  0.99278934E+04                                 7.338280                            6.322051       0.597038       2.244898                    0.999092      26.656241      67.398541       0.784420       0.343339      -1.155685       0.031661       0.008789       0.009482       0.034199      -0.022537      -0.036021      -0.052592       0.014213      -0.086054      -0.083453       0.037762       0.045691              8.227733      13.191985       0.355533       0.913780       5.689211       0.605537       5.802002           0.014884
          196              O       9.045117      -4.811385       8.542777      -0.569051      30.152101 0.45279514E+03  0.10382792E+05                                 7.528664                            6.418604       0.598039       2.240778                    0.999158      26.879059      68.042266       0.782858       0.341201      -1.158534       0.022805       0.010584       0.028034       0.037656       0.004955       0.000176       0.007685      -0.112192       0.137669      -0.079259       0.029717       0.049542              8.527797       8.685477       2.049592       2.894951       7.633983       3.121945       9.263930           0.015876
          197              O      10.067691      -0.942723      13.381444      -0.503499      30.858269 0.41371467E+03  0.92855892E+04                                 7.714265                            6.151784       0.656494       2.286903                    0.998721      25.756752      64.747819       0.795545       0.343030      -1.155665       0.019885      -0.020347      -0.011912       0.030843      -0.029263      -0.029197      -0.000302       0.015716      -0.072536      -0.043279      -0.006719       0.049998              9.184156       9.549412      -2.922550      -3.302270       8.372445       4.336836       9.630610           0.079701
          198              O      12.224495      -1.000380      13.626969      -0.408705      22.226590 0.31913241E+03  0.67232696E+04                                 6.094538                            5.396185       0.952393       2.383821                    0.999719      24.731126      60.542642       0.849694       0.342164      -1.154577      -0.017847      -0.017994      -0.016374       0.030173       0.002433       0.001605      -0.016870      -0.003293      -0.004709      -0.017047      -0.000402       0.017450              6.567939       7.437471       1.173357       1.829215       5.519725       1.955515       6.746623           0.214732
          199              O      -1.714830       8.547658      14.206276      -0.517591      32.450523 0.42940090E+03  0.97294206E+04                                 7.980136                            6.291440       0.606484       2.268249                    0.998432      26.000957      65.709179       0.782012       0.345675      -1.153248       0.016171       0.006206      -0.011507       0.020795       0.027608       0.029542      -0.046741       0.019454      -0.086538      -0.077546       0.033457       0.044089              9.671016       6.823809       2.438965      -3.550395      10.859464      -4.876880      11.329775           0.025165
          200              O      -1.805980      10.776343      14.182884      -0.537901      33.009253 0.45424195E+03  0.10445564E+05                                 8.072872                            6.478626       0.449147       2.205158                    0.997998      26.600989      67.884774       0.768691       0.346505      -1.151723       0.022590      -0.007459      -0.010534       0.026018      -0.023776       0.019975       0.052335      -0.011440      -0.053434      -0.069070       0.014638       0.054432              9.577105       7.060261      -2.480468      -3.692060      10.189664       4.138504      11.481390           0.024735
          201              O       0.488408      12.122370       8.481064      -0.554145      28.984799 0.43667675E+03  0.99318633E+04                                 7.339950                            6.323370       0.597012       2.244895                    0.999092      26.656861      67.404482       0.784273       0.343375      -1.155648      -0.006945      -0.026281       0.020778       0.034215       0.030469       0.001269       0.000153       0.113839       0.114079      -0.083575       0.037819       0.045756              8.229709       5.747438       0.943421      -1.787137       8.583270      -3.214539      10.358418           0.014882
          202              O      -0.544263      13.167528      10.163242      -0.569031      30.150448 0.45276726E+03  0.10381982E+05                                 7.528288                            6.418335       0.597975       2.240766                    0.999158      26.878667      68.040460       0.782888       0.341194      -1.158541       0.010289      -0.033993       0.012501       0.037652      -0.023506       0.026095       0.044363       0.003192      -0.138741      -0.079257       0.029785       0.049472              8.527287       5.502213      -1.098999      -0.222363      13.677189      -1.286531       6.402460           0.015877
          203              O       1.241911       7.312822       8.764579      -0.503512      30.859818 0.41374107E+03  0.92862931E+04                                 7.714417                            6.151926       0.656583       2.286925                    0.998721      25.756933      64.747823       0.795550       0.343024      -1.155674      -0.006767       0.011059       0.027987       0.030844       0.008594      -0.017946       0.015604       0.030317       0.127092      -0.043368      -0.006681       0.050050              9.184311       6.882579      -2.251954      -4.003731       8.757765       3.344911      11.912589           0.079696
          204              O       0.750634       6.192797      10.558902      -0.408666      22.222805 0.31905877E+03  0.67211631E+04                                 6.093171                            5.395011       0.952354       2.383802                    0.999718      24.729731      60.531802       0.849938       0.342094      -1.154665       0.001059       0.029889      -0.004196       0.030201       0.006785       0.009520      -0.005754       0.022579      -0.005975      -0.017112      -0.000421       0.017533              6.566423       4.417484      -0.639485      -0.449884       9.591066      -1.267876       5.690720           0.214717
          205              O       5.260875       3.312103       6.335209      -0.517607      32.440559 0.42925482E+03  0.97254834E+04                                 7.978883                            6.290591       0.606294       2.268184                    0.998430      26.001701      65.713353       0.782008       0.345700      -1.153204       0.001087      -0.018393      -0.009635       0.020792       0.024138       0.052365      -0.014466      -0.061958      -0.024894      -0.077604       0.033458       0.044146              9.669314       5.803296      -1.781790      -0.696786      17.335922      -0.841424       5.868724           0.025160
          206              O       4.259753       1.855794       7.696379      -0.537870      33.009336 0.45423849E+03  0.10445499E+05                                 8.072977                            6.478652       0.449186       2.205171                    0.997997      26.600823      67.885115       0.768677       0.346511      -1.151714       0.004614      -0.011762      -0.022763       0.026034       0.021050      -0.019044      -0.002796       0.100113       0.088529      -0.069068       0.014672       0.054397              9.577279      11.099780      -1.787407      -5.741571       7.189717       1.240556      10.442341           0.024727
          207              O       7.515856      -3.415135       6.600143      -0.554139      28.985564 0.43668918E+03  0.99321965E+04                                 7.340057                            6.323443       0.597297       2.244983                    0.999092      26.656640      67.403642       0.784273       0.343373      -1.155652      -0.002259       0.032788      -0.009498       0.034210      -0.022003       0.037647       0.051602       0.017296      -0.086102      -0.083591       0.037783       0.045809              8.229851       6.300779      -2.081917      -0.266318      12.585425      -1.063978       5.803349           0.014884
          208              O       5.993930      -2.653869       8.046750      -0.569042      30.147886 0.45271864E+03  0.10380543E+05                                 7.527669                            6.417814       0.598030       2.240776                    0.999158      26.878496      68.038016       0.782956       0.341175      -1.158562       0.002369       0.025025      -0.028019       0.037642       0.039123      -0.007129      -0.002640       0.081033       0.137619      -0.079259       0.029794       0.049465              8.526589       6.461807       1.263465      -1.978238       9.855306      -3.769302       9.262655           0.015875
          209              O       9.300425      -0.400327       3.208083      -0.503519      30.859921 0.41373812E+03  0.92862301E+04                                 7.714510                            6.151957       0.656476       2.286896                    0.998721      25.756883      64.748162       0.795536       0.343030      -1.155667      -0.025823       0.011958       0.011914       0.030851      -0.027712      -0.009370       0.027716       0.024574      -0.072499      -0.043378      -0.006625       0.050003              9.184462      10.340466      -2.642988      -5.189818       7.581877       1.667777       9.631043           0.079699
          210              O       8.527136       1.613907       2.962558      -0.408669      22.231143 0.31920008E+03  0.67247135E+04                                 6.094397                            5.396030       0.952481       2.383847                    0.999719      24.729247      60.528175       0.849921       0.342072      -1.154713      -0.011025      -0.022844       0.016388       0.030199       0.002945       0.016562       0.004146      -0.000481      -0.004737      -0.017169      -0.000415       0.017584              6.567819       4.995156       0.309907      -1.233857       7.961794      -2.376490       6.746509           0.214724
          211              O       1.857789       6.236813       6.035934      -0.517607      32.440528 0.42925444E+03  0.97254725E+04                                 7.978878                            6.290587       0.606296       2.268185                    0.998430      26.001691      65.713314       0.782008       0.345700      -1.153205       0.000441       0.001309      -0.020746       0.020792       0.039058      -0.040243       0.035714      -0.009235       0.035233      -0.077604       0.033458       0.044146              9.669306       8.876691       1.374037      -4.447594       6.390707      -3.578645      13.740518           0.025161
          212              O       3.989392       5.928590       5.455300      -0.537870      33.009331 0.45423843E+03  0.10445497E+05                                 8.072976                            6.478652       0.449186       2.205171                    0.997997      26.600820      67.885104       0.768678       0.346511      -1.151715      -0.014580      -0.000261      -0.021567       0.026034      -0.029483       0.034285       0.021358       0.013001      -0.130957      -0.069068       0.014671       0.054397              9.577278      11.401219      -3.972109       3.385566       8.253429      -3.489754       9.077186           0.024727
          213              O       4.493659       9.560487       0.342408      -0.554139      28.985528 0.43668844E+03  0.99321754E+04                                 7.340052                            6.323438       0.597300       2.244985                    0.999092      26.656618      67.403572       0.784273       0.343373      -1.155652      -0.022458      -0.010336       0.023646       0.034210       0.006328       0.010358       0.003416      -0.123093       0.125369      -0.083592       0.037783       0.045809              8.229846       7.675436       1.296313      -2.624945       7.045567      -2.981651       9.968534           0.014885
          214              O       5.823261       8.416323       1.724979      -0.569042      30.147917 0.45271916E+03  0.10380558E+05                                 7.527675                            6.417818       0.598034       2.240776                    0.999158      26.878508      68.038054       0.782956       0.341175      -1.158562      -0.035464      -0.010026       0.007663       0.037642      -0.018996       0.033282       0.043923       0.034879      -0.115225      -0.079260       0.029794       0.049465              8.526596      13.458624       0.128780      -2.053907       5.678288      -0.614685       6.442877           0.015875
          215              O      -0.291988       9.761345       1.257320      -0.503520      30.859876 0.41373744E+03  0.92862107E+04                                 7.714500                            6.151951       0.656499       2.286904                    0.998721      25.756871      64.748107       0.795537       0.343030      -1.155667       0.012700      -0.022900       0.016312       0.030851      -0.016448       0.012844      -0.025884      -0.058978       0.053428      -0.043378      -0.006625       0.050003              9.184449       9.965026      -3.305790       3.250684       8.049860      -4.030732       9.538461           0.079699
          216              O      -1.184204       8.625707       2.878947      -0.408669      22.231155 0.31920036E+03  0.67247217E+04                                 6.094406                            5.396038       0.952474       2.383845                    0.999719      24.729214      60.528132       0.849918       0.342072      -1.154712       0.027825      -0.001856      -0.011590       0.030199       0.008416      -0.002719       0.010523      -0.020119       0.011907      -0.017166      -0.000415       0.017581              6.567829       9.420411       0.341032      -1.500286       4.683164      -0.900097       5.599913           0.214723
          217              O       8.141715       1.059646      14.505551      -0.517590      32.450498 0.42940041E+03  0.97294070E+04                                 7.980133                            6.291437       0.606482       2.268249                    0.998432      26.000944      65.709140       0.782012       0.345675      -1.153248      -0.017712       0.010890      -0.000379       0.020795       0.007864      -0.048621       0.023836      -0.018023      -0.132501      -0.077545       0.033456       0.044089              9.671013      17.177860      -0.633548      -2.219403       5.081603      -0.427176       6.753576           0.025166
          218              O       7.102402       0.595519      16.423964      -0.537901      33.009209 0.45424143E+03  0.10445549E+05                                 8.072864                            6.478622       0.449149       2.205158                    0.997998      26.600970      67.884700       0.768691       0.346505      -1.151723      -0.012615       0.019499      -0.011727       0.026017       0.004407       0.014964      -0.005956      -0.081968       0.155515      -0.069071       0.014640       0.054431              9.577096       8.747500      -1.360698       3.809689       5.887210      -2.889524      14.096578           0.024736
          219              O       1.047552       0.888395      14.738799      -0.554146      28.984881 0.43667836E+03  0.99319094E+04                                 7.339965                            6.323383       0.597016       2.244895                    0.999092      26.656898      67.404612       0.784272       0.343375      -1.155648       0.031669       0.003831      -0.012373       0.034215      -0.019952       0.037589       0.041951      -0.004398      -0.141933      -0.083576       0.037819       0.045757              8.229726      13.195465       0.613821      -0.765200       5.250499      -0.351701       6.243215           0.014882
          220              O       2.272589       0.226195      16.485013      -0.569031      30.150483 0.45276774E+03  0.10381996E+05                                 7.528295                            6.418339       0.597971       2.240765                    0.999158      26.878679      68.040512       0.782888       0.341194      -1.158541       0.022802       0.018974      -0.023188       0.037652      -0.002334      -0.004319      -0.009280      -0.115084       0.129013      -0.079258       0.029785       0.049473              8.527297       8.685032       1.482200      -3.222062       6.152436      -2.266581      10.744424           0.015877
          221              O       3.295087       2.482218      10.715341      -0.503512      30.859870 0.41374180E+03  0.92863124E+04                                 7.714416                            6.151924       0.656585       2.286925                    0.998721      25.756992      64.747953       0.795552       0.343023      -1.155675       0.019896      -0.000143       0.023569       0.030844      -0.010656       0.040000       0.012519       0.036751      -0.009451      -0.043373      -0.006677       0.050050              9.184311       9.549410      -1.398536       4.182151       5.560329      -2.713227      12.443194           0.079696
          222              O       5.451889       2.723677      10.642513      -0.408671      22.222919 0.31906078E+03  0.67212119E+04                                 6.093159                            5.395001       0.952379       2.383807                    0.999718      24.729974      60.532307       0.849945       0.342090      -1.154668      -0.017869      -0.005193       0.023784       0.030198       0.000206      -0.002887       0.010275      -0.014959      -0.039638      -0.017132      -0.000418       0.017549              6.566410       7.435879       0.997278      -1.930411       4.745358      -1.508483       7.517992           0.214716
          223              O       5.057724      17.607103       2.083976      -0.517588      32.451047 0.42940692E+03  0.97296582E+04                                 7.980394                            6.291630       0.606253       2.268166                    0.998430      26.001607      65.712645       0.781968       0.345691      -1.153227       0.016185      -0.013085       0.000382       0.020817       0.011780      -0.038634       0.037999       0.004121      -0.132462      -0.077575       0.033475       0.044100              9.671385       6.824104      -4.294478      -0.336908      15.436273       2.234715       6.753778           0.025168
          224              O       4.966548      16.472485       0.165563      -0.537848      33.023607 0.45445516E+03  0.10451365E+05                                 8.074580                            6.479742       0.449212       2.205185                    0.997997      26.599652      67.877308       0.768721       0.346462      -1.151795       0.022578      -0.005384       0.011780       0.026029       0.029174       0.010662      -0.011993       0.058283       0.155636      -0.069081       0.014607       0.054474              9.579402       7.061977      -1.957838       3.995588       7.576008      -2.629489      14.100222           0.024733
          225              O       7.260959      10.861566       1.850728      -0.554146      28.977129 0.43653910E+03  0.99278819E+04                                 7.338274                            6.322046       0.597051       2.244902                    0.999092      26.656238      67.398507       0.784421       0.343339      -1.155686      -0.006954       0.031122       0.012353       0.034199      -0.014120      -0.026948      -0.049333       0.028467      -0.141869      -0.083454       0.037762       0.045691              8.227726       5.746219      -2.018843       0.076584      12.695149       0.838250       6.241808           0.014884
          226              O       6.228265      11.795779       0.104514      -0.569051      30.152129 0.45279574E+03  0.10382810E+05                                 7.528670                            6.418608       0.598032       2.240775                    0.999158      26.879073      68.042318       0.782858       0.341201      -1.158534       0.010302       0.027832       0.023182       0.037658       0.034358       0.007367       0.007254       0.092439       0.128982      -0.079260       0.029712       0.049548              8.527804       5.502510       0.356999       1.063022       9.335782       3.793769      10.745119           0.015876
          227              O       8.014515      13.511909       5.874186      -0.503499      30.858226 0.41371385E+03  0.92855663E+04                                 7.714258                            6.151778       0.656495       2.286904                    0.998721      25.756733      64.747759       0.795546       0.343030      -1.155665      -0.006763       0.018699      -0.023577       0.030843      -0.019840       0.001573      -0.041806      -0.015204      -0.009399      -0.043278      -0.006720       0.049999              9.184148       6.882604      -2.341457       3.952138       8.227103      -3.038531      12.442737           0.079699
          228              O       7.523240      15.625852       5.947014      -0.408702      22.226536 0.31913157E+03  0.67232485E+04                                 6.094538                            5.396186       0.952386       2.383819                    0.999719      24.731042      60.542447       0.849692       0.342165      -1.154576       0.001062      -0.018555      -0.023771       0.030174       0.004815      -0.010551      -0.000650       0.011371      -0.039524      -0.017041      -0.000404       0.017445              6.567938       4.418450      -0.069884       0.779167       7.765420       2.323345       7.519944           0.214729
          229              O      -1.511731      -5.747416      10.553593      -0.517617      32.447845 0.42936189E+03  0.97285277E+04                                 7.980265                            6.291555       0.606348       2.268186                    0.998431      26.002538      65.717822       0.781913       0.345719      -1.153187       0.001084       0.000868       0.020746       0.020793       0.033281      -0.047012       0.026128      -0.041912       0.035215      -0.077584       0.033458       0.044126              9.671218       5.804408       0.287579       1.892246       9.465690       5.387220      13.743557           0.025165
          230              O      -2.512846      -3.840447      11.134227      -0.537870      33.025808 0.45448634E+03  0.10452274E+05                                 8.074997                            6.479985       0.449077       2.205142                    0.997998      26.600273      67.879793       0.768701       0.346464      -1.151792       0.004594      -0.013820       0.021559       0.026017      -0.026983      -0.008654      -0.039372       0.026965      -0.130927      -0.068978       0.014616       0.054361              9.580052      11.103301      -4.080080       4.420499       8.556991      -2.029530       9.079864           0.024729
          231              O       0.743326      -2.154303      16.247119      -0.554207      28.992332 0.43682069E+03  0.99359790E+04                                 7.341466                            6.324602       0.597091       2.244868                    0.999091      26.659149      67.413640       0.784159       0.343395      -1.155628      -0.002222      -0.024463      -0.023480       0.033981       0.043496       0.000211      -0.011049       0.087916       0.125041      -0.083528       0.037699       0.045829              8.231576       6.301908       0.810533       1.936485       8.422330       3.469735       9.970490           0.014884
          232              O      -0.778619      -1.282151      14.864548      -0.569106      30.143493 0.45265031E+03  0.10378570E+05                                 7.526733                            6.417115       0.598139       2.240760                    0.999158      26.880199      68.040665       0.783039       0.341152      -1.158583       0.002338      -0.036571      -0.007570       0.037419      -0.025621      -0.030187      -0.046094      -0.002784      -0.114735      -0.079140       0.029873       0.049267              8.525387       6.461138      -2.344582      -0.104938      12.673105       2.140600       6.441917           0.015878
          233              O       2.527882      -6.599326      15.332207      -0.503544      30.860096 0.41374013E+03  0.92863144E+04                                 7.714639                            6.152018       0.656626       2.286940                    0.998721      25.757350      64.750110       0.795521       0.343035      -1.155659      -0.025820       0.004358      -0.016297       0.030842       0.005743       0.028737      -0.003389       0.066537       0.053491      -0.043364      -0.006695       0.050059              9.184717      10.340805      -3.173048       4.884126       7.674449      -1.721282       9.538895           0.079697
          234              O       1.754571      -7.819089      13.710580      -0.408710      22.233033 0.31923971E+03  0.67258972E+04                                 6.095258                            5.396775       0.952447       2.383840                    0.999718      24.730473      60.536868       0.849747       0.342124      -1.154645      -0.011023       0.025587       0.011566       0.030166       0.012831      -0.010769      -0.000894       0.005085       0.011949      -0.017133      -0.000357       0.017490              6.568769       4.995914      -1.223821       0.348667       9.109750       1.714616       5.600643           0.214731
          235              O      -3.312307      -4.684290       8.113606      -0.752565      39.993035 0.78038462E+03  0.20511812E+05                                 9.109798                            8.443534       0.260679       2.069196                    0.996353      32.000686      86.847494       0.680205       0.342587      -1.156877       0.046065       0.065167      -0.112888       0.138248       0.033748      -0.058317      -0.082480      -0.023876       0.214639      -0.071571      -0.071372       0.142943             10.099668      11.323584      -0.865415       1.498858      10.711474       2.119733       8.263946           0.399505
          236              O       3.460332       4.893629       8.475921      -0.752567      39.968980 0.77981756E+03  0.20493622E+05                                 9.106381                            8.440570       0.260344       2.069117                    0.996354      32.000225      86.845351       0.680297       0.342596      -1.156846       0.046070       0.065153       0.112847       0.138209       0.033723       0.058410       0.082602      -0.023844       0.214605      -0.071536      -0.071536       0.143072             10.095629      11.318800      -0.864943      -1.498098      10.707208      -2.118628       8.260880           0.399472
          237              O       9.937030       0.000000       0.000000      -0.752560      39.992989 0.78038332E+03  0.20511769E+05                                 9.109786                            8.443523       0.260684       2.069197                    0.996354      32.000681      86.847444       0.680206       0.342587      -1.156878      -0.138247      -0.000018      -0.000006       0.138247       0.000026       0.000035       0.000086       0.214467      -0.214254      -0.071572      -0.071370       0.142943             10.099655       6.428173      -0.000010       0.000114      11.935476      -0.000021      11.935316           0.399516
          238              O      -3.312307       9.368734       0.000000      -0.752563      39.992963 0.78038292E+03  0.20511760E+05                                 9.109799                            8.443536       0.260685       2.069198                    0.996354      32.000609      86.847323       0.680203       0.342588      -1.156876       0.046086      -0.130344      -0.000019       0.138251      -0.067390       0.000069       0.000066      -0.166837      -0.214286      -0.071576      -0.071377       0.142953             10.099670      11.323429       1.730813      -0.000093       7.040147       0.000019      11.935432           0.399505

******************************************************
Auxiliary information for the entire system
The total spin magnetic moment of the unit cell is   7.682369
The total net atomic charge of the unit cell is   -0.000003
Accuracy of reproducing the electrostatic potential in the unit cell:
  The inner radius (bohr) =    5.0000
  The outer radius (bohr) =   12.0000
  Valid grid points have density less than (e/(bohr^3)) =    0.0001
  The number of valid grid points were=       882134
  The rms potential error without charges in kcal/mol is=      4.60066
  The rms potential error with partial charges in kcal/mol is=      0.71305
  The RRMSE value at monopole order=      0.15499
  The rms potential error with partial charges and cloud penetration in kcal/mol is=      0.71738
  The RRMSE value at monopole order with cloud penetration is=      0.15593
  The rms potential error with partial charges and atomic dipoles in kcal/mol is=      0.33189
  The RRMSE value at dipole order=      0.07214
  The rms potential error with partial charges, atomic dipoles and cloud penetration in kcal/mol is=      0.32734
  The RRMSE value at dipole order with cloud penetration=      0.07115

******************************************************
The electron densities and ab initio electrostatic potential were computed in VASP using the PBE functional and
projector augmented wave method. See the main text of the journal article for a description of computational details.
The atomic charges, dipoles, and quadrupoles were computed with the DDEC6 method as described in
(a) T. A. Manz and N. Gabaldon Limas, RSC Adv. 6 (2016) 47771-47801 DOI: 10.1039/c6ra04656h
(b) N. Gabaldon Limas and T. A. Manz, RSC Adv. 8 (2018) 2678-2707 DOI: 10.1039/c7ra11829e.
For each atom in the material, the electron cloud parameters were fit to the spherically averaged atom-in-material
electron density using radial positions for which this density was between 10^-4 and 10^-2 electrons per cubic bohr.
The polarizabilities, dispersion coefficients, and quantum Drude oscillator (QDO) parameters were fit using the MCLF method.
The magnetic structure of the system was optimized in VASP from the default ferromagnetic initial guess using spin polarization.
The atomic spin moments (ASMs) were computed on this optimized magnetic structure using the DDEC6 partition as inputs
to the method of T. A. Manz and D. S. Sholl, J. Chem. Theory Comput. 7 (2011) 4146-4164 DOI: 10.1021/ct200539n.
The RMSE and RRMSE were computed using a uniform grid with Ewald summation.
