# Supplementary material for: A collection of forcefield precursors for metal–organic frameworks
Source: RSC Adv. 2019 Nov 13;9(63):36492–507. doi: 10.1039/c9ra07327b (PMC9075174; doi:10.1039/c9ra07327b)
Supplement: RA-009-C9RA07327B-s5906 [file RA-009-C9RA07327B-s5906.xyz]

  134
jmolscript: load "" {1 1 1} spacegroup "x,y,z" unitcell [{     16.473000     0.000000     0.000000 }, {      7.907537    15.125723     0.000000 }, {      7.916492     0.157217    15.476043 }]
Sm    22.522874    12.209538     0.660518     1.806287
Sm     5.844953     0.472191    10.493686     1.782700
Sm    18.151443     4.859210     8.583323     1.832604
Sm    13.842531     7.410647    12.412870     1.692996
Sm     9.774155     3.073402    14.815525     1.806267
Sm    26.452076    14.810749     4.982357     1.782701
Sm    14.145586    10.423730     6.892720     1.832597
Sm    18.454498     7.872293     3.063173     1.692981
H     13.941726     5.744723    13.993438     0.427576
H     15.049674     6.275477    13.382134     0.351778
H      8.990999     5.359244    10.888944     0.124853
H     10.947064    10.933493     2.592237     0.126919
H     14.825298     0.694496     7.615761     0.116958
H     11.280052     8.877050     1.465581     0.107010
H      9.563440     8.136174     0.004643     0.126568
H     13.273776     3.227065    10.347282     0.127458
H     13.150632     1.207948     9.172651     0.103757
H     10.650459     7.692686     8.015043     0.124262
H     17.727086     1.538844    14.646527     0.108929
H     17.716774     2.568134    12.486071     0.134184
H     27.309591    14.974590    15.050452     0.113755
H      8.807909     6.366804     8.822892     0.104917
H     18.355303     9.538217     1.482605     0.427576
H     17.247355     9.007463     2.093909     0.351778
H     23.306030     9.923696     4.587099     0.124854
H     21.349965     4.349447    12.883806     0.126918
H     17.471731    14.588444     7.860282     0.116959
H     21.016977     6.405890    14.010462     0.107010
H     14.817097     6.989549    -0.004643     0.126567
H     19.023253    12.055875     5.128761     0.127460
H     19.146397    14.074992     6.303392     0.103756
H     21.646570     7.590254     7.461000     0.124259
H     14.569943    13.744096     0.829516     0.108930
H     14.580255    12.714806     2.989972     0.134183
H      4.987438     0.308350     0.425591     0.113754
H     23.489120     8.916136     6.653151     0.104916
C     19.509211     2.328813    10.517519     0.592364
C     18.373334     1.312714    13.976414    -0.106107
C     18.380022     1.939577    12.701188    -0.135771
C     19.378105     0.330497    14.219388    -0.150809
C     19.356984     1.623611    11.823697     0.098643
C     28.223797    15.207235    13.235112     0.089503
C     17.108433     2.116830     7.071004     0.606468
C     15.110889     9.494921    14.939024     0.608474
C     10.834029     6.133608    11.328463     0.095662
C     11.726907     7.469356     9.705027     0.093817
C     12.985278     8.212306     9.285626     0.625930
C     11.054448     5.487804    12.674879     0.594875
C      8.314012     9.714550     0.377615     0.099397
C      9.128658    11.248077     1.844744     0.112503
C      9.585292     6.496055     9.336697    -0.092761
C      8.792493    12.553096     2.556642     0.601070
C     10.276906    10.594831     2.011886    -0.136414
C      9.691573     5.920006    10.551566    -0.127251
C     14.878889     1.478879     8.148137    -0.134653
C     15.101645     3.767054     9.602885     0.102757
C     10.484213     9.383985     1.338678    -0.093536
C      9.464329     8.945751     0.485948    -0.138597
C     13.969301     2.956516     9.771574    -0.139283
C     13.886526     1.795128     9.053485    -0.082639
C     10.666318     7.300486     8.864677    -0.150931
C     15.328558     5.036305    10.367401     0.602845
C     15.962554     2.348627     8.001114     0.086043
C     29.303505    14.224217    13.399158     0.616206
C     12.787818    12.954127     4.958524     0.592363
C     13.923695    13.970226     1.499629    -0.106108
C     13.917007    13.343363     2.774855    -0.135770
C     12.918924    14.952443     1.256655    -0.150809
C     12.940045    13.659329     3.652346     0.098643
C      4.073232     0.075705     2.240931     0.089504
C     15.188596    13.166110     8.405039     0.606465
C     17.186140     5.788019     0.537019     0.608478
C     21.463000     9.149332     4.147580     0.095664
C     20.570122     7.813584     5.771016     0.093814
C     19.311751     7.070634     6.190417     0.625935
C     21.242581     9.795136     2.801164     0.594866
C     23.983017     5.568390    15.098428     0.099392
C     23.168371     4.034863    13.631299     0.112516
C     22.711737     8.786885     6.139346    -0.092757
C     23.504536     2.729844    12.919401     0.601072
C     22.020123     4.688109    13.464157    -0.136405
C     22.605456     9.362934     4.924477    -0.127252
C     17.418140    13.804061     7.327906    -0.134649
C     17.195384    11.515886     5.873158     0.102763
C     21.812816     5.898955    14.137365    -0.093551
C     22.832700     6.337189    14.990095    -0.138567
C     18.327728    12.326424     5.704469    -0.139280
C     18.410503    13.487812     6.422558    -0.082644
C     21.630711     7.982454     6.611366    -0.150939
C     16.968471    10.246635     5.108642     0.602845
C     16.334475    12.934313     7.474929     0.086046
C      2.993524     1.058723     2.076885     0.616207
N     20.339733     0.694067    12.040361    -0.477210
N     16.063204     3.452867     8.751702    -0.447262
N      8.175668    10.858451     1.012133    -0.441650
N     11.801829     6.928159    10.926086    -0.463224
N     11.957296    14.588873     3.435682    -0.477214
N     16.233825    11.830073     6.724341    -0.447263
N     24.121361     4.424489    14.463910    -0.441674
N     20.495200     8.354781     4.549957    -0.463226
O     14.450256     5.437655    11.162870    -0.622598
O     18.641488     3.173766    10.163117    -0.666599
O     20.554948     2.043504     9.828835    -0.712505
O     29.296903    13.482530    14.389625    -0.705396
O     14.158218    10.326301    14.886406    -0.695628
O     16.440700     5.611876    10.147641    -0.705584
O     10.237406     4.655424    13.075709    -0.655619
O     12.133527     5.814302    13.249040    -0.692609
O      9.633636    13.019361     3.339730    -0.629452
O     17.079084     1.100367     6.325059    -0.706783
O     15.153547     8.455152    14.281292    -0.660449
O     13.766884    14.188029    12.517024    -0.672932
O     13.952645     8.152054    10.054785    -0.647935
O     12.943185     8.828908     8.191470    -0.712318
O     14.787890     5.857346    14.061533    -0.756061
O     24.143066    13.073585     2.274978    -0.703363
O     18.033594     2.964028     7.086480    -0.676123
O     17.846773     9.845285     4.313173    -0.622595
O     13.655541    12.109174     5.312926    -0.666600
O     11.742081    13.239436     5.647208    -0.712506
O      3.000126     1.800410     1.086418    -0.705394
O     18.138811     4.956639     0.589637    -0.695625
O     15.856329     9.671064     5.328402    -0.705581
O     22.059623    10.627516     2.400334    -0.655629
O     20.163502     9.468638     2.227003    -0.692616
O     22.663393     2.263579    12.136313    -0.629452
O     15.217945    14.182573     9.150984    -0.706786
O     17.143482     6.827788     1.194751    -0.660447
O      2.057145     1.094911     2.959019    -0.672932
O     18.344384     7.130886     5.421258    -0.647929
O     19.353844     6.454032     7.284573    -0.712316
O     17.509139     9.425594     1.414510    -0.756061
O      8.153963     2.209355    13.201065    -0.703360
O     14.263435    12.318912     8.389563    -0.676120

The following XYZ coordinates are in angstroms. Other properties are in atomic units.
The sperically averaged electron density of each atom fit to a function of the form exp(a - br)
eigen_1, eigen_2 and eigen_3 are the three eigenvalues of traceless quadrupole moment tensor
  atom number  atomic symbol              X              Y              Z     net charge C6 coefficient C8 coefficient C10 coefficient fluctuating dipole atomic polarizability isotropic forcefield polarizability              a              b squared Pearson coefficient          <r^3>          <r^4>         wp_QDO          m_QDO          q_QDO       dipole_x       dipole_y       dipole_z         dipole            Qxy            Qxz            Qyz     Q(x^2-y^2)  Q(3z^2 - R^2)        eigen_1        eigen_2        eigen_3 static polarizability      alpha(xx)      alpha(xy)      alpha(xz)      alpha(yy)      alpha(yz)      alpha(zz) atomic spin moment
            1             Sm      22.522874      12.209538       0.660518       1.806287     222.873044 0.53106716E+04  0.21078866E+06                                25.504881                           20.652862       1.052725       1.989689                    0.998418      93.872912     251.323655       0.512349       0.301191      -1.277842      -0.042466       0.011944      -0.021130       0.048913       0.196394       0.116796       0.078700      -0.320573       0.061535      -0.282482      -0.015494       0.297976             31.602538      24.441081      -4.872218       6.479527      36.067783     -13.834894      34.298751           0.091329
            2             Sm       5.844953       0.472191      10.493686       1.782700     239.270427 0.59276070E+04  0.24230681E+06                                27.062791                           22.092613       0.866054       1.927763                    0.998122      96.152156     262.931234       0.485259       0.308778      -1.267420       0.077219       0.016922      -0.031081       0.084942      -0.143859       0.185703      -0.098455      -0.200292       0.356476      -0.278756      -0.025590       0.304346             33.271890      25.957188      -7.796451      -7.696146      33.752780      14.339538      40.105702           0.124820
            3             Sm      18.151443       4.859210       8.583323       1.832604     210.823971 0.50409053E+04  0.19704361E+06                                24.429771                           19.977875       1.161491       2.031256                    0.997997      91.972570     242.558239       0.527753       0.296908      -1.285335       0.066689       0.019880       0.011236       0.070490      -0.138565      -0.119116       0.104102      -0.173997       0.170622      -0.206647      -0.045651       0.252298             30.035902      24.236884       4.681825      -5.066618      36.389039     -12.447784      29.481783           0.077214
            4             Sm      13.842531       7.410647      12.412870       1.692996     237.149632 0.60754115E+04  0.24943381E+06                                26.545231                           22.093355       1.042626       1.965456                    0.998250      97.707004     266.198436       0.495162       0.301286      -1.277520       0.063210       0.035607      -0.015817       0.074253       0.181139      -0.212367      -0.056464      -0.431079       0.196881      -0.389767       0.065085       0.324683             32.239754      24.703903       3.826287       7.659618      29.953339      10.602924      42.062021           0.200931
            5             Sm       9.774155       3.073402      14.815525       1.806267     222.884235 0.53109892E+04  0.21080466E+06                                25.505842                           20.653584       1.052632       1.989655                    0.998418      93.874390     251.330586       0.512336       0.301194      -1.277838       0.042461      -0.011937       0.021132       0.048908       0.196406       0.116842       0.078689      -0.320623       0.061498      -0.282525      -0.015483       0.298008             31.603788      24.442044      -4.872478       6.479873      36.069186     -13.835538      34.300135           0.091860
            6             Sm      26.452076      14.810749       4.982357       1.782701     239.268610 0.59275593E+04  0.24230432E+06                                27.062622                           22.092496       0.866066       1.927767                    0.998122      96.152052     262.930463       0.485262       0.308777      -1.267421      -0.077223      -0.016926       0.031084       0.084947      -0.143861       0.185695      -0.098465      -0.200302       0.356496      -0.278756      -0.025595       0.304351             33.271645      25.957040      -7.796397      -7.696110      33.752504      14.339359      40.105392           0.124770
            7             Sm      14.145586      10.423730       6.892720       1.832597     210.826241 0.50409692E+04  0.19704678E+06                                24.429968                           19.978022       1.161472       2.031249                    0.997997      91.972888     242.559683       0.527750       0.296908      -1.285334      -0.066689      -0.019880      -0.011236       0.070490      -0.138568      -0.119122       0.104101      -0.173992       0.170606      -0.206649      -0.045653       0.252302             30.036163      24.237067       4.681865      -5.066668      36.389377     -12.447908      29.482046           0.077133
            8             Sm      18.454498       7.872293       3.063173       1.692981     237.154909 0.60755784E+04  0.24944248E+06                                26.545643                           22.093679       1.042604       1.965444                    0.998251      97.707979     266.202428       0.495158       0.301287      -1.277519      -0.063219      -0.035607       0.015821       0.074262       0.181165      -0.212341      -0.056477      -0.431170       0.196959      -0.389799       0.065087       0.324712             32.240276      24.704327       3.826390       7.659757      29.953838      10.603164      42.062664           0.201088
            9              H      13.941726       5.744723      13.993438       0.427576       0.451906 0.26189339E+01  0.20136241E+02                                 1.114880                            1.054959      -1.416621       2.379307                    0.998432       2.333621       6.477277       0.499890       1.593594      -0.648158      -0.013041      -0.013657       0.017183       0.025531       0.001824      -0.003159      -0.008685      -0.001605       0.021570      -0.007818      -0.005163       0.012981              1.145647       1.493641       0.126929       0.011747       0.960868      -0.010236       0.982431          -0.000414
           10              H      15.049674       6.275477      13.382134       0.351778       0.621947 0.39810009E+01  0.33486810E+02                                 1.277701                            1.219250      -1.554057       2.236500                    0.997499       2.783904       7.700103       0.519996       1.400310      -0.679452       0.025514       0.000409       0.006612       0.026360      -0.000560       0.003983      -0.001474       0.021139      -0.031434      -0.011382      -0.005044       0.016426              1.305466       1.221759       0.106274      -0.138434       1.261195      -0.117082       1.433444           0.012450
           11              H       8.990999       5.359244      10.888944       0.124853       1.153432 0.83223914E+01  0.82320825E+02                                 1.812003                            1.684106      -0.889145       2.459611                    0.998813       3.412363       9.516021       0.484532       1.277974      -0.710834      -0.029479      -0.022734       0.015590       0.040359       0.012718       0.000867      -0.009511       0.016309       0.001113      -0.019284       0.003267       0.016017              1.878617       2.118632       0.509695      -0.305185       1.793677      -0.315218       1.723542          -0.000384
           12              H      10.947064      10.933493       2.592237       0.126919       1.127675 0.80573598E+01  0.79482973E+02                                 1.819005                            1.682703      -0.968295       2.426509                    0.998230       3.471213       9.838162       0.471163       1.317812      -0.701620       0.028361       0.015151       0.021813       0.038855      -0.002574       0.011978       0.009846       0.008225      -0.018508      -0.018702       0.003857       0.014845              1.898523       2.133202       0.320672       0.536305       1.721049       0.332088       1.841319           0.000050
           13              H      14.825298       0.694496       7.615761       0.116958       1.482304 0.11303966E+02  0.12028843E+03                                 2.127211                            1.955887      -1.067059       2.368736                    0.997266       3.605902      10.311777       0.453550       1.269076      -0.714564      -0.004427      -0.030868      -0.021281       0.037753       0.012637      -0.004898       0.010035      -0.006763      -0.015577      -0.018455       0.001443       0.017012              2.206019       1.823285       0.149642      -0.021589       2.653811       0.719689       2.140960           0.000439
           14              H      11.280052       8.877050       1.465581       0.107010       1.351659 0.97287094E+01  0.98629411E+02                                 1.917652                            1.750958      -0.818891       2.478487                    0.999262       3.348966       9.019877       0.511243       1.181755      -0.735409       0.032829      -0.021484       0.005997       0.039689      -0.009887       0.014027       0.017045       0.004346      -0.038098      -0.030757       0.014272       0.016485              2.007333       2.547727      -0.625576       0.151110       1.935111      -0.009430       1.539161           0.001133
           15              H       9.563440       8.136174       0.004643       0.126568       1.224844 0.89304543E+01  0.89166869E+02                                 1.832238                            1.706107      -0.994673       2.413505                    0.998159       3.326020       9.070667       0.501887       1.222279      -0.724760       0.005075      -0.035691      -0.018180       0.040375      -0.007857       0.004054       0.011372      -0.008760      -0.031879      -0.018320       0.001437       0.016883              1.891097       1.614976      -0.131250       0.002105       2.281557       0.550547       1.776757          -0.000125
           16              H      13.273776       3.227065      10.347282       0.127458       1.137247 0.81674076E+01  0.80405236E+02                                 1.796142                            1.670340      -0.901851       2.458263                    0.998914       3.365648       9.362054       0.485679       1.281023      -0.710444      -0.030861       0.012916       0.021430       0.039730       0.001705      -0.012154       0.010507       0.009076      -0.025201      -0.019990       0.004094       0.015896              1.861691       2.095565      -0.252795      -0.526597       1.650813       0.288155       1.838695           0.000446
           17              H      13.150632       1.207948       9.172651       0.103757       1.319383 0.94515185E+01  0.95020882E+02                                 1.878583                            1.718960      -0.789898       2.491677                    0.999419       3.315627       8.859734       0.519670       1.172361      -0.737719      -0.028921      -0.023428       0.005439       0.037615       0.009972      -0.014122       0.014895       0.000564      -0.027749      -0.027918       0.013293       0.014625              1.960797       2.343993       0.666663      -0.127890       2.026673      -0.015109       1.511726           0.001094
           18              H      10.650459       7.692686       8.015043       0.124262       1.349969 0.10038185E+02  0.10354197E+03                                 1.985096                            1.833312      -1.030168       2.393625                    0.997957       3.455113       9.681271       0.472929       1.255592      -0.717528      -0.002414       0.014125      -0.034712       0.037554       0.005252       0.008629      -0.007891       0.013386       0.031360      -0.017695       0.001349       0.016346              2.054894       1.729631       0.038384       0.111528       1.807880      -0.549308       2.627172           0.000352
           19              H      17.727086       1.538844      14.646527       0.108929       1.395367 0.10224807E+02  0.10465891E+03                                 1.936493                            1.778777      -0.867391       2.454555                    0.998906       3.372453       9.042794       0.515663       1.160430      -0.740860      -0.027680       0.010717       0.029330       0.041729      -0.022281      -0.010332      -0.011896       0.006711       0.030281      -0.033300       0.015812       0.017488              2.009768       2.234949      -0.226485      -0.651912       1.617502       0.136308       2.176852           0.001920
           20              H      17.716774       2.568134      12.486071       0.134184       1.042948 0.73380532E+01  0.70099213E+02                                 1.670945                            1.564385      -0.881936       2.474273                    0.999140       3.227337       8.747878       0.512668       1.250656      -0.717095      -0.030279       0.025542      -0.008308       0.040475      -0.015624      -0.003531      -0.003411       0.008556      -0.001999      -0.017285       0.000720       0.016565              1.727760       1.921370      -0.497278       0.169070       1.756914      -0.206109       1.504997          -0.000261
           21              H      27.309591      14.974590      15.050452       0.113755       1.697323 0.13484883E+02  0.15011481E+03                                 2.333760                            2.140183      -1.269918       2.267618                    0.995343       3.848576      11.293109       0.431960       1.273755      -0.713201      -0.006208      -0.017408       0.031165       0.036233      -0.004611      -0.014846      -0.003219       0.005473       0.029503      -0.015984      -0.003859       0.019843              2.424900       1.946008      -0.109033      -0.067649       2.304080      -0.772475       3.024613           0.000365
           22              H       8.807909       6.366804       8.822892       0.104917       1.297390 0.92074641E+01  0.92133084E+02                                 1.868720                            1.704551      -0.786842       2.493679                    0.999516       3.319076       8.901425       0.517272       1.183345      -0.734649      -0.032387      -0.005839      -0.018455       0.037731       0.013891       0.006646      -0.014743       0.025553       0.014388      -0.029008       0.012527       0.016481              1.960791       2.439297       0.122324       0.650160       1.488677       0.004413       1.954400           0.002111
           23              H      18.355303       9.538217       1.482605       0.427576       0.451903 0.26189172E+01  0.20136091E+02                                 1.114879                            1.054958      -1.416618       2.379309                    0.998432       2.333619       6.477280       0.499888       1.593601      -0.648157       0.013041       0.013657      -0.017183       0.025531       0.001824      -0.003159      -0.008685      -0.001606       0.021569      -0.007818      -0.005163       0.012981              1.145646       1.493639       0.126929       0.011747       0.960867      -0.010236       0.982430          -0.000416
           24              H      17.247355       9.007463       2.093909       0.351778       0.621950 0.39810284E+01  0.33487103E+02                                 1.277706                            1.219254      -1.554074       2.236491                    0.997499       2.783916       7.700146       0.519996       1.400310      -0.679452      -0.025514      -0.000409      -0.006612       0.026360      -0.000561       0.003984      -0.001473       0.021139      -0.031434      -0.011382      -0.005045       0.016427              1.305471       1.221763       0.106275      -0.138435       1.261199      -0.117082       1.433449           0.012456
           25              H      23.306030       9.923696       4.587099       0.124854       1.153423 0.83223078E+01  0.82319748E+02                                 1.811990                            1.684095      -0.889141       2.459615                    0.998813       3.412344       9.515937       0.484535       1.277969      -0.710835       0.029479       0.022734      -0.015590       0.040360       0.012718       0.000867      -0.009510       0.016308       0.001112      -0.019283       0.003266       0.016017              1.878603       2.118615       0.509689      -0.305181       1.793664      -0.315214       1.723529          -0.000383
           26              H      21.349965       4.349447      12.883806       0.126918       1.127694 0.80575218E+01  0.79484975E+02                                 1.819026                            1.682719      -0.968316       2.426497                    0.998230       3.471242       9.838271       0.471161       1.317811      -0.701620      -0.028362      -0.015151      -0.021812       0.038855      -0.002574       0.011979       0.009846       0.008224      -0.018511      -0.018703       0.003858       0.014845              1.898547       2.133231       0.320680       0.536317       1.721067       0.332096       1.841342           0.000050
           27              H      17.471731      14.588444       7.860282       0.116959       1.482319 0.11304113E+02  0.12029049E+03                                 2.127236                            1.955907      -1.067059       2.368737                    0.997266       3.605918      10.311878       0.453545       1.269086      -0.714562       0.004427       0.030868       0.021281       0.037753       0.012637      -0.004898       0.010035      -0.006762      -0.015576      -0.018455       0.001443       0.017012              2.206045       1.823304       0.149646      -0.021589       2.653846       0.719702       2.140985           0.000437
           28              H      21.016977       6.405890      14.010462       0.107010       1.351622 0.97283989E+01  0.98625413E+02                                 1.917610                            1.750926      -0.818867       2.478500                    0.999262       3.348931       9.019725       0.511250       1.181749      -0.735410      -0.032829       0.021483      -0.005997       0.039689      -0.009887       0.014026       0.017043       0.004345      -0.038095      -0.030754       0.014270       0.016484              2.007286       2.547657      -0.625549       0.151103       1.935068      -0.009428       1.539134           0.001134
           29              H      14.817097       6.989549      -0.004643       0.126567       1.224890 0.89308503E+01  0.89171788E+02                                 1.832281                            1.706142      -0.994706       2.413484                    0.998159       3.326076       9.070861       0.501883       1.222274      -0.724761      -0.005076       0.035692       0.018180       0.040376      -0.007858       0.004055       0.011373      -0.008760      -0.031882      -0.018323       0.001438       0.016885              1.891144       1.615008      -0.131257       0.002103       2.281625       0.550574       1.776798          -0.000123
           30              H      19.023253      12.055875       5.128761       0.127460       1.137232 0.81672606E+01  0.80403306E+02                                 1.796115                            1.670317      -0.901844       2.458267                    0.998914       3.365611       9.361877       0.485686       1.281010      -0.710447       0.030862      -0.012916      -0.021430       0.039731       0.001705      -0.012155       0.010506       0.009076      -0.025199      -0.019990       0.004094       0.015896              1.861662       2.095531      -0.252789      -0.526585       1.650789       0.288149       1.838667           0.000446
           31              H      19.146397      14.074992       6.303392       0.103756       1.319368 0.94513886E+01  0.95019189E+02                                 1.878563                            1.718944      -0.789894       2.491679                    0.999419       3.315611       8.859655       0.519674       1.172356      -0.737720       0.028921       0.023428      -0.005439       0.037615       0.009973      -0.014122       0.014895       0.000564      -0.027748      -0.027918       0.013293       0.014625              1.960776       2.343965       0.666651      -0.127888       2.026650      -0.015109       1.511713           0.001093
           32              H      21.646570       7.590254       7.461000       0.124259       1.349967 0.10038164E+02  0.10354163E+03                                 1.985087                            1.833305      -1.030175       2.393620                    0.997957       3.455117       9.681256       0.472932       1.255585      -0.717529       0.002414      -0.014125       0.034712       0.037554       0.005253       0.008629      -0.007891       0.013387       0.031361      -0.017696       0.001349       0.016347              2.054885       1.729625       0.038384       0.111528       1.807873      -0.549303       2.627158           0.000353
           33              H      14.569943      13.744096       0.829516       0.108930       1.395380 0.10224931E+02  0.10466056E+03                                 1.936511                            1.778792      -0.867393       2.454554                    0.998906       3.372465       9.042861       0.515659       1.160436      -0.740859       0.027680      -0.010717      -0.029330       0.041729      -0.022281      -0.010332      -0.011896       0.006712       0.030280      -0.033300       0.015812       0.017488              2.009787       2.234971      -0.226489      -0.651920       1.617516       0.136310       2.176873           0.001919
           34              H      14.580255      12.714806       2.989972       0.134183       1.042948 0.73380586E+01  0.70099275E+02                                 1.670945                            1.564385      -0.881936       2.474273                    0.999140       3.227339       8.747883       0.512668       1.250655      -0.717095       0.030278      -0.025542       0.008308       0.040475      -0.015624      -0.003531      -0.003411       0.008556      -0.001999      -0.017285       0.000720       0.016565              1.727761       1.921370      -0.497278       0.169070       1.756914      -0.206109       1.504998          -0.000258
           35              H       4.987438       0.308350       0.425591       0.113754       1.697373 0.13485387E+02  0.15012215E+03                                 2.333830                            2.140241      -1.269921       2.267616                    0.995343       3.848629      11.293409       0.431948       1.273777      -0.713197       0.006208       0.017408      -0.031165       0.036233      -0.004610      -0.014847      -0.003219       0.005473       0.029498      -0.015984      -0.003859       0.019843              2.424976       1.946061      -0.109038      -0.067652       2.304150      -0.772513       3.024717           0.000371
           36              H      23.489120       8.916136       6.653151       0.104916       1.297391 0.92074639E+01  0.92133027E+02                                 1.868716                            1.704547      -0.786848       2.493676                    0.999516       3.319076       8.901405       0.517275       1.183340      -0.734650       0.032387       0.005839       0.018455       0.037731       0.013892       0.006646      -0.014743       0.025553       0.014387      -0.029008       0.012526       0.016481              1.960788       2.439293       0.122324       0.650160       1.488674       0.004414       1.954395           0.002113
           37              C      19.509211       2.328813      10.517519       0.592364      26.412630 0.26436283E+03  0.56044349E+04                                 8.382083                            5.892938      -0.313984       1.946905                    0.998973      23.526366      68.770027       0.586516       0.492600      -0.999294       0.006134       0.044578      -0.099097       0.108834       0.050667       0.046478       0.066951       0.032381      -0.058246      -0.080213      -0.030101       0.110314             10.412756      10.277531      -3.889291       1.675228       9.087770      -4.475152      11.872966           0.032768
           38              C      18.373334       1.312714      13.976414      -0.106107      32.940809 0.44315087E+03  0.10448791E+05                                 8.856417                            6.966744       0.170537       2.016642                    0.999782      29.533057      84.506571       0.632488       0.410714      -1.069884       0.031652      -0.007074      -0.033999       0.046988      -0.055481      -0.035583      -0.028759       0.023421       0.081686      -0.087828       0.035012       0.052816              9.842391      10.077349      -3.129878      -1.828348       8.391927      -2.184974      11.057898           0.057000
           39              C      18.380022       1.939577      12.701188      -0.135771      31.864637 0.42914250E+03  0.10064528E+05                                 8.727163                            6.924002       0.132592       2.014356                    0.999728      29.339408      84.465157       0.623405       0.418933      -1.061746       0.002962      -0.019144       0.022760       0.029888      -0.028683       0.024576       0.001202       0.000823      -0.108441      -0.047879      -0.002309       0.050187              9.658295       9.664121      -2.644967      -1.365516       7.764219      -2.665224      11.546544           0.006272
           40              C      19.378105       0.330497      14.219388      -0.150809      33.984330 0.45823237E+03  0.10960778E+05                                 9.125163                            7.130815       0.057949       1.977386                    0.999712      30.607557      89.959942       0.615356       0.416125      -1.060006      -0.020360       0.018149      -0.023402       0.035939       0.018559      -0.010942      -0.024240      -0.033454       0.103776      -0.042281      -0.008663       0.050944             10.162966      10.644919      -3.643252      -1.634555       9.245287      -2.498999      10.598693           0.003763
           41              C      19.356984       1.623611      11.823697       0.098643      34.966809 0.39637285E+03  0.91350913E+04                                 9.519610                            6.777895      -0.109138       1.979977                    0.999390      26.839410      77.198664       0.611477       0.434627      -1.049509       0.041916      -0.071453       0.076309       0.112630       0.016925       0.036575      -0.004225       0.006461      -0.041680      -0.044204       0.003889       0.040315             11.789859      10.527794      -3.596756      -0.123666      10.201716      -5.076766      14.640066           0.028939
           42              C      28.223797      15.207235      13.235112       0.089503      35.457323 0.39615910E+03  0.91379458E+04                                 9.633788                            6.784721      -0.138174       1.969179                    0.999374      27.005195      77.959461       0.609399       0.435738      -1.047805      -0.053913       0.076794      -0.055246       0.108886       0.031719       0.026556      -0.007547      -0.041782      -0.116171      -0.057651      -0.000099       0.057750             12.041615      12.183194      -5.699517      -0.213840      12.433717      -4.135322      11.507935           0.035789
           43              C      17.108433       2.116830       7.071004       0.606468      25.258044 0.25284190E+03  0.52927898E+04                                 8.099343                            5.739023      -0.307982       1.953045                    0.998949      23.052386      66.628953       0.598980       0.488493      -1.002906       0.075874      -0.018825      -0.075483       0.108669      -0.023928       0.076117      -0.064938      -0.003478       0.135450      -0.080056      -0.045461       0.125518              9.997627       9.516472      -0.210165      -3.540545       9.899784       4.541732      10.576624           0.032233
           44              C      15.110889       9.494921      14.939024       0.608474      25.283774 0.24472407E+03  0.50729287E+04                                 8.060079                            5.618004      -0.233905       1.978905                    0.999043      22.715479      64.986267       0.610950       0.483636      -1.007061      -0.081046      -0.032052      -0.047848       0.099424       0.027029      -0.078297      -0.072590      -0.013392       0.068980      -0.088654      -0.037386       0.126039             10.101111       9.238649       0.670906       3.325515      11.066070       5.042036       9.998613           0.022778
           45              C      10.834029       6.133608      11.328463       0.095662      35.191668 0.39626729E+03  0.91268396E+04                                 9.558550                            6.781659      -0.068822       1.992777                    0.999425      26.787980      76.882709       0.611025       0.435226      -1.049746       0.030981       0.050847      -0.084555       0.103416      -0.025782      -0.030702       0.005471      -0.007615      -0.029296      -0.039364      -0.004005       0.043370             11.826187      11.160905       2.736929       0.354976       8.972333      -5.347171      15.345323           0.057572
           46              C      11.726907       7.469356       9.705027       0.093817      35.636987 0.40014150E+03  0.92464167E+04                                 9.663642                            6.823618      -0.091213       1.983189                    0.999367      26.997470      77.828482       0.607434       0.436362      -1.048166      -0.045263      -0.068287       0.063889       0.103893      -0.027323      -0.032639      -0.008446      -0.050976      -0.086904      -0.059500       0.007233       0.052267             12.004073      14.085121       4.698402      -0.671587       9.575725      -4.423700      12.351375           0.022791
           47              C      12.985278       8.212306       9.285626       0.625930      24.641519 0.24890286E+03  0.51979571E+04                                 8.030793                            5.738684      -0.321177       1.953283                    0.998927      22.908954      66.470818       0.591122       0.496165      -0.997462       0.083543       0.035748      -0.047843       0.102695      -0.075333      -0.014007       0.065550      -0.120003      -0.070467      -0.090113      -0.044897       0.135010              9.824721       9.922993       2.708620      -0.670371       8.850084      -4.702231      10.701088           0.019352
           48              C      11.054448       5.487804      12.674879       0.594875      26.055894 0.24999650E+03  0.52236367E+04                                 8.245817                            5.710450      -0.271655       1.964988                    0.998885      23.162374      67.103277       0.599279       0.489145      -1.001574       0.016761      -0.040818       0.098823       0.108227      -0.052020      -0.047434       0.075171       0.027950      -0.044516      -0.086005      -0.030615       0.116620             10.233562      10.741632       3.709637      -1.235660       8.436246      -4.076559      11.522808           0.047477
           49              C       8.314012       9.714550       0.377615       0.099397      34.946098 0.38592492E+03  0.88192781E+04                                 9.483529                            6.664468      -0.072266       1.993825                    0.999315      26.494725      75.442117       0.621035       0.431578      -1.053244       0.037639       0.055940       0.074860       0.100747       0.026487      -0.025972      -0.008354       0.002543       0.084834      -0.042991      -0.004215       0.047206             11.927815      13.584424       0.742966       5.079212      11.101160       4.895291      11.097861           0.029586
           50              C       9.128658      11.248077       1.844744       0.112503      33.402277 0.37311508E+03  0.84607155E+04                                 9.189663                            6.557840      -0.042503       2.005737                    0.999392      26.241676      74.600201       0.624931       0.432225      -1.052125      -0.029673      -0.074169      -0.057188       0.098244       0.045629      -0.027419      -0.008709      -0.009277       0.032729      -0.054868      -0.000181       0.055049             11.296209      11.341725      -0.325749       2.772425      13.288127       5.216481       9.258774           0.016850
           51              C       9.585292       6.496055       9.336697      -0.092761      31.576112 0.40717951E+03  0.94228761E+04                                 8.660629                            6.711123       0.148736       2.018366                    0.999799      28.927417      82.669122       0.638076       0.414797      -1.064604       0.042656       0.017986       0.012444       0.047936       0.031725       0.021928      -0.022791       0.067071       0.029060      -0.063028       0.016601       0.046427              9.730672      11.213550       2.294793       1.653842       7.099737      -2.766959      10.878729           0.054665
           52              C       8.792493      12.553096       2.556642       0.601070      25.298768 0.25455453E+03  0.53384648E+04                                 8.099786                            5.770041      -0.252312       1.972508                    0.999019      23.090804      66.835162       0.595473       0.490465      -1.001742      -0.022122       0.089637       0.039474       0.100411       0.051053      -0.055216      -0.082574       0.018305       0.010793      -0.086572      -0.040056       0.126629              9.893164      10.245159       1.374395       3.211458      11.075653       4.328198       8.358678           0.022076
           53              C      10.276906      10.594831       2.011886      -0.136414      31.932147 0.42017341E+03  0.98214281E+04                                 8.772466                            6.862219       0.144651       2.022186                    0.999760      29.243737      84.587121       0.623488       0.420273      -1.058830      -0.000234      -0.022272      -0.025821       0.034100       0.033769       0.022796       0.001567       0.024437       0.023435      -0.042877      -0.000439       0.043316              9.811041      11.033492      -1.226412       2.214726      10.820789       3.341132       7.578841           0.003327
           54              C       9.691573       5.920006      10.551566      -0.127251      32.138135 0.42300758E+03  0.98888651E+04                                 8.766086                            6.852728       0.139439       2.017619                    0.999738      29.212455      84.072111       0.629358       0.416304      -1.063003       0.017607       0.016741      -0.006281       0.025094       0.021667      -0.030561      -0.004436       0.016270      -0.095615      -0.045784      -0.003165       0.048949              9.796375      10.518820       2.130149       1.409308       7.118820      -3.132104      11.751485          -0.000156
           55              C      14.878889       1.478879       8.148137      -0.134653      32.877638 0.43104546E+03  0.10147258E+05                                 8.941841                            6.933775       0.081519       1.995013                    0.999663      29.754974      86.570504       0.622061       0.418261      -1.059355      -0.007885       0.019617       0.021591       0.030219       0.006603       0.018654       0.025769      -0.055599       0.008209      -0.038210      -0.008079       0.046289             10.001501      11.537085       1.622505      -3.173370       9.725707       2.884543       8.741712           0.011993
           56              C      15.101645       3.767054       9.602885       0.102757      34.730566 0.39218366E+03  0.89832147E+04                                 9.387535                            6.692366      -0.023520       2.007040                    0.999354      26.473055      75.052467       0.624400       0.428254      -1.057068       0.032095      -0.074610      -0.061239       0.101720      -0.039286       0.025304      -0.008335      -0.001037       0.020923      -0.045983      -0.003543       0.049526             11.605878      10.850727       0.181525      -3.011812      13.840644       5.721800      10.126264           0.023668
           57              C      10.484213       9.383985       1.338678      -0.093536      32.144306 0.42109900E+03  0.98190854E+04                                 8.751650                            6.817469       0.177989       2.025414                    0.999788      29.097894      83.245912       0.634638       0.413898      -1.066066      -0.032446       0.026980      -0.000156       0.042198      -0.026935       0.032494       0.034126       0.009730      -0.106181      -0.071334       0.026035       0.045299              9.817901      11.454374      -1.732224       2.383695      10.296960       2.932912       7.702370           0.043455
           58              C       9.464329       8.945751       0.485948      -0.138597      32.799885 0.43726008E+03  0.10308276E+05                                 8.912977                            6.992808       0.124463       2.008405                    0.999719      29.625526      85.651937       0.619534       0.419367      -1.060934       0.005537       0.014703       0.019386       0.024953      -0.003223      -0.015048       0.022451      -0.076228      -0.022216      -0.041663      -0.009712       0.051374              9.967220      12.055332      -1.207929       2.950280       9.652879       2.992046       8.193450          -0.004612
           59              C      13.969301       2.956516       9.771574      -0.139283      32.066070 0.42806749E+03  0.10030570E+05                                 8.748214                            6.893434       0.149188       2.019366                    0.999720      29.315584      84.292420       0.627917       0.416284      -1.063691       0.011891      -0.014754      -0.021218       0.028448      -0.022458      -0.026707       0.001418       0.050325       0.001038      -0.036348      -0.011187       0.047535              9.721869      10.240438       1.240612      -2.240586      11.038374       3.460739       7.886795           0.015581
           60              C      13.886526       1.795128       9.053485      -0.082639      30.989703 0.39589862E+03  0.90966921E+04                                 8.533512                            6.603608       0.150934       2.021764                    0.999817      28.651188      81.558997       0.645352       0.413057      -1.065841       0.032698       0.025655      -0.001485       0.041588       0.027529      -0.024085       0.020390       0.013397      -0.081960      -0.052805       0.010061       0.042744              9.549433      10.360138       1.687294      -2.578713      10.248218       2.938127       8.039944           0.031078
           61              C      10.666318       7.300486       8.864677      -0.150931      33.081199 0.43706551E+03  0.10323344E+05                                 8.989746                            6.998477       0.093042       1.997066                    0.999669      29.927643      87.180409       0.617078       0.420235      -1.058250      -0.026009      -0.027724       0.017485       0.041842      -0.011598       0.002664      -0.022989      -0.013584       0.104255      -0.032437      -0.012640       0.045078             10.062627      11.952995       2.931907       1.251796       7.566704      -2.744305      10.668181           0.014673
           62              C      15.328558       5.036305      10.367401       0.602845      25.270673 0.25149212E+03  0.52441558E+04                                 8.034689                            5.687147      -0.211158       1.986969                    0.999115      22.788687      65.195944       0.609059       0.482276      -1.008682       0.017321       0.087039       0.051892       0.102804      -0.041718       0.052579      -0.083476       0.019554       0.061261      -0.085671      -0.037020       0.122691              9.946113      10.193797      -1.619107      -3.486304      10.787597       4.540010       8.856946           0.031857
           63              C      15.962554       2.348627       8.001114       0.086043      36.059602 0.40221498E+03  0.92772942E+04                                 9.656491                            6.783998      -0.041788       1.998574                    0.999458      26.810520      76.434011       0.618869       0.429086      -1.055878      -0.045860       0.051607       0.078370       0.104443      -0.027191       0.023710      -0.000551      -0.000993       0.090037      -0.046046       0.003339       0.042707             12.081281      13.727352       0.087151      -5.519542      10.615197       4.376546      11.901294           0.030343
           64              C      29.303505      14.224217      13.399158       0.616206      25.459401 0.24942483E+03  0.52109320E+04                                 8.179648                            5.724539      -0.376099       1.933290                    0.998903      22.961280      66.608577       0.595056       0.492689      -0.999342       0.070101      -0.087442       0.009260       0.112455       0.077962       0.032242       0.057942      -0.043456      -0.084575      -0.071778      -0.051741       0.123519             10.183332       9.079752      -3.845860       0.123238      11.318886      -4.603470      10.151359           0.033505
           65              C      12.787818      12.954127       4.958524       0.592363      26.412693 0.26436343E+03  0.56044511E+04                                 8.382099                            5.892946      -0.313984       1.946904                    0.998973      23.526401      68.770168       0.586516       0.492600      -0.999294      -0.006134      -0.044578       0.099097       0.108835       0.050666       0.046478       0.066950       0.032382      -0.058245      -0.080212      -0.030100       0.110313             10.412780      10.277543      -3.889299       1.675235       9.087794      -4.475172      11.873003           0.032761
           66              C      13.923695      13.970226       1.499629      -0.106108      32.940869 0.44315147E+03  0.10448810E+05                                 8.856432                            6.966750       0.170537       2.016642                    0.999782      29.533089      84.506729       0.632488       0.410714      -1.069884      -0.031654       0.007073       0.033998       0.046988      -0.055481      -0.035583      -0.028759       0.023421       0.081686      -0.087828       0.035013       0.052816              9.842412      10.077364      -3.129892      -1.828344       8.391950      -2.184988      11.057923           0.056953
           67              C      13.917007      13.343363       2.774855      -0.135770      31.864649 0.42914247E+03  0.10064529E+05                                 8.727170                            6.924004       0.132588       2.014355                    0.999728      29.339406      84.465180       0.623404       0.418933      -1.061746      -0.002963       0.019142      -0.022760       0.029887      -0.028682       0.024576       0.001202       0.000822      -0.108443      -0.047880      -0.002308       0.050188              9.658305       9.664120      -2.644968      -1.365515       7.764228      -2.665234      11.546567           0.006298
           68              C      12.918924      14.952443       1.256655      -0.150809      33.984274 0.45823069E+03  0.10960731E+05                                 9.125148                            7.130791       0.057950       1.977387                    0.999712      30.607553      89.959976       0.615359       0.416124      -1.060006       0.020360      -0.018151       0.023402       0.035940       0.018560      -0.010942      -0.024240      -0.033453       0.103772      -0.042281      -0.008662       0.050943             10.162959      10.644877      -3.643240      -1.634541       9.245283      -2.499029      10.598716           0.003806
           69              C      12.940045      13.659329       3.652346       0.098643      34.966837 0.39637295E+03  0.91350960E+04                                 9.519620                            6.777899      -0.109143       1.979975                    0.999390      26.839424      77.198759       0.611476       0.434628      -1.049508      -0.041916       0.071453      -0.076310       0.112631       0.016924       0.036574      -0.004225       0.006461      -0.041681      -0.044203       0.003889       0.040315             11.789878      10.527796      -3.596758      -0.123662      10.201733      -5.076786      14.640105           0.028924
           70              C       4.073232       0.075705       2.240931       0.089504      35.457307 0.39615866E+03  0.91379330E+04                                 9.633786                            6.784717      -0.138175       1.969179                    0.999374      27.005180      77.959400       0.609399       0.435738      -1.047805       0.053912      -0.076795       0.055245       0.108886       0.031719       0.026557      -0.007547      -0.041781      -0.116172      -0.057652      -0.000098       0.057750             12.041618      12.183185      -5.699509      -0.213846      12.433710      -4.135330      11.507959           0.035761
           71              C      15.188596      13.166110       8.405039       0.606465      25.258109 0.25284262E+03  0.52928089E+04                                 8.099353                            5.739029      -0.307976       1.953046                    0.998949      23.052443      66.629157       0.598980       0.488492      -1.002907      -0.075875       0.018825       0.075484       0.108670      -0.023927       0.076116      -0.064937      -0.003477       0.135450      -0.080055      -0.045461       0.125516              9.997641       9.516480      -0.210165      -3.540548       9.899802       4.541742      10.576640           0.032185
           72              C      17.186140       5.788019       0.537019       0.608478      25.283694 0.24472318E+03  0.50729032E+04                                 8.060050                            5.617985      -0.233884       1.978912                    0.999043      22.715416      64.985946       0.610952       0.483634      -1.007062       0.081046       0.032050       0.047849       0.099425       0.027030      -0.078296      -0.072589      -0.013393       0.068983      -0.088652      -0.037387       0.126039             10.101076       9.238601       0.670908       3.325498      11.066046       5.042028       9.998580           0.022968
           73              C      21.463000       9.149332       4.147580       0.095664      35.191754 0.39626839E+03  0.91268731E+04                                 9.558564                            6.781667      -0.068827       1.992775                    0.999425      26.788044      76.882972       0.611025       0.435226      -1.049746      -0.030980      -0.050848       0.084557       0.103418      -0.025778      -0.030700       0.005470      -0.007611      -0.029297      -0.039361      -0.004004       0.043365             11.826201      11.160915       2.736923       0.354992       8.972336      -5.347174      15.345353           0.057630
           74              C      20.570122       7.813584       5.771016       0.093814      35.637040 0.40014207E+03  0.92464361E+04                                 9.663659                            6.823628      -0.091219       1.983186                    0.999367      26.997511      77.828707       0.607433       0.436363      -1.048165       0.045262       0.068287      -0.063888       0.103892      -0.027323      -0.032641      -0.008446      -0.050976      -0.086911      -0.059503       0.007235       0.052268             12.004094      14.085135       4.698402      -0.671584       9.575738      -4.423710      12.351407           0.022813
           75              C      19.311751       7.070634       6.190417       0.625935      24.641442 0.24890193E+03  0.51979321E+04                                 8.030778                            5.738674      -0.321179       1.953284                    0.998927      22.908879      66.470534       0.591123       0.496165      -0.997462      -0.083542      -0.035747       0.047843       0.102694      -0.075334      -0.014006       0.065551      -0.120007      -0.070467      -0.090115      -0.044897       0.135013              9.824701       9.922974       2.708612      -0.670367       8.850061      -4.702219      10.701068           0.019358
           76              C      21.242581       9.795136       2.801164       0.594866      26.056062 0.24999831E+03  0.52236842E+04                                 8.245845                            5.710466      -0.271662       1.964984                    0.998885      23.162502      67.103719       0.599279       0.489145      -1.001575      -0.016760       0.040818      -0.098826       0.108229      -0.052019      -0.047432       0.075169       0.027952      -0.044516      -0.086004      -0.030613       0.116617             10.233598      10.741667       3.709654      -1.235673       8.436276      -4.076580      11.522852           0.047428
           77              C      23.983017       5.568390      15.098428       0.099392      34.946245 0.38592673E+03  0.88193325E+04                                 9.483565                            6.664492      -0.072274       1.993822                    0.999315      26.494796      75.442442       0.621033       0.431579      -1.053243      -0.037640      -0.055940      -0.074859       0.100747       0.026487      -0.025972      -0.008355       0.002545       0.084835      -0.042991      -0.004217       0.047208             11.927864      13.584467       0.742958       5.079223      11.101221       4.895320      11.097905           0.029812
           78              C      23.168371       4.034863      13.631299       0.112516      33.402191 0.37311379E+03  0.84606782E+04                                 9.189640                            6.557822      -0.042493       2.005742                    0.999392      26.241635      74.600027       0.624932       0.432224      -1.052125       0.029672       0.074168       0.057188       0.098243       0.045628      -0.027419      -0.008707      -0.009277       0.032726      -0.054867      -0.000180       0.055047             11.296184      11.341710      -0.325758       2.772421      13.288090       5.216463       9.258752           0.016981
           79              C      22.711737       8.786885       6.139346      -0.092757      31.575924 0.40717657E+03  0.94227866E+04                                 8.660576                            6.711085       0.148744       2.018370                    0.999799      28.927329      82.668646       0.638081       0.414795      -1.064606      -0.042658      -0.017988      -0.012441       0.047938       0.031725       0.021929      -0.022792       0.067069       0.029063      -0.063028       0.016601       0.046427              9.730609      11.213487       2.294775       1.653844       7.099686      -2.766929      10.878655           0.054724
           80              C      23.504536       2.729844      12.919401       0.601072      25.298763 0.25455427E+03  0.53384609E+04                                 8.099800                            5.770046      -0.252309       1.972509                    0.999019      23.090827      66.835362       0.595471       0.490467      -1.001741       0.022122      -0.089636      -0.039473       0.100410       0.051053      -0.055216      -0.082574       0.018304       0.010794      -0.086572      -0.040057       0.126630              9.893188      10.245177       1.374414       3.211476      11.075678       4.328220       8.358709           0.022144
           81              C      22.020123       4.688109      13.464157      -0.136405      31.931887 0.42016866E+03  0.98212818E+04                                 8.772379                            6.862146       0.144678       2.022197                    0.999760      29.243627      84.586443       0.623496       0.420269      -1.058834       0.000234       0.022273       0.025824       0.034103       0.033765       0.022798       0.001571       0.024437       0.023421      -0.042871      -0.000447       0.043318              9.810946      11.033407      -1.226383       2.214727      10.820655       3.341090       7.578777           0.003363
           82              C      22.605456       9.362934       4.924477      -0.127252      32.138172 0.42300834E+03  0.98888864E+04                                 8.766091                            6.852736       0.139434       2.017616                    0.999738      29.212471      84.072143       0.629357       0.416304      -1.063003      -0.017608      -0.016740       0.006278       0.025093       0.021667      -0.030562      -0.004435       0.016264      -0.095619      -0.045787      -0.003162       0.048949              9.796379      10.518835       2.130147       1.409322       7.118817      -3.132094      11.751485          -0.000217
           83              C      17.418140      13.804061       7.327906      -0.134649      32.877536 0.43104368E+03  0.10147207E+05                                 8.941823                            6.933758       0.081524       1.995015                    0.999663      29.754925      86.570356       0.622062       0.418261      -1.059355       0.007885      -0.019617      -0.021590       0.030218       0.006602       0.018655       0.025768      -0.055598       0.008212      -0.038211      -0.008078       0.046289             10.001481      11.537044       1.622503      -3.173351       9.725704       2.884549       8.741695           0.012000
           84              C      17.195384      11.515886       5.873158       0.102763      34.730515 0.39218310E+03  0.89831964E+04                                 9.387518                            6.692356      -0.023516       2.007042                    0.999354      26.473026      75.052304       0.624401       0.428253      -1.057069      -0.032096       0.074610       0.061238       0.101719      -0.039286       0.025305      -0.008334      -0.001038       0.020922      -0.045983      -0.003543       0.049526             11.605860      10.850692       0.181515      -3.011804      13.840631       5.721803      10.126255           0.023645
           85              C      21.812816       5.898955      14.137365      -0.093551      32.144819 0.42110815E+03  0.98193581E+04                                 8.751781                            6.817581       0.177952       2.025397                    0.999788      29.098129      83.247004       0.634627       0.413903      -1.066063       0.032444      -0.026982       0.000154       0.042197      -0.026934       0.032490       0.034117       0.009733      -0.106174      -0.071323       0.026026       0.045297              9.818045      11.454512      -1.732220       2.383732      10.297123       2.932982       7.702501           0.043744
           86              C      22.832700       6.337189      14.990095      -0.138567      32.799112 0.43724679E+03  0.10307871E+05                                 8.912769                            6.992643       0.124511       2.008425                    0.999719      29.625187      85.650205       0.619550       0.419360      -1.060940      -0.005535      -0.014709      -0.019386       0.024956      -0.003226      -0.015042       0.022458      -0.076225      -0.022227      -0.041656      -0.009723       0.051378              9.966983      12.054976      -1.207914       2.950163       9.652714       2.992005       8.193259          -0.004649
           87              C      18.327728      12.326424       5.704469      -0.139280      32.065856 0.42806432E+03  0.10030469E+05                                 8.748152                            6.893393       0.149207       2.019372                    0.999720      29.315470      84.291774       0.627922       0.416283      -1.063693      -0.011890       0.014755       0.021219       0.028449      -0.022457      -0.026709       0.001417       0.050326       0.001038      -0.036347      -0.011188       0.047536              9.721795      10.240353       1.240602      -2.240560      11.038295       3.460712       7.886738           0.015586
           88              C      18.410503      13.487812       6.422558      -0.082644      30.989776 0.39590011E+03  0.90967342E+04                                 8.533527                            6.603625       0.150927       2.021760                    0.999817      28.651221      81.559100       0.645351       0.413057      -1.065840      -0.032698      -0.025657       0.001483       0.041588       0.027529      -0.024086       0.020390       0.013399      -0.081958      -0.052806       0.010061       0.042744              9.549448      10.360149       1.687285      -2.578720      10.248230       2.938137       8.039964           0.031020
           89              C      21.630711       7.982454       6.611366      -0.150939      33.081427 0.43706930E+03  0.10323458E+05                                 8.989792                            6.998513       0.093032       1.997061                    0.999669      29.927777      87.180931       0.617076       0.420235      -1.058249       0.026011       0.027726      -0.017485       0.041845      -0.011597       0.002666      -0.022990      -0.013580       0.104256      -0.032436      -0.012643       0.045079             10.062677      11.953060       2.931917       1.251816       7.566736      -2.744313      10.668236           0.014647
           90              C      16.968471      10.246635       5.108642       0.602845      25.270652 0.25149174E+03  0.52441470E+04                                 8.034690                            5.687146      -0.211159       1.986969                    0.999115      22.788674      65.195933       0.609058       0.482277      -1.008681      -0.017322      -0.087037      -0.051891       0.102802      -0.041720       0.052581      -0.083477       0.019554       0.061265      -0.085672      -0.037022       0.122694              9.946121      10.193802      -1.619119      -3.486313      10.787601       4.540019       8.856959           0.031838
           91              C      16.334475      12.934313       7.474929       0.086046      36.059647 0.40221543E+03  0.92773065E+04                                 9.656494                            6.783998      -0.041782       1.998576                    0.999458      26.810540      76.434058       0.618869       0.429086      -1.055878       0.045860      -0.051608      -0.078372       0.104444      -0.027189       0.023710      -0.000550      -0.000993       0.090034      -0.046044       0.003339       0.042705             12.081288      13.727347       0.087153      -5.519536      10.615217       4.376559      11.901301           0.030305
           92              C       2.993524       1.058723       2.076885       0.616207      25.459347 0.24942418E+03  0.52109145E+04                                 8.179635                            5.724530      -0.376095       1.933292                    0.998903      22.961246      66.608438       0.595057       0.492688      -0.999343      -0.070102       0.087441      -0.009261       0.112454       0.077963       0.032242       0.057943      -0.043459      -0.084576      -0.071779      -0.051742       0.123520             10.183317       9.079739      -3.845857       0.123242      11.318866      -4.603463      10.151346           0.033500
           93              N      20.339733       0.694067      12.040361      -0.477210      60.562501 0.80404700E+03  0.21870345E+05                                13.092749                            9.359337      -0.365940       1.818835                    0.999545      35.251480     106.223934       0.551178       0.408545      -1.077791      -0.152945       0.086727       0.188225       0.257570       0.034383       0.082995      -0.093683      -0.021817      -0.182330      -0.160505       0.059885       0.100620             16.628816      14.730111      -6.570438       2.952673      17.449049      -8.590223      17.707288           0.069452
           94              N      16.063204       3.452867       8.751702      -0.447262      55.175987 0.70984120E+03  0.18677147E+05                                12.198645                            8.727903      -0.183027       1.884668                    0.999370      33.692583      99.184550       0.578451       0.402430      -1.084094      -0.169926      -0.167580       0.055049       0.244925      -0.097341       0.043053       0.040055       0.007359       0.173427      -0.143449       0.067259       0.076191             15.393320      14.421457      -2.972050      -5.888278      15.809129       8.381441      15.949374           0.049028
           95              N       8.175668      10.858451       1.012133      -0.441650      54.685534 0.69220463E+03  0.18106475E+05                                12.127087                            8.621920      -0.146929       1.897987                    0.999449      33.454038      98.327967       0.581436       0.402721      -1.083444       0.173392      -0.153791       0.065498       0.240845       0.096046      -0.047192       0.045214      -0.001321       0.156643      -0.143927       0.069656       0.074271             15.358505      14.363865       3.189453       5.552387      16.763285       8.377661      14.948367           0.046991
           96              N      11.801829       6.928159      10.926086      -0.463224      57.405582 0.75286750E+03  0.20163246E+05                                12.597850                            9.048943      -0.239155       1.855227                    0.999426      34.876600     104.603721       0.560732       0.407858      -1.077231      -0.170165      -0.091977      -0.164618       0.253998      -0.059565      -0.090090      -0.078316      -0.024472      -0.046898      -0.155105       0.068204       0.086900             15.749634      14.580065       5.320820      -3.248659      13.673437      -8.128951      18.995400           0.068839
           97              N      11.957296      14.588873       3.435682      -0.477214      60.562963 0.80405353E+03  0.21870573E+05                                13.092827                            9.359384      -0.365947       1.818832                    0.999545      35.251619     106.224574       0.551176       0.408546      -1.077790       0.152945      -0.086728      -0.188226       0.257571       0.034383       0.082995      -0.093685      -0.021816      -0.182332      -0.160506       0.059885       0.100621             16.628929      14.730196      -6.570485       2.952695      17.449165      -8.590298      17.707426           0.069364
           98              N      16.233825      11.830073       6.724341      -0.447263      55.176135 0.70984311E+03  0.18677210E+05                                12.198666                            8.727914      -0.183026       1.884668                    0.999370      33.692634      99.184738       0.578451       0.402429      -1.084094       0.169925       0.167582      -0.055049       0.244925      -0.097341       0.043053       0.040056       0.007360       0.173426      -0.143449       0.067259       0.076190             15.393355      14.421465      -2.972060      -5.888282      15.809186       8.381479      15.949416           0.048953
           99              N      24.121361       4.424489      14.463910      -0.441674      54.686944 0.69222412E+03  0.18107143E+05                                12.127361                            8.622093      -0.146998       1.897961                    0.999449      33.454498      98.330274       0.581424       0.402726      -1.083439      -0.173389       0.153789      -0.065497       0.240842       0.096050      -0.047199       0.045210      -0.001316       0.156651      -0.143932       0.069654       0.074278             15.358882      14.364225       3.189524       5.552536      16.763696       8.377883      14.948726           0.047267
          100              N      20.495200       8.354781       4.549957      -0.463226      57.406236 0.75287742E+03  0.20163589E+05                                12.597958                            9.049014      -0.239184       1.855216                    0.999426      34.876850     104.604854       0.560729       0.407858      -1.077230       0.170166       0.091980       0.164618       0.254000      -0.059566      -0.090090      -0.078321      -0.024464      -0.046902      -0.155108       0.068206       0.086903             15.749771      14.580183       5.320853      -3.248666      13.673541      -8.129026      18.995590           0.068886
          101              O      14.450256       5.437655      11.162870      -0.622598      50.061231 0.64595769E+03  0.16276789E+05                                10.921846                            7.929236       0.256964       2.105369                    0.997637      29.281356      79.103429       0.665965       0.364997      -1.132954       0.005855      -0.055298      -0.063452       0.084370      -0.043044      -0.009496      -0.059621       0.067781       0.057690      -0.094369       0.031553       0.062816             14.137525      14.983414      -6.550092      -7.338381      13.058493       6.616120      14.370668           0.009722
          102              O      18.641488       3.173766      10.163117      -0.666599      54.270024 0.69299543E+03  0.17791176E+05                                11.557174                            8.210500       0.192480       2.066628                    0.997805      30.365802      83.100812       0.654021       0.364788      -1.131870      -0.009389      -0.111204       0.037646       0.117778      -0.021232       0.027504       0.041755       0.048849      -0.067676      -0.071121       0.023929       0.047192             15.191523      16.498823      -8.473130       7.243230      15.112593      -7.214993      13.963153           0.010700
          103              O      20.554948       2.043504       9.828835      -0.712505      47.227238 0.80318421E+03  0.21557507E+05                                10.656796                            9.047973      -0.072972       1.955788                    0.997031      32.845888      94.209743       0.597041       0.382225      -1.110297      -0.069789       0.062722       0.029496       0.098359       0.001612       0.004641       0.058910       0.166265      -0.099033      -0.111090       0.011194       0.099896             11.612619      14.849636      -3.350825      -1.797854       8.662309      -0.217296      11.325912           0.008044
          104              O      29.296903      13.482530      14.389625      -0.705396      53.794362 0.66079533E+03  0.16809262E+05                                11.536274                            8.036972       0.310757       2.099906                    0.997778      30.722572      84.433374       0.656864       0.366563      -1.127447      -0.035540       0.025142      -0.125358       0.132702       0.052569       0.042199       0.009552      -0.068226       0.003446      -0.077722       0.003228       0.074494             15.375536       8.860662      -4.065530       3.445016      18.468459     -11.543734      18.797487           0.014865
          105              O      14.158218      10.326301      14.886406      -0.695628      44.768147 0.75522975E+03  0.19922951E+05                                10.228158                            8.728049      -0.043318       1.972417                    0.997598      32.003774      90.441451       0.613826       0.378257      -1.115313       0.021965      -0.079955       0.003172       0.082978      -0.065686      -0.089905      -0.059399      -0.021840      -0.038042      -0.146360       0.063193       0.083167             11.174172      11.664017      -4.164209       0.638182      13.011445       1.466791       8.847053           0.003041
          106              O      16.440700       5.611876      10.147641      -0.705584      44.128260 0.73201590E+03  0.19158001E+05                                10.100065                            8.566472      -0.005156       1.983620                    0.997235      32.008603      90.059614       0.622532       0.375937      -1.117172      -0.073454      -0.020434       0.055118       0.094080      -0.008341       0.003154      -0.089307       0.110158      -0.123512      -0.127262       0.049023       0.078240             11.091733      15.479087       1.256783      -2.926256       9.681518       0.703168       8.114595           0.010392
          107              O      10.237406       4.655424      13.075709      -0.655619      55.392224 0.69290249E+03  0.17845065E+05                                11.811857                            8.307507       0.080899       2.032648                    0.997162      30.525424      84.546630       0.636736       0.373509      -1.121618      -0.014048       0.100769      -0.044648       0.111109       0.026741      -0.032727       0.056544       0.042334      -0.054867      -0.086948       0.039968       0.046980             15.538852      16.830330       8.385783      -7.518575      14.911875      -7.443789      14.874351           0.020435
          108              O      12.133527       5.814302      13.249040      -0.692609      48.836401 0.74564203E+03  0.19563224E+05                                10.781013                            8.619860       0.031272       2.004977                    0.997092      31.463085      88.022339       0.624733       0.373681      -1.121232      -0.072563      -0.066581      -0.019274       0.100349      -0.014788      -0.002101       0.065015       0.137237      -0.046780      -0.107684       0.028464       0.079220             12.250857      18.258937       3.898046       2.565054       8.166905       0.096341      10.326729           0.008214
          109              O       9.633636      13.019361       3.339730      -0.629452      51.979448 0.67239620E+03  0.17170897E+05                                11.308505                            8.174124       0.112985       2.052671                    0.996785      29.940726      82.318446       0.643650       0.372639      -1.123349       0.022219      -0.032786      -0.090147       0.098463       0.040723       0.024200      -0.056946       0.056107      -0.000325      -0.091219       0.039847       0.051371             14.573435      15.354966       7.131440       7.184966      14.600054       7.127766      13.765284           0.007393
          110              O      17.079084       1.100367       6.325059      -0.706783      51.762222 0.66442294E+03  0.16903615E+05                                11.215281                            8.033173       0.383681       2.124769                    0.998197      30.782489      84.259590       0.661013       0.364218      -1.130666      -0.048564       0.101480       0.034469       0.117663      -0.027569       0.040671       0.001198      -0.047670       0.111961      -0.068726       0.012319       0.056406             14.606422       9.030860      -3.139924      -3.941392      17.331178      10.508214      17.457228           0.012626
          111              O      15.153547       8.455152      14.281292      -0.660449      48.846502 0.59257127E+03  0.14610483E+05                                10.712066                            7.522027       0.495275       2.173624                    0.998671      29.366368      78.431344       0.693780       0.358064      -1.138595       0.019462       0.030283       0.096104       0.102625       0.006185      -0.030473      -0.022169      -0.101052      -0.000727      -0.064929       0.003319       0.061610             14.160594       7.963909       2.825049       3.035338      19.195513      10.490227      15.322361           0.012094
          112              O      13.766884      14.188029      12.517024      -0.672932      42.662125 0.72533332E+03  0.18932101E+05                                 9.899941                            8.538548       0.000868       1.995422                    0.996578      31.490204      88.367037       0.622563       0.376931      -1.116879      -0.007383      -0.027957       0.081898       0.086853       0.075754      -0.079117       0.030898       0.011313      -0.006002      -0.125188       0.027469       0.097720             10.673623      10.614048      -0.829789      -4.098782       8.701513      -1.193373      12.705309           0.003670
          113              O      13.952645       8.152054      10.054785      -0.647935      40.892609 0.67622360E+03  0.17372639E+05                                 9.659829                            8.287669       0.002014       2.008244                    0.996533      30.771509      86.137554       0.625929       0.380895      -1.112100      -0.010068      -0.042176      -0.074206       0.085946      -0.089201       0.065752       0.048356      -0.064132       0.037135      -0.143657       0.054983       0.088674             10.436438      11.597180      -0.403688       3.430081       8.190296      -2.186838      11.521838           0.002472
          114              O      12.943185       8.828908       8.191470      -0.712318      51.285987 0.65678511E+03  0.16659278E+05                                11.141217                            7.980447       0.423003       2.136388                    0.998108      30.656136      83.758571       0.664065       0.363632      -1.131242      -0.035690      -0.067297       0.075584       0.107311      -0.031362      -0.015372       0.007973      -0.118550       0.034080      -0.074725       0.010795       0.063931             14.487801       8.910139       3.502972      -3.172225      15.856581     -10.381327      18.696683           0.007748
          115              O      14.787890       5.857346      14.061533      -0.756061      22.237316 0.35573257E+03  0.77981682E+04                                 6.185665                            5.687634       0.302987       2.160520                    0.996551      27.441713      71.405187       0.819344       0.341013      -1.141084       0.104571      -0.066434       0.129261       0.179044       0.065598      -0.064637      -0.044465       0.122021      -0.041829      -0.087954      -0.048351       0.136304              6.437683       6.883848       0.518417       0.266924       5.883127      -0.402693       6.546073           0.008427
          116              O      24.143066      13.073585       2.274978      -0.703363      44.805007 0.73882100E+03  0.19394146E+05                                10.220311                            8.626266       0.003570       1.987150                    0.997183      32.051456      90.517464       0.617784       0.377692      -1.115109       0.070585      -0.010095       0.059729       0.093014       0.018559       0.007079      -0.082491       0.094153      -0.128785      -0.118887       0.045403       0.073484             11.162792      15.491903      -1.117861       3.178817       9.760016       0.648530       8.236456           0.005543
          117              O      18.033594       2.964028       7.086480      -0.676123      42.842161 0.72426882E+03  0.18927928E+05                                 9.965304                            8.576635      -0.048985       1.978754                    0.996998      31.597362      89.192484       0.615372       0.380860      -1.112189      -0.021707      -0.080665      -0.026707       0.087700       0.064716       0.091949      -0.044369      -0.021452       0.033256      -0.138097       0.046342       0.091755             10.741765      11.209714       3.955983      -0.464506      12.131885       1.573477       8.883697           0.006685
          118              O      17.846773       9.845285       4.313173      -0.622595      50.061257 0.64595740E+03  0.16276783E+05                                10.921860                            7.929240       0.256938       2.105361                    0.997637      29.281328      79.103405       0.665964       0.364998      -1.132953      -0.005854       0.055296       0.063449       0.084366      -0.043047      -0.009496      -0.059621       0.067781       0.057695      -0.094372       0.031554       0.062818             14.137553      14.983453      -6.550113      -7.338407      13.058508       6.616138      14.370698           0.009716
          119              O      13.655541      12.109174       5.312926      -0.666600      54.270146 0.69299698E+03  0.17791226E+05                                11.557187                            8.210507       0.192484       2.066629                    0.997805      30.365840      83.100933       0.654021       0.364787      -1.131870       0.009388       0.111205      -0.037646       0.117779      -0.021232       0.027503       0.041755       0.048851      -0.067673      -0.071121       0.023929       0.047192             15.191547      16.498833      -8.473143       7.243246      15.112622      -7.215016      13.963187           0.010697
          120              O      11.742081      13.239436       5.647208      -0.712506      47.227149 0.80318238E+03  0.21557443E+05                                10.656776                            9.047957      -0.072971       1.955788                    0.997031      32.845885      94.209669       0.597042       0.382224      -1.110297       0.069788      -0.062723      -0.029497       0.098360       0.001612       0.004639       0.058908       0.166270      -0.099032      -0.111091       0.011193       0.099898             11.612595      14.849595      -3.350813      -1.797856       8.662292      -0.217298      11.325896           0.008039
          121              O       3.000126       1.800410       1.086418      -0.705394      53.794587 0.66079750E+03  0.16809337E+05                                11.536321                            8.036997       0.310744       2.099904                    0.997778      30.722560      84.433480       0.656861       0.366565      -1.127446       0.035540      -0.025140       0.125357       0.132701       0.052572       0.042199       0.009551      -0.068233       0.003438      -0.077725       0.003228       0.074497             15.375611       8.860709      -4.065570       3.445052      18.468546     -11.543796      18.797578           0.014857
          122              O      18.138811       4.956639       0.589637      -0.695625      44.767752 0.75522142E+03  0.19922673E+05                                10.228090                            8.727994      -0.043310       1.972421                    0.997598      32.003632      90.440862       0.613828       0.378256      -1.115314      -0.021966       0.079952      -0.003171       0.082975      -0.065690      -0.089904      -0.059399      -0.021840      -0.038030      -0.146361       0.063193       0.083168             11.174098      11.663939      -4.164171       0.638186      13.011356       1.466785       8.846998           0.003047
          123              O      15.856329       9.671064       5.328402      -0.705581      44.128400 0.73201870E+03  0.19158098E+05                                10.100103                            8.566502      -0.005173       1.983615                    0.997235      32.008592      90.059719       0.622529       0.375938      -1.117171       0.073453       0.020435      -0.055117       0.094078      -0.008341       0.003154      -0.089310       0.110160      -0.123507      -0.127265       0.049025       0.078240             11.091778      15.479149       1.256774      -2.926279       9.681553       0.703179       8.114633           0.010394
          124              O      22.059623      10.627516       2.400334      -0.655629      55.391881 0.69289787E+03  0.17844903E+05                                11.811771                            8.307451       0.080940       2.032658                    0.997162      30.525443      84.546388       0.636742       0.373506      -1.121621       0.014046      -0.100771       0.044651       0.111112       0.026738      -0.032723       0.056547       0.042328      -0.054874      -0.086947       0.039971       0.046976             15.538730      16.830216       8.385722      -7.518506      14.911761      -7.443712      14.874213           0.020447
          125              O      20.163502       9.468638       2.227003      -0.692616      48.837397 0.74566038E+03  0.19563839E+05                                10.781179                            8.619984       0.031234       2.004961                    0.997092      31.463397      88.023702       0.624727       0.373683      -1.121230       0.072565       0.066585       0.019275       0.100353      -0.014789      -0.002102       0.065014       0.137247      -0.046772      -0.107686       0.028462       0.079224             12.251052      18.259228       3.898112       2.565086       8.167025       0.096330      10.326904           0.008192
          126              O      22.663393       2.263579      12.136313      -0.629452      51.979731 0.67239934E+03  0.17171002E+05                                11.308560                            8.174152       0.112970       2.052667                    0.996785      29.940759      82.318670       0.643648       0.372640      -1.123348      -0.022220       0.032784       0.090146       0.098463       0.040724       0.024201      -0.056944       0.056106      -0.000326      -0.091218       0.039846       0.051371             14.573526      15.355067       7.131494       7.185032      14.600134       7.127824      13.765377           0.007427
          127              O      15.217945      14.182573       9.150984      -0.706786      51.762829 0.66443106E+03  0.16903879E+05                                11.215382                            8.033235       0.383672       2.124765                    0.998197      30.782607      84.260155       0.661009       0.364219      -1.130664       0.048564      -0.101482      -0.034468       0.117665      -0.027568       0.040670       0.001199      -0.047665       0.111963      -0.068724       0.012318       0.056406             14.606571       9.030942      -3.139964      -3.941442      17.331357      10.508341      17.457414           0.012602
          128              O      17.143482       6.827788       1.194751      -0.660447      48.846575 0.59257169E+03  0.14610498E+05                                10.712088                            7.522037       0.495265       2.173621                    0.998671      29.366348      78.431344       0.693778       0.358065      -1.138594      -0.019459      -0.030283      -0.096100       0.102620       0.006186      -0.030472      -0.022170      -0.101055      -0.000719      -0.064929       0.003318       0.061611             14.160634       7.963923       2.825064       3.035350      19.195576      10.490268      15.322402           0.012187
          129              O       2.057145       1.094911       2.959019      -0.672932      42.662104 0.72533279E+03  0.18932083E+05                                 9.899937                            8.538544       0.000868       1.995422                    0.996578      31.490198      88.366998       0.622563       0.376931      -1.116879       0.007383       0.027956      -0.081898       0.086852       0.075754      -0.079118       0.030899       0.011308      -0.006005      -0.125190       0.027471       0.097719             10.673620      10.614039      -0.829791      -4.098776       8.701510      -1.193379      12.705312           0.003683
          130              O      18.344384       7.130886       5.421258      -0.647929      40.892073 0.67621254E+03  0.17372278E+05                                 9.659734                            8.287592       0.002026       2.008251                    0.996533      30.771310      86.136721       0.625933       0.380895      -1.112101       0.010069       0.042176       0.074201       0.085941      -0.089200       0.065753       0.048361      -0.064139       0.037143      -0.143660       0.054987       0.088673             10.436331      11.597075      -0.403683       3.430047       8.190207      -2.186801      11.521710           0.002478
          131              O      19.353844       6.454032       7.284573      -0.712316      51.285890 0.65678398E+03  0.16659242E+05                                11.141206                            7.980442       0.423000       2.136388                    0.998108      30.656107      83.758472       0.664065       0.363632      -1.131242       0.035691       0.067298      -0.075583       0.107311      -0.031362      -0.015373       0.007974      -0.118553       0.034083      -0.074727       0.010795       0.063932             14.487783       8.910131       3.502969      -3.172226      15.856559     -10.381310      18.696659           0.007754
          132              O      17.509139       9.425594       1.414510      -0.756061      22.237375 0.35573384E+03  0.77982045E+04                                 6.185683                            5.687650       0.302976       2.160517                    0.996551      27.441718      71.405284       0.819341       0.341014      -1.141083      -0.104569       0.066434      -0.129259       0.179042       0.065598      -0.064637      -0.044464       0.122019      -0.041830      -0.087953      -0.048351       0.136304              6.437702       6.883867       0.518417       0.266928       5.883146      -0.402692       6.546093           0.008428
          133              O       8.153963       2.209355      13.201065      -0.703360      44.805589 0.73883251E+03  0.19394537E+05                                10.220435                            8.626362       0.003551       1.987145                    0.997183      32.051529      90.518083       0.617777       0.377694      -1.115106      -0.070585       0.010095      -0.059724       0.093011       0.018559       0.007083      -0.082493       0.094144      -0.128786      -0.118888       0.045408       0.073480             11.162936      15.492097      -1.117853       3.178878       9.760143       0.648560       8.236569           0.005534
          134              O      14.263435      12.318912       8.389563      -0.676120      42.842137 0.72426800E+03  0.18927902E+05                                 9.965302                            8.576631      -0.048987       1.978754                    0.996998      31.597340      89.192425       0.615372       0.380860      -1.112189       0.021707       0.080666       0.026707       0.087701       0.064716       0.091948      -0.044368      -0.021449       0.033255      -0.138095       0.046340       0.091755             10.741765      11.209704       3.955987      -0.464498      12.131897       1.573485       8.883695           0.006679

******************************************************
Auxiliary information for the entire system
The total spin magnetic moment of the unit cell is   3.250480
The total net atomic charge of the unit cell is   -0.000002
Accuracy of reproducing the electrostatic potential in the unit cell:
  The inner radius (bohr) =    5.0000
  The outer radius (bohr) =   12.0000
  Valid grid points have density less than (e/(bohr^3)) =    0.0001
  The number of valid grid points were=       421020
  The rms potential error without charges in kcal/mol is=      4.64225
  The rms potential error with partial charges in kcal/mol is=      1.72996
  The RRMSE value at monopole order=      0.37266
  The rms potential error with partial charges and cloud penetration in kcal/mol is=      1.73566
  The RRMSE value at monopole order with cloud penetration is=      0.37388
  The rms potential error with partial charges and atomic dipoles in kcal/mol is=      0.88406
  The RRMSE value at dipole order=      0.19044
  The rms potential error with partial charges, atomic dipoles and cloud penetration in kcal/mol is=      0.86231
  The RRMSE value at dipole order with cloud penetration=      0.18575

******************************************************
The electron densities and ab initio electrostatic potential were computed in VASP using the PBE functional and
projector augmented wave method. See the main text of the journal article for a description of computational details.
The atomic charges, dipoles, and quadrupoles were computed with the DDEC6 method as described in
(a) T. A. Manz and N. Gabaldon Limas, RSC Adv. 6 (2016) 47771-47801 DOI: 10.1039/c6ra04656h
(b) N. Gabaldon Limas and T. A. Manz, RSC Adv. 8 (2018) 2678-2707 DOI: 10.1039/c7ra11829e.
For each atom in the material, the electron cloud parameters were fit to the spherically averaged atom-in-material
electron density using radial positions for which this density was between 10^-4 and 10^-2 electrons per cubic bohr.
The polarizabilities, dispersion coefficients, and quantum Drude oscillator (QDO) parameters were fit using the MCLF method.
The magnetic structure of the system was optimized in VASP from the default ferromagnetic initial guess using spin polarization.
The atomic spin moments (ASMs) were computed on this optimized magnetic structure using the DDEC6 partition as inputs
to the method of T. A. Manz and D. S. Sholl, J. Chem. Theory Comput. 7 (2011) 4146-4164 DOI: 10.1021/ct200539n.
The RMSE and RRMSE were computed using a uniform grid with Ewald summation.
