# Supplementary material for: A collection of forcefield precursors for metal–organic frameworks
Source: RSC Adv. 2019 Nov 13;9(63):36492–507. doi: 10.1039/c9ra07327b (PMC9075174; doi:10.1039/c9ra07327b)
Supplement: RA-009-C9RA07327B-s5907 [file RA-009-C9RA07327B-s5907.xyz]

  272
jmolscript: load "" {1 1 1} spacegroup "x,y,z" unitcell [{      9.679000     0.000000     0.000000 }, {      0.000000    24.114000     0.000000 }, {      0.000000     0.000000    24.450000 }]
Zn     0.146250    19.902490    12.195171     0.597600
Zn     0.019745    24.070836    16.531378     0.598562
Zn     4.693250     4.211510    -0.029829     0.597600
Zn     4.819755     0.043164     4.306379     0.598562
Zn     9.532750     7.845490     0.029829     0.597600
Zn    -0.019745    12.013836    20.143621     0.598562
Zn     4.985750    16.268510    12.254829     0.597600
Zn     4.859245    12.100164     7.918621     0.598562
Zn     9.532750     4.211510    12.254829     0.597600
Zn    -0.019745     0.043164     7.918621     0.598562
Zn     4.985750    19.902490     0.029829     0.597600
Zn     4.859245    24.070836    20.143621     0.598562
Zn     0.146250    16.268510    -0.029829     0.597600
Zn     0.019745    12.100164     4.306379     0.598562
Zn     4.693250     7.845490    12.195171     0.597600
Zn     4.819755    12.013836    16.531378     0.598562
H      9.466062    22.799787    13.635765     0.069528
H      2.930801    23.274833    17.740920     0.084146
H      9.426378    17.497118    14.269020     0.098977
H      0.059042     1.246694    19.452420     0.102485
H      6.954362    18.659413    11.420595     0.073933
H      1.988067     1.239460    20.953650     0.103312
H      0.715278    22.640635    10.718880     0.082756
H      7.452830    16.030987    14.347260     0.107272
H      1.317312    19.491346    15.051420     0.099490
H      7.822568    21.560327     7.909575     0.109972
H      1.270853    21.145567    16.885170     0.109341
H      7.854509    19.802417     9.625965     0.104650
H      5.052438     1.314213     1.410765     0.069528
H      1.908699     0.839167     5.515920     0.084146
H      5.092122     6.616882     2.044020     0.098977
H      4.780458    22.867306     7.227420     0.102485
H      7.564139     5.454587    23.645595     0.073933
H      2.851433    22.874540     8.728650     0.103312
H      4.124222     1.473365    22.943880     0.082756
H      7.065670     8.083013     2.122260     0.107272
H      3.522188     4.622654     2.826420     0.099490
H      6.695932     2.553673    20.134575     0.109972
H      3.568647     2.968433     4.660170     0.109342
H      6.663992     4.311583    21.850965     0.104650
H      0.212938    10.742787    23.039235     0.069528
H      6.748199    11.217833    18.934080     0.084146
H      0.252622     5.440118    22.405980     0.098977
H      9.619958    13.303694    17.222580     0.102485
H      2.724639     6.602413     0.804405     0.073933
H      7.690933    13.296460    15.721350     0.103312
H      8.963722    10.583635     1.506120     0.082756
H      2.226170     3.973987    22.327740     0.107272
H      8.361688     7.434346    21.623580     0.099490
H      1.856432     9.503327     4.315425     0.109972
H      8.408147     9.088567    19.789830     0.109341
H      1.824492     7.745417     2.599035     0.104649
H      4.626562    13.371213    10.814235     0.069528
H      7.770301    12.896167     6.709080     0.084146
H      4.586878    18.673882    10.180980     0.098977
H      4.898542    10.810306     4.997580     0.102485
H      2.114862    17.511587    13.029405     0.073933
H      6.827567    10.817540     3.496350     0.103312
H      5.554778    13.530365    13.731120     0.082757
H      2.613330    20.140013    10.102740     0.107272
H      6.156812    16.679654     9.398580     0.099490
H      2.983068    14.610673    16.540425     0.109972
H      6.110353    15.025433     7.564830     0.109341
H      3.015009    16.368583    14.824035     0.104649
H      0.212938     1.314213    10.814235     0.069528
H      6.748199     0.839167     6.709080     0.084146
H      0.252622     6.616882    10.180980     0.098977
H      9.619958    22.867306     4.997580     0.102485
H      2.724639     5.454587    13.029405     0.073933
H      7.690933    22.874540     3.496350     0.103312
H      8.963722     1.473365    13.731120     0.082756
H      2.226170     8.083013    10.102740     0.107272
H      8.361688     4.622654     9.398580     0.099490
H      1.856432     2.553673    16.540425     0.109972
H      8.408147     2.968433     7.564830     0.109341
H      1.824492     4.311583    14.824035     0.104650
H      4.626562    22.799787    23.039235     0.069528
H      7.770301    23.274833    18.934080     0.084146
H      4.586878    17.497118    22.405980     0.098977
H      4.898542     1.246694    17.222580     0.102485
H      2.114862    18.659413     0.804405     0.073933
H      6.827567     1.239460    15.721350     0.103312
H      5.554778    22.640635     1.506120     0.082757
H      2.613330    16.030987    22.327740     0.107272
H      6.156812    19.491346    21.623580     0.099490
H      2.983068    21.560327     4.315425     0.109972
H      6.110353    21.145567    19.789830     0.109341
H      3.015009    19.802417     2.599035     0.104650
H      9.466062    13.371213     1.410765     0.069528
H      2.930801    12.896167     5.515920     0.084146
H      9.426378    18.673882     2.044020     0.098977
H      0.059042    10.810306     7.227420     0.102485
H      6.954362    17.511587    23.645595     0.073933
H      1.988067    10.817540     8.728650     0.103312
H      0.715278    13.530365    22.943880     0.082756
H      7.452830    20.140013     2.122260     0.107272
H      1.317312    16.679654     2.826420     0.099490
H      7.822568    14.610673    20.134575     0.109972
H      1.270853    15.025433     4.660170     0.109341
H      7.854509    16.368583    21.850965     0.104649
H      5.052438    10.742787    13.635765     0.069528
H      1.908699    11.217833    17.740920     0.084146
H      5.092122     5.440118    14.269020     0.098977
H      4.780458    13.303694    19.452420     0.102485
H      7.564139     6.602413    11.420595     0.073933
H      2.851433    13.296460    20.953650     0.103312
H      4.124222    10.583635    10.718880     0.082757
H      7.065670     3.973987    14.347260     0.107272
H      3.522188     7.434346    15.051420     0.099490
H      6.695932     9.503327     7.909575     0.109972
H      3.568647     9.088567    16.885170     0.109341
H      6.663992     7.745417     9.625965     0.104649
C      0.166479    22.160766    14.227455     0.122032
C      2.452659    23.814986    18.357060     0.107325
C      8.678191    17.550169    13.687110    -0.080564
C      0.889500     0.819876    19.276380    -0.070762
C      7.340554    18.174722    12.144315     0.118188
C      1.951286     0.822287    20.100345    -0.080248
C      0.075496    22.141475    10.224990     0.101058
C      7.595111    16.742350    13.736010    -0.072193
C      0.993065    20.381153    14.980515    -0.085311
C      8.364592    21.562739     8.691975    -0.072985
C      0.963061    21.287839    15.997635    -0.069453
C      8.371367    20.600590     9.645525    -0.072457
C      4.673021     1.953234     2.002455     0.122032
C      2.386841     0.299014     6.132060     0.107325
C      5.840309     6.563831     1.462110    -0.080564
C      3.950000    23.294124     7.051380    -0.070762
C      7.177946     5.939278    24.369315     0.118188
C      2.888214    23.291713     7.875345    -0.080249
C      4.764004     1.972525    22.449990     0.101058
C      6.923389     7.371650     1.511010    -0.072193
C      3.846435     3.732847     2.755515    -0.085311
C      6.153908     2.551261    20.916975    -0.072985
C      3.876440     2.826161     3.772635    -0.069453
C      6.147133     3.513410    21.870525    -0.072457
C      9.512521    10.103766    22.447545     0.122032
C      7.226341    11.757986    18.317940     0.107325
C      1.000809     5.493169    22.987890    -0.080564
C      8.789500    12.876876    17.398620    -0.070762
C      2.338446     6.117722     0.080685     0.118188
C      7.727714    12.879287    16.574655    -0.080248
C      9.603504    10.084475     2.000010     0.101058
C      2.083889     4.685350    22.938990    -0.072193
C      8.685935     8.324153    21.694485    -0.085311
C      1.314408     9.505739     3.533025    -0.072985
C      8.715939     9.230839    20.677365    -0.069453
C      1.307633     8.543590     2.579475    -0.072456
C      5.005979    14.010234    10.222545     0.122032
C      7.292159    12.356014     6.092940     0.107325
C      3.838691    18.620831    10.762890    -0.080564
C      5.729000    11.237124     5.173620    -0.070762
C      2.501054    17.996278    12.305685     0.118188
C      6.790786    11.234713     4.349655    -0.080249
C      4.914996    14.029525    14.225010     0.101058
C      2.755611    19.428650    10.713990    -0.072193
C      5.832565    15.789847     9.469485    -0.085311
C      3.525092    14.608261    15.758025    -0.072985
C      5.802561    14.883161     8.452365    -0.069453
C      3.531867    15.570410    14.804475    -0.072457
C      9.512521     1.953234    10.222545     0.122032
C      7.226341     0.299014     6.092940     0.107325
C      1.000809     6.563831    10.762890    -0.080564
C      8.789500    23.294124     5.173620    -0.070762
C      2.338446     5.939278    12.305685     0.118188
C      7.727714    23.291713     4.349655    -0.080248
C      9.603504     1.972525    14.225010     0.101058
C      2.083889     7.371650    10.713990    -0.072193
C      8.685935     3.732847     9.469485    -0.085311
C      1.314408     2.551261    15.758025    -0.072985
C      8.715939     2.826161     8.452365    -0.069453
C      1.307633     3.513410    14.804475    -0.072457
C      5.005979    22.160766    22.447545     0.122032
C      7.292159    23.814986    18.317940     0.107325
C      3.838691    17.550169    22.987890    -0.080564
C      5.729000     0.819876    17.398620    -0.070762
C      2.501054    18.174722     0.080685     0.118188
C      6.790786     0.822287    16.574655    -0.080249
C      4.914996    22.141475     2.000010     0.101058
C      2.755611    16.742350    22.938990    -0.072193
C      5.832565    20.381153    21.694485    -0.085311
C      3.525092    21.562739     3.533025    -0.072985
C      5.802561    21.287839    20.677365    -0.069453
C      3.531867    20.600590     2.579475    -0.072457
C      0.166479    14.010234     2.002455     0.122032
C      2.452659    12.356014     6.132060     0.107325
C      8.678191    18.620831     1.462110    -0.080564
C      0.889500    11.237124     7.051380    -0.070762
C      7.340554    17.996278    24.369315     0.118188
C      1.951286    11.234713     7.875345    -0.080248
C      0.075496    14.029525    22.449990     0.101058
C      7.595111    19.428650     1.511010    -0.072193
C      0.993065    15.789847     2.755515    -0.085311
C      8.364592    14.608261    20.916975    -0.072985
C      0.963061    14.883161     3.772635    -0.069453
C      8.371367    15.570410    21.870525    -0.072456
C      4.673021    10.103766    14.227455     0.122032
C      2.386841    11.757986    18.357060     0.107325
C      5.840309     5.493169    13.687110    -0.080564
C      3.950000    12.876876    19.276380    -0.070762
C      7.177946     6.117722    12.144315     0.118188
C      2.888214    12.879287    20.100345    -0.080249
C      4.764004    10.084475    10.224990     0.101058
C      6.923389     4.685350    13.736010    -0.072193
C      3.846435     8.324153    14.980515    -0.085311
C      6.153908     9.505739     8.691975    -0.072985
C      3.876440     9.230839    15.997635    -0.069453
C      6.147133     8.543590     9.645525    -0.072456
N      8.533006    18.456856    12.667545    -0.275510
N      6.744327    17.135408    12.745785    -0.279712
N      1.175999     0.122981    18.161460    -0.275557
N      2.960806     0.132627    19.515990    -0.270190
N      0.483950    20.947832    13.848480    -0.262854
N      0.419101    22.421197    15.515970    -0.279849
N      9.242477    20.957477    10.645530    -0.270149
N      9.260867    22.544179     9.029385    -0.272834
N      5.985494     5.657144     0.442545    -0.275510
N      7.774173     6.978592     0.520785    -0.279712
N      3.663502    23.991019     5.936460    -0.275557
N      1.878694    23.981373     7.290990    -0.270189
N      4.355550     3.166168     1.623480    -0.262854
N      4.420399     1.692803     3.290970    -0.279849
N      5.276023     3.156523    22.870530    -0.270149
N      5.257633     1.569821    21.254385    -0.272834
N      1.145994     6.399856    24.007455    -0.275510
N      2.934673     5.078408    23.929215    -0.279712
N      8.503001    12.179981    18.513540    -0.275557
N      6.718194    12.189627    17.159010    -0.270189
N      9.195050     8.890832    22.826520    -0.262854
N      9.259899    10.364197    21.159030    -0.279849
N      0.436523     8.900477     1.579470    -0.270149
N      0.418133    10.487179     3.195615    -0.272834
N      3.693506    17.714144    11.782455    -0.275510
N      1.904827    19.035592    11.704215    -0.279712
N      6.015499    11.934019     6.288540    -0.275557
N      7.800306    11.924373     4.934010    -0.270189
N      5.323450    15.223168    10.601520    -0.262854
N      5.258601    13.749803     8.934030    -0.279849
N      4.402977    15.213523    13.804470    -0.270149
N      4.421367    13.626821    15.420615    -0.272834
N      1.145994     5.657144    11.782455    -0.275510
N      2.934673     6.978592    11.704215    -0.279712
N      8.503001    23.991019     6.288540    -0.275557
N      6.718194    23.981373     4.934010    -0.270189
N      9.195050     3.166168    10.601520    -0.262854
N      9.259899     1.692803     8.934030    -0.279849
N      0.436523     3.156523    13.804470    -0.270149
N      0.418133     1.569821    15.420615    -0.272834
N      3.693506    18.456856    24.007455    -0.275510
N      1.904827    17.135408    23.929215    -0.279712
N      6.015499     0.122981    18.513540    -0.275557
N      7.800306     0.132627    17.159010    -0.270189
N      5.323450    20.947832    22.826520    -0.262854
N      5.258601    22.421197    21.159030    -0.279849
N      4.402977    20.957477     1.579470    -0.270149
N      4.421367    22.544179     3.195615    -0.272834
N      8.533006    17.714144     0.442545    -0.275510
N      6.744327    19.035592     0.520785    -0.279712
N      1.175999    11.934019     5.936460    -0.275557
N      2.960806    11.924373     7.290990    -0.270189
N      0.483950    15.223168     1.623480    -0.262854
N      0.419101    13.749803     3.290970    -0.279849
N      9.242477    15.213523    22.870530    -0.270149
N      9.260867    13.626821    21.254385    -0.272834
N      5.985494     6.399856    12.667545    -0.275510
N      7.774173     5.078408    12.745785    -0.279712
N      3.663502    12.179981    18.161460    -0.275557
N      1.878694    12.189627    19.515990    -0.270189
N      4.355550     8.890832    13.848480    -0.262854
N      4.420399    10.364197    15.515970    -0.279849
N      5.276023     8.900477    10.645530    -0.270149
N      5.257633    10.487179     9.029385    -0.272834

The following XYZ coordinates are in angstroms. Other properties are in atomic units.
The sperically averaged electron density of each atom fit to a function of the form exp(a - br)
eigen_1, eigen_2 and eigen_3 are the three eigenvalues of traceless quadrupole moment tensor
  atom number  atomic symbol              X              Y              Z     net charge C6 coefficient C8 coefficient C10 coefficient fluctuating dipole atomic polarizability isotropic forcefield polarizability              a              b squared Pearson coefficient          <r^3>          <r^4>         wp_QDO          m_QDO          q_QDO       dipole_x       dipole_y       dipole_z         dipole            Qxy            Qxz            Qyz     Q(x^2-y^2)  Q(3z^2 - R^2)        eigen_1        eigen_2        eigen_3 static polarizability      alpha(xx)      alpha(xy)      alpha(xz)      alpha(yy)      alpha(yz)      alpha(zz) atomic spin moment
            1             Zn       0.146250      19.902490      12.195171       0.597600     114.930248 0.21909073E+04  0.72347852E+05                                18.781056                           14.979528       0.698234       2.036726                    0.995496      51.234624     141.364482       0.482949       0.384064      -1.158382      -0.000793      -0.005181       0.003401       0.006248       0.004132       0.023479      -0.039704      -0.013741       0.067275      -0.044974      -0.009948       0.054923             22.621002      21.911236       0.703470      -0.813599      21.894895      -0.095526      24.056875           0.000003
            2             Zn       0.019745      24.070836      16.531378       0.598562     116.297347 0.22151864E+04  0.73283252E+05                                18.896141                           15.039025       0.743845       2.050564                    0.995497      51.122603     140.756130       0.483561       0.382878      -1.160356      -0.001386       0.002923       0.006378       0.007151      -0.006743       0.034934      -0.015561      -0.008403       0.036764      -0.036200      -0.007503       0.043702             22.929748      22.232163      -0.114667      -1.722617      23.546878       2.798951      23.010202           0.000003
            3             Zn       4.693250       4.211510      -0.029829       0.597600     114.930245 0.21909073E+04  0.72347849E+05                                18.781056                           14.979528       0.698234       2.036726                    0.995496      51.234623     141.364479       0.482949       0.384064      -1.158382       0.000793       0.005181       0.003401       0.006248       0.004132      -0.023479       0.039704      -0.013741       0.067275      -0.044974      -0.009948       0.054923             22.621002      21.911236       0.703470       0.813599      21.894894       0.095525      24.056876           0.000003
            4             Zn       4.819755       0.043164       4.306379       0.598562     116.297348 0.22151862E+04  0.73283244E+05                                18.896141                           15.039025       0.743845       2.050564                    0.995497      51.122603     140.756132       0.483561       0.382878      -1.160356       0.001386      -0.002923       0.006378       0.007151      -0.006743      -0.034934       0.015561      -0.008403       0.036764      -0.036200      -0.007503       0.043702             22.929749      22.232174      -0.114665       1.722605      23.546859      -2.798954      23.010214           0.000003
            5             Zn       9.532750       7.845490       0.029829       0.597600     114.930247 0.21909073E+04  0.72347850E+05                                18.781056                           14.979528       0.698234       2.036726                    0.995496      51.234624     141.364480       0.482949       0.384064      -1.158382       0.000793      -0.005181      -0.003401       0.006248      -0.004132       0.023479       0.039704      -0.013741       0.067275      -0.044974      -0.009948       0.054923             22.621001      21.911235      -0.703470      -0.813598      21.894894       0.095525      24.056875           0.000003
            6             Zn      -0.019745      12.013836      20.143621       0.598562     116.297344 0.22151865E+04  0.73283255E+05                                18.896141                           15.039026       0.743845       2.050564                    0.995497      51.122604     140.756134       0.483561       0.382878      -1.160356       0.001386       0.002923      -0.006378       0.007151       0.006743       0.034934       0.015561      -0.008403       0.036764      -0.036200      -0.007503       0.043702             22.929747      22.232176       0.114666      -1.722607      23.546858      -2.798952      23.010207           0.000003
            7             Zn       4.985750      16.268510      12.254829       0.597600     114.930251 0.21909074E+04  0.72347854E+05                                18.781056                           14.979528       0.698234       2.036726                    0.995496      51.234625     141.364484       0.482949       0.384064      -1.158382      -0.000793       0.005181      -0.003401       0.006248      -0.004132      -0.023479      -0.039704      -0.013741       0.067275      -0.044974      -0.009948       0.054923             22.621002      21.911236      -0.703471       0.813599      21.894895      -0.095526      24.056876           0.000003
            8             Zn       4.859245      12.100164       7.918621       0.598562     116.297343 0.22151864E+04  0.73283252E+05                                18.896140                           15.039025       0.743845       2.050564                    0.995497      51.122603     140.756130       0.483561       0.382878      -1.160356      -0.001386      -0.002923      -0.006378       0.007151       0.006743      -0.034934      -0.015561      -0.008403       0.036764      -0.036200      -0.007503       0.043702             22.929747      22.232176       0.114666       1.722608      23.546858       2.798952      23.010207           0.000003
            9             Zn       9.532750       4.211510      12.254829       0.597600     114.930248 0.21909073E+04  0.72347849E+05                                18.781056                           14.979528       0.698234       2.036726                    0.995496      51.234623     141.364479       0.482949       0.384064      -1.158382       0.000793       0.005181      -0.003401       0.006248       0.004132       0.023479      -0.039704      -0.013741       0.067275      -0.044974      -0.009948       0.054923             22.621002      21.911236       0.703470      -0.813598      21.894895      -0.095526      24.056876           0.000003
           10             Zn      -0.019745       0.043164       7.918621       0.598562     116.297339 0.22151864E+04  0.73283250E+05                                18.896140                           15.039025       0.743845       2.050564                    0.995497      51.122602     140.756129       0.483561       0.382878      -1.160356       0.001386      -0.002923      -0.006378       0.007151      -0.006743       0.034934      -0.015561      -0.008403       0.036764      -0.036200      -0.007503       0.043702             22.929747      22.232176      -0.114666      -1.722608      23.546858       2.798952      23.010206           0.000003
           11             Zn       4.985750      19.902490       0.029829       0.597600     114.930246 0.21909073E+04  0.72347850E+05                                18.781056                           14.979528       0.698234       2.036726                    0.995496      51.234623     141.364480       0.482949       0.384064      -1.158382      -0.000793      -0.005181      -0.003401       0.006248       0.004132      -0.023479       0.039704      -0.013741       0.067275      -0.044974      -0.009948       0.054923             22.621002      21.911235       0.703471       0.813599      21.894895       0.095526      24.056877           0.000003
           12             Zn       4.859245      24.070836      20.143621       0.598562     116.297339 0.22151864E+04  0.73283250E+05                                18.896140                           15.039025       0.743845       2.050564                    0.995497      51.122602     140.756129       0.483561       0.382878      -1.160356      -0.001386       0.002923      -0.006378       0.007151      -0.006743      -0.034934       0.015561      -0.008403       0.036764      -0.036200      -0.007503       0.043702             22.929747      22.232176      -0.114666       1.722608      23.546858      -2.798952      23.010206           0.000003
           13             Zn       0.146250      16.268510      -0.029829       0.597600     114.930242 0.21909073E+04  0.72347848E+05                                18.781055                           14.979528       0.698234       2.036726                    0.995496      51.234623     141.364478       0.482949       0.384064      -1.158382      -0.000793       0.005181       0.003401       0.006248      -0.004132       0.023479       0.039704      -0.013741       0.067275      -0.044974      -0.009948       0.054923             22.621001      21.911235      -0.703470      -0.813599      21.894893       0.095526      24.056874           0.000003
           14             Zn       0.019745      12.100164       4.306379       0.598562     116.297340 0.22151864E+04  0.73283250E+05                                18.896140                           15.039025       0.743845       2.050564                    0.995497      51.122603     140.756128       0.483561       0.382878      -1.160356      -0.001386      -0.002923       0.006378       0.007151       0.006743       0.034934       0.015561      -0.008403       0.036764      -0.036200      -0.007503       0.043702             22.929746      22.232177       0.114666      -1.722608      23.546856      -2.798951      23.010206           0.000003
           15             Zn       4.693250       7.845490      12.195171       0.597600     114.930245 0.21909073E+04  0.72347848E+05                                18.781056                           14.979527       0.698234       2.036726                    0.995496      51.234623     141.364478       0.482949       0.384064      -1.158382       0.000793      -0.005181       0.003401       0.006248      -0.004132      -0.023479      -0.039704      -0.013741       0.067275      -0.044974      -0.009948       0.054923             22.621002      21.911236      -0.703470       0.813599      21.894895      -0.095525      24.056875           0.000003
           16             Zn       4.819755      12.013836      16.531378       0.598562     116.297350 0.22151862E+04  0.73283242E+05                                18.896141                           15.039024       0.743845       2.050564                    0.995497      51.122603     140.756130       0.483561       0.382878      -1.160356       0.001386       0.002923       0.006378       0.007151       0.006743      -0.034934      -0.015561      -0.008403       0.036764      -0.036200      -0.007503       0.043702             22.929749      22.232160       0.114667       1.722614      23.546880       2.798953      23.010208           0.000003
           17              H       9.466062      22.799787      13.635765       0.069528       1.564876 0.11802997E+02  0.12642204E+03                                 2.139898                            1.946193      -1.193002       2.291022                    0.995616       3.861711      10.926117       0.475187       1.203402      -0.727216      -0.022032       0.033271      -0.032497       0.051463      -0.016071       0.009974       0.000039      -0.024639       0.027173      -0.027032       0.008718       0.018314              2.201127       1.750688      -0.397235       0.328488       2.524433      -0.528586       2.328260           0.000001
           18              H       2.930801      23.274833      17.740920       0.084146       1.506694 0.11509030E+02  0.12291084E+03                                 2.124333                            1.952110      -1.138917       2.322893                    0.995805       3.779721      10.796256       0.461906       1.241656      -0.719128       0.028302      -0.032451      -0.034876       0.055411      -0.015191       0.002990       0.016416       0.019382       0.014389      -0.028169       0.009063       0.019106              2.179000       2.167005      -0.330373      -0.336166       2.095825       0.570737       2.274171           0.000001
           19              H       9.426378      17.497118      14.269020       0.098977       1.375850 0.10015627E+02  0.10341592E+03                                 2.006554                            1.826203      -0.938712       2.417093                    0.998188       3.628401      10.225175       0.475057       1.248680      -0.717374       0.031375      -0.006799       0.031118       0.044709       0.008879       0.015589      -0.024733       0.009693       0.006432      -0.034503       0.009026       0.025477              2.088247       2.621834       0.078905       0.598587       1.673648      -0.010946       1.969260           0.000000
           20              H       0.059042       1.246694      19.452420       0.102485       1.345214 0.96823189E+01  0.99124147E+02                                 1.970949                            1.789547      -1.065021       2.361754                    0.997223       3.626125      10.172579       0.482356       1.240333      -0.718635      -0.036218       0.022967       0.012821       0.044762      -0.017703       0.001850       0.016959       0.015846       0.024406      -0.029802       0.007777       0.022025              2.065956       2.848619      -0.480053      -0.174646       1.712990       0.140820       1.636259           0.000000
           21              H       6.954362      18.659413      11.420595       0.073933       1.402682 0.10330964E+02  0.10827646E+03                                 2.068464                            1.876165      -1.271942       2.258468                    0.994280       3.980610      11.569984       0.457383       1.277711      -0.708161      -0.021266       0.026581      -0.036707       0.050062       0.010724       0.012106      -0.014737       0.006873       0.001025      -0.025487       0.010881       0.014606              2.140952       2.017278      -0.140151       0.425713       2.043679      -0.583329       2.361899           0.000001
           22              H       1.988067       1.239460      20.953650       0.103312       1.444465 0.10407317E+02  0.10820676E+03                                 2.056201                            1.849051      -1.024639       2.381274                    0.997471       3.603283      10.101173       0.478190       1.231942      -0.721722      -0.005205       0.020007       0.038790       0.043955      -0.017337      -0.000134       0.016472       0.022358       0.021028      -0.029956       0.007187       0.022769              2.163179       1.736177       0.078739       0.227527       1.890781       0.670736       2.862579          -0.000000
           23              H       0.715278      22.640635      10.718880       0.082756       1.455540 0.10965151E+02  0.11518606E+03                                 2.050017                            1.887030      -0.944193       2.415378                    0.998663       3.615970      10.097548       0.478792       1.217795      -0.725810       0.037555       0.029166       0.028361       0.055366       0.018395       0.015624      -0.007371      -0.010380       0.007203      -0.029383       0.010155       0.019228              2.108404       2.120202       0.432827       0.404761       2.118222       0.296911       2.086787           0.000001
           24              H       7.452830      16.030987      14.347260       0.107272       1.335391 0.94895801E+01  0.97079671E+02                                 1.994800                            1.795997      -1.050732       2.370783                    0.997116       3.653787      10.391108       0.469709       1.274664      -0.710689      -0.002209      -0.029879       0.032330       0.044078       0.005787       0.014428      -0.019455       0.008520       0.007867      -0.027643       0.005434       0.022209              2.100617       1.711101       0.316279      -0.172142       2.465024      -0.778660       2.125725           0.000000
           25              H       1.317312      19.491346      15.051420       0.099490       1.354744 0.97203403E+01  0.99439261E+02                                 1.969100                            1.785222      -0.978152       2.400500                    0.997766       3.598655      10.035049       0.486963       1.229516      -0.721454       0.016445      -0.040955       0.009972       0.045246      -0.014592       0.016030      -0.004457      -0.036401       0.038147      -0.033844       0.007801       0.026043              2.068574       1.702728      -0.425916       0.005968       2.879833       0.143226       1.623160          -0.000000
           26              H       7.822568      21.560327       7.909575       0.109972       1.399933 0.10161974E+02  0.10504618E+03                                 2.016535                            1.829816      -1.011025       2.393368                    0.997627       3.554561       9.941537       0.479552       1.235572      -0.721064      -0.030271      -0.005267      -0.037686       0.048625       0.018830       0.021278      -0.004401      -0.001960       0.004685      -0.031029       0.005153       0.025876              2.114594       2.040909      -0.038696       0.705282       1.641609      -0.198844       2.661264          -0.000000
           27              H       1.270853      21.145567      16.885170       0.109341       1.433121 0.10478587E+02  0.10839041E+03                                 1.997004                            1.821885      -1.002282       2.396251                    0.997728       3.475830       9.504340       0.498480       1.187874      -0.733319       0.016472      -0.012769       0.041776       0.046686      -0.016708       0.012496      -0.005478      -0.031346       0.032442      -0.030514       0.005241       0.025274              2.067081       1.680437      -0.018980       0.456896       1.674089       0.008112       2.846716          -0.000001
           28              H       7.854509      19.802417       9.625965       0.104650       1.312317 0.91931230E+01  0.92788559E+02                                 1.931802                            1.737571      -0.955409       2.413772                    0.998086       3.543715       9.831052       0.492744       1.231553      -0.720808      -0.025292      -0.036938      -0.007537       0.045397       0.018039       0.021150      -0.003561      -0.008283       0.011770      -0.031187       0.006394       0.024793              2.040366       1.938240       0.699948      -0.063022       2.573842      -0.200973       1.609015          -0.000000
           29              H       5.052438       1.314213       1.410765       0.069528       1.564877 0.11803001E+02  0.12642209E+03                                 2.139898                            1.946193      -1.193002       2.291022                    0.995616       3.861712      10.926118       0.475188       1.203401      -0.727216       0.022032      -0.033271      -0.032497       0.051463      -0.016071      -0.009974      -0.000039      -0.024639       0.027173      -0.027032       0.008718       0.018314              2.201127       1.750688      -0.397235      -0.328488       2.524432       0.528586       2.328260           0.000001
           30              H       1.908699       0.839167       5.515920       0.084146       1.506694 0.11509032E+02  0.12291086E+03                                 2.124332                            1.952110      -1.138917       2.322893                    0.995805       3.779722      10.796256       0.461906       1.241655      -0.719128      -0.028302       0.032451      -0.034876       0.055411      -0.015191      -0.002990      -0.016416       0.019382       0.014389      -0.028169       0.009063       0.019106              2.178999       2.167004      -0.330373       0.336166       2.095824      -0.570737       2.274170           0.000001
           31              H       5.092122       6.616882       2.044020       0.098977       1.375851 0.10015631E+02  0.10341597E+03                                 2.006554                            1.826203      -0.938712       2.417093                    0.998188       3.628402      10.225177       0.475057       1.248680      -0.717374      -0.031375       0.006799       0.031118       0.044709       0.008879      -0.015589       0.024733       0.009693       0.006432      -0.034503       0.009026       0.025477              2.088248       2.621834       0.078905      -0.598587       1.673648       0.010946       1.969260           0.000000
           32              H       4.780458      22.867306       7.227420       0.102485       1.345214 0.96823203E+01  0.99124170E+02                                 1.970949                            1.789548      -1.065021       2.361754                    0.997223       3.626125      10.172581       0.482356       1.240334      -0.718635       0.036218      -0.022967       0.012821       0.044762      -0.017703      -0.001850      -0.016959       0.015846       0.024406      -0.029802       0.007777       0.022025              2.065957       2.848620      -0.480053       0.174646       1.712991      -0.140820       1.636259           0.000000
           33              H       7.564139       5.454587      23.645595       0.073933       1.402682 0.10330968E+02  0.10827651E+03                                 2.068464                            1.876166      -1.271942       2.258468                    0.994280       3.980610      11.569984       0.457383       1.277711      -0.708161       0.021266      -0.026581      -0.036707       0.050062       0.010724      -0.012106       0.014737       0.006873       0.001025      -0.025487       0.010881       0.014606              2.140953       2.017280      -0.140152      -0.425713       2.043679       0.583329       2.361899           0.000001
           34              H       2.851433      22.874540       8.728650       0.103312       1.444464 0.10407310E+02  0.10820666E+03                                 2.056200                            1.849050      -1.024638       2.381274                    0.997471       3.603282      10.101169       0.478190       1.231942      -0.721722       0.005205      -0.020007       0.038790       0.043955      -0.017337       0.000134      -0.016472       0.022358       0.021028      -0.029956       0.007187       0.022769              2.163178       1.736177       0.078739      -0.227527       1.890780      -0.670735       2.862577          -0.000000
           35              H       4.124222       1.473365      22.943880       0.082756       1.455539 0.10965143E+02  0.11518597E+03                                 2.050016                            1.887029      -0.944192       2.415378                    0.998664       3.615969      10.097545       0.478792       1.217795      -0.725810      -0.037555      -0.029166       0.028361       0.055366       0.018395      -0.015624       0.007371      -0.010380       0.007203      -0.029383       0.010155       0.019228              2.108403       2.120201       0.432827      -0.404761       2.118221      -0.296911       2.086787           0.000001
           36              H       7.065670       8.083013       2.122260       0.107272       1.335391 0.94895803E+01  0.97079671E+02                                 1.994800                            1.795997      -1.050732       2.370783                    0.997116       3.653787      10.391107       0.469709       1.274664      -0.710689       0.002209       0.029879       0.032330       0.044078       0.005787      -0.014428       0.019455       0.008520       0.007867      -0.027643       0.005434       0.022209              2.100616       1.711101       0.316279       0.172142       2.465023       0.778659       2.125725           0.000000
           37              H       3.522188       4.622654       2.826420       0.099490       1.354745 0.97203447E+01  0.99439316E+02                                 1.969100                            1.785222      -0.978152       2.400500                    0.997766       3.598656      10.035052       0.486963       1.229516      -0.721454      -0.016445       0.040955       0.009972       0.045246      -0.014592      -0.016030       0.004457      -0.036401       0.038147      -0.033844       0.007801       0.026043              2.068574       1.702728      -0.425916      -0.005968       2.879834      -0.143226       1.623160          -0.000000
           38              H       6.695932       2.553673      20.134575       0.109972       1.399933 0.10161975E+02  0.10504620E+03                                 2.016535                            1.829816      -1.011025       2.393368                    0.997627       3.554561       9.941537       0.479552       1.235572      -0.721064       0.030271       0.005267      -0.037686       0.048625       0.018830      -0.021278       0.004401      -0.001960       0.004685      -0.031029       0.005153       0.025876              2.114594       2.040909      -0.038696      -0.705282       1.641609       0.198844       2.661264          -0.000000
           39              H       3.568647       2.968433       4.660170       0.109342       1.433120 0.10478587E+02  0.10839041E+03                                 1.997004                            1.821885      -1.002282       2.396251                    0.997728       3.475830       9.504339       0.498480       1.187874      -0.733320      -0.016472       0.012769       0.041776       0.046686      -0.016708      -0.012496       0.005478      -0.031346       0.032442      -0.030514       0.005241       0.025274              2.067080       1.680437      -0.018980      -0.456896       1.674089      -0.008112       2.846715          -0.000001
           40              H       6.663992       4.311583      21.850965       0.104650       1.312317 0.91931272E+01  0.92788610E+02                                 1.931803                            1.737571      -0.955409       2.413772                    0.998086       3.543715       9.831052       0.492744       1.231553      -0.720808       0.025292       0.036938      -0.007537       0.045397       0.018039      -0.021150       0.003561      -0.008283       0.011770      -0.031187       0.006394       0.024793              2.040366       1.938241       0.699949       0.063022       2.573842       0.200973       1.609016          -0.000000
           41              H       0.212938      10.742787      23.039235       0.069528       1.564877 0.11803001E+02  0.12642209E+03                                 2.139898                            1.946193      -1.193002       2.291022                    0.995616       3.861712      10.926118       0.475188       1.203401      -0.727216       0.022032       0.033271       0.032497       0.051463       0.016071       0.009974      -0.000039      -0.024639       0.027173      -0.027032       0.008718       0.018314              2.201127       1.750688       0.397235       0.328488       2.524432       0.528586       2.328260           0.000001
           42              H       6.748199      11.217833      18.934080       0.084146       1.506694 0.11509034E+02  0.12291089E+03                                 2.124332                            1.952110      -1.138917       2.322893                    0.995805       3.779722      10.796257       0.461906       1.241655      -0.719128      -0.028302      -0.032451       0.034876       0.055411       0.015191       0.002990      -0.016416       0.019382       0.014389      -0.028169       0.009063       0.019106              2.179000       2.167005       0.330373      -0.336166       2.095825      -0.570737       2.274171           0.000001
           43              H       0.252622       5.440118      22.405980       0.098977       1.375851 0.10015633E+02  0.10341599E+03                                 2.006554                            1.826203      -0.938712       2.417093                    0.998188       3.628402      10.225179       0.475057       1.248680      -0.717374      -0.031375      -0.006799      -0.031118       0.044709      -0.008879       0.015589       0.024733       0.009693       0.006432      -0.034503       0.009026       0.025477              2.088248       2.621835      -0.078905       0.598587       1.673649       0.010946       1.969261           0.000000
           44              H       9.619958      13.303694      17.222580       0.102485       1.345214 0.96823202E+01  0.99124171E+02                                 1.970949                            1.789548      -1.065021       2.361754                    0.997223       3.626125      10.172582       0.482356       1.240334      -0.718635       0.036218       0.022967      -0.012821       0.044762       0.017703       0.001850      -0.016959       0.015846       0.024406      -0.029802       0.007777       0.022025              2.065957       2.848620       0.480053      -0.174646       1.712991      -0.140820       1.636259           0.000000
           45              H       2.724639       6.602413       0.804405       0.073933       1.402683 0.10330968E+02  0.10827650E+03                                 2.068464                            1.876165      -1.271942       2.258468                    0.994280       3.980610      11.569981       0.457384       1.277710      -0.708161       0.021266       0.026581       0.036707       0.050062      -0.010724       0.012106       0.014737       0.006873       0.001025      -0.025487       0.010881       0.014606              2.140952       2.017279       0.140152       0.425713       2.043678       0.583329       2.361898           0.000001
           46              H       7.690933      13.296460      15.721350       0.103312       1.444465 0.10407315E+02  0.10820673E+03                                 2.056200                            1.849051      -1.024639       2.381274                    0.997471       3.603283      10.101172       0.478190       1.231942      -0.721722       0.005205       0.020007      -0.038790       0.043955       0.017337      -0.000134      -0.016472       0.022358       0.021028      -0.029956       0.007187       0.022769              2.163178       1.736177      -0.078739       0.227527       1.890780      -0.670736       2.862578          -0.000001
           47              H       8.963722      10.583635       1.506120       0.082756       1.455540 0.10965151E+02  0.11518607E+03                                 2.050017                            1.887030      -0.944193       2.415378                    0.998663       3.615970      10.097549       0.478792       1.217795      -0.725810      -0.037555       0.029166      -0.028361       0.055366      -0.018395       0.015624       0.007371      -0.010380       0.007203      -0.029383       0.010155       0.019228              2.108404       2.120202      -0.432827       0.404762       2.118222      -0.296911       2.086788           0.000001
           48              H       2.226170       3.973987      22.327740       0.107272       1.335391 0.94895793E+01  0.97079653E+02                                 1.994799                            1.795997      -1.050732       2.370783                    0.997116       3.653787      10.391105       0.469710       1.274663      -0.710689       0.002209      -0.029879      -0.032330       0.044078      -0.005787       0.014428       0.019455       0.008520       0.007867      -0.027643       0.005434       0.022209              2.100616       1.711100      -0.316279      -0.172142       2.465023       0.778659       2.125724           0.000000
           49              H       8.361688       7.434346      21.623580       0.099490       1.354745 0.97203447E+01  0.99439320E+02                                 1.969101                            1.785222      -0.978152       2.400499                    0.997766       3.598656      10.035053       0.486962       1.229516      -0.721454      -0.016445      -0.040955      -0.009972       0.045246       0.014592       0.016030       0.004457      -0.036401       0.038147      -0.033844       0.007801       0.026043              2.068574       1.702728       0.425916       0.005968       2.879834      -0.143226       1.623160          -0.000000
           50              H       1.856432       9.503327       4.315425       0.109972       1.399933 0.10161975E+02  0.10504620E+03                                 2.016535                            1.829816      -1.011025       2.393368                    0.997627       3.554561       9.941537       0.479552       1.235572      -0.721064       0.030271      -0.005267       0.037686       0.048625      -0.018830       0.021278       0.004401      -0.001960       0.004685      -0.031029       0.005153       0.025876              2.114594       2.040909       0.038696       0.705282       1.641609       0.198844       2.661264          -0.000000
           51              H       8.408147       9.088567      19.789830       0.109341       1.433121 0.10478590E+02  0.10839045E+03                                 1.997004                            1.821885      -1.002282       2.396251                    0.997728       3.475831       9.504342       0.498480       1.187874      -0.733320      -0.016472      -0.012769      -0.041776       0.046686       0.016708       0.012496       0.005478      -0.031346       0.032442      -0.030514       0.005241       0.025274              2.067081       1.680437       0.018980       0.456896       1.674089      -0.008112       2.846716          -0.000001
           52              H       1.824492       7.745417       2.599035       0.104649       1.312318 0.91931327E+01  0.92788679E+02                                 1.931803                            1.737572      -0.955410       2.413771                    0.998086       3.543716       9.831055       0.492744       1.231553      -0.720808       0.025292      -0.036938       0.007537       0.045397      -0.018039       0.021150       0.003561      -0.008283       0.011770      -0.031187       0.006394       0.024793              2.040367       1.938242      -0.699949      -0.063022       2.573843       0.200973       1.609016          -0.000000
           53              H       4.626562      13.371213      10.814235       0.069528       1.564876 0.11802997E+02  0.12642204E+03                                 2.139898                            1.946193      -1.193002       2.291022                    0.995616       3.861711      10.926117       0.475187       1.203402      -0.727216      -0.022032      -0.033271       0.032497       0.051463       0.016071      -0.009974       0.000039      -0.024639       0.027173      -0.027032       0.008718       0.018314              2.201127       1.750688       0.397235      -0.328488       2.524433      -0.528586       2.328260           0.000001
           54              H       7.770301      12.896167       6.709080       0.084146       1.506694 0.11509034E+02  0.12291088E+03                                 2.124332                            1.952110      -1.138917       2.322893                    0.995805       3.779722      10.796256       0.461906       1.241655      -0.719128       0.028302       0.032451       0.034876       0.055411       0.015191      -0.002990       0.016416       0.019382       0.014389      -0.028169       0.009063       0.019106              2.179000       2.167005       0.330373       0.336166       2.095824       0.570737       2.274171           0.000001
           55              H       4.586878      18.673882      10.180980       0.098977       1.375851 0.10015633E+02  0.10341599E+03                                 2.006554                            1.826203      -0.938712       2.417093                    0.998188       3.628402      10.225177       0.475057       1.248680      -0.717374       0.031375       0.006799      -0.031118       0.044709      -0.008879      -0.015589      -0.024733       0.009693       0.006432      -0.034503       0.009026       0.025477              2.088248       2.621834      -0.078905      -0.598587       1.673648      -0.010946       1.969261           0.000000
           56              H       4.898542      10.810306       4.997580       0.102485       1.345214 0.96823247E+01  0.99124223E+02                                 1.970949                            1.789548      -1.065021       2.361754                    0.997223       3.626126      10.172583       0.482356       1.240333      -0.718635      -0.036218      -0.022967      -0.012821       0.044762       0.017703      -0.001850       0.016959       0.015846       0.024406      -0.029802       0.007777       0.022025              2.065957       2.848620       0.480053       0.174646       1.712991       0.140820       1.636259           0.000000
           57              H       2.114862      17.511587      13.029405       0.073933       1.402682 0.10330964E+02  0.10827646E+03                                 2.068464                            1.876165      -1.271942       2.258468                    0.994280       3.980610      11.569984       0.457383       1.277711      -0.708161      -0.021266      -0.026581       0.036707       0.050062      -0.010724      -0.012106      -0.014737       0.006874       0.001025      -0.025487       0.010881       0.014606              2.140952       2.017278       0.140151      -0.425713       2.043679      -0.583329       2.361899           0.000001
           58              H       6.827567      10.817540       3.496350       0.103312       1.444464 0.10407309E+02  0.10820665E+03                                 2.056199                            1.849050      -1.024638       2.381274                    0.997471       3.603282      10.101168       0.478190       1.231942      -0.721722      -0.005205      -0.020007      -0.038790       0.043955       0.017337       0.000134       0.016472       0.022358       0.021028      -0.029956       0.007187       0.022769              2.163178       1.736176      -0.078739      -0.227527       1.890780       0.670735       2.862577          -0.000001
           59              H       5.554778      13.530365      13.731120       0.082757       1.455539 0.10965143E+02  0.11518596E+03                                 2.050016                            1.887029      -0.944192       2.415378                    0.998664       3.615969      10.097545       0.478792       1.217795      -0.725810       0.037555      -0.029166      -0.028361       0.055366      -0.018395      -0.015624      -0.007371      -0.010380       0.007203      -0.029383       0.010155       0.019228              2.108403       2.120201      -0.432827      -0.404761       2.118221       0.296911       2.086786           0.000001
           60              H       2.613330      20.140013      10.102740       0.107272       1.335391 0.94895807E+01  0.97079671E+02                                 1.994799                            1.795997      -1.050732       2.370783                    0.997116       3.653787      10.391105       0.469710       1.274663      -0.710690      -0.002209       0.029879      -0.032330       0.044078      -0.005787      -0.014428      -0.019455       0.008520       0.007867      -0.027643       0.005434       0.022209              2.100616       1.711100      -0.316279       0.172142       2.465023      -0.778659       2.125724           0.000000
           61              H       6.156812      16.679654       9.398580       0.099490       1.354744 0.97203403E+01  0.99439262E+02                                 1.969100                            1.785222      -0.978152       2.400500                    0.997766       3.598655      10.035049       0.486963       1.229516      -0.721454       0.016445       0.040955      -0.009972       0.045246       0.014592      -0.016030      -0.004457      -0.036401       0.038147      -0.033844       0.007801       0.026043              2.068573       1.702728       0.425916      -0.005968       2.879833       0.143226       1.623160          -0.000000
           62              H       2.983068      14.610673      16.540425       0.109972       1.399934 0.10161980E+02  0.10504626E+03                                 2.016535                            1.829817      -1.011025       2.393368                    0.997627       3.554562       9.941540       0.479552       1.235572      -0.721064      -0.030271       0.005267       0.037686       0.048625      -0.018830      -0.021278      -0.004401      -0.001960       0.004685      -0.031029       0.005153       0.025876              2.114594       2.040909       0.038696      -0.705282       1.641609      -0.198844       2.661265          -0.000000
           63              H       6.110353      15.025433       7.564830       0.109341       1.433121 0.10478593E+02  0.10839048E+03                                 1.997005                            1.821885      -1.002283       2.396250                    0.997728       3.475831       9.504343       0.498480       1.187874      -0.733319       0.016472       0.012769      -0.041776       0.046686       0.016708      -0.012496      -0.005478      -0.031346       0.032442      -0.030514       0.005241       0.025274              2.067081       1.680438       0.018980      -0.456896       1.674089       0.008112       2.846717          -0.000001
           64              H       3.015009      16.368583      14.824035       0.104649       1.312317 0.91931271E+01  0.92788610E+02                                 1.931803                            1.737571      -0.955410       2.413771                    0.998086       3.543716       9.831055       0.492744       1.231553      -0.720808      -0.025292       0.036938       0.007537       0.045397      -0.018039      -0.021150      -0.003561      -0.008283       0.011770      -0.031187       0.006394       0.024793              2.040367       1.938240      -0.699948       0.063022       2.573843      -0.200973       1.609016          -0.000000
           65              H       0.212938       1.314213      10.814235       0.069528       1.564876 0.11802995E+02  0.12642201E+03                                 2.139897                            1.946192      -1.193002       2.291022                    0.995616       3.861711      10.926115       0.475188       1.203402      -0.727216       0.022032      -0.033271       0.032497       0.051463      -0.016071       0.009974       0.000039      -0.024639       0.027173      -0.027032       0.008718       0.018314              2.201126       1.750688      -0.397235       0.328488       2.524432      -0.528586       2.328260           0.000001
           66              H       6.748199       0.839167       6.709080       0.084146       1.506694 0.11509033E+02  0.12291086E+03                                 2.124332                            1.952110      -1.138917       2.322893                    0.995805       3.779722      10.796256       0.461906       1.241655      -0.719128      -0.028302       0.032451       0.034876       0.055411      -0.015191       0.002990       0.016416       0.019382       0.014389      -0.028169       0.009063       0.019106              2.179000       2.167004      -0.330373      -0.336166       2.095824       0.570737       2.274170           0.000001
           67              H       0.252622       6.616882      10.180980       0.098977       1.375851 0.10015631E+02  0.10341597E+03                                 2.006554                            1.826203      -0.938712       2.417093                    0.998188       3.628402      10.225177       0.475057       1.248680      -0.717374      -0.031375       0.006799      -0.031118       0.044709       0.008879       0.015589      -0.024733       0.009693       0.006432      -0.034503       0.009026       0.025477              2.088248       2.621834       0.078905       0.598587       1.673648      -0.010946       1.969260           0.000000
           68              H       9.619958      22.867306       4.997580       0.102485       1.345214 0.96823203E+01  0.99124167E+02                                 1.970949                            1.789548      -1.065021       2.361754                    0.997223       3.626125      10.172580       0.482356       1.240333      -0.718635       0.036218      -0.022967      -0.012821       0.044762      -0.017703       0.001850       0.016959       0.015846       0.024406      -0.029802       0.007777       0.022025              2.065956       2.848619      -0.480053      -0.174646       1.712991       0.140820       1.636259           0.000000
           69              H       2.724639       5.454587      13.029405       0.073933       1.402683 0.10330972E+02  0.10827655E+03                                 2.068465                            1.876166      -1.271942       2.258468                    0.994280       3.980611      11.569987       0.457383       1.277711      -0.708161       0.021266      -0.026581       0.036707       0.050062       0.010724       0.012106      -0.014737       0.006873       0.001025      -0.025487       0.010881       0.014606              2.140953       2.017280      -0.140152       0.425713       2.043679      -0.583329       2.361899           0.000001
           70              H       7.690933      22.874540       3.496350       0.103312       1.444464 0.10407309E+02  0.10820665E+03                                 2.056199                            1.849050      -1.024639       2.381274                    0.997471       3.603282      10.101168       0.478190       1.231942      -0.721722       0.005205      -0.020007      -0.038790       0.043955      -0.017337      -0.000134       0.016472       0.022358       0.021028      -0.029956       0.007187       0.022769              2.163178       1.736176       0.078739       0.227527       1.890780       0.670735       2.862577          -0.000000
           71              H       8.963722       1.473365      13.731120       0.082756       1.455540 0.10965149E+02  0.11518604E+03                                 2.050016                            1.887030      -0.944193       2.415378                    0.998663       3.615970      10.097548       0.478792       1.217795      -0.725810      -0.037555      -0.029166      -0.028361       0.055366       0.018395       0.015624      -0.007371      -0.010380       0.007203      -0.029383       0.010155       0.019228              2.108403       2.120201       0.432827       0.404761       2.118222       0.296911       2.086787           0.000001
           72              H       2.226170       8.083013      10.102740       0.107272       1.335391 0.94895805E+01  0.97079671E+02                                 1.994799                            1.795997      -1.050732       2.370783                    0.997116       3.653787      10.391106       0.469709       1.274663      -0.710689       0.002209       0.029879      -0.032330       0.044078       0.005787       0.014428      -0.019455       0.008520       0.007867      -0.027643       0.005434       0.022209              2.100616       1.711100       0.316279      -0.172142       2.465023      -0.778659       2.125725           0.000000
           73              H       8.361688       4.622654       9.398580       0.099490       1.354745 0.97203446E+01  0.99439313E+02                                 1.969100                            1.785222      -0.978152       2.400500                    0.997766       3.598656      10.035051       0.486963       1.229515      -0.721454      -0.016445       0.040955      -0.009972       0.045246      -0.014592       0.016030      -0.004457      -0.036401       0.038147      -0.033844       0.007801       0.026043              2.068574       1.702728      -0.425916       0.005968       2.879833       0.143226       1.623160          -0.000000
           74              H       1.856432       2.553673      16.540425       0.109972       1.399933 0.10161974E+02  0.10504618E+03                                 2.016535                            1.829816      -1.011025       2.393368                    0.997627       3.554561       9.941537       0.479552       1.235572      -0.721064       0.030271       0.005267       0.037686       0.048625       0.018830       0.021278      -0.004401      -0.001960       0.004685      -0.031029       0.005153       0.025876              2.114594       2.040909      -0.038696       0.705282       1.641609      -0.198844       2.661264          -0.000000
           75              H       8.408147       2.968433       7.564830       0.109341       1.433121 0.10478593E+02  0.10839049E+03                                 1.997005                            1.821885      -1.002283       2.396250                    0.997728       3.475831       9.504343       0.498480       1.187874      -0.733319      -0.016472       0.012769      -0.041776       0.046686      -0.016708       0.012496      -0.005478      -0.031346       0.032442      -0.030514       0.005241       0.025274              2.067081       1.680438      -0.018980       0.456896       1.674089       0.008112       2.846717          -0.000001
           76              H       1.824492       4.311583      14.824035       0.104650       1.312317 0.91931302E+01  0.92788643E+02                                 1.931802                            1.737571      -0.955410       2.413772                    0.998086       3.543716       9.831053       0.492744       1.231552      -0.720808       0.025292       0.036938       0.007537       0.045397       0.018039       0.021150      -0.003561      -0.008283       0.011770      -0.031187       0.006394       0.024793              2.040366       1.938241       0.699948      -0.063022       2.573842      -0.200973       1.609015          -0.000000
           77              H       4.626562      22.799787      23.039235       0.069528       1.564876 0.11802995E+02  0.12642201E+03                                 2.139897                            1.946192      -1.193002       2.291022                    0.995616       3.861711      10.926115       0.475188       1.203402      -0.727216      -0.022032       0.033271       0.032497       0.051463      -0.016071      -0.009974      -0.000039      -0.024639       0.027173      -0.027032       0.008718       0.018314              2.201126       1.750688      -0.397235      -0.328488       2.524432       0.528586       2.328260           0.000001
           78              H       7.770301      23.274833      18.934080       0.084146       1.506694 0.11509035E+02  0.12291089E+03                                 2.124333                            1.952110      -1.138917       2.322893                    0.995805       3.779722      10.796258       0.461906       1.241655      -0.719128       0.028302      -0.032451       0.034876       0.055411      -0.015191      -0.002990      -0.016416       0.019382       0.014389      -0.028169       0.009063       0.019106              2.179000       2.167005      -0.330373       0.336166       2.095825      -0.570737       2.274171           0.000001
           79              H       4.586878      17.497118      22.405980       0.098977       1.375851 0.10015631E+02  0.10341597E+03                                 2.006554                            1.826203      -0.938712       2.417093                    0.998188       3.628402      10.225178       0.475057       1.248680      -0.717374       0.031375      -0.006799      -0.031118       0.044709       0.008879      -0.015589       0.024733       0.009693       0.006432      -0.034503       0.009026       0.025477              2.088248       2.621834       0.078905      -0.598587       1.673648       0.010946       1.969261           0.000000
           80              H       4.898542       1.246694      17.222580       0.102485       1.345214 0.96823202E+01  0.99124169E+02                                 1.970949                            1.789548      -1.065021       2.361754                    0.997223       3.626125      10.172581       0.482356       1.240334      -0.718635      -0.036218       0.022967      -0.012821       0.044762      -0.017703      -0.001850      -0.016959       0.015846       0.024406      -0.029802       0.007777       0.022025              2.065957       2.848620      -0.480053       0.174646       1.712991      -0.140820       1.636259           0.000000
           81              H       2.114862      18.659413       0.804405       0.073933       1.402682 0.10330964E+02  0.10827646E+03                                 2.068464                            1.876165      -1.271942       2.258468                    0.994280       3.980610      11.569984       0.457383       1.277711      -0.708161      -0.021266       0.026581       0.036707       0.050062       0.010724      -0.012106       0.014737       0.006874       0.001025      -0.025487       0.010881       0.014606              2.140952       2.017278      -0.140151      -0.425713       2.043679       0.583329       2.361899           0.000001
           82              H       6.827567       1.239460      15.721350       0.103312       1.444464 0.10407307E+02  0.10820662E+03                                 2.056199                            1.849050      -1.024638       2.381274                    0.997471       3.603282      10.101166       0.478190       1.231941      -0.721722      -0.005205       0.020007      -0.038790       0.043955      -0.017337       0.000134      -0.016472       0.022358       0.021028      -0.029956       0.007187       0.022769              2.163177       1.736176       0.078739      -0.227526       1.890779      -0.670735       2.862576          -0.000000
           83              H       5.554778      22.640635       1.506120       0.082757       1.455539 0.10965142E+02  0.11518595E+03                                 2.050015                            1.887029      -0.944192       2.415378                    0.998664       3.615969      10.097544       0.478792       1.217794      -0.725810       0.037555       0.029166      -0.028361       0.055366       0.018395      -0.015624       0.007371      -0.010380       0.007203      -0.029383       0.010155       0.019228              2.108402       2.120200       0.432827      -0.404761       2.118221      -0.296911       2.086786           0.000001
           84              H       2.613330      16.030987      22.327740       0.107272       1.335392 0.94895860E+01  0.97079745E+02                                 1.994800                            1.795998      -1.050733       2.370783                    0.997116       3.653788      10.391111       0.469709       1.274664      -0.710689      -0.002209      -0.029879      -0.032330       0.044078       0.005787      -0.014428       0.019455       0.008520       0.007867      -0.027643       0.005434       0.022209              2.100617       1.711101       0.316279       0.172142       2.465024       0.778660       2.125726           0.000000
           85              H       6.156812      19.491346      21.623580       0.099490       1.354744 0.97203404E+01  0.99439265E+02                                 1.969100                            1.785222      -0.978152       2.400500                    0.997766       3.598655      10.035050       0.486962       1.229516      -0.721454       0.016445      -0.040955      -0.009972       0.045246      -0.014592      -0.016030       0.004457      -0.036401       0.038147      -0.033844       0.007801       0.026043              2.068574       1.702728      -0.425916      -0.005968       2.879833      -0.143226       1.623160          -0.000000
           86              H       2.983068      21.560327       4.315425       0.109972       1.399934 0.10161978E+02  0.10504623E+03                                 2.016535                            1.829816      -1.011025       2.393368                    0.997627       3.554562       9.941538       0.479552       1.235572      -0.721064      -0.030271      -0.005267       0.037686       0.048625       0.018830      -0.021278       0.004401      -0.001960       0.004685      -0.031029       0.005153       0.025877              2.114593       2.040908      -0.038696      -0.705282       1.641608       0.198844       2.661263          -0.000000
           87              H       6.110353      21.145567      19.789830       0.109341       1.433122 0.10478597E+02  0.10839054E+03                                 1.997005                            1.821886      -1.002283       2.396250                    0.997728       3.475832       9.504346       0.498480       1.187874      -0.733319       0.016472      -0.012769      -0.041776       0.046686      -0.016708      -0.012496       0.005478      -0.031346       0.032442      -0.030514       0.005241       0.025274              2.067082       1.680438      -0.018980      -0.456896       1.674090      -0.008112       2.846718          -0.000001
           88              H       3.015009      19.802417       2.599035       0.104650       1.312317 0.91931260E+01  0.92788589E+02                                 1.931802                            1.737570      -0.955409       2.413772                    0.998086       3.543716       9.831052       0.492745       1.231552      -0.720808      -0.025292      -0.036938       0.007537       0.045397       0.018039      -0.021150       0.003561      -0.008283       0.011770      -0.031187       0.006394       0.024793              2.040365       1.938239       0.699948       0.063022       2.573841       0.200973       1.609015          -0.000000
           89              H       9.466062      13.371213       1.410765       0.069528       1.564876 0.11802995E+02  0.12642201E+03                                 2.139897                            1.946192      -1.193002       2.291022                    0.995616       3.861711      10.926115       0.475188       1.203401      -0.727216      -0.022032      -0.033271      -0.032497       0.051463       0.016071       0.009974      -0.000039      -0.024639       0.027173      -0.027032       0.008718       0.018314              2.201126       1.750688       0.397235       0.328488       2.524432       0.528586       2.328260           0.000001
           90              H       2.930801      12.896167       5.515920       0.084146       1.506694 0.11509035E+02  0.12291089E+03                                 2.124333                            1.952110      -1.138917       2.322893                    0.995805       3.779722      10.796258       0.461906       1.241655      -0.719128       0.028302       0.032451      -0.034876       0.055411       0.015191       0.002990      -0.016416       0.019382       0.014389      -0.028169       0.009063       0.019106              2.179000       2.167005       0.330373      -0.336166       2.095825      -0.570737       2.274171           0.000001
           91              H       9.426378      18.673882       2.044020       0.098977       1.375851 0.10015633E+02  0.10341599E+03                                 2.006554                            1.826203      -0.938712       2.417093                    0.998188       3.628402      10.225178       0.475057       1.248680      -0.717374       0.031375       0.006799       0.031118       0.044709      -0.008879       0.015589       0.024733       0.009693       0.006432      -0.034503       0.009026       0.025477              2.088248       2.621835      -0.078905       0.598587       1.673648       0.010946       1.969261           0.000000
           92              H       0.059042      10.810306       7.227420       0.102485       1.345214 0.96823203E+01  0.99124165E+02                                 1.970949                            1.789548      -1.065021       2.361754                    0.997223       3.626125      10.172579       0.482356       1.240333      -0.718635      -0.036218      -0.022967       0.012821       0.044762       0.017703       0.001850      -0.016959       0.015846       0.024406      -0.029802       0.007777       0.022025              2.065956       2.848619       0.480053      -0.174646       1.712990      -0.140820       1.636259           0.000000
           93              H       6.954362      17.511587      23.645595       0.073933       1.402682 0.10330964E+02  0.10827645E+03                                 2.068464                            1.876165      -1.271942       2.258468                    0.994280       3.980610      11.569982       0.457384       1.277710      -0.708161      -0.021266      -0.026581      -0.036707       0.050062      -0.010724       0.012106       0.014737       0.006873       0.001025      -0.025487       0.010881       0.014606              2.140952       2.017278       0.140151       0.425713       2.043678       0.583329       2.361899           0.000001
           94              H       1.988067      10.817540       8.728650       0.103312       1.444464 0.10407309E+02  0.10820665E+03                                 2.056199                            1.849050      -1.024639       2.381274                    0.997471       3.603282      10.101168       0.478190       1.231942      -0.721722      -0.005205      -0.020007       0.038790       0.043955       0.017337      -0.000134      -0.016472       0.022358       0.021028      -0.029956       0.007187       0.022769              2.163178       1.736176      -0.078739       0.227527       1.890780      -0.670735       2.862577          -0.000000
           95              H       0.715278      13.530365      22.943880       0.082756       1.455540 0.10965149E+02  0.11518603E+03                                 2.050016                            1.887029      -0.944193       2.415378                    0.998663       3.615970      10.097547       0.478792       1.217795      -0.725810       0.037555      -0.029166       0.028361       0.055366      -0.018395       0.015624       0.007371      -0.010380       0.007203      -0.029383       0.010155       0.019228              2.108403       2.120201      -0.432827       0.404761       2.118221      -0.296911       2.086787           0.000001
           96              H       7.452830      20.140013       2.122260       0.107272       1.335391 0.94895809E+01  0.97079671E+02                                 1.994799                            1.795997      -1.050732       2.370783                    0.997116       3.653787      10.391104       0.469710       1.274663      -0.710690      -0.002209       0.029879       0.032330       0.044078      -0.005787       0.014428       0.019455       0.008520       0.007867      -0.027643       0.005434       0.022209              2.100616       1.711100      -0.316279      -0.172142       2.465022       0.778659       2.125724           0.000000
           97              H       1.317312      16.679654       2.826420       0.099490       1.354745 0.97203446E+01  0.99439313E+02                                 1.969100                            1.785222      -0.978152       2.400500                    0.997766       3.598656      10.035051       0.486963       1.229515      -0.721454       0.016445       0.040955       0.009972       0.045246       0.014592       0.016030       0.004457      -0.036401       0.038147      -0.033844       0.007801       0.026043              2.068574       1.702728       0.425916       0.005968       2.879833      -0.143226       1.623160          -0.000000
           98              H       7.822568      14.610673      20.134575       0.109972       1.399933 0.10161974E+02  0.10504618E+03                                 2.016535                            1.829816      -1.011025       2.393368                    0.997627       3.554561       9.941537       0.479552       1.235572      -0.721064      -0.030271       0.005267      -0.037686       0.048625      -0.018830       0.021278       0.004401      -0.001960       0.004685      -0.031029       0.005153       0.025876              2.114594       2.040909       0.038696       0.705282       1.641609       0.198844       2.661264          -0.000000
           99              H       1.270853      15.025433       4.660170       0.109341       1.433121 0.10478589E+02  0.10839043E+03                                 1.997004                            1.821884      -1.002282       2.396251                    0.997728       3.475831       9.504340       0.498480       1.187873      -0.733320       0.016472       0.012769       0.041776       0.046686       0.016708       0.012496       0.005478      -0.031346       0.032442      -0.030514       0.005241       0.025274              2.067080       1.680437       0.018980       0.456895       1.674089      -0.008112       2.846715          -0.000001
          100              H       7.854509      16.368583      21.850965       0.104649       1.312317 0.91931242E+01  0.92788571E+02                                 1.931802                            1.737571      -0.955410       2.413771                    0.998086       3.543715       9.831051       0.492744       1.231553      -0.720808      -0.025292       0.036938      -0.007537       0.045397      -0.018039       0.021150       0.003561      -0.008283       0.011770      -0.031187       0.006394       0.024793              2.040366       1.938240      -0.699948      -0.063022       2.573843       0.200973       1.609015          -0.000000
          101              H       5.052438      10.742787      13.635765       0.069528       1.564876 0.11802993E+02  0.12642198E+03                                 2.139897                            1.946192      -1.193002       2.291022                    0.995616       3.861711      10.926114       0.475188       1.203401      -0.727216       0.022032       0.033271      -0.032497       0.051463       0.016071      -0.009974       0.000039      -0.024639       0.027173      -0.027032       0.008718       0.018314              2.201126       1.750688       0.397234      -0.328488       2.524431      -0.528585       2.328259           0.000001
          102              H       1.908699      11.217833      17.740920       0.084146       1.506694 0.11509032E+02  0.12291086E+03                                 2.124332                            1.952110      -1.138917       2.322893                    0.995805       3.779722      10.796256       0.461906       1.241655      -0.719128      -0.028302      -0.032451      -0.034876       0.055411       0.015191      -0.002990       0.016416       0.019382       0.014389      -0.028169       0.009063       0.019106              2.178999       2.167004       0.330373       0.336166       2.095824       0.570737       2.274170           0.000001
          103              H       5.092122       5.440118      14.269020       0.098977       1.375852 0.10015637E+02  0.10341605E+03                                 2.006555                            1.826204      -0.938713       2.417093                    0.998188       3.628403      10.225182       0.475057       1.248680      -0.717374      -0.031375      -0.006799       0.031118       0.044709      -0.008879      -0.015589      -0.024733       0.009693       0.006432      -0.034503       0.009026       0.025477              2.088249       2.621836      -0.078905      -0.598587       1.673649      -0.010946       1.969261           0.000000
          104              H       4.780458      13.303694      19.452420       0.102485       1.345214 0.96823248E+01  0.99124222E+02                                 1.970949                            1.789548      -1.065021       2.361754                    0.997223       3.626126      10.172582       0.482356       1.240333      -0.718635       0.036218       0.022967       0.012821       0.044762       0.017703      -0.001850       0.016959       0.015846       0.024406      -0.029802       0.007777       0.022025              2.065956       2.848619       0.480053       0.174646       1.712991       0.140820       1.636259           0.000000
          105              H       7.564139       6.602413      11.420595       0.073933       1.402682 0.10330968E+02  0.10827651E+03                                 2.068464                            1.876166      -1.271942       2.258468                    0.994280       3.980610      11.569984       0.457383       1.277711      -0.708161       0.021266       0.026581      -0.036707       0.050062      -0.010724      -0.012106      -0.014737       0.006873       0.001025      -0.025487       0.010881       0.014606              2.140953       2.017280       0.140152      -0.425713       2.043679      -0.583329       2.361899           0.000001
          106              H       2.851433      13.296460      20.953650       0.103312       1.444464 0.10407307E+02  0.10820663E+03                                 2.056199                            1.849050      -1.024638       2.381274                    0.997471       3.603282      10.101167       0.478190       1.231942      -0.721722       0.005205       0.020007       0.038790       0.043955       0.017337       0.000134       0.016472       0.022358       0.021028      -0.029956       0.007187       0.022769              2.163177       1.736176      -0.078739      -0.227527       1.890779       0.670735       2.862576          -0.000000
          107              H       4.124222      10.583635      10.718880       0.082757       1.455539 0.10965140E+02  0.11518592E+03                                 2.050015                            1.887028      -0.944192       2.415378                    0.998664       3.615969      10.097543       0.478792       1.217794      -0.725810      -0.037555       0.029166       0.028361       0.055366      -0.018395      -0.015624      -0.007371      -0.010380       0.007203      -0.029383       0.010155       0.019228              2.108402       2.120200      -0.432826      -0.404761       2.118220       0.296911       2.086786           0.000001
          108              H       7.065670       3.973987      14.347260       0.107272       1.335391 0.94895801E+01  0.97079671E+02                                 1.994800                            1.795997      -1.050732       2.370783                    0.997116       3.653787      10.391108       0.469709       1.274664      -0.710689       0.002209      -0.029879       0.032330       0.044078      -0.005787      -0.014428      -0.019455       0.008520       0.007867      -0.027643       0.005434       0.022209              2.100616       1.711101      -0.316279       0.172142       2.465024      -0.778660       2.125725           0.000000
          109              H       3.522188       7.434346      15.051420       0.099490       1.354745 0.97203447E+01  0.99439320E+02                                 1.969101                            1.785222      -0.978152       2.400499                    0.997766       3.598656      10.035053       0.486962       1.229516      -0.721454      -0.016445      -0.040955       0.009972       0.045246       0.014592      -0.016030      -0.004457      -0.036401       0.038147      -0.033844       0.007801       0.026043              2.068574       1.702729       0.425916      -0.005968       2.879834       0.143226       1.623160          -0.000000
          110              H       6.695932       9.503327       7.909575       0.109972       1.399934 0.10161978E+02  0.10504623E+03                                 2.016535                            1.829816      -1.011025       2.393368                    0.997627       3.554562       9.941538       0.479552       1.235572      -0.721064       0.030271      -0.005267      -0.037686       0.048625      -0.018830      -0.021278      -0.004401      -0.001960       0.004685      -0.031029       0.005153       0.025877              2.114593       2.040908       0.038696      -0.705282       1.641608      -0.198844       2.661263          -0.000000
          111              H       3.568647       9.088567      16.885170       0.109341       1.433122 0.10478596E+02  0.10839054E+03                                 1.997005                            1.821886      -1.002283       2.396251                    0.997728       3.475831       9.504344       0.498480       1.187874      -0.733319      -0.016472      -0.012769       0.041776       0.046686       0.016708      -0.012496      -0.005478      -0.031346       0.032442      -0.030514       0.005241       0.025274              2.067082       1.680438       0.018980      -0.456897       1.674090       0.008112       2.846718          -0.000001
          112              H       6.663992       7.745417       9.625965       0.104649       1.312318 0.91931328E+01  0.92788677E+02                                 1.931803                            1.737572      -0.955410       2.413771                    0.998086       3.543716       9.831054       0.492744       1.231553      -0.720808       0.025292      -0.036938      -0.007537       0.045397      -0.018039      -0.021150      -0.003561      -0.008283       0.011770      -0.031187       0.006394       0.024793              2.040367       1.938241      -0.699949       0.063022       2.573843      -0.200973       1.609016          -0.000000
          113              C       0.166479      22.160766      14.227455       0.122032      26.160752 0.30656043E+03  0.66435584E+04                                 7.647356                            5.814235       0.381300       2.120144                    0.999713      26.378187      74.224946       0.683473       0.413524      -1.059784       0.026196      -0.045187       0.045728       0.069421      -0.011041       0.012700      -0.036316       0.018693      -0.017155      -0.042444       0.002174       0.040270              8.732666       4.775230      -1.775368       1.259431      11.051987       1.327995      10.370782           0.000000
          114              C       2.452659      23.814986      18.357060       0.107325      26.491044 0.32330851E+03  0.70881830E+04                                 7.704803                            5.957210       0.487373       2.153463                    0.999732      26.555361      74.739390       0.678716       0.411623      -1.062820      -0.035338       0.033630       0.045656       0.066815      -0.016518      -0.027406       0.020734      -0.005890       0.009536      -0.028429      -0.015178       0.043607              8.775178      10.693579      -1.652968       1.478907       6.104698       2.440616       9.527258           0.000001
          115              C       8.678191      17.550169      13.687110      -0.080564      32.288022 0.41538259E+03  0.97151615E+04                                 8.892313                            6.827966       0.192887       2.023487                    0.999759      29.875591      87.421409       0.622212       0.420887      -1.054793      -0.004752       0.061690      -0.056225       0.083603       0.002786       0.047729      -0.049319       0.032997       0.041783      -0.070270      -0.002714       0.072983             10.120286      13.281999       3.425852       2.457022       9.014433      -1.774432       8.064427          -0.000001
          116              C       0.889500       0.819876      19.276380      -0.070762      31.549098 0.39539505E+03  0.91261621E+04                                 8.709529                            6.626998       0.181939       2.022724                    0.999826      29.393735      85.193811       0.637112       0.416518      -1.058500       0.009529      -0.039199      -0.066203       0.077525      -0.044475      -0.018198       0.031045       0.031714       0.021884      -0.055159      -0.008231       0.063390             10.032134      14.096857      -2.150357       1.813287       6.091055       1.911141       9.908489          -0.000001
          117              C       7.340554      18.174722      12.144315       0.118188      26.818183 0.32132316E+03  0.70468193E+04                                 7.827212                            5.982725       0.434683       2.139272                    0.999828      26.548835      75.184708       0.668602       0.417722      -1.056966       0.023355      -0.027257       0.053652       0.064552      -0.021784       0.012216      -0.013093      -0.012268       0.054954      -0.031868      -0.002033       0.033901              8.934037      10.444024       2.415444       2.049052       8.548922      -2.514569       7.809164           0.000001
          118              C       1.951286       0.822287      20.100345      -0.080248      31.646880 0.39420614E+03  0.90854040E+04                                 8.685846                            6.584013       0.191381       2.021979                    0.999859      29.475851      85.171018       0.644460       0.412372      -1.061906       0.062195      -0.040725      -0.023402       0.077938      -0.029327      -0.012923       0.049086       0.023425       0.077628      -0.060836      -0.005638       0.066474              9.978257      11.096383      -0.812312       2.740471       6.429971       3.211994      12.408418          -0.000002
          119              C       0.075496      22.141475      10.224990       0.101058      26.894257 0.33179344E+03  0.73127405E+04                                 7.757209                            6.031311       0.604149       2.188889                    0.999395      26.654410      74.924081       0.675938       0.411137      -1.064403      -0.042874      -0.036166      -0.034600       0.065904       0.027223       0.023929       0.019803       0.017091      -0.025222      -0.026319      -0.023067       0.049386              8.776670       6.942310       2.124813       2.088825       9.710295      -2.005298       9.677405           0.000001
          120              C       7.595111      16.742350      13.736010      -0.072193      32.042597 0.40313305E+03  0.93488439E+04                                 8.804279                            6.688237       0.166893       2.016002                    0.999861      29.546159      85.804794       0.634732       0.416108      -1.058886      -0.058644       0.017809      -0.049101       0.078531       0.005344       0.028617      -0.051907      -0.008914       0.063296      -0.057993      -0.008059       0.066053             10.082016      10.708651       3.706642       0.572070      10.783831      -3.800355       8.753566          -0.000002
          121              C       0.993065      20.381153      14.980515      -0.085311      32.659956 0.41843852E+03  0.97947519E+04                                 8.949275                            6.843827       0.130142       2.002509                    0.999649      29.894816      87.227552       0.623371       0.419757      -1.056562      -0.029663       0.026793      -0.071718       0.082105      -0.042170       0.035044      -0.022185      -0.086338       0.016768      -0.071625      -0.003405       0.075030             10.326232       5.821330      -2.225656       0.920195      14.304702       3.254245      10.852664          -0.000001
          122              C       8.364592      21.562739       8.691975      -0.072985      31.988991 0.40522979E+03  0.94015769E+04                                 8.764805                            6.691179       0.142659       2.007241                    0.999860      29.555841      85.610897       0.637194       0.414319      -1.060939       0.048661       0.063430       0.009815       0.080545       0.041084       0.052955       0.007417       0.014203       0.023330      -0.062003      -0.010947       0.072950             10.044733       8.075557       1.426407       3.308295       9.729773      -3.379948      12.328870          -0.000002
          123              C       0.963061      21.287839      15.997635      -0.069453      30.870371 0.39018301E+03  0.89647910E+04                                 8.542198                            6.558859       0.229564       2.038940                    0.999848      29.217639      84.144842       0.644785       0.413447      -1.061790      -0.029536       0.069867      -0.016951       0.077725      -0.031335       0.035518      -0.023545      -0.047192       0.094593      -0.060923      -0.005822       0.066745              9.718895       5.545004      -1.205638       2.032938      10.390569       2.561926      13.221113          -0.000002
          124              C       8.371367      20.600590       9.645525      -0.072457      32.565528 0.40699157E+03  0.94483331E+04                                 8.888652                            6.724479       0.238075       2.040168                    0.999870      29.429073      85.141718       0.633247       0.416642      -1.059947       0.054255       0.008922       0.060813       0.081984       0.052605       0.049180      -0.000239      -0.018718      -0.027619      -0.073877       0.001672       0.072205             10.238430       8.184093       3.364680       1.451876      12.516304      -3.440695      10.014893          -0.000002
          125              C       4.673021       1.953234       2.002455       0.122032      26.160756 0.30656046E+03  0.66435593E+04                                 7.647357                            5.814236       0.381300       2.120144                    0.999713      26.378189      74.224956       0.683472       0.413524      -1.059784      -0.026196       0.045187       0.045728       0.069421      -0.011041      -0.012700       0.036316       0.018693      -0.017155      -0.042444       0.002174       0.040270              8.732668       4.775231      -1.775368      -1.259431      11.051988      -1.327995      10.370784           0.000000
          126              C       2.386841       0.299014       6.132060       0.107325      26.491054 0.32330875E+03  0.70881892E+04                                 7.704805                            5.957213       0.487373       2.153463                    0.999732      26.555362      74.739392       0.678716       0.411623      -1.062820       0.035338      -0.033630       0.045656       0.066815      -0.016518       0.027406      -0.020734      -0.005890       0.009536      -0.028429      -0.015178       0.043607              8.775181      10.693583      -1.652967      -1.478909       6.104699      -2.440617       9.527262           0.000001
          127              C       5.840309       6.563831       1.462110      -0.080564      32.288023 0.41538259E+03  0.97151617E+04                                 8.892313                            6.827966       0.192887       2.023487                    0.999759      29.875592      87.421411       0.622212       0.420887      -1.054793       0.004752      -0.061690      -0.056225       0.083603       0.002786      -0.047729       0.049319       0.032997       0.041783      -0.070270      -0.002714       0.072983             10.120287      13.282000       3.425852      -2.457022       9.014433       1.774431       8.064427          -0.000001
          128              C       3.950000      23.294124       7.051380      -0.070762      31.549092 0.39539491E+03  0.91261581E+04                                 8.709528                            6.626996       0.181939       2.022724                    0.999826      29.393733      85.193803       0.637112       0.416518      -1.058500      -0.009529       0.039199      -0.066203       0.077525      -0.044475       0.018198      -0.031045       0.031714       0.021884      -0.055159      -0.008231       0.063390             10.032133      14.096852      -2.150354      -1.813292       6.091054      -1.911142       9.908492          -0.000001
          129              C       7.177946       5.939278      24.369315       0.118188      26.818193 0.32132329E+03  0.70468229E+04                                 7.827214                            5.982726       0.434683       2.139272                    0.999828      26.548836      75.184711       0.668602       0.417722      -1.056966      -0.023355       0.027257       0.053652       0.064552      -0.021784      -0.012216       0.013093      -0.012268       0.054954      -0.031868      -0.002033       0.033901              8.934039      10.444030       2.415443      -2.049056       8.548922       2.514568       7.809164           0.000001
          130              C       2.888214      23.291713       7.875345      -0.080249      31.646890 0.39420623E+03  0.90854067E+04                                 8.685849                            6.584014       0.191381       2.021978                    0.999859      29.475853      85.171028       0.644460       0.412372      -1.061906      -0.062195       0.040725      -0.023402       0.077938      -0.029327       0.012923      -0.049086       0.023425       0.077628      -0.060836      -0.005638       0.066474              9.978261      11.096389      -0.812312      -2.740474       6.429972      -3.211994      12.408421          -0.000002
          131              C       4.764004       1.972525      22.449990       0.101058      26.894261 0.33179350E+03  0.73127423E+04                                 7.757210                            6.031311       0.604149       2.188889                    0.999395      26.654412      74.924088       0.675938       0.411137      -1.064403       0.042874       0.036166      -0.034600       0.065904       0.027222      -0.023929      -0.019803       0.017091      -0.025222      -0.026319      -0.023067       0.049386              8.776671       6.942310       2.124813      -2.088825       9.710296       2.005299       9.677407           0.000001
          132              C       6.923389       7.371650       1.511010      -0.072193      32.042596 0.40313304E+03  0.93488435E+04                                 8.804279                            6.688236       0.166893       2.016002                    0.999861      29.546159      85.804791       0.634732       0.416108      -1.058886       0.058644      -0.017809      -0.049101       0.078531       0.005344      -0.028617       0.051907      -0.008914       0.063296      -0.057993      -0.008059       0.066053             10.082015      10.708651       3.706642      -0.572071      10.783829       3.800355       8.753565          -0.000002
          133              C       3.846435       3.732847       2.755515      -0.085311      32.659962 0.41843862E+03  0.97947549E+04                                 8.949276                            6.843828       0.130141       2.002509                    0.999649      29.894821      87.227570       0.623371       0.419757      -1.056562       0.029663      -0.026793      -0.071718       0.082105      -0.042170      -0.035044       0.022185      -0.086338       0.016767      -0.071625      -0.003405       0.075030             10.326233       5.821331      -2.225659      -0.920193      14.304705      -3.254245      10.852664          -0.000001
          134              C       6.153908       2.551261      20.916975      -0.072985      31.988982 0.40522966E+03  0.94015730E+04                                 8.764804                            6.691178       0.142660       2.007242                    0.999860      29.555836      85.610878       0.637194       0.414319      -1.060939      -0.048661      -0.063430       0.009815       0.080545       0.041084      -0.052955      -0.007417       0.014203       0.023330      -0.062003      -0.010947       0.072950             10.044731       8.075555       1.426407      -3.308294       9.729770       3.379947      12.328868          -0.000002
          135              C       3.876440       2.826161       3.772635      -0.069453      30.870377 0.39018311E+03  0.89647939E+04                                 8.542199                            6.558860       0.229563       2.038940                    0.999848      29.217643      84.144859       0.644785       0.413447      -1.061790       0.029536      -0.069867      -0.016951       0.077725      -0.031335      -0.035518       0.023545      -0.047192       0.094594      -0.060923      -0.005822       0.066745              9.718897       5.545004      -1.205640      -2.032936      10.390574      -2.561926      13.221113          -0.000002
          136              C       6.147133       3.513410      21.870525      -0.072457      32.565535 0.40699170E+03  0.94483367E+04                                 8.888653                            6.724480       0.238076       2.040168                    0.999870      29.429070      85.141707       0.633247       0.416642      -1.059947      -0.054255      -0.008922       0.060813       0.081984       0.052604      -0.049180       0.000239      -0.018718      -0.027619      -0.073877       0.001672       0.072205             10.238432       8.184097       3.364682      -1.451877      12.516303       3.440694      10.014894          -0.000002
          137              C       9.512521      10.103766      22.447545       0.122032      26.160753 0.30656042E+03  0.66435583E+04                                 7.647357                            5.814236       0.381300       2.120144                    0.999713      26.378187      74.224951       0.683472       0.413524      -1.059784      -0.026196      -0.045187      -0.045728       0.069421       0.011041       0.012700       0.036316       0.018693      -0.017155      -0.042444       0.002174       0.040270              8.732667       4.775231       1.775368       1.259431      11.051988      -1.327995      10.370783           0.000000
          138              C       7.226341      11.757986      18.317940       0.107325      26.491049 0.32330857E+03  0.70881845E+04                                 7.704804                            5.957211       0.487373       2.153462                    0.999732      26.555364      74.739399       0.678716       0.411623      -1.062820       0.035338       0.033630      -0.045656       0.066815       0.016518      -0.027406      -0.020734      -0.005890       0.009536      -0.028429      -0.015178       0.043607              8.775180      10.693582       1.652968       1.478907       6.104698      -2.440616       9.527260           0.000001
          139              C       1.000809       5.493169      22.987890      -0.080564      32.288022 0.41538257E+03  0.97151610E+04                                 8.892313                            6.827966       0.192887       2.023487                    0.999759      29.875591      87.421409       0.622212       0.420887      -1.054793       0.004752       0.061690       0.056225       0.083603      -0.002786       0.047729       0.049319       0.032997       0.041783      -0.070270      -0.002713       0.072983             10.120286      13.282000      -3.425852       2.457023       9.014432       1.774431       8.064426          -0.000001
          140              C       8.789500      12.876876      17.398620      -0.070762      31.549097 0.39539504E+03  0.91261618E+04                                 8.709529                            6.626997       0.181938       2.022724                    0.999826      29.393735      85.193811       0.637112       0.416518      -1.058500      -0.009529      -0.039199       0.066203       0.077525       0.044475      -0.018198      -0.031045       0.031714       0.021884      -0.055159      -0.008231       0.063390             10.032133      14.096856       2.150357       1.813288       6.091055      -1.911141       9.908490          -0.000001
          141              C       2.338446       6.117722       0.080685       0.118188      26.818190 0.32132325E+03  0.70468218E+04                                 7.827214                            5.982726       0.434683       2.139272                    0.999828      26.548834      75.184705       0.668602       0.417722      -1.056966      -0.023355      -0.027257      -0.053652       0.064552       0.021784       0.012216       0.013093      -0.012268       0.054954      -0.031868      -0.002033       0.033901              8.934039      10.444031      -2.415444       2.049056       8.548922       2.514568       7.809164           0.000001
          142              C       7.727714      12.879287      16.574655      -0.080248      31.646884 0.39420620E+03  0.90854059E+04                                 8.685848                            6.584014       0.191381       2.021978                    0.999859      29.475853      85.171029       0.644460       0.412372      -1.061906      -0.062195      -0.040725       0.023402       0.077938       0.029327      -0.012923      -0.049086       0.023425       0.077628      -0.060836      -0.005638       0.066474              9.978259      11.096386       0.812312       2.740473       6.429972      -3.211994      12.408420          -0.000002
          143              C       9.603504      10.084475       2.000010       0.101058      26.894256 0.33179342E+03  0.73127400E+04                                 7.757209                            6.031311       0.604149       2.188889                    0.999395      26.654409      74.924080       0.675938       0.411137      -1.064403       0.042874      -0.036166       0.034600       0.065904      -0.027222       0.023929      -0.019803       0.017091      -0.025222      -0.026319      -0.023067       0.049386              8.776670       6.942310      -2.124813       2.088825       9.710295       2.005298       9.677406           0.000001
          144              C       2.083889       4.685350      22.938990      -0.072193      32.042592 0.40313298E+03  0.93488417E+04                                 8.804278                            6.688236       0.166893       2.016002                    0.999861      29.546156      85.804780       0.634732       0.416108      -1.058886       0.058644       0.017809       0.049101       0.078531      -0.005344       0.028617       0.051907      -0.008914       0.063296      -0.057993      -0.008059       0.066053             10.082015      10.708651      -3.706641       0.572071      10.783828       3.800354       8.753564          -0.000002
          145              C       8.685935       8.324153      21.694485      -0.085311      32.659960 0.41843857E+03  0.97947535E+04                                 8.949276                            6.843828       0.130141       2.002509                    0.999649      29.894819      87.227565       0.623371       0.419757      -1.056562       0.029663       0.026793       0.071718       0.082105       0.042170       0.035044       0.022185      -0.086338       0.016768      -0.071625      -0.003405       0.075030             10.326233       5.821330       2.225656       0.920196      14.304703      -3.254245      10.852665          -0.000001
          146              C       1.314408       9.505739       3.533025      -0.072985      31.988985 0.40522971E+03  0.94015743E+04                                 8.764804                            6.691179       0.142660       2.007242                    0.999860      29.555838      85.610884       0.637194       0.414319      -1.060939      -0.048661       0.063430      -0.009815       0.080545      -0.041084       0.052955      -0.007417       0.014203       0.023330      -0.062003      -0.010947       0.072950             10.044731       8.075556      -1.426407       3.308294       9.729770       3.379947      12.328868          -0.000002
          147              C       8.715939       9.230839      20.677365      -0.069453      30.870376 0.39018309E+03  0.89647934E+04                                 8.542199                            6.558860       0.229563       2.038940                    0.999848      29.217643      84.144859       0.644785       0.413447      -1.061790       0.029536       0.069867       0.016951       0.077725       0.031335       0.035518       0.023545      -0.047192       0.094594      -0.060923      -0.005822       0.066745              9.718897       5.545005       1.205638       2.032938      10.390570      -2.561927      13.221115          -0.000002
          148              C       1.307633       8.543590       2.579475      -0.072456      32.565533 0.40699164E+03  0.94483352E+04                                 8.888652                            6.724480       0.238076       2.040168                    0.999870      29.429069      85.141702       0.633247       0.416642      -1.059947      -0.054255       0.008922      -0.060813       0.081984      -0.052605       0.049180       0.000239      -0.018718      -0.027619      -0.073877       0.001672       0.072205             10.238431       8.184097      -3.364682       1.451876      12.516303       3.440694      10.014893          -0.000002
          149              C       5.005979      14.010234      10.222545       0.122032      26.160753 0.30656043E+03  0.66435585E+04                                 7.647357                            5.814235       0.381300       2.120144                    0.999713      26.378187      74.224950       0.683473       0.413524      -1.059784       0.026196       0.045187      -0.045728       0.069421       0.011041      -0.012700      -0.036316       0.018693      -0.017155      -0.042444       0.002174       0.040270              8.732667       4.775230       1.775368      -1.259431      11.051987       1.327995      10.370783           0.000000
          150              C       7.292159      12.356014       6.092940       0.107325      26.491048 0.32330855E+03  0.70881840E+04                                 7.704804                            5.957211       0.487373       2.153462                    0.999732      26.555363      74.739396       0.678716       0.411623      -1.062820      -0.035338      -0.033630      -0.045656       0.066815       0.016518       0.027406       0.020734      -0.005890       0.009536      -0.028429      -0.015178       0.043607              8.775180      10.693582       1.652968      -1.478908       6.104698       2.440616       9.527259           0.000001
          151              C       3.838691      18.620831      10.762890      -0.080564      32.288021 0.41538256E+03  0.97151608E+04                                 8.892313                            6.827966       0.192887       2.023487                    0.999759      29.875591      87.421407       0.622212       0.420887      -1.054793      -0.004752      -0.061690       0.056225       0.083603      -0.002786      -0.047729      -0.049319       0.032997       0.041783      -0.070270      -0.002713       0.072983             10.120286      13.281998      -3.425852      -2.457022       9.014433      -1.774431       8.064426          -0.000001
          152              C       5.729000      11.237124       5.173620      -0.070762      31.549095 0.39539500E+03  0.91261605E+04                                 8.709529                            6.626997       0.181938       2.022724                    0.999826      29.393734      85.193805       0.637112       0.416518      -1.058500       0.009529       0.039199       0.066203       0.077525       0.044475       0.018198       0.031045       0.031714       0.021884      -0.055159      -0.008231       0.063390             10.032133      14.096855       2.150357      -1.813287       6.091055       1.911141       9.908489          -0.000001
          153              C       2.501054      17.996278      12.305685       0.118188      26.818185 0.32132318E+03  0.70468198E+04                                 7.827212                            5.982725       0.434683       2.139272                    0.999828      26.548836      75.184713       0.668602       0.417722      -1.056966       0.023355       0.027257      -0.053652       0.064552       0.021784      -0.012216      -0.013093      -0.012268       0.054954      -0.031868      -0.002033       0.033901              8.934037      10.444025      -2.415444      -2.049052       8.548923      -2.514569       7.809164           0.000001
          154              C       6.790786      11.234713       4.349655      -0.080249      31.646887 0.39420624E+03  0.90854070E+04                                 8.685848                            6.584014       0.191381       2.021978                    0.999859      29.475854      85.171030       0.644460       0.412372      -1.061906       0.062195       0.040725       0.023402       0.077938       0.029327       0.012923       0.049086       0.023425       0.077628      -0.060836      -0.005638       0.066474              9.978259      11.096387       0.812313      -2.740473       6.429972       3.211994      12.408419          -0.000002
          155              C       4.914996      14.029525      14.225010       0.101058      26.894263 0.33179353E+03  0.73127431E+04                                 7.757211                            6.031312       0.604149       2.188889                    0.999395      26.654413      74.924093       0.675938       0.411137      -1.064403      -0.042874       0.036166       0.034600       0.065904      -0.027222      -0.023929       0.019803       0.017091      -0.025222      -0.026319      -0.023067       0.049386              8.776672       6.942310      -2.124813      -2.088825       9.710298      -2.005300       9.677408           0.000002
          156              C       2.755611      19.428650      10.713990      -0.072193      32.042593 0.40313300E+03  0.93488422E+04                                 8.804279                            6.688236       0.166893       2.016002                    0.999861      29.546157      85.804784       0.634732       0.416108      -1.058886      -0.058644      -0.017809       0.049101       0.078531      -0.005344      -0.028617      -0.051907      -0.008914       0.063296      -0.057993      -0.008059       0.066053             10.082015      10.708651      -3.706642      -0.572070      10.783829      -3.800355       8.753565          -0.000002
          157              C       5.832565      15.789847       9.469485      -0.085311      32.659958 0.41843856E+03  0.97947531E+04                                 8.949276                            6.843828       0.130141       2.002509                    0.999649      29.894818      87.227559       0.623371       0.419757      -1.056562      -0.029663      -0.026793       0.071718       0.082105       0.042170      -0.035044      -0.022185      -0.086338       0.016767      -0.071625      -0.003405       0.075030             10.326232       5.821330       2.225656      -0.920196      14.304701       3.254245      10.852665          -0.000001
          158              C       3.525092      14.608261      15.758025      -0.072985      31.988986 0.40522969E+03  0.94015738E+04                                 8.764805                            6.691179       0.142660       2.007242                    0.999860      29.555837      85.610883       0.637194       0.414319      -1.060939       0.048661      -0.063430      -0.009815       0.080545      -0.041084      -0.052955       0.007417       0.014203       0.023330      -0.062003      -0.010947       0.072950             10.044732       8.075556      -1.426407      -3.308294       9.729772      -3.379948      12.328869          -0.000002
          159              C       5.802561      14.883161       8.452365      -0.069453      30.870377 0.39018310E+03  0.89647938E+04                                 8.542199                            6.558860       0.229563       2.038940                    0.999848      29.217644      84.144862       0.644785       0.413447      -1.061790      -0.029536      -0.069867       0.016951       0.077725       0.031335      -0.035518      -0.023545      -0.047192       0.094594      -0.060923      -0.005822       0.066745              9.718897       5.545005       1.205638      -2.032938      10.390570       2.561926      13.221115          -0.000002
          160              C       3.531867      15.570410      14.804475      -0.072457      32.565524 0.40699148E+03  0.94483307E+04                                 8.888651                            6.724479       0.238076       2.040168                    0.999870      29.429070      85.141707       0.633247       0.416642      -1.059947       0.054255      -0.008922      -0.060813       0.081984      -0.052605      -0.049180      -0.000239      -0.018718      -0.027619      -0.073877       0.001672       0.072205             10.238429       8.184092      -3.364680      -1.451876      12.516304      -3.440695      10.014892          -0.000002
          161              C       9.512521       1.953234      10.222545       0.122032      26.160754 0.30656046E+03  0.66435592E+04                                 7.647357                            5.814236       0.381300       2.120144                    0.999713      26.378188      74.224954       0.683472       0.413524      -1.059784      -0.026196       0.045187      -0.045728       0.069421      -0.011041       0.012700      -0.036316       0.018693      -0.017155      -0.042444       0.002174       0.040270              8.732667       4.775231      -1.775368       1.259431      11.051988       1.327995      10.370783           0.000000
          162              C       7.226341       0.299014       6.092940       0.107325      26.491046 0.32330853E+03  0.70881835E+04                                 7.704803                            5.957211       0.487373       2.153463                    0.999732      26.555362      74.739391       0.678716       0.411623      -1.062820       0.035338      -0.033630      -0.045656       0.066815      -0.016518      -0.027406       0.020734      -0.005890       0.009536      -0.028429      -0.015178       0.043607              8.775179      10.693582      -1.652968       1.478908       6.104698       2.440616       9.527258           0.000001
          163              C       1.000809       6.563831      10.762890      -0.080564      32.288027 0.41538265E+03  0.97151633E+04                                 8.892314                            6.827967       0.192886       2.023487                    0.999759      29.875594      87.421422       0.622212       0.420887      -1.054793       0.004752      -0.061690       0.056225       0.083603       0.002786       0.047729      -0.049319       0.032997       0.041783      -0.070270      -0.002713       0.072983             10.120288      13.282002       3.425853       2.457023       9.014434      -1.774432       8.064427          -0.000001
          164              C       8.789500      23.294124       5.173620      -0.070762      31.549099 0.39539506E+03  0.91261624E+04                                 8.709529                            6.626997       0.181938       2.022724                    0.999826      29.393736      85.193812       0.637112       0.416518      -1.058500      -0.009529       0.039199       0.066203       0.077525      -0.044475      -0.018198       0.031045       0.031714       0.021884      -0.055159      -0.008231       0.063390             10.032133      14.096856      -2.150356       1.813287       6.091055       1.911141       9.908489          -0.000001
          165              C       2.338446       5.939278      12.305685       0.118188      26.818193 0.32132329E+03  0.70468228E+04                                 7.827214                            5.982726       0.434683       2.139272                    0.999828      26.548836      75.184714       0.668602       0.417722      -1.056966      -0.023355       0.027257      -0.053652       0.064552      -0.021784       0.012216      -0.013093      -0.012269       0.054954      -0.031868      -0.002033       0.033901              8.934040      10.444031       2.415444       2.049056       8.548923      -2.514568       7.809165           0.000000
          166              C       7.727714      23.291713       4.349655      -0.080248      31.646881 0.39420616E+03  0.90854045E+04                                 8.685846                            6.584013       0.191381       2.021979                    0.999859      29.475851      85.171014       0.644460       0.412372      -1.061906      -0.062195       0.040725       0.023402       0.077938      -0.029327      -0.012923       0.049086       0.023425       0.077628      -0.060836      -0.005638       0.066474              9.978257      11.096384      -0.812312       2.740472       6.429971       3.211993      12.408417          -0.000002
          167              C       9.603504       1.972525      14.225010       0.101058      26.894258 0.33179345E+03  0.73127407E+04                                 7.757210                            6.031311       0.604149       2.188889                    0.999395      26.654410      74.924083       0.675938       0.411137      -1.064403       0.042874       0.036166       0.034600       0.065904       0.027223       0.023929       0.019803       0.017091      -0.025222      -0.026319      -0.023067       0.049386              8.776671       6.942310       2.124813       2.088825       9.710297      -2.005299       9.677406           0.000002
          168              C       2.083889       7.371650      10.713990      -0.072193      32.042596 0.40313304E+03  0.93488435E+04                                 8.804279                            6.688236       0.166893       2.016002                    0.999861      29.546159      85.804792       0.634732       0.416108      -1.058886       0.058644      -0.017809       0.049101       0.078531       0.005344       0.028617      -0.051907      -0.008914       0.063296      -0.057993      -0.008059       0.066053             10.082016      10.708652       3.706642       0.572071      10.783830      -3.800355       8.753565          -0.000002
          169              C       8.685935       3.732847       9.469485      -0.085311      32.659962 0.41843860E+03  0.97947544E+04                                 8.949277                            6.843828       0.130141       2.002509                    0.999649      29.894820      87.227569       0.623371       0.419757      -1.056562       0.029663      -0.026793       0.071718       0.082105      -0.042170       0.035044      -0.022185      -0.086338       0.016768      -0.071625      -0.003405       0.075030             10.326233       5.821331      -2.225656       0.920196      14.304703       3.254246      10.852666          -0.000001
          170              C       1.314408       2.551261      15.758025      -0.072985      31.988987 0.40522973E+03  0.94015751E+04                                 8.764805                            6.691179       0.142660       2.007242                    0.999860      29.555839      85.610889       0.637194       0.414319      -1.060939      -0.048661      -0.063430      -0.009815       0.080545       0.041084       0.052955       0.007417       0.014203       0.023330      -0.062003      -0.010947       0.072950             10.044732       8.075556       1.426408       3.308294       9.729772      -3.379947      12.328869          -0.000002
          171              C       8.715939       2.826161       8.452365      -0.069453      30.870374 0.39018306E+03  0.89647925E+04                                 8.542199                            6.558860       0.229563       2.038940                    0.999848      29.217642      84.144855       0.644785       0.413447      -1.061790       0.029536      -0.069867       0.016951       0.077725      -0.031335       0.035518      -0.023545      -0.047192       0.094594      -0.060923      -0.005822       0.066745              9.718896       5.545004      -1.205638       2.032938      10.390569       2.561926      13.221114          -0.000002
          172              C       1.307633       3.513410      14.804475      -0.072457      32.565540 0.40699174E+03  0.94483382E+04                                 8.888655                            6.724481       0.238075       2.040168                    0.999870      29.429072      85.141719       0.633247       0.416642      -1.059947      -0.054255      -0.008922      -0.060813       0.081984       0.052605       0.049180      -0.000239      -0.018718      -0.027619      -0.073877       0.001672       0.072205             10.238434       8.184098       3.364682       1.451877      12.516306      -3.440695      10.014896          -0.000002
          173              C       5.005979      22.160766      22.447545       0.122032      26.160754 0.30656045E+03  0.66435591E+04                                 7.647357                            5.814236       0.381300       2.120144                    0.999713      26.378188      74.224952       0.683472       0.413524      -1.059784       0.026196      -0.045187      -0.045728       0.069421      -0.011041      -0.012700       0.036316       0.018693      -0.017155      -0.042444       0.002174       0.040270              8.732667       4.775231      -1.775368      -1.259431      11.051987      -1.327995      10.370783           0.000000
          174              C       7.292159      23.814986      18.317940       0.107325      26.491048 0.32330855E+03  0.70881839E+04                                 7.704803                            5.957211       0.487373       2.153463                    0.999732      26.555363      74.739395       0.678716       0.411623      -1.062820      -0.035338       0.033630      -0.045656       0.066815      -0.016518       0.027406      -0.020734      -0.005890       0.009536      -0.028429      -0.015178       0.043607              8.775179      10.693581      -1.652968      -1.478907       6.104698      -2.440616       9.527260           0.000001
          175              C       3.838691      17.550169      22.987890      -0.080564      32.288025 0.41538262E+03  0.97151626E+04                                 8.892314                            6.827966       0.192887       2.023487                    0.999759      29.875593      87.421418       0.622212       0.420887      -1.054793      -0.004752       0.061690       0.056225       0.083603       0.002786      -0.047729       0.049319       0.032997       0.041783      -0.070270      -0.002713       0.072983             10.120287      13.282000       3.425853      -2.457022       9.014434       1.774432       8.064427          -0.000001
          176              C       5.729000       0.819876      17.398620      -0.070762      31.549092 0.39539497E+03  0.91261597E+04                                 8.709528                            6.626997       0.181939       2.022724                    0.999826      29.393732      85.193799       0.637112       0.416518      -1.058500       0.009529      -0.039199       0.066203       0.077525      -0.044474       0.018198      -0.031045       0.031714       0.021884      -0.055159      -0.008231       0.063390             10.032132      14.096854      -2.150357      -1.813287       6.091054      -1.911141       9.908488          -0.000001
          177              C       2.501054      18.174722       0.080685       0.118188      26.818183 0.32132316E+03  0.70468192E+04                                 7.827212                            5.982725       0.434683       2.139272                    0.999828      26.548835      75.184707       0.668602       0.417722      -1.056966       0.023355      -0.027257      -0.053652       0.064552      -0.021784      -0.012216       0.013093      -0.012268       0.054954      -0.031868      -0.002033       0.033901              8.934036      10.444024       2.415444      -2.049052       8.548922       2.514569       7.809164           0.000000
          178              C       6.790786       0.822287      16.574655      -0.080249      31.646884 0.39420622E+03  0.90854062E+04                                 8.685847                            6.584014       0.191381       2.021978                    0.999859      29.475853      85.171023       0.644460       0.412372      -1.061906       0.062195      -0.040725       0.023402       0.077938      -0.029327       0.012923      -0.049086       0.023425       0.077628      -0.060836      -0.005638       0.066474              9.978258      11.096385      -0.812312      -2.740473       6.429971      -3.211993      12.408418          -0.000002
          179              C       4.914996      22.141475       2.000010       0.101058      26.894263 0.33179353E+03  0.73127432E+04                                 7.757211                            6.031312       0.604149       2.188889                    0.999395      26.654413      74.924096       0.675938       0.411137      -1.064403      -0.042874      -0.036166       0.034600       0.065904       0.027223      -0.023929      -0.019803       0.017091      -0.025222      -0.026319      -0.023067       0.049386              8.776672       6.942310       2.124813      -2.088825       9.710298       2.005300       9.677408           0.000002
          180              C       2.755611      16.742350      22.938990      -0.072193      32.042597 0.40313304E+03  0.93488434E+04                                 8.804280                            6.688237       0.166893       2.016002                    0.999861      29.546159      85.804796       0.634732       0.416108      -1.058886      -0.058644       0.017809       0.049101       0.078531       0.005344      -0.028617       0.051907      -0.008914       0.063296      -0.057993      -0.008059       0.066053             10.082016      10.708652       3.706642      -0.572070      10.783831       3.800356       8.753566          -0.000002
          181              C       5.832565      20.381153      21.694485      -0.085311      32.659960 0.41843859E+03  0.97947538E+04                                 8.949276                            6.843828       0.130141       2.002509                    0.999649      29.894819      87.227563       0.623371       0.419757      -1.056562      -0.029663       0.026793       0.071718       0.082105      -0.042170      -0.035044       0.022185      -0.086338       0.016768      -0.071625      -0.003405       0.075030             10.326232       5.821330      -2.225656      -0.920196      14.304702      -3.254245      10.852665          -0.000001
          182              C       3.525092      21.562739       3.533025      -0.072985      31.988985 0.40522969E+03  0.94015738E+04                                 8.764804                            6.691179       0.142660       2.007242                    0.999860      29.555837      85.610882       0.637194       0.414319      -1.060939       0.048661       0.063430      -0.009815       0.080545       0.041084      -0.052955      -0.007417       0.014203       0.023330      -0.062003      -0.010947       0.072950             10.044732       8.075555       1.426407      -3.308294       9.729771       3.379948      12.328868          -0.000002
          183              C       5.802561      21.287839      20.677365      -0.069453      30.870373 0.39018304E+03  0.89647920E+04                                 8.542198                            6.558860       0.229563       2.038940                    0.999848      29.217642      84.144854       0.644785       0.413447      -1.061790      -0.029536       0.069867       0.016951       0.077725      -0.031335      -0.035518       0.023545      -0.047192       0.094594      -0.060923      -0.005822       0.066745              9.718896       5.545004      -1.205638      -2.032938      10.390569      -2.561926      13.221114          -0.000002
          184              C       3.531867      20.600590       2.579475      -0.072457      32.565527 0.40699155E+03  0.94483326E+04                                 8.888652                            6.724480       0.238075       2.040168                    0.999870      29.429072      85.141716       0.633247       0.416642      -1.059947       0.054255       0.008922      -0.060813       0.081984       0.052604      -0.049180       0.000239      -0.018718      -0.027619      -0.073877       0.001672       0.072205             10.238430       8.184093       3.364679      -1.451876      12.516304       3.440695      10.014893          -0.000002
          185              C       0.166479      14.010234       2.002455       0.122032      26.160753 0.30656044E+03  0.66435585E+04                                 7.647356                            5.814235       0.381300       2.120144                    0.999713      26.378187      74.224947       0.683473       0.413524      -1.059784       0.026196       0.045187       0.045728       0.069421       0.011041       0.012700       0.036316       0.018693      -0.017155      -0.042444       0.002174       0.040270              8.732666       4.775230       1.775367       1.259431      11.051987      -1.327995      10.370782           0.000000
          186              C       2.452659      12.356014       6.132060       0.107325      26.491047 0.32330855E+03  0.70881839E+04                                 7.704803                            5.957210       0.487373       2.153463                    0.999732      26.555363      74.739394       0.678716       0.411623      -1.062820      -0.035338      -0.033630       0.045656       0.066815       0.016518      -0.027406      -0.020734      -0.005890       0.009536      -0.028429      -0.015178       0.043607              8.775179      10.693581       1.652968       1.478907       6.104698      -2.440616       9.527259           0.000001
          187              C       8.678191      18.620831       1.462110      -0.080564      32.288019 0.41538254E+03  0.97151600E+04                                 8.892312                            6.827965       0.192887       2.023487                    0.999759      29.875590      87.421401       0.622213       0.420887      -1.054793      -0.004752      -0.061690      -0.056225       0.083603      -0.002786       0.047729       0.049319       0.032997       0.041783      -0.070270      -0.002713       0.072983             10.120285      13.281997      -3.425851       2.457022       9.014432       1.774431       8.064426          -0.000001
          188              C       0.889500      11.237124       7.051380      -0.070762      31.549095 0.39539500E+03  0.91261606E+04                                 8.709529                            6.626997       0.181939       2.022724                    0.999826      29.393733      85.193803       0.637112       0.416518      -1.058500       0.009529       0.039199      -0.066203       0.077525       0.044474      -0.018198      -0.031045       0.031714       0.021884      -0.055159      -0.008231       0.063390             10.032133      14.096855       2.150356       1.813287       6.091055      -1.911141       9.908489          -0.000001
          189              C       7.340554      17.996278      24.369315       0.118188      26.818184 0.32132318E+03  0.70468197E+04                                 7.827212                            5.982725       0.434683       2.139272                    0.999828      26.548836      75.184709       0.668602       0.417722      -1.056966       0.023355       0.027257       0.053652       0.064552       0.021784       0.012216       0.013093      -0.012269       0.054954      -0.031868      -0.002033       0.033901              8.934037      10.444024      -2.415444       2.049052       8.548922       2.514569       7.809164           0.000001
          190              C       1.951286      11.234713       7.875345      -0.080248      31.646881 0.39420616E+03  0.90854046E+04                                 8.685846                            6.584013       0.191381       2.021979                    0.999859      29.475851      85.171014       0.644460       0.412372      -1.061906       0.062195       0.040725      -0.023402       0.077938       0.029327      -0.012923      -0.049086       0.023425       0.077628      -0.060836      -0.005638       0.066474              9.978257      11.096384       0.812312       2.740472       6.429971      -3.211993      12.408417          -0.000002
          191              C       0.075496      14.029525      22.449990       0.101058      26.894257 0.33179343E+03  0.73127402E+04                                 7.757210                            6.031311       0.604149       2.188889                    0.999395      26.654409      74.924080       0.675938       0.411137      -1.064403      -0.042874       0.036166      -0.034600       0.065904      -0.027222       0.023929      -0.019803       0.017091      -0.025222      -0.026319      -0.023067       0.049386              8.776671       6.942310      -2.124813       2.088825       9.710296       2.005299       9.677406           0.000001
          192              C       7.595111      19.428650       1.511010      -0.072193      32.042589 0.40313294E+03  0.93488404E+04                                 8.804277                            6.688235       0.166894       2.016002                    0.999861      29.546155      85.804772       0.634732       0.416108      -1.058886      -0.058644      -0.017809      -0.049101       0.078531      -0.005344       0.028617       0.051907      -0.008914       0.063296      -0.057993      -0.008059       0.066053             10.082013      10.708649      -3.706641       0.572070      10.783827       3.800354       8.753564          -0.000002
          193              C       0.993065      15.789847       2.755515      -0.085311      32.659958 0.41843854E+03  0.97947526E+04                                 8.949275                            6.843827       0.130141       2.002509                    0.999649      29.894818      87.227556       0.623371       0.419757      -1.056562      -0.029663      -0.026793      -0.071718       0.082105       0.042170       0.035044       0.022185      -0.086338       0.016767      -0.071625      -0.003405       0.075030             10.326231       5.821330       2.225656       0.920195      14.304701      -3.254244      10.852664          -0.000001
          194              C       8.364592      14.608261      20.916975      -0.072985      31.988987 0.40522973E+03  0.94015749E+04                                 8.764805                            6.691179       0.142660       2.007242                    0.999860      29.555838      85.610885       0.637194       0.414319      -1.060939       0.048661      -0.063430       0.009815       0.080545      -0.041084       0.052955      -0.007417       0.014203       0.023330      -0.062003      -0.010947       0.072950             10.044732       8.075556      -1.426407       3.308294       9.729771       3.379948      12.328869          -0.000002
          195              C       0.963061      14.883161       3.772635      -0.069453      30.870371 0.39018302E+03  0.89647914E+04                                 8.542198                            6.558860       0.229564       2.038940                    0.999848      29.217640      84.144844       0.644785       0.413447      -1.061790      -0.029536      -0.069867      -0.016951       0.077725       0.031335       0.035518       0.023545      -0.047192       0.094594      -0.060923      -0.005822       0.066745              9.718895       5.545004       1.205638       2.032937      10.390569      -2.561926      13.221112          -0.000002
          196              C       8.371367      15.570410      21.870525      -0.072456      32.565519 0.40699144E+03  0.94483292E+04                                 8.888650                            6.724478       0.238076       2.040168                    0.999870      29.429068      85.141696       0.633247       0.416642      -1.059947       0.054255      -0.008922       0.060813       0.081984      -0.052604       0.049180       0.000239      -0.018718      -0.027619      -0.073877       0.001672       0.072205             10.238428       8.184091      -3.364679       1.451876      12.516301       3.440694      10.014890          -0.000002
          197              C       4.673021      10.103766      14.227455       0.122032      26.160754 0.30656044E+03  0.66435588E+04                                 7.647357                            5.814236       0.381300       2.120145                    0.999713      26.378187      74.224949       0.683472       0.413524      -1.059784      -0.026196      -0.045187       0.045728       0.069421       0.011041      -0.012700      -0.036316       0.018693      -0.017155      -0.042444       0.002174       0.040270              8.732667       4.775230       1.775368      -1.259431      11.051988       1.327996      10.370784           0.000000
          198              C       2.386841      11.757986      18.357060       0.107325      26.491054 0.32330876E+03  0.70881897E+04                                 7.704805                            5.957213       0.487373       2.153462                    0.999732      26.555363      74.739395       0.678716       0.411623      -1.062820       0.035338       0.033630       0.045656       0.066815       0.016518       0.027406       0.020734      -0.005890       0.009536      -0.028429      -0.015178       0.043607              8.775181      10.693582       1.652967      -1.478908       6.104699       2.440617       9.527262           0.000001
          199              C       5.840309       5.493169      13.687110      -0.080564      32.288025 0.41538260E+03  0.97151620E+04                                 8.892314                            6.827966       0.192887       2.023487                    0.999759      29.875593      87.421417       0.622212       0.420887      -1.054793       0.004752       0.061690      -0.056225       0.083603      -0.002786      -0.047729      -0.049319       0.032997       0.041784      -0.070270      -0.002713       0.072983             10.120287      13.282001      -3.425852      -2.457023       9.014433      -1.774431       8.064427          -0.000001
          200              C       3.950000      12.876876      19.276380      -0.070762      31.549091 0.39539489E+03  0.91261575E+04                                 8.709528                            6.626996       0.181939       2.022724                    0.999826      29.393733      85.193803       0.637112       0.416518      -1.058500      -0.009529      -0.039199      -0.066203       0.077525       0.044475       0.018198       0.031045       0.031714       0.021884      -0.055159      -0.008231       0.063390             10.032132      14.096853       2.150354      -1.813291       6.091054       1.911141       9.908491          -0.000001
          201              C       7.177946       6.117722      12.144315       0.118188      26.818193 0.32132330E+03  0.70468231E+04                                 7.827214                            5.982726       0.434683       2.139272                    0.999828      26.548836      75.184715       0.668602       0.417722      -1.056966      -0.023355      -0.027257       0.053652       0.064552       0.021784      -0.012216      -0.013093      -0.012268       0.054954      -0.031868      -0.002033       0.033901              8.934040      10.444032      -2.415444      -2.049056       8.548923      -2.514568       7.809165           0.000001
          202              C       2.888214      12.879287      20.100345      -0.080249      31.646893 0.39420628E+03  0.90854084E+04                                 8.685849                            6.584015       0.191381       2.021978                    0.999859      29.475855      85.171036       0.644460       0.412372      -1.061906      -0.062195      -0.040725      -0.023402       0.077938       0.029327       0.012923       0.049086       0.023425       0.077628      -0.060836      -0.005638       0.066474              9.978261      11.096390       0.812313      -2.740474       6.429973       3.211994      12.408421          -0.000002
          203              C       4.764004      10.084475      10.224990       0.101058      26.894262 0.33179352E+03  0.73127428E+04                                 7.757211                            6.031312       0.604149       2.188889                    0.999395      26.654412      74.924092       0.675938       0.411137      -1.064403       0.042874      -0.036166      -0.034600       0.065904      -0.027222      -0.023929       0.019803       0.017091      -0.025222      -0.026319      -0.023067       0.049386              8.776672       6.942311      -2.124813      -2.088825       9.710298      -2.005300       9.677408           0.000002
          204              C       6.923389       4.685350      13.736010      -0.072193      32.042592 0.40313298E+03  0.93488417E+04                                 8.804278                            6.688236       0.166893       2.016002                    0.999861      29.546156      85.804782       0.634732       0.416108      -1.058886       0.058644       0.017809      -0.049101       0.078531      -0.005344      -0.028617      -0.051907      -0.008914       0.063296      -0.057993      -0.008059       0.066053             10.082015      10.708651      -3.706642      -0.572071      10.783829      -3.800355       8.753565          -0.000002
          205              C       3.846435       8.324153      14.980515      -0.085311      32.659959 0.41843856E+03  0.97947531E+04                                 8.949276                            6.843828       0.130141       2.002509                    0.999649      29.894818      87.227561       0.623371       0.419757      -1.056562       0.029663       0.026793      -0.071718       0.082105       0.042170      -0.035044      -0.022185      -0.086338       0.016768      -0.071625      -0.003405       0.075030             10.326233       5.821331       2.225659      -0.920193      14.304705       3.254246      10.852663          -0.000001
          206              C       6.153908       9.505739       8.691975      -0.072985      31.988983 0.40522968E+03  0.94015734E+04                                 8.764804                            6.691178       0.142660       2.007242                    0.999860      29.555837      85.610879       0.637194       0.414319      -1.060939      -0.048661       0.063430       0.009815       0.080545      -0.041084      -0.052955       0.007417       0.014203       0.023330      -0.062003      -0.010947       0.072950             10.044731       8.075555      -1.426407      -3.308293       9.729770      -3.379947      12.328867          -0.000002
          207              C       3.876440       9.230839      15.997635      -0.069453      30.870376 0.39018305E+03  0.89647923E+04                                 8.542199                            6.558860       0.229563       2.038940                    0.999848      29.217642      84.144855       0.644785       0.413447      -1.061790       0.029536       0.069867      -0.016951       0.077725       0.031335      -0.035518      -0.023545      -0.047192       0.094594      -0.060923      -0.005822       0.066745              9.718897       5.545004       1.205640      -2.032936      10.390573       2.561925      13.221113          -0.000002
          208              C       6.147133       8.543590       9.645525      -0.072456      32.565531 0.40699163E+03  0.94483346E+04                                 8.888652                            6.724480       0.238076       2.040168                    0.999870      29.429068      85.141699       0.633247       0.416642      -1.059947      -0.054255       0.008922       0.060813       0.081984      -0.052604      -0.049180      -0.000239      -0.018718      -0.027619      -0.073877       0.001672       0.072205             10.238430       8.184096      -3.364682      -1.451876      12.516302      -3.440694      10.014893          -0.000002
          209              N       8.533006      18.456856      12.667545      -0.275510      40.350968 0.53956070E+03  0.13183549E+05                                 9.893828                            7.515167       0.020005       2.017632                    0.998815      28.842244      80.370285       0.638625       0.392526      -1.096855      -0.057153      -0.091568       0.056889       0.122015       0.003238       0.038276      -0.030117       0.029693       0.020619      -0.049888      -0.002838       0.052726             11.972898      15.023489       6.305076       0.578443      12.596935      -2.625410       8.298270          -0.000000
          210              N       6.744327      17.135408      12.745785      -0.279712      40.288418 0.54705430E+03  0.13410160E+05                                 9.882017                            7.565633      -0.009903       2.003378                    0.998999      29.021040      80.947628       0.636812       0.392366      -1.097184       0.115047       0.030255       0.047390       0.128051       0.009809       0.020817      -0.038751      -0.026256       0.043343      -0.046536      -0.003859       0.050395             11.855219      16.126817       5.392646       2.737779      10.769921      -1.382043       8.668919          -0.000000
          211              N       1.175999       0.122981      18.161460      -0.275557      40.078369 0.54061667E+03  0.13211173E+05                                 9.854500                            7.531386       0.049226       2.029897                    0.998296      28.762493      80.061785       0.637034       0.393452      -1.096594       0.050538       0.044301       0.099610       0.120162      -0.043841      -0.007599       0.016494       0.035374       0.019068      -0.052040       0.002275       0.049765             11.898911      14.381850      -0.976779       5.040461       6.819777       2.231964      14.495106          -0.000001
          212              N       2.960806       0.132627      19.515990      -0.270190      39.717705 0.53170698E+03  0.12931906E+05                                 9.760664                            7.437003       0.000738       2.009094                    0.998994      28.734171      79.638918       0.645596       0.390081      -1.099607      -0.112039       0.040716      -0.021256       0.121088      -0.004484      -0.014539       0.040365       0.028451       0.058282      -0.048335      -0.000206       0.048541             11.794011      17.351751      -1.691489       4.390326       6.664056       1.673118      11.366226          -0.000001
          213              N       0.483950      20.947832      13.848480      -0.262854      39.151812 0.51845901E+03  0.12547782E+05                                 9.690172                            7.364721      -0.015033       2.007665                    0.999109      28.577370      79.368103       0.645096       0.392310      -1.096521       0.017524       0.016720       0.118415       0.120867      -0.018309       0.020770      -0.011499      -0.054328      -0.032935      -0.038665      -0.005282       0.043947             11.719009       5.960848      -1.000908       1.361322      14.083651       5.618292      15.112526           0.000000
          214              N       0.419101      22.421197      15.515970      -0.279849      40.489715 0.53239421E+03  0.12956923E+05                                 9.881192                            7.432214      -0.007195       2.004289                    0.999112      28.864279      80.108350       0.646849       0.389076      -1.099967       0.027457      -0.113355      -0.029771       0.120373      -0.021728       0.026221      -0.008068      -0.021004       0.108433      -0.046520      -0.003042       0.049562             12.059503       6.176277      -2.287304       0.395704      16.292014       5.683544      13.710218          -0.000000
          215              N       9.242477      20.957477      10.645530      -0.270149      40.494932 0.54360761E+03  0.13306387E+05                                 9.925604                            7.560846       0.056092       2.032355                    0.998604      28.787122      80.271656       0.634520       0.394354      -1.095654      -0.032327       0.029508      -0.107986       0.116519       0.037106       0.036727      -0.005626      -0.024248      -0.064486      -0.059316       0.004918       0.054398             11.824764       8.350983       0.874331       3.030995      12.521997      -5.462377      14.601310          -0.000001
          216              N       9.260867      22.544179       9.029385      -0.272834      40.375770 0.55379840E+03  0.13611944E+05                                 9.892706                            7.624401      -0.012976       2.005593                    0.998747      28.945246      80.744067       0.633063       0.393633      -1.096718      -0.040627      -0.106053       0.035541       0.119000       0.034107       0.039757      -0.002812       0.018524       0.047011      -0.054842      -0.000256       0.055098             11.743493       8.192108       2.772429       1.016473      14.204750      -5.496774      12.833621          -0.000001
          217              N       5.985494       5.657144       0.442545      -0.275510      40.350971 0.53956070E+03  0.13183549E+05                                 9.893828                            7.515167       0.020005       2.017632                    0.998815      28.842244      80.370286       0.638625       0.392526      -1.096855       0.057153       0.091568       0.056889       0.122015       0.003238      -0.038276       0.030117       0.029693       0.020619      -0.049888      -0.002838       0.052726             11.972899      15.023491       6.305077      -0.578443      12.596936       2.625410       8.298270          -0.000000
          218              N       7.774173       6.978592       0.520785      -0.279712      40.288416 0.54705431E+03  0.13410160E+05                                 9.882017                            7.565633      -0.009903       2.003378                    0.998999      29.021041      80.947629       0.636812       0.392366      -1.097184      -0.115047      -0.030255       0.047390       0.128051       0.009809      -0.020817       0.038751      -0.026256       0.043343      -0.046536      -0.003859       0.050395             11.855218      16.126816       5.392644      -2.737780      10.769920       1.382043       8.668919          -0.000000
          219              N       3.663502      23.991019       5.936460      -0.275557      40.078386 0.54061686E+03  0.13211179E+05                                 9.854503                            7.531387       0.049226       2.029897                    0.998296      28.762494      80.061789       0.637034       0.393452      -1.096594      -0.050538      -0.044301       0.099610       0.120162      -0.043841       0.007599      -0.016494       0.035374       0.019068      -0.052040       0.002275       0.049765             11.898916      14.381853      -0.976773      -5.040469       6.819778      -2.231967      14.495117          -0.000001
          220              N       1.878694      23.981373       7.290990      -0.270189      39.717702 0.53170696E+03  0.12931905E+05                                 9.760663                            7.437002       0.000738       2.009094                    0.998994      28.734171      79.638916       0.645597       0.390081      -1.099607       0.112039      -0.040716      -0.021256       0.121088      -0.004484       0.014539      -0.040365       0.028451       0.058282      -0.048335      -0.000206       0.048541             11.794010      17.351750      -1.691489      -4.390324       6.664056      -1.673118      11.366224          -0.000001
          221              N       4.355550       3.166168       1.623480      -0.262854      39.151812 0.51845904E+03  0.12547783E+05                                 9.690172                            7.364721      -0.015033       2.007665                    0.999109      28.577371      79.368108       0.645096       0.392310      -1.096521      -0.017524      -0.016720       0.118415       0.120867      -0.018309      -0.020770       0.011499      -0.054328      -0.032935      -0.038665      -0.005282       0.043947             11.719009       5.960848      -1.000908      -1.361321      14.083650      -5.618292      15.112528           0.000000
          222              N       4.420399       1.692803       3.290970      -0.279849      40.489710 0.53239412E+03  0.12956920E+05                                 9.881192                            7.432213      -0.007195       2.004289                    0.999112      28.864280      80.108354       0.646849       0.389076      -1.099967      -0.027457       0.113355      -0.029771       0.120373      -0.021728      -0.026221       0.008068      -0.021004       0.108433      -0.046520      -0.003042       0.049562             12.059502       6.176275      -2.287302      -0.395703      16.292012      -5.683544      13.710220          -0.000000
          223              N       5.276023       3.156523      22.870530      -0.270149      40.494930 0.54360756E+03  0.13306386E+05                                 9.925604                            7.560845       0.056092       2.032355                    0.998604      28.787121      80.271653       0.634520       0.394354      -1.095654       0.032327      -0.029508      -0.107986       0.116519       0.037106      -0.036727       0.005626      -0.024248      -0.064486      -0.059316       0.004918       0.054398             11.824763       8.350983       0.874331      -3.030995      12.521996       5.462377      14.601310          -0.000001
          224              N       5.257633       1.569821      21.254385      -0.272834      40.375769 0.55379839E+03  0.13611944E+05                                 9.892705                            7.624400      -0.012976       2.005593                    0.998747      28.945246      80.744064       0.633063       0.393633      -1.096718       0.040627       0.106053       0.035541       0.119000       0.034107      -0.039757       0.002812       0.018524       0.047011      -0.054842      -0.000256       0.055098             11.743492       8.192107       2.772429      -1.016473      14.204748       5.496774      12.833620          -0.000001
          225              N       1.145994       6.399856      24.007455      -0.275510      40.350972 0.53956070E+03  0.13183549E+05                                 9.893828                            7.515167       0.020005       2.017632                    0.998815      28.842244      80.370287       0.638625       0.392526      -1.096855       0.057153      -0.091568      -0.056889       0.122015      -0.003238       0.038276       0.030117       0.029693       0.020619      -0.049888      -0.002838       0.052726             11.972899      15.023492      -6.305077       0.578443      12.596936       2.625410       8.298270          -0.000000
          226              N       2.934673       5.078408      23.929215      -0.279712      40.288416 0.54705432E+03  0.13410161E+05                                 9.882017                            7.565633      -0.009903       2.003378                    0.998999      29.021041      80.947629       0.636812       0.392366      -1.097184      -0.115047       0.030255      -0.047390       0.128051      -0.009809       0.020817       0.038751      -0.026256       0.043343      -0.046536      -0.003859       0.050395             11.855218      16.126817      -5.392645       2.737780      10.769920       1.382043       8.668918          -0.000000
          227              N       8.503001      12.179981      18.513540      -0.275557      40.078372 0.54061660E+03  0.13211171E+05                                 9.854501                            7.531385       0.049226       2.029897                    0.998296      28.762493      80.061788       0.637034       0.393452      -1.096594      -0.050539       0.044301      -0.099610       0.120162       0.043841      -0.007599      -0.016494       0.035374       0.019068      -0.052040       0.002275       0.049765             11.898913      14.381853       0.976778       5.040465       6.819777      -2.231964      14.495109          -0.000001
          228              N       6.718194      12.189627      17.159010      -0.270189      39.717707 0.53170703E+03  0.12931907E+05                                 9.760664                            7.437003       0.000738       2.009094                    0.998994      28.734172      79.638920       0.645596       0.390081      -1.099607       0.112039       0.040716       0.021256       0.121088       0.004484      -0.014539      -0.040365       0.028451       0.058282      -0.048335      -0.000206       0.048541             11.794011      17.351750       1.691489       4.390327       6.664056      -1.673118      11.366228          -0.000001
          229              N       9.195050       8.890832      22.826520      -0.262854      39.151814 0.51845905E+03  0.12547783E+05                                 9.690172                            7.364721      -0.015033       2.007665                    0.999109      28.577371      79.368109       0.645096       0.392310      -1.096521      -0.017524       0.016720      -0.118415       0.120867       0.018309       0.020770       0.011499      -0.054328      -0.032935      -0.038665      -0.005282       0.043947             11.719009       5.960848       1.000908       1.361322      14.083651      -5.618292      15.112528           0.000000
          230              N       9.259899      10.364197      21.159030      -0.279849      40.489715 0.53239428E+03  0.12956925E+05                                 9.881193                            7.432214      -0.007195       2.004289                    0.999112      28.864280      80.108355       0.646849       0.389076      -1.099967      -0.027457      -0.113355       0.029771       0.120373       0.021728       0.026221       0.008068      -0.021004       0.108433      -0.046520      -0.003042       0.049562             12.059503       6.176277       2.287303       0.395704      16.292011      -5.683544      13.710221          -0.000000
          231              N       0.436523       8.900477       1.579470      -0.270149      40.494931 0.54360757E+03  0.13306386E+05                                 9.925604                            7.560845       0.056092       2.032355                    0.998604      28.787121      80.271652       0.634520       0.394354      -1.095654       0.032327       0.029508       0.107986       0.116519      -0.037106       0.036727       0.005626      -0.024248      -0.064486      -0.059316       0.004918       0.054398             11.824763       8.350984      -0.874331       3.030995      12.521996       5.462376      14.601309          -0.000000
          232              N       0.418133      10.487179       3.195615      -0.272834      40.375770 0.55379840E+03  0.13611944E+05                                 9.892706                            7.624401      -0.012976       2.005593                    0.998747      28.945246      80.744065       0.633063       0.393633      -1.096718       0.040627      -0.106053      -0.035541       0.119000      -0.034107       0.039757       0.002812       0.018524       0.047011      -0.054842      -0.000256       0.055098             11.743492       8.192108      -2.772429       1.016473      14.204748       5.496774      12.833621          -0.000000
          233              N       3.693506      17.714144      11.782455      -0.275510      40.350970 0.53956071E+03  0.13183550E+05                                 9.893828                            7.515168       0.020005       2.017632                    0.998815      28.842244      80.370289       0.638625       0.392526      -1.096855      -0.057153       0.091568      -0.056889       0.122015      -0.003238      -0.038276      -0.030117       0.029693       0.020619      -0.049888      -0.002838       0.052726             11.972899      15.023491      -6.305077      -0.578443      12.596936      -2.625410       8.298271          -0.000000
          234              N       1.904827      19.035592      11.704215      -0.279712      40.288421 0.54705434E+03  0.13410161E+05                                 9.882018                            7.565634      -0.009903       2.003378                    0.998999      29.021041      80.947633       0.636812       0.392366      -1.097184       0.115047      -0.030255      -0.047390       0.128051      -0.009809      -0.020817      -0.038751      -0.026256       0.043343      -0.046536      -0.003859       0.050395             11.855220      16.126819      -5.392646      -2.737779      10.769922      -1.382043       8.668919          -0.000000
          235              N       6.015499      11.934019       6.288540      -0.275557      40.078372 0.54061660E+03  0.13211171E+05                                 9.854501                            7.531385       0.049226       2.029897                    0.998296      28.762493      80.061786       0.637034       0.393452      -1.096594       0.050539      -0.044301      -0.099610       0.120162       0.043841       0.007599       0.016494       0.035374       0.019068      -0.052040       0.002275       0.049765             11.898913      14.381853       0.976778      -5.040464       6.819777       2.231964      14.495108          -0.000001
          236              N       7.800306      11.924373       4.934010      -0.270189      39.717703 0.53170694E+03  0.12931905E+05                                 9.760663                            7.437002       0.000738       2.009094                    0.998994      28.734170      79.638914       0.645596       0.390081      -1.099607      -0.112039      -0.040716       0.021256       0.121088       0.004484       0.014539       0.040365       0.028451       0.058282      -0.048335      -0.000206       0.048541             11.794011      17.351752       1.691489      -4.390326       6.664056       1.673118      11.366225          -0.000001
          237              N       5.323450      15.223168      10.601520      -0.262854      39.151813 0.51845904E+03  0.12547783E+05                                 9.690172                            7.364721      -0.015033       2.007665                    0.999109      28.577371      79.368107       0.645096       0.392310      -1.096521       0.017524      -0.016720      -0.118415       0.120867       0.018309      -0.020770      -0.011499      -0.054328      -0.032935      -0.038665      -0.005282       0.043947             11.719009       5.960848       1.000908      -1.361322      14.083651       5.618292      15.112528           0.000000
          238              N       5.258601      13.749803       8.934030      -0.279849      40.489717 0.53239432E+03  0.12956926E+05                                 9.881193                            7.432215      -0.007195       2.004289                    0.999112      28.864281      80.108358       0.646849       0.389076      -1.099967       0.027457       0.113355       0.029771       0.120373       0.021728      -0.026221      -0.008068      -0.021004       0.108433      -0.046520      -0.003042       0.049562             12.059503       6.176277       2.287304      -0.395704      16.292011       5.683544      13.710221          -0.000000
          239              N       4.402977      15.213523      13.804470      -0.270149      40.494932 0.54360758E+03  0.13306387E+05                                 9.925604                            7.560846       0.056092       2.032355                    0.998604      28.787121      80.271655       0.634519       0.394354      -1.095654      -0.032327      -0.029508       0.107986       0.116519      -0.037106      -0.036727      -0.005626      -0.024248      -0.064486      -0.059316       0.004918       0.054398             11.824764       8.350984      -0.874331      -3.030995      12.521998      -5.462377      14.601311          -0.000001
          240              N       4.421367      13.626821      15.420615      -0.272834      40.375772 0.55379834E+03  0.13611942E+05                                 9.892706                            7.624400      -0.012977       2.005593                    0.998747      28.945246      80.744065       0.633063       0.393633      -1.096718      -0.040627       0.106053      -0.035541       0.119000      -0.034107      -0.039757      -0.002812       0.018524       0.047011      -0.054842      -0.000256       0.055098             11.743493       8.192107      -2.772430      -1.016473      14.204753      -5.496775      12.833619          -0.000001
          241              N       1.145994       5.657144      11.782455      -0.275510      40.350972 0.53956070E+03  0.13183549E+05                                 9.893829                            7.515167       0.020005       2.017632                    0.998815      28.842244      80.370288       0.638625       0.392526      -1.096855       0.057153       0.091568      -0.056889       0.122015       0.003238       0.038276      -0.030117       0.029693       0.020619      -0.049888      -0.002838       0.052726             11.972900      15.023492       6.305077       0.578443      12.596936      -2.625410       8.298271          -0.000000
          242              N       2.934673       6.978592      11.704215      -0.279712      40.288416 0.54705431E+03  0.13410160E+05                                 9.882017                            7.565633      -0.009903       2.003378                    0.998999      29.021041      80.947629       0.636812       0.392366      -1.097184      -0.115047      -0.030255      -0.047390       0.128051       0.009809       0.020817      -0.038751      -0.026256       0.043343      -0.046536      -0.003859       0.050395             11.855218      16.126816       5.392645       2.737780      10.769920      -1.382043       8.668918          -0.000000
          243              N       8.503001      23.991019       6.288540      -0.275557      40.078370 0.54061657E+03  0.13211170E+05                                 9.854501                            7.531385       0.049226       2.029897                    0.998296      28.762492      80.061784       0.637034       0.393452      -1.096594      -0.050538      -0.044301      -0.099610       0.120162      -0.043841      -0.007599       0.016494       0.035374       0.019068      -0.052040       0.002275       0.049765             11.898912      14.381853      -0.976778       5.040464       6.819777       2.231964      14.495107          -0.000001
          244              N       6.718194      23.981373       4.934010      -0.270189      39.717703 0.53170694E+03  0.12931905E+05                                 9.760663                            7.437002       0.000738       2.009094                    0.998994      28.734170      79.638913       0.645597       0.390081      -1.099607       0.112039      -0.040716       0.021256       0.121088      -0.004484      -0.014539       0.040365       0.028451       0.058282      -0.048335      -0.000206       0.048541             11.794011      17.351752      -1.691489       4.390326       6.664056       1.673118      11.366224          -0.000001
          245              N       9.195050       3.166168      10.601520      -0.262854      39.151813 0.51845904E+03  0.12547783E+05                                 9.690172                            7.364721      -0.015034       2.007665                    0.999109      28.577371      79.368108       0.645096       0.392310      -1.096521      -0.017524      -0.016720      -0.118415       0.120867      -0.018309       0.020770      -0.011499      -0.054328      -0.032935      -0.038665      -0.005282       0.043947             11.719009       5.960848      -1.000908       1.361322      14.083651       5.618292      15.112528           0.000000
          246              N       9.259899       1.692803       8.934030      -0.279849      40.489714 0.53239426E+03  0.12956924E+05                                 9.881193                            7.432214      -0.007195       2.004289                    0.999112      28.864279      80.108353       0.646849       0.389076      -1.099967      -0.027457       0.113355       0.029771       0.120373      -0.021728       0.026221      -0.008068      -0.021004       0.108433      -0.046520      -0.003042       0.049562             12.059503       6.176277      -2.287304       0.395704      16.292011       5.683544      13.710221          -0.000000
          247              N       0.436523       3.156523      13.804470      -0.270149      40.494934 0.54360760E+03  0.13306387E+05                                 9.925604                            7.560846       0.056092       2.032355                    0.998604      28.787122      80.271657       0.634520       0.394354      -1.095654       0.032327      -0.029508       0.107986       0.116519       0.037106       0.036727      -0.005626      -0.024248      -0.064486      -0.059316       0.004918       0.054398             11.824764       8.350984       0.874331       3.030995      12.521998      -5.462377      14.601310          -0.000001
          248              N       0.418133       1.569821      15.420615      -0.272834      40.375774 0.55379838E+03  0.13611943E+05                                 9.892706                            7.624400      -0.012977       2.005593                    0.998747      28.945247      80.744068       0.633063       0.393633      -1.096718       0.040627       0.106053      -0.035541       0.119000       0.034107       0.039757      -0.002812       0.018524       0.047011      -0.054842      -0.000256       0.055098             11.743493       8.192108       2.772430       1.016473      14.204753      -5.496775      12.833619          -0.000001
          249              N       3.693506      18.456856      24.007455      -0.275510      40.350969 0.53956070E+03  0.13183550E+05                                 9.893828                            7.515167       0.020005       2.017632                    0.998815      28.842244      80.370287       0.638625       0.392526      -1.096855      -0.057153      -0.091568      -0.056889       0.122015       0.003238      -0.038276       0.030117       0.029693       0.020619      -0.049888      -0.002838       0.052726             11.972899      15.023489       6.305076      -0.578443      12.596936       2.625410       8.298271          -0.000000
          250              N       1.904827      17.135408      23.929215      -0.279712      40.288417 0.54705429E+03  0.13410160E+05                                 9.882017                            7.565633      -0.009903       2.003378                    0.998999      29.021040      80.947625       0.636812       0.392366      -1.097184       0.115047       0.030255      -0.047390       0.128051       0.009809      -0.020817       0.038751      -0.026256       0.043343      -0.046536      -0.003859       0.050395             11.855218      16.126816       5.392645      -2.737779      10.769920       1.382043       8.668919          -0.000000
          251              N       6.015499       0.122981      18.513540      -0.275557      40.078370 0.54061657E+03  0.13211170E+05                                 9.854500                            7.531385       0.049226       2.029897                    0.998296      28.762492      80.061783       0.637034       0.393452      -1.096594       0.050538       0.044301      -0.099610       0.120162      -0.043841       0.007599      -0.016494       0.035374       0.019068      -0.052040       0.002275       0.049765             11.898912      14.381852      -0.976778      -5.040464       6.819777      -2.231964      14.495107          -0.000001
          252              N       7.800306       0.132627      17.159010      -0.270189      39.717704 0.53170697E+03  0.12931906E+05                                 9.760664                            7.437003       0.000738       2.009094                    0.998994      28.734170      79.638915       0.645596       0.390081      -1.099607      -0.112039       0.040716       0.021256       0.121088      -0.004484       0.014539      -0.040365       0.028451       0.058282      -0.048335      -0.000206       0.048541             11.794011      17.351749      -1.691488      -4.390328       6.664056      -1.673118      11.366228          -0.000001
          253              N       5.323450      20.947832      22.826520      -0.262854      39.151815 0.51845907E+03  0.12547784E+05                                 9.690172                            7.364721      -0.015034       2.007665                    0.999109      28.577372      79.368110       0.645096       0.392310      -1.096521       0.017524       0.016720      -0.118415       0.120867      -0.018309      -0.020770       0.011499      -0.054328      -0.032935      -0.038665      -0.005282       0.043947             11.719009       5.960848      -1.000908      -1.361322      14.083651      -5.618292      15.112528           0.000000
          254              N       5.258601      22.421197      21.159030      -0.279849      40.489715 0.53239429E+03  0.12956925E+05                                 9.881193                            7.432214      -0.007195       2.004289                    0.999112      28.864280      80.108355       0.646849       0.389076      -1.099967       0.027457      -0.113355       0.029771       0.120373      -0.021728      -0.026221       0.008068      -0.021004       0.108433      -0.046520      -0.003042       0.049562             12.059503       6.176277      -2.287304      -0.395704      16.292011      -5.683544      13.710221          -0.000000
          255              N       4.402977      20.957477       1.579470      -0.270149      40.494930 0.54360757E+03  0.13306386E+05                                 9.925604                            7.560845       0.056092       2.032355                    0.998604      28.787121      80.271654       0.634520       0.394354      -1.095654      -0.032327       0.029508       0.107986       0.116519       0.037106      -0.036727       0.005626      -0.024248      -0.064486      -0.059316       0.004918       0.054398             11.824764       8.350983       0.874331      -3.030994      12.521997       5.462377      14.601311          -0.000000
          256              N       4.421367      22.544179       3.195615      -0.272834      40.375771 0.55379840E+03  0.13611944E+05                                 9.892706                            7.624401      -0.012977       2.005593                    0.998747      28.945246      80.744067       0.633063       0.393633      -1.096718      -0.040627      -0.106053      -0.035541       0.119000       0.034107      -0.039757       0.002812       0.018524       0.047011      -0.054842      -0.000256       0.055098             11.743493       8.192107       2.772428      -1.016473      14.204750       5.496775      12.833622          -0.000001
          257              N       8.533006      17.714144       0.442545      -0.275510      40.350968 0.53956070E+03  0.13183549E+05                                 9.893828                            7.515167       0.020005       2.017632                    0.998815      28.842244      80.370285       0.638625       0.392526      -1.096855      -0.057153       0.091568       0.056889       0.122015      -0.003238       0.038276       0.030117       0.029693       0.020619      -0.049888      -0.002838       0.052726             11.972898      15.023489      -6.305076       0.578443      12.596935       2.625410       8.298270          -0.000000
          258              N       6.744327      19.035592       0.520785      -0.279712      40.288420 0.54705433E+03  0.13410161E+05                                 9.882017                            7.565633      -0.009903       2.003378                    0.998999      29.021041      80.947630       0.636812       0.392366      -1.097184       0.115047      -0.030255       0.047390       0.128051      -0.009809       0.020817       0.038751      -0.026256       0.043343      -0.046536      -0.003859       0.050395             11.855219      16.126818      -5.392646       2.737779      10.769921       1.382043       8.668919          -0.000000
          259              N       1.175999      11.934019       5.936460      -0.275557      40.078370 0.54061657E+03  0.13211170E+05                                 9.854501                            7.531385       0.049226       2.029897                    0.998296      28.762492      80.061784       0.637034       0.393452      -1.096594       0.050538      -0.044301       0.099610       0.120162       0.043841      -0.007599      -0.016494       0.035374       0.019068      -0.052040       0.002275       0.049765             11.898912      14.381853       0.976778       5.040464       6.819777      -2.231964      14.495107          -0.000001
          260              N       2.960806      11.924373       7.290990      -0.270189      39.717705 0.53170697E+03  0.12931905E+05                                 9.760663                            7.437002       0.000738       2.009094                    0.998994      28.734171      79.638915       0.645597       0.390081      -1.099607      -0.112039      -0.040716      -0.021256       0.121088       0.004484      -0.014539      -0.040365       0.028451       0.058282      -0.048335      -0.000206       0.048541             11.794011      17.351751       1.691489       4.390326       6.664056      -1.673118      11.366225          -0.000001
          261              N       0.483950      15.223168       1.623480      -0.262854      39.151811 0.51845902E+03  0.12547782E+05                                 9.690172                            7.364721      -0.015033       2.007665                    0.999109      28.577370      79.368104       0.645096       0.392310      -1.096521       0.017524      -0.016720       0.118415       0.120867       0.018309       0.020770       0.011499      -0.054328      -0.032935      -0.038665      -0.005282       0.043947             11.719008       5.960848       1.000908       1.361322      14.083650      -5.618292      15.112527           0.000000
          262              N       0.419101      13.749803       3.290970      -0.279849      40.489712 0.53239425E+03  0.12956924E+05                                 9.881192                            7.432214      -0.007195       2.004289                    0.999112      28.864279      80.108348       0.646849       0.389076      -1.099967       0.027457       0.113355      -0.029771       0.120373       0.021728       0.026221       0.008068      -0.021004       0.108433      -0.046520      -0.003042       0.049562             12.059502       6.176277       2.287303       0.395704      16.292009      -5.683543      13.710219          -0.000000
          263              N       9.242477      15.213523      22.870530      -0.270149      40.494932 0.54360761E+03  0.13306387E+05                                 9.925604                            7.560845       0.056092       2.032355                    0.998604      28.787122      80.271654       0.634520       0.394354      -1.095654      -0.032327      -0.029508      -0.107986       0.116519      -0.037106       0.036727       0.005626      -0.024248      -0.064486      -0.059316       0.004918       0.054398             11.824763       8.350983      -0.874331       3.030995      12.521997       5.462376      14.601310          -0.000000
          264              N       9.260867      13.626821      21.254385      -0.272834      40.375772 0.55379844E+03  0.13611945E+05                                 9.892706                            7.624401      -0.012977       2.005593                    0.998747      28.945247      80.744069       0.633063       0.393633      -1.096718      -0.040627       0.106053       0.035541       0.119000      -0.034107       0.039757       0.002812       0.018524       0.047011      -0.054842      -0.000256       0.055098             11.743493       8.192107      -2.772428       1.016473      14.204749       5.496774      12.833621          -0.000001
          265              N       5.985494       6.399856      12.667545      -0.275510      40.350972 0.53956070E+03  0.13183550E+05                                 9.893829                            7.515168       0.020005       2.017632                    0.998815      28.842244      80.370289       0.638625       0.392526      -1.096855       0.057153      -0.091568       0.056889       0.122015      -0.003238      -0.038276      -0.030117       0.029693       0.020619      -0.049888      -0.002838       0.052726             11.972900      15.023492      -6.305077      -0.578443      12.596937      -2.625410       8.298271          -0.000000
          266              N       7.774173       5.078408      12.745785      -0.279712      40.288415 0.54705429E+03  0.13410160E+05                                 9.882017                            7.565633      -0.009903       2.003378                    0.998999      29.021040      80.947628       0.636812       0.392366      -1.097184      -0.115047       0.030255       0.047390       0.128051      -0.009809      -0.020817      -0.038751      -0.026256       0.043343      -0.046536      -0.003859       0.050395             11.855219      16.126817      -5.392645      -2.737780      10.769920      -1.382043       8.668919          -0.000000
          267              N       3.663502      12.179981      18.161460      -0.275557      40.078381 0.54061690E+03  0.13211180E+05                                 9.854503                            7.531388       0.049226       2.029897                    0.998296      28.762493      80.061786       0.637034       0.393452      -1.096594      -0.050539       0.044301       0.099610       0.120162       0.043841       0.007599       0.016494       0.035374       0.019068      -0.052040       0.002275       0.049765             11.898915      14.381850       0.976774      -5.040466       6.819778       2.231967      14.495116          -0.000001
          268              N       1.878694      12.189627      19.515990      -0.270189      39.717701 0.53170696E+03  0.12931905E+05                                 9.760663                            7.437002       0.000738       2.009094                    0.998994      28.734171      79.638917       0.645597       0.390081      -1.099607       0.112039       0.040716      -0.021256       0.121088       0.004484       0.014539       0.040365       0.028451       0.058282      -0.048335      -0.000206       0.048541             11.794009      17.351749       1.691489      -4.390324       6.664056       1.673118      11.366223          -0.000001
          269              N       4.355550       8.890832      13.848480      -0.262854      39.151813 0.51845905E+03  0.12547783E+05                                 9.690172                            7.364721      -0.015033       2.007665                    0.999109      28.577371      79.368110       0.645096       0.392310      -1.096521      -0.017524       0.016720       0.118415       0.120867       0.018309      -0.020770      -0.011499      -0.054328      -0.032935      -0.038665      -0.005282       0.043947             11.719010       5.960848       1.000908      -1.361321      14.083652       5.618294      15.112529           0.000000
          270              N       4.420399      10.364197      15.515970      -0.279849      40.489713 0.53239408E+03  0.12956919E+05                                 9.881192                            7.432213      -0.007195       2.004289                    0.999112      28.864280      80.108355       0.646849       0.389076      -1.099967      -0.027457      -0.113355      -0.029771       0.120373       0.021728      -0.026221      -0.008068      -0.021004       0.108433      -0.046520      -0.003042       0.049562             12.059503       6.176276       2.287304      -0.395703      16.292017       5.683544      13.710217          -0.000000
          271              N       5.276023       8.900477      10.645530      -0.270149      40.494928 0.54360753E+03  0.13306385E+05                                 9.925604                            7.560845       0.056092       2.032355                    0.998604      28.787120      80.271650       0.634520       0.394354      -1.095654       0.032327       0.029508      -0.107986       0.116519      -0.037106      -0.036727      -0.005626      -0.024248      -0.064486      -0.059316       0.004918       0.054398             11.824763       8.350983      -0.874331      -3.030995      12.521996      -5.462376      14.601310          -0.000001
          272              N       5.257633      10.487179       9.029385      -0.272834      40.375770 0.55379840E+03  0.13611944E+05                                 9.892706                            7.624401      -0.012977       2.005593                    0.998747      28.945246      80.744066       0.633063       0.393633      -1.096718       0.040627      -0.106053       0.035541       0.118999      -0.034107      -0.039757      -0.002812       0.018524       0.047011      -0.054842      -0.000256       0.055098             11.743492       8.192107      -2.772429      -1.016473      14.204749      -5.496774      12.833620          -0.000001

******************************************************
Auxiliary information for the entire system
The total spin magnetic moment of the unit cell is   -0.000052
The total net atomic charge of the unit cell is   -0.000002
Accuracy of reproducing the electrostatic potential in the unit cell:
  The inner radius (bohr) =    5.0000
  The outer radius (bohr) =   12.0000
  Valid grid points have density less than (e/(bohr^3)) =    0.0001
  The number of valid grid points were=       360916
  The rms potential error without charges in kcal/mol is=      3.20167
  The rms potential error with partial charges in kcal/mol is=      0.92211
  The RRMSE value at monopole order=      0.28801
  The rms potential error with partial charges and cloud penetration in kcal/mol is=      0.92287
  The RRMSE value at monopole order with cloud penetration is=      0.28825
  The rms potential error with partial charges and atomic dipoles in kcal/mol is=      0.53778
  The RRMSE value at dipole order=      0.16797
  The rms potential error with partial charges, atomic dipoles and cloud penetration in kcal/mol is=      0.54026
  The RRMSE value at dipole order with cloud penetration=      0.16874

******************************************************
The electron densities and ab initio electrostatic potential were computed in VASP using the PBE functional and
projector augmented wave method. See the main text of the journal article for a description of computational details.
The atomic charges, dipoles, and quadrupoles were computed with the DDEC6 method as described in
(a) T. A. Manz and N. Gabaldon Limas, RSC Adv. 6 (2016) 47771-47801 DOI: 10.1039/c6ra04656h
(b) N. Gabaldon Limas and T. A. Manz, RSC Adv. 8 (2018) 2678-2707 DOI: 10.1039/c7ra11829e.
For each atom in the material, the electron cloud parameters were fit to the spherically averaged atom-in-material
electron density using radial positions for which this density was between 10^-4 and 10^-2 electrons per cubic bohr.
The polarizabilities, dispersion coefficients, and quantum Drude oscillator (QDO) parameters were fit using the MCLF method.
The magnetic structure of the system was optimized in VASP from the default ferromagnetic initial guess using spin polarization.
The atomic spin moments (ASMs) were computed on this optimized magnetic structure using the DDEC6 partition as inputs
to the method of T. A. Manz and D. S. Sholl, J. Chem. Theory Comput. 7 (2011) 4146-4164 DOI: 10.1021/ct200539n.
The RMSE and RRMSE were computed using a uniform grid with Ewald summation.
