# Supplementary material for: A collection of forcefield precursors for metal–organic frameworks
Source: RSC Adv. 2019 Nov 13;9(63):36492–507. doi: 10.1039/c9ra07327b (PMC9075174; doi:10.1039/c9ra07327b)
Supplement: RA-009-C9RA07327B-s5908 [file RA-009-C9RA07327B-s5908.xyz]

  272
jmolscript: load "" {1 1 1} spacegroup "x,y,z" unitcell [{      9.801000     0.000000     0.000000 }, {      0.000000    24.104000     0.000000 }, {      0.000000     0.000000    24.356000 }]
Zn     0.241693    19.866999    12.164361     0.592920
Zn     0.003920     0.014221     7.876000     0.595079
Zn     4.658807     4.237001    -0.013639     0.592920
Zn     4.896580    -0.014221    20.054000     0.595079
Zn     9.559307     7.814999     0.013639     0.592920
Zn    -0.003920    12.066221     4.302000     0.595079
Zn     5.142193    16.289001    12.191639     0.592920
Zn     4.904420    12.037779    16.480000     0.595079
Zn     9.559307     4.237001    12.191639     0.592920
Zn    -0.003920    -0.014221    16.480000     0.595079
Zn     5.142193    19.866999     0.013639     0.592920
Zn     4.904420     0.014221     4.302000     0.595079
Zn     0.241693    16.289001    -0.013639     0.592920
Zn     0.003920    12.037779    20.054000     0.595079
Zn     4.658807     7.814999    12.164361     0.592920
Zn     4.896580    12.066221     7.876000     0.595079
H      7.169432    18.711935    12.930600     0.070050
H      7.713387    15.829097    10.380527     0.101542
H      9.685348    17.248822    10.363478     0.102033
H      9.593219    22.792742    10.777530     0.072987
H      0.657647    22.648118    13.632053     0.078333
H      8.315168    19.630298    14.840111     0.106415
H      8.256362    21.332040    16.559644     0.108334
H      2.950101    23.356776     6.744176     0.081739
H      0.145055     1.337772     4.992980     0.107628
H      2.090553     1.272691     3.526749     0.103459
H      1.104573    21.168133     7.479728     0.108417
H      1.215324    19.519419     9.255280     0.100743
H      7.532068     5.392065     0.752600     0.070050
H      6.988113     8.274903    22.558527     0.101542
H      5.016152     6.855178    22.541478     0.102033
H      5.108281     1.311258    22.955530     0.072987
H      4.242853     1.455882     1.454053     0.078334
H      6.386332     4.473702     2.662111     0.106415
H      6.445138     2.771960     4.381644     0.108334
H      1.950399     0.747224    18.922176     0.081739
H      4.755445    22.766228    17.170980     0.107628
H      2.809947    22.831309    15.704749     0.103459
H      3.795927     2.935867    19.657728     0.108417
H      3.685176     4.584581    21.433280     0.100743
H      2.631568     6.659935    23.603400     0.070050
H      2.087613     3.777097     1.797473     0.101542
H      0.115652     5.196822     1.814522     0.102033
H      0.207781    10.740742     1.400470     0.072987
H      9.143353    10.596118    22.901947     0.078333
H      1.485832     7.578298    21.693889     0.106415
H      1.544638     9.280040    19.974356     0.108334
H      6.850899    11.304776     5.433824     0.081739
H      9.655945    13.389772     7.185020     0.107628
H      7.710447    13.324691     8.651251     0.103459
H      8.696427     9.116133     4.698272     0.108417
H      8.585676     7.467419     2.922720     0.100742
H      2.268932    17.444065    11.425400     0.070050
H      2.812887    20.326903    13.975473     0.101542
H      4.784848    18.907178    13.992522     0.102033
H      4.692719    13.363258    13.578470     0.072987
H      5.558147    13.507882    10.723947     0.078334
H      3.414668    16.525702     9.515889     0.106415
H      3.355862    14.823960     7.796356     0.108334
H      7.850601    12.799224    17.611824     0.081739
H      5.045555    10.714228    19.363020     0.107628
H      6.991053    10.779309    20.829251     0.103459
H      6.005073    14.987867    16.876272     0.108417
H      6.115824    16.636581    15.100720     0.100742
H      2.631568     5.392065    11.425400     0.070050
H      2.087613     8.274903    13.975473     0.101542
H      0.115652     6.855178    13.992522     0.102033
H      0.207781     1.311258    13.578470     0.072987
H      9.143353     1.455882    10.723947     0.078333
H      1.485832     4.473702     9.515889     0.106415
H      1.544638     2.771960     7.796356     0.108334
H      6.850899     0.747224    17.611824     0.081739
H      9.655945    22.766228    19.363020     0.107628
H      7.710447    22.831309    20.829251     0.103459
H      8.696427     2.935867    16.876272     0.108416
H      8.585676     4.584581    15.100720     0.100742
H      2.268932    18.711935    23.603400     0.070050
H      2.812887    15.829097     1.797473     0.101542
H      4.784848    17.248822     1.814522     0.102033
H      4.692719    22.792742     1.400470     0.072987
H      5.558147    22.648118    22.901947     0.078334
H      3.414668    19.630298    21.693889     0.106415
H      3.355862    21.332040    19.974356     0.108334
H      7.850601    23.356776     5.433824     0.081739
H      5.045555     1.337772     7.185020     0.107628
H      6.991053     1.272691     8.651251     0.103459
H      6.005073    21.168133     4.698272     0.108416
H      6.115824    19.519419     2.922720     0.100743
H      7.169432    17.444065     0.752600     0.070050
H      7.713387    20.326903    22.558527     0.101542
H      9.685348    18.907178    22.541478     0.102033
H      9.593219    13.363258    22.955530     0.072987
H      0.657647    13.507882     1.454053     0.078334
H      8.315168    16.525702     2.662111     0.106415
H      8.256362    14.823960     4.381644     0.108334
H      2.950101    12.799224    18.922176     0.081739
H      0.145055    10.714228    17.170980     0.107628
H      2.090553    10.779309    15.704749     0.103459
H      1.104573    14.987867    19.657728     0.108416
H      1.215324    16.636581    21.433280     0.100742
H      7.532068     6.659935    12.930600     0.070050
H      6.988113     3.777097    10.380527     0.101542
H      5.016152     5.196822    10.363478     0.102033
H      5.108281    10.740742    10.777530     0.072987
H      4.242853    10.596118    13.632053     0.078334
H      6.386332     7.578298    14.840111     0.106415
H      6.445138     9.280040    16.559644     0.108334
H      1.950399    11.304776     6.744176     0.081739
H      4.755445    13.389772     4.992980     0.107628
H      2.809947    13.324691     3.526749     0.103459
H      3.795927     9.116133     7.479728     0.108416
H      3.685176     7.467419     9.255280     0.100742
C      7.558531    18.157543    12.294909     0.115277
C      7.836880    16.585962    10.906617    -0.073666
C      8.933611    17.371753    10.896874    -0.084498
C      0.124473    22.173270    10.168630     0.111377
C      0.103891    22.110599    14.150836     0.108087
C      8.741512    20.457065    14.798706    -0.079155
C      8.709169    21.399531    15.751025    -0.073672
C      2.490434    23.879833     6.127970     0.119504
C      0.946777     0.903900     5.173214    -0.085689
C      2.034688     0.879796     4.369466    -0.076893
C      0.843866    21.303115     8.361415    -0.074581
C      0.898752    20.389574     9.347833    -0.072934
C      7.142969     5.946457     0.116909     0.115277
C      6.864620     7.518038    23.084617    -0.073666
C      5.767888     6.732247    23.074874    -0.084498
C      4.776027     1.930730    22.346630     0.111377
C      4.796609     1.993401     1.972836     0.108087
C      5.959988     3.646935     2.620706    -0.079155
C      5.992331     2.704469     3.573025    -0.073672
C      2.410066     0.224167    18.305970     0.119504
C      3.953723    23.200100    17.351214    -0.085689
C      2.865812    23.224204    16.547466    -0.076893
C      4.056634     2.800885    20.539415    -0.074581
C      4.001748     3.714426    21.525833    -0.072934
C      2.242469     6.105543    24.239091     0.115277
C      1.964120     4.533962     1.271383    -0.073666
C      0.867389     5.319753     1.281126    -0.084498
C      9.676527    10.121270     2.009370     0.111377
C      9.697109    10.058599    22.383164     0.108087
C      1.059488     8.405065    21.735294    -0.079155
C      1.091831     9.347531    20.782975    -0.073672
C      7.310566    11.827833     6.050030     0.119504
C      8.854223    12.955900     7.004786    -0.085689
C      7.766312    12.931796     7.808534    -0.076893
C      8.957134     9.251115     3.816585    -0.074581
C      8.902248     8.337574     2.830167    -0.072934
C      2.658031    17.998457    12.061091     0.115277
C      2.936380    19.570038    13.449383    -0.073666
C      4.033111    18.784247    13.459126    -0.084498
C      5.024973    13.982730    14.187370     0.111377
C      5.004391    14.045401    10.205164     0.108087
C      3.841012    15.698935     9.557294    -0.079155
C      3.808669    14.756469     8.604975    -0.073672
C      7.390934    12.276167    18.228030     0.119504
C      5.847277    11.148100    19.182786    -0.085689
C      6.935188    11.172204    19.986534    -0.076893
C      5.744366    14.852885    15.994585    -0.074581
C      5.799252    15.766426    15.008167    -0.072934
C      2.242469     5.946457    12.061091     0.115277
C      1.964120     7.518038    13.449383    -0.073666
C      0.867389     6.732247    13.459126    -0.084498
C      9.676527     1.930730    14.187370     0.111377
C      9.697109     1.993401    10.205164     0.108087
C      1.059488     3.646935     9.557294    -0.079155
C      1.091831     2.704469     8.604975    -0.073672
C      7.310566     0.224167    18.228030     0.119504
C      8.854223    23.200100    19.182786    -0.085689
C      7.766312    23.224204    19.986534    -0.076893
C      8.957134     2.800885    15.994585    -0.074581
C      8.902248     3.714426    15.008167    -0.072934
C      2.658031    18.157543    24.239091     0.115277
C      2.936380    16.585962     1.271383    -0.073666
C      4.033111    17.371753     1.281126    -0.084498
C      5.024973    22.173270     2.009370     0.111377
C      5.004391    22.110599    22.383164     0.108087
C      3.841012    20.457065    21.735294    -0.079155
C      3.808669    21.399531    20.782975    -0.073672
C      7.390934    23.879833     6.050030     0.119504
C      5.847277     0.903900     7.004786    -0.085689
C      6.935188     0.879796     7.808534    -0.076893
C      5.744366    21.303115     3.816585    -0.074581
C      5.799252    20.389574     2.830167    -0.072934
C      7.558531    17.998457     0.116909     0.115277
C      7.836880    19.570038    23.084617    -0.073666
C      8.933611    18.784247    23.074874    -0.084498
C      0.124473    13.982730    22.346630     0.111377
C      0.103891    14.045401     1.972836     0.108087
C      8.741512    15.698935     2.620706    -0.079155
C      8.709169    14.756469     3.573025    -0.073672
C      2.490434    12.276167    18.305970     0.119504
C      0.946777    11.148100    17.351214    -0.085689
C      2.034688    11.172204    16.547466    -0.076893
C      0.843866    14.852885    20.539415    -0.074581
C      0.898752    15.766426    21.525833    -0.072934
C      7.142969     6.105543    12.294909     0.115277
C      6.864620     4.533962    10.906617    -0.073666
C      5.767888     5.319753    10.896874    -0.084498
C      4.776027    10.121270    10.168630     0.111377
C      4.796609    10.058599    14.150836     0.108087
C      5.959988     8.405065    14.798706    -0.079155
C      5.992331     9.347531    15.751025    -0.073672
C      2.410066    11.827833     6.127970     0.119504
C      3.953723    12.955900     5.173214    -0.085689
C      2.865812    12.931796     4.369466    -0.076893
C      4.056634     9.251115     8.361415    -0.074581
C      4.001748     8.337574     9.347833    -0.072934
N      8.754253    18.364838    11.793175    -0.262918
N      6.949889    17.068042    11.798046    -0.274567
N      0.427324    20.927093    10.490129    -0.263679
N      0.344015    22.455286     8.872891    -0.275934
N      9.446204    22.476980    15.346716    -0.271826
N      9.498149    20.905399    13.766011    -0.266256
N      1.227085     0.173549     6.305768    -0.275369
N      3.029489     0.197653     4.983238    -0.272286
N      5.947247     5.739162    23.971175    -0.262918
N      7.751611     7.035958    23.976046    -0.274567
N      4.473176     3.176907    22.668129    -0.263679
N      4.556485     1.648714    21.050891    -0.275934
N      5.255296     1.627020     3.168716    -0.271826
N      5.203351     3.198601     1.588011    -0.266256
N      3.673415    23.930451    18.483768    -0.275369
N      1.871011    23.906347    17.161238    -0.272286
N      1.046747     6.312838     0.384825    -0.262918
N      2.851111     5.016042     0.379954    -0.274567
N      9.373676     8.875093     1.687871    -0.263679
N      9.456985    10.403286     3.305109    -0.275934
N      0.354796    10.424980    21.187284    -0.271826
N      0.302851     8.853399    22.767989    -0.266256
N      8.573915    12.225549     5.872232    -0.275369
N      6.771511    12.249653     7.194762    -0.272286
N      3.853753    17.791162    12.562825    -0.262918
N      2.049389    19.087958    12.557954    -0.274567
N      5.327824    15.228907    13.865871    -0.263679
N      5.244515    13.700714    15.483109    -0.275934
N      4.545704    13.679020     9.009284    -0.271826
N      4.597649    15.250601    10.589989    -0.266256
N      6.127585    11.878451    18.050232    -0.275369
N      7.929989    11.854347    19.372762    -0.272286
N      1.046747     5.739162    12.562825    -0.262918
N      2.851111     7.035958    12.557954    -0.274567
N      9.373676     3.176907    13.865871    -0.263679
N      9.456985     1.648714    15.483109    -0.275934
N      0.354796     1.627020     9.009284    -0.271826
N      0.302851     3.198601    10.589989    -0.266256
N      8.573915    23.930451    18.050232    -0.275369
N      6.771511    23.906347    19.372762    -0.272286
N      3.853753    18.364838     0.384825    -0.262918
N      2.049389    17.068042     0.379954    -0.274567
N      5.327824    20.927093     1.687871    -0.263679
N      5.244515    22.455286     3.305109    -0.275934
N      4.545704    22.476980    21.187284    -0.271826
N      4.597649    20.905399    22.767989    -0.266256
N      6.127585     0.173549     5.872232    -0.275369
N      7.929989     0.197653     7.194762    -0.272286
N      8.754253    17.791162    23.971175    -0.262918
N      6.949889    19.087958    23.976046    -0.274567
N      0.427324    15.228907    22.668129    -0.263679
N      0.344015    13.700714    21.050891    -0.275934
N      9.446204    13.679020     3.168716    -0.271826
N      9.498149    15.250601     1.588011    -0.266256
N      1.227085    11.878451    18.483768    -0.275369
N      3.029489    11.854347    17.161238    -0.272286
N      5.947247     6.312838    11.793175    -0.262918
N      7.751611     5.016042    11.798046    -0.274567
N      4.473176     8.875093    10.490129    -0.263679
N      4.556485    10.403286     8.872891    -0.275934
N      5.255296    10.424980    15.346716    -0.271826
N      5.203351     8.853399    13.766011    -0.266256
N      3.673415    12.225549     6.305768    -0.275369
N      1.871011    12.249653     4.983238    -0.272286

The following XYZ coordinates are in angstroms. Other properties are in atomic units.
The sperically averaged electron density of each atom fit to a function of the form exp(a - br)
eigen_1, eigen_2 and eigen_3 are the three eigenvalues of traceless quadrupole moment tensor
  atom number  atomic symbol              X              Y              Z     net charge C6 coefficient C8 coefficient C10 coefficient fluctuating dipole atomic polarizability isotropic forcefield polarizability              a              b squared Pearson coefficient          <r^3>          <r^4>         wp_QDO          m_QDO          q_QDO       dipole_x       dipole_y       dipole_z         dipole            Qxy            Qxz            Qyz     Q(x^2-y^2)  Q(3z^2 - R^2)        eigen_1        eigen_2        eigen_3 static polarizability      alpha(xx)      alpha(xy)      alpha(xz)      alpha(yy)      alpha(yz)      alpha(zz) atomic spin moment
            1             Zn       0.241693      19.866999      12.164361       0.592920     115.174821 0.21972955E+04  0.72551566E+05                                18.782433                           14.982632       0.745413       2.050813                    0.995442      51.161043     140.773365       0.484204       0.383106      -1.160065       0.002757      -0.007659      -0.001953       0.008371       0.004770      -0.019954       0.040052      -0.019135       0.056955      -0.043210      -0.009805       0.053015             22.673471      22.525311       0.735784       0.974464      21.282129      -0.549059      24.212972           0.000003
            2             Zn       0.003920       0.014221       7.876000       0.595079     116.450453 0.22021259E+04  0.72735369E+05                                18.889608                           14.978809       0.757167       2.054386                    0.995554      51.111639     140.562298       0.485354       0.382071      -1.161099      -0.003654       0.003873      -0.008480       0.010013      -0.010400      -0.034358       0.010203      -0.020230       0.045579      -0.039639      -0.002310       0.041949             22.973360      22.655054      -0.318206       1.090738      23.980616      -2.630877      22.284411           0.000003
            3             Zn       4.658807       4.237001      -0.013639       0.592920     115.174811 0.21972954E+04  0.72551563E+05                                18.782432                           14.982631       0.745413       2.050813                    0.995442      51.161043     140.773363       0.484204       0.383106      -1.160065      -0.002757       0.007659      -0.001953       0.008371       0.004770       0.019954      -0.040052      -0.019135       0.056955      -0.043210      -0.009805       0.053015             22.673469      22.525308       0.735782      -0.974464      21.282127       0.549060      24.212971           0.000003
            4             Zn       4.896580      -0.014221      20.054000       0.595079     116.450448 0.22021259E+04  0.72735365E+05                                18.889608                           14.978809       0.757167       2.054386                    0.995554      51.111638     140.562295       0.485354       0.382071      -1.161099       0.003654      -0.003873      -0.008480       0.010013      -0.010400       0.034358      -0.010203      -0.020230       0.045579      -0.039639      -0.002310       0.041949             22.973360      22.655053      -0.318206      -1.090738      23.980615       2.630877      22.284411           0.000003
            5             Zn       9.559307       7.814999       0.013639       0.592920     115.174815 0.21972954E+04  0.72551563E+05                                18.782432                           14.982631       0.745413       2.050813                    0.995442      51.161043     140.773362       0.484204       0.383106      -1.160065      -0.002757      -0.007659       0.001953       0.008371      -0.004770      -0.019954      -0.040052      -0.019135       0.056955      -0.043210      -0.009805       0.053015             22.673469      22.525309      -0.735784       0.974464      21.282127       0.549059      24.212971           0.000003
            6             Zn      -0.003920      12.066221       4.302000       0.595079     116.450452 0.22021259E+04  0.72735368E+05                                18.889608                           14.978809       0.757167       2.054386                    0.995554      51.111639     140.562298       0.485354       0.382071      -1.161099       0.003654       0.003873       0.008479       0.010013       0.010400      -0.034358      -0.010203      -0.020230       0.045579      -0.039639      -0.002310       0.041949             22.973360      22.655054       0.318206       1.090738      23.980615       2.630877      22.284411           0.000003
            7             Zn       5.142193      16.289001      12.191639       0.592920     115.174819 0.21972954E+04  0.72551564E+05                                18.782433                           14.982631       0.745413       2.050813                    0.995442      51.161043     140.773363       0.484204       0.383106      -1.160065       0.002757       0.007659       0.001953       0.008371      -0.004770       0.019954       0.040052      -0.019135       0.056955      -0.043210      -0.009805       0.053015             22.673470      22.525311      -0.735784      -0.974464      21.282128      -0.549060      24.212971           0.000003
            8             Zn       4.904420      12.037779      16.480000       0.595079     116.450453 0.22021260E+04  0.72735369E+05                                18.889608                           14.978809       0.757167       2.054386                    0.995554      51.111639     140.562299       0.485354       0.382071      -1.161099      -0.003654      -0.003873       0.008480       0.010013       0.010400       0.034358       0.010203      -0.020230       0.045579      -0.039639      -0.002310       0.041949             22.973361      22.655055       0.318206      -1.090738      23.980616      -2.630877      22.284411           0.000003
            9             Zn       9.559307       4.237001      12.191639       0.592920     115.174814 0.21972954E+04  0.72551561E+05                                18.782432                           14.982631       0.745413       2.050813                    0.995442      51.161042     140.773360       0.484204       0.383106      -1.160065      -0.002757       0.007659       0.001953       0.008371       0.004770      -0.019954       0.040052      -0.019135       0.056955      -0.043210      -0.009805       0.053015             22.673470      22.525309       0.735784       0.974463      21.282128      -0.549059      24.212972           0.000003
           10             Zn      -0.003920      -0.014221      16.480000       0.595079     116.450448 0.22021258E+04  0.72735365E+05                                18.889607                           14.978809       0.757167       2.054386                    0.995554      51.111638     140.562294       0.485354       0.382071      -1.161099       0.003654      -0.003873       0.008480       0.010013      -0.010400      -0.034358       0.010203      -0.020230       0.045579      -0.039639      -0.002310       0.041949             22.973360      22.655054      -0.318207       1.090738      23.980615      -2.630877      22.284410           0.000003
           11             Zn       5.142193      19.866999       0.013639       0.592920     115.174819 0.21972954E+04  0.72551563E+05                                18.782433                           14.982631       0.745413       2.050813                    0.995442      51.161043     140.773362       0.484204       0.383106      -1.160065       0.002757      -0.007659       0.001953       0.008371       0.004770       0.019954      -0.040052      -0.019135       0.056955      -0.043210      -0.009805       0.053015             22.673470      22.525311       0.735783      -0.974464      21.282128       0.549060      24.212972           0.000003
           12             Zn       4.904420       0.014221       4.302000       0.595079     116.450451 0.22021259E+04  0.72735368E+05                                18.889608                           14.978809       0.757167       2.054386                    0.995554      51.111639     140.562298       0.485354       0.382071      -1.161099      -0.003654       0.003873       0.008479       0.010013      -0.010400       0.034358      -0.010203      -0.020230       0.045579      -0.039639      -0.002310       0.041949             22.973360      22.655054      -0.318207      -1.090738      23.980615       2.630878      22.284411           0.000003
           13             Zn       0.241693      16.289001      -0.013639       0.592920     115.174818 0.21972954E+04  0.72551563E+05                                18.782432                           14.982631       0.745413       2.050813                    0.995442      51.161043     140.773362       0.484204       0.383106      -1.160065       0.002757       0.007659      -0.001953       0.008371      -0.004770      -0.019954      -0.040052      -0.019135       0.056955      -0.043210      -0.009805       0.053015             22.673470      22.525311      -0.735784       0.974464      21.282128       0.549060      24.212971           0.000003
           14             Zn       0.003920      12.037779      20.054000       0.595079     116.450449 0.22021259E+04  0.72735365E+05                                18.889608                           14.978809       0.757167       2.054386                    0.995554      51.111638     140.562295       0.485354       0.382071      -1.161099      -0.003654      -0.003873      -0.008479       0.010013       0.010400      -0.034358      -0.010203      -0.020230       0.045579      -0.039639      -0.002310       0.041949             22.973360      22.655054       0.318207       1.090738      23.980615       2.630877      22.284411           0.000003
           15             Zn       4.658807       7.814999      12.164361       0.592920     115.174807 0.21972953E+04  0.72551560E+05                                18.782432                           14.982631       0.745413       2.050813                    0.995442      51.161042     140.773359       0.484204       0.383106      -1.160065      -0.002757      -0.007659      -0.001953       0.008371      -0.004770       0.019954       0.040052      -0.019135       0.056955      -0.043210      -0.009805       0.053015             22.673468      22.525307      -0.735783      -0.974463      21.282127      -0.549060      24.212971           0.000003
           16             Zn       4.896580      12.066221       7.876000       0.595079     116.450450 0.22021259E+04  0.72735367E+05                                18.889607                           14.978809       0.757167       2.054386                    0.995554      51.111639     140.562296       0.485354       0.382071      -1.161099       0.003654       0.003873      -0.008479       0.010013       0.010400       0.034358       0.010203      -0.020230       0.045579      -0.039639      -0.002310       0.041949             22.973360      22.655054       0.318207      -1.090738      23.980615      -2.630877      22.284411           0.000003
           17              H       7.169432      18.711935      12.930600       0.070050       1.358900 0.98900384E+01  0.10227429E+03                                 2.006018                            1.822569      -1.208250       2.288998                    0.995379       3.877462      11.103535       0.470258       1.259510      -0.712490      -0.020961       0.030398       0.031417       0.048481       0.008214      -0.012798       0.015067       0.005047      -0.014201      -0.025241       0.010721       0.014520              2.073613       1.993366      -0.203926      -0.380153       2.077236       0.592042       2.150237           0.000001
           18              H       7.713387      15.829097      10.380527       0.101542       1.229840 0.85844861E+01  0.85684814E+02                                 1.889549                            1.709228      -0.971223       2.408229                    0.998123       3.576182      10.060456       0.480839       1.276194      -0.710163      -0.001016      -0.032445      -0.027111       0.042293       0.003018      -0.015645       0.019640       0.003596      -0.010084      -0.027653       0.005008       0.022646              1.985391       1.630684       0.290839       0.136547       2.420107       0.691463       1.905382           0.000000
           19              H       9.685348      17.248822      10.363478       0.102033       1.278417 0.90687490E+01  0.91420769E+02                                 1.918412                            1.744452      -0.834843       2.474167                    0.999185       3.510767       9.803096       0.482844       1.258351      -0.715381       0.031599      -0.009845      -0.027144       0.042804       0.008167      -0.015494       0.023284       0.004677      -0.014416      -0.033406       0.010809       0.022596              1.997173       2.564593      -0.023017      -0.545426       1.591873       0.075707       1.835053           0.000000
           20              H       9.593219      22.792742      10.777530       0.072987       1.493791 0.11098723E+02  0.11745322E+03                                 2.103666                            1.910222      -1.098516       2.334691                    0.996181       3.802732      10.811108       0.469449       1.232895      -0.720432      -0.019217       0.032835       0.032666       0.050144      -0.014372      -0.008888       0.000558      -0.029842       0.029438      -0.027375       0.009367       0.018008              2.166154       1.686468      -0.349253      -0.302726       2.455178       0.539344       2.356817           0.000000
           21              H       0.657647      22.648118      13.632053       0.078333       1.383270 0.10150606E+02  0.10459768E+03                                 1.978412                            1.812855      -0.815335       2.470408                    0.999295       3.558260       9.843148       0.489566       1.214130      -0.726315       0.031593       0.029444      -0.027293       0.051087       0.015963      -0.015104       0.004876      -0.017610       0.010880      -0.027752       0.009820       0.017933              2.040486       1.917097       0.403900      -0.380138       2.127020      -0.364604       2.077340           0.000001
           22              H       8.315168      19.630298      14.840111       0.106415       1.266015 0.87987526E+01  0.87581480E+02                                 1.866504                            1.687145      -0.949822       2.423092                    0.998392       3.430905       9.361592       0.507224       1.213152      -0.725661      -0.020332      -0.037156       0.008458       0.043191       0.016090      -0.019181      -0.000717      -0.015435       0.021091      -0.028919       0.004626       0.024293              1.962534       1.766744       0.606208       0.042065       2.560878       0.151842       1.559980          -0.000001
           23              H       8.256362      21.332040      16.559644       0.108334       1.328000 0.95084122E+01  0.96552578E+02                                 1.935727                            1.762528      -0.982329       2.409592                    0.998092       3.474742       9.593777       0.492328       1.225167      -0.723470      -0.024252      -0.008986       0.038160       0.046098       0.017538      -0.019763       0.000587      -0.014078       0.006827      -0.029516       0.004830       0.024686              2.021984       1.832006       0.012507      -0.609398       1.580428       0.113413       2.653518          -0.000001
           24              H       2.950101      23.356776       6.744176       0.081739       1.460401 0.11039715E+02  0.11654692E+03                                 2.074398                            1.908332      -1.017775       2.381937                    0.997178       3.694891      10.454803       0.469010       1.237034      -0.720609       0.026501      -0.030059       0.034096       0.052615      -0.013771      -0.003003      -0.016230       0.019710       0.014757      -0.027285       0.009286       0.018000              2.122608       2.104037      -0.321686       0.328388       2.032147      -0.555707       2.231639           0.000001
           25              H       0.145055       1.337772       4.992980       0.107628       1.260824 0.89871633E+01  0.90187936E+02                                 1.880188                            1.720601      -0.994122       2.401993                    0.998070       3.486546       9.641296       0.494096       1.235290      -0.720337      -0.036159       0.024868      -0.013214       0.045831      -0.017549      -0.001923      -0.018250       0.015513       0.025803      -0.030581       0.007609       0.022971              1.958167       2.637626      -0.446550       0.148241       1.658375      -0.128137       1.578501           0.000000
           26              H       2.090553       1.272691       3.526749       0.103459       1.316491 0.93080123E+01  0.94239785E+02                                 1.939334                            1.753222      -0.968653       2.410929                    0.998137       3.519416       9.778600       0.488518       1.238363      -0.719819      -0.003798       0.018587      -0.038429       0.042857      -0.016749       0.001329      -0.016193       0.020581       0.021546      -0.028605       0.005618       0.022987              2.036966       1.653713       0.078644      -0.234697       1.766386      -0.601258       2.690798          -0.000000
           27              H       1.104573      21.168133       7.479728       0.108417       1.327493 0.95409859E+01  0.96368701E+02                                 1.893297                            1.735693      -0.936067       2.431382                    0.998562       3.376852       9.112843       0.512129       1.184088      -0.734189       0.013449      -0.012255      -0.041733       0.045527      -0.015804      -0.010254       0.005745      -0.032825       0.037013      -0.030281       0.005989       0.024292              1.954656       1.566957      -0.014662      -0.366469       1.594247      -0.003030       2.702765          -0.000001
           28              H       1.215324      19.519419       9.255280       0.100743       1.277433 0.90301904E+01  0.90510491E+02                                 1.881187                            1.712657      -0.843782       2.468435                    0.999068       3.466004       9.503910       0.501682       1.218079      -0.724606       0.016691      -0.039467      -0.009906       0.043982      -0.014900      -0.014512       0.004010      -0.035464       0.039503      -0.033106       0.008118       0.024988              1.966461       1.615263      -0.403364      -0.014474       2.725494      -0.086094       1.558627          -0.000001
           29              H       7.532068       5.392065       0.752600       0.070050       1.358900 0.98900383E+01  0.10227429E+03                                 2.006018                            1.822569      -1.208250       2.288998                    0.995379       3.877462      11.103535       0.470258       1.259509      -0.712490       0.020961      -0.030398       0.031417       0.048481       0.008214       0.012798      -0.015067       0.005047      -0.014201      -0.025241       0.010721       0.014520              2.073613       1.993366      -0.203926       0.380153       2.077236      -0.592042       2.150237           0.000001
           30              H       6.988113       8.274903      22.558527       0.101542       1.229840 0.85844855E+01  0.85684809E+02                                 1.889549                            1.709228      -0.971223       2.408229                    0.998123       3.576182      10.060457       0.480839       1.276194      -0.710163       0.001016       0.032445      -0.027111       0.042293       0.003018       0.015645      -0.019640       0.003596      -0.010084      -0.027653       0.005008       0.022646              1.985391       1.630685       0.290839      -0.136547       2.420107      -0.691463       1.905382           0.000000
           31              H       5.016152       6.855178      22.541478       0.102033       1.278416 0.90687394E+01  0.91420655E+02                                 1.918411                            1.744451      -0.834843       2.474167                    0.999185       3.510766       9.803095       0.482844       1.258352      -0.715380      -0.031599       0.009845      -0.027144       0.042804       0.008167       0.015494      -0.023284       0.004677      -0.014416      -0.033406       0.010809       0.022596              1.997173       2.564592      -0.023017       0.545426       1.591873      -0.075707       1.835053           0.000000
           32              H       5.108281       1.311258      22.955530       0.072987       1.493791 0.11098725E+02  0.11745325E+03                                 2.103667                            1.910223      -1.098516       2.334691                    0.996181       3.802732      10.811110       0.469448       1.232895      -0.720432       0.019217      -0.032835       0.032666       0.050144      -0.014372       0.008888      -0.000558      -0.029842       0.029438      -0.027375       0.009367       0.018008              2.166155       1.686468      -0.349254       0.302726       2.455179      -0.539345       2.356817           0.000000
           33              H       4.242853       1.455882       1.454053       0.078334       1.383269 0.10150600E+02  0.10459760E+03                                 1.978411                            1.812854      -0.815334       2.470408                    0.999295       3.558259       9.843145       0.489566       1.214130      -0.726315      -0.031593      -0.029444      -0.027293       0.051087       0.015963       0.015104      -0.004876      -0.017610       0.010880      -0.027752       0.009820       0.017933              2.040485       1.917096       0.403899       0.380138       2.127019       0.364604       2.077339           0.000001
           34              H       6.386332       4.473702       2.662111       0.106415       1.266015 0.87987483E+01  0.87581425E+02                                 1.866504                            1.687145      -0.949821       2.423092                    0.998392       3.430904       9.361588       0.507224       1.213152      -0.725661       0.020332       0.037156       0.008458       0.043191       0.016090       0.019181       0.000717      -0.015435       0.021091      -0.028919       0.004626       0.024293              1.962534       1.766744       0.606208      -0.042065       2.560877      -0.151842       1.559979          -0.000001
           35              H       6.445138       2.771960       4.381644       0.108334       1.328000 0.95084137E+01  0.96552596E+02                                 1.935727                            1.762528      -0.982329       2.409592                    0.998092       3.474742       9.593777       0.492328       1.225167      -0.723470       0.024252       0.008986       0.038160       0.046098       0.017538       0.019763      -0.000587      -0.014078       0.006827      -0.029516       0.004830       0.024686              2.021984       1.832006       0.012507       0.609398       1.580428      -0.113413       2.653518          -0.000001
           36              H       1.950399       0.747224      18.922176       0.081739       1.460402 0.11039719E+02  0.11654697E+03                                 2.074397                            1.908332      -1.017775       2.381937                    0.997178       3.694892      10.454804       0.469010       1.237033      -0.720609      -0.026501       0.030059       0.034096       0.052615      -0.013771       0.003003       0.016230       0.019710       0.014757      -0.027285       0.009286       0.018000              2.122608       2.104037      -0.321686      -0.328388       2.032147       0.555707       2.231639           0.000001
           37              H       4.755445      22.766228      17.170980       0.107628       1.260825 0.89871675E+01  0.90187988E+02                                 1.880189                            1.720601      -0.994122       2.401993                    0.998070       3.486547       9.641299       0.494096       1.235290      -0.720337       0.036159      -0.024868      -0.013214       0.045831      -0.017549       0.001923       0.018250       0.015513       0.025803      -0.030581       0.007609       0.022971              1.958168       2.637626      -0.446550      -0.148241       1.658375       0.128137       1.578501           0.000000
           38              H       2.809947      22.831309      15.704749       0.103459       1.316491 0.93080107E+01  0.94239764E+02                                 1.939334                            1.753221      -0.968653       2.410930                    0.998137       3.519416       9.778599       0.488518       1.238363      -0.719819       0.003798      -0.018587      -0.038429       0.042857      -0.016749      -0.001329       0.016193       0.020581       0.021546      -0.028605       0.005618       0.022987              2.036965       1.653713       0.078644       0.234697       1.766386       0.601258       2.690797          -0.000000
           39              H       3.795927       2.935867      19.657728       0.108417       1.327493 0.95409859E+01  0.96368701E+02                                 1.893297                            1.735693      -0.936067       2.431382                    0.998562       3.376852       9.112843       0.512129       1.184088      -0.734189      -0.013449       0.012255      -0.041733       0.045527      -0.015804       0.010254      -0.005745      -0.032825       0.037013      -0.030281       0.005989       0.024292              1.954656       1.566957      -0.014662       0.366469       1.594247       0.003030       2.702765          -0.000001
           40              H       3.685176       4.584581      21.433280       0.100743       1.277433 0.90301905E+01  0.90510496E+02                                 1.881187                            1.712658      -0.843782       2.468435                    0.999068       3.466004       9.503911       0.501682       1.218079      -0.724606      -0.016691       0.039467      -0.009906       0.043982      -0.014900       0.014512      -0.004010      -0.035464       0.039503      -0.033106       0.008118       0.024988              1.966462       1.615263      -0.403364       0.014474       2.725495       0.086094       1.558627          -0.000001
           41              H       2.631568       6.659935      23.603400       0.070050       1.358900 0.98900387E+01  0.10227429E+03                                 2.006018                            1.822569      -1.208250       2.288998                    0.995379       3.877462      11.103534       0.470258       1.259509      -0.712490       0.020961       0.030398      -0.031417       0.048481      -0.008214      -0.012798      -0.015067       0.005047      -0.014201      -0.025241       0.010721       0.014520              2.073613       1.993366       0.203926      -0.380153       2.077236      -0.592041       2.150236           0.000001
           42              H       2.087613       3.777097       1.797473       0.101542       1.229840 0.85844808E+01  0.85684746E+02                                 1.889548                            1.709227      -0.971222       2.408229                    0.998123       3.576181      10.060452       0.480839       1.276194      -0.710163       0.001016      -0.032445       0.027111       0.042293      -0.003018      -0.015645      -0.019640       0.003596      -0.010084      -0.027653       0.005008       0.022646              1.985390       1.630684      -0.290839       0.136547       2.420106      -0.691462       1.905381           0.000000
           43              H       0.115652       5.196822       1.814522       0.102033       1.278417 0.90687490E+01  0.91420768E+02                                 1.918412                            1.744452      -0.834843       2.474167                    0.999185       3.510767       9.803096       0.482844       1.258351      -0.715381      -0.031599      -0.009845       0.027144       0.042804      -0.008167      -0.015494      -0.023284       0.004677      -0.014416      -0.033406       0.010809       0.022596              1.997173       2.564593       0.023017      -0.545426       1.591873      -0.075707       1.835053           0.000000
           44              H       0.207781      10.740742       1.400470       0.072987       1.493791 0.11098723E+02  0.11745322E+03                                 2.103666                            1.910222      -1.098516       2.334691                    0.996181       3.802732      10.811108       0.469449       1.232895      -0.720432       0.019217       0.032835      -0.032666       0.050144       0.014372      -0.008888      -0.000558      -0.029842       0.029438      -0.027375       0.009367       0.018008              2.166154       1.686468       0.349253      -0.302726       2.455178      -0.539344       2.356817           0.000000
           45              H       9.143353      10.596118      22.901947       0.078333       1.383270 0.10150606E+02  0.10459767E+03                                 1.978412                            1.812855      -0.815335       2.470408                    0.999295       3.558260       9.843148       0.489566       1.214130      -0.726315      -0.031593       0.029444       0.027293       0.051087      -0.015963      -0.015104      -0.004876      -0.017610       0.010880      -0.027752       0.009820       0.017933              2.040486       1.917097      -0.403900      -0.380138       2.127020       0.364604       2.077340           0.000001
           46              H       1.485832       7.578298      21.693889       0.106415       1.266015 0.87987542E+01  0.87581504E+02                                 1.866505                            1.687146      -0.949822       2.423091                    0.998392       3.430905       9.361594       0.507224       1.213152      -0.725661       0.020332      -0.037156      -0.008458       0.043191      -0.016090      -0.019181       0.000717      -0.015435       0.021091      -0.028919       0.004626       0.024293              1.962535       1.766745      -0.606209       0.042065       2.560879      -0.151842       1.559980          -0.000001
           47              H       1.544638       9.280040      19.974356       0.108334       1.328000 0.95084143E+01  0.96552600E+02                                 1.935727                            1.762528      -0.982329       2.409592                    0.998092       3.474743       9.593778       0.492329       1.225167      -0.723470       0.024252      -0.008986      -0.038160       0.046098      -0.017538      -0.019763      -0.000587      -0.014078       0.006827      -0.029516       0.004830       0.024686              2.021983       1.832006      -0.012507      -0.609398       1.580427      -0.113413       2.653517          -0.000001
           48              H       6.850899      11.304776       5.433824       0.081739       1.460402 0.11039716E+02  0.11654694E+03                                 2.074398                            1.908333      -1.017775       2.381937                    0.997178       3.694891      10.454803       0.469009       1.237034      -0.720609      -0.026501      -0.030059      -0.034096       0.052615       0.013771      -0.003003       0.016230       0.019710       0.014757      -0.027285       0.009286       0.018000              2.122608       2.104037       0.321686       0.328388       2.032148       0.555707       2.231639           0.000001
           49              H       9.655945      13.389772       7.185020       0.107628       1.260825 0.89871716E+01  0.90188033E+02                                 1.880189                            1.720601      -0.994122       2.401993                    0.998070       3.486548       9.641300       0.494096       1.235289      -0.720337       0.036159       0.024868       0.013214       0.045831       0.017549      -0.001923       0.018250       0.015513       0.025803      -0.030581       0.007609       0.022971              1.958167       2.637626       0.446550       0.148241       1.658375       0.128137       1.578501           0.000000
           50              H       7.710447      13.324691       8.651251       0.103459       1.316491 0.93080107E+01  0.94239764E+02                                 1.939334                            1.753221      -0.968653       2.410930                    0.998137       3.519416       9.778599       0.488518       1.238363      -0.719819       0.003798       0.018587       0.038429       0.042857       0.016749       0.001329       0.016193       0.020581       0.021546      -0.028605       0.005618       0.022987              2.036965       1.653713      -0.078644      -0.234697       1.766386       0.601258       2.690797          -0.000000
           51              H       8.696427       9.116133       4.698272       0.108417       1.327492 0.95409831E+01  0.96368661E+02                                 1.893297                            1.735693      -0.936067       2.431382                    0.998562       3.376852       9.112841       0.512129       1.184088      -0.734189      -0.013449      -0.012255       0.041733       0.045527       0.015804      -0.010254      -0.005745      -0.032825       0.037013      -0.030281       0.005989       0.024292              1.954656       1.566956       0.014662      -0.366469       1.594246       0.003030       2.702764          -0.000001
           52              H       8.585676       7.467419       2.922720       0.100742       1.277434 0.90301904E+01  0.90510491E+02                                 1.881187                            1.712658      -0.843782       2.468435                    0.999068       3.466004       9.503910       0.501682       1.218079      -0.724606      -0.016691      -0.039467       0.009906       0.043982       0.014900      -0.014512      -0.004010      -0.035464       0.039503      -0.033106       0.008118       0.024988              1.966462       1.615263       0.403365      -0.014474       2.725495       0.086094       1.558627          -0.000001
           53              H       2.268932      17.444065      11.425400       0.070050       1.358900 0.98900387E+01  0.10227429E+03                                 2.006018                            1.822569      -1.208250       2.288998                    0.995379       3.877462      11.103534       0.470258       1.259509      -0.712490      -0.020961      -0.030398      -0.031417       0.048481      -0.008214       0.012798       0.015067       0.005047      -0.014201      -0.025241       0.010721       0.014520              2.073613       1.993366       0.203926       0.380153       2.077236       0.592041       2.150236           0.000001
           54              H       2.812887      20.326903      13.975473       0.101542       1.229840 0.85844854E+01  0.85684800E+02                                 1.889548                            1.709227      -0.971222       2.408229                    0.998123       3.576182      10.060454       0.480839       1.276194      -0.710163      -0.001016       0.032445       0.027111       0.042293      -0.003018       0.015645       0.019640       0.003596      -0.010084      -0.027653       0.005008       0.022646              1.985391       1.630684      -0.290839      -0.136547       2.420107       0.691463       1.905381           0.000000
           55              H       4.784848      18.907178      13.992522       0.102033       1.278417 0.90687490E+01  0.91420771E+02                                 1.918412                            1.744452      -0.834843       2.474167                    0.999185       3.510767       9.803097       0.482844       1.258351      -0.715381       0.031599       0.009845       0.027144       0.042804      -0.008167       0.015494       0.023284       0.004677      -0.014416      -0.033406       0.010809       0.022596              1.997173       2.564593       0.023017       0.545426       1.591873       0.075707       1.835054           0.000000
           56              H       4.692719      13.363258      13.578470       0.072987       1.493791 0.11098725E+02  0.11745325E+03                                 2.103667                            1.910223      -1.098516       2.334691                    0.996181       3.802732      10.811111       0.469448       1.232896      -0.720432      -0.019217      -0.032835      -0.032666       0.050144       0.014372       0.008888       0.000558      -0.029842       0.029438      -0.027375       0.009367       0.018008              2.166155       1.686469       0.349254       0.302726       2.455179       0.539345       2.356818           0.000000
           57              H       5.558147      13.507882      10.723947       0.078334       1.383269 0.10150600E+02  0.10459760E+03                                 1.978411                            1.812854      -0.815334       2.470408                    0.999295       3.558259       9.843145       0.489566       1.214130      -0.726315       0.031593      -0.029444       0.027293       0.051087      -0.015963       0.015104       0.004876      -0.017610       0.010880      -0.027752       0.009820       0.017933              2.040485       1.917096      -0.403899       0.380138       2.127019      -0.364604       2.077339           0.000001
           58              H       3.414668      16.525702       9.515889       0.106415       1.266015 0.87987528E+01  0.87581484E+02                                 1.866504                            1.687146      -0.949822       2.423091                    0.998392       3.430905       9.361593       0.507224       1.213152      -0.725661      -0.020332       0.037156      -0.008458       0.043191      -0.016090       0.019181      -0.000717      -0.015435       0.021091      -0.028919       0.004626       0.024293              1.962534       1.766745      -0.606208      -0.042065       2.560879       0.151842       1.559980          -0.000001
           59              H       3.355862      14.823960       7.796356       0.108334       1.328000 0.95084161E+01  0.96552624E+02                                 1.935727                            1.762528      -0.982329       2.409592                    0.998092       3.474743       9.593779       0.492328       1.225167      -0.723470      -0.024252       0.008986      -0.038160       0.046098      -0.017538       0.019763       0.000587      -0.014078       0.006827      -0.029516       0.004830       0.024686              2.021984       1.832006      -0.012507       0.609398       1.580428       0.113413       2.653518          -0.000001
           60              H       7.850601      12.799224      17.611824       0.081739       1.460401 0.11039715E+02  0.11654692E+03                                 2.074397                            1.908332      -1.017775       2.381937                    0.997178       3.694891      10.454802       0.469010       1.237033      -0.720609       0.026501       0.030059      -0.034096       0.052615       0.013771       0.003003      -0.016230       0.019710       0.014757      -0.027285       0.009286       0.018000              2.122608       2.104037       0.321686      -0.328388       2.032147      -0.555707       2.231639           0.000001
           61              H       5.045555      10.714228      19.363020       0.107628       1.260825 0.89871716E+01  0.90188036E+02                                 1.880189                            1.720601      -0.994122       2.401993                    0.998070       3.486548       9.641301       0.494096       1.235289      -0.720337      -0.036159      -0.024868       0.013214       0.045831       0.017549       0.001923      -0.018250       0.015513       0.025803      -0.030581       0.007609       0.022971              1.958168       2.637626       0.446550      -0.148241       1.658375      -0.128137       1.578501           0.000000
           62              H       6.991053      10.779309      20.829251       0.103459       1.316491 0.93080092E+01  0.94239743E+02                                 1.939333                            1.753221      -0.968653       2.410930                    0.998137       3.519416       9.778598       0.488518       1.238363      -0.719819      -0.003798      -0.018587       0.038429       0.042857       0.016749      -0.001329      -0.016193       0.020581       0.021546      -0.028605       0.005618       0.022987              2.036965       1.653713      -0.078644       0.234697       1.766385      -0.601258       2.690796          -0.000000
           63              H       6.005073      14.987867      16.876272       0.108417       1.327492 0.95409825E+01  0.96368650E+02                                 1.893296                            1.735692      -0.936067       2.431382                    0.998562       3.376852       9.112840       0.512129       1.184087      -0.734189       0.013449       0.012255       0.041733       0.045527       0.015804       0.010254       0.005745      -0.032825       0.037013      -0.030281       0.005989       0.024292              1.954655       1.566956       0.014662       0.366468       1.594246      -0.003030       2.702763          -0.000001
           64              H       6.115824      16.636581      15.100720       0.100742       1.277434 0.90301942E+01  0.90510534E+02                                 1.881187                            1.712657      -0.843782       2.468435                    0.999068       3.466005       9.503911       0.501682       1.218078      -0.724606       0.016691       0.039467       0.009906       0.043982       0.014900       0.014512       0.004010      -0.035464       0.039503      -0.033106       0.008118       0.024988              1.966461       1.615263       0.403364       0.014474       2.725495      -0.086094       1.558627          -0.000001
           65              H       2.631568       5.392065      11.425400       0.070050       1.358900 0.98900383E+01  0.10227429E+03                                 2.006018                            1.822569      -1.208250       2.288998                    0.995379       3.877462      11.103535       0.470258       1.259510      -0.712490       0.020961      -0.030398      -0.031417       0.048481       0.008214      -0.012798       0.015067       0.005047      -0.014201      -0.025241       0.010721       0.014520              2.073613       1.993366      -0.203926      -0.380153       2.077236       0.592042       2.150237           0.000001
           66              H       2.087613       8.274903      13.975473       0.101542       1.229840 0.85844867E+01  0.85684816E+02                                 1.889548                            1.709227      -0.971223       2.408229                    0.998123       3.576182      10.060454       0.480839       1.276194      -0.710163       0.001016       0.032445       0.027111       0.042293       0.003018      -0.015645       0.019640       0.003596      -0.010084      -0.027653       0.005008       0.022646              1.985391       1.630684       0.290839       0.136547       2.420107       0.691463       1.905381           0.000000
           67              H       0.115652       6.855178      13.992522       0.102033       1.278417 0.90687462E+01  0.91420739E+02                                 1.918412                            1.744452      -0.834843       2.474167                    0.999185       3.510766       9.803095       0.482844       1.258352      -0.715380      -0.031599       0.009845       0.027144       0.042804       0.008167      -0.015494       0.023284       0.004677      -0.014416      -0.033406       0.010809       0.022596              1.997174       2.564594      -0.023017      -0.545426       1.591873       0.075707       1.835054           0.000000
           68              H       0.207781       1.311258      13.578470       0.072987       1.493790 0.11098719E+02  0.11745317E+03                                 2.103666                            1.910222      -1.098515       2.334691                    0.996181       3.802731      10.811107       0.469448       1.232896      -0.720432       0.019217      -0.032835      -0.032666       0.050144      -0.014372      -0.008888       0.000558      -0.029842       0.029438      -0.027375       0.009367       0.018008              2.166154       1.686468      -0.349253      -0.302726       2.455178       0.539344       2.356817           0.000000
           69              H       9.143353       1.455882      10.723947       0.078333       1.383270 0.10150606E+02  0.10459767E+03                                 1.978411                            1.812854      -0.815334       2.470408                    0.999295       3.558260       9.843147       0.489566       1.214130      -0.726315      -0.031593      -0.029444       0.027293       0.051087       0.015963      -0.015104       0.004876      -0.017610       0.010881      -0.027752       0.009820       0.017933              2.040485       1.917097       0.403900      -0.380138       2.127019      -0.364604       2.077340           0.000001
           70              H       1.485832       4.473702       9.515889       0.106415       1.266015 0.87987526E+01  0.87581480E+02                                 1.866504                            1.687145      -0.949822       2.423091                    0.998392       3.430905       9.361592       0.507224       1.213152      -0.725661       0.020332       0.037156      -0.008458       0.043191       0.016090      -0.019181      -0.000717      -0.015435       0.021091      -0.028919       0.004626       0.024293              1.962534       1.766745       0.606208       0.042065       2.560878       0.151842       1.559980          -0.000001
           71              H       1.544638       2.771960       7.796356       0.108334       1.328000 0.95084141E+01  0.96552594E+02                                 1.935727                            1.762528      -0.982329       2.409592                    0.998092       3.474743       9.593777       0.492329       1.225166      -0.723470       0.024252       0.008986      -0.038160       0.046098       0.017538      -0.019763       0.000587      -0.014078       0.006827      -0.029516       0.004830       0.024686              2.021983       1.832006       0.012507      -0.609398       1.580427       0.113413       2.653516          -0.000001
           72              H       6.850899       0.747224      17.611824       0.081739       1.460401 0.11039715E+02  0.11654692E+03                                 2.074398                            1.908332      -1.017775       2.381937                    0.997178       3.694891      10.454803       0.469010       1.237034      -0.720609      -0.026501       0.030059      -0.034096       0.052615      -0.013771      -0.003003      -0.016230       0.019710       0.014757      -0.027285       0.009286       0.018000              2.122608       2.104037      -0.321686       0.328388       2.032147      -0.555707       2.231639           0.000000
           73              H       9.655945      22.766228      19.363020       0.107628       1.260825 0.89871674E+01  0.90187981E+02                                 1.880188                            1.720601      -0.994122       2.401993                    0.998070       3.486547       9.641297       0.494096       1.235289      -0.720337       0.036159      -0.024868       0.013214       0.045831      -0.017549      -0.001923      -0.018250       0.015513       0.025803      -0.030581       0.007609       0.022971              1.958167       2.637625      -0.446550       0.148241       1.658375      -0.128137       1.578501           0.000000
           74              H       7.710447      22.831309      20.829251       0.103459       1.316491 0.93080122E+01  0.94239785E+02                                 1.939334                            1.753222      -0.968653       2.410929                    0.998137       3.519416       9.778600       0.488518       1.238363      -0.719819       0.003798      -0.018587       0.038429       0.042857      -0.016749       0.001329      -0.016193       0.020581       0.021546      -0.028605       0.005618       0.022987              2.036966       1.653713       0.078644      -0.234697       1.766386      -0.601258       2.690798          -0.000000
           75              H       8.696427       2.935867      16.876272       0.108416       1.327493 0.95409904E+01  0.96368757E+02                                 1.893298                            1.735694      -0.936067       2.431382                    0.998562       3.376853       9.112846       0.512129       1.184088      -0.734189      -0.013449       0.012255       0.041733       0.045527      -0.015804      -0.010255       0.005745      -0.032825       0.037014      -0.030281       0.005989       0.024292              1.954657       1.566957      -0.014662      -0.366469       1.594247      -0.003030       2.702766          -0.000001
           76              H       8.585676       4.584581      15.100720       0.100742       1.277433 0.90301890E+01  0.90510474E+02                                 1.881187                            1.712657      -0.843781       2.468435                    0.999068       3.466004       9.503910       0.501682       1.218079      -0.724606      -0.016691       0.039467       0.009906       0.043982      -0.014900      -0.014512       0.004010      -0.035464       0.039503      -0.033106       0.008118       0.024988              1.966461       1.615263      -0.403364      -0.014474       2.725495      -0.086094       1.558627          -0.000001
           77              H       2.268932      18.711935      23.603400       0.070050       1.358900 0.98900384E+01  0.10227429E+03                                 2.006018                            1.822569      -1.208250       2.288998                    0.995379       3.877462      11.103535       0.470258       1.259510      -0.712490      -0.020961       0.030398      -0.031417       0.048481       0.008214       0.012798      -0.015067       0.005047      -0.014201      -0.025241       0.010721       0.014520              2.073613       1.993366      -0.203926       0.380153       2.077236      -0.592042       2.150237           0.000001
           78              H       2.812887      15.829097       1.797473       0.101542       1.229840 0.85844859E+01  0.85684813E+02                                 1.889549                            1.709228      -0.971223       2.408229                    0.998123       3.576182      10.060457       0.480839       1.276194      -0.710163      -0.001016      -0.032445       0.027111       0.042293       0.003018       0.015645      -0.019640       0.003596      -0.010084      -0.027653       0.005008       0.022646              1.985391       1.630685       0.290839      -0.136547       2.420108      -0.691463       1.905382           0.000000
           79              H       4.784848      17.248822       1.814522       0.102033       1.278417 0.90687448E+01  0.91420721E+02                                 1.918412                            1.744452      -0.834843       2.474167                    0.999185       3.510766       9.803095       0.482844       1.258352      -0.715380       0.031599      -0.009845       0.027144       0.042804       0.008167       0.015494      -0.023284       0.004677      -0.014416      -0.033406       0.010809       0.022596              1.997173       2.564593      -0.023017       0.545426       1.591873      -0.075707       1.835053           0.000000
           80              H       4.692719      22.792742       1.400470       0.072987       1.493790 0.11098721E+02  0.11745320E+03                                 2.103666                            1.910222      -1.098515       2.334691                    0.996181       3.802732      10.811108       0.469449       1.232895      -0.720432      -0.019217       0.032835      -0.032666       0.050144      -0.014372       0.008888      -0.000558      -0.029842       0.029438      -0.027375       0.009367       0.018008              2.166154       1.686468      -0.349253       0.302726       2.455178      -0.539344       2.356816           0.000000
           81              H       5.558147      22.648118      22.901947       0.078334       1.383269 0.10150600E+02  0.10459760E+03                                 1.978411                            1.812854      -0.815334       2.470408                    0.999295       3.558259       9.843145       0.489566       1.214130      -0.726315       0.031593       0.029444       0.027293       0.051087       0.015963       0.015104      -0.004876      -0.017610       0.010881      -0.027752       0.009820       0.017933              2.040485       1.917096       0.403899       0.380138       2.127019       0.364604       2.077339           0.000001
           82              H       3.414668      19.630298      21.693889       0.106415       1.266015 0.87987525E+01  0.87581475E+02                                 1.866504                            1.687145      -0.949822       2.423091                    0.998392       3.430905       9.361591       0.507224       1.213152      -0.725661      -0.020332      -0.037156      -0.008458       0.043191       0.016090       0.019181       0.000717      -0.015435       0.021091      -0.028919       0.004626       0.024293              1.962534       1.766744       0.606208      -0.042065       2.560878      -0.151842       1.559980          -0.000001
           83              H       3.355862      21.332040      19.974356       0.108334       1.328000 0.95084178E+01  0.96552648E+02                                 1.935728                            1.762528      -0.982329       2.409592                    0.998092       3.474743       9.593780       0.492328       1.225167      -0.723470      -0.024252      -0.008986      -0.038160       0.046098       0.017538       0.019763      -0.000587      -0.014078       0.006827      -0.029516       0.004830       0.024686              2.021984       1.832007       0.012507       0.609399       1.580428      -0.113413       2.653518          -0.000001
           84              H       7.850601      23.356776       5.433824       0.081739       1.460401 0.11039715E+02  0.11654692E+03                                 2.074397                            1.908332      -1.017775       2.381937                    0.997178       3.694891      10.454802       0.469010       1.237033      -0.720609       0.026501      -0.030059      -0.034096       0.052615      -0.013771       0.003003       0.016230       0.019710       0.014757      -0.027285       0.009286       0.018000              2.122608       2.104037      -0.321686      -0.328388       2.032147       0.555707       2.231639           0.000001
           85              H       5.045555       1.337772       7.185020       0.107628       1.260825 0.89871689E+01  0.90188004E+02                                 1.880189                            1.720601      -0.994122       2.401993                    0.998070       3.486547       9.641299       0.494096       1.235290      -0.720337      -0.036159       0.024868       0.013214       0.045831      -0.017549       0.001923       0.018250       0.015514       0.025803      -0.030581       0.007609       0.022971              1.958168       2.637627      -0.446550      -0.148241       1.658375       0.128137       1.578501           0.000000
           86              H       6.991053       1.272691       8.651251       0.103459       1.316491 0.93080066E+01  0.94239715E+02                                 1.939334                            1.753221      -0.968653       2.410930                    0.998137       3.519415       9.778597       0.488518       1.238363      -0.719819      -0.003798       0.018587       0.038429       0.042857      -0.016749      -0.001329       0.016193       0.020581       0.021546      -0.028605       0.005618       0.022987              2.036965       1.653713       0.078644       0.234697       1.766386       0.601258       2.690797          -0.000000
           87              H       6.005073      21.168133       4.698272       0.108416       1.327493 0.95409897E+01  0.96368746E+02                                 1.893298                            1.735694      -0.936067       2.431381                    0.998562       3.376853       9.112845       0.512129       1.184088      -0.734189       0.013449      -0.012255       0.041733       0.045527      -0.015804       0.010255      -0.005745      -0.032825       0.037013      -0.030281       0.005989       0.024292              1.954657       1.566957      -0.014662       0.366469       1.594247       0.003030       2.702766          -0.000001
           88              H       6.115824      19.519419       2.922720       0.100743       1.277433 0.90301889E+01  0.90510470E+02                                 1.881186                            1.712657      -0.843782       2.468435                    0.999068       3.466004       9.503909       0.501682       1.218078      -0.724606       0.016691      -0.039467       0.009906       0.043982      -0.014900       0.014512      -0.004010      -0.035464       0.039503      -0.033106       0.008118       0.024988              1.966461       1.615263      -0.403364       0.014474       2.725494       0.086094       1.558626          -0.000001
           89              H       7.169432      17.444065       0.752600       0.070050       1.358900 0.98900383E+01  0.10227429E+03                                 2.006018                            1.822569      -1.208250       2.288998                    0.995379       3.877462      11.103535       0.470258       1.259510      -0.712490      -0.020961      -0.030398       0.031417       0.048481      -0.008214      -0.012798      -0.015067       0.005047      -0.014201      -0.025241       0.010721       0.014520              2.073613       1.993366       0.203926      -0.380153       2.077236      -0.592042       2.150237           0.000001
           90              H       7.713387      20.326903      22.558527       0.101542       1.229840 0.85844857E+01  0.85684801E+02                                 1.889548                            1.709227      -0.971223       2.408229                    0.998123       3.576182      10.060453       0.480839       1.276193      -0.710163      -0.001016       0.032445      -0.027111       0.042293      -0.003018      -0.015645      -0.019640       0.003596      -0.010084      -0.027653       0.005008       0.022646              1.985390       1.630684      -0.290839       0.136547       2.420106      -0.691462       1.905381           0.000000
           91              H       9.685348      18.907178      22.541478       0.102033       1.278418 0.90687504E+01  0.91420788E+02                                 1.918412                            1.744452      -0.834843       2.474167                    0.999185       3.510767       9.803097       0.482844       1.258351      -0.715381       0.031599       0.009845      -0.027144       0.042804      -0.008167      -0.015494      -0.023284       0.004677      -0.014416      -0.033406       0.010809       0.022596              1.997174       2.564594       0.023017      -0.545426       1.591874      -0.075707       1.835054           0.000000
           92              H       9.593219      13.363258      22.955530       0.072987       1.493791 0.11098723E+02  0.11745322E+03                                 2.103666                            1.910222      -1.098515       2.334691                    0.996181       3.802732      10.811109       0.469449       1.232895      -0.720432      -0.019217      -0.032835       0.032666       0.050144       0.014372      -0.008888      -0.000558      -0.029842       0.029438      -0.027375       0.009367       0.018008              2.166154       1.686468       0.349253      -0.302726       2.455178      -0.539344       2.356817           0.000000
           93              H       0.657647      13.507882       1.454053       0.078334       1.383270 0.10150602E+02  0.10459762E+03                                 1.978411                            1.812854      -0.815334       2.470408                    0.999295       3.558259       9.843145       0.489566       1.214130      -0.726315       0.031593      -0.029444      -0.027293       0.051087      -0.015963      -0.015104      -0.004876      -0.017610       0.010880      -0.027752       0.009820       0.017933              2.040485       1.917096      -0.403900      -0.380138       2.127019       0.364604       2.077340           0.000001
           94              H       8.315168      16.525702       2.662111       0.106415       1.266015 0.87987540E+01  0.87581496E+02                                 1.866504                            1.687145      -0.949822       2.423091                    0.998392       3.430905       9.361592       0.507224       1.213152      -0.725661      -0.020332       0.037156       0.008458       0.043191      -0.016090      -0.019181       0.000717      -0.015435       0.021091      -0.028919       0.004626       0.024293              1.962534       1.766745      -0.606208       0.042065       2.560878      -0.151842       1.559980          -0.000001
           95              H       8.256362      14.823960       4.381644       0.108334       1.328000 0.95084158E+01  0.96552618E+02                                 1.935727                            1.762528      -0.982329       2.409592                    0.998092       3.474743       9.593778       0.492329       1.225167      -0.723470      -0.024252       0.008986       0.038160       0.046098      -0.017538      -0.019763      -0.000587      -0.014078       0.006827      -0.029516       0.004830       0.024686              2.021983       1.832006      -0.012507      -0.609398       1.580427      -0.113413       2.653517          -0.000001
           96              H       2.950101      12.799224      18.922176       0.081739       1.460402 0.11039717E+02  0.11654695E+03                                 2.074398                            1.908333      -1.017775       2.381937                    0.997178       3.694891      10.454804       0.469009       1.237034      -0.720608       0.026501       0.030059       0.034096       0.052615       0.013771      -0.003003       0.016230       0.019710       0.014757      -0.027285       0.009286       0.018000              2.122608       2.104037       0.321686       0.328388       2.032148       0.555707       2.231640           0.000001
           97              H       0.145055      10.714228      17.170980       0.107628       1.260825 0.89871689E+01  0.90188005E+02                                 1.880189                            1.720601      -0.994122       2.401993                    0.998070       3.486547       9.641299       0.494096       1.235290      -0.720337      -0.036159      -0.024868      -0.013214       0.045831       0.017549      -0.001923       0.018250       0.015513       0.025803      -0.030581       0.007609       0.022971              1.958168       2.637627       0.446550       0.148241       1.658375       0.128137       1.578501           0.000000
           98              H       2.090553      10.779309      15.704749       0.103459       1.316491 0.93080066E+01  0.94239715E+02                                 1.939334                            1.753221      -0.968653       2.410930                    0.998137       3.519415       9.778597       0.488518       1.238363      -0.719819      -0.003798      -0.018587      -0.038429       0.042857       0.016749       0.001329       0.016193       0.020581       0.021546      -0.028605       0.005618       0.022987              2.036965       1.653713      -0.078644      -0.234697       1.766386       0.601258       2.690797          -0.000000
           99              H       1.104573      14.987867      19.657728       0.108416       1.327493 0.95409884E+01  0.96368724E+02                                 1.893297                            1.735693      -0.936068       2.431381                    0.998562       3.376853       9.112843       0.512129       1.184087      -0.734189       0.013449       0.012255      -0.041733       0.045527       0.015804      -0.010254      -0.005745      -0.032825       0.037013      -0.030281       0.005989       0.024292              1.954656       1.566957       0.014662      -0.366469       1.594246       0.003030       2.702765          -0.000001
          100              H       1.215324      16.636581      21.433280       0.100742       1.277434 0.90301904E+01  0.90510491E+02                                 1.881187                            1.712658      -0.843782       2.468435                    0.999068       3.466004       9.503910       0.501682       1.218079      -0.724606       0.016691       0.039467      -0.009906       0.043982       0.014900      -0.014512      -0.004010      -0.035464       0.039503      -0.033106       0.008118       0.024988              1.966462       1.615263       0.403365      -0.014474       2.725495       0.086094       1.558627          -0.000001
          101              H       7.532068       6.659935      12.930600       0.070050       1.358900 0.98900387E+01  0.10227429E+03                                 2.006018                            1.822569      -1.208250       2.288998                    0.995379       3.877462      11.103534       0.470258       1.259509      -0.712490       0.020961       0.030398       0.031417       0.048481      -0.008214       0.012798       0.015067       0.005047      -0.014201      -0.025241       0.010721       0.014520              2.073613       1.993366       0.203926       0.380153       2.077236       0.592041       2.150236           0.000001
          102              H       6.988113       3.777097      10.380527       0.101542       1.229840 0.85844851E+01  0.85684796E+02                                 1.889548                            1.709227      -0.971222       2.408229                    0.998123       3.576182      10.060454       0.480839       1.276194      -0.710163       0.001016      -0.032445      -0.027111       0.042293      -0.003018       0.015645       0.019640       0.003596      -0.010084      -0.027653       0.005008       0.022646              1.985390       1.630684      -0.290839      -0.136547       2.420106       0.691462       1.905381           0.000000
          103              H       5.016152       5.196822      10.363478       0.102033       1.278417 0.90687436E+01  0.91420702E+02                                 1.918411                            1.744451      -0.834843       2.474167                    0.999185       3.510767       9.803096       0.482844       1.258351      -0.715381      -0.031599      -0.009845      -0.027144       0.042804      -0.008167       0.015494       0.023284       0.004677      -0.014416      -0.033406       0.010809       0.022596              1.997173       2.564592       0.023017       0.545426       1.591873       0.075707       1.835053           0.000000
          104              H       5.108281      10.740742      10.777530       0.072987       1.493790 0.11098721E+02  0.11745320E+03                                 2.103666                            1.910222      -1.098515       2.334691                    0.996181       3.802732      10.811108       0.469449       1.232895      -0.720432       0.019217       0.032835       0.032666       0.050144       0.014372       0.008888       0.000558      -0.029842       0.029438      -0.027375       0.009367       0.018008              2.166154       1.686468       0.349253       0.302726       2.455178       0.539344       2.356816           0.000000
          105              H       4.242853      10.596118      13.632053       0.078334       1.383269 0.10150600E+02  0.10459759E+03                                 1.978411                            1.812854      -0.815334       2.470408                    0.999295       3.558259       9.843144       0.489566       1.214130      -0.726315      -0.031593       0.029444      -0.027293       0.051087      -0.015963       0.015104       0.004876      -0.017610       0.010881      -0.027752       0.009820       0.017933              2.040485       1.917096      -0.403899       0.380138       2.127018      -0.364604       2.077339           0.000001
          106              H       6.386332       7.578298      14.840111       0.106415       1.266016 0.87987566E+01  0.87581526E+02                                 1.866504                            1.687145      -0.949822       2.423091                    0.998392       3.430906       9.361594       0.507224       1.213151      -0.725661       0.020332      -0.037156       0.008458       0.043191      -0.016090       0.019181      -0.000717      -0.015435       0.021091      -0.028919       0.004626       0.024293              1.962534       1.766745      -0.606208      -0.042065       2.560878       0.151842       1.559980          -0.000001
          107              H       6.445138       9.280040      16.559644       0.108334       1.328000 0.95084181E+01  0.96552654E+02                                 1.935728                            1.762529      -0.982329       2.409592                    0.998092       3.474743       9.593781       0.492328       1.225167      -0.723470       0.024252      -0.008986       0.038160       0.046098      -0.017538       0.019763       0.000587      -0.014078       0.006827      -0.029516       0.004830       0.024686              2.021985       1.832007      -0.012507       0.609399       1.580428       0.113413       2.653519          -0.000001
          108              H       1.950399      11.304776       6.744176       0.081739       1.460401 0.11039715E+02  0.11654692E+03                                 2.074397                            1.908332      -1.017775       2.381937                    0.997178       3.694891      10.454802       0.469010       1.237033      -0.720609      -0.026501      -0.030059       0.034096       0.052615       0.013771       0.003003      -0.016230       0.019710       0.014757      -0.027285       0.009286       0.018000              2.122608       2.104037       0.321686      -0.328388       2.032147      -0.555707       2.231639           0.000001
          109              H       4.755445      13.389772       4.992980       0.107628       1.260825 0.89871689E+01  0.90188005E+02                                 1.880189                            1.720601      -0.994122       2.401993                    0.998070       3.486547       9.641299       0.494096       1.235290      -0.720337       0.036159       0.024868      -0.013214       0.045831       0.017549       0.001923      -0.018250       0.015513       0.025803      -0.030581       0.007609       0.022971              1.958168       2.637627       0.446550      -0.148241       1.658375      -0.128137       1.578501           0.000000
          110              H       2.809947      13.324691       3.526749       0.103459       1.316490 0.93080036E+01  0.94239673E+02                                 1.939333                            1.753221      -0.968652       2.410930                    0.998137       3.519415       9.778595       0.488518       1.238363      -0.719819       0.003798       0.018587      -0.038429       0.042857       0.016749      -0.001329      -0.016193       0.020581       0.021546      -0.028605       0.005618       0.022987              2.036964       1.653712      -0.078644       0.234697       1.766385      -0.601258       2.690795          -0.000000
          111              H       3.795927       9.116133       7.479728       0.108416       1.327492 0.95409830E+01  0.96368656E+02                                 1.893297                            1.735693      -0.936067       2.431382                    0.998562       3.376852       9.112840       0.512129       1.184088      -0.734189      -0.013449      -0.012255      -0.041733       0.045527       0.015804       0.010254       0.005745      -0.032825       0.037013      -0.030281       0.005989       0.024292              1.954656       1.566956       0.014662       0.366469       1.594246      -0.003030       2.702764          -0.000001
          112              H       3.685176       7.467419       9.255280       0.100742       1.277434 0.90301902E+01  0.90510487E+02                                 1.881187                            1.712657      -0.843782       2.468435                    0.999068       3.466004       9.503909       0.501682       1.218079      -0.724606      -0.016691      -0.039467      -0.009906       0.043982       0.014900       0.014512       0.004010      -0.035464       0.039503      -0.033106       0.008118       0.024988              1.966461       1.615263       0.403364       0.014474       2.725494      -0.086094       1.558627          -0.000001
          113              C       7.558531      18.157543      12.294909       0.115277      26.131425 0.30828897E+03  0.66966838E+04                                 7.696255                            5.864590       0.438015       2.142050                    0.999776      26.369786      74.515826       0.673993       0.418359      -1.055720       0.021538      -0.036936      -0.050912       0.066485      -0.025693      -0.011281       0.018253      -0.020778       0.047985      -0.035728      -0.003653       0.039381              8.804923      10.484087       2.103891      -1.955167       8.903726       2.571775       7.026955           0.000001
          114              C       7.836880      16.585962      10.906617      -0.073666      31.333689 0.39302889E+03  0.90673401E+04                                 8.705128                            6.629545       0.151005       2.012513                    0.999865      29.451222      85.630067       0.633106       0.419348      -1.055615      -0.056595       0.023585       0.045152       0.076145       0.000396      -0.024194       0.053920      -0.029113       0.014820      -0.054626      -0.011225       0.065850              9.977972      10.967544       3.490624      -0.773850      11.114960       3.568369       7.851413          -0.000001
          115              C       8.933611      17.371753      10.896874      -0.084498      31.380572 0.39814126E+03  0.92198811E+04                                 8.734757                            6.695997       0.224636       2.037874                    0.999781      29.571794      86.291248       0.626316       0.422303      -1.053206      -0.003280       0.062888       0.047242       0.078724       0.001736      -0.047510       0.052157       0.025619      -0.018084      -0.074535       0.005561       0.068975              9.947266      13.409592       2.801363      -2.507483       9.048706       1.884970       7.383500          -0.000001
          116              C       0.124473      22.173270      10.168630       0.111377      26.189980 0.30904408E+03  0.67123751E+04                                 7.659436                            5.841491       0.382103       2.118563                    0.999731      26.524274      74.772945       0.681070       0.414055      -1.059212       0.021808      -0.042330      -0.044737       0.065337      -0.012025      -0.014416       0.036477       0.003364      -0.006740      -0.037991      -0.005646       0.043636              8.731134       4.662169      -1.695916      -1.146043      11.054042      -1.138572      10.477191           0.000000
          117              C       0.103891      22.110599      14.150836       0.108087      25.688549 0.30799629E+03  0.66742977E+04                                 7.536873                            5.822348       0.598052       2.192021                    0.999332      26.252969      73.575560       0.684800       0.412745      -1.061583      -0.036670      -0.039068       0.038017       0.065699       0.020654      -0.019550      -0.027407       0.014496      -0.028139      -0.033618      -0.012014       0.045632              8.539562       6.118994       1.922965      -2.022964       9.814950       1.597977       9.684741           0.000001
          118              C       8.741512      20.457065      14.798706      -0.079155      31.264081 0.38883737E+03  0.89344466E+04                                 8.661183                            6.585782       0.229609       2.040428                    0.999869      29.219722      84.408966       0.637277       0.418290      -1.057721       0.045510       0.011899      -0.062181       0.077970       0.047058      -0.041364      -0.013121      -0.044535      -0.002362      -0.065702      -0.003977       0.069678              9.934155       7.181818       3.044189      -1.419110      12.654010       3.047320       9.966638          -0.000002
          119              C       8.709169      21.399531      15.751025      -0.073672      30.853891 0.38915805E+03  0.89464852E+04                                 8.573647                            6.574916       0.141441       2.010237                    0.999865      29.306646      84.769640       0.639579       0.416568      -1.058478       0.041107       0.064657      -0.013362       0.077774       0.040396      -0.050043      -0.016910      -0.013569       0.050262      -0.062288      -0.010913       0.073201              9.784767       7.045389       1.380393      -3.069742       9.753880       2.904901      12.555033          -0.000002
          120              C       2.490434      23.879833       6.127970       0.119504      25.563707 0.30540924E+03  0.66085262E+04                                 7.529540                            5.798525       0.475400       2.154845                    0.999727      26.183487      73.480569       0.685645       0.412842      -1.060841      -0.032791       0.033062      -0.044790       0.064610      -0.010870       0.030036      -0.018564      -0.018544       0.009406      -0.034950      -0.005809       0.040759              8.589108      10.575348      -1.505236      -1.647763       5.894660      -2.354077       9.297317           0.000001
          121              C       0.946777       0.903900       5.173214      -0.085689      31.833278 0.40792109E+03  0.94823756E+04                                 8.761667                            6.742693       0.185142       2.021149                    0.999824      29.640539      86.018979       0.630439       0.417948      -1.058329       0.006917      -0.036813       0.068596       0.078157      -0.051162       0.015607      -0.046450       0.039869       0.051423      -0.074521      -0.001098       0.075619             10.038275      14.082933      -2.198022      -1.963167       6.218003      -1.846910       9.813889          -0.000001
          122              C       2.034688       0.879796       4.369466      -0.076893      31.222101 0.39224115E+03  0.90331670E+04                                 8.634146                            6.591746       0.155684       2.011706                    0.999852      29.441978      85.173953       0.640236       0.415412      -1.059449       0.059734      -0.039979       0.023794       0.075714      -0.029566       0.012918      -0.050238       0.015209       0.088073      -0.060188      -0.009303       0.069491              9.907811      11.151344      -0.808831      -2.843187       6.338561      -3.072202      12.233527          -0.000002
          123              C       0.843866      21.303115       8.361415      -0.074581      30.384911 0.38343115E+03  0.87776170E+04                                 8.475956                            6.527344       0.214238       2.035889                    0.999866      29.131509      83.941239       0.642096       0.416694      -1.058953      -0.029433       0.067479       0.017190       0.075599      -0.032452      -0.032904       0.025295      -0.049049       0.111214      -0.063154      -0.006060       0.069214              9.627794       5.284083      -1.178672      -1.672908      10.482545      -2.526591      13.116752          -0.000002
          124              C       0.898752      20.389574       9.347833      -0.072934      30.859485 0.38999281E+03  0.89771623E+04                                 8.623670                            6.618754       0.142172       2.013627                    0.999682      29.300712      85.013287       0.631679       0.421238      -1.054747      -0.024790       0.022605       0.068951       0.076679      -0.038048      -0.029772       0.023170      -0.077605       0.016879      -0.063107      -0.006041       0.069148              9.888876       5.486902      -2.118500      -0.789471      13.588688      -2.899887      10.591038          -0.000001
          125              C       7.142969       5.946457       0.116909       0.115277      26.131426 0.30828895E+03  0.66966833E+04                                 7.696255                            5.864590       0.438016       2.142050                    0.999776      26.369785      74.515819       0.673993       0.418359      -1.055720      -0.021538       0.036936      -0.050912       0.066485      -0.025693       0.011281      -0.018253      -0.020778       0.047985      -0.035728      -0.003653       0.039381              8.804923      10.484088       2.103892       1.955167       8.903726      -2.571774       7.026954           0.000001
          126              C       6.864620       7.518038      23.084617      -0.073666      31.333694 0.39302911E+03  0.90673463E+04                                 8.705129                            6.629547       0.151005       2.012513                    0.999865      29.451221      85.630064       0.633106       0.419348      -1.055615       0.056595      -0.023585       0.045152       0.076145       0.000396       0.024194      -0.053920      -0.029113       0.014820      -0.054626      -0.011225       0.065850              9.977973      10.967546       3.490622       0.773852      11.114958      -3.568369       7.851415          -0.000001
          127              C       5.767888       6.732247      23.074874      -0.084498      31.380558 0.39814123E+03  0.92198802E+04                                 8.734754                            6.695997       0.224636       2.037874                    0.999781      29.571792      86.291241       0.626316       0.422303      -1.053206       0.003280      -0.062888       0.047242       0.078724       0.001736       0.047510      -0.052157       0.025619      -0.018083      -0.074535       0.005561       0.068975              9.947262      13.409587       2.801356       2.507485       9.048700      -1.884969       7.383499          -0.000001
          128              C       4.776027       1.930730      22.346630       0.111377      26.189982 0.30904410E+03  0.67123757E+04                                 7.659436                            5.841492       0.382103       2.118563                    0.999731      26.524275      74.772951       0.681070       0.414055      -1.059212      -0.021808       0.042330      -0.044737       0.065337      -0.012025       0.014416      -0.036477       0.003364      -0.006740      -0.037991      -0.005646       0.043636              8.731135       4.662170      -1.695916       1.146043      11.054043       1.138572      10.477192           0.000000
          129              C       4.796609       1.993401       1.972836       0.108087      25.688550 0.30799631E+03  0.66742982E+04                                 7.536874                            5.822348       0.598052       2.192021                    0.999332      26.252969      73.575559       0.684800       0.412745      -1.061583       0.036670       0.039068       0.038017       0.065699       0.020654       0.019550       0.027407       0.014496      -0.028139      -0.033618      -0.012014       0.045632              8.539562       6.118994       1.922964       2.022964       9.814950      -1.597977       9.684742           0.000001
          130              C       5.959988       3.646935       2.620706      -0.079155      31.264074 0.38883727E+03  0.89344437E+04                                 8.661181                            6.585781       0.229609       2.040429                    0.999869      29.219718      84.408942       0.637277       0.418290      -1.057721      -0.045510      -0.011899      -0.062181       0.077969       0.047058       0.041364       0.013121      -0.044535      -0.002362      -0.065702      -0.003977       0.069679              9.934153       7.181816       3.044188       1.419110      12.654006      -3.047319       9.966635          -0.000002
          131              C       5.992331       2.704469       3.573025      -0.073672      30.853885 0.38915796E+03  0.89464824E+04                                 8.573646                            6.574915       0.141441       2.010237                    0.999865      29.306642      84.769623       0.639579       0.416568      -1.058478      -0.041107      -0.064657      -0.013362       0.077774       0.040396       0.050043       0.016910      -0.013569       0.050261      -0.062288      -0.010913       0.073201              9.784766       7.045388       1.380392       3.069742       9.753878      -2.904900      12.555032          -0.000002
          132              C       2.410066       0.224167      18.305970       0.119504      25.563707 0.30540923E+03  0.66085259E+04                                 7.529540                            5.798525       0.475400       2.154845                    0.999727      26.183487      73.480568       0.685645       0.412842      -1.060841       0.032791      -0.033062      -0.044790       0.064610      -0.010870      -0.030036       0.018564      -0.018544       0.009406      -0.034950      -0.005809       0.040759              8.589108      10.575348      -1.505235       1.647763       5.894660       2.354077       9.297317           0.000001
          133              C       3.953723      23.200100      17.351214      -0.085689      31.833279 0.40792108E+03  0.94823754E+04                                 8.761667                            6.742694       0.185142       2.021149                    0.999824      29.640539      86.018983       0.630439       0.417948      -1.058329      -0.006917       0.036813       0.068596       0.078157      -0.051162      -0.015607       0.046450       0.039869       0.051423      -0.074521      -0.001098       0.075619             10.038275      14.082934      -2.198022       1.963167       6.218003       1.846910       9.813889          -0.000001
          134              C       2.865812      23.224204      16.547466      -0.076893      31.222106 0.39224123E+03  0.90331692E+04                                 8.634147                            6.591747       0.155684       2.011706                    0.999852      29.441981      85.173964       0.640236       0.415412      -1.059449      -0.059734       0.039979       0.023794       0.075714      -0.029566      -0.012918       0.050238       0.015209       0.088073      -0.060188      -0.009303       0.069491              9.907812      11.151346      -0.808831       2.843187       6.338561       3.072202      12.233528          -0.000002
          135              C       4.056634       2.800885      20.539415      -0.074581      30.384913 0.38343118E+03  0.87776178E+04                                 8.475957                            6.527344       0.214238       2.035889                    0.999866      29.131510      83.941245       0.642096       0.416694      -1.058953       0.029433      -0.067479       0.017189       0.075599      -0.032452       0.032904      -0.025295      -0.049049       0.111215      -0.063154      -0.006060       0.069214              9.627794       5.284084      -1.178672       1.672908      10.482546       2.526591      13.116753          -0.000002
          136              C       4.001748       3.714426      21.525833      -0.072934      30.859487 0.38999283E+03  0.89771630E+04                                 8.623670                            6.618754       0.142172       2.013627                    0.999682      29.300713      85.013293       0.631679       0.421238      -1.054747       0.024790      -0.022605       0.068951       0.076679      -0.038048       0.029772      -0.023170      -0.077605       0.016879      -0.063107      -0.006041       0.069148              9.888877       5.486902      -2.118500       0.789471      13.588689       2.899887      10.591039          -0.000001
          137              C       2.242469       6.105543      24.239091       0.115277      26.131428 0.30828901E+03  0.66966850E+04                                 7.696256                            5.864591       0.438015       2.142050                    0.999776      26.369788      74.515836       0.673993       0.418359      -1.055720      -0.021538      -0.036936       0.050912       0.066485       0.025693      -0.011281      -0.018253      -0.020778       0.047985      -0.035728      -0.003653       0.039381              8.804924      10.484089      -2.103891      -1.955167       8.903727      -2.571775       7.026956           0.000001
          138              C       1.964120       4.533962       1.271383      -0.073666      31.333689 0.39302891E+03  0.90673405E+04                                 8.705127                            6.629545       0.151005       2.012513                    0.999865      29.451222      85.630064       0.633106       0.419348      -1.055615       0.056595       0.023585      -0.045153       0.076145      -0.000396      -0.024194      -0.053920      -0.029113       0.014821      -0.054626      -0.011225       0.065850              9.977972      10.967544      -3.490624      -0.773850      11.114959      -3.568369       7.851413          -0.000001
          139              C       0.867389       5.319753       1.281126      -0.084498      31.380571 0.39814125E+03  0.92198809E+04                                 8.734756                            6.695997       0.224636       2.037874                    0.999781      29.571794      86.291246       0.626316       0.422303      -1.053206       0.003280       0.062888      -0.047242       0.078724      -0.001736      -0.047510      -0.052157       0.025619      -0.018083      -0.074535       0.005561       0.068975              9.947265      13.409591      -2.801362      -2.507483       9.048705      -1.884970       7.383500          -0.000001
          140              C       9.676527      10.121270       2.009370       0.111377      26.189979 0.30904406E+03  0.67123746E+04                                 7.659436                            5.841491       0.382103       2.118563                    0.999731      26.524273      74.772941       0.681070       0.414055      -1.059212      -0.021808      -0.042330       0.044737       0.065337       0.012025      -0.014416      -0.036477       0.003364      -0.006740      -0.037991      -0.005646       0.043636              8.731134       4.662169       1.695916      -1.146043      11.054042       1.138572      10.477191           0.000000
          141              C       9.697109      10.058599      22.383164       0.108087      25.688551 0.30799631E+03  0.66742982E+04                                 7.536873                            5.822348       0.598052       2.192021                    0.999332      26.252970      73.575562       0.684800       0.412745      -1.061583       0.036670      -0.039068      -0.038017       0.065699      -0.020654      -0.019550       0.027407       0.014496      -0.028139      -0.033618      -0.012014       0.045632              8.539562       6.118994      -1.922965      -2.022964       9.814950      -1.597976       9.684741           0.000001
          142              C       1.059488       8.405065      21.735294      -0.079155      31.264078 0.38883731E+03  0.89344450E+04                                 8.661182                            6.585781       0.229609       2.040428                    0.999869      29.219720      84.408958       0.637277       0.418290      -1.057721      -0.045510       0.011899       0.062181       0.077970      -0.047058      -0.041364       0.013121      -0.044535      -0.002362      -0.065702      -0.003977       0.069679              9.934155       7.181818      -3.044190      -1.419109      12.654010      -3.047319       9.966636          -0.000002
          143              C       1.091831       9.347531      20.782975      -0.073672      30.853892 0.38915806E+03  0.89464855E+04                                 8.573648                            6.574917       0.141441       2.010237                    0.999865      29.306646      84.769643       0.639579       0.416568      -1.058478      -0.041107       0.064657       0.013362       0.077774      -0.040396      -0.050043       0.016910      -0.013568       0.050262      -0.062288      -0.010913       0.073201              9.784768       7.045389      -1.380393      -3.069742       9.753881      -2.904902      12.555034          -0.000002
          144              C       7.310566      11.827833       6.050030       0.119504      25.563707 0.30540924E+03  0.66085262E+04                                 7.529540                            5.798526       0.475400       2.154845                    0.999727      26.183487      73.480572       0.685645       0.412842      -1.060841       0.032791       0.033062       0.044790       0.064610       0.010870       0.030036       0.018564      -0.018544       0.009406      -0.034950      -0.005809       0.040759              8.589109      10.575348       1.505236      -1.647763       5.894661       2.354077       9.297318           0.000001
          145              C       8.854223      12.955900       7.004786      -0.085689      31.833278 0.40792107E+03  0.94823750E+04                                 8.761668                            6.742694       0.185141       2.021149                    0.999824      29.640539      86.018984       0.630439       0.417948      -1.058329      -0.006917      -0.036813      -0.068596       0.078156       0.051162       0.015607       0.046450       0.039869       0.051423      -0.074521      -0.001098       0.075619             10.038276      14.082934       2.198022      -1.963167       6.218003       1.846910       9.813889          -0.000001
          146              C       7.766312      12.931796       7.808534      -0.076893      31.222108 0.39224125E+03  0.90331699E+04                                 8.634147                            6.591747       0.155684       2.011706                    0.999852      29.441982      85.173968       0.640236       0.415412      -1.059449      -0.059734      -0.039979      -0.023794       0.075714       0.029566       0.012918       0.050238       0.015209       0.088073      -0.060188      -0.009303       0.069491              9.907812      11.151346       0.808831      -2.843187       6.338562       3.072202      12.233528          -0.000002
          147              C       8.957134       9.251115       3.816585      -0.074581      30.384911 0.38343116E+03  0.87776171E+04                                 8.475956                            6.527344       0.214238       2.035889                    0.999866      29.131509      83.941236       0.642096       0.416694      -1.058953       0.029433       0.067479      -0.017189       0.075599       0.032452      -0.032904      -0.025295      -0.049049       0.111215      -0.063154      -0.006060       0.069214              9.627793       5.284083       1.178672      -1.672908      10.482545       2.526591      13.116751          -0.000002
          148              C       8.902248       8.337574       2.830167      -0.072934      30.859484 0.38999279E+03  0.89771617E+04                                 8.623670                            6.618754       0.142172       2.013627                    0.999682      29.300711      85.013285       0.631679       0.421238      -1.054747       0.024790       0.022605      -0.068951       0.076679       0.038048      -0.029772      -0.023170      -0.077605       0.016879      -0.063107      -0.006041       0.069148              9.888876       5.486902       2.118500      -0.789471      13.588688       2.899886      10.591038          -0.000001
          149              C       2.658031      17.998457      12.061091       0.115277      26.131428 0.30828901E+03  0.66966849E+04                                 7.696256                            5.864591       0.438015       2.142050                    0.999776      26.369788      74.515833       0.673993       0.418359      -1.055720       0.021538       0.036936       0.050912       0.066485       0.025693       0.011281       0.018253      -0.020778       0.047985      -0.035728      -0.003653       0.039381              8.804923      10.484088      -2.103891       1.955167       8.903726       2.571775       7.026955           0.000001
          150              C       2.936380      19.570038      13.449383      -0.073666      31.333691 0.39302892E+03  0.90673409E+04                                 8.705128                            6.629545       0.151005       2.012513                    0.999865      29.451223      85.630070       0.633106       0.419348      -1.055615      -0.056595      -0.023585      -0.045152       0.076145      -0.000396       0.024194       0.053920      -0.029113       0.014821      -0.054626      -0.011225       0.065850              9.977973      10.967545      -3.490624       0.773850      11.114960       3.568369       7.851413          -0.000001
          151              C       4.033111      18.784247      13.459126      -0.084498      31.380572 0.39814126E+03  0.92198812E+04                                 8.734757                            6.695997       0.224636       2.037874                    0.999781      29.571794      86.291250       0.626316       0.422303      -1.053206      -0.003280      -0.062888      -0.047242       0.078724      -0.001736       0.047510       0.052157       0.025619      -0.018083      -0.074535       0.005561       0.068975              9.947266      13.409592      -2.801362       2.507483       9.048706       1.884970       7.383500          -0.000001
          152              C       5.024973      13.982730      14.187370       0.111377      26.189979 0.30904406E+03  0.67123745E+04                                 7.659436                            5.841491       0.382103       2.118563                    0.999731      26.524273      74.772943       0.681070       0.414055      -1.059212       0.021808       0.042330       0.044737       0.065337       0.012025       0.014416       0.036477       0.003364      -0.006740      -0.037991      -0.005646       0.043636              8.731134       4.662169       1.695916       1.146043      11.054042      -1.138571      10.477191           0.000000
          153              C       5.004391      14.045401      10.205164       0.108087      25.688552 0.30799633E+03  0.66742988E+04                                 7.536874                            5.822348       0.598052       2.192021                    0.999332      26.252970      73.575565       0.684800       0.412745      -1.061583      -0.036670       0.039068      -0.038017       0.065699      -0.020654       0.019550      -0.027407       0.014496      -0.028139      -0.033618      -0.012014       0.045632              8.539563       6.118994      -1.922965       2.022964       9.814951       1.597977       9.684743           0.000001
          154              C       3.841012      15.698935       9.557294      -0.079155      31.264077 0.38883730E+03  0.89344446E+04                                 8.661182                            6.585781       0.229609       2.040428                    0.999869      29.219719      84.408954       0.637277       0.418290      -1.057721       0.045510      -0.011899       0.062181       0.077970      -0.047058       0.041364      -0.013121      -0.044535      -0.002362      -0.065702      -0.003977       0.069678              9.934154       7.181817      -3.044189       1.419110      12.654009       3.047319       9.966636          -0.000002
          155              C       3.808669      14.756469       8.604975      -0.073672      30.853888 0.38915799E+03  0.89464834E+04                                 8.573646                            6.574916       0.141441       2.010237                    0.999865      29.306644      84.769630       0.639579       0.416568      -1.058478       0.041107      -0.064657       0.013362       0.077774      -0.040396       0.050043      -0.016910      -0.013569       0.050261      -0.062288      -0.010913       0.073201              9.784766       7.045388      -1.380393       3.069741       9.753878       2.904901      12.555032          -0.000002
          156              C       7.390934      12.276167      18.228030       0.119504      25.563706 0.30540922E+03  0.66085257E+04                                 7.529540                            5.798525       0.475400       2.154845                    0.999727      26.183486      73.480566       0.685645       0.412842      -1.060841      -0.032791      -0.033062       0.044790       0.064610       0.010870      -0.030036      -0.018564      -0.018544       0.009406      -0.034950      -0.005809       0.040759              8.589108      10.575348       1.505236       1.647763       5.894660      -2.354077       9.297317           0.000001
          157              C       5.847277      11.148100      19.182786      -0.085689      31.833278 0.40792106E+03  0.94823747E+04                                 8.761667                            6.742693       0.185141       2.021149                    0.999824      29.640539      86.018982       0.630439       0.417948      -1.058329       0.006917       0.036813      -0.068596       0.078157       0.051162      -0.015607      -0.046450       0.039869       0.051423      -0.074521      -0.001098       0.075619             10.038275      14.082934       2.198022       1.963167       6.218003      -1.846909       9.813889          -0.000001
          158              C       6.935188      11.172204      19.986534      -0.076893      31.222110 0.39224128E+03  0.90331710E+04                                 8.634148                            6.591748       0.155684       2.011706                    0.999852      29.441983      85.173973       0.640236       0.415412      -1.059449       0.059734       0.039979      -0.023794       0.075714       0.029566      -0.012918      -0.050238       0.015209       0.088073      -0.060188      -0.009303       0.069491              9.907813      11.151348       0.808831       2.843188       6.338562      -3.072202      12.233528          -0.000002
          159              C       5.744366      14.852885      15.994585      -0.074581      30.384912 0.38343117E+03  0.87776175E+04                                 8.475956                            6.527344       0.214238       2.035889                    0.999866      29.131509      83.941239       0.642096       0.416694      -1.058953      -0.029433      -0.067479      -0.017189       0.075599       0.032452       0.032904       0.025295      -0.049049       0.111215      -0.063154      -0.006060       0.069214              9.627794       5.284083       1.178672       1.672908      10.482546      -2.526591      13.116752          -0.000002
          160              C       5.799252      15.766426      15.008167      -0.072934      30.859483 0.38999277E+03  0.89771610E+04                                 8.623669                            6.618754       0.142172       2.013627                    0.999682      29.300711      85.013283       0.631679       0.421238      -1.054747      -0.024790      -0.022605      -0.068951       0.076679       0.038048       0.029772       0.023170      -0.077605       0.016879      -0.063107      -0.006041       0.069148              9.888875       5.486902       2.118500       0.789471      13.588688      -2.899886      10.591037          -0.000001
          161              C       2.242469       5.946457      12.061091       0.115277      26.131423 0.30828895E+03  0.66966831E+04                                 7.696255                            5.864590       0.438016       2.142050                    0.999776      26.369785      74.515819       0.673993       0.418358      -1.055720      -0.021538       0.036936       0.050912       0.066485      -0.025693      -0.011281       0.018253      -0.020778       0.047985      -0.035728      -0.003653       0.039381              8.804922      10.484086       2.103890      -1.955167       8.903725       2.571774       7.026954           0.000001
          162              C       1.964120       7.518038      13.449383      -0.073666      31.333683 0.39302880E+03  0.90673373E+04                                 8.705126                            6.629544       0.151005       2.012513                    0.999865      29.451218      85.630050       0.633106       0.419348      -1.055615       0.056595      -0.023585      -0.045152       0.076145       0.000396      -0.024194       0.053920      -0.029113       0.014820      -0.054626      -0.011225       0.065850              9.977971      10.967543       3.490624      -0.773850      11.114958       3.568368       7.851412          -0.000001
          163              C       0.867389       6.732247      13.459126      -0.084498      31.380569 0.39814122E+03  0.92198801E+04                                 8.734756                            6.695997       0.224636       2.037874                    0.999781      29.571792      86.291240       0.626316       0.422303      -1.053206       0.003280      -0.062888      -0.047242       0.078724       0.001736      -0.047510       0.052157       0.025619      -0.018083      -0.074535       0.005561       0.068975              9.947265      13.409591       2.801362      -2.507483       9.048705       1.884970       7.383499          -0.000001
          164              C       9.676527       1.930730      14.187370       0.111377      26.189983 0.30904413E+03  0.67123765E+04                                 7.659437                            5.841492       0.382103       2.118563                    0.999731      26.524276      74.772954       0.681070       0.414055      -1.059212      -0.021808       0.042330       0.044737       0.065337      -0.012025      -0.014416       0.036477       0.003364      -0.006740      -0.037991      -0.005646       0.043636              8.731135       4.662170      -1.695916      -1.146043      11.054044      -1.138572      10.477192           0.000000
          165              C       9.697109       1.993401      10.205164       0.108087      25.688551 0.30799631E+03  0.66742982E+04                                 7.536874                            5.822348       0.598052       2.192021                    0.999332      26.252970      73.575563       0.684800       0.412745      -1.061583       0.036670       0.039068      -0.038017       0.065699       0.020654      -0.019550      -0.027407       0.014496      -0.028139      -0.033618      -0.012014       0.045632              8.539562       6.118994       1.922965      -2.022964       9.814950       1.597977       9.684742           0.000001
          166              C       1.059488       3.646935       9.557294      -0.079155      31.264081 0.38883736E+03  0.89344463E+04                                 8.661183                            6.585782       0.229609       2.040428                    0.999869      29.219722      84.408964       0.637277       0.418290      -1.057721      -0.045510      -0.011899       0.062181       0.077970       0.047058      -0.041364      -0.013121      -0.044535      -0.002362      -0.065702      -0.003977       0.069679              9.934155       7.181818       3.044189      -1.419110      12.654010       3.047319       9.966637          -0.000002
          167              C       1.091831       2.704469       8.604975      -0.073672      30.853894 0.38915808E+03  0.89464861E+04                                 8.573648                            6.574917       0.141440       2.010237                    0.999865      29.306647      84.769647       0.639579       0.416568      -1.058478      -0.041107      -0.064657       0.013362       0.077774       0.040396      -0.050043      -0.016910      -0.013568       0.050262      -0.062288      -0.010913       0.073201              9.784768       7.045390       1.380393      -3.069742       9.753881       2.904902      12.555035          -0.000002
          168              C       7.310566       0.224167      18.228030       0.119504      25.563704 0.30540920E+03  0.66085252E+04                                 7.529540                            5.798525       0.475400       2.154845                    0.999727      26.183485      73.480563       0.685645       0.412842      -1.060841       0.032791      -0.033062       0.044790       0.064610      -0.010870       0.030036      -0.018564      -0.018544       0.009406      -0.034950      -0.005809       0.040759              8.589108      10.575347      -1.505235      -1.647763       5.894660      -2.354077       9.297317           0.000001
          169              C       8.854223      23.200100      19.182786      -0.085689      31.833279 0.40792109E+03  0.94823754E+04                                 8.761667                            6.742694       0.185142       2.021149                    0.999824      29.640539      86.018980       0.630439       0.417948      -1.058329      -0.006917       0.036813      -0.068596       0.078157      -0.051162       0.015607      -0.046450       0.039869       0.051423      -0.074521      -0.001098       0.075619             10.038275      14.082933      -2.198022      -1.963167       6.218003      -1.846910       9.813889          -0.000001
          170              C       7.766312      23.224204      19.986534      -0.076893      31.222101 0.39224115E+03  0.90331669E+04                                 8.634146                            6.591746       0.155684       2.011706                    0.999852      29.441978      85.173951       0.640236       0.415412      -1.059449      -0.059734       0.039979      -0.023794       0.075714      -0.029566       0.012918      -0.050238       0.015209       0.088073      -0.060188      -0.009303       0.069491              9.907810      11.151344      -0.808831      -2.843186       6.338561      -3.072201      12.233526          -0.000002
          171              C       8.957134       2.800885      15.994585      -0.074581      30.384911 0.38343113E+03  0.87776166E+04                                 8.475956                            6.527344       0.214238       2.035889                    0.999866      29.131509      83.941242       0.642096       0.416694      -1.058953       0.029433      -0.067479      -0.017189       0.075599      -0.032452      -0.032904       0.025295      -0.049049       0.111215      -0.063154      -0.006060       0.069214              9.627794       5.284083      -1.178672      -1.672909      10.482545      -2.526591      13.116753          -0.000002
          172              C       8.902248       3.714426      15.008167      -0.072934      30.859486 0.38999282E+03  0.89771627E+04                                 8.623670                            6.618755       0.142172       2.013627                    0.999682      29.300712      85.013291       0.631679       0.421238      -1.054747       0.024790      -0.022605      -0.068951       0.076679      -0.038048      -0.029772       0.023170      -0.077605       0.016879      -0.063107      -0.006041       0.069148              9.888877       5.486902      -2.118500      -0.789471      13.588689      -2.899887      10.591039          -0.000001
          173              C       2.658031      18.157543      24.239091       0.115277      26.131425 0.30828897E+03  0.66966837E+04                                 7.696255                            5.864590       0.438015       2.142050                    0.999776      26.369786      74.515824       0.673993       0.418359      -1.055720       0.021538      -0.036936       0.050912       0.066485      -0.025693       0.011281      -0.018253      -0.020778       0.047985      -0.035728      -0.003653       0.039381              8.804922      10.484087       2.103891       1.955167       8.903725      -2.571774       7.026955           0.000001
          174              C       2.936380      16.585962       1.271383      -0.073666      31.333691 0.39302892E+03  0.90673410E+04                                 8.705128                            6.629545       0.151005       2.012513                    0.999865      29.451223      85.630073       0.633106       0.419348      -1.055615      -0.056595       0.023585      -0.045152       0.076145       0.000396       0.024194      -0.053920      -0.029113       0.014820      -0.054626      -0.011225       0.065850              9.977973      10.967545       3.490625       0.773850      11.114961      -3.568369       7.851413          -0.000001
          175              C       4.033111      17.371753       1.281126      -0.084498      31.380574 0.39814130E+03  0.92198823E+04                                 8.734757                            6.695997       0.224636       2.037874                    0.999781      29.571795      86.291253       0.626316       0.422303      -1.053206      -0.003280       0.062888      -0.047242       0.078724       0.001736       0.047510      -0.052157       0.025619      -0.018083      -0.074535       0.005561       0.068975              9.947266      13.409593       2.801363       2.507483       9.048706      -1.884970       7.383500          -0.000001
          176              C       5.024973      22.173270       2.009370       0.111377      26.189984 0.30904413E+03  0.67123765E+04                                 7.659437                            5.841492       0.382103       2.118563                    0.999731      26.524276      74.772956       0.681070       0.414055      -1.059212       0.021808      -0.042330       0.044737       0.065337      -0.012025       0.014416      -0.036477       0.003364      -0.006740      -0.037991      -0.005646       0.043636              8.731136       4.662170      -1.695916       1.146043      11.054044       1.138573      10.477193           0.000000
          177              C       5.004391      22.110599      22.383164       0.108087      25.688553 0.30799635E+03  0.66742993E+04                                 7.536874                            5.822348       0.598052       2.192021                    0.999332      26.252971      73.575566       0.684800       0.412745      -1.061583      -0.036670      -0.039068      -0.038017       0.065699       0.020654       0.019550       0.027407       0.014496      -0.028139      -0.033618      -0.012014       0.045632              8.539562       6.118994       1.922965       2.022964       9.814951      -1.597977       9.684743           0.000001
          178              C       3.841012      20.457065      21.735294      -0.079155      31.264078 0.38883732E+03  0.89344451E+04                                 8.661182                            6.585781       0.229609       2.040428                    0.999869      29.219720      84.408955       0.637277       0.418290      -1.057721       0.045510       0.011899       0.062181       0.077970       0.047057       0.041364       0.013121      -0.044535      -0.002362      -0.065702      -0.003977       0.069678              9.934154       7.181817       3.044189       1.419110      12.654009      -3.047319       9.966637          -0.000002
          179              C       3.808669      21.399531      20.782975      -0.073672      30.853889 0.38915801E+03  0.89464839E+04                                 8.573646                            6.574916       0.141441       2.010237                    0.999865      29.306645      84.769635       0.639579       0.416568      -1.058478       0.041107       0.064657       0.013362       0.077774       0.040396       0.050043       0.016910      -0.013568       0.050261      -0.062288      -0.010913       0.073201              9.784767       7.045388       1.380393       3.069742       9.753878      -2.904901      12.555033          -0.000002
          180              C       7.390934      23.879833       6.050030       0.119504      25.563704 0.30540920E+03  0.66085253E+04                                 7.529540                            5.798525       0.475400       2.154845                    0.999727      26.183485      73.480563       0.685645       0.412842      -1.060841      -0.032791       0.033062       0.044790       0.064610      -0.010870      -0.030036       0.018564      -0.018544       0.009406      -0.034950      -0.005809       0.040759              8.589108      10.575348      -1.505235       1.647763       5.894660       2.354077       9.297317           0.000001
          181              C       5.847277       0.903900       7.004786      -0.085689      31.833280 0.40792110E+03  0.94823758E+04                                 8.761668                            6.742694       0.185141       2.021149                    0.999824      29.640540      86.018986       0.630439       0.417948      -1.058329       0.006917      -0.036813      -0.068596       0.078156      -0.051162      -0.015607       0.046450       0.039869       0.051423      -0.074521      -0.001098       0.075619             10.038276      14.082934      -2.198022       1.963167       6.218003       1.846910       9.813889          -0.000001
          182              C       6.935188       0.879796       7.808534      -0.076893      31.222106 0.39224124E+03  0.90331696E+04                                 8.634147                            6.591747       0.155684       2.011706                    0.999852      29.441981      85.173964       0.640236       0.415412      -1.059449       0.059734      -0.039979      -0.023794       0.075714      -0.029566      -0.012918       0.050238       0.015209       0.088073      -0.060188      -0.009303       0.069491              9.907812      11.151346      -0.808831       2.843187       6.338561       3.072201      12.233528          -0.000002
          183              C       5.744366      21.303115       3.816585      -0.074581      30.384910 0.38343113E+03  0.87776165E+04                                 8.475956                            6.527344       0.214238       2.035889                    0.999866      29.131509      83.941239       0.642096       0.416694      -1.058953      -0.029433       0.067479      -0.017189       0.075599      -0.032452       0.032904      -0.025295      -0.049049       0.111215      -0.063154      -0.006060       0.069214              9.627793       5.284083      -1.178672       1.672908      10.482544       2.526590      13.116753          -0.000002
          184              C       5.799252      20.389574       2.830167      -0.072934      30.859487 0.38999284E+03  0.89771632E+04                                 8.623670                            6.618755       0.142172       2.013627                    0.999682      29.300713      85.013292       0.631679       0.421238      -1.054747      -0.024790       0.022605      -0.068951       0.076679      -0.038048       0.029772      -0.023170      -0.077605       0.016879      -0.063107      -0.006041       0.069148              9.888877       5.486902      -2.118500       0.789471      13.588688       2.899887      10.591039          -0.000001
          185              C       7.558531      17.998457       0.116909       0.115277      26.131428 0.30828901E+03  0.66966849E+04                                 7.696256                            5.864591       0.438015       2.142050                    0.999776      26.369788      74.515833       0.673993       0.418359      -1.055720       0.021538       0.036936      -0.050912       0.066485       0.025693      -0.011281      -0.018253      -0.020778       0.047985      -0.035728      -0.003653       0.039381              8.804923      10.484088      -2.103891      -1.955167       8.903726      -2.571775       7.026955           0.000001
          186              C       7.836880      19.570038      23.084617      -0.073666      31.333689 0.39302889E+03  0.90673401E+04                                 8.705128                            6.629545       0.151005       2.012513                    0.999865      29.451222      85.630066       0.633106       0.419348      -1.055615      -0.056595      -0.023585       0.045152       0.076145      -0.000396      -0.024194      -0.053920      -0.029113       0.014821      -0.054626      -0.011225       0.065850              9.977972      10.967545      -3.490624      -0.773851      11.114959      -3.568369       7.851413          -0.000001
          187              C       8.933611      18.784247      23.074874      -0.084498      31.380573 0.39814127E+03  0.92198816E+04                                 8.734757                            6.695997       0.224635       2.037874                    0.999781      29.571795      86.291252       0.626316       0.422303      -1.053206      -0.003280      -0.062888       0.047242       0.078724      -0.001736      -0.047510      -0.052157       0.025619      -0.018083      -0.074535       0.005561       0.068975              9.947266      13.409592      -2.801362      -2.507484       9.048706      -1.884970       7.383500          -0.000001
          188              C       0.124473      13.982730      22.346630       0.111377      26.189980 0.30904408E+03  0.67123751E+04                                 7.659436                            5.841491       0.382103       2.118563                    0.999731      26.524274      74.772945       0.681070       0.414055      -1.059212       0.021808       0.042330      -0.044737       0.065337       0.012025      -0.014416      -0.036477       0.003364      -0.006740      -0.037991      -0.005646       0.043636              8.731134       4.662169       1.695916      -1.146043      11.054042       1.138572      10.477191           0.000000
          189              C       0.103891      14.045401       1.972836       0.108087      25.688551 0.30799633E+03  0.66742986E+04                                 7.536874                            5.822348       0.598052       2.192021                    0.999332      26.252970      73.575563       0.684800       0.412745      -1.061583      -0.036670       0.039068       0.038017       0.065699      -0.020654      -0.019550       0.027407       0.014497      -0.028139      -0.033618      -0.012014       0.045632              8.539562       6.118994      -1.922965      -2.022964       9.814950      -1.597977       9.684742           0.000001
          190              C       8.741512      15.698935       2.620706      -0.079155      31.264076 0.38883729E+03  0.89344444E+04                                 8.661182                            6.585781       0.229609       2.040428                    0.999869      29.219719      84.408954       0.637277       0.418290      -1.057721       0.045510      -0.011899      -0.062181       0.077970      -0.047058      -0.041364       0.013121      -0.044535      -0.002362      -0.065702      -0.003977       0.069679              9.934154       7.181817      -3.044189      -1.419110      12.654009      -3.047319       9.966636          -0.000002
          191              C       8.709169      14.756469       3.573025      -0.073672      30.853892 0.38915805E+03  0.89464851E+04                                 8.573647                            6.574916       0.141441       2.010237                    0.999865      29.306646      84.769641       0.639579       0.416568      -1.058478       0.041107      -0.064657      -0.013362       0.077774      -0.040396      -0.050043       0.016910      -0.013568       0.050261      -0.062288      -0.010913       0.073201              9.784768       7.045389      -1.380393      -3.069742       9.753880      -2.904901      12.555034          -0.000002
          192              C       2.490434      12.276167      18.305970       0.119504      25.563706 0.30540923E+03  0.66085261E+04                                 7.529540                            5.798525       0.475400       2.154845                    0.999727      26.183487      73.480569       0.685645       0.412842      -1.060841      -0.032791      -0.033062      -0.044790       0.064610       0.010870       0.030036       0.018564      -0.018544       0.009406      -0.034950      -0.005809       0.040759              8.589108      10.575348       1.505236      -1.647763       5.894660       2.354077       9.297317           0.000001
          193              C       0.946777      11.148100      17.351214      -0.085689      31.833278 0.40792107E+03  0.94823751E+04                                 8.761667                            6.742694       0.185141       2.021149                    0.999824      29.640539      86.018983       0.630439       0.417948      -1.058329       0.006917       0.036813       0.068596       0.078156       0.051162       0.015607       0.046450       0.039869       0.051423      -0.074521      -0.001098       0.075619             10.038275      14.082934       2.198023      -1.963166       6.218003       1.846910       9.813889          -0.000001
          194              C       2.034688      11.172204      16.547466      -0.076893      31.222106 0.39224123E+03  0.90331694E+04                                 8.634147                            6.591747       0.155684       2.011706                    0.999852      29.441981      85.173962       0.640236       0.415412      -1.059449       0.059734       0.039979       0.023794       0.075714       0.029566       0.012918       0.050238       0.015209       0.088073      -0.060188      -0.009303       0.069491              9.907811      11.151346       0.808831      -2.843187       6.338561       3.072201      12.233527          -0.000002
          195              C       0.843866      14.852885      20.539415      -0.074581      30.384908 0.38343109E+03  0.87776153E+04                                 8.475955                            6.527343       0.214238       2.035889                    0.999866      29.131507      83.941230       0.642096       0.416694      -1.058953      -0.029433      -0.067479       0.017189       0.075599       0.032452      -0.032904      -0.025295      -0.049049       0.111215      -0.063154      -0.006060       0.069214              9.627793       5.284083       1.178672      -1.672908      10.482544       2.526590      13.116751          -0.000002
          196              C       0.898752      15.766426      21.525833      -0.072934      30.859483 0.38999278E+03  0.89771614E+04                                 8.623669                            6.618754       0.142172       2.013627                    0.999682      29.300711      85.013282       0.631679       0.421238      -1.054747      -0.024790      -0.022605       0.068951       0.076679       0.038048      -0.029772      -0.023170      -0.077605       0.016879      -0.063107      -0.006041       0.069148              9.888875       5.486901       2.118500      -0.789471      13.588687       2.899886      10.591037          -0.000001
          197              C       7.142969       6.105543      12.294909       0.115277      26.131430 0.30828902E+03  0.66966851E+04                                 7.696257                            5.864591       0.438015       2.142050                    0.999776      26.369788      74.515834       0.673993       0.418359      -1.055720      -0.021538      -0.036936      -0.050912       0.066485       0.025693       0.011281       0.018253      -0.020778       0.047985      -0.035728      -0.003653       0.039381              8.804924      10.484090      -2.103892       1.955167       8.903727       2.571774       7.026955           0.000001
          198              C       6.864620       4.533962      10.906617      -0.073666      31.333695 0.39302913E+03  0.90673468E+04                                 8.705129                            6.629547       0.151005       2.012513                    0.999865      29.451222      85.630066       0.633106       0.419348      -1.055615       0.056595       0.023585       0.045153       0.076145      -0.000396       0.024194       0.053920      -0.029113       0.014820      -0.054626      -0.011225       0.065850              9.977973      10.967546      -3.490622       0.773852      11.114958       3.568369       7.851415          -0.000001
          199              C       5.767888       5.319753      10.896874      -0.084498      31.380560 0.39814126E+03  0.92198811E+04                                 8.734755                            6.695998       0.224636       2.037874                    0.999781      29.571794      86.291249       0.626316       0.422303      -1.053206       0.003280       0.062888       0.047242       0.078724      -0.001736       0.047510       0.052157       0.025619      -0.018083      -0.074535       0.005561       0.068975              9.947263      13.409588      -2.801356       2.507485       9.048700       1.884969       7.383500          -0.000001
          200              C       4.776027      10.121270      10.168630       0.111377      26.189980 0.30904408E+03  0.67123752E+04                                 7.659436                            5.841491       0.382103       2.118563                    0.999731      26.524274      74.772945       0.681070       0.414055      -1.059212      -0.021808      -0.042330      -0.044737       0.065337       0.012025       0.014416       0.036477       0.003364      -0.006740      -0.037991      -0.005646       0.043636              8.731134       4.662169       1.695916       1.146043      11.054043      -1.138572      10.477191           0.000000
          201              C       4.796609      10.058599      14.150836       0.108087      25.688553 0.30799635E+03  0.66742993E+04                                 7.536874                            5.822349       0.598052       2.192021                    0.999332      26.252971      73.575568       0.684800       0.412745      -1.061583       0.036670      -0.039068       0.038017       0.065699      -0.020654       0.019550      -0.027407       0.014496      -0.028139      -0.033618      -0.012014       0.045632              8.539563       6.118994      -1.922965       2.022964       9.814951       1.597977       9.684743           0.000001
          202              C       5.959988       8.405065      14.798706      -0.079155      31.264078 0.38883731E+03  0.89344451E+04                                 8.661183                            6.585782       0.229609       2.040428                    0.999869      29.219720      84.408959       0.637277       0.418291      -1.057721      -0.045510       0.011899      -0.062181       0.077970      -0.047058       0.041364      -0.013121      -0.044535      -0.002362      -0.065702      -0.003977       0.069678              9.934155       7.181818      -3.044189       1.419110      12.654010       3.047320       9.966637          -0.000002
          203              C       5.992331       9.347531      15.751025      -0.073672      30.853890 0.38915801E+03  0.89464841E+04                                 8.573647                            6.574916       0.141441       2.010237                    0.999865      29.306645      84.769638       0.639579       0.416568      -1.058478      -0.041107       0.064657      -0.013362       0.077774      -0.040396       0.050043      -0.016910      -0.013568       0.050262      -0.062288      -0.010913       0.073201              9.784767       7.045389      -1.380393       3.069742       9.753879       2.904901      12.555034          -0.000002
          204              C       2.410066      11.827833       6.127970       0.119504      25.563704 0.30540920E+03  0.66085252E+04                                 7.529539                            5.798525       0.475400       2.154845                    0.999727      26.183485      73.480561       0.685645       0.412842      -1.060841       0.032791       0.033062      -0.044790       0.064610       0.010870      -0.030036      -0.018564      -0.018544       0.009406      -0.034950      -0.005809       0.040759              8.589108      10.575347       1.505235       1.647763       5.894660      -2.354077       9.297316           0.000001
          205              C       3.953723      12.955900       5.173214      -0.085689      31.833275 0.40792102E+03  0.94823737E+04                                 8.761667                            6.742693       0.185141       2.021149                    0.999824      29.640537      86.018975       0.630439       0.417948      -1.058329      -0.006917      -0.036813       0.068596       0.078156       0.051162      -0.015607      -0.046450       0.039869       0.051423      -0.074521      -0.001098       0.075619             10.038275      14.082933       2.198022       1.963166       6.218003      -1.846909       9.813888          -0.000001
          206              C       2.865812      12.931796       4.369466      -0.076893      31.222109 0.39224128E+03  0.90331710E+04                                 8.634148                            6.591748       0.155684       2.011706                    0.999852      29.441982      85.173969       0.640236       0.415412      -1.059449      -0.059734      -0.039979       0.023794       0.075714       0.029566      -0.012918      -0.050238       0.015209       0.088073      -0.060188      -0.009303       0.069491              9.907812      11.151348       0.808832       2.843187       6.338562      -3.072201      12.233528          -0.000002
          207              C       4.056634       9.251115       8.361415      -0.074581      30.384908 0.38343111E+03  0.87776157E+04                                 8.475955                            6.527343       0.214238       2.035889                    0.999866      29.131507      83.941229       0.642096       0.416694      -1.058953       0.029433       0.067479       0.017189       0.075599       0.032452       0.032904       0.025295      -0.049049       0.111215      -0.063154      -0.006060       0.069214              9.627793       5.284083       1.178672       1.672908      10.482544      -2.526590      13.116751          -0.000002
          208              C       4.001748       8.337574       9.347833      -0.072934      30.859483 0.38999279E+03  0.89771615E+04                                 8.623669                            6.618754       0.142172       2.013627                    0.999682      29.300711      85.013283       0.631679       0.421238      -1.054747       0.024790       0.022605       0.068951       0.076679       0.038048       0.029772       0.023170      -0.077605       0.016879      -0.063107      -0.006041       0.069148              9.888876       5.486902       2.118500       0.789471      13.588688      -2.899886      10.591038          -0.000001
          209              N       8.754253      18.364838      11.793175      -0.262918      39.052974 0.51592073E+03  0.12473449E+05                                 9.689201                            7.353806       0.044418       2.029439                    0.998800      28.505759      79.178259       0.644510       0.393072      -1.095777      -0.055819      -0.097510      -0.050638       0.123240      -0.004138      -0.036239       0.026730       0.026044      -0.002156      -0.043152      -0.007028       0.050180             11.726549      14.808946       5.850676      -0.856175      12.732202       2.498832       7.638499          -0.000000
          210              N       6.949889      17.068042      11.798046      -0.274567      39.777882 0.53321693E+03  0.12981708E+05                                 9.781057                            7.455885       0.030361       2.020322                    0.999064      28.710361      79.690814       0.643506       0.390954      -1.098664       0.110784       0.021817      -0.046491       0.122108       0.005854      -0.020870       0.042744      -0.028175      -0.004352      -0.048315      -0.003158       0.051473             11.804628      16.706452       5.184935      -2.657005      10.821205       1.354369       7.886228          -0.000000
          211              N       0.427324      20.927093      10.490129      -0.263679      39.188827 0.51830300E+03  0.12534214E+05                                 9.674227                            7.344908       0.009614       2.014068                    0.999239      28.540593      79.052590       0.648892       0.390320      -1.098691       0.016705       0.021773      -0.120583       0.123666      -0.023086      -0.016375       0.012738      -0.063902      -0.019527      -0.040612      -0.007605       0.048217             11.710191       5.821977      -1.125895      -1.084014      14.086467      -5.516487      15.222128           0.000000
          212              N       0.344015      22.455286       8.872891      -0.275934      40.666373 0.53524491E+03  0.13034045E+05                                 9.894682                            7.441203       0.013043       2.010956                    0.999149      28.793061      79.741280       0.648357       0.387940      -1.101586       0.026342      -0.115248       0.027467       0.121369      -0.023044      -0.028036       0.010654      -0.039143       0.117489      -0.054869       0.000865       0.054004             12.089260       6.052396      -2.177928      -0.290300      16.578649      -5.687876      13.636735          -0.000000
          213              N       9.446204      22.476980      15.346716      -0.271826      39.550793 0.53709281E+03  0.13105782E+05                                 9.760976                            7.510673       0.016424       2.017471                    0.998748      28.741723      79.988304       0.637313       0.393858      -1.096130      -0.029516      -0.112746      -0.031092       0.120622       0.037776      -0.035993      -0.004138       0.002462       0.068247      -0.056225       0.000575       0.055651             11.600098       7.363048       2.320330      -1.168405      14.503293       5.297774      12.933954          -0.000001
          214              N       9.498149      20.905399      13.766011      -0.266256      39.305546 0.52349373E+03  0.12700455E+05                                 9.730516                            7.420124       0.085725       2.044033                    0.998630      28.545595      79.379808       0.640112       0.394405      -1.095047      -0.031639       0.025010       0.114126       0.121042       0.033677      -0.035775      -0.002214      -0.036302      -0.057660      -0.055621       0.001255       0.054365             11.576875       7.604397       0.896431      -2.848596      12.562368       5.044090      14.563860          -0.000000
          215              N       1.227085       0.173549       6.305768      -0.275369      40.271976 0.54051430E+03  0.13199884E+05                                 9.871125                            7.519791       0.064899       2.035868                    0.998379      28.677528      79.637748       0.639304       0.392316      -1.098066       0.050730       0.043940      -0.098829       0.119464      -0.044939       0.006823      -0.023745       0.032865       0.016710      -0.054894       0.001694       0.053199             11.981168      15.015296      -0.912819      -5.453658       6.850332      -2.150174      14.077875          -0.000000
          216              N       3.029489       0.197653       4.983238      -0.272286      39.807060 0.52933195E+03  0.12856321E+05                                 9.766273                            7.415567       0.014957       2.014860                    0.999070      28.642264      79.260333       0.647330       0.389576      -1.100256      -0.112336       0.039420       0.019019       0.120561      -0.005619       0.012599      -0.042211       0.031253       0.075998      -0.051512      -0.000842       0.052354             11.852370      17.467607      -1.591787      -4.622976       6.642737      -1.686849      11.446767          -0.000000
          217              N       5.947247       5.739162      23.971175      -0.262918      39.052972 0.51592075E+03  0.12473449E+05                                 9.689201                            7.353806       0.044418       2.029439                    0.998800      28.505758      79.178255       0.644510       0.393072      -1.095777       0.055819       0.097510      -0.050638       0.123240      -0.004138       0.036239      -0.026730       0.026044      -0.002156      -0.043152      -0.007028       0.050180             11.726548      14.808946       5.850671       0.856179      12.732198      -2.498831       7.638499          -0.000000
          218              N       7.751611       7.035958      23.976046      -0.274567      39.777878 0.53321690E+03  0.12981707E+05                                 9.781056                            7.455884       0.030361       2.020322                    0.999064      28.710360      79.690811       0.643506       0.390954      -1.098664      -0.110784      -0.021817      -0.046491       0.122108       0.005854       0.020870      -0.042744      -0.028175      -0.004352      -0.048315      -0.003158       0.051473             11.804627      16.706449       5.184934       2.657004      10.821205      -1.354370       7.886228          -0.000000
          219              N       4.473176       3.176907      22.668129      -0.263679      39.188827 0.51830299E+03  0.12534214E+05                                 9.674227                            7.344908       0.009614       2.014068                    0.999239      28.540593      79.052590       0.648892       0.390320      -1.098691      -0.016705      -0.021773      -0.120583       0.123666      -0.023086       0.016375      -0.012738      -0.063902      -0.019527      -0.040612      -0.007605       0.048217             11.710190       5.821977      -1.125895       1.084014      14.086467       5.516487      15.222127          -0.000000
          220              N       4.556485       1.648714      21.050891      -0.275934      40.666374 0.53524494E+03  0.13034046E+05                                 9.894682                            7.441203       0.013043       2.010956                    0.999149      28.793062      79.741281       0.648357       0.387940      -1.101586      -0.026342       0.115248       0.027467       0.121369      -0.023044       0.028036      -0.010654      -0.039143       0.117489      -0.054869       0.000865       0.054004             12.089260       6.052396      -2.177928       0.290300      16.578648       5.687876      13.636735          -0.000000
          221              N       5.255296       1.627020       3.168716      -0.271826      39.550790 0.53709277E+03  0.13105781E+05                                 9.760976                            7.510673       0.016424       2.017471                    0.998748      28.741722      79.988298       0.637313       0.393858      -1.096130       0.029516       0.112746      -0.031092       0.120622       0.037776       0.035993       0.004138       0.002462       0.068247      -0.056225       0.000575       0.055651             11.600097       7.363047       2.320330       1.168405      14.503291      -5.297773      12.933953          -0.000001
          222              N       5.203351       3.198601       1.588011      -0.266256      39.305546 0.52349374E+03  0.12700455E+05                                 9.730516                            7.420125       0.085725       2.044033                    0.998630      28.545595      79.379809       0.640112       0.394405      -1.095047       0.031639      -0.025010       0.114126       0.121042       0.033677       0.035775       0.002214      -0.036302      -0.057660      -0.055621       0.001255       0.054365             11.576875       7.604397       0.896430       2.848597      12.562368      -5.044090      14.563861          -0.000000
          223              N       3.673415      23.930451      18.483768      -0.275369      40.271978 0.54051433E+03  0.13199885E+05                                 9.871125                            7.519791       0.064899       2.035868                    0.998379      28.677529      79.637750       0.639304       0.392316      -1.098066      -0.050730      -0.043940      -0.098829       0.119464      -0.044939      -0.006823       0.023745       0.032865       0.016710      -0.054894       0.001694       0.053199             11.981167      15.015295      -0.912819       5.453658       6.850332       2.150174      14.077875          -0.000000
          224              N       1.871011      23.906347      17.161238      -0.272286      39.807060 0.52933194E+03  0.12856321E+05                                 9.766273                            7.415567       0.014957       2.014860                    0.999070      28.642264      79.260333       0.647330       0.389576      -1.100256       0.112336      -0.039420       0.019019       0.120561      -0.005619      -0.012599       0.042211       0.031253       0.075998      -0.051512      -0.000842       0.052354             11.852370      17.467608      -1.591787       4.622977       6.642737       1.686849      11.446767          -0.000001
          225              N       1.046747       6.312838       0.384825      -0.262918      39.052972 0.51592069E+03  0.12473448E+05                                 9.689201                            7.353805       0.044418       2.029439                    0.998800      28.505758      79.178255       0.644510       0.393072      -1.095777       0.055819      -0.097510       0.050638       0.123240       0.004138      -0.036239      -0.026730       0.026044      -0.002156      -0.043152      -0.007028       0.050180             11.726548      14.808945      -5.850675      -0.856175      12.732201      -2.498832       7.638499          -0.000000
          226              N       2.851111       5.016042       0.379954      -0.274567      39.777880 0.53321690E+03  0.12981707E+05                                 9.781057                            7.455885       0.030361       2.020322                    0.999064      28.710360      79.690814       0.643506       0.390954      -1.098664      -0.110784       0.021817       0.046491       0.122108      -0.005854      -0.020870      -0.042744      -0.028175      -0.004352      -0.048315      -0.003158       0.051473             11.804629      16.706452      -5.184936      -2.657005      10.821205      -1.354369       7.886228          -0.000000
          227              N       9.373676       8.875093       1.687871      -0.263679      39.188826 0.51830299E+03  0.12534214E+05                                 9.674227                            7.344908       0.009614       2.014068                    0.999239      28.540593      79.052588       0.648892       0.390320      -1.098691      -0.016705       0.021773       0.120583       0.123666       0.023086      -0.016375      -0.012738      -0.063902      -0.019527      -0.040612      -0.007605       0.048217             11.710190       5.821977       1.125895      -1.084014      14.086466       5.516486      15.222127          -0.000000
          228              N       9.456985      10.403286       3.305109      -0.275934      40.666374 0.53524494E+03  0.13034046E+05                                 9.894682                            7.441203       0.013043       2.010956                    0.999149      28.793062      79.741280       0.648357       0.387940      -1.101586      -0.026342      -0.115248      -0.027467       0.121369       0.023044      -0.028036      -0.010654      -0.039143       0.117489      -0.054869       0.000865       0.054004             12.089259       6.052396       2.177928      -0.290300      16.578648       5.687876      13.636734          -0.000000
          229              N       0.354796      10.424980      21.187284      -0.271826      39.550792 0.53709280E+03  0.13105782E+05                                 9.760976                            7.510673       0.016424       2.017471                    0.998748      28.741723      79.988302       0.637313       0.393858      -1.096130       0.029516      -0.112746       0.031092       0.120622      -0.037776      -0.035993       0.004138       0.002462       0.068247      -0.056225       0.000575       0.055651             11.600098       7.363048      -2.320330      -1.168405      14.503292      -5.297774      12.933953          -0.000001
          230              N       0.302851       8.853399      22.767989      -0.266256      39.305545 0.52349373E+03  0.12700455E+05                                 9.730515                            7.420124       0.085725       2.044033                    0.998630      28.545595      79.379806       0.640112       0.394405      -1.095047       0.031639       0.025010      -0.114126       0.121042      -0.033677      -0.035775       0.002214      -0.036302      -0.057660      -0.055621       0.001255       0.054365             11.576874       7.604397      -0.896431      -2.848596      12.562367      -5.044089      14.563859          -0.000000
          231              N       8.573915      12.225549       5.872232      -0.275369      40.271978 0.54051433E+03  0.13199885E+05                                 9.871125                            7.519791       0.064899       2.035868                    0.998379      28.677529      79.637752       0.639304       0.392316      -1.098066      -0.050730       0.043940       0.098829       0.119464       0.044939       0.006823       0.023745       0.032865       0.016710      -0.054894       0.001694       0.053199             11.981168      15.015296       0.912819      -5.453658       6.850333       2.150174      14.077875          -0.000000
          232              N       6.771511      12.249653       7.194762      -0.272286      39.807060 0.52933194E+03  0.12856320E+05                                 9.766273                            7.415567       0.014957       2.014860                    0.999070      28.642264      79.260332       0.647330       0.389576      -1.100256       0.112336       0.039420      -0.019019       0.120561       0.005619       0.012599       0.042211       0.031253       0.075997      -0.051512      -0.000842       0.052354             11.852370      17.467607       1.591787      -4.622976       6.642737       1.686849      11.446767          -0.000000
          233              N       3.853753      17.791162      12.562825      -0.262918      39.052973 0.51592072E+03  0.12473448E+05                                 9.689201                            7.353805       0.044418       2.029439                    0.998800      28.505759      79.178257       0.644510       0.393072      -1.095777      -0.055819       0.097510       0.050638       0.123240       0.004138       0.036239       0.026730       0.026044      -0.002156      -0.043152      -0.007028       0.050180             11.726548      14.808945      -5.850675       0.856175      12.732201       2.498832       7.638499          -0.000000
          234              N       2.049389      19.087958      12.557954      -0.274567      39.777881 0.53321691E+03  0.12981707E+05                                 9.781057                            7.455885       0.030361       2.020322                    0.999064      28.710360      79.690814       0.643506       0.390954      -1.098664       0.110784      -0.021817       0.046491       0.122108      -0.005854       0.020870       0.042744      -0.028175      -0.004352      -0.048315      -0.003158       0.051473             11.804629      16.706453      -5.184936       2.657005      10.821205       1.354369       7.886228          -0.000000
          235              N       5.327824      15.228907      13.865871      -0.263679      39.188830 0.51830304E+03  0.12534215E+05                                 9.674228                            7.344909       0.009614       2.014068                    0.999239      28.540594      79.052595       0.648892       0.390320      -1.098691       0.016705      -0.021773       0.120583       0.123666       0.023086       0.016375       0.012738      -0.063902      -0.019527      -0.040612      -0.007605       0.048217             11.710191       5.821977       1.125895       1.084014      14.086468      -5.516488      15.222128          -0.000000
          236              N       5.244515      13.700714      15.483109      -0.275934      40.666377 0.53524498E+03  0.13034047E+05                                 9.894682                            7.441204       0.013043       2.010956                    0.999149      28.793063      79.741285       0.648357       0.387940      -1.101586       0.026342       0.115248      -0.027467       0.121369       0.023044       0.028036       0.010654      -0.039143       0.117489      -0.054869       0.000865       0.054004             12.089260       6.052396       2.177928       0.290300      16.578649      -5.687877      13.636735          -0.000000
          237              N       4.545704      13.679020       9.009284      -0.271826      39.550790 0.53709277E+03  0.13105781E+05                                 9.760976                            7.510673       0.016424       2.017471                    0.998748      28.741722      79.988299       0.637313       0.393858      -1.096130      -0.029516       0.112746       0.031092       0.120622      -0.037776       0.035993      -0.004138       0.002462       0.068247      -0.056225       0.000575       0.055651             11.600097       7.363048      -2.320330       1.168405      14.503292       5.297774      12.933953          -0.000000
          238              N       4.597649      15.250601      10.589989      -0.266256      39.305545 0.52349373E+03  0.12700455E+05                                 9.730516                            7.420124       0.085725       2.044033                    0.998630      28.545595      79.379807       0.640112       0.394405      -1.095047      -0.031639      -0.025010      -0.114126       0.121042      -0.033677       0.035775      -0.002214      -0.036302      -0.057660      -0.055621       0.001255       0.054365             11.576875       7.604397      -0.896431       2.848596      12.562367       5.044090      14.563860          -0.000000
          239              N       6.127585      11.878451      18.050232      -0.275369      40.271978 0.54051433E+03  0.13199885E+05                                 9.871125                            7.519791       0.064899       2.035868                    0.998379      28.677529      79.637750       0.639304       0.392316      -1.098066       0.050730      -0.043940       0.098829       0.119464       0.044939      -0.006823      -0.023745       0.032865       0.016710      -0.054894       0.001694       0.053199             11.981168      15.015296       0.912819       5.453658       6.850332      -2.150174      14.077875          -0.000000
          240              N       7.929989      11.854347      19.372762      -0.272286      39.807060 0.52933194E+03  0.12856320E+05                                 9.766273                            7.415567       0.014957       2.014860                    0.999070      28.642264      79.260333       0.647330       0.389576      -1.100256      -0.112336      -0.039420      -0.019019       0.120561       0.005619      -0.012599      -0.042211       0.031253       0.075998      -0.051512      -0.000842       0.052354             11.852370      17.467608       1.591787       4.622977       6.642737      -1.686849      11.446767          -0.000000
          241              N       1.046747       5.739162      12.562825      -0.262918      39.052972 0.51592070E+03  0.12473448E+05                                 9.689201                            7.353806       0.044417       2.029439                    0.998800      28.505758      79.178255       0.644510       0.393072      -1.095777       0.055819       0.097510       0.050638       0.123240      -0.004138      -0.036239       0.026730       0.026044      -0.002156      -0.043152      -0.007028       0.050180             11.726549      14.808945       5.850675      -0.856175      12.732201       2.498832       7.638499          -0.000000
          242              N       2.851111       7.035958      12.557954      -0.274567      39.777880 0.53321691E+03  0.12981707E+05                                 9.781056                            7.455884       0.030361       2.020322                    0.999064      28.710360      79.690810       0.643506       0.390954      -1.098664      -0.110784      -0.021817       0.046491       0.122108       0.005854      -0.020870       0.042744      -0.028175      -0.004352      -0.048315      -0.003158       0.051473             11.804628      16.706451       5.184935      -2.657005      10.821205       1.354369       7.886228          -0.000000
          243              N       9.373676       3.176907      13.865871      -0.263679      39.188827 0.51830299E+03  0.12534214E+05                                 9.674227                            7.344908       0.009614       2.014068                    0.999239      28.540593      79.052591       0.648892       0.390320      -1.098691      -0.016705      -0.021773       0.120583       0.123666      -0.023086      -0.016375       0.012738      -0.063902      -0.019527      -0.040612      -0.007605       0.048217             11.710191       5.821977      -1.125895      -1.084014      14.086467      -5.516487      15.222128          -0.000000
          244              N       9.456985       1.648714      15.483109      -0.275934      40.666375 0.53524495E+03  0.13034046E+05                                 9.894683                            7.441204       0.013042       2.010956                    0.999149      28.793062      79.741285       0.648357       0.387940      -1.101586      -0.026342       0.115248      -0.027467       0.121369      -0.023044      -0.028036       0.010654      -0.039143       0.117489      -0.054869       0.000865       0.054004             12.089261       6.052396      -2.177928      -0.290300      16.578650      -5.687877      13.636736          -0.000000
          245              N       0.354796       1.627020       9.009284      -0.271826      39.550794 0.53709283E+03  0.13105783E+05                                 9.760976                            7.510673       0.016424       2.017471                    0.998748      28.741724      79.988306       0.637313       0.393858      -1.096130       0.029516       0.112747       0.031092       0.120622       0.037776      -0.035993      -0.004138       0.002462       0.068247      -0.056225       0.000575       0.055651             11.600098       7.363048       2.320330      -1.168405      14.503292       5.297774      12.933954          -0.000000
          246              N       0.302851       3.198601      10.589989      -0.266256      39.305548 0.52349376E+03  0.12700456E+05                                 9.730516                            7.420125       0.085725       2.044033                    0.998630      28.545596      79.379811       0.640112       0.394405      -1.095047       0.031639      -0.025010      -0.114126       0.121042       0.033677      -0.035775      -0.002214      -0.036302      -0.057660      -0.055621       0.001255       0.054365             11.576875       7.604397       0.896431      -2.848596      12.562368       5.044090      14.563861          -0.000000
          247              N       8.573915      23.930451      18.050232      -0.275369      40.271974 0.54051427E+03  0.13199883E+05                                 9.871124                            7.519790       0.064899       2.035868                    0.998379      28.677527      79.637744       0.639304       0.392316      -1.098066      -0.050730      -0.043940       0.098829       0.119464      -0.044939       0.006823      -0.023745       0.032865       0.016710      -0.054894       0.001694       0.053199             11.981167      15.015295      -0.912819      -5.453657       6.850332      -2.150174      14.077874          -0.000001
          248              N       6.771511      23.906347      19.372762      -0.272286      39.807059 0.52933194E+03  0.12856321E+05                                 9.766273                            7.415567       0.014957       2.014860                    0.999070      28.642264      79.260331       0.647330       0.389576      -1.100256       0.112336      -0.039420      -0.019019       0.120561      -0.005619       0.012599      -0.042211       0.031253       0.075998      -0.051512      -0.000842       0.052354             11.852370      17.467607      -1.591787      -4.622976       6.642737      -1.686849      11.446766          -0.000001
          249              N       3.853753      18.364838       0.384825      -0.262918      39.052974 0.51592072E+03  0.12473449E+05                                 9.689201                            7.353806       0.044418       2.029439                    0.998800      28.505759      79.178258       0.644510       0.393072      -1.095777      -0.055819      -0.097510       0.050638       0.123240      -0.004138       0.036239      -0.026730       0.026044      -0.002156      -0.043152      -0.007028       0.050180             11.726549      14.808946       5.850676       0.856175      12.732202      -2.498832       7.638499          -0.000000
          250              N       2.049389      17.068042       0.379954      -0.274567      39.777881 0.53321691E+03  0.12981707E+05                                 9.781057                            7.455885       0.030361       2.020322                    0.999064      28.710360      79.690815       0.643506       0.390954      -1.098664       0.110784       0.021817       0.046491       0.122108       0.005854       0.020870      -0.042744      -0.028175      -0.004352      -0.048315      -0.003158       0.051473             11.804629      16.706453       5.184935       2.657005      10.821205      -1.354369       7.886228          -0.000000
          251              N       5.327824      20.927093       1.687871      -0.263679      39.188828 0.51830300E+03  0.12534214E+05                                 9.674228                            7.344909       0.009614       2.014068                    0.999239      28.540593      79.052594       0.648892       0.390320      -1.098691       0.016705       0.021773       0.120583       0.123666      -0.023086       0.016375      -0.012738      -0.063902      -0.019527      -0.040612      -0.007605       0.048217             11.710192       5.821978      -1.125895       1.084014      14.086468       5.516488      15.222129          -0.000000
          252              N       5.244515      22.455286       3.305109      -0.275934      40.666377 0.53524497E+03  0.13034047E+05                                 9.894682                            7.441204       0.013043       2.010956                    0.999149      28.793063      79.741286       0.648357       0.387940      -1.101586       0.026342      -0.115248      -0.027467       0.121369      -0.023044       0.028036      -0.010654      -0.039143       0.117489      -0.054869       0.000865       0.054004             12.089260       6.052396      -2.177928       0.290300      16.578650       5.687877      13.636736          -0.000000
          253              N       4.545704      22.476980      21.187284      -0.271826      39.550792 0.53709280E+03  0.13105782E+05                                 9.760976                            7.510673       0.016424       2.017471                    0.998748      28.741723      79.988302       0.637313       0.393858      -1.096130      -0.029516      -0.112746       0.031092       0.120622       0.037776       0.035993       0.004138       0.002462       0.068247      -0.056225       0.000575       0.055651             11.600098       7.363048       2.320330       1.168405      14.503292      -5.297774      12.933954          -0.000001
          254              N       4.597649      20.905399      22.767989      -0.266256      39.305544 0.52349370E+03  0.12700454E+05                                 9.730515                            7.420124       0.085725       2.044033                    0.998630      28.545594      79.379804       0.640112       0.394405      -1.095047      -0.031639       0.025010      -0.114126       0.121042       0.033677       0.035775       0.002214      -0.036302      -0.057660      -0.055621       0.001255       0.054365             11.576875       7.604397       0.896430       2.848596      12.562367      -5.044090      14.563860          -0.000000
          255              N       6.127585       0.173549       5.872232      -0.275369      40.271975 0.54051429E+03  0.13199884E+05                                 9.871124                            7.519790       0.064899       2.035868                    0.998379      28.677528      79.637746       0.639304       0.392316      -1.098066       0.050730       0.043940       0.098829       0.119464      -0.044939      -0.006823       0.023745       0.032865       0.016710      -0.054894       0.001694       0.053199             11.981167      15.015295      -0.912819       5.453657       6.850332       2.150174      14.077874          -0.000000
          256              N       7.929989       0.197653       7.194762      -0.272286      39.807058 0.52933191E+03  0.12856320E+05                                 9.766273                            7.415567       0.014957       2.014860                    0.999070      28.642263      79.260330       0.647330       0.389576      -1.100256      -0.112336       0.039420      -0.019019       0.120561      -0.005619      -0.012599       0.042211       0.031253       0.075998      -0.051512      -0.000842       0.052354             11.852370      17.467607      -1.591787       4.622976       6.642737       1.686849      11.446766          -0.000001
          257              N       8.754253      17.791162      23.971175      -0.262918      39.052972 0.51592069E+03  0.12473448E+05                                 9.689201                            7.353806       0.044417       2.029439                    0.998800      28.505758      79.178256       0.644510       0.393072      -1.095777      -0.055819       0.097510      -0.050638       0.123240       0.004138      -0.036239      -0.026730       0.026044      -0.002156      -0.043152      -0.007028       0.050180             11.726549      14.808946      -5.850676      -0.856175      12.732201      -2.498832       7.638499          -0.000000
          258              N       6.949889      19.087958      23.976046      -0.274567      39.777883 0.53321694E+03  0.12981708E+05                                 9.781057                            7.455885       0.030361       2.020322                    0.999064      28.710361      79.690816       0.643506       0.390954      -1.098664       0.110784      -0.021817      -0.046491       0.122108      -0.005854      -0.020870      -0.042744      -0.028175      -0.004352      -0.048315      -0.003158       0.051473             11.804629      16.706453      -5.184936      -2.657005      10.821205      -1.354369       7.886228          -0.000000
          259              N       0.427324      15.228907      22.668129      -0.263679      39.188828 0.51830301E+03  0.12534214E+05                                 9.674228                            7.344909       0.009614       2.014068                    0.999239      28.540593      79.052593       0.648892       0.390320      -1.098691       0.016705      -0.021773      -0.120583       0.123666       0.023086      -0.016375      -0.012738      -0.063902      -0.019527      -0.040612      -0.007605       0.048217             11.710191       5.821977       1.125895      -1.084014      14.086468       5.516488      15.222129          -0.000000
          260              N       0.344015      13.700714      21.050891      -0.275934      40.666376 0.53524496E+03  0.13034047E+05                                 9.894683                            7.441204       0.013042       2.010956                    0.999149      28.793062      79.741285       0.648357       0.387940      -1.101586       0.026342       0.115248       0.027467       0.121369       0.023044      -0.028036      -0.010654      -0.039143       0.117489      -0.054869       0.000865       0.054004             12.089261       6.052396       2.177928      -0.290300      16.578651       5.687877      13.636736          -0.000000
          261              N       9.446204      13.679020       3.168716      -0.271826      39.550792 0.53709280E+03  0.13105782E+05                                 9.760976                            7.510673       0.016424       2.017471                    0.998748      28.741723      79.988302       0.637313       0.393858      -1.096130      -0.029516       0.112746      -0.031092       0.120622      -0.037776      -0.035993       0.004138       0.002462       0.068247      -0.056225       0.000575       0.055651             11.600098       7.363048      -2.320330      -1.168405      14.503292      -5.297774      12.933954          -0.000000
          262              N       9.498149      15.250601       1.588011      -0.266256      39.305546 0.52349374E+03  0.12700455E+05                                 9.730516                            7.420125       0.085725       2.044033                    0.998630      28.545595      79.379809       0.640112       0.394405      -1.095047      -0.031639      -0.025010       0.114126       0.121042      -0.033677      -0.035775       0.002214      -0.036302      -0.057660      -0.055621       0.001255       0.054365             11.576875       7.604397      -0.896430      -2.848596      12.562368      -5.044090      14.563861          -0.000001
          263              N       1.227085      11.878451      18.483768      -0.275369      40.271977 0.54051432E+03  0.13199884E+05                                 9.871125                            7.519791       0.064899       2.035868                    0.998379      28.677529      79.637749       0.639304       0.392316      -1.098066       0.050730      -0.043940      -0.098829       0.119464       0.044939       0.006823       0.023745       0.032865       0.016710      -0.054894       0.001694       0.053199             11.981167      15.015295       0.912819      -5.453657       6.850332       2.150174      14.077874          -0.000000
          264              N       3.029489      11.854347      17.161238      -0.272286      39.807060 0.52933194E+03  0.12856321E+05                                 9.766274                            7.415567       0.014957       2.014860                    0.999070      28.642264      79.260334       0.647330       0.389576      -1.100256      -0.112336      -0.039420       0.019019       0.120561       0.005619       0.012599       0.042211       0.031253       0.075998      -0.051512      -0.000842       0.052354             11.852371      17.467608       1.591787      -4.622977       6.642737       1.686849      11.446767          -0.000001
          265              N       5.947247       6.312838      11.793175      -0.262918      39.052972 0.51592074E+03  0.12473449E+05                                 9.689201                            7.353806       0.044418       2.029439                    0.998800      28.505758      79.178255       0.644510       0.393072      -1.095777       0.055819      -0.097510      -0.050638       0.123240       0.004138       0.036239       0.026730       0.026044      -0.002156      -0.043152      -0.007028       0.050180             11.726547      14.808946      -5.850671       0.856179      12.732198       2.498831       7.638499          -0.000000
          266              N       7.751611       5.016042      11.798046      -0.274567      39.777879 0.53321690E+03  0.12981707E+05                                 9.781057                            7.455885       0.030361       2.020322                    0.999064      28.710360      79.690814       0.643506       0.390954      -1.098664      -0.110784       0.021817      -0.046491       0.122108      -0.005854       0.020870       0.042744      -0.028175      -0.004352      -0.048315      -0.003158       0.051473             11.804628      16.706450      -5.184935       2.657004      10.821205       1.354370       7.886228          -0.000000
          267              N       4.473176       8.875093      10.490129      -0.263679      39.188829 0.51830303E+03  0.12534215E+05                                 9.674228                            7.344908       0.009614       2.014068                    0.999239      28.540594      79.052594       0.648892       0.390320      -1.098691      -0.016705       0.021773      -0.120583       0.123666       0.023086       0.016375       0.012738      -0.063902      -0.019527      -0.040612      -0.007605       0.048217             11.710191       5.821977       1.125895       1.084014      14.086468      -5.516488      15.222128          -0.000000
          268              N       4.556485      10.403286       8.872891      -0.275934      40.666376 0.53524496E+03  0.13034047E+05                                 9.894683                            7.441204       0.013043       2.010956                    0.999149      28.793062      79.741285       0.648357       0.387940      -1.101586      -0.026342      -0.115248       0.027467       0.121369       0.023044       0.028036       0.010654      -0.039143       0.117489      -0.054869       0.000865       0.054004             12.089261       6.052396       2.177928       0.290300      16.578651      -5.687877      13.636736          -0.000000
          269              N       5.255296      10.424980      15.346716      -0.271826      39.550793 0.53709283E+03  0.13105783E+05                                 9.760976                            7.510673       0.016424       2.017471                    0.998748      28.741724      79.988305       0.637313       0.393858      -1.096130       0.029516      -0.112746      -0.031092       0.120622      -0.037776       0.035993      -0.004138       0.002462       0.068247      -0.056225       0.000575       0.055651             11.600098       7.363048      -2.320330       1.168405      14.503292       5.297774      12.933954          -0.000001
          270              N       5.203351       8.853399      13.766011      -0.266256      39.305544 0.52349370E+03  0.12700454E+05                                 9.730516                            7.420124       0.085725       2.044033                    0.998630      28.545594      79.379805       0.640112       0.394405      -1.095047       0.031639       0.025010       0.114126       0.121042      -0.033677       0.035775      -0.002214      -0.036302      -0.057660      -0.055621       0.001255       0.054365             11.576875       7.604397      -0.896430       2.848596      12.562367       5.044090      14.563860          -0.000000
          271              N       3.673415      12.225549       6.305768      -0.275369      40.271975 0.54051429E+03  0.13199884E+05                                 9.871124                            7.519790       0.064899       2.035868                    0.998379      28.677528      79.637745       0.639304       0.392316      -1.098066      -0.050730       0.043940      -0.098829       0.119464       0.044939      -0.006823      -0.023745       0.032865       0.016710      -0.054894       0.001694       0.053199             11.981167      15.015294       0.912819       5.453657       6.850332      -2.150174      14.077874          -0.000000
          272              N       1.871011      12.249653       4.983238      -0.272286      39.807057 0.52933190E+03  0.12856319E+05                                 9.766273                            7.415567       0.014957       2.014860                    0.999070      28.642263      79.260329       0.647330       0.389576      -1.100256       0.112336       0.039420       0.019019       0.120561       0.005619      -0.012599      -0.042211       0.031253       0.075998      -0.051512      -0.000842       0.052354             11.852370      17.467607       1.591787       4.622976       6.642736      -1.686849      11.446766          -0.000001

******************************************************
Auxiliary information for the entire system
The total spin magnetic moment of the unit cell is   -0.000048
The total net atomic charge of the unit cell is   0.000004
Accuracy of reproducing the electrostatic potential in the unit cell:
  The inner radius (bohr) =    5.0000
  The outer radius (bohr) =   12.0000
  Valid grid points have density less than (e/(bohr^3)) =    0.0001
  The number of valid grid points were=       363876
  The rms potential error without charges in kcal/mol is=      3.05528
  The rms potential error with partial charges in kcal/mol is=      0.93697
  The RRMSE value at monopole order=      0.30667
  The rms potential error with partial charges and cloud penetration in kcal/mol is=      0.93754
  The RRMSE value at monopole order with cloud penetration is=      0.30686
  The rms potential error with partial charges and atomic dipoles in kcal/mol is=      0.54333
  The RRMSE value at dipole order=      0.17783
  The rms potential error with partial charges, atomic dipoles and cloud penetration in kcal/mol is=      0.54538
  The RRMSE value at dipole order with cloud penetration=      0.17851

******************************************************
The electron densities and ab initio electrostatic potential were computed in VASP using the PBE functional and
projector augmented wave method. See the main text of the journal article for a description of computational details.
The atomic charges, dipoles, and quadrupoles were computed with the DDEC6 method as described in
(a) T. A. Manz and N. Gabaldon Limas, RSC Adv. 6 (2016) 47771-47801 DOI: 10.1039/c6ra04656h
(b) N. Gabaldon Limas and T. A. Manz, RSC Adv. 8 (2018) 2678-2707 DOI: 10.1039/c7ra11829e.
For each atom in the material, the electron cloud parameters were fit to the spherically averaged atom-in-material
electron density using radial positions for which this density was between 10^-4 and 10^-2 electrons per cubic bohr.
The polarizabilities, dispersion coefficients, and quantum Drude oscillator (QDO) parameters were fit using the MCLF method.
The magnetic structure of the system was optimized in VASP from the default ferromagnetic initial guess using spin polarization.
The atomic spin moments (ASMs) were computed on this optimized magnetic structure using the DDEC6 partition as inputs
to the method of T. A. Manz and D. S. Sholl, J. Chem. Theory Comput. 7 (2011) 4146-4164 DOI: 10.1021/ct200539n.
The RMSE and RRMSE were computed using a uniform grid with Ewald summation.
