# Supplementary material for: A collection of forcefield precursors for metal–organic frameworks
Source: RSC Adv. 2019 Nov 13;9(63):36492–507. doi: 10.1039/c9ra07327b (PMC9075174; doi:10.1039/c9ra07327b)
Supplement: RA-009-C9RA07327B-s5909 [file RA-009-C9RA07327B-s5909.xyz]

  272
jmolscript: load "" {1 1 1} spacegroup "x,y,z" unitcell [{     15.379000     0.000000     0.000000 }, {      0.000000    15.449000     0.000000 }, {      0.000000     0.000000    18.407000 }]
Zn    12.295203    13.291856    10.931181     0.589254
Zn     7.554319    10.260917    12.602537     0.592447
Zn    10.773297     2.157144     1.727681     0.589254
Zn     0.135181     5.188083     3.399037     0.592447
Zn     3.083797     5.567356    16.679319     0.589254
Zn     7.824681     2.536417    15.007963     0.592447
Zn     4.605703     9.881644     7.475819     0.589254
Zn    15.243819    12.912583     5.804463     0.592447
Zn     3.083797     2.157144     7.475819     0.589254
Zn     7.824681     5.188083     5.804463     0.592447
Zn     4.605703    13.291856    16.679319     0.589254
Zn    15.243819    10.260917    15.007963     0.592447
Zn    12.295203     9.881644     1.727681     0.589254
Zn     7.554319    12.912583     3.399037     0.592447
Zn    10.773297     5.567356    10.931181     0.589254
Zn     0.135181     2.536417    12.602537     0.592447
H     10.439265    11.114011    12.023452     0.077901
H      9.282764    14.540599    10.596910     0.106913
H      7.297335    13.300044    11.303739     0.104047
H     14.407047    12.538408     8.793024     0.070279
H     11.272807    14.704358     8.198478     0.105001
H     12.483134    14.508156     6.111124     0.102406
H     14.405509     0.149855    10.955846     0.077399
H     11.743404    14.892836    13.672720     0.104097
H     13.189030     1.217381    14.480787     0.103816
H     13.868782    12.533774    13.440791     0.076014
H     14.479328     8.931067    12.146779     0.099417
H     13.276691    10.156173    10.414681     0.106306
H     12.629235     4.334989     2.819952     0.077901
H     13.785736     0.908401     1.393410     0.106913
H      0.392164     2.148956     2.100239     0.104047
H      8.661453     2.910592    17.996524     0.070279
H     11.795693     0.744642    17.401978     0.105001
H     10.585366     0.940844    15.314624     0.102406
H      8.662991    15.299145     1.752346     0.077399
H     11.325096     0.556164     4.469220     0.104097
H      9.879470    14.231619     5.277287     0.103816
H      9.199718     2.915226     4.237291     0.076014
H      8.589171     6.517933     2.943279     0.099416
H      9.791809     5.292827     1.211181     0.106305
H      4.939735     3.389511    15.587048     0.077901
H      6.096236     6.816099    17.013590     0.106913
H      8.081664     5.575544    16.306761     0.104047
H      0.971953     4.813908     0.410476     0.070279
H      4.106193     6.979858     1.005022     0.105001
H      2.895866     6.783656     3.092376     0.102406
H      0.973491     7.874355    16.654654     0.077399
H      3.635596     7.168336    13.937780     0.104097
H      2.189970     8.941881    13.129713     0.103816
H      1.510218     4.809274    14.169709     0.076014
H      0.899672     1.206567    15.463721     0.099417
H      2.102309     2.431673    17.195819     0.106306
H      2.749765    12.059489     6.383548     0.077901
H      1.593264     8.632901     7.810090     0.106913
H     14.986836     9.873456     7.103261     0.104047
H      6.717547    10.635092     9.613976     0.070279
H      3.583307     8.469142    10.208522     0.105001
H      4.793634     8.665344    12.295876     0.102406
H      6.716009     7.574645     7.451154     0.077399
H      4.053904     8.280664     4.734280     0.104097
H      5.499530     6.507119     3.926213     0.103816
H      6.179282    10.639726     4.966209     0.076014
H      6.789829    14.242433     6.260221     0.099417
H      5.587191    13.017327     7.992319     0.106306
H      4.939735     4.334989     6.383548     0.077901
H      6.096236     0.908401     7.810090     0.106914
H      8.081664     2.148956     7.103261     0.104047
H      0.971953     2.910592     9.613976     0.070279
H      4.106193     0.744642    10.208522     0.105001
H      2.895866     0.940844    12.295876     0.102406
H      0.973491    15.299145     7.451154     0.077399
H      3.635596     0.556164     4.734280     0.104097
H      2.189970    14.231619     3.926213     0.103816
H      1.510218     2.915226     4.966209     0.076014
H      0.899672     6.517933     6.260221     0.099417
H      2.102309     5.292827     7.992319     0.106306
H      2.749765    11.114011    15.587048     0.077901
H      1.593264    14.540599    17.013590     0.106914
H     14.986836    13.300044    16.306761     0.104047
H      6.717547    12.538408     0.410476     0.070279
H      3.583307    14.704358     1.005022     0.105001
H      4.793634    14.508156     3.092376     0.102406
H      6.716009     0.149855    16.654654     0.077399
H      4.053904    14.892836    13.937780     0.104097
H      5.499530     1.217381    13.129713     0.103816
H      6.179282    12.533774    14.169709     0.076014
H      6.789829     8.931067    15.463721     0.099417
H      5.587191    10.156173    17.195819     0.106306
H     10.439265    12.059489     2.819952     0.077901
H      9.282764     8.632901     1.393410     0.106914
H      7.297335     9.873456     2.100239     0.104047
H     14.407047    10.635092    17.996524     0.070279
H     11.272807     8.469142    17.401978     0.105001
H     12.483134     8.665344    15.314624     0.102406
H     14.405509     7.574645     1.752346     0.077399
H     11.743404     8.280664     4.469220     0.104097
H     13.189030     6.507119     5.277287     0.103816
H     13.868782    10.639726     4.237291     0.076014
H     14.479328    14.242433     2.943279     0.099417
H     13.276691    13.017327     1.211181     0.106306
H     12.629235     3.389511    12.023452     0.077901
H     13.785736     6.816099    10.596910     0.106914
H      0.392164     5.575544    11.303739     0.104047
H      8.661453     4.813908     8.793024     0.070279
H     11.795693     6.979858     8.198478     0.105001
H     10.585366     6.783656     6.111124     0.102406
H      8.662991     7.874355    10.955846     0.077399
H     11.325096     7.168336    13.672720     0.104097
H      9.879470     8.941881    14.480787     0.103816
H      9.199718     4.809274    13.440791     0.076014
H      8.589171     1.206567    12.146779     0.099417
H      9.791809     2.431673    10.414681     0.106306
C      9.896387    11.824665    11.769436     0.119073
C      9.279689    13.695538    10.987138    -0.077328
C      8.175476    13.004968    11.375526    -0.084404
C     13.765743    13.068309     8.378866     0.127472
C     12.064825    14.233164     8.073310    -0.088102
C     12.739964    14.129655     6.921032    -0.074526
C     13.914919     0.196202    11.743666     0.113931
C     12.464679    15.252798    13.210704    -0.086454
C     13.267463     0.787899    13.659835    -0.077000
C     13.873396    11.779862    12.895944     0.119641
C     14.211734     9.819384    12.202000    -0.078885
C     13.541210    10.496051    11.239314    -0.079918
C     13.172114     3.624335     2.565936     0.119074
C     13.788811     1.753462     1.783638    -0.077328
C     14.893024     2.444032     2.172026    -0.084404
C      9.302757     2.380691    17.582366     0.127472
C     11.003675     1.215836    17.276810    -0.088102
C     10.328536     1.319345    16.124532    -0.074526
C      9.153581    15.252798     2.540166     0.113931
C     10.603821     0.196202     4.007204    -0.086454
C      9.801037    14.661101     4.456335    -0.077000
C      9.195104     3.669137     3.692444     0.119640
C      8.856766     5.629616     2.998500    -0.078885
C      9.527291     4.952949     2.035814    -0.079918
C      5.482613     4.100165    15.841064     0.119074
C      6.099311     5.971039    16.623362    -0.077328
C      7.203524     5.280468    16.234974    -0.084404
C      1.613257     5.343809     0.824634     0.127472
C      3.314175     6.508664     1.130190    -0.088102
C      2.639036     6.405155     2.282468    -0.074526
C      1.464081     7.920702    15.866834     0.113931
C      2.914321     7.528298    14.399796    -0.086454
C      2.111537     8.512399    13.950665    -0.077000
C      1.505604     4.055363    14.714556     0.119641
C      1.167266     2.094884    15.408500    -0.078885
C      1.837790     2.771551    16.371186    -0.079918
C      2.206887    11.348835     6.637564     0.119074
C      1.590189     9.477962     7.419862    -0.077328
C      0.485976    10.168532     7.031474    -0.084404
C      6.076243    10.105191    10.028134     0.127473
C      4.375325     8.940336    10.333690    -0.088102
C      5.050464     9.043845    11.485968    -0.074526
C      6.225419     7.528298     6.663334     0.113931
C      4.775180     7.920702     5.196296    -0.086454
C      5.577963     6.936601     4.747165    -0.077000
C      6.183896    11.393638     5.511056     0.119640
C      6.522234    13.354116     6.205000    -0.078885
C      5.851710    12.677449     7.167686    -0.079918
C      5.482613     3.624335     6.637564     0.119073
C      6.099311     1.753462     7.419862    -0.077328
C      7.203524     2.444032     7.031474    -0.084404
C      1.613257     2.380691    10.028134     0.127472
C      3.314175     1.215836    10.333690    -0.088102
C      2.639036     1.319345    11.485968    -0.074526
C      1.464081    15.252798     6.663334     0.113931
C      2.914321     0.196202     5.196296    -0.086454
C      2.111537    14.661101     4.747165    -0.077000
C      1.505604     3.669137     5.511056     0.119641
C      1.167266     5.629616     6.205000    -0.078885
C      1.837790     4.952949     7.167686    -0.079918
C      2.206887    11.824665    15.841064     0.119073
C      1.590189    13.695538    16.623362    -0.077328
C      0.485976    13.004968    16.234974    -0.084404
C      6.076243    13.068309     0.824634     0.127472
C      4.375325    14.233164     1.130190    -0.088102
C      5.050464    14.129655     2.282468    -0.074526
C      6.225419     0.196202    15.866834     0.113931
C      4.775180    15.252798    14.399796    -0.086454
C      5.577963     0.787899    13.950665    -0.077000
C      6.183896    11.779862    14.714556     0.119641
C      6.522234     9.819384    15.408500    -0.078885
C      5.851710    10.496051    16.371186    -0.079918
C      9.896387    11.348835     2.565936     0.119073
C      9.279689     9.477962     1.783638    -0.077328
C      8.175476    10.168532     2.172026    -0.084404
C     13.765743    10.105191    17.582366     0.127473
C     12.064825     8.940336    17.276810    -0.088102
C     12.739964     9.043845    16.124532    -0.074526
C     13.914919     7.528298     2.540166     0.113931
C     12.464679     7.920702     4.007204    -0.086454
C     13.267463     6.936601     4.456335    -0.077000
C     13.873396    11.393638     3.692444     0.119640
C     14.211734    13.354116     2.998500    -0.078885
C     13.541210    12.677449     2.035814    -0.079918
C     13.172114     4.100165    11.769436     0.119073
C     13.788811     5.971039    10.987138    -0.077328
C     14.893024     5.280468    11.375526    -0.084404
C      9.302757     5.343809     8.378866     0.127472
C     11.003675     6.508664     8.073310    -0.088102
C     10.328536     6.405155     6.921032    -0.074526
C      9.153581     7.920702    11.743666     0.113931
C     10.603821     7.528298    13.210704    -0.086454
C      9.801037     8.512399    13.659835    -0.077000
C      9.195104     4.055363    12.895944     0.119640
C      8.856766     2.094884    12.202000    -0.078885
C      9.527291     2.771551    11.239314    -0.079918
N      8.575330    11.806126    11.887241    -0.274433
N     10.366984    12.947807    11.261403    -0.263164
N     13.841100    13.394283     7.118171    -0.266459
N     12.729198    13.536414     9.024216    -0.269237
N     14.202507     1.047442    12.726784    -0.270620
N     12.878375    14.875842    11.985718    -0.267666
N     14.430116    10.636636    13.255617    -0.261736
N     13.324366    11.756689    11.688813    -0.275482
N     14.493170     3.642874     2.683741    -0.274433
N     12.701516     2.501193     2.057903    -0.263164
N      9.227400     2.054717    16.321671    -0.266459
N     10.339302     1.912586    18.227716    -0.269237
N      8.865994    14.401558     3.523284    -0.270620
N     10.190125     0.573158     2.782218    -0.267666
N      8.638384     4.812364     4.052117    -0.261736
N      9.744134     3.692311     2.485313    -0.275482
N      6.803670     4.081626    15.723259    -0.274433
N      5.012016     5.223307    16.349097    -0.263164
N      1.537900     5.669783     2.085329    -0.266459
N      2.649802     5.811914     0.179284    -0.269237
N      1.176494     8.771942    14.883716    -0.270620
N      2.500625     7.151342    15.624782    -0.267666
N      0.948884     2.912136    14.354883    -0.261736
N      2.054634     4.032189    15.921687    -0.275483
N      0.885830    11.367374     6.519759    -0.274433
N      2.677484    10.225693     7.145597    -0.263164
N      6.151600     9.779217    11.288829    -0.266459
N      5.039698     9.637086     9.382784    -0.269237
N      6.513006     6.677058     5.680216    -0.270620
N      5.188875     8.297658     6.421282    -0.267666
N      6.740616    12.536863     5.151383    -0.261736
N      5.634866    11.416811     6.718187    -0.275482
N      6.803670     3.642874     6.519759    -0.274433
N      5.012016     2.501193     7.145597    -0.263164
N      1.537900     2.054717    11.288829    -0.266459
N      2.649802     1.912586     9.382784    -0.269237
N      1.176494    14.401558     5.680216    -0.270620
N      2.500625     0.573158     6.421282    -0.267666
N      0.948884     4.812364     5.151383    -0.261736
N      2.054634     3.692311     6.718187    -0.275483
N      0.885830    11.806126    15.723259    -0.274433
N      2.677484    12.947807    16.349097    -0.263164
N      6.151600    13.394283     2.085329    -0.266459
N      5.039698    13.536414     0.179284    -0.269237
N      6.513006     1.047442    14.883716    -0.270620
N      5.188875    14.875842    15.624782    -0.267666
N      6.740616    10.636636    14.354883    -0.261736
N      5.634866    11.756689    15.921687    -0.275483
N      8.575330    11.367374     2.683741    -0.274433
N     10.366984    10.225693     2.057903    -0.263164
N     13.841100     9.779217    16.321671    -0.266459
N     12.729198     9.637086    18.227716    -0.269237
N     14.202507     6.677058     3.523284    -0.270620
N     12.878375     8.297658     2.782218    -0.267666
N     14.430116    12.536863     4.052117    -0.261736
N     13.324366    11.416811     2.485313    -0.275483
N     14.493170     4.081626    11.887241    -0.274433
N     12.701516     5.223307    11.261403    -0.263164
N      9.227400     5.669783     7.118171    -0.266459
N     10.339302     5.811914     9.024216    -0.269237
N      8.865994     8.771942    12.726784    -0.270620
N     10.190125     7.151342    11.985718    -0.267666
N      8.638384     2.912136    13.255617    -0.261736
N      9.744134     4.032189    11.688813    -0.275482

The following XYZ coordinates are in angstroms. Other properties are in atomic units.
The sperically averaged electron density of each atom fit to a function of the form exp(a - br)
eigen_1, eigen_2 and eigen_3 are the three eigenvalues of traceless quadrupole moment tensor
  atom number  atomic symbol              X              Y              Z     net charge C6 coefficient C8 coefficient C10 coefficient fluctuating dipole atomic polarizability isotropic forcefield polarizability              a              b squared Pearson coefficient          <r^3>          <r^4>         wp_QDO          m_QDO          q_QDO       dipole_x       dipole_y       dipole_z         dipole            Qxy            Qxz            Qyz     Q(x^2-y^2)  Q(3z^2 - R^2)        eigen_1        eigen_2        eigen_3 static polarizability      alpha(xx)      alpha(xy)      alpha(xz)      alpha(yy)      alpha(yz)      alpha(zz) atomic spin moment
            1             Zn      12.295203      13.291856      10.931181       0.589254     110.691082 0.21794333E+04  0.71771946E+05                                18.215227                           14.870413       0.758358       2.057253                    0.995388      50.968781     139.784597       0.488834       0.380482      -1.162759      -0.007177       0.002212      -0.003264       0.008189      -0.023292       0.007520      -0.008620      -0.019319       0.005263      -0.026177      -0.002881       0.029059             21.140742      20.950360       2.162538      -0.675986      19.793951      -0.420992      22.677916          -0.000002
            2             Zn       7.554319      10.260917      12.602537       0.592447     109.616183 0.21666611E+04  0.71223131E+05                                18.061114                           14.807803       0.754119       2.058022                    0.995283      50.795968     139.035898       0.490969       0.379509      -1.163886      -0.003487      -0.002032       0.008871       0.009746      -0.004456       0.004219      -0.017465      -0.013389      -0.044935      -0.023309      -0.000523       0.023832             20.822180      23.003059       0.036218      -1.819471      18.840334       1.627043      20.623145          -0.000001
            3             Zn      10.773297       2.157144       1.727681       0.589254     110.691073 0.21794332E+04  0.71771942E+05                                18.215226                           14.870413       0.758358       2.057253                    0.995388      50.968780     139.784593       0.488834       0.380482      -1.162759       0.007177      -0.002212      -0.003264       0.008189      -0.023292      -0.007520       0.008620      -0.019319       0.005263      -0.026177      -0.002881       0.029059             21.140741      20.950359       2.162537       0.675986      19.793949       0.420991      22.677914          -0.000002
            4             Zn       0.135181       5.188083       3.399037       0.592447     109.616175 0.21666607E+04  0.71223115E+05                                18.061113                           14.807802       0.754119       2.058022                    0.995283      50.795967     139.035893       0.490969       0.379509      -1.163886       0.003487       0.002032       0.008871       0.009746      -0.004456      -0.004220       0.017465      -0.013389      -0.044935      -0.023309      -0.000523       0.023832             20.822179      23.003057       0.036216       1.819471      18.840338      -1.627043      20.623142          -0.000001
            5             Zn       3.083797       5.567356      16.679319       0.589254     110.691072 0.21794334E+04  0.71771950E+05                                18.215227                           14.870414       0.758358       2.057253                    0.995388      50.968782     139.784602       0.488834       0.380482      -1.162759       0.007177       0.002212       0.003264       0.008189       0.023292       0.007520       0.008620      -0.019319       0.005264      -0.026177      -0.002881       0.029059             21.140741      20.950358      -2.162537      -0.675986      19.793948       0.420992      22.677916          -0.000002
            6             Zn       7.824681       2.536417      15.007963       0.592447     109.616169 0.21666609E+04  0.71223123E+05                                18.061113                           14.807803       0.754119       2.058022                    0.995283      50.795966     139.035891       0.490969       0.379509      -1.163886       0.003487      -0.002032      -0.008871       0.009746       0.004456       0.004219       0.017465      -0.013389      -0.044935      -0.023309      -0.000523       0.023832             20.822177      23.003057      -0.036218      -1.819471      18.840334      -1.627042      20.623142          -0.000001
            7             Zn       4.605703       9.881644       7.475819       0.589254     110.691095 0.21794334E+04  0.71771951E+05                                18.215229                           14.870414       0.758358       2.057253                    0.995388      50.968782     139.784602       0.488834       0.380482      -1.162759      -0.007177      -0.002212       0.003264       0.008189       0.023292      -0.007520      -0.008620      -0.019319       0.005264      -0.026177      -0.002881       0.029059             21.140744      20.950362      -2.162538       0.675985      19.793952      -0.420991      22.677919          -0.000002
            8             Zn      15.243819      12.912583       5.804463       0.592447     109.616181 0.21666611E+04  0.71223132E+05                                18.061114                           14.807803       0.754119       2.058022                    0.995283      50.795968     139.035895       0.490969       0.379509      -1.163886      -0.003487       0.002032      -0.008871       0.009746       0.004456      -0.004219      -0.017465      -0.013389      -0.044935      -0.023309      -0.000523       0.023832             20.822179      23.003058      -0.036216       1.819470      18.840336       1.627047      20.623142          -0.000001
            9             Zn       3.083797       2.157144       7.475819       0.589254     110.691068 0.21794331E+04  0.71771939E+05                                18.215226                           14.870413       0.758358       2.057253                    0.995388      50.968779     139.784590       0.488834       0.380482      -1.162759       0.007177      -0.002212       0.003264       0.008189      -0.023292       0.007520      -0.008620      -0.019319       0.005264      -0.026177      -0.002881       0.029059             21.140740      20.950358       2.162537      -0.675986      19.793948      -0.420992      22.677915          -0.000002
           10             Zn       7.824681       5.188083       5.804463       0.592447     109.616178 0.21666611E+04  0.71223131E+05                                18.061113                           14.807803       0.754119       2.058022                    0.995283      50.795969     139.035899       0.490969       0.379509      -1.163886       0.003487       0.002032      -0.008871       0.009746      -0.004456       0.004219      -0.017465      -0.013389      -0.044935      -0.023309      -0.000523       0.023832             20.822178      23.003058       0.036218      -1.819471      18.840334       1.627042      20.623143          -0.000001
           11             Zn       4.605703      13.291856      16.679319       0.589254     110.691086 0.21794333E+04  0.71771945E+05                                18.215228                           14.870413       0.758358       2.057253                    0.995388      50.968781     139.784595       0.488834       0.380482      -1.162759      -0.007177       0.002212       0.003264       0.008189      -0.023292      -0.007520       0.008620      -0.019319       0.005264      -0.026177      -0.002881       0.029059             21.140743      20.950360       2.162537       0.675985      19.793951       0.420992      22.677917          -0.000002
           12             Zn      15.243819      10.260917      15.007963       0.592447     109.616180 0.21666610E+04  0.71223129E+05                                18.061114                           14.807803       0.754119       2.058022                    0.995283      50.795968     139.035896       0.490969       0.379509      -1.163886      -0.003487      -0.002032      -0.008871       0.009746      -0.004456      -0.004220       0.017465      -0.013389      -0.044935      -0.023309      -0.000523       0.023832             20.822179      23.003058       0.036218       1.819472      18.840334      -1.627043      20.623144          -0.000001
           13             Zn      12.295203       9.881644       1.727681       0.589254     110.691079 0.21794332E+04  0.71771941E+05                                18.215227                           14.870413       0.758358       2.057253                    0.995388      50.968780     139.784591       0.488834       0.380482      -1.162759      -0.007177      -0.002212      -0.003264       0.008189       0.023292       0.007520       0.008620      -0.019319       0.005264      -0.026177      -0.002881       0.029059             21.140742      20.950360      -2.162537      -0.675985      19.793950       0.420993      22.677914          -0.000002
           14             Zn       7.554319      12.912583       3.399037       0.592447     109.616177 0.21666611E+04  0.71223130E+05                                18.061114                           14.807803       0.754119       2.058022                    0.995283      50.795967     139.035893       0.490969       0.379509      -1.163886      -0.003487       0.002032       0.008871       0.009746       0.004456       0.004219       0.017465      -0.013389      -0.044935      -0.023309      -0.000523       0.023832             20.822179      23.003058      -0.036216      -1.819470      18.840336      -1.627047      20.623142          -0.000001
           15             Zn      10.773297       5.567356      10.931181       0.589254     110.691072 0.21794333E+04  0.71771947E+05                                18.215226                           14.870413       0.758358       2.057253                    0.995388      50.968782     139.784599       0.488834       0.380482      -1.162759       0.007177       0.002212      -0.003264       0.008189       0.023292      -0.007520      -0.008620      -0.019319       0.005264      -0.026177      -0.002881       0.029059             21.140740      20.950357      -2.162536       0.675986      19.793948      -0.420991      22.677914          -0.000002
           16             Zn       0.135181       2.536417      12.602537       0.592447     109.616182 0.21666609E+04  0.71223121E+05                                18.061114                           14.807802       0.754119       2.058022                    0.995283      50.795969     139.035900       0.490969       0.379509      -1.163886       0.003487      -0.002032       0.008871       0.009746       0.004456      -0.004220      -0.017465      -0.013389      -0.044935      -0.023309      -0.000523       0.023832             20.822180      23.003058      -0.036215       1.819470      18.840338       1.627043      20.623142          -0.000001
           17              H      10.439265      11.114011      12.023452       0.077901       1.284695 0.94756312E+01  0.97549875E+02                                 1.972188                            1.813600      -1.302534       2.241949                    0.993515       3.970183      11.576058       0.457069       1.301686      -0.702272       0.030072      -0.040444       0.013042       0.052059      -0.008871       0.000098      -0.011123      -0.000927      -0.045495      -0.020047       0.001438       0.018609              2.025437       2.117645      -0.538647       0.200311       2.423060      -0.343550       1.535604          -0.000001
           18              H       9.282764      14.540599      10.596910       0.106913       1.101288 0.75731498E+01  0.72891756E+02                                 1.724210                            1.582975      -0.735121       2.523632                    0.999822       3.346622       9.094853       0.512863       1.240804      -0.718770      -0.002571       0.041233      -0.017797       0.044983      -0.005903      -0.000942      -0.017844       0.001509      -0.069350      -0.031013       0.009663       0.021350              1.785792       1.425024       0.016899      -0.020071       2.384879      -0.353250       1.547473           0.000001
           19              H       7.297335      13.300044      11.303739       0.104047       1.236572 0.88796812E+01  0.88768299E+02                                 1.851647                            1.707916      -0.870478       2.458179                    0.999076       3.454406       9.508416       0.497369       1.231876      -0.721432      -0.040956       0.017337      -0.004486       0.044700      -0.004794       0.000588      -0.019754       0.004760      -0.066380      -0.031827       0.010751       0.021076              1.904792       2.558133      -0.306552       0.072763       1.648751      -0.015760       1.507490           0.000001
           20              H      14.407047      12.538408       8.793024       0.070279       1.499102 0.11363408E+02  0.12092328E+03                                 2.103554                            1.927921      -1.207155       2.282579                    0.994878       3.850683      10.965506       0.469249       1.226595      -0.721604       0.035536      -0.027988       0.022526       0.050532      -0.015023       0.002134      -0.008267       0.022766       0.020488      -0.023665       0.005268       0.018398              2.154048       2.296170      -0.628829       0.325542       2.105536      -0.394106       2.060437          -0.000001
           21              H      11.272807      14.704358       8.198478       0.105001       1.214648 0.86182060E+01  0.85589267E+02                                 1.835576                            1.686834      -0.834778       2.475535                    0.999321       3.437918       9.459442       0.498132       1.238110      -0.719880      -0.036009       0.022758       0.001675       0.042630      -0.023132      -0.001540      -0.009370       0.015346       0.034394      -0.031787       0.010906       0.020881              1.891458       2.358649      -0.525691      -0.171077       1.702515       0.081122       1.613210           0.000002
           22              H      12.483134      14.508156       6.111124       0.102406       1.176154 0.80547264E+01  0.79582853E+02                                 1.871468                            1.681612      -0.975963       2.409753                    0.997362       3.637524      10.373933       0.470875       1.316533      -0.700623      -0.014886       0.017941      -0.035797       0.042719      -0.019786      -0.002929      -0.010558       0.019438       0.017907      -0.028274       0.008378       0.019896              1.974483       1.683919      -0.225211       0.437491       1.607329      -0.468078       2.632202           0.000001
           23              H      14.405509       0.149855      10.955846       0.077399       1.326611 0.98358319E+01  0.10141871E+03                                 1.971447                            1.818059      -1.141997       2.318665                    0.996177       3.756137      10.686928       0.471371       1.260191      -0.713485       0.027673      -0.003829      -0.044469       0.052516       0.010201      -0.015008       0.009178       0.007114       0.035369      -0.024293       0.002775       0.021518              2.020975       1.951851       0.061524      -0.622074       1.597428       0.117395       2.513645           0.000000
           24              H      11.743404      14.892836      13.672720       0.104097       1.293155 0.93788890E+01  0.95374474E+02                                 1.936906                            1.777586      -0.940696       2.426450                    0.998390       3.533513       9.919542       0.476743       1.263401      -0.714447      -0.034574      -0.015287       0.023440       0.044480       0.016397      -0.014375       0.009235       0.007844       0.025168      -0.028314       0.008893       0.019421              2.002232       2.360168       0.351281      -0.524841       1.783395      -0.126040       1.863133           0.000001
           25              H      13.189030       1.217381      14.480787       0.103816       1.253950 0.90680227E+01  0.91760542E+02                                 1.914731                            1.759257      -0.969928       2.410707                    0.997949       3.608280      10.220898       0.472917       1.279904      -0.709641      -0.005183       0.018519       0.037973       0.042565       0.016771      -0.011382       0.007979       0.003684       0.025697      -0.026430       0.010218       0.016212              1.976683       1.631519      -0.029625      -0.164056       1.781513       0.527118       2.517018           0.000001
           26              H      13.868782      12.533774      13.440791       0.076014       1.311345 0.97300282E+01  0.10050311E+03                                 1.981000                            1.825069      -1.193311       2.293098                    0.995047       3.889772      11.239005       0.461918       1.283736      -0.707037       0.002241       0.040505       0.029773       0.050320      -0.004014       0.010903       0.007259      -0.023200       0.022015      -0.021139       0.005326       0.015813              2.030770       1.528998      -0.028388       0.119580       2.583662       0.559095       1.979650           0.000000
           27              H      14.479328       8.931067      12.146779       0.099417       1.201232 0.84890263E+01  0.84781752E+02                                 1.872764                            1.708397      -1.121158       2.335650                    0.996343       3.705723      10.543799       0.475675       1.289292      -0.705961       0.011123      -0.039425      -0.004418       0.041202      -0.010403       0.012336       0.009338      -0.024541       0.028847      -0.026968       0.008790       0.018178              1.947866       1.596883      -0.345149       0.037555       2.736489       0.078033       1.510226           0.000000
           28              H      13.276691      10.156173      10.414681       0.106306       1.235510 0.88974655E+01  0.89034869E+02                                 1.856956                            1.715060      -0.865712       2.462396                    0.999161       3.438449       9.484616       0.493729       1.239720      -0.719930      -0.012473      -0.019218      -0.037724       0.044136      -0.009250       0.014780       0.010139      -0.033340       0.019654      -0.030232       0.009513       0.020720              1.909050       1.560763       0.108073       0.273248       1.702454       0.341741       2.463935          -0.000000
           29              H      12.629235       4.334989       2.819952       0.077901       1.284695 0.94756333E+01  0.97549901E+02                                 1.972188                            1.813600      -1.302534       2.241950                    0.993515       3.970182      11.576055       0.457069       1.301686      -0.702272      -0.030072       0.040444       0.013042       0.052059      -0.008871      -0.000098       0.011123      -0.000927      -0.045495      -0.020047       0.001438       0.018609              2.025437       2.117647      -0.538647      -0.200312       2.423060       0.343549       1.535604          -0.000001
           30              H      13.785736       0.908401       1.393410       0.106913       1.101288 0.75731498E+01  0.72891756E+02                                 1.724210                            1.582975      -0.735121       2.523632                    0.999822       3.346622       9.094853       0.512863       1.240804      -0.718770       0.002571      -0.041233      -0.017797       0.044983      -0.005903       0.000942       0.017844       0.001509      -0.069350      -0.031013       0.009663       0.021350              1.785792       1.425024       0.016899       0.020071       2.384879       0.353250       1.547473           0.000001
           31              H       0.392164       2.148956       2.100239       0.104047       1.236572 0.88796779E+01  0.88768257E+02                                 1.851646                            1.707915      -0.870479       2.458179                    0.999076       3.454407       9.508418       0.497369       1.231875      -0.721432       0.040956      -0.017337      -0.004486       0.044700      -0.004794      -0.000588       0.019754       0.004760      -0.066380      -0.031827       0.010751       0.021076              1.904791       2.558133      -0.306552      -0.072763       1.648751       0.015760       1.507489           0.000001
           32              H       8.661453       2.910592      17.996524       0.070279       1.499102 0.11363408E+02  0.12092328E+03                                 2.103554                            1.927921      -1.207154       2.282579                    0.994878       3.850683      10.965506       0.469249       1.226595      -0.721604      -0.035536       0.027988       0.022526       0.050532      -0.015023      -0.002134       0.008267       0.022766       0.020488      -0.023665       0.005268       0.018398              2.154048       2.296170      -0.628829      -0.325542       2.105536       0.394106       2.060437          -0.000001
           33              H      11.795693       0.744642      17.401978       0.105001       1.214647 0.86182018E+01  0.85589219E+02                                 1.835576                            1.686834      -0.834778       2.475535                    0.999321       3.437917       9.459440       0.498132       1.238110      -0.719880       0.036009      -0.022758       0.001675       0.042630      -0.023132       0.001540       0.009370       0.015346       0.034394      -0.031787       0.010906       0.020881              1.891458       2.358649      -0.525691       0.171077       1.702515      -0.081122       1.613210           0.000002
           34              H      10.585366       0.940844      15.314624       0.102406       1.176154 0.80547229E+01  0.79582811E+02                                 1.871468                            1.681612      -0.975963       2.409753                    0.997362       3.637523      10.373931       0.470875       1.316534      -0.700623       0.014886      -0.017941      -0.035797       0.042719      -0.019786       0.002929       0.010558       0.019438       0.017907      -0.028274       0.008378       0.019896              1.974483       1.683919      -0.225211      -0.437491       1.607329       0.468078       2.632202           0.000001
           35              H       8.662991      15.299145       1.752346       0.077399       1.326611 0.98358320E+01  0.10141871E+03                                 1.971447                            1.818060      -1.141997       2.318665                    0.996177       3.756137      10.686928       0.471371       1.260191      -0.713485      -0.027673       0.003829      -0.044469       0.052516       0.010201       0.015008      -0.009178       0.007114       0.035369      -0.024293       0.002775       0.021518              2.020975       1.951851       0.061524       0.622074       1.597428      -0.117395       2.513645           0.000000
           36              H      11.325096       0.556164       4.469220       0.104097       1.293155 0.93788834E+01  0.95374406E+02                                 1.936905                            1.777586      -0.940696       2.426450                    0.998390       3.533512       9.919540       0.476743       1.263401      -0.714447       0.034574       0.015287       0.023440       0.044480       0.016397       0.014375      -0.009235       0.007844       0.025168      -0.028314       0.008893       0.019421              2.002232       2.360167       0.351281       0.524841       1.783395       0.126040       1.863133           0.000001
           37              H       9.879470      14.231619       5.277287       0.103816       1.253949 0.90680185E+01  0.91760492E+02                                 1.914731                            1.759257      -0.969927       2.410707                    0.997949       3.608279      10.220896       0.472917       1.279905      -0.709641       0.005183      -0.018519       0.037973       0.042565       0.016771       0.011382      -0.007979       0.003684       0.025697      -0.026430       0.010218       0.016212              1.976683       1.631519      -0.029625       0.164056       1.781513      -0.527118       2.517018           0.000001
           38              H       9.199718       2.915226       4.237291       0.076014       1.311344 0.97300204E+01  0.10050302E+03                                 1.980999                            1.825068      -1.193311       2.293098                    0.995047       3.889772      11.239005       0.461918       1.283736      -0.707037      -0.002241      -0.040505       0.029773       0.050320      -0.004014      -0.010903      -0.007259      -0.023200       0.022015      -0.021139       0.005326       0.015813              2.030769       1.528997      -0.028388      -0.119580       2.583660      -0.559095       1.979650           0.000000
           39              H       8.589171       6.517933       2.943279       0.099416       1.201232 0.84890275E+01  0.84781766E+02                                 1.872764                            1.708398      -1.121158       2.335650                    0.996343       3.705723      10.543799       0.475675       1.289292      -0.705961      -0.011123       0.039425      -0.004418       0.041202      -0.010403      -0.012336      -0.009338      -0.024541       0.028847      -0.026968       0.008790       0.018178              1.947866       1.596884      -0.345150      -0.037555       2.736489      -0.078033       1.510226           0.000000
           40              H       9.791809       5.292827       1.211181       0.106305       1.235509 0.88974631E+01  0.89034840E+02                                 1.856956                            1.715060      -0.865712       2.462396                    0.999161       3.438449       9.484616       0.493729       1.239721      -0.719930       0.012473       0.019218      -0.037724       0.044136      -0.009250      -0.014780      -0.010139      -0.033340       0.019654      -0.030232       0.009513       0.020720              1.909051       1.560762       0.108073      -0.273247       1.702455      -0.341742       2.463935          -0.000000
           41              H       4.939735       3.389511      15.587048       0.077901       1.284695 0.94756326E+01  0.97549892E+02                                 1.972188                            1.813600      -1.302534       2.241950                    0.993515       3.970183      11.576058       0.457069       1.301686      -0.702272      -0.030072      -0.040444      -0.013042       0.052059       0.008871       0.000098       0.011123      -0.000927      -0.045495      -0.020047       0.001438       0.018609              2.025437       2.117646       0.538647       0.200311       2.423061       0.343550       1.535604          -0.000001
           42              H       6.096236       6.816099      17.013590       0.106913       1.101287 0.75731436E+01  0.72891685E+02                                 1.724209                            1.582975      -0.735121       2.523632                    0.999822       3.346622       9.094854       0.512863       1.240804      -0.718770       0.002571       0.041233       0.017797       0.044983       0.005903      -0.000942       0.017844       0.001509      -0.069350      -0.031013       0.009663       0.021350              1.785792       1.425024      -0.016899      -0.020071       2.384878       0.353250       1.547473           0.000001
           43              H       8.081664       5.575544      16.306761       0.104047       1.236571 0.88796751E+01  0.88768228E+02                                 1.851646                            1.707916      -0.870478       2.458179                    0.999076       3.454406       9.508417       0.497369       1.231876      -0.721432       0.040956       0.017337       0.004486       0.044700       0.004794       0.000588       0.019754       0.004760      -0.066380      -0.031827       0.010751       0.021076              1.904791       2.558132       0.306552       0.072763       1.648751       0.015760       1.507490           0.000001
           44              H       0.971953       4.813908       0.410476       0.070279       1.499102 0.11363408E+02  0.12092327E+03                                 2.103554                            1.927921      -1.207155       2.282579                    0.994878       3.850683      10.965504       0.469249       1.226595      -0.721604      -0.035536      -0.027988      -0.022526       0.050532       0.015023       0.002134       0.008267       0.022766       0.020488      -0.023665       0.005268       0.018398              2.154047       2.296169       0.628829       0.325542       2.105535       0.394106       2.060437          -0.000000
           45              H       4.106193       6.979858       1.005022       0.105001       1.214648 0.86182060E+01  0.85589274E+02                                 1.835576                            1.686835      -0.834779       2.475535                    0.999321       3.437918       9.459445       0.498132       1.238110      -0.719880       0.036009       0.022758      -0.001675       0.042630       0.023132      -0.001540       0.009370       0.015346       0.034394      -0.031787       0.010906       0.020881              1.891459       2.358650       0.525691      -0.171077       1.702516      -0.081122       1.613211           0.000002
           46              H       2.895866       6.783656       3.092376       0.102406       1.176154 0.80547254E+01  0.79582844E+02                                 1.871469                            1.681612      -0.975963       2.409753                    0.997362       3.637524      10.373935       0.470875       1.316534      -0.700623       0.014886       0.017941       0.035797       0.042719       0.019786      -0.002929       0.010558       0.019438       0.017907      -0.028274       0.008378       0.019896              1.974484       1.683919       0.225211       0.437491       1.607329       0.468078       2.632203           0.000001
           47              H       0.973491       7.874355      16.654654       0.077399       1.326611 0.98358290E+01  0.10141867E+03                                 1.971447                            1.818059      -1.141997       2.318666                    0.996177       3.756136      10.686925       0.471371       1.260191      -0.713485      -0.027673      -0.003829       0.044469       0.052516      -0.010201      -0.015008      -0.009178       0.007114       0.035369      -0.024293       0.002775       0.021518              2.020975       1.951851      -0.061524      -0.622074       1.597428      -0.117395       2.513645           0.000000
           48              H       3.635596       7.168336      13.937780       0.104097       1.293155 0.93788875E+01  0.95374453E+02                                 1.936905                            1.777586      -0.940696       2.426450                    0.998390       3.533513       9.919541       0.476743       1.263400      -0.714447       0.034574      -0.015287      -0.023440       0.044480      -0.016397      -0.014375      -0.009235       0.007844       0.025168      -0.028314       0.008893       0.019421              2.002232       2.360167      -0.351281      -0.524841       1.783395       0.126040       1.863133           0.000001
           49              H       2.189970       8.941881      13.129713       0.103816       1.253949 0.90680185E+01  0.91760492E+02                                 1.914731                            1.759257      -0.969927       2.410707                    0.997949       3.608279      10.220896       0.472917       1.279905      -0.709641       0.005183       0.018519      -0.037973       0.042565      -0.016771      -0.011382      -0.007979       0.003684       0.025697      -0.026430       0.010218       0.016212              1.976683       1.631519       0.029625      -0.164056       1.781513      -0.527118       2.517018           0.000001
           50              H       1.510218       4.809274      14.169709       0.076014       1.311344 0.97300204E+01  0.10050302E+03                                 1.980999                            1.825068      -1.193311       2.293098                    0.995047       3.889772      11.239005       0.461918       1.283736      -0.707037      -0.002241       0.040505      -0.029773       0.050320       0.004014       0.010903      -0.007259      -0.023200       0.022015      -0.021139       0.005326       0.015813              2.030769       1.528997       0.028388       0.119580       2.583660      -0.559095       1.979649           0.000000
           51              H       0.899672       1.206567      15.463721       0.099417       1.201232 0.84890268E+01  0.84781755E+02                                 1.872764                            1.708397      -1.121158       2.335650                    0.996343       3.705723      10.543798       0.475675       1.289291      -0.705961      -0.011123      -0.039425       0.004418       0.041202       0.010403       0.012336      -0.009338      -0.024541       0.028847      -0.026968       0.008790       0.018178              1.947866       1.596883       0.345149       0.037555       2.736489      -0.078032       1.510226           0.000000
           52              H       2.102309       2.431673      17.195819       0.106306       1.235510 0.88974640E+01  0.89034848E+02                                 1.856956                            1.715060      -0.865712       2.462396                    0.999161       3.438449       9.484615       0.493729       1.239720      -0.719930       0.012473      -0.019218       0.037724       0.044136       0.009250       0.014780      -0.010139      -0.033340       0.019654      -0.030232       0.009513       0.020720              1.909050       1.560762      -0.108073       0.273248       1.702454      -0.341741       2.463934          -0.000000
           53              H       2.749765      12.059489       6.383548       0.077901       1.284694 0.94756272E+01  0.97549827E+02                                 1.972188                            1.813600      -1.302534       2.241950                    0.993515       3.970182      11.576056       0.457068       1.301686      -0.702272       0.030072       0.040444      -0.013042       0.052059       0.008871      -0.000098      -0.011123      -0.000927      -0.045495      -0.020047       0.001438       0.018609              2.025437       2.117645       0.538647      -0.200311       2.423060      -0.343550       1.535604          -0.000001
           54              H       1.593264       8.632901       7.810090       0.106913       1.101287 0.75731496E+01  0.72891756E+02                                 1.724210                            1.582976      -0.735121       2.523632                    0.999822       3.346622       9.094854       0.512863       1.240804      -0.718770      -0.002571      -0.041233       0.017797       0.044983       0.005903       0.000942      -0.017844       0.001509      -0.069350      -0.031013       0.009663       0.021350              1.785792       1.425024      -0.016899       0.020071       2.384879      -0.353250       1.547473           0.000001
           55              H      14.986836       9.873456       7.103261       0.104047       1.236572 0.88796779E+01  0.88768257E+02                                 1.851646                            1.707915      -0.870479       2.458179                    0.999076       3.454407       9.508418       0.497369       1.231875      -0.721432      -0.040956      -0.017337       0.004486       0.044700       0.004794      -0.000588      -0.019754       0.004760      -0.066380      -0.031827       0.010751       0.021076              1.904791       2.558132       0.306552      -0.072763       1.648751      -0.015760       1.507489           0.000001
           56              H       6.717547      10.635092       9.613976       0.070279       1.499102 0.11363408E+02  0.12092328E+03                                 2.103554                            1.927921      -1.207154       2.282579                    0.994878       3.850683      10.965505       0.469249       1.226595      -0.721604       0.035536       0.027988      -0.022526       0.050532       0.015023      -0.002134      -0.008267       0.022766       0.020488      -0.023665       0.005268       0.018398              2.154047       2.296170       0.628829      -0.325542       2.105535      -0.394106       2.060437          -0.000001
           57              H       3.583307       8.469142      10.208522       0.105001       1.214647 0.86182018E+01  0.85589224E+02                                 1.835576                            1.686834      -0.834778       2.475535                    0.999321       3.437917       9.459442       0.498132       1.238111      -0.719880      -0.036009      -0.022758      -0.001675       0.042630       0.023132       0.001540      -0.009370       0.015346       0.034394      -0.031787       0.010906       0.020881              1.891459       2.358650       0.525691       0.171077       1.702515       0.081122       1.613211           0.000002
           58              H       4.793634       8.665344      12.295876       0.102406       1.176154 0.80547270E+01  0.79582857E+02                                 1.871468                            1.681611      -0.975962       2.409753                    0.997362       3.637524      10.373932       0.470875       1.316533      -0.700623      -0.014886      -0.017941       0.035797       0.042719       0.019786       0.002929      -0.010558       0.019438       0.017907      -0.028274       0.008378       0.019896              1.974483       1.683919       0.225211      -0.437491       1.607329      -0.468078       2.632202           0.000001
           59              H       6.716009       7.574645       7.451154       0.077399       1.326612 0.98358323E+01  0.10141871E+03                                 1.971447                            1.818059      -1.141997       2.318665                    0.996177       3.756137      10.686927       0.471371       1.260191      -0.713485       0.027673       0.003829       0.044469       0.052516      -0.010201       0.015008       0.009178       0.007114       0.035369      -0.024293       0.002775       0.021518              2.020975       1.951851      -0.061524       0.622074       1.597428       0.117395       2.513645           0.000000
           60              H       4.053904       8.280664       4.734280       0.104097       1.293156 0.93788960E+01  0.95374565E+02                                 1.936907                            1.777587      -0.940696       2.426450                    0.998390       3.533513       9.919544       0.476743       1.263401      -0.714447      -0.034574       0.015287      -0.023440       0.044480      -0.016397       0.014375       0.009235       0.007844       0.025168      -0.028314       0.008893       0.019421              2.002233       2.360170      -0.351282       0.524842       1.783396      -0.126040       1.863134           0.000001
           61              H       5.499530       6.507119       3.926213       0.103816       1.253949 0.90680185E+01  0.91760494E+02                                 1.914731                            1.759257      -0.969927       2.410707                    0.997949       3.608279      10.220897       0.472917       1.279905      -0.709641      -0.005183      -0.018519      -0.037973       0.042565      -0.016771       0.011382       0.007979       0.003684       0.025697      -0.026430       0.010218       0.016212              1.976684       1.631519       0.029625       0.164056       1.781514       0.527118       2.517019           0.000001
           62              H       6.179282      10.639726       4.966209       0.076014       1.311345 0.97300276E+01  0.10050310E+03                                 1.981000                            1.825069      -1.193310       2.293098                    0.995047       3.889772      11.239004       0.461918       1.283736      -0.707038       0.002241      -0.040505      -0.029773       0.050320       0.004014      -0.010903       0.007259      -0.023200       0.022015      -0.021139       0.005326       0.015813              2.030770       1.528998       0.028388      -0.119580       2.583662       0.559095       1.979649           0.000000
           63              H       6.789829      14.242433       6.260221       0.099417       1.201232 0.84890287E+01  0.84781779E+02                                 1.872764                            1.708397      -1.121158       2.335650                    0.996344       3.705723      10.543798       0.475675       1.289291      -0.705961       0.011123       0.039425       0.004418       0.041202       0.010403      -0.012336       0.009338      -0.024541       0.028847      -0.026968       0.008790       0.018178              1.947866       1.596884       0.345150      -0.037555       2.736489       0.078032       1.510226           0.000000
           64              H       5.587191      13.017327       7.992319       0.106306       1.235510 0.88974655E+01  0.89034869E+02                                 1.856956                            1.715060      -0.865712       2.462396                    0.999161       3.438449       9.484616       0.493729       1.239720      -0.719930      -0.012473       0.019218       0.037724       0.044136       0.009250      -0.014780       0.010139      -0.033340       0.019654      -0.030232       0.009513       0.020720              1.909050       1.560763      -0.108073      -0.273248       1.702454       0.341741       2.463934          -0.000000
           65              H       4.939735       4.334989       6.383548       0.077901       1.284694 0.94756272E+01  0.97549827E+02                                 1.972188                            1.813600      -1.302534       2.241950                    0.993515       3.970182      11.576056       0.457068       1.301686      -0.702272      -0.030072       0.040444      -0.013042       0.052059      -0.008871       0.000098      -0.011123      -0.000927      -0.045495      -0.020047       0.001438       0.018609              2.025437       2.117645      -0.538647       0.200311       2.423060      -0.343550       1.535604          -0.000001
           66              H       6.096236       0.908401       7.810090       0.106914       1.101286 0.75731410E+01  0.72891650E+02                                 1.724208                            1.582974      -0.735120       2.523632                    0.999822       3.346620       9.094846       0.512863       1.240803      -0.718770       0.002571      -0.041233       0.017797       0.044983      -0.005903      -0.000942      -0.017844       0.001509      -0.069350      -0.031013       0.009663       0.021350              1.785791       1.425023       0.016899      -0.020071       2.384877      -0.353250       1.547472           0.000001
           67              H       8.081664       2.148956       7.103261       0.104047       1.236571 0.88796684E+01  0.88768143E+02                                 1.851646                            1.707915      -0.870478       2.458179                    0.999076       3.454405       9.508413       0.497369       1.231876      -0.721432       0.040956      -0.017337       0.004486       0.044700      -0.004794       0.000588      -0.019754       0.004760      -0.066380      -0.031827       0.010751       0.021076              1.904790       2.558132      -0.306552       0.072763       1.648751      -0.015760       1.507489           0.000001
           68              H       0.971953       2.910592       9.613976       0.070279       1.499102 0.11363408E+02  0.12092328E+03                                 2.103554                            1.927921      -1.207154       2.282579                    0.994878       3.850683      10.965505       0.469249       1.226595      -0.721604      -0.035536       0.027988      -0.022526       0.050532      -0.015023       0.002134      -0.008267       0.022766       0.020488      -0.023665       0.005268       0.018398              2.154047       2.296170      -0.628829       0.325542       2.105535      -0.394106       2.060437          -0.000001
           69              H       4.106193       0.744642      10.208522       0.105001       1.214647 0.86182005E+01  0.85589205E+02                                 1.835576                            1.686834      -0.834778       2.475535                    0.999321       3.437917       9.459441       0.498132       1.238110      -0.719880       0.036009      -0.022758      -0.001675       0.042630      -0.023132      -0.001540      -0.009370       0.015346       0.034394      -0.031787       0.010906       0.020881              1.891458       2.358649      -0.525691      -0.171077       1.702515       0.081122       1.613210           0.000002
           70              H       2.895866       0.940844      12.295876       0.102406       1.176154 0.80547210E+01  0.79582791E+02                                 1.871468                            1.681612      -0.975962       2.409753                    0.997362       3.637523      10.373932       0.470875       1.316534      -0.700623       0.014886      -0.017941       0.035797       0.042719      -0.019786      -0.002929      -0.010558       0.019438       0.017907      -0.028274       0.008378       0.019896              1.974483       1.683919      -0.225211       0.437491       1.607329      -0.468078       2.632202           0.000001
           71              H       0.973491      15.299145       7.451154       0.077399       1.326612 0.98358328E+01  0.10141873E+03                                 1.971448                            1.818060      -1.141998       2.318665                    0.996177       3.756137      10.686931       0.471371       1.260192      -0.713485      -0.027673       0.003829       0.044469       0.052516       0.010201      -0.015008       0.009178       0.007114       0.035369      -0.024293       0.002775       0.021518              2.020976       1.951852       0.061524      -0.622075       1.597428       0.117395       2.513647           0.000000
           72              H       3.635596       0.556164       4.734280       0.104097       1.293155 0.93788875E+01  0.95374455E+02                                 1.936906                            1.777586      -0.940696       2.426450                    0.998390       3.533513       9.919542       0.476743       1.263401      -0.714447       0.034574       0.015287      -0.023440       0.044480       0.016397      -0.014375       0.009235       0.007844       0.025168      -0.028314       0.008893       0.019421              2.002232       2.360167       0.351281      -0.524841       1.783395      -0.126040       1.863133           0.000001
           73              H       2.189970      14.231619       3.926213       0.103816       1.253949 0.90680180E+01  0.91760491E+02                                 1.914731                            1.759258      -0.969927       2.410707                    0.997949       3.608279      10.220898       0.472917       1.279905      -0.709641       0.005183      -0.018519      -0.037973       0.042565       0.016771      -0.011382       0.007979       0.003684       0.025697      -0.026430       0.010218       0.016212              1.976684       1.631519      -0.029625      -0.164056       1.781514       0.527118       2.517019           0.000001
           74              H       1.510218       2.915226       4.966209       0.076014       1.311344 0.97300209E+01  0.10050302E+03                                 1.980999                            1.825068      -1.193310       2.293098                    0.995047       3.889772      11.239004       0.461918       1.283736      -0.707038      -0.002241      -0.040505      -0.029773       0.050320      -0.004014       0.010903       0.007259      -0.023200       0.022015      -0.021139       0.005326       0.015813              2.030769       1.528997      -0.028388       0.119580       2.583660       0.559095       1.979649           0.000000
           75              H       0.899672       6.517933       6.260221       0.099417       1.201231 0.84890210E+01  0.84781685E+02                                 1.872763                            1.708397      -1.121158       2.335650                    0.996344       3.705722      10.543795       0.475675       1.289292      -0.705961      -0.011123       0.039425       0.004418       0.041202      -0.010403       0.012336       0.009338      -0.024541       0.028847      -0.026968       0.008790       0.018178              1.947865       1.596883      -0.345149       0.037555       2.736488       0.078032       1.510225           0.000000
           76              H       2.102309       5.292827       7.992319       0.106306       1.235510 0.88974639E+01  0.89034845E+02                                 1.856955                            1.715060      -0.865712       2.462396                    0.999161       3.438449       9.484614       0.493729       1.239720      -0.719930       0.012473       0.019218       0.037724       0.044136      -0.009250       0.014780       0.010139      -0.033340       0.019654      -0.030232       0.009513       0.020720              1.909050       1.560762       0.108073       0.273248       1.702454       0.341741       2.463934          -0.000000
           77              H       2.749765      11.114011      15.587048       0.077901       1.284694 0.94756266E+01  0.97549822E+02                                 1.972188                            1.813600      -1.302534       2.241950                    0.993515       3.970182      11.576057       0.457068       1.301686      -0.702272       0.030072      -0.040444      -0.013042       0.052059      -0.008871      -0.000098       0.011123      -0.000927      -0.045495      -0.020047       0.001438       0.018609              2.025437       2.117646      -0.538647      -0.200311       2.423060       0.343550       1.535604          -0.000001
           78              H       1.593264      14.540599      17.013590       0.106914       1.101286 0.75731408E+01  0.72891650E+02                                 1.724208                            1.582975      -0.735120       2.523632                    0.999822       3.346620       9.094847       0.512863       1.240804      -0.718770      -0.002571       0.041233       0.017797       0.044983      -0.005903       0.000942       0.017844       0.001509      -0.069350      -0.031013       0.009663       0.021350              1.785791       1.425023       0.016899       0.020071       2.384877       0.353250       1.547472           0.000001
           79              H      14.986836      13.300044      16.306761       0.104047       1.236571 0.88796683E+01  0.88768139E+02                                 1.851645                            1.707915      -0.870478       2.458179                    0.999076       3.454405       9.508412       0.497369       1.231876      -0.721432      -0.040956       0.017337       0.004486       0.044700      -0.004794      -0.000588       0.019754       0.004760      -0.066380      -0.031827       0.010751       0.021076              1.904790       2.558131      -0.306552      -0.072763       1.648750       0.015760       1.507489           0.000001
           80              H       6.717547      12.538408       0.410476       0.070279       1.499102 0.11363403E+02  0.12092322E+03                                 2.103554                            1.927921      -1.207154       2.282579                    0.994878       3.850682      10.965503       0.469249       1.226595      -0.721604       0.035536      -0.027988      -0.022526       0.050532      -0.015023      -0.002135       0.008267       0.022766       0.020488      -0.023665       0.005268       0.018398              2.154047       2.296170      -0.628829      -0.325542       2.105535       0.394106       2.060437          -0.000000
           81              H       3.583307      14.704358       1.005022       0.105001       1.214647 0.86182005E+01  0.85589205E+02                                 1.835576                            1.686834      -0.834778       2.475535                    0.999321       3.437917       9.459441       0.498132       1.238110      -0.719880      -0.036009       0.022758      -0.001675       0.042630      -0.023132       0.001540       0.009370       0.015346       0.034394      -0.031787       0.010906       0.020881              1.891458       2.358649      -0.525691       0.171077       1.702515      -0.081122       1.613210           0.000002
           82              H       4.793634      14.508156       3.092376       0.102406       1.176154 0.80547216E+01  0.79582796E+02                                 1.871468                            1.681611      -0.975962       2.409753                    0.997362       3.637523      10.373931       0.470875       1.316534      -0.700623      -0.014886       0.017941       0.035797       0.042719      -0.019786       0.002929       0.010558       0.019438       0.017907      -0.028274       0.008378       0.019896              1.974483       1.683919      -0.225211      -0.437491       1.607329       0.468078       2.632202           0.000001
           83              H       6.716009       0.149855      16.654654       0.077399       1.326612 0.98358335E+01  0.10141873E+03                                 1.971448                            1.818060      -1.141997       2.318665                    0.996177       3.756137      10.686928       0.471371       1.260191      -0.713485       0.027673      -0.003829       0.044469       0.052516       0.010201       0.015008      -0.009178       0.007114       0.035369      -0.024293       0.002775       0.021518              2.020975       1.951851       0.061524       0.622075       1.597428      -0.117395       2.513646           0.000000
           84              H       4.053904      14.892836      13.937780       0.104097       1.293156 0.93788918E+01  0.95374512E+02                                 1.936907                            1.777587      -0.940696       2.426450                    0.998390       3.533512       9.919541       0.476743       1.263401      -0.714447      -0.034574      -0.015287      -0.023440       0.044480       0.016397       0.014375      -0.009235       0.007844       0.025168      -0.028314       0.008893       0.019421              2.002233       2.360169       0.351282       0.524842       1.783396       0.126040       1.863134           0.000001
           85              H       5.499530       1.217381      13.129713       0.103816       1.253950 0.90680187E+01  0.91760495E+02                                 1.914731                            1.759257      -0.969927       2.410707                    0.997949       3.608279      10.220896       0.472917       1.279905      -0.709641      -0.005183       0.018519      -0.037973       0.042565       0.016771       0.011382      -0.007979       0.003684       0.025697      -0.026430       0.010218       0.016212              1.976684       1.631519      -0.029625       0.164056       1.781514      -0.527118       2.517019           0.000001
           86              H       6.179282      12.533774      14.169709       0.076014       1.311345 0.97300282E+01  0.10050311E+03                                 1.981000                            1.825069      -1.193311       2.293098                    0.995047       3.889772      11.239005       0.461918       1.283736      -0.707037       0.002241       0.040505      -0.029773       0.050320      -0.004014      -0.010903      -0.007259      -0.023200       0.022015      -0.021139       0.005326       0.015813              2.030770       1.528998      -0.028388      -0.119580       2.583662      -0.559095       1.979650           0.000000
           87              H       6.789829       8.931067      15.463721       0.099417       1.201232 0.84890281E+01  0.84781769E+02                                 1.872764                            1.708397      -1.121158       2.335650                    0.996344       3.705723      10.543797       0.475675       1.289291      -0.705961       0.011123      -0.039425       0.004418       0.041202      -0.010403      -0.012336      -0.009338      -0.024541       0.028847      -0.026968       0.008790       0.018178              1.947866       1.596884      -0.345150      -0.037555       2.736488      -0.078032       1.510226           0.000000
           88              H       5.587191      10.156173      17.195819       0.106306       1.235509 0.88974625E+01  0.89034828E+02                                 1.856955                            1.715060      -0.865711       2.462396                    0.999161       3.438449       9.484614       0.493729       1.239720      -0.719930      -0.012473      -0.019218       0.037724       0.044136      -0.009250      -0.014780      -0.010139      -0.033340       0.019654      -0.030232       0.009513       0.020720              1.909050       1.560762       0.108073      -0.273248       1.702454      -0.341741       2.463933          -0.000000
           89              H      10.439265      12.059489       2.819952       0.077901       1.284695 0.94756312E+01  0.97549875E+02                                 1.972188                            1.813600      -1.302534       2.241949                    0.993515       3.970183      11.576058       0.457069       1.301686      -0.702272       0.030072       0.040444       0.013042       0.052059       0.008871       0.000098       0.011123      -0.000927      -0.045495      -0.020047       0.001438       0.018609              2.025437       2.117645       0.538647       0.200311       2.423060       0.343550       1.535604          -0.000001
           90              H       9.282764       8.632901       1.393410       0.106914       1.101287 0.75731421E+01  0.72891664E+02                                 1.724209                            1.582975      -0.735120       2.523632                    0.999822       3.346620       9.094847       0.512863       1.240804      -0.718770      -0.002571      -0.041233      -0.017797       0.044983       0.005903      -0.000942       0.017844       0.001509      -0.069350      -0.031013       0.009663       0.021350              1.785791       1.425024      -0.016899      -0.020071       2.384877       0.353250       1.547472           0.000001
           91              H       7.297335       9.873456       2.100239       0.104047       1.236571 0.88796757E+01  0.88768229E+02                                 1.851646                            1.707915      -0.870478       2.458179                    0.999076       3.454405       9.508412       0.497369       1.231876      -0.721432      -0.040956      -0.017337      -0.004486       0.044700       0.004794       0.000588       0.019754       0.004760      -0.066380      -0.031827       0.010751       0.021076              1.904791       2.558132       0.306552       0.072763       1.648751       0.015760       1.507490           0.000001
           92              H      14.407047      10.635092      17.996524       0.070279       1.499102 0.11363404E+02  0.12092323E+03                                 2.103555                            1.927921      -1.207154       2.282579                    0.994878       3.850682      10.965505       0.469249       1.226596      -0.721604       0.035536       0.027988       0.022526       0.050532       0.015023       0.002135       0.008267       0.022766       0.020488      -0.023665       0.005268       0.018398              2.154048       2.296170       0.628829       0.325542       2.105536       0.394106       2.060437          -0.000001
           93              H      11.272807       8.469142      17.401978       0.105001       1.214647 0.86182018E+01  0.85589216E+02                                 1.835575                            1.686834      -0.834778       2.475535                    0.999321       3.437917       9.459439       0.498132       1.238110      -0.719880      -0.036009      -0.022758       0.001675       0.042630       0.023132      -0.001540       0.009370       0.015346       0.034394      -0.031787       0.010906       0.020881              1.891458       2.358649       0.525691      -0.171077       1.702515      -0.081122       1.613210           0.000002
           94              H      12.483134       8.665344      15.314624       0.102406       1.176154 0.80547277E+01  0.79582868E+02                                 1.871469                            1.681612      -0.975963       2.409753                    0.997362       3.637524      10.373933       0.470875       1.316533      -0.700623      -0.014886      -0.017941      -0.035797       0.042719       0.019786      -0.002929       0.010558       0.019438       0.017907      -0.028274       0.008378       0.019896              1.974484       1.683919       0.225211       0.437491       1.607329       0.468078       2.632203           0.000001
           95              H      14.405509       7.574645       1.752346       0.077399       1.326611 0.98358286E+01  0.10141867E+03                                 1.971447                            1.818060      -1.141997       2.318665                    0.996177       3.756136      10.686926       0.471371       1.260191      -0.713485       0.027673       0.003829      -0.044469       0.052516      -0.010201      -0.015008      -0.009178       0.007114       0.035369      -0.024293       0.002775       0.021518              2.020975       1.951851      -0.061524      -0.622074       1.597428      -0.117395       2.513645           0.000000
           96              H      11.743404       8.280664       4.469220       0.104097       1.293155 0.93788876E+01  0.95374456E+02                                 1.936906                            1.777586      -0.940696       2.426450                    0.998390       3.533513       9.919542       0.476743       1.263401      -0.714447      -0.034574       0.015287       0.023440       0.044480      -0.016397      -0.014375      -0.009235       0.007844       0.025168      -0.028314       0.008893       0.019421              2.002232       2.360167      -0.351281      -0.524841       1.783395       0.126040       1.863133           0.000001
           97              H      13.189030       6.507119       5.277287       0.103816       1.253950 0.90680227E+01  0.91760542E+02                                 1.914731                            1.759257      -0.969928       2.410707                    0.997949       3.608280      10.220898       0.472917       1.279904      -0.709641      -0.005183      -0.018519       0.037973       0.042565      -0.016771      -0.011382      -0.007979       0.003684       0.025697      -0.026430       0.010218       0.016212              1.976683       1.631519       0.029625      -0.164056       1.781513      -0.527118       2.517018           0.000001
           98              H      13.868782      10.639726       4.237291       0.076014       1.311344 0.97300271E+01  0.10050310E+03                                 1.981000                            1.825069      -1.193310       2.293098                    0.995047       3.889772      11.239005       0.461918       1.283736      -0.707037       0.002241      -0.040505       0.029773       0.050320       0.004014       0.010903      -0.007259      -0.023200       0.022015      -0.021139       0.005326       0.015813              2.030770       1.528998       0.028388       0.119580       2.583662      -0.559095       1.979649           0.000000
           99              H      14.479328      14.242433       2.943279       0.099417       1.201231 0.84890219E+01  0.84781691E+02                                 1.872763                            1.708397      -1.121157       2.335650                    0.996344       3.705722      10.543793       0.475675       1.289291      -0.705961       0.011123       0.039425      -0.004418       0.041202       0.010403       0.012336      -0.009338      -0.024541       0.028847      -0.026968       0.008790       0.018178              1.947865       1.596882       0.345149       0.037555       2.736487      -0.078032       1.510225           0.000000
          100              H      13.276691      13.017327       1.211181       0.106306       1.235509 0.88974640E+01  0.89034845E+02                                 1.856955                            1.715060      -0.865712       2.462396                    0.999161       3.438449       9.484614       0.493729       1.239720      -0.719930      -0.012473       0.019218      -0.037724       0.044136       0.009250       0.014780      -0.010139      -0.033340       0.019654      -0.030232       0.009513       0.020720              1.909050       1.560762      -0.108073       0.273248       1.702454      -0.341741       2.463933          -0.000000
          101              H      12.629235       3.389511      12.023452       0.077901       1.284695 0.94756326E+01  0.97549895E+02                                 1.972189                            1.813600      -1.302534       2.241950                    0.993515       3.970182      11.576056       0.457068       1.301686      -0.702272      -0.030072      -0.040444       0.013042       0.052059       0.008871      -0.000098      -0.011123      -0.000927      -0.045495      -0.020047       0.001438       0.018609              2.025437       2.117647       0.538647      -0.200312       2.423060      -0.343549       1.535604          -0.000001
          102              H      13.785736       6.816099      10.596910       0.106914       1.101286 0.75731350E+01  0.72891579E+02                                 1.724208                            1.582974      -0.735120       2.523632                    0.999822       3.346620       9.094846       0.512863       1.240803      -0.718770       0.002571       0.041233      -0.017797       0.044983       0.005903       0.000942      -0.017844       0.001509      -0.069350      -0.031013       0.009663       0.021350              1.785790       1.425023      -0.016899       0.020071       2.384875      -0.353250       1.547471           0.000001
          103              H       0.392164       5.575544      11.303739       0.104047       1.236570 0.88796666E+01  0.88768116E+02                                 1.851645                            1.707914      -0.870478       2.458179                    0.999076       3.454405       9.508411       0.497369       1.231876      -0.721432       0.040956       0.017337      -0.004486       0.044700       0.004794      -0.000588      -0.019754       0.004760      -0.066380      -0.031827       0.010751       0.021076              1.904790       2.558130       0.306552      -0.072763       1.648750      -0.015760       1.507489           0.000001
          104              H       8.661453       4.813908       8.793024       0.070279       1.499102 0.11363408E+02  0.12092328E+03                                 2.103554                            1.927921      -1.207155       2.282579                    0.994878       3.850683      10.965506       0.469249       1.226595      -0.721604      -0.035536      -0.027988       0.022526       0.050532       0.015023      -0.002134      -0.008267       0.022766       0.020488      -0.023665       0.005268       0.018398              2.154048       2.296170       0.628829      -0.325542       2.105536      -0.394106       2.060437          -0.000001
          105              H      11.795693       6.979858       8.198478       0.105001       1.214647 0.86182005E+01  0.85589200E+02                                 1.835575                            1.686834      -0.834778       2.475535                    0.999321       3.437917       9.459439       0.498132       1.238110      -0.719880       0.036009       0.022758       0.001675       0.042630       0.023132       0.001540      -0.009370       0.015346       0.034394      -0.031787       0.010906       0.020881              1.891458       2.358649       0.525690       0.171077       1.702515       0.081122       1.613210           0.000002
          106              H      10.585366       6.783656       6.111124       0.102406       1.176154 0.80547275E+01  0.79582862E+02                                 1.871468                            1.681611      -0.975962       2.409753                    0.997362       3.637524      10.373931       0.470875       1.316533      -0.700623       0.014886       0.017941      -0.035797       0.042719       0.019786       0.002929      -0.010558       0.019438       0.017907      -0.028274       0.008378       0.019896              1.974483       1.683918       0.225211      -0.437491       1.607329      -0.468078       2.632202           0.000001
          107              H       8.662991       7.874355      10.955846       0.077399       1.326612 0.98358337E+01  0.10141873E+03                                 1.971447                            1.818059      -1.141997       2.318665                    0.996177       3.756137      10.686927       0.471371       1.260191      -0.713485      -0.027673      -0.003829      -0.044469       0.052516      -0.010201       0.015008       0.009178       0.007114       0.035369      -0.024293       0.002775       0.021518              2.020975       1.951851      -0.061524       0.622074       1.597428       0.117395       2.513645           0.000000
          108              H      11.325096       7.168336      13.672720       0.104097       1.293155 0.93788906E+01  0.95374498E+02                                 1.936906                            1.777587      -0.940696       2.426450                    0.998390       3.533513       9.919544       0.476743       1.263401      -0.714447       0.034574      -0.015287       0.023440       0.044480      -0.016397       0.014375       0.009235       0.007844       0.025168      -0.028314       0.008893       0.019421              2.002233       2.360169      -0.351282       0.524842       1.783396      -0.126040       1.863134           0.000001
          109              H       9.879470       8.941881      14.480787       0.103816       1.253950 0.90680240E+01  0.91760562E+02                                 1.914731                            1.759258      -0.969928       2.410706                    0.997949       3.608280      10.220900       0.472917       1.279905      -0.709641       0.005183       0.018519       0.037973       0.042565      -0.016771       0.011382       0.007979       0.003684       0.025697      -0.026430       0.010218       0.016212              1.976684       1.631519       0.029625       0.164056       1.781514       0.527118       2.517019           0.000001
          110              H       9.199718       4.809274      13.440791       0.076014       1.311344 0.97300204E+01  0.10050302E+03                                 1.980999                            1.825068      -1.193311       2.293098                    0.995047       3.889772      11.239005       0.461918       1.283736      -0.707037      -0.002241       0.040505       0.029773       0.050320       0.004014      -0.010903       0.007259      -0.023200       0.022015      -0.021139       0.005326       0.015813              2.030769       1.528997       0.028388      -0.119580       2.583660       0.559095       1.979649           0.000000
          111              H       8.589171       1.206567      12.146779       0.099417       1.201231 0.84890240E+01  0.84781717E+02                                 1.872763                            1.708397      -1.121157       2.335650                    0.996344       3.705722      10.543793       0.475675       1.289291      -0.705961      -0.011123      -0.039425      -0.004418       0.041202       0.010403      -0.012336       0.009338      -0.024541       0.028847      -0.026968       0.008790       0.018178              1.947865       1.596883       0.345149      -0.037555       2.736487       0.078032       1.510225           0.000000
          112              H       9.791809       2.431673      10.414681       0.106306       1.235509 0.88974617E+01  0.89034820E+02                                 1.856956                            1.715060      -0.865712       2.462396                    0.999161       3.438449       9.484615       0.493729       1.239720      -0.719930       0.012473      -0.019218      -0.037724       0.044136       0.009250      -0.014780       0.010139      -0.033340       0.019654      -0.030232       0.009513       0.020720              1.909050       1.560762      -0.108073      -0.273247       1.702454       0.341741       2.463934          -0.000000
          113              C       9.896387      11.824665      11.769436       0.119073      25.188608 0.30872252E+03  0.67090453E+04                                 7.502184                            5.861009       0.273376       2.086211                    0.999852      26.411590      74.671691       0.675470       0.417261      -1.056321      -0.039475       0.050169      -0.019826       0.066845      -0.033766       0.015099       0.002667      -0.029139       0.028411      -0.045171       0.011429       0.033742              8.340644      10.586466      -0.054549      -0.267852       9.791490      -2.297256       4.643975           0.000001
          114              C       9.279689      13.695538      10.987138      -0.077328      30.209583 0.39707527E+03  0.91500805E+04                                 8.404576                            6.628831       0.342271       2.074906                    0.999775      29.087252      83.502055       0.640504       0.414985      -1.062322       0.069520      -0.032419       0.015313       0.078221      -0.019143       0.002801      -0.043935      -0.035901      -0.157366      -0.069689       0.002470       0.067218              9.279861      10.419269       0.652506      -0.574585      11.720706      -2.728682       5.699607           0.000001
          115              C       8.175476      13.004968      11.375526      -0.084404      30.214143 0.40465374E+03  0.93755855E+04                                 8.393806                            6.683386       0.282200       2.051457                    0.999839      29.455503      84.987528       0.638632       0.413943      -1.062231       0.011251      -0.071698       0.036687       0.081321      -0.031058       0.006516      -0.036027       0.028737      -0.168624      -0.071801       0.004050       0.067751              9.188953      12.832866       0.016953      -0.363608       9.398752      -1.774553       5.335239           0.000001
          116              C      13.765743      13.068309       8.378866       0.127472      24.213185 0.28730754E+03  0.61337014E+04                                 7.270004                            5.625635       0.443130       2.147299                    0.999670      25.905940      72.642616       0.694549       0.413073      -1.058772      -0.050197       0.037748      -0.030489       0.069816      -0.005134       0.034014      -0.009927      -0.006868      -0.084368      -0.048449       0.012984       0.035465              8.111501       8.273668      -2.663072      -0.928208       5.797938      -1.250368      10.262897           0.000001
          117              C      12.064825      14.233164       8.073310      -0.088102      30.137947 0.39104872E+03  0.89954766E+04                                 8.413390                            6.582699       0.257661       2.045915                    0.999883      29.357082      84.776111       0.640773       0.415536      -1.059767       0.029328      -0.041304       0.065525       0.082823      -0.060916       0.005119      -0.018331       0.051566       0.018308      -0.071245       0.004657       0.066587              9.331747      10.421439      -3.208767      -1.396333       6.350466      -0.645546      11.223337           0.000004
          118              C      12.739964      14.129655       6.921032      -0.074526      30.874649 0.38972762E+03  0.89757575E+04                                 8.645561                            6.619297       0.228642       2.043090                    0.999803      29.264848      85.124160       0.630816       0.421593      -1.053793       0.063970      -0.047153       0.000587       0.079473      -0.037565       0.018686      -0.036212       0.032405       0.070771      -0.058596      -0.005001       0.063597              9.783499       9.227273      -2.674261       0.318388       6.256186      -1.989010      13.867038           0.000004
          119              C      13.914919       0.196202      11.743666       0.113931      24.879482 0.31094687E+03  0.67783150E+04                                 7.470217                            5.910270       0.328087       2.104416                    0.999858      26.580256      75.584614       0.666977       0.421269      -1.052433      -0.033319       0.003733       0.057262       0.066355      -0.022989      -0.029071      -0.006077       0.008005       0.074972      -0.044445       0.001889       0.042556              8.235685       7.769790       2.631652      -1.918382       7.977806       1.744373       8.959459           0.000001
          120              C      12.464679      15.252798      13.210704      -0.086454      29.920160 0.39919279E+03  0.92503153E+04                                 8.428067                            6.686305       0.195993       2.027009                    0.999806      29.644752      86.532167       0.629378       0.419973      -1.054666       0.011841      -0.025731      -0.075904       0.081017       0.029766      -0.050155       0.010438       0.029497       0.048452      -0.061493      -0.002233       0.063726              9.286250       9.869145       3.063778      -2.363746       8.941886       1.552935       9.047718           0.000001
          121              C      13.267463       0.787899      13.659835      -0.077000      29.555787 0.39287915E+03  0.90614158E+04                                 8.342124                            6.620635       0.282886       2.058745                    0.999828      29.301499      85.133837       0.634742       0.418381      -1.056411       0.057398       0.027561      -0.050678       0.081379       0.016280      -0.029167       0.028601       0.006695       0.102488      -0.052751      -0.000703       0.053454              9.169249       8.127563       2.342440      -1.512156       8.782520       2.760226      10.597665           0.000001
          122              C      13.873396      11.779862      12.895944       0.119641      24.800368 0.30784940E+03  0.66876267E+04                                 7.435886                            5.863016       0.362884       2.117619                    0.999841      26.365591      74.611476       0.673345       0.418731      -1.055031       0.005224      -0.053116      -0.040280       0.066866       0.013729      -0.013179       0.033251      -0.016532      -0.014601      -0.041286       0.004046       0.037240              8.218627       5.526181      -1.528814       2.463937      10.275930       0.462666       8.853771           0.000002
          123              C      14.211734       9.819384      12.202000      -0.078885      30.704637 0.40534265E+03  0.94214566E+04                                 8.586921                            6.748301       0.197443       2.027722                    0.999827      29.594410      86.297124       0.625479       0.421306      -1.054651       0.015551       0.041555       0.070153       0.083006      -0.019648       0.021350       0.024931      -0.088854      -0.011691      -0.059641       0.001878       0.057763              9.502739       6.453785      -2.356530       2.353320      12.647652       0.019429       9.406782           0.000000
          124              C      13.541210      10.496051      11.239314      -0.079918      29.651289 0.39754047E+03  0.91798982E+04                                 8.314886                            6.639697       0.302724       2.062224                    0.999839      29.312462      84.730170       0.637827       0.415859      -1.059865      -0.022955       0.075187       0.016348       0.080295      -0.006332       0.035642       0.036620      -0.070105       0.057268      -0.065801       0.002800       0.063001              9.094679       6.159658      -1.271327       2.694978       9.794286       0.658101      11.330093          -0.000001
          125              C      13.172114       3.624335       2.565936       0.119074      25.188609 0.30872247E+03  0.67090440E+04                                 7.502183                            5.861008       0.273376       2.086211                    0.999852      26.411587      74.671678       0.675470       0.417261      -1.056321       0.039475      -0.050169      -0.019826       0.066845      -0.033766      -0.015098      -0.002667      -0.029139       0.028412      -0.045171       0.011429       0.033742              8.340644      10.586473      -0.054548       0.267853       9.791485       2.297254       4.643974           0.000000
          126              C      13.788811       1.753462       1.783638      -0.077328      30.209580 0.39707528E+03  0.91500807E+04                                 8.404576                            6.628831       0.342271       2.074906                    0.999775      29.087252      83.502055       0.640504       0.414985      -1.062322      -0.069520       0.032419       0.015314       0.078221      -0.019143      -0.002801       0.043935      -0.035901      -0.157366      -0.069689       0.002470       0.067218              9.279860      10.419267       0.652507       0.574586      11.720705       2.728682       5.699606           0.000001
          127              C      14.893024       2.444032       2.172026      -0.084404      30.214127 0.40465341E+03  0.93755762E+04                                 8.393803                            6.683384       0.282200       2.051457                    0.999839      29.455504      84.987531       0.638632       0.413943      -1.062231      -0.011251       0.071698       0.036687       0.081321      -0.031058      -0.006516       0.036027       0.028737      -0.168624      -0.071801       0.004050       0.067751              9.188949      12.832860       0.016950       0.363607       9.398751       1.774553       5.335237           0.000001
          128              C       9.302757       2.380691      17.582366       0.127472      24.213182 0.28730751E+03  0.61337005E+04                                 7.270004                            5.625635       0.443130       2.147299                    0.999670      25.905938      72.642610       0.694549       0.413074      -1.058772       0.050197      -0.037748      -0.030489       0.069816      -0.005134      -0.034014       0.009927      -0.006868      -0.084368      -0.048449       0.012984       0.035465              8.111501       8.273668      -2.663072       0.928208       5.797938       1.250368      10.262897           0.000001
          129              C      11.003675       1.215836      17.276810      -0.088102      30.137945 0.39104871E+03  0.89954762E+04                                 8.413389                            6.582699       0.257661       2.045915                    0.999883      29.357081      84.776104       0.640773       0.415536      -1.059767      -0.029328       0.041304       0.065525       0.082823      -0.060916      -0.005119       0.018331       0.051566       0.018307      -0.071245       0.004657       0.066587              9.331746      10.421438      -3.208767       1.396333       6.350465       0.645546      11.223336           0.000004
          130              C      10.328536       1.319345      16.124532      -0.074526      30.874643 0.38972754E+03  0.89757552E+04                                 8.645560                            6.619296       0.228643       2.043090                    0.999803      29.264844      85.124144       0.630816       0.421593      -1.053793      -0.063970       0.047153       0.000587       0.079473      -0.037564      -0.018686       0.036212       0.032404       0.070771      -0.058596      -0.005001       0.063596              9.783497       9.227272      -2.674261      -0.318388       6.256185       1.989010      13.867035           0.000004
          131              C       9.153581      15.252798       2.540166       0.113931      24.879480 0.31094683E+03  0.67783141E+04                                 7.470216                            5.910270       0.328087       2.104416                    0.999858      26.580256      75.584615       0.666977       0.421269      -1.052433       0.033319      -0.003733       0.057262       0.066355      -0.022989       0.029071       0.006077       0.008005       0.074972      -0.044445       0.001889       0.042556              8.235685       7.769788       2.631649       1.918384       7.977804      -1.744374       8.959461           0.000001
          132              C      10.603821       0.196202       4.007204      -0.086454      29.920158 0.39919277E+03  0.92503147E+04                                 8.428066                            6.686305       0.195993       2.027009                    0.999806      29.644750      86.532161       0.629378       0.419973      -1.054666      -0.011841       0.025731      -0.075904       0.081017       0.029766       0.050155      -0.010439       0.029497       0.048452      -0.061493      -0.002233       0.063726              9.286250       9.869145       3.063778       2.363746       8.941886      -1.552934       9.047718           0.000001
          133              C       9.801037      14.661101       4.456335      -0.077000      29.555780 0.39287897E+03  0.90614107E+04                                 8.342122                            6.620633       0.282886       2.058745                    0.999828      29.301499      85.133835       0.634742       0.418381      -1.056411      -0.057398      -0.027561      -0.050678       0.081379       0.016280       0.029167      -0.028601       0.006695       0.102488      -0.052751      -0.000703       0.053454              9.169248       8.127559       2.342439       1.512156       8.782517      -2.760226      10.597666           0.000001
          134              C       9.195104       3.669137       3.692444       0.119640      24.800361 0.30784939E+03  0.66876265E+04                                 7.435885                            5.863016       0.362884       2.117619                    0.999841      26.365591      74.611476       0.673344       0.418731      -1.055031      -0.005224       0.053116      -0.040280       0.066866       0.013729       0.013179      -0.033251      -0.016532      -0.014601      -0.041286       0.004046       0.037240              8.218626       5.526180      -1.528810      -2.463936      10.275926      -0.462670       8.853770           0.000002
          135              C       8.856766       5.629616       2.998500      -0.078885      30.704646 0.40534290E+03  0.94214637E+04                                 8.586922                            6.748303       0.197443       2.027722                    0.999827      29.594410      86.297123       0.625479       0.421306      -1.054651      -0.015551      -0.041555       0.070153       0.083006      -0.019648      -0.021350      -0.024931      -0.088854      -0.011691      -0.059641       0.001878       0.057763              9.502741       6.453790      -2.356533      -2.353321      12.647650      -0.019428       9.406783           0.000000
          136              C       9.527291       4.952949       2.035814      -0.079918      29.651289 0.39754047E+03  0.91798983E+04                                 8.314887                            6.639697       0.302724       2.062224                    0.999839      29.312462      84.730172       0.637827       0.415859      -1.059865       0.022955      -0.075187       0.016348       0.080295      -0.006332      -0.035642      -0.036620      -0.070105       0.057268      -0.065801       0.002800       0.063001              9.094679       6.159659      -1.271326      -2.694977       9.794288      -0.658104      11.330090          -0.000001
          137              C       5.482613       4.100165      15.841064       0.119074      25.188606 0.30872248E+03  0.67090442E+04                                 7.502183                            5.861009       0.273376       2.086211                    0.999852      26.411588      74.671685       0.675470       0.417261      -1.056321       0.039475       0.050169       0.019826       0.066845       0.033766       0.015098      -0.002667      -0.029139       0.028411      -0.045171       0.011429       0.033742              8.340643      10.586466       0.054548      -0.267852       9.791489       2.297256       4.643974           0.000001
          138              C       6.099311       5.971039      16.623362      -0.077328      30.209578 0.39707533E+03  0.91500821E+04                                 8.404576                            6.628831       0.342270       2.074906                    0.999775      29.087253      83.502060       0.640504       0.414985      -1.062322      -0.069520      -0.032419      -0.015313       0.078221       0.019143       0.002801       0.043935      -0.035901      -0.157367      -0.069689       0.002470       0.067218              9.279859      10.419261      -0.652506      -0.574585      11.720709       2.728682       5.699607           0.000001
          139              C       7.203524       5.280468      16.234974      -0.084404      30.214127 0.40465355E+03  0.93755802E+04                                 8.393803                            6.683385       0.282200       2.051457                    0.999839      29.455504      84.987531       0.638632       0.413943      -1.062231      -0.011251      -0.071698      -0.036687       0.081321       0.031058       0.006516       0.036027       0.028737      -0.168624      -0.071801       0.004050       0.067751              9.188949      12.832855      -0.016953      -0.363607       9.398754       1.774554       5.335238           0.000001
          140              C       1.613257       5.343809       0.824634       0.127472      24.213186 0.28730756E+03  0.61337019E+04                                 7.270004                            5.625635       0.443130       2.147299                    0.999670      25.905941      72.642619       0.694549       0.413073      -1.058772       0.050197       0.037748       0.030489       0.069816       0.005134       0.034014       0.009927      -0.006868      -0.084368      -0.048449       0.012984       0.035465              8.111502       8.273669       2.663072      -0.928208       5.797938       1.250368      10.262898           0.000001
          141              C       3.314175       6.508664       1.130190      -0.088102      30.137947 0.39104872E+03  0.89954770E+04                                 8.413390                            6.582699       0.257661       2.045915                    0.999883      29.357082      84.776114       0.640773       0.415536      -1.059767      -0.029328      -0.041304      -0.065525       0.082823       0.060916       0.005119       0.018331       0.051566       0.018307      -0.071245       0.004657       0.066587              9.331748      10.421440       3.208768      -1.396334       6.350466       0.645546      11.223337           0.000004
          142              C       2.639036       6.405155       2.282468      -0.074526      30.874644 0.38972754E+03  0.89757553E+04                                 8.645561                            6.619296       0.228643       2.043090                    0.999803      29.264844      85.124149       0.630816       0.421593      -1.053793      -0.063970      -0.047153      -0.000587       0.079473       0.037564       0.018686       0.036212       0.032404       0.070771      -0.058595      -0.005001       0.063596              9.783498       9.227273       2.674261       0.318388       6.256185       1.989010      13.867037           0.000004
          143              C       1.464081       7.920702      15.866834       0.113931      24.879478 0.31094682E+03  0.67783136E+04                                 7.470216                            5.910270       0.328087       2.104417                    0.999858      26.580255      75.584610       0.666977       0.421269      -1.052433       0.033319       0.003733      -0.057262       0.066355       0.022989      -0.029071       0.006077       0.008005       0.074972      -0.044445       0.001889       0.042556              8.235684       7.769788      -2.631649      -1.918383       7.977804      -1.744374       8.959461           0.000001
          144              C       2.914321       7.528298      14.399796      -0.086454      29.920159 0.39919278E+03  0.92503150E+04                                 8.428066                            6.686305       0.195993       2.027009                    0.999806      29.644751      86.532162       0.629378       0.419973      -1.054666      -0.011841      -0.025731       0.075904       0.081017      -0.029766      -0.050155      -0.010439       0.029497       0.048452      -0.061493      -0.002233       0.063726              9.286250       9.869145      -3.063778      -2.363746       8.941886      -1.552934       9.047718           0.000001
          145              C       2.111537       8.512399      13.950665      -0.077000      29.555778 0.39287894E+03  0.90614099E+04                                 8.342122                            6.620633       0.282886       2.058745                    0.999828      29.301498      85.133830       0.634742       0.418381      -1.056411      -0.057398       0.027561       0.050678       0.081379      -0.016280      -0.029167      -0.028601       0.006695       0.102488      -0.052751      -0.000703       0.053454              9.169247       8.127559      -2.342438      -1.512156       8.782517      -2.760226      10.597665           0.000001
          146              C       1.505604       4.055363      14.714556       0.119641      24.800359 0.30784939E+03  0.66876264E+04                                 7.435884                            5.863016       0.362884       2.117619                    0.999841      26.365591      74.611475       0.673344       0.418731      -1.055031      -0.005224      -0.053116       0.040280       0.066866      -0.013729      -0.013179      -0.033251      -0.016532      -0.014601      -0.041286       0.004046       0.037240              8.218625       5.526179       1.528810       2.463935      10.275926      -0.462670       8.853769           0.000002
          147              C       1.167266       2.094884      15.408500      -0.078885      30.704637 0.40534266E+03  0.94214570E+04                                 8.586921                            6.748301       0.197443       2.027722                    0.999827      29.594411      86.297126       0.625479       0.421306      -1.054651      -0.015551       0.041555      -0.070153       0.083006       0.019648       0.021350      -0.024931      -0.088854      -0.011691      -0.059641       0.001878       0.057763              9.502739       6.453785       2.356529       2.353321      12.647649      -0.019427       9.406783           0.000000
          148              C       1.837790       2.771551      16.371186      -0.079918      29.651295 0.39754053E+03  0.91798999E+04                                 8.314888                            6.639698       0.302724       2.062224                    0.999839      29.312464      84.730177       0.637827       0.415859      -1.059865       0.022955       0.075187      -0.016348       0.080295       0.006332       0.035642      -0.036620      -0.070105       0.057268      -0.065801       0.002800       0.063001              9.094680       6.159659       1.271328       2.694978       9.794289      -0.658100      11.330093          -0.000001
          149              C       2.206887      11.348835       6.637564       0.119074      25.188604 0.30872247E+03  0.67090440E+04                                 7.502183                            5.861009       0.273376       2.086211                    0.999852      26.411587      74.671682       0.675470       0.417261      -1.056321      -0.039475      -0.050169       0.019826       0.066845       0.033766      -0.015098       0.002667      -0.029139       0.028411      -0.045171       0.011429       0.033742              8.340643      10.586465       0.054549       0.267852       9.791490      -2.297256       4.643974           0.000001
          150              C       1.590189       9.477962       7.419862      -0.077328      30.209587 0.39707534E+03  0.91500824E+04                                 8.404577                            6.628831       0.342270       2.074906                    0.999775      29.087254      83.502065       0.640504       0.414985      -1.062322       0.069520       0.032419      -0.015314       0.078221       0.019143      -0.002801      -0.043935      -0.035901      -0.157366      -0.069689       0.002470       0.067218              9.279862      10.419271      -0.652506       0.574585      11.720707      -2.728682       5.699607           0.000001
          151              C       0.485976      10.168532       7.031474      -0.084404      30.214124 0.40465342E+03  0.93755766E+04                                 8.393802                            6.683384       0.282200       2.051457                    0.999839      29.455505      84.987536       0.638632       0.413943      -1.062231       0.011251       0.071698      -0.036687       0.081322       0.031058      -0.006516      -0.036027       0.028737      -0.168624      -0.071801       0.004050       0.067751              9.188949      12.832859      -0.016952       0.363607       9.398749      -1.774553       5.335237           0.000001
          152              C       6.076243      10.105191      10.028134       0.127473      24.213182 0.28730751E+03  0.61337005E+04                                 7.270004                            5.625635       0.443130       2.147299                    0.999670      25.905938      72.642611       0.694549       0.413073      -1.058772      -0.050197      -0.037748       0.030489       0.069816       0.005134      -0.034014      -0.009927      -0.006868      -0.084368      -0.048449       0.012984       0.035465              8.111501       8.273668       2.663072       0.928208       5.797938      -1.250368      10.262897           0.000001
          153              C       4.375325       8.940336      10.333690      -0.088102      30.137954 0.39104885E+03  0.89954804E+04                                 8.413391                            6.582700       0.257660       2.045915                    0.999883      29.357087      84.776130       0.640773       0.415536      -1.059767       0.029328       0.041304      -0.065525       0.082823       0.060916      -0.005119      -0.018331       0.051566       0.018308      -0.071245       0.004657       0.066587              9.331748      10.421440       3.208768       1.396334       6.350466      -0.645546      11.223339           0.000004
          154              C       5.050464       9.043845      11.485968      -0.074526      30.874644 0.38972753E+03  0.89757550E+04                                 8.645560                            6.619296       0.228643       2.043090                    0.999803      29.264845      85.124147       0.630816       0.421593      -1.053793       0.063970       0.047153      -0.000587       0.079473       0.037565      -0.018686      -0.036212       0.032404       0.070771      -0.058596      -0.005001       0.063596              9.783498       9.227272       2.674261      -0.318388       6.256185      -1.989009      13.867036           0.000004
          155              C       6.225419       7.528298       6.663334       0.113931      24.879477 0.31094680E+03  0.67783132E+04                                 7.470216                            5.910270       0.328087       2.104417                    0.999858      26.580255      75.584610       0.666977       0.421269      -1.052433      -0.033319      -0.003733      -0.057262       0.066355       0.022989       0.029071      -0.006077       0.008005       0.074972      -0.044445       0.001889       0.042556              8.235684       7.769787      -2.631649       1.918384       7.977803       1.744373       8.959461           0.000001
          156              C       4.775180       7.920702       5.196296      -0.086454      29.920166 0.39919276E+03  0.92503146E+04                                 8.428068                            6.686305       0.195992       2.027009                    0.999806      29.644751      86.532168       0.629378       0.419973      -1.054666       0.011841       0.025731       0.075904       0.081017      -0.029766       0.050155       0.010439       0.029497       0.048452      -0.061493      -0.002233       0.063726              9.286252       9.869145      -3.063781       2.363744       8.941892       1.552937       9.047721           0.000001
          157              C       5.577963       6.936601       4.747165      -0.077000      29.555778 0.39287883E+03  0.90614071E+04                                 8.342122                            6.620632       0.282886       2.058745                    0.999828      29.301501      85.133845       0.634742       0.418381      -1.056411       0.057398      -0.027561       0.050678       0.081379      -0.016280       0.029167       0.028601       0.006695       0.102488      -0.052751      -0.000703       0.053454              9.169248       8.127557      -2.342438       1.512155       8.782520       2.760228      10.597667           0.000001
          158              C       6.183896      11.393638       5.511056       0.119640      24.800359 0.30784915E+03  0.66876201E+04                                 7.435884                            5.863013       0.362884       2.117619                    0.999841      26.365589      74.611469       0.673345       0.418731      -1.055031       0.005224       0.053116       0.040280       0.066866      -0.013729       0.013179       0.033251      -0.016532      -0.014601      -0.041286       0.004046       0.037240              8.218626       5.526181       1.528815      -2.463937      10.275928       0.462665       8.853769           0.000002
          159              C       6.522234      13.354116       6.205000      -0.078885      30.704652 0.40534297E+03  0.94214657E+04                                 8.586924                            6.748304       0.197443       2.027722                    0.999827      29.594411      86.297126       0.625478       0.421306      -1.054651       0.015551      -0.041555      -0.070153       0.083006       0.019648      -0.021350       0.024931      -0.088854      -0.011691      -0.059641       0.001878       0.057763              9.502742       6.453789       2.356534      -2.353319      12.647657       0.019428       9.406781           0.000000
          160              C       5.851710      12.677449       7.167686      -0.079918      29.651288 0.39754049E+03  0.91798986E+04                                 8.314886                            6.639697       0.302723       2.062224                    0.999839      29.312463      84.730175       0.637827       0.415859      -1.059865      -0.022955      -0.075187      -0.016348       0.080295       0.006332      -0.035642       0.036620      -0.070105       0.057268      -0.065801       0.002800       0.063001              9.094678       6.159659       1.271327      -2.694977       9.794285       0.658102      11.330091          -0.000001
          161              C       5.482613       3.624335       6.637564       0.119073      25.188604 0.30872247E+03  0.67090440E+04                                 7.502183                            5.861009       0.273376       2.086211                    0.999852      26.411587      74.671680       0.675470       0.417261      -1.056321       0.039475      -0.050169       0.019826       0.066845      -0.033766       0.015099       0.002667      -0.029139       0.028412      -0.045171       0.011429       0.033742              8.340643      10.586464      -0.054549      -0.267852       9.791490      -2.297256       4.643974           0.000000
          162              C       6.099311       1.753462       7.419862      -0.077328      30.209594 0.39707548E+03  0.91500865E+04                                 8.404578                            6.628833       0.342270       2.074906                    0.999775      29.087258      83.502078       0.640504       0.414985      -1.062322      -0.069520       0.032419      -0.015314       0.078221      -0.019143       0.002801      -0.043935      -0.035901      -0.157366      -0.069689       0.002470       0.067218              9.279863      10.419273       0.652507      -0.574586      11.720708      -2.728682       5.699608           0.000001
          163              C       7.203524       2.444032       7.031474      -0.084404      30.214124 0.40465343E+03  0.93755768E+04                                 8.393802                            6.683384       0.282200       2.051457                    0.999839      29.455504      84.987532       0.638632       0.413943      -1.062231      -0.011251       0.071698      -0.036687       0.081321      -0.031058       0.006516      -0.036027       0.028737      -0.168624      -0.071801       0.004050       0.067751              9.188949      12.832859       0.016952      -0.363607       9.398750      -1.774553       5.335238           0.000001
          164              C       1.613257       2.380691      10.028134       0.127472      24.213183 0.28730753E+03  0.61337009E+04                                 7.270004                            5.625635       0.443130       2.147299                    0.999670      25.905939      72.642612       0.694549       0.413073      -1.058772       0.050197      -0.037749       0.030489       0.069816      -0.005134       0.034014      -0.009927      -0.006868      -0.084368      -0.048449       0.012984       0.035465              8.111501       8.273668      -2.663072      -0.928208       5.797938      -1.250368      10.262897           0.000001
          165              C       3.314175       1.215836      10.333690      -0.088102      30.137953 0.39104884E+03  0.89954803E+04                                 8.413392                            6.582701       0.257660       2.045915                    0.999883      29.357086      84.776130       0.640773       0.415536      -1.059767      -0.029328       0.041304      -0.065525       0.082823      -0.060916       0.005119      -0.018331       0.051566       0.018308      -0.071245       0.004657       0.066587              9.331749      10.421441      -3.208768      -1.396334       6.350467      -0.645546      11.223339           0.000004
          166              C       2.639036       1.319345      11.485968      -0.074526      30.874647 0.38972760E+03  0.89757572E+04                                 8.645562                            6.619297       0.228642       2.043090                    0.999803      29.264846      85.124160       0.630815       0.421593      -1.053793      -0.063970       0.047153      -0.000587       0.079473      -0.037565       0.018686      -0.036212       0.032405       0.070771      -0.058596      -0.005001       0.063597              9.783499       9.227274      -2.674261       0.318387       6.256186      -1.989010      13.867038           0.000004
          167              C       1.464081      15.252798       6.663334       0.113931      24.879477 0.31094679E+03  0.67783129E+04                                 7.470216                            5.910270       0.328087       2.104417                    0.999858      26.580254      75.584608       0.666977       0.421269      -1.052433       0.033319      -0.003733      -0.057262       0.066355      -0.022989      -0.029071      -0.006077       0.008005       0.074972      -0.044445       0.001889       0.042556              8.235684       7.769787       2.631649      -1.918384       7.977803       1.744374       8.959461           0.000001
          168              C       2.914321       0.196202       5.196296      -0.086454      29.920162 0.39919283E+03  0.92503165E+04                                 8.428067                            6.686306       0.195992       2.027009                    0.999806      29.644753      86.532171       0.629378       0.419973      -1.054666      -0.011841       0.025731       0.075904       0.081017       0.029766      -0.050155       0.010438       0.029497       0.048452      -0.061493      -0.002233       0.063726              9.286250       9.869145       3.063778      -2.363746       8.941887       1.552935       9.047719           0.000001
          169              C       2.111537      14.661101       4.747165      -0.077000      29.555776 0.39287889E+03  0.90614086E+04                                 8.342121                            6.620633       0.282886       2.058745                    0.999828      29.301496      85.133824       0.634742       0.418381      -1.056411      -0.057398      -0.027561       0.050678       0.081379       0.016280      -0.029167       0.028601       0.006695       0.102488      -0.052751      -0.000703       0.053454              9.169247       8.127558       2.342438      -1.512156       8.782517       2.760226      10.597665           0.000001
          170              C       1.505604       3.669137       5.511056       0.119641      24.800358 0.30784937E+03  0.66876259E+04                                 7.435884                            5.863015       0.362884       2.117619                    0.999841      26.365590      74.611470       0.673345       0.418731      -1.055031      -0.005224       0.053116       0.040280       0.066866       0.013729      -0.013179       0.033251      -0.016532      -0.014601      -0.041286       0.004046       0.037240              8.218624       5.526179      -1.528810       2.463935      10.275925       0.462670       8.853769           0.000002
          171              C       1.167266       5.629616       6.205000      -0.078885      30.704640 0.40534274E+03  0.94214591E+04                                 8.586921                            6.748302       0.197443       2.027722                    0.999827      29.594413      86.297134       0.625479       0.421306      -1.054651      -0.015551      -0.041555      -0.070153       0.083006      -0.019648       0.021350       0.024931      -0.088854      -0.011691      -0.059641       0.001878       0.057763              9.502740       6.453786      -2.356529       2.353321      12.647649       0.019427       9.406784           0.000000
          172              C       1.837790       4.952949       7.167686      -0.079918      29.651295 0.39754053E+03  0.91799000E+04                                 8.314888                            6.639698       0.302723       2.062224                    0.999839      29.312464      84.730178       0.637827       0.415859      -1.059865       0.022955      -0.075187      -0.016348       0.080295      -0.006332       0.035642       0.036620      -0.070105       0.057268      -0.065801       0.002800       0.063001              9.094681       6.159660      -1.271328       2.694978       9.794289       0.658100      11.330093          -0.000001
          173              C       2.206887      11.824665      15.841064       0.119073      25.188604 0.30872247E+03  0.67090440E+04                                 7.502183                            5.861009       0.273376       2.086211                    0.999852      26.411587      74.671680       0.675470       0.417261      -1.056321      -0.039475       0.050169       0.019826       0.066845      -0.033766      -0.015098      -0.002667      -0.029139       0.028412      -0.045171       0.011429       0.033742              8.340643      10.586464      -0.054549       0.267852       9.791489       2.297256       4.643974           0.000001
          174              C       1.590189      13.695538      16.623362      -0.077328      30.209594 0.39707549E+03  0.91500868E+04                                 8.404579                            6.628833       0.342270       2.074906                    0.999775      29.087258      83.502083       0.640504       0.414985      -1.062322       0.069520      -0.032419      -0.015314       0.078221      -0.019143      -0.002801       0.043935      -0.035901      -0.157366      -0.069689       0.002470       0.067218              9.279863      10.419274       0.652506       0.574586      11.720709       2.728682       5.699608           0.000001
          175              C       0.485976      13.004968      16.234974      -0.084404      30.214124 0.40465343E+03  0.93755769E+04                                 8.393802                            6.683384       0.282200       2.051457                    0.999839      29.455504      84.987534       0.638632       0.413943      -1.062231       0.011251      -0.071698      -0.036687       0.081321      -0.031058      -0.006516       0.036027       0.028737      -0.168624      -0.071801       0.004050       0.067751              9.188949      12.832859       0.016952       0.363607       9.398750       1.774553       5.335238           0.000001
          176              C       6.076243      13.068309       0.824634       0.127472      24.213182 0.28730752E+03  0.61337007E+04                                 7.270003                            5.625635       0.443130       2.147299                    0.999670      25.905938      72.642609       0.694549       0.413073      -1.058772      -0.050197       0.037748       0.030489       0.069816      -0.005134      -0.034014       0.009928      -0.006868      -0.084368      -0.048449       0.012984       0.035465              8.111501       8.273668      -2.663072       0.928208       5.797938       1.250367      10.262897           0.000001
          177              C       4.375325      14.233164       1.130190      -0.088102      30.137959 0.39104893E+03  0.89954830E+04                                 8.413393                            6.582701       0.257660       2.045915                    0.999883      29.357090      84.776145       0.640773       0.415536      -1.059767       0.029328      -0.041304      -0.065525       0.082823      -0.060916      -0.005119       0.018330       0.051566       0.018308      -0.071245       0.004657       0.066587              9.331750      10.421442      -3.208768       1.396334       6.350467       0.645546      11.223341           0.000004
          178              C       5.050464      14.129655       2.282468      -0.074526      30.874647 0.38972759E+03  0.89757570E+04                                 8.645562                            6.619297       0.228642       2.043090                    0.999803      29.264846      85.124159       0.630815       0.421593      -1.053793       0.063970      -0.047153      -0.000587       0.079473      -0.037565      -0.018686       0.036212       0.032404       0.070771      -0.058595      -0.005001       0.063596              9.783500       9.227274      -2.674261      -0.318388       6.256186       1.989010      13.867039           0.000004
          179              C       6.225419       0.196202      15.866834       0.113931      24.879476 0.31094678E+03  0.67783127E+04                                 7.470215                            5.910270       0.328087       2.104417                    0.999858      26.580254      75.584606       0.666977       0.421269      -1.052433      -0.033319       0.003733      -0.057262       0.066355      -0.022989       0.029071       0.006077       0.008005       0.074972      -0.044445       0.001889       0.042556              8.235683       7.769787       2.631648       1.918384       7.977802      -1.744373       8.959461           0.000001
          180              C       4.775180      15.252798      14.399796      -0.086454      29.920168 0.39919280E+03  0.92503157E+04                                 8.428068                            6.686305       0.195992       2.027009                    0.999806      29.644752      86.532167       0.629378       0.419973      -1.054666       0.011841      -0.025731       0.075904       0.081017       0.029766       0.050155      -0.010439       0.029497       0.048452      -0.061493      -0.002233       0.063726              9.286252       9.869144       3.063780       2.363744       8.941892      -1.552937       9.047720           0.000001
          181              C       5.577963       0.787899      13.950665      -0.077000      29.555775 0.39287879E+03  0.90614057E+04                                 8.342121                            6.620632       0.282886       2.058745                    0.999828      29.301499      85.133834       0.634742       0.418381      -1.056411       0.057398       0.027561       0.050678       0.081379       0.016280       0.029167      -0.028601       0.006695       0.102488      -0.052751      -0.000703       0.053454              9.169247       8.127556       2.342438       1.512155       8.782519      -2.760228      10.597665           0.000001
          182              C       6.183896      11.779862      14.714556       0.119641      24.800367 0.30784938E+03  0.66876261E+04                                 7.435886                            5.863015       0.362884       2.117619                    0.999841      26.365590      74.611472       0.673345       0.418731      -1.055031       0.005224      -0.053116       0.040280       0.066866       0.013729       0.013179      -0.033251      -0.016532      -0.014601      -0.041286       0.004046       0.037240              8.218627       5.526181      -1.528814      -2.463936      10.275930      -0.462666       8.853770           0.000002
          183              C       6.522234       9.819384      15.408500      -0.078885      30.704648 0.40534282E+03  0.94214616E+04                                 8.586923                            6.748303       0.197443       2.027722                    0.999827      29.594413      86.297136       0.625478       0.421306      -1.054651       0.015551       0.041555      -0.070153       0.083006      -0.019648      -0.021350      -0.024931      -0.088854      -0.011691      -0.059641       0.001878       0.057763              9.502742       6.453788      -2.356533      -2.353321      12.647653      -0.019428       9.406784           0.000000
          184              C       5.851710      10.496051      16.371186      -0.079918      29.651293 0.39754052E+03  0.91798997E+04                                 8.314887                            6.639697       0.302724       2.062224                    0.999839      29.312464      84.730176       0.637827       0.415859      -1.059865      -0.022955       0.075187      -0.016348       0.080295      -0.006332      -0.035642      -0.036620      -0.070105       0.057268      -0.065801       0.002800       0.063001              9.094680       6.159659      -1.271327      -2.694978       9.794287      -0.658101      11.330093          -0.000001
          185              C       9.896387      11.348835       2.565936       0.119073      25.188605 0.30872248E+03  0.67090443E+04                                 7.502183                            5.861009       0.273376       2.086211                    0.999852      26.411588      74.671685       0.675470       0.417261      -1.056321      -0.039475      -0.050169      -0.019826       0.066845       0.033766       0.015099      -0.002667      -0.029139       0.028412      -0.045171       0.011429       0.033742              8.340643      10.586465       0.054549      -0.267852       9.791490       2.297256       4.643974           0.000001
          186              C       9.279689       9.477962       1.783638      -0.077328      30.209593 0.39707546E+03  0.91500859E+04                                 8.404578                            6.628833       0.342270       2.074906                    0.999775      29.087258      83.502081       0.640504       0.414985      -1.062322       0.069520       0.032419       0.015314       0.078221       0.019143       0.002801       0.043935      -0.035901      -0.157366      -0.069689       0.002470       0.067218              9.279863      10.419272      -0.652506      -0.574585      11.720708       2.728682       5.699608           0.000001
          187              C       8.175476      10.168532       2.172026      -0.084404      30.214144 0.40465378E+03  0.93755867E+04                                 8.393806                            6.683387       0.282200       2.051457                    0.999839      29.455504      84.987534       0.638632       0.413943      -1.062231       0.011251       0.071698       0.036687       0.081321       0.031058       0.006516       0.036027       0.028737      -0.168624      -0.071801       0.004050       0.067751              9.188953      12.832867      -0.016953      -0.363608       9.398753       1.774553       5.335240           0.000001
          188              C      13.765743      10.105191      17.582366       0.127473      24.213180 0.28730749E+03  0.61336998E+04                                 7.270003                            5.625634       0.443131       2.147299                    0.999670      25.905936      72.642600       0.694550       0.413073      -1.058772      -0.050197      -0.037748      -0.030489       0.069816       0.005134       0.034015       0.009927      -0.006868      -0.084368      -0.048449       0.012984       0.035465              8.111500       8.273667       2.663072      -0.928207       5.797937       1.250368      10.262896           0.000001
          189              C      12.064825       8.940336      17.276810      -0.088102      30.137945 0.39104870E+03  0.89954760E+04                                 8.413389                            6.582699       0.257661       2.045915                    0.999883      29.357081      84.776101       0.640773       0.415536      -1.059767       0.029328       0.041304       0.065525       0.082823       0.060916       0.005119       0.018331       0.051566       0.018307      -0.071244       0.004657       0.066587              9.331746      10.421437       3.208767      -1.396333       6.350465       0.645546      11.223336           0.000004
          190              C      12.739964       9.043845      16.124532      -0.074526      30.874646 0.38972756E+03  0.89757558E+04                                 8.645560                            6.619296       0.228642       2.043090                    0.999803      29.264846      85.124149       0.630816       0.421593      -1.053793       0.063970       0.047153       0.000587       0.079473       0.037565       0.018686       0.036212       0.032404       0.070771      -0.058595      -0.005001       0.063596              9.783498       9.227272       2.674261       0.318388       6.256185       1.989010      13.867036           0.000004
          191              C      13.914919       7.528298       2.540166       0.113931      24.879481 0.31094686E+03  0.67783147E+04                                 7.470216                            5.910270       0.328087       2.104417                    0.999858      26.580255      75.584608       0.666977       0.421269      -1.052433      -0.033319      -0.003733       0.057262       0.066355       0.022989      -0.029071       0.006077       0.008005       0.074972      -0.044445       0.001889       0.042556              8.235684       7.769790      -2.631652      -1.918382       7.977805      -1.744373       8.959459           0.000001
          192              C      12.464679       7.920702       4.007204      -0.086454      29.920158 0.39919276E+03  0.92503144E+04                                 8.428067                            6.686305       0.195992       2.027009                    0.999806      29.644750      86.532163       0.629378       0.419973      -1.054666       0.011841       0.025731      -0.075904       0.081017      -0.029766      -0.050155      -0.010438       0.029497       0.048452      -0.061493      -0.002233       0.063726              9.286250       9.869145      -3.063778      -2.363746       8.941886      -1.552935       9.047718           0.000001
          193              C      13.267463       6.936601       4.456335      -0.077000      29.555787 0.39287915E+03  0.90614159E+04                                 8.342124                            6.620635       0.282886       2.058745                    0.999828      29.301499      85.133835       0.634742       0.418381      -1.056411       0.057398      -0.027561      -0.050678       0.081379      -0.016280      -0.029167      -0.028601       0.006695       0.102488      -0.052751      -0.000703       0.053454              9.169249       8.127563      -2.342440      -1.512156       8.782520      -2.760226      10.597664           0.000001
          194              C      13.873396      11.393638       3.692444       0.119640      24.800361 0.30784919E+03  0.66876212E+04                                 7.435884                            5.863014       0.362884       2.117619                    0.999841      26.365591      74.611476       0.673345       0.418731      -1.055031       0.005224       0.053116      -0.040280       0.066866      -0.013729      -0.013179      -0.033251      -0.016532      -0.014601      -0.041286       0.004046       0.037240              8.218626       5.526181       1.528815       2.463937      10.275928      -0.462665       8.853769           0.000002
          195              C      14.211734      13.354116       2.998500      -0.078885      30.704651 0.40534297E+03  0.94214657E+04                                 8.586924                            6.748305       0.197443       2.027722                    0.999827      29.594414      86.297142       0.625478       0.421306      -1.054651       0.015551      -0.041555       0.070153       0.083006       0.019648       0.021350      -0.024931      -0.088854      -0.011691      -0.059641       0.001878       0.057763              9.502742       6.453787       2.356531       2.353319      12.647659      -0.019429       9.406782           0.000000
          196              C      13.541210      12.677449       2.035814      -0.079918      29.651291 0.39754056E+03  0.91799009E+04                                 8.314887                            6.639698       0.302723       2.062224                    0.999839      29.312466      84.730189       0.637827       0.415859      -1.059865      -0.022955      -0.075187       0.016348       0.080295       0.006332       0.035642      -0.036620      -0.070105       0.057268      -0.065801       0.002800       0.063001              9.094679       6.159659       1.271327       2.694977       9.794287      -0.658102      11.330092          -0.000001
          197              C      13.172114       4.100165      11.769436       0.119073      25.188609 0.30872246E+03  0.67090437E+04                                 7.502184                            5.861008       0.273376       2.086211                    0.999852      26.411586      74.671676       0.675470       0.417261      -1.056321       0.039475       0.050169      -0.019826       0.066845       0.033766      -0.015099       0.002667      -0.029139       0.028412      -0.045171       0.011429       0.033742              8.340644      10.586474       0.054547       0.267853       9.791485      -2.297254       4.643973           0.000001
          198              C      13.788811       5.971039      10.987138      -0.077328      30.209577 0.39707541E+03  0.91500845E+04                                 8.404576                            6.628832       0.342270       2.074906                    0.999775      29.087255      83.502068       0.640504       0.414985      -1.062322      -0.069520      -0.032419       0.015314       0.078221       0.019143      -0.002801      -0.043935      -0.035901      -0.157366      -0.069689       0.002470       0.067218              9.279859      10.419261      -0.652507       0.574585      11.720709      -2.728681       5.699607           0.000001
          199              C      14.893024       5.280468      11.375526      -0.084404      30.214132 0.40465362E+03  0.93755821E+04                                 8.393804                            6.683385       0.282200       2.051457                    0.999839      29.455505      84.987534       0.638632       0.413943      -1.062231      -0.011251      -0.071698       0.036687       0.081321       0.031058      -0.006516      -0.036027       0.028737      -0.168624      -0.071801       0.004050       0.067751              9.188950      12.832856      -0.016951       0.363606       9.398756      -1.774554       5.335239           0.000001
          200              C       9.302757       5.343809       8.378866       0.127472      24.213182 0.28730751E+03  0.61337006E+04                                 7.270004                            5.625635       0.443130       2.147299                    0.999670      25.905938      72.642610       0.694549       0.413074      -1.058772       0.050197       0.037749      -0.030489       0.069816       0.005134      -0.034015      -0.009927      -0.006868      -0.084368      -0.048449       0.012984       0.035465              8.111501       8.273668       2.663072       0.928208       5.797938      -1.250368      10.262897           0.000001
          201              C      11.003675       6.508664       8.073310      -0.088102      30.137950 0.39104879E+03  0.89954788E+04                                 8.413391                            6.582700       0.257661       2.045915                    0.999883      29.357084      84.776118       0.640773       0.415536      -1.059767      -0.029328      -0.041304       0.065525       0.082823       0.060916      -0.005119      -0.018330       0.051566       0.018307      -0.071244       0.004657       0.066587              9.331747      10.421439       3.208767       1.396333       6.350466      -0.645546      11.223338           0.000004
          202              C      10.328536       6.405155       6.921032      -0.074526      30.874644 0.38972754E+03  0.89757553E+04                                 8.645560                            6.619296       0.228642       2.043090                    0.999803      29.264845      85.124148       0.630816       0.421593      -1.053793      -0.063970      -0.047153       0.000587       0.079473       0.037564      -0.018686      -0.036212       0.032404       0.070771      -0.058595      -0.005001       0.063596              9.783498       9.227272       2.674261      -0.318388       6.256185      -1.989009      13.867036           0.000004
          203              C       9.153581       7.920702      11.743666       0.113931      24.879476 0.31094676E+03  0.67783122E+04                                 7.470215                            5.910270       0.328087       2.104417                    0.999858      26.580253      75.584603       0.666977       0.421269      -1.052433       0.033319       0.003733       0.057262       0.066355       0.022989       0.029071      -0.006077       0.008005       0.074972      -0.044445       0.001889       0.042556              8.235683       7.769787      -2.631649       1.918384       7.977803       1.744374       8.959460           0.000001
          204              C      10.603821       7.528298      13.210704      -0.086454      29.920163 0.39919285E+03  0.92503171E+04                                 8.428067                            6.686306       0.195992       2.027009                    0.999806      29.644755      86.532181       0.629378       0.419973      -1.054666      -0.011841      -0.025731      -0.075904       0.081017      -0.029766       0.050155       0.010439       0.029497       0.048452      -0.061493      -0.002233       0.063726              9.286251       9.869146      -3.063779       2.363746       8.941888       1.552935       9.047719           0.000001
          205              C       9.801037       8.512399      13.659835      -0.077000      29.555785 0.39287903E+03  0.90614127E+04                                 8.342124                            6.620634       0.282885       2.058745                    0.999828      29.301503      85.133855       0.634742       0.418381      -1.056411      -0.057398       0.027561      -0.050678       0.081379      -0.016280       0.029167       0.028601       0.006695       0.102488      -0.052751      -0.000703       0.053454              9.169249       8.127561      -2.342439       1.512156       8.782519       2.760227      10.597668           0.000001
          206              C       9.195104       4.055363      12.895944       0.119640      24.800359 0.30784938E+03  0.66876261E+04                                 7.435885                            5.863016       0.362884       2.117619                    0.999841      26.365590      74.611473       0.673344       0.418731      -1.055031      -0.005224      -0.053116      -0.040280       0.066866      -0.013729       0.013179       0.033251      -0.016532      -0.014601      -0.041286       0.004046       0.037240              8.218625       5.526180       1.528810      -2.463935      10.275926       0.462670       8.853770           0.000002
          207              C       8.856766       2.094884      12.202000      -0.078885      30.704653 0.40534304E+03  0.94214676E+04                                 8.586924                            6.748305       0.197443       2.027722                    0.999827      29.594415      86.297142       0.625478       0.421306      -1.054651      -0.015551       0.041555       0.070153       0.083006       0.019648      -0.021350       0.024931      -0.088854      -0.011691      -0.059641       0.001878       0.057763              9.502742       6.453791       2.356533      -2.353322      12.647651       0.019428       9.406785           0.000000
          208              C       9.527291       2.771551      11.239314      -0.079918      29.651293 0.39754055E+03  0.91799005E+04                                 8.314888                            6.639698       0.302723       2.062224                    0.999839      29.312465      84.730184       0.637827       0.415859      -1.059865       0.022955       0.075187       0.016348       0.080295       0.006332      -0.035642       0.036620      -0.070105       0.057268      -0.065801       0.002800       0.063001              9.094680       6.159660       1.271326      -2.694977       9.794289       0.658104      11.330091          -0.000001
          209              N       8.575330      11.806126      11.887241      -0.274433      38.139458 0.53203852E+03  0.12946234E+05                                 9.471038                            7.447713       0.046798       2.027011                    0.998961      28.668196      79.560537       0.643831       0.390962      -1.098627       0.041461       0.101624      -0.047546       0.119612      -0.023252       0.005576      -0.018902       0.026183      -0.116881      -0.045910      -0.002698       0.048608             10.847492      13.397367       3.159608      -1.653662      12.775374      -3.145500       6.369735          -0.000000
          210              N      10.366984      12.947807      11.261403      -0.263164      37.658675 0.51059280E+03  0.12294265E+05                                 9.381317                            7.280511       0.114124       2.052632                    0.999164      28.272787      77.989372       0.653428       0.389296      -1.100067      -0.118752       0.002976       0.008577       0.119099      -0.011114       0.003532      -0.029713      -0.036648      -0.088928      -0.041493      -0.006130       0.047624             10.864941      16.360958       2.059963      -1.362376      10.327653      -2.188760       5.906212          -0.000000
          211              N      13.841100      13.394283       7.118171      -0.266459      37.659607 0.50591618E+03  0.12165851E+05                                 9.400615                            7.261308       0.039919       2.028428                    0.999108      28.321329      78.328467       0.651718       0.390825      -1.097889      -0.093588       0.046728       0.050327       0.116082      -0.023676       0.013260      -0.029836       0.020225       0.044839      -0.040489      -0.005578       0.046067             10.907241      12.250928      -3.091019      -3.823307       6.672998      -0.019539      13.797796          -0.000000
          212              N      12.729198      13.536414       9.024216      -0.269237      38.613667 0.51023366E+03  0.12289132E+05                                 9.566428                            7.285174       0.071972       2.038172                    0.999088      28.371168      78.390140       0.651947       0.390070      -1.099013       0.000365       0.032747      -0.110769       0.115508      -0.042897       0.004151      -0.007426       0.030609      -0.003616      -0.045254      -0.002109       0.047363             11.298926       9.367145      -1.867759      -2.854020       6.504899      -1.393898      18.024735           0.000001
          213              N      14.202507       1.047442      12.726784      -0.270620      37.656407 0.52590320E+03  0.12777300E+05                                 9.444481                            7.435125       0.030095       2.025944                    0.998607      28.594656      79.649514       0.639545       0.394187      -1.094879      -0.100233      -0.061493       0.022031       0.119639       0.011369      -0.027308       0.025537      -0.028937       0.102706      -0.050126      -0.001975       0.052100             10.827850      11.258215       5.467990      -1.138343      12.249895       1.601625       8.975441          -0.000001
          214              N      12.878375      14.875842      11.985718      -0.267666      37.856402 0.52451382E+03  0.12747442E+05                                 9.492156                            7.432510      -0.052945       1.996261                    0.998697      28.735817      80.308277       0.638109       0.394953      -1.093289       0.029089       0.067754       0.094267       0.119679       0.017973      -0.044804       0.003125       0.004027       0.007631      -0.048312      -0.000310       0.048622             10.960444       9.235730       4.153068      -0.258006      13.250803       4.114982      10.394800          -0.000001
          215              N      14.430116      10.636636      13.255617      -0.261736      37.497990 0.50647440E+03  0.12174833E+05                                 9.366186                            7.253715       0.121927       2.056954                    0.999122      28.216084      77.860093       0.654042       0.389578      -1.099470      -0.049783      -0.007654      -0.103613       0.115207      -0.018771       0.005329       0.015468      -0.082634       0.001222      -0.047167      -0.002080       0.049248             10.872736       8.019671      -2.254328       4.878791      10.433893      -1.496848      14.164645           0.000000
          216              N      13.324366      11.756689      11.688813      -0.275482      37.707977 0.53384376E+03  0.13015151E+05                                 9.438765                            7.489823       0.033903       2.024945                    0.998533      28.731903      80.094763       0.637545       0.394058      -1.095284       0.044996      -0.106698       0.031576       0.120026      -0.010910       0.022454       0.034024      -0.023989       0.051534      -0.045805      -0.001022       0.046827             10.741198       8.010446      -3.453054       3.447492      13.239147      -1.839185      10.974000          -0.000001
          217              N      14.493170       3.642874       2.683741      -0.274433      38.139449 0.53203814E+03  0.12946223E+05                                 9.471036                            7.447710       0.046798       2.027011                    0.998961      28.668196      79.560535       0.643831       0.390962      -1.098627      -0.041461      -0.101624      -0.047546       0.119612      -0.023252      -0.005576       0.018902       0.026183      -0.116881      -0.045910      -0.002698       0.048608             10.847490      13.397366       3.159607       1.653662      12.775372       3.145500       6.369733          -0.000000
          218              N      12.701516       2.501193       2.057903      -0.263164      37.658679 0.51059290E+03  0.12294268E+05                                 9.381318                            7.280512       0.114124       2.052632                    0.999164      28.272786      77.989367       0.653428       0.389296      -1.100067       0.118752      -0.002976       0.008577       0.119099      -0.011114      -0.003532       0.029713      -0.036648      -0.088928      -0.041493      -0.006131       0.047624             10.864942      16.360963       2.059966       1.362378      10.327651       2.188758       5.906212          -0.000000
          219              N       9.227400       2.054717      16.321671      -0.266459      37.659604 0.50591614E+03  0.12165850E+05                                 9.400614                            7.261308       0.039919       2.028428                    0.999108      28.321328      78.328460       0.651718       0.390825      -1.097889       0.093588      -0.046728       0.050327       0.116082      -0.023676      -0.013260       0.029836       0.020225       0.044839      -0.040489      -0.005578       0.046067             10.907239      12.250926      -3.091019       3.823306       6.672998       0.019540      13.797794          -0.000000
          220              N      10.339302       1.912586      18.227716      -0.269237      38.613664 0.51023363E+03  0.12289131E+05                                 9.566428                            7.285174       0.071972       2.038172                    0.999088      28.371167      78.390134       0.651947       0.390069      -1.099013      -0.000365      -0.032747      -0.110769       0.115508      -0.042897      -0.004151       0.007426       0.030609      -0.003616      -0.045254      -0.002109       0.047363             11.298925       9.367144      -1.867759       2.854019       6.504899       1.393897      18.024733           0.000001
          221              N       8.865994      14.401558       3.523284      -0.270620      37.656388 0.52590283E+03  0.12777289E+05                                 9.444478                            7.435123       0.030095       2.025944                    0.998607      28.594654      79.649508       0.639545       0.394187      -1.094879       0.100233       0.061493       0.022031       0.119639       0.011369       0.027308      -0.025537      -0.028937       0.102706      -0.050126      -0.001975       0.052100             10.827846      11.258206       5.467983       1.138346      12.249890      -1.601625       8.975443          -0.000001
          222              N      10.190125       0.573158       2.782218      -0.267666      37.856397 0.52451378E+03  0.12747441E+05                                 9.492155                            7.432510      -0.052945       1.996262                    0.998697      28.735816      80.308272       0.638109       0.394953      -1.093289      -0.029089      -0.067754       0.094267       0.119679       0.017973       0.044805      -0.003125       0.004027       0.007631      -0.048312      -0.000310       0.048622             10.960443       9.235728       4.153067       0.258006      13.250802      -4.114982      10.394799          -0.000001
          223              N       8.638384       4.812364       4.052117      -0.261736      37.497996 0.50647472E+03  0.12174842E+05                                 9.366187                            7.253717       0.121927       2.056954                    0.999122      28.216084      77.860093       0.654042       0.389578      -1.099470       0.049783       0.007654      -0.103613       0.115207      -0.018771      -0.005329      -0.015468      -0.082633       0.001222      -0.047167      -0.002080       0.049248             10.872737       8.019671      -2.254327      -4.878790      10.433894       1.496847      14.164645           0.000000
          224              N       9.744134       3.692311       2.485313      -0.275482      37.707974 0.53384373E+03  0.13015150E+05                                 9.438764                            7.489823       0.033903       2.024945                    0.998533      28.731904      80.094766       0.637545       0.394058      -1.095284      -0.044996       0.106698       0.031576       0.120026      -0.010910      -0.022454      -0.034024      -0.023989       0.051534      -0.045805      -0.001022       0.046827             10.741196       8.010444      -3.453048      -3.447491      13.239146       1.839178      10.974000          -0.000001
          225              N       6.803670       4.081626      15.723259      -0.274433      38.139465 0.53203858E+03  0.12946236E+05                                 9.471039                            7.447713       0.046798       2.027011                    0.998961      28.668197      79.560540       0.643831       0.390962      -1.098627      -0.041461       0.101624       0.047546       0.119612       0.023252       0.005576       0.018902       0.026183      -0.116881      -0.045910      -0.002698       0.048608             10.847493      13.397368      -3.159607      -1.653662      12.775377       3.145501       6.369735          -0.000000
          226              N       5.012016       5.223307      16.349097      -0.263164      37.658686 0.51059307E+03  0.12294273E+05                                 9.381319                            7.280514       0.114124       2.052631                    0.999164      28.272789      77.989381       0.653428       0.389296      -1.100067       0.118752       0.002976      -0.008577       0.119099       0.011114       0.003532       0.029713      -0.036648      -0.088928      -0.041493      -0.006130       0.047624             10.864943      16.360956      -2.059963      -1.362377      10.327659       2.188761       5.906214          -0.000000
          227              N       1.537900       5.669783       2.085329      -0.266459      37.659608 0.50591617E+03  0.12165851E+05                                 9.400615                            7.261308       0.039919       2.028428                    0.999108      28.321329      78.328465       0.651718       0.390825      -1.097889       0.093588       0.046728      -0.050327       0.116082       0.023676       0.013260       0.029836       0.020225       0.044839      -0.040489      -0.005578       0.046067             10.907241      12.250929       3.091019      -3.823308       6.672998       0.019540      13.797796           0.000000
          228              N       2.649802       5.811914       0.179284      -0.269237      38.613667 0.51023366E+03  0.12289132E+05                                 9.566428                            7.285174       0.071971       2.038172                    0.999088      28.371168      78.390140       0.651947       0.390070      -1.099013      -0.000365       0.032747       0.110769       0.115508       0.042897       0.004151       0.007426       0.030609      -0.003616      -0.045254      -0.002109       0.047363             11.298926       9.367145       1.867759      -2.854019       6.504899       1.393898      18.024736           0.000001
          229              N       1.176494       8.771942      14.883716      -0.270620      37.656389 0.52590286E+03  0.12777290E+05                                 9.444478                            7.435123       0.030095       2.025943                    0.998607      28.594655      79.649513       0.639545       0.394187      -1.094878       0.100233      -0.061493      -0.022031       0.119639      -0.011369      -0.027308      -0.025537      -0.028937       0.102706      -0.050126      -0.001975       0.052100             10.827847      11.258206      -5.467983      -1.138346      12.249890      -1.601626       8.975444          -0.000001
          230              N       2.500625       7.151342      15.624782      -0.267666      37.856396 0.52451379E+03  0.12747441E+05                                 9.492155                            7.432510      -0.052945       1.996261                    0.998697      28.735816      80.308273       0.638109       0.394953      -1.093289      -0.029089       0.067754      -0.094267       0.119679      -0.017973      -0.044804      -0.003125       0.004027       0.007631      -0.048312      -0.000310       0.048622             10.960443       9.235728      -4.153067      -0.258006      13.250802      -4.114982      10.394799          -0.000001
          231              N       0.948884       2.912136      14.354883      -0.261736      37.498001 0.50647473E+03  0.12174842E+05                                 9.366188                            7.253717       0.121927       2.056954                    0.999122      28.216084      77.860092       0.654042       0.389578      -1.099470       0.049783      -0.007654       0.103613       0.115207       0.018771       0.005329      -0.015468      -0.082634       0.001222      -0.047167      -0.002080       0.049248             10.872738       8.019672       2.254327       4.878792      10.433895       1.496847      14.164648           0.000000
          232              N       2.054634       4.032189      15.921687      -0.275483      37.707977 0.53384381E+03  0.13015152E+05                                 9.438764                            7.489823       0.033903       2.024945                    0.998533      28.731905      80.094768       0.637545       0.394058      -1.095284      -0.044996      -0.106698      -0.031576       0.120026       0.010910       0.022454      -0.034024      -0.023989       0.051534      -0.045805      -0.001022       0.046827             10.741197       8.010445       3.453051       3.447491      13.239146       1.839180      10.973999          -0.000001
          233              N       0.885830      11.367374       6.519759      -0.274433      38.139463 0.53203858E+03  0.12946236E+05                                 9.471039                            7.447713       0.046798       2.027011                    0.998961      28.668197      79.560541       0.643831       0.390962      -1.098627       0.041461      -0.101624       0.047546       0.119612       0.023252      -0.005576      -0.018902       0.026183      -0.116881      -0.045910      -0.002698       0.048608             10.847493      13.397368      -3.159608       1.653662      12.775376      -3.145501       6.369735          -0.000000
          234              N       2.677484      10.225693       7.145597      -0.263164      37.658680 0.51059286E+03  0.12294267E+05                                 9.381318                            7.280512       0.114124       2.052631                    0.999164      28.272789      77.989380       0.653428       0.389296      -1.100067      -0.118752      -0.002976      -0.008577       0.119099       0.011114      -0.003532      -0.029713      -0.036648      -0.088928      -0.041493      -0.006130       0.047624             10.864942      16.360959      -2.059962       1.362376      10.327654      -2.188760       5.906213          -0.000000
          235              N       6.151600       9.779217      11.288829      -0.266459      37.659610 0.50591621E+03  0.12165852E+05                                 9.400615                            7.261308       0.039919       2.028428                    0.999108      28.321330      78.328469       0.651718       0.390825      -1.097889      -0.093588      -0.046728      -0.050327       0.116082       0.023676      -0.013260      -0.029836       0.020225       0.044839      -0.040489      -0.005578       0.046067             10.907241      12.250928       3.091019       3.823308       6.672998      -0.019539      13.797797           0.000000
          236              N       5.039698       9.637086       9.382784      -0.269237      38.613672 0.51023373E+03  0.12289134E+05                                 9.566430                            7.285175       0.071971       2.038171                    0.999088      28.371170      78.390149       0.651946       0.390070      -1.099013       0.000365      -0.032747       0.110769       0.115508       0.042897      -0.004151      -0.007426       0.030609      -0.003616      -0.045254      -0.002109       0.047363             11.298928       9.367146       1.867760       2.854020       6.504900      -1.393898      18.024738           0.000001
          237              N       6.513006       6.677058       5.680216      -0.270620      37.656391 0.52590289E+03  0.12777291E+05                                 9.444479                            7.435123       0.030095       2.025943                    0.998607      28.594656      79.649517       0.639545       0.394187      -1.094878      -0.100233       0.061493      -0.022031       0.119639      -0.011369       0.027308       0.025537      -0.028937       0.102706      -0.050126      -0.001975       0.052100             10.827848      11.258208      -5.467985       1.138346      12.249891       1.601625       8.975443          -0.000001
          238              N       5.188875       8.297658       6.421282      -0.267666      37.856395 0.52451370E+03  0.12747439E+05                                 9.492155                            7.432510      -0.052945       1.996261                    0.998697      28.735817      80.308277       0.638109       0.394953      -1.093289       0.029089      -0.067754      -0.094267       0.119679      -0.017973       0.044804       0.003125       0.004027       0.007631      -0.048312      -0.000310       0.048622             10.960443       9.235726      -4.153067       0.258003      13.250803       4.114985      10.394801          -0.000001
          239              N       6.740616      12.536863       5.151383      -0.261736      37.497983 0.50647427E+03  0.12174829E+05                                 9.366185                            7.253714       0.121927       2.056954                    0.999122      28.216083      77.860089       0.654042       0.389578      -1.099470      -0.049783       0.007654       0.103613       0.115207       0.018771      -0.005329       0.015468      -0.082634       0.001222      -0.047167      -0.002080       0.049248             10.872735       8.019671       2.254331      -4.878790      10.433896      -1.496851      14.164638           0.000000
          240              N       5.634866      11.416811       6.718187      -0.275482      37.707980 0.53384373E+03  0.13015150E+05                                 9.438765                            7.489823       0.033903       2.024945                    0.998533      28.731902      80.094758       0.637545       0.394058      -1.095284       0.044996       0.106698      -0.031576       0.120026       0.010910      -0.022454       0.034024      -0.023989       0.051534      -0.045805      -0.001022       0.046827             10.741199       8.010447       3.453054      -3.447493      13.239147      -1.839185      10.974002          -0.000001
          241              N       6.803670       3.642874       6.519759      -0.274433      38.139459 0.53203851E+03  0.12946234E+05                                 9.471038                            7.447713       0.046798       2.027011                    0.998961      28.668195      79.560534       0.643831       0.390962      -1.098627      -0.041461      -0.101624       0.047546       0.119612      -0.023252       0.005576      -0.018902       0.026183      -0.116881      -0.045910      -0.002698       0.048608             10.847493      13.397367       3.159608      -1.653662      12.775376      -3.145501       6.369735          -0.000000
          242              N       5.012016       2.501193       7.145597      -0.263164      37.658671 0.51059275E+03  0.12294263E+05                                 9.381317                            7.280511       0.114124       2.052632                    0.999164      28.272786      77.989367       0.653428       0.389296      -1.100067       0.118752      -0.002976      -0.008577       0.119099      -0.011114       0.003532      -0.029713      -0.036648      -0.088928      -0.041493      -0.006131       0.047624             10.864940      16.360955       2.059963      -1.362376      10.327653      -2.188759       5.906212          -0.000000
          243              N       1.537900       2.054717      11.288829      -0.266459      37.659606 0.50591614E+03  0.12165850E+05                                 9.400615                            7.261308       0.039919       2.028428                    0.999108      28.321328      78.328463       0.651718       0.390825      -1.097889       0.093588      -0.046728      -0.050327       0.116082      -0.023676       0.013260      -0.029836       0.020225       0.044839      -0.040489      -0.005578       0.046067             10.907241      12.250928      -3.091019      -3.823308       6.672998      -0.019540      13.797796           0.000000
          244              N       2.649802       1.912586       9.382784      -0.269237      38.613669 0.51023369E+03  0.12289133E+05                                 9.566429                            7.285174       0.071971       2.038171                    0.999088      28.371169      78.390143       0.651947       0.390070      -1.099013      -0.000365      -0.032747       0.110769       0.115508      -0.042897       0.004151      -0.007426       0.030609      -0.003616      -0.045254      -0.002109       0.047363             11.298927       9.367145      -1.867759      -2.854020       6.504899      -1.393898      18.024736           0.000001
          245              N       1.176494      14.401558       5.680216      -0.270620      37.656389 0.52590284E+03  0.12777290E+05                                 9.444478                            7.435123       0.030095       2.025944                    0.998607      28.594654      79.649510       0.639545       0.394187      -1.094878       0.100233       0.061493      -0.022031       0.119639       0.011369      -0.027308       0.025537      -0.028937       0.102706      -0.050126      -0.001975       0.052100             10.827847      11.258206       5.467983      -1.138346      12.249890       1.601625       8.975444          -0.000001
          246              N       2.500625       0.573158       6.421282      -0.267666      37.856395 0.52451375E+03  0.12747440E+05                                 9.492155                            7.432510      -0.052945       1.996262                    0.998697      28.735815      80.308270       0.638109       0.394953      -1.093289      -0.029089      -0.067754      -0.094267       0.119679       0.017973      -0.044804       0.003125       0.004027       0.007631      -0.048312      -0.000310       0.048622             10.960443       9.235728       4.153067      -0.258006      13.250802       4.114982      10.394799          -0.000001
          247              N       0.948884       4.812364       5.151383      -0.261736      37.497999 0.50647470E+03  0.12174842E+05                                 9.366188                            7.253717       0.121927       2.056954                    0.999122      28.216083      77.860091       0.654042       0.389578      -1.099470       0.049783       0.007654       0.103613       0.115207      -0.018771       0.005329       0.015468      -0.082634       0.001222      -0.047167      -0.002080       0.049248             10.872738       8.019672      -2.254327       4.878792      10.433894      -1.496847      14.164649           0.000000
          248              N       2.054634       3.692311       6.718187      -0.275483      37.707976 0.53384379E+03  0.13015152E+05                                 9.438764                            7.489823       0.033903       2.024945                    0.998533      28.731904      80.094765       0.637545       0.394058      -1.095284      -0.044996       0.106698      -0.031576       0.120026      -0.010910       0.022454       0.034024      -0.023989       0.051534      -0.045805      -0.001022       0.046827             10.741197       8.010445      -3.453051       3.447491      13.239146      -1.839180      10.973999          -0.000001
          249              N       0.885830      11.806126      15.723259      -0.274433      38.139460 0.53203854E+03  0.12946234E+05                                 9.471038                            7.447713       0.046798       2.027011                    0.998961      28.668196      79.560535       0.643831       0.390962      -1.098627       0.041461       0.101624       0.047546       0.119612      -0.023252      -0.005576       0.018902       0.026183      -0.116881      -0.045910      -0.002698       0.048608             10.847492      13.397367       3.159608       1.653662      12.775375       3.145501       6.369735          -0.000000
          250              N       2.677484      12.947807      16.349097      -0.263164      37.658673 0.51059276E+03  0.12294264E+05                                 9.381317                            7.280511       0.114124       2.052631                    0.999164      28.272786      77.989371       0.653428       0.389296      -1.100067      -0.118752       0.002976      -0.008577       0.119099      -0.011114      -0.003532       0.029713      -0.036648      -0.088928      -0.041493      -0.006130       0.047624             10.864941      16.360957       2.059962       1.362376      10.327653       2.188760       5.906212          -0.000000
          251              N       6.151600      13.394283       2.085329      -0.266459      37.659603 0.50591611E+03  0.12165849E+05                                 9.400614                            7.261308       0.039920       2.028428                    0.999108      28.321327      78.328460       0.651718       0.390825      -1.097889      -0.093588       0.046728      -0.050327       0.116082      -0.023676      -0.013260       0.029836       0.020225       0.044839      -0.040489      -0.005578       0.046067             10.907240      12.250927      -3.091019       3.823307       6.672998       0.019539      13.797795           0.000000
          252              N       5.039698      13.536414       0.179284      -0.269237      38.613668 0.51023367E+03  0.12289132E+05                                 9.566429                            7.285174       0.071971       2.038172                    0.999088      28.371168      78.390144       0.651946       0.390070      -1.099013       0.000365       0.032747       0.110769       0.115508      -0.042897      -0.004151       0.007426       0.030609      -0.003616      -0.045254      -0.002109       0.047363             11.298927       9.367145      -1.867760       2.854020       6.504900       1.393898      18.024737           0.000001
          253              N       6.513006       1.047442      14.883716      -0.270620      37.656388 0.52590283E+03  0.12777289E+05                                 9.444478                            7.435123       0.030095       2.025944                    0.998607      28.594654      79.649509       0.639545       0.394187      -1.094878      -0.100233      -0.061493      -0.022031       0.119639       0.011369       0.027308      -0.025537      -0.028937       0.102706      -0.050126      -0.001975       0.052100             10.827847      11.258207       5.467984       1.138346      12.249891      -1.601625       8.975443          -0.000001
          254              N       5.188875      14.875842      15.624782      -0.267666      37.856393 0.52451367E+03  0.12747438E+05                                 9.492155                            7.432509      -0.052945       1.996262                    0.998697      28.735816      80.308272       0.638109       0.394953      -1.093289       0.029089       0.067754      -0.094267       0.119679       0.017973       0.044804      -0.003125       0.004027       0.007631      -0.048312      -0.000310       0.048622             10.960443       9.235725       4.153067       0.258003      13.250802      -4.114984      10.394800          -0.000001
          255              N       6.740616      10.636636      14.354883      -0.261736      37.497989 0.50647440E+03  0.12174833E+05                                 9.366186                            7.253715       0.121927       2.056954                    0.999122      28.216084      77.860095       0.654042       0.389578      -1.099470      -0.049783      -0.007654       0.103613       0.115207      -0.018771      -0.005329      -0.015468      -0.082634       0.001222      -0.047167      -0.002080       0.049248             10.872736       8.019671      -2.254329      -4.878791      10.433893       1.496848      14.164645           0.000000
          256              N       5.634866      11.756689      15.921687      -0.275483      37.707977 0.53384374E+03  0.13015150E+05                                 9.438765                            7.489823       0.033903       2.024945                    0.998533      28.731903      80.094761       0.637545       0.394058      -1.095284       0.044996      -0.106698      -0.031576       0.120026      -0.010910      -0.022454      -0.034024      -0.023989       0.051534      -0.045805      -0.001022       0.046827             10.741198       8.010447      -3.453054      -3.447492      13.239147       1.839185      10.974000          -0.000001
          257              N       8.575330      11.367374       2.683741      -0.274433      38.139455 0.53203848E+03  0.12946233E+05                                 9.471038                            7.447713       0.046798       2.027011                    0.998961      28.668195      79.560533       0.643831       0.390962      -1.098627       0.041461      -0.101624      -0.047546       0.119612       0.023252       0.005576       0.018902       0.026183      -0.116881      -0.045910      -0.002698       0.048608             10.847491      13.397366      -3.159608      -1.653662      12.775373       3.145500       6.369734          -0.000000
          258              N      10.366984      10.225693       2.057903      -0.263164      37.658676 0.51059281E+03  0.12294265E+05                                 9.381317                            7.280511       0.114124       2.052631                    0.999164      28.272788      77.989374       0.653428       0.389296      -1.100067      -0.118752      -0.002976       0.008577       0.119099       0.011114       0.003532       0.029713      -0.036648      -0.088928      -0.041493      -0.006130       0.047624             10.864941      16.360957      -2.059962      -1.362376      10.327653       2.188759       5.906212          -0.000000
          259              N      13.841100       9.779217      16.321671      -0.266459      37.659603 0.50591612E+03  0.12165849E+05                                 9.400614                            7.261308       0.039919       2.028428                    0.999108      28.321327      78.328459       0.651718       0.390825      -1.097889      -0.093588      -0.046728       0.050327       0.116082       0.023676       0.013260       0.029836       0.020225       0.044839      -0.040489      -0.005578       0.046067             10.907240      12.250926       3.091019      -3.823306       6.672998       0.019540      13.797795          -0.000000
          260              N      12.729198       9.637086      18.227716      -0.269237      38.613662 0.51023359E+03  0.12289130E+05                                 9.566427                            7.285173       0.071972       2.038172                    0.999088      28.371166      78.390127       0.651947       0.390069      -1.099013       0.000365      -0.032747      -0.110769       0.115508       0.042897       0.004151       0.007426       0.030609      -0.003616      -0.045254      -0.002109       0.047363             11.298924       9.367143       1.867759      -2.854019       6.504898       1.393897      18.024732           0.000001
          261              N      14.202507       6.677058       3.523284      -0.270620      37.656403 0.52590313E+03  0.12777298E+05                                 9.444480                            7.435125       0.030095       2.025944                    0.998607      28.594654      79.649507       0.639545       0.394187      -1.094879      -0.100233       0.061493       0.022031       0.119639      -0.011369      -0.027308      -0.025537      -0.028937       0.102706      -0.050126      -0.001975       0.052100             10.827850      11.258214      -5.467989      -1.138343      12.249895      -1.601625       8.975441          -0.000001
          262              N      12.878375       8.297658       2.782218      -0.267666      37.856400 0.52451379E+03  0.12747441E+05                                 9.492156                            7.432510      -0.052945       1.996262                    0.998697      28.735816      80.308271       0.638109       0.394953      -1.093289       0.029089      -0.067754       0.094267       0.119679      -0.017973      -0.044805      -0.003125       0.004027       0.007631      -0.048312      -0.000310       0.048622             10.960443       9.235729      -4.153068      -0.258006      13.250802      -4.114982      10.394799          -0.000001
          263              N      14.430116      12.536863       4.052117      -0.261736      37.497985 0.50647428E+03  0.12174829E+05                                 9.366185                            7.253714       0.121927       2.056954                    0.999122      28.216083      77.860091       0.654042       0.389578      -1.099470      -0.049783       0.007654      -0.103613       0.115207       0.018771       0.005329      -0.015468      -0.082634       0.001222      -0.047167      -0.002080       0.049248             10.872736       8.019671       2.254331       4.878791      10.433896       1.496851      14.164639           0.000000
          264              N      13.324366      11.416811       2.485313      -0.275483      37.707984 0.53384380E+03  0.13015152E+05                                 9.438766                            7.489824       0.033903       2.024945                    0.998533      28.731904      80.094769       0.637545       0.394058      -1.095284       0.044996       0.106698       0.031576       0.120026       0.010910       0.022454      -0.034024      -0.023989       0.051534      -0.045805      -0.001022       0.046827             10.741200       8.010448       3.453055       3.447494      13.239149       1.839186      10.974003          -0.000001
          265              N      14.493170       4.081626      11.887241      -0.274433      38.139445 0.53203807E+03  0.12946221E+05                                 9.471036                            7.447710       0.046798       2.027011                    0.998961      28.668194      79.560528       0.643831       0.390962      -1.098627      -0.041461       0.101624      -0.047546       0.119612       0.023252      -0.005576      -0.018902       0.026183      -0.116881      -0.045910      -0.002698       0.048608             10.847489      13.397366      -3.159605       1.653661      12.775370      -3.145499       6.369732          -0.000000
          266              N      12.701516       5.223307      11.261403      -0.263164      37.658685 0.51059310E+03  0.12294274E+05                                 9.381319                            7.280514       0.114124       2.052632                    0.999164      28.272786      77.989368       0.653428       0.389296      -1.100067       0.118752       0.002976       0.008577       0.119099       0.011114      -0.003532      -0.029713      -0.036648      -0.088928      -0.041493      -0.006130       0.047624             10.864943      16.360960      -2.059967       1.362379      10.327655      -2.188759       5.906213          -0.000000
          267              N       9.227400       5.669783       7.118171      -0.266459      37.659602 0.50591611E+03  0.12165849E+05                                 9.400614                            7.261308       0.039919       2.028428                    0.999108      28.321327      78.328456       0.651718       0.390825      -1.097889       0.093588       0.046728       0.050327       0.116082       0.023676      -0.013260      -0.029836       0.020225       0.044839      -0.040489      -0.005578       0.046067             10.907239      12.250926       3.091018       3.823306       6.672997      -0.019540      13.797794           0.000000
          268              N      10.339302       5.811914       9.024216      -0.269237      38.613661 0.51023359E+03  0.12289130E+05                                 9.566427                            7.285173       0.071972       2.038172                    0.999088      28.371166      78.390130       0.651947       0.390069      -1.099013      -0.000365       0.032747      -0.110769       0.115508       0.042897      -0.004151      -0.007426       0.030609      -0.003616      -0.045254      -0.002109       0.047363             11.298925       9.367143       1.867759       2.854019       6.504898      -1.393897      18.024732           0.000001
          269              N       8.865994       8.771942      12.726784      -0.270620      37.656390 0.52590286E+03  0.12777290E+05                                 9.444478                            7.435123       0.030095       2.025943                    0.998607      28.594655      79.649514       0.639545       0.394187      -1.094878       0.100233      -0.061493       0.022031       0.119639      -0.011369       0.027308       0.025537      -0.028937       0.102706      -0.050126      -0.001975       0.052100             10.827847      11.258207      -5.467984       1.138346      12.249890       1.601625       8.975444          -0.000001
          270              N      10.190125       7.151342      11.985718      -0.267666      37.856398 0.52451381E+03  0.12747442E+05                                 9.492156                            7.432510      -0.052945       1.996261                    0.998697      28.735817      80.308276       0.638109       0.394953      -1.093289      -0.029089       0.067754       0.094267       0.119679      -0.017973       0.044804       0.003125       0.004027       0.007631      -0.048312      -0.000310       0.048622             10.960443       9.235728      -4.153067       0.258006      13.250802       4.114983      10.394799          -0.000001
          271              N       8.638384       2.912136      13.255617      -0.261736      37.497993 0.50647469E+03  0.12174841E+05                                 9.366187                            7.253717       0.121927       2.056954                    0.999122      28.216083      77.860091       0.654042       0.389578      -1.099470       0.049783      -0.007654      -0.103613       0.115207       0.018771      -0.005329       0.015468      -0.082634       0.001222      -0.047167      -0.002080       0.049248             10.872736       8.019670       2.254327      -4.878790      10.433894      -1.496847      14.164645           0.000000
          272              N       9.744134       4.032189      11.688813      -0.275482      37.707972 0.53384369E+03  0.13015149E+05                                 9.438764                            7.489823       0.033903       2.024945                    0.998533      28.731903      80.094763       0.637545       0.394058      -1.095284      -0.044996      -0.106698       0.031576       0.120026       0.010910      -0.022454       0.034024      -0.023989       0.051534      -0.045805      -0.001022       0.046827             10.741196       8.010443       3.453048      -3.447491      13.239145      -1.839178      10.973999          -0.000001

******************************************************
Auxiliary information for the entire system
The total spin magnetic moment of the unit cell is   0.000131
The total net atomic charge of the unit cell is   -0.000001
Accuracy of reproducing the electrostatic potential in the unit cell:
  The inner radius (bohr) =    5.0000
  The outer radius (bohr) =   12.0000
  Valid grid points have density less than (e/(bohr^3)) =    0.0001
  The number of valid grid points were=        84240
  The rms potential error without charges in kcal/mol is=      2.07032
  The rms potential error with partial charges in kcal/mol is=      0.71404
  The RRMSE value at monopole order=      0.34489
  The rms potential error with partial charges and cloud penetration in kcal/mol is=      0.70049
  The RRMSE value at monopole order with cloud penetration is=      0.33835
  The rms potential error with partial charges and atomic dipoles in kcal/mol is=      0.43687
  The RRMSE value at dipole order=      0.21101
  The rms potential error with partial charges, atomic dipoles and cloud penetration in kcal/mol is=      0.43008
  The RRMSE value at dipole order with cloud penetration=      0.20773

******************************************************
The electron densities and ab initio electrostatic potential were computed in VASP using the PBE functional and
projector augmented wave method. See the main text of the journal article for a description of computational details.
The atomic charges, dipoles, and quadrupoles were computed with the DDEC6 method as described in
(a) T. A. Manz and N. Gabaldon Limas, RSC Adv. 6 (2016) 47771-47801 DOI: 10.1039/c6ra04656h
(b) N. Gabaldon Limas and T. A. Manz, RSC Adv. 8 (2018) 2678-2707 DOI: 10.1039/c7ra11829e.
For each atom in the material, the electron cloud parameters were fit to the spherically averaged atom-in-material
electron density using radial positions for which this density was between 10^-4 and 10^-2 electrons per cubic bohr.
The polarizabilities, dispersion coefficients, and quantum Drude oscillator (QDO) parameters were fit using the MCLF method.
The magnetic structure of the system was optimized in VASP from the default ferromagnetic initial guess using spin polarization.
The atomic spin moments (ASMs) were computed on this optimized magnetic structure using the DDEC6 partition as inputs
to the method of T. A. Manz and D. S. Sholl, J. Chem. Theory Comput. 7 (2011) 4146-4164 DOI: 10.1021/ct200539n.
The RMSE and RRMSE were computed using a uniform grid with Ewald summation.
