# Supplementary material for: A collection of forcefield precursors for metal–organic frameworks
Source: RSC Adv. 2019 Nov 13;9(63):36492–507. doi: 10.1039/c9ra07327b (PMC9075174; doi:10.1039/c9ra07327b)
Supplement: RA-009-C9RA07327B-s5910 [file RA-009-C9RA07327B-s5910.xyz]

  272
jmolscript: load "" {1 1 1} spacegroup "x,y,z" unitcell [{     15.106900     0.000000     0.000000 }, {      0.000000    15.348600     0.000000 }, {      0.000000     0.000000    18.343000 }]
Zn    13.014896    12.192160    10.850985     0.595717
Zn    10.014968     7.479680    12.596138     0.597423
Zn     2.092004    10.830740     1.679485     0.595717
Zn     5.091932     0.194620     3.424638     0.597423
Zn     5.461446     3.156440    16.663515     0.595717
Zn     2.461518     7.868920    14.918362     0.597423
Zn     9.645454     4.517860     7.492015     0.595717
Zn    12.645382    15.153980     5.746862     0.597423
Zn     2.092004     3.156440     7.492015     0.595717
Zn     5.091932     7.868920     5.746862     0.597423
Zn    13.014896     4.517860    16.663515     0.595717
Zn    10.014968    15.153980    14.918362     0.597423
Zn     9.645454    12.192160     1.679485     0.595717
Zn    12.645382     7.479680     3.424638     0.597423
Zn     5.461446    10.830740    10.850985     0.595717
Zn     2.461518     0.194620    12.596138     0.597423
H     10.860350    10.343422    11.979813     0.072974
H     14.227678     9.198416    10.508705     0.102645
H     13.000998     7.227656    11.251596     0.100832
H     12.304570    14.323314     8.723931     0.069671
H     14.316809    11.124665     8.120446     0.096660
H     14.135526    12.320321     6.011001     0.099573
H      0.253796    14.332523    10.923257     0.067752
H     14.538881    11.689494    13.577489     0.100214
H      1.086186    13.213610    14.490970     0.097682
H     12.251696    13.730858    13.372047     0.069132
H      8.680425    14.377034    12.113717     0.094975
H      9.928255    13.264260    10.349121     0.098183
H      4.246550    12.679478     2.808313     0.072974
H      0.879222    13.824484     1.337205     0.102645
H      2.105902     0.446644     2.080096     0.100832
H      2.802330     8.699586    17.895431     0.069671
H      0.790091    11.898235    17.291946     0.096661
H      0.971374    10.702579    15.182501     0.099573
H     14.853104     8.690377     1.751756     0.067752
H      0.568019    11.333406     4.405989     0.100214
H     14.020714     9.809290     5.319470     0.097682
H      2.855204     9.292042     4.200547     0.069132
H      6.426475     8.645866     2.942217     0.094974
H      5.178645     9.758640     1.177621     0.098183
H      3.306900     5.005178    15.534687     0.072974
H      6.674228     6.150184    17.005795     0.102645
H      5.447548     8.120944    16.262904     0.100833
H      4.751120     1.025286     0.447569     0.069671
H      6.763359     4.223935     1.051054     0.096660
H      6.582076     3.028279     3.160499     0.099573
H      7.807246     1.016077    16.591243     0.067753
H      6.985431     3.659106    13.937011     0.100214
H      8.639636     2.134990    13.023530     0.097682
H      4.698246     1.617742    14.142453     0.069132
H      1.126975     0.971566    15.400783     0.094975
H      2.374805     2.084340    17.165379     0.098184
H     11.800000     2.669122     6.363187     0.072974
H      8.432672     1.524116     7.834295     0.102645
H      9.659352    14.901956     7.091404     0.100833
H     10.355780     6.649014     9.619069     0.069671
H      8.343541     3.450365    10.222554     0.096661
H      8.524824     4.646021    12.331999     0.099573
H      7.299654     6.658223     7.419744     0.067752
H      8.121469     4.015194     4.765511     0.100214
H      6.467264     5.539310     3.852030     0.097682
H     10.408654     6.056558     4.970953     0.069132
H     13.979925     6.702734     6.229283     0.094975
H     12.732095     5.589960     7.993879     0.098184
H      4.246550     5.005178     6.363187     0.072974
H      0.879222     6.150184     7.834295     0.102646
H      2.105902     8.120944     7.091404     0.100833
H      2.802330     1.025286     9.619069     0.069671
H      0.790091     4.223935    10.222554     0.096661
H      0.971374     3.028279    12.331999     0.099573
H     14.853104     1.016077     7.419744     0.067752
H      0.568019     3.659106     4.765511     0.100214
H     14.020714     2.134990     3.852030     0.097682
H      2.855204     1.617742     4.970953     0.069132
H      6.426475     0.971566     6.229283     0.094975
H      5.178645     2.084340     7.993879     0.098184
H     10.860350     2.669122    15.534687     0.072974
H     14.227678     1.524116    17.005795     0.102646
H     13.000998    14.901956    16.262904     0.100833
H     12.304570     6.649014     0.447569     0.069671
H     14.316809     3.450365     1.051054     0.096661
H     14.135526     4.646021     3.160499     0.099573
H      0.253796     6.658223    16.591243     0.067752
H     14.538881     4.015194    13.937011     0.100214
H      1.086186     5.539310    13.023530     0.097682
H     12.251696     6.056558    14.142453     0.069132
H      8.680425     6.702734    15.400783     0.094975
H      9.928255     5.589960    17.165379     0.098184
H     11.800000    10.343422     2.808313     0.072974
H      8.432672     9.198416     1.337205     0.102646
H      9.659352     7.227656     2.080096     0.100833
H     10.355780    14.323314    17.895431     0.069671
H      8.343541    11.124665    17.291946     0.096661
H      8.524824    12.320321    15.182501     0.099573
H      7.299654    14.332523     1.751756     0.067752
H      8.121469    11.689494     4.405989     0.100214
H      6.467264    13.213610     5.319470     0.097682
H     10.408654    13.730858     4.200547     0.069132
H     13.979925    14.377034     2.942217     0.094975
H     12.732095    13.264260     1.177621     0.098184
H      3.306900    12.679478    11.979813     0.072974
H      6.674228    13.824484    10.508705     0.102646
H      5.447548     0.446644    11.251596     0.100833
H      4.751120     8.699586     8.723931     0.069671
H      6.763359    11.898235     8.120446     0.096661
H      6.582076    10.702579     6.011001     0.099573
H      7.807246     8.690377    10.923257     0.067752
H      6.985431    11.333406    13.577489     0.100214
H      8.639636     9.809290    14.490970     0.097682
H      4.698246     9.292042    13.372047     0.069132
H      1.126975     8.645866    12.113717     0.094975
H      2.374805     9.758640    10.349121     0.098184
C     11.570375     9.801616    11.719343     0.111110
C     13.392267     9.203021    10.917754    -0.076614
C     12.710946     8.107131    11.324968    -0.083229
C     12.810651    13.666393     8.302042     0.106762
C     13.880220    11.936606     7.999382    -0.073068
C     13.786557    12.601201     6.827265    -0.078711
C      0.237178    13.865925    11.728514     0.110530
C     14.886339    12.435436    13.144594    -0.084178
C      0.714556    13.271934    13.639855    -0.074652
C     11.503904    13.763090    12.819923     0.108929
C      9.576264    14.134526    12.154072    -0.073489
C     10.260606    13.480675    11.191064    -0.082302
C      3.536525    13.221284     2.547843     0.111110
C      1.714633    13.819879     1.746254    -0.076614
C      2.395954    14.915769     2.153468    -0.083229
C      2.296249     9.356507    17.473542     0.106762
C      1.226680    11.086294    17.170882    -0.073068
C      1.320343    10.421699    15.998765    -0.078711
C     14.869722     9.156975     2.557014     0.110530
C      0.220561    10.587464     3.973094    -0.084178
C     14.392344     9.750966     4.468355    -0.074652
C      3.602996     9.259810     3.648423     0.108929
C      5.530636     8.888374     2.982572    -0.073489
C      4.846294     9.542225     2.019564    -0.082302
C      4.016925     5.546984    15.795157     0.111110
C      5.838817     6.145579    16.596746    -0.076614
C      5.157496     7.241469    16.189532    -0.083229
C      5.257201     1.682207     0.869458     0.106762
C      6.326770     3.411994     1.172118    -0.073068
C      6.233107     2.747399     2.344235    -0.078711
C      7.790628     1.482675    15.785986     0.110530
C      7.332889     2.913164    14.369906    -0.084178
C      8.268006     2.076666    13.874645    -0.074652
C      3.950454     1.585510    14.694577     0.108929
C      2.022814     1.214074    15.360428    -0.073488
C      2.707156     1.867925    16.323436    -0.082302
C     11.089975     2.127316     6.623657     0.111110
C      9.268083     1.528721     7.425246    -0.076614
C      9.949404     0.432831     7.018032    -0.083229
C      9.849699     5.992093    10.040958     0.106762
C      8.780130     4.262306    10.343618    -0.073068
C      8.873793     4.926901    11.515735    -0.078711
C      7.316272     6.191625     6.614486     0.110530
C      7.774011     4.761136     5.198406    -0.084178
C      6.838894     5.597634     4.703145    -0.074652
C     11.156446     6.088790     5.523077     0.108929
C     13.084086     6.460226     6.188928    -0.073489
C     12.399744     5.806375     7.151936    -0.082302
C      3.536525     5.546984     6.623657     0.111110
C      1.714633     6.145579     7.425246    -0.076614
C      2.395954     7.241469     7.018032    -0.083229
C      2.296249     1.682207    10.040958     0.106762
C      1.226680     3.411994    10.343618    -0.073068
C      1.320343     2.747399    11.515735    -0.078711
C     14.869722     1.482675     6.614486     0.110530
C      0.220561     2.913164     5.198406    -0.084178
C     14.392344     2.076666     4.703145    -0.074652
C      3.602996     1.585510     5.523077     0.108929
C      5.530636     1.214074     6.188928    -0.073489
C      4.846294     1.867925     7.151936    -0.082302
C     11.570375     2.127316    15.795157     0.111110
C     13.392267     1.528721    16.596746    -0.076614
C     12.710946     0.432831    16.189532    -0.083229
C     12.810651     5.992093     0.869458     0.106762
C     13.880220     4.262306     1.172118    -0.073068
C     13.786557     4.926901     2.344235    -0.078711
C      0.237178     6.191625    15.785986     0.110530
C     14.886339     4.761136    14.369906    -0.084178
C      0.714556     5.597634    13.874645    -0.074652
C     11.503904     6.088790    14.694577     0.108929
C      9.576264     6.460226    15.360428    -0.073489
C     10.260606     5.806375    16.323436    -0.082302
C     11.089975     9.801616     2.547843     0.111110
C      9.268083     9.203021     1.746254    -0.076614
C      9.949404     8.107131     2.153468    -0.083229
C      9.849699    13.666393    17.473542     0.106762
C      8.780130    11.936606    17.170882    -0.073068
C      8.873793    12.601201    15.998765    -0.078711
C      7.316272    13.865925     2.557014     0.110530
C      7.774011    12.435436     3.973094    -0.084178
C      6.838894    13.271934     4.468355    -0.074652
C     11.156446    13.763090     3.648423     0.108929
C     13.084086    14.134526     2.982572    -0.073489
C     12.399744    13.480675     2.019564    -0.082302
C      4.016925    13.221284    11.719343     0.111110
C      5.838817    13.819879    10.917754    -0.076614
C      5.157496    14.915769    11.324968    -0.083229
C      5.257201     9.356507     8.302042     0.106762
C      6.326770    11.086294     7.999382    -0.073068
C      6.233107    10.421699     6.827265    -0.078711
C      7.790628     9.156975    11.728514     0.110530
C      7.332889    10.587464    13.144594    -0.084178
C      8.268006     9.750966    13.639855    -0.074652
C      3.950454     9.259810    12.819923     0.108929
C      2.022814     8.888374    12.154072    -0.073489
C      2.707156     9.542225    11.191064    -0.082302
N     11.565843     8.501590    11.853247    -0.261136
N     12.677710    10.274353    11.187396    -0.258390
N     13.127896    13.724718     7.034541    -0.257730
N     13.256305    12.601201     8.938544    -0.257440
N      1.010652    14.183641    12.742882    -0.259780
N     14.549455    12.846778    11.937624    -0.266090
N     10.382972    14.360150    13.162937    -0.253599
N     11.472180    13.207470    11.629462    -0.260360
N      3.541057    14.521310     2.681747    -0.261136
N      2.429190    12.748547     2.015896    -0.258390
N      1.979004     9.298182    16.206040    -0.257730
N      1.850595    10.421699    18.110044    -0.257440
N     14.096248     8.839259     3.571382    -0.259780
N      0.557445    10.176122     2.766124    -0.266089
N      4.723928     8.662750     3.991437    -0.253599
N      3.634720     9.815430     2.457962    -0.260360
N      4.012393     6.847010    15.661253    -0.261136
N      5.124260     5.074247    16.327104    -0.258390
N      5.574446     1.623882     2.136960    -0.257730
N      5.702855     2.747399     0.232956    -0.257440
N      8.564102     1.164959    14.771618    -0.259779
N      6.996005     2.501822    15.576876    -0.266090
N      2.829522     0.988450    14.351563    -0.253599
N      3.918730     2.141130    15.885038    -0.260360
N     11.094507     0.827290     6.489753    -0.261136
N      9.982640     2.600053     7.155604    -0.258390
N      9.532454     6.050418    11.308459    -0.257730
N      9.404045     4.926901     9.404456    -0.257440
N      6.542798     6.509341     5.600118    -0.259779
N      8.110895     5.172478     6.405376    -0.266090
N     12.277378     6.685850     5.180063    -0.253598
N     11.188170     5.533170     6.713538    -0.260360
N      3.541057     6.847010     6.489753    -0.261136
N      2.429190     5.074247     7.155604    -0.258390
N      1.979004     1.623882    11.308459    -0.257730
N      1.850595     2.747399     9.404456    -0.257440
N     14.096248     1.164959     5.600118    -0.259780
N      0.557445     2.501822     6.405376    -0.266089
N      4.723928     0.988450     5.180063    -0.253599
N      3.634720     2.141130     6.713538    -0.260360
N     11.565843     0.827290    15.661253    -0.261136
N     12.677710     2.600053    16.327104    -0.258390
N     13.127896     6.050418     2.136960    -0.257730
N     13.256305     4.926901     0.232956    -0.257440
N      1.010652     6.509341    14.771618    -0.259780
N     14.549455     5.172478    15.576876    -0.266090
N     10.382972     6.685850    14.351563    -0.253599
N     11.472180     5.533170    15.885038    -0.260360
N     11.094507     8.501590     2.681747    -0.261136
N      9.982640    10.274353     2.015896    -0.258390
N      9.532454    13.724718    16.206040    -0.257730
N      9.404045    12.601201    18.110044    -0.257440
N      6.542798    14.183641     3.571382    -0.259780
N      8.110895    12.846778     2.766124    -0.266090
N     12.277378    14.360150     3.991437    -0.253598
N     11.188170    13.207470     2.457962    -0.260360
N      4.012393    14.521310    11.853247    -0.261136
N      5.124260    12.748547    11.187396    -0.258390
N      5.574446     9.298182     7.034541    -0.257730
N      5.702855    10.421699     8.938544    -0.257440
N      8.564102     8.839259    12.742882    -0.259780
N      6.996005    10.176122    11.937624    -0.266090
N      2.829522     8.662750    13.162937    -0.253598
N      3.918730     9.815430    11.629462    -0.260360

The following XYZ coordinates are in angstroms. Other properties are in atomic units.
The sperically averaged electron density of each atom fit to a function of the form exp(a - br)
eigen_1, eigen_2 and eigen_3 are the three eigenvalues of traceless quadrupole moment tensor
  atom number  atomic symbol              X              Y              Z     net charge C6 coefficient C8 coefficient C10 coefficient fluctuating dipole atomic polarizability isotropic forcefield polarizability              a              b squared Pearson coefficient          <r^3>          <r^4>         wp_QDO          m_QDO          q_QDO       dipole_x       dipole_y       dipole_z         dipole            Qxy            Qxz            Qyz     Q(x^2-y^2)  Q(3z^2 - R^2)        eigen_1        eigen_2        eigen_3 static polarizability      alpha(xx)      alpha(xy)      alpha(xz)      alpha(yy)      alpha(yz)      alpha(zz) atomic spin moment
            1             Zn      13.014896      12.192160      10.850985       0.595717     109.134617 0.21400069E+04  0.70117337E+05                                18.022048                           14.725469       0.776294       2.067795                    0.994999      50.546849     138.049225       0.491973       0.379974      -1.163733       0.002174      -0.007437      -0.001446       0.007882      -0.029988      -0.005385      -0.001115       0.017029       0.007584      -0.032922       0.002537       0.030385             20.864945      19.010250       2.135512      -0.226843      20.760580      -0.271072      22.824005          -0.000000
            2             Zn      10.014968       7.479680      12.596138       0.597423     107.804388 0.21413309E+04  0.70139636E+05                                17.849827                           14.715720       0.781959       2.070573                    0.994975      50.416837     137.468923       0.493078       0.379237      -1.164828      -0.004412      -0.003524       0.002955       0.006373      -0.005354      -0.010326      -0.001912       0.030531      -0.036172      -0.016593      -0.008272       0.024865             20.474922      18.007024      -0.115882       1.332055      23.302743      -1.910963      20.114998           0.000000
            3             Zn       2.092004      10.830740       1.679485       0.595717     109.134619 0.21400070E+04  0.70117338E+05                                18.022048                           14.725470       0.776294       2.067795                    0.994999      50.546849     138.049227       0.491973       0.379974      -1.163733      -0.002174       0.007437      -0.001446       0.007882      -0.029988       0.005385       0.001115       0.017029       0.007584      -0.032922       0.002537       0.030385             20.864946      19.010251       2.135512       0.226843      20.760582       0.271072      22.824006          -0.000000
            4             Zn       5.091932       0.194620       3.424638       0.597423     107.804392 0.21413307E+04  0.70139626E+05                                17.849827                           14.715719       0.781959       2.070573                    0.994975      50.416837     137.468923       0.493078       0.379237      -1.164828       0.004412       0.003524       0.002955       0.006373      -0.005354       0.010326       0.001912       0.030531      -0.036172      -0.016593      -0.008272       0.024865             20.474923      18.007024      -0.115880      -1.332056      23.302749       1.910960      20.114997           0.000000
            5             Zn       5.461446       3.156440      16.663515       0.595717     109.134626 0.21400071E+04  0.70117345E+05                                18.022049                           14.725470       0.776294       2.067795                    0.994999      50.546851     138.049235       0.491973       0.379974      -1.163733       0.002174       0.007437       0.001446       0.007882       0.029988       0.005385      -0.001115       0.017029       0.007584      -0.032922       0.002537       0.030385             20.864947      19.010251      -2.135512       0.226843      20.760583      -0.271072      22.824008          -0.000000
            6             Zn       2.461518       7.868920      14.918362       0.597423     107.804398 0.21413308E+04  0.70139632E+05                                17.849828                           14.715719       0.781959       2.070573                    0.994975      50.416839     137.468929       0.493078       0.379237      -1.164828      -0.004412       0.003524      -0.002955       0.006373       0.005354       0.010326      -0.001912       0.030531      -0.036172      -0.016593      -0.008272       0.024865             20.474923      18.007024       0.115879      -1.332056      23.302750      -1.910959      20.114997           0.000000
            7             Zn       9.645454       4.517860       7.492015       0.595717     109.134616 0.21400069E+04  0.70117334E+05                                18.022048                           14.725469       0.776294       2.067796                    0.994999      50.546848     138.049223       0.491973       0.379974      -1.163733      -0.002174      -0.007437       0.001446       0.007882       0.029988      -0.005385       0.001115       0.017029       0.007584      -0.032923       0.002537       0.030385             20.864946      19.010250      -2.135512      -0.226843      20.760581       0.271072      22.824007          -0.000000
            8             Zn      12.645382      15.153980       5.746862       0.597423     107.804391 0.21413310E+04  0.70139640E+05                                17.849827                           14.715720       0.781959       2.070573                    0.994975      50.416838     137.468926       0.493078       0.379237      -1.164828       0.004412      -0.003524      -0.002955       0.006373       0.005354      -0.010326       0.001912       0.030531      -0.036172      -0.016593      -0.008272       0.024865             20.474922      18.007025       0.115883       1.332055      23.302743       1.910963      20.114998           0.000000
            9             Zn       2.092004       3.156440       7.492015       0.595717     109.134617 0.21400069E+04  0.70117336E+05                                18.022048                           14.725469       0.776294       2.067796                    0.994999      50.546849     138.049224       0.491973       0.379974      -1.163733      -0.002174       0.007437       0.001446       0.007882      -0.029988      -0.005385      -0.001115       0.017029       0.007584      -0.032922       0.002537       0.030385             20.864945      19.010250       2.135511      -0.226843      20.760580      -0.271072      22.824006          -0.000000
           10             Zn       5.091932       7.868920       5.746862       0.597423     107.804391 0.21413310E+04  0.70139640E+05                                17.849827                           14.715720       0.781959       2.070573                    0.994975      50.416838     137.468925       0.493078       0.379237      -1.164828       0.004412       0.003524      -0.002955       0.006373      -0.005354      -0.010326      -0.001912       0.030531      -0.036172      -0.016593      -0.008272       0.024865             20.474922      18.007024      -0.115883       1.332055      23.302743      -1.910963      20.114998           0.000000
           11             Zn      13.014896       4.517860      16.663515       0.595717     109.134618 0.21400069E+04  0.70117337E+05                                18.022048                           14.725469       0.776294       2.067796                    0.994999      50.546849     138.049225       0.491973       0.379974      -1.163733       0.002174      -0.007437       0.001446       0.007882      -0.029988       0.005385       0.001115       0.017029       0.007584      -0.032922       0.002537       0.030385             20.864946      19.010250       2.135512       0.226843      20.760581       0.271072      22.824006          -0.000000
           12             Zn      10.014968      15.153980      14.918362       0.597423     107.804396 0.21413308E+04  0.70139631E+05                                17.849828                           14.715719       0.781959       2.070573                    0.994975      50.416839     137.468928       0.493078       0.379237      -1.164828      -0.004412      -0.003524      -0.002955       0.006373      -0.005354       0.010326       0.001912       0.030531      -0.036172      -0.016593      -0.008272       0.024865             20.474923      18.007024      -0.115879      -1.332055      23.302749       1.910959      20.114996          -0.000000
           13             Zn       9.645454      12.192160       1.679485       0.595717     109.134626 0.21400071E+04  0.70117344E+05                                18.022049                           14.725470       0.776294       2.067795                    0.994999      50.546851     138.049233       0.491973       0.379974      -1.163733      -0.002174      -0.007437      -0.001446       0.007882       0.029988       0.005385      -0.001115       0.017029       0.007584      -0.032923       0.002537       0.030385             20.864947      19.010251      -2.135512       0.226843      20.760583      -0.271072      22.824007          -0.000000
           14             Zn      12.645382       7.479680       3.424638       0.597423     107.804395 0.21413307E+04  0.70139628E+05                                17.849827                           14.715719       0.781959       2.070573                    0.994975      50.416838     137.468925       0.493078       0.379237      -1.164828       0.004412      -0.003524       0.002955       0.006373       0.005354       0.010326      -0.001912       0.030531      -0.036172      -0.016593      -0.008272       0.024865             20.474923      18.007024       0.115879      -1.332056      23.302749      -1.910959      20.114996           0.000000
           15             Zn       5.461446      10.830740      10.850985       0.595717     109.134621 0.21400070E+04  0.70117340E+05                                18.022048                           14.725469       0.776294       2.067795                    0.994999      50.546850     138.049228       0.491973       0.379974      -1.163733       0.002174       0.007437      -0.001446       0.007882       0.029988      -0.005385       0.001115       0.017029       0.007584      -0.032922       0.002537       0.030385             20.864946      19.010251      -2.135511      -0.226843      20.760581       0.271072      22.824006          -0.000000
           16             Zn       2.461518       0.194620      12.596138       0.597423     107.804394 0.21413311E+04  0.70139642E+05                                17.849827                           14.715720       0.781959       2.070573                    0.994975      50.416839     137.468928       0.493078       0.379237      -1.164828      -0.004412       0.003524       0.002955       0.006373       0.005354      -0.010326       0.001912       0.030531      -0.036172      -0.016593      -0.008272       0.024865             20.474922      18.007024       0.115882       1.332055      23.302743       1.910963      20.114998           0.000000
           17              H      10.860350      10.343422      11.979813       0.072974       1.310095 0.96408252E+01  0.99686336E+02                                 1.997060                            1.828130      -1.373708       2.205829                    0.993154       4.018965      11.746321       0.455673       1.299964      -0.702462      -0.040011       0.029925       0.013366       0.051721      -0.009995      -0.012624      -0.000358       0.001452      -0.050998      -0.022676       0.001798       0.020878              2.056583       2.474086      -0.561466      -0.365271       2.142994       0.213881       1.552668          -0.000000
           18              H      14.227678       9.198416      10.508705       0.102645       1.107008 0.75847855E+01  0.73103631E+02                                 1.736636                            1.588799      -0.738170       2.521135                    0.999762       3.373413       9.203447       0.509195       1.248033      -0.717021       0.039391      -0.002704      -0.017304       0.043109      -0.005448      -0.017811      -0.000979      -0.002021      -0.065965      -0.030167       0.009704       0.020464              1.801812       2.403581       0.003936      -0.376270       1.424521      -0.014409       1.577333           0.000001
           19              H      13.000998       7.227656      11.251596       0.100832       1.254879 0.89741395E+01  0.90020655E+02                                 1.873931                            1.719694      -0.922443       2.431154                    0.998758       3.494007       9.658584       0.494101       1.235780      -0.720297       0.015629      -0.038956      -0.004623       0.042228      -0.004909      -0.020775       0.000428      -0.006500      -0.063342      -0.032154       0.011038       0.021116              1.932351       1.663741      -0.320775      -0.017717       2.616633       0.084148       1.516679           0.000001
           20              H      12.304570      14.323314       8.723931       0.069671       1.497726 0.11333359E+02  0.12048324E+03                                 2.098419                            1.922339      -1.196365       2.284722                    0.995297       3.853881      10.957115       0.471200       1.222736      -0.722415      -0.027801       0.036298       0.023233       0.051285      -0.016174      -0.009276       0.002189      -0.025881       0.025412      -0.026556       0.006585       0.019971              2.150443       2.053932      -0.614623      -0.378772       2.334321       0.344056       2.063077           0.000000
           21              H      14.316809      11.124665       8.120446       0.096660       1.235566 0.87766229E+01  0.87677982E+02                                 1.863883                            1.707123      -0.883225       2.447919                    0.998879       3.508611       9.725009       0.492391       1.245183      -0.717891       0.020068      -0.036539       0.003082       0.041801      -0.022309      -0.008252      -0.000219      -0.018685       0.035545      -0.031255       0.010552       0.020703              1.923178       1.686774      -0.525290       0.067269       2.446568      -0.163306       1.636191           0.000002
           22              H      14.135526      12.320321       6.011001       0.099573       1.191817 0.81109275E+01  0.80456194E+02                                 1.898932                            1.694418      -1.133777       2.334387                    0.995388       3.735402      10.751975       0.465174       1.327400      -0.697632       0.016006      -0.014998      -0.036444       0.042536      -0.019426      -0.010561      -0.003125      -0.022983       0.019379      -0.029050       0.009130       0.019920              2.013253       1.600413      -0.246434      -0.462340       1.738305       0.504286       2.701041           0.000001
           23              H       0.253796      14.332523      10.923257       0.067752       1.393922 0.10415755E+02  0.10880863E+03                                 2.024841                            1.860932      -1.151908       2.305775                    0.996156       3.841315      10.955027       0.470253       1.246814      -0.716305       0.000840       0.024200      -0.046021       0.052003       0.012434       0.007662      -0.012771      -0.004695       0.043167      -0.024968       0.004138       0.020831              2.076383       1.629046       0.109763       0.044412       1.980095      -0.638292       2.620007           0.000001
           24              H      14.538881      11.689494      13.577489       0.100214       1.322197 0.96199471E+01  0.98509915E+02                                 1.967688                            1.801504      -0.961294       2.412150                    0.998112       3.594406      10.146380       0.472792       1.265112      -0.713760      -0.013483      -0.036365       0.020054       0.043662       0.016168       0.009565      -0.013092      -0.013879       0.020115      -0.027788       0.008696       0.019092              2.035900       1.799173       0.352146      -0.101894       2.448834      -0.523468       1.859693           0.000001
           25              H       1.086186      13.213610      14.490970       0.097682       1.260528 0.90741589E+01  0.92012183E+02                                 1.933428                            1.768082      -0.991440       2.397854                    0.997622       3.669578      10.469796       0.467560       1.291903      -0.706649       0.015446      -0.003245       0.038438       0.041553       0.018107       0.006826      -0.010893      -0.009714       0.032990      -0.028012       0.009661       0.018351              1.999665       1.718489      -0.024355       0.491597       1.648555      -0.166214       2.631951           0.000002
           26              H      12.251696      13.730858      13.372047       0.069132       1.350832 0.10028049E+02  0.10436302E+03                                 2.016771                            1.849277      -1.218488       2.274043                    0.995067       3.969720      11.512263       0.460211       1.278847      -0.707730       0.039730       0.000737       0.029470       0.049472      -0.005418       0.007451       0.012637       0.020260       0.021650      -0.022006       0.006204       0.015803              2.073210       2.662208      -0.065258       0.588451       1.542443       0.097076       2.014979           0.000001
           27              H       8.680425      14.377034      12.113717       0.094975       1.210118 0.84779356E+01  0.84680776E+02                                 1.882595                            1.707120      -1.156832       2.315384                    0.996138       3.746595      10.676126       0.475710       1.289049      -0.705681      -0.038749       0.007564      -0.001149       0.039497      -0.008639       0.007121       0.012180       0.024802       0.030281      -0.025514       0.008802       0.016712              1.965452       2.811331      -0.330373       0.082483       1.580628       0.037352       1.504396           0.000001
           28              H       9.928255      13.264260      10.349121       0.098183       1.282002 0.92633112E+01  0.93682155E+02                                 1.902978                            1.749001      -0.921509       2.428810                    0.998734       3.531923       9.810505       0.489069       1.238354      -0.719760      -0.017131      -0.008301      -0.037424       0.041987      -0.011208       0.009713       0.012498       0.034970       0.025511      -0.030660       0.009753       0.020906              1.960293       1.739323       0.087879       0.365671       1.552621       0.235660       2.588935          -0.000000
           29              H       4.246550      12.679478       2.808313       0.072974       1.310095 0.96408238E+01  0.99686319E+02                                 1.997060                            1.828130      -1.373708       2.205829                    0.993154       4.018965      11.746321       0.455673       1.299964      -0.702462       0.040010      -0.029925       0.013366       0.051721      -0.009995       0.012624       0.000358       0.001452      -0.050998      -0.022676       0.001798       0.020878              2.056583       2.474086      -0.561466       0.365271       2.142994      -0.213881       1.552668          -0.000000
           30              H       0.879222      13.824484       1.337205       0.102645       1.107007 0.75847821E+01  0.73103595E+02                                 1.736636                            1.588799      -0.738170       2.521135                    0.999762       3.373412       9.203446       0.509195       1.248033      -0.717021      -0.039391       0.002704      -0.017304       0.043109      -0.005448       0.017811       0.000979      -0.002021      -0.065965      -0.030167       0.009704       0.020464              1.801812       2.403581       0.003936       0.376270       1.424521       0.014409       1.577333           0.000001
           31              H       2.105902       0.446644       2.080096       0.100832       1.254879 0.89741396E+01  0.90020658E+02                                 1.873931                            1.719695      -0.922443       2.431154                    0.998758       3.494007       9.658585       0.494101       1.235780      -0.720297      -0.015629       0.038956      -0.004623       0.042228      -0.004909       0.020775      -0.000428      -0.006500      -0.063342      -0.032154       0.011038       0.021116              1.932351       1.663741      -0.320775       0.017717       2.616633      -0.084148       1.516679           0.000001
           32              H       2.802330       8.699586      17.895431       0.069671       1.497726 0.11333361E+02  0.12048327E+03                                 2.098419                            1.922339      -1.196365       2.284722                    0.995297       3.853882      10.957117       0.471200       1.222736      -0.722415       0.027801      -0.036298       0.023233       0.051285      -0.016174       0.009276      -0.002189      -0.025880       0.025412      -0.026556       0.006585       0.019971              2.150443       2.053932      -0.614622       0.378772       2.334321      -0.344056       2.063077           0.000000
           33              H       0.790091      11.898235      17.291946       0.096661       1.235566 0.87766217E+01  0.87677970E+02                                 1.863883                            1.707123      -0.883225       2.447919                    0.998879       3.508611       9.725010       0.492391       1.245183      -0.717891      -0.020068       0.036539       0.003082       0.041801      -0.022309       0.008252       0.000219      -0.018685       0.035545      -0.031255       0.010552       0.020703              1.923177       1.686774      -0.525290      -0.067269       2.446568       0.163306       1.636191           0.000002
           34              H       0.971374      10.702579      15.182501       0.099573       1.191817 0.81109270E+01  0.80456189E+02                                 1.898932                            1.694418      -1.133777       2.334387                    0.995388       3.735402      10.751976       0.465174       1.327400      -0.697632      -0.016006       0.014998      -0.036444       0.042536      -0.019426       0.010561       0.003125      -0.022983       0.019379      -0.029050       0.009130       0.019920              2.013253       1.600413      -0.246434       0.462340       1.738305      -0.504286       2.701041           0.000001
           35              H      14.853104       8.690377       1.751756       0.067752       1.393923 0.10415763E+02  0.10880872E+03                                 2.024842                            1.860933      -1.151908       2.305775                    0.996156       3.841315      10.955026       0.470253       1.246813      -0.716305      -0.000840      -0.024200      -0.046021       0.052003       0.012434      -0.007662       0.012771      -0.004695       0.043167      -0.024968       0.004138       0.020831              2.076383       1.629047       0.109763      -0.044412       1.980095       0.638292       2.620008           0.000000
           36              H       0.568019      11.333406       4.405989       0.100214       1.322197 0.96199514E+01  0.98509964E+02                                 1.967688                            1.801504      -0.961295       2.412149                    0.998112       3.594407      10.146381       0.472792       1.265111      -0.713760       0.013483       0.036365       0.020054       0.043662       0.016168      -0.009565       0.013092      -0.013879       0.020115      -0.027788       0.008696       0.019092              2.035900       1.799173       0.352146       0.101894       2.448834       0.523468       1.859693           0.000001
           37              H      14.020714       9.809290       5.319470       0.097682       1.260528 0.90741636E+01  0.92012239E+02                                 1.933428                            1.768082      -0.991441       2.397854                    0.997622       3.669579      10.469798       0.467560       1.291902      -0.706649      -0.015446       0.003245       0.038438       0.041553       0.018107      -0.006826       0.010893      -0.009714       0.032990      -0.028012       0.009661       0.018351              1.999665       1.718489      -0.024355      -0.491597       1.648555       0.166214       2.631951           0.000002
           38              H       2.855204       9.292042       4.200547       0.069132       1.350833 0.10028054E+02  0.10436308E+03                                 2.016771                            1.849277      -1.218488       2.274043                    0.995067       3.969721      11.512266       0.460211       1.278847      -0.707730      -0.039730      -0.000737       0.029470       0.049472      -0.005418      -0.007451      -0.012637       0.020260       0.021650      -0.022006       0.006204       0.015803              2.073210       2.662209      -0.065258      -0.588451       1.542443      -0.097076       2.014979           0.000001
           39              H       6.426475       8.645866       2.942217       0.094974       1.210119 0.84779398E+01  0.84680826E+02                                 1.882595                            1.707121      -1.156832       2.315384                    0.996138       3.746596      10.676128       0.475710       1.289049      -0.705682       0.038749      -0.007564      -0.001149       0.039497      -0.008639      -0.007121      -0.012180       0.024802       0.030281      -0.025514       0.008802       0.016712              1.965452       2.811331      -0.330373      -0.082483       1.580629      -0.037352       1.504396           0.000001
           40              H       5.178645       9.758640       1.177621       0.098183       1.282002 0.92633113E+01  0.93682159E+02                                 1.902978                            1.749001      -0.921509       2.428810                    0.998734       3.531923       9.810506       0.489069       1.238355      -0.719760       0.017131       0.008301      -0.037424       0.041987      -0.011208      -0.009713      -0.012498       0.034970       0.025511      -0.030660       0.009753       0.020906              1.960293       1.739323       0.087879      -0.365671       1.552621      -0.235660       2.588935          -0.000000
           41              H       3.306900       5.005178      15.534687       0.072974       1.310095 0.96408238E+01  0.99686319E+02                                 1.997060                            1.828130      -1.373708       2.205829                    0.993154       4.018965      11.746321       0.455673       1.299964      -0.702462      -0.040011      -0.029925      -0.013366       0.051721       0.009995       0.012624      -0.000358       0.001452      -0.050998      -0.022676       0.001798       0.020878              2.056583       2.474086       0.561466       0.365271       2.142994       0.213881       1.552668          -0.000000
           42              H       6.674228       6.150184      17.005795       0.102645       1.107007 0.75847811E+01  0.73103582E+02                                 1.736636                            1.588799      -0.738170       2.521135                    0.999762       3.373412       9.203445       0.509195       1.248033      -0.717021       0.039391       0.002704       0.017304       0.043109       0.005448       0.017811      -0.000979      -0.002021      -0.065965      -0.030167       0.009704       0.020464              1.801811       2.403581      -0.003936       0.376270       1.424521      -0.014409       1.577333           0.000001
           43              H       5.447548       8.120944      16.262904       0.100833       1.254879 0.89741397E+01  0.90020656E+02                                 1.873931                            1.719694      -0.922443       2.431154                    0.998758       3.494007       9.658584       0.494101       1.235779      -0.720298       0.015629       0.038956       0.004623       0.042228       0.004909       0.020775       0.000428      -0.006500      -0.063342      -0.032154       0.011038       0.021116              1.932351       1.663741       0.320775       0.017717       2.616632       0.084148       1.516679           0.000001
           44              H       4.751120       1.025286       0.447569       0.069671       1.497726 0.11333358E+02  0.12048324E+03                                 2.098419                            1.922339      -1.196365       2.284722                    0.995297       3.853881      10.957116       0.471200       1.222736      -0.722415      -0.027801      -0.036298      -0.023233       0.051285       0.016174       0.009276       0.002189      -0.025881       0.025412      -0.026556       0.006585       0.019971              2.150443       2.053932       0.614623       0.378772       2.334321       0.344056       2.063077           0.000000
           45              H       6.763359       4.223935       1.051054       0.096660       1.235566 0.87766215E+01  0.87677966E+02                                 1.863883                            1.707123      -0.883225       2.447919                    0.998879       3.508611       9.725009       0.492391       1.245183      -0.717891       0.020068       0.036539      -0.003082       0.041801       0.022309       0.008252      -0.000219      -0.018685       0.035545      -0.031255       0.010552       0.020703              1.923177       1.686774       0.525290      -0.067269       2.446568      -0.163306       1.636191           0.000002
           46              H       6.582076       3.028279       3.160499       0.099573       1.191817 0.81109276E+01  0.80456195E+02                                 1.898932                            1.694418      -1.133777       2.334387                    0.995388       3.735402      10.751975       0.465174       1.327400      -0.697632       0.016006       0.014998       0.036444       0.042536       0.019426       0.010561      -0.003125      -0.022983       0.019379      -0.029050       0.009130       0.019920              2.013253       1.600413       0.246434       0.462340       1.738305       0.504286       2.701041           0.000001
           47              H       7.807246       1.016077      16.591243       0.067753       1.393922 0.10415756E+02  0.10880863E+03                                 2.024841                            1.860932      -1.151908       2.305775                    0.996156       3.841315      10.955027       0.470254       1.246813      -0.716305       0.000840      -0.024200       0.046021       0.052003      -0.012434      -0.007662      -0.012771      -0.004695       0.043167      -0.024968       0.004137       0.020831              2.076383       1.629046      -0.109763      -0.044412       1.980095      -0.638292       2.620007           0.000000
           48              H       6.985431       3.659106      13.937011       0.100214       1.322197 0.96199514E+01  0.98509967E+02                                 1.967689                            1.801504      -0.961294       2.412149                    0.998112       3.594407      10.146382       0.472792       1.265111      -0.713760      -0.013483       0.036365      -0.020054       0.043662      -0.016168      -0.009565      -0.013092      -0.013879       0.020115      -0.027788       0.008696       0.019092              2.035900       1.799173      -0.352146       0.101894       2.448834      -0.523468       1.859694           0.000001
           49              H       8.639636       2.134990      13.023530       0.097682       1.260528 0.90741589E+01  0.92012183E+02                                 1.933428                            1.768082      -0.991440       2.397854                    0.997622       3.669578      10.469796       0.467560       1.291903      -0.706649       0.015446       0.003245      -0.038438       0.041553      -0.018107      -0.006826      -0.010893      -0.009714       0.032990      -0.028012       0.009661       0.018351              1.999665       1.718489       0.024355      -0.491597       1.648555      -0.166214       2.631951           0.000002
           50              H       4.698246       1.617742      14.142453       0.069132       1.350833 0.10028054E+02  0.10436309E+03                                 2.016771                            1.849277      -1.218488       2.274043                    0.995067       3.969721      11.512265       0.460211       1.278847      -0.707730       0.039730      -0.000737      -0.029470       0.049472       0.005418      -0.007451       0.012637       0.020260       0.021650      -0.022006       0.006204       0.015803              2.073210       2.662208       0.065258      -0.588451       1.542443       0.097076       2.014979           0.000001
           51              H       1.126975       0.971566      15.400783       0.094975       1.210118 0.84779361E+01  0.84680781E+02                                 1.882595                            1.707120      -1.156832       2.315384                    0.996138       3.746595      10.676125       0.475710       1.289049      -0.705682      -0.038749      -0.007564       0.001149       0.039497       0.008639      -0.007121       0.012180       0.024802       0.030281      -0.025514       0.008802       0.016712              1.965451       2.811330       0.330373      -0.082483       1.580628       0.037352       1.504396           0.000001
           52              H       2.374805       2.084340      17.165379       0.098184       1.282002 0.92633085E+01  0.93682119E+02                                 1.902977                            1.749000      -0.921509       2.428810                    0.998734       3.531923       9.810504       0.489070       1.238354      -0.719761      -0.017131       0.008301       0.037424       0.041987       0.011208      -0.009713       0.012498       0.034970       0.025511      -0.030660       0.009753       0.020906              1.960292       1.739322      -0.087879      -0.365671       1.552620       0.235660       2.588934          -0.000000
           53              H      11.800000       2.669122       6.363187       0.072974       1.310095 0.96408245E+01  0.99686325E+02                                 1.997060                            1.828130      -1.373708       2.205829                    0.993154       4.018965      11.746320       0.455673       1.299963      -0.702462       0.040011       0.029925      -0.013366       0.051721       0.009995      -0.012624       0.000358       0.001452      -0.050998      -0.022676       0.001798       0.020878              2.056583       2.474086       0.561466      -0.365271       2.142994      -0.213881       1.552668          -0.000000
           54              H       8.432672       1.524116       7.834295       0.102645       1.107007 0.75847821E+01  0.73103595E+02                                 1.736636                            1.588799      -0.738170       2.521135                    0.999762       3.373412       9.203446       0.509195       1.248033      -0.717021      -0.039391      -0.002704       0.017304       0.043109       0.005448      -0.017811       0.000979      -0.002021      -0.065965      -0.030167       0.009704       0.020464              1.801812       2.403581      -0.003936      -0.376270       1.424521       0.014409       1.577333           0.000001
           55              H       9.659352      14.901956       7.091404       0.100833       1.254879 0.89741397E+01  0.90020659E+02                                 1.873931                            1.719694      -0.922443       2.431154                    0.998758       3.494007       9.658585       0.494101       1.235779      -0.720297      -0.015629      -0.038956       0.004623       0.042228       0.004909      -0.020775      -0.000428      -0.006500      -0.063342      -0.032154       0.011038       0.021116              1.932351       1.663741       0.320775      -0.017717       2.616633      -0.084148       1.516679           0.000001
           56              H      10.355780       6.649014       9.619069       0.069671       1.497726 0.11333359E+02  0.12048324E+03                                 2.098419                            1.922339      -1.196365       2.284722                    0.995297       3.853881      10.957115       0.471200       1.222736      -0.722415       0.027801       0.036298      -0.023233       0.051285       0.016174      -0.009276      -0.002189      -0.025881       0.025412      -0.026556       0.006585       0.019971              2.150443       2.053932       0.614623      -0.378772       2.334321      -0.344056       2.063077           0.000000
           57              H       8.343541       3.450365      10.222554       0.096661       1.235566 0.87766204E+01  0.87677952E+02                                 1.863883                            1.707122      -0.883225       2.447919                    0.998879       3.508611       9.725009       0.492391       1.245183      -0.717891      -0.020068      -0.036539      -0.003082       0.041801       0.022309      -0.008252       0.000219      -0.018685       0.035545      -0.031255       0.010552       0.020703              1.923177       1.686773       0.525290       0.067269       2.446567       0.163306       1.636191           0.000002
           58              H       8.524824       4.646021      12.331999       0.099573       1.191817 0.81109256E+01  0.80456177E+02                                 1.898932                            1.694418      -1.133777       2.334387                    0.995388       3.735402      10.751978       0.465174       1.327401      -0.697632      -0.016006      -0.014998       0.036444       0.042536       0.019426      -0.010561       0.003125      -0.022983       0.019379      -0.029050       0.009130       0.019920              2.013253       1.600413       0.246434      -0.462340       1.738305      -0.504286       2.701042           0.000001
           59              H       7.299654       6.658223       7.419744       0.067752       1.393923 0.10415763E+02  0.10880872E+03                                 2.024842                            1.860933      -1.151908       2.305775                    0.996156       3.841315      10.955026       0.470253       1.246813      -0.716305      -0.000840       0.024200       0.046021       0.052003      -0.012434       0.007662       0.012771      -0.004695       0.043167      -0.024968       0.004137       0.020831              2.076383       1.629047      -0.109763       0.044412       1.980095       0.638292       2.620008           0.000000
           60              H       8.121469       4.015194       4.765511       0.100214       1.322197 0.96199529E+01  0.98509985E+02                                 1.967689                            1.801504      -0.961295       2.412149                    0.998112       3.594407      10.146382       0.472792       1.265111      -0.713760       0.013483      -0.036365      -0.020054       0.043662      -0.016168       0.009565       0.013092      -0.013879       0.020115      -0.027788       0.008696       0.019092              2.035900       1.799174      -0.352147      -0.101894       2.448834       0.523468       1.859694           0.000001
           61              H       6.467264       5.539310       3.852030       0.097682       1.260528 0.90741589E+01  0.92012183E+02                                 1.933428                            1.768082      -0.991440       2.397854                    0.997622       3.669578      10.469796       0.467560       1.291903      -0.706649      -0.015446      -0.003245      -0.038438       0.041553      -0.018107       0.006826       0.010893      -0.009714       0.032990      -0.028012       0.009661       0.018351              1.999665       1.718489       0.024355       0.491597       1.648555       0.166214       2.631951           0.000002
           62              H      10.408654       6.056558       4.970953       0.069132       1.350833 0.10028054E+02  0.10436308E+03                                 2.016771                            1.849277      -1.218488       2.274043                    0.995067       3.969721      11.512263       0.460212       1.278846      -0.707730      -0.039730       0.000737      -0.029470       0.049472       0.005418       0.007451      -0.012637       0.020260       0.021650      -0.022006       0.006204       0.015803              2.073210       2.662208       0.065258       0.588451       1.542443      -0.097076       2.014979           0.000001
           63              H      13.979925       6.702734       6.229283       0.094975       1.210118 0.84779367E+01  0.84680786E+02                                 1.882595                            1.707120      -1.156832       2.315384                    0.996138       3.746595      10.676124       0.475710       1.289049      -0.705682       0.038749       0.007564       0.001149       0.039497       0.008639       0.007121      -0.012180       0.024802       0.030281      -0.025514       0.008802       0.016712              1.965451       2.811330       0.330373       0.082483       1.580628      -0.037352       1.504395           0.000001
           64              H      12.732095       5.589960       7.993879       0.098184       1.282002 0.92633099E+01  0.93682136E+02                                 1.902977                            1.749000      -0.921509       2.428810                    0.998734       3.531923       9.810504       0.489070       1.238354      -0.719761       0.017131      -0.008301       0.037424       0.041987       0.011208       0.009713      -0.012498       0.034970       0.025511      -0.030660       0.009753       0.020906              1.960292       1.739323      -0.087879       0.365671       1.552621      -0.235660       2.588934          -0.000000
           65              H       4.246550       5.005178       6.363187       0.072974       1.310095 0.96408245E+01  0.99686324E+02                                 1.997060                            1.828130      -1.373708       2.205829                    0.993154       4.018965      11.746320       0.455673       1.299963      -0.702462       0.040011      -0.029925      -0.013366       0.051721      -0.009995      -0.012624      -0.000358       0.001452      -0.050998      -0.022676       0.001798       0.020878              2.056583       2.474086      -0.561466      -0.365271       2.142994       0.213881       1.552668          -0.000000
           66              H       0.879222       6.150184       7.834295       0.102646       1.107007 0.75847770E+01  0.73103526E+02                                 1.736634                            1.588798      -0.738169       2.521136                    0.999762       3.373411       9.203439       0.509196       1.248032      -0.717021      -0.039391       0.002704       0.017304       0.043109      -0.005448      -0.017811      -0.000979      -0.002021      -0.065965      -0.030167       0.009704       0.020464              1.801810       2.403579       0.003936      -0.376269       1.424520      -0.014409       1.577332           0.000001
           67              H       2.105902       8.120944       7.091404       0.100833       1.254878 0.89741355E+01  0.90020608E+02                                 1.873931                            1.719694      -0.922443       2.431154                    0.998758       3.494006       9.658582       0.494101       1.235780      -0.720297      -0.015629       0.038956       0.004623       0.042228      -0.004909      -0.020775       0.000428      -0.006500      -0.063342      -0.032154       0.011038       0.021116              1.932351       1.663741      -0.320775      -0.017717       2.616632       0.084148       1.516679           0.000001
           68              H       2.802330       1.025286       9.619069       0.069671       1.497727 0.11333363E+02  0.12048329E+03                                 2.098419                            1.922339      -1.196365       2.284722                    0.995297       3.853882      10.957116       0.471200       1.222735      -0.722415       0.027801      -0.036298      -0.023233       0.051285      -0.016174      -0.009276       0.002189      -0.025881       0.025412      -0.026556       0.006585       0.019971              2.150443       2.053932      -0.614623      -0.378772       2.334321       0.344056       2.063077           0.000000
           69              H       0.790091       4.223935      10.222554       0.096661       1.235565 0.87766162E+01  0.87677901E+02                                 1.863883                            1.707122      -0.883225       2.447919                    0.998879       3.508610       9.725006       0.492391       1.245183      -0.717891      -0.020068       0.036539      -0.003082       0.041801      -0.022309      -0.008252      -0.000219      -0.018685       0.035545      -0.031255       0.010552       0.020703              1.923177       1.686773      -0.525289       0.067269       2.446566      -0.163306       1.636190           0.000002
           70              H       0.971374       3.028279      12.331999       0.099573       1.191817 0.81109256E+01  0.80456172E+02                                 1.898932                            1.694418      -1.133777       2.334387                    0.995388       3.735402      10.751976       0.465174       1.327400      -0.697632      -0.016006       0.014998       0.036444       0.042536      -0.019426      -0.010561      -0.003125      -0.022983       0.019379      -0.029050       0.009130       0.019920              2.013253       1.600413      -0.246434      -0.462340       1.738305       0.504286       2.701041           0.000001
           71              H      14.853104       1.016077       7.419744       0.067752       1.393923 0.10415764E+02  0.10880874E+03                                 2.024842                            1.860933      -1.151908       2.305775                    0.996156       3.841315      10.955027       0.470253       1.246814      -0.716305      -0.000840      -0.024200       0.046021       0.052003       0.012434       0.007662      -0.012771      -0.004695       0.043167      -0.024968       0.004137       0.020831              2.076384       1.629047       0.109763       0.044412       1.980096      -0.638292       2.620008           0.000000
           72              H       0.568019       3.659106       4.765511       0.100214       1.322196 0.96199471E+01  0.98509915E+02                                 1.967688                            1.801504      -0.961294       2.412150                    0.998112       3.594406      10.146380       0.472792       1.265112      -0.713760       0.013483       0.036365      -0.020054       0.043662       0.016168       0.009565      -0.013092      -0.013879       0.020115      -0.027788       0.008696       0.019092              2.035900       1.799173       0.352146      -0.101894       2.448834      -0.523468       1.859693           0.000001
           73              H      14.020714       2.134990       3.852030       0.097682       1.260528 0.90741586E+01  0.92012181E+02                                 1.933428                            1.768082      -0.991440       2.397854                    0.997622       3.669578      10.469797       0.467560       1.291903      -0.706648      -0.015446       0.003245      -0.038438       0.041553       0.018107       0.006826      -0.010893      -0.009714       0.032990      -0.028012       0.009661       0.018351              1.999665       1.718489      -0.024355       0.491597       1.648555      -0.166214       2.631952           0.000002
           74              H       2.855204       1.617742       4.970953       0.069132       1.350833 0.10028055E+02  0.10436309E+03                                 2.016771                            1.849277      -1.218488       2.274043                    0.995067       3.969721      11.512264       0.460211       1.278847      -0.707730      -0.039730      -0.000737      -0.029470       0.049472      -0.005418       0.007451       0.012637       0.020260       0.021650      -0.022006       0.006204       0.015803              2.073210       2.662208      -0.065258       0.588451       1.542443       0.097076       2.014979           0.000001
           75              H       6.426475       0.971566       6.229283       0.094975       1.210118 0.84779311E+01  0.84680721E+02                                 1.882594                            1.707120      -1.156832       2.315384                    0.996138       3.746594      10.676123       0.475710       1.289049      -0.705681       0.038749      -0.007564       0.001149       0.039497      -0.008639       0.007121       0.012180       0.024802       0.030281      -0.025514       0.008802       0.016712              1.965451       2.811330      -0.330373       0.082483       1.580628       0.037352       1.504395           0.000001
           76              H       5.178645       2.084340       7.993879       0.098184       1.282002 0.92633058E+01  0.93682090E+02                                 1.902977                            1.749000      -0.921509       2.428810                    0.998734       3.531922       9.810503       0.489069       1.238355      -0.719760       0.017131       0.008301       0.037424       0.041987      -0.011208       0.009713       0.012498       0.034970       0.025511      -0.030660       0.009753       0.020906              1.960293       1.739323       0.087879       0.365671       1.552621       0.235660       2.588934          -0.000000
           77              H      10.860350       2.669122      15.534687       0.072974       1.310095 0.96408245E+01  0.99686324E+02                                 1.997060                            1.828130      -1.373708       2.205829                    0.993154       4.018965      11.746320       0.455673       1.299963      -0.702462      -0.040010       0.029925      -0.013366       0.051721      -0.009995       0.012624       0.000358       0.001452      -0.050998      -0.022676       0.001798       0.020878              2.056583       2.474086      -0.561466       0.365271       2.142994      -0.213881       1.552668          -0.000000
           78              H      14.227678       1.524116      17.005795       0.102646       1.107007 0.75847770E+01  0.73103526E+02                                 1.736634                            1.588798      -0.738169       2.521136                    0.999762       3.373411       9.203439       0.509196       1.248032      -0.717021       0.039391      -0.002704       0.017304       0.043109      -0.005448       0.017811       0.000979      -0.002021      -0.065965      -0.030167       0.009704       0.020464              1.801810       2.403579       0.003936       0.376269       1.424520       0.014409       1.577332           0.000001
           79              H      13.000998      14.901956      16.262904       0.100833       1.254878 0.89741355E+01  0.90020605E+02                                 1.873931                            1.719694      -0.922443       2.431154                    0.998758       3.494006       9.658581       0.494101       1.235779      -0.720297       0.015629      -0.038956       0.004623       0.042228      -0.004909       0.020775      -0.000428      -0.006500      -0.063342      -0.032154       0.011038       0.021116              1.932350       1.663741      -0.320775       0.017717       2.616632      -0.084148       1.516679           0.000001
           80              H      12.304570       6.649014       0.447569       0.069671       1.497726 0.11333358E+02  0.12048324E+03                                 2.098419                            1.922339      -1.196365       2.284722                    0.995297       3.853881      10.957116       0.471200       1.222736      -0.722415      -0.027801       0.036298      -0.023233       0.051285      -0.016174       0.009276      -0.002189      -0.025881       0.025412      -0.026556       0.006585       0.019971              2.150443       2.053932      -0.614623       0.378772       2.334321      -0.344056       2.063077           0.000000
           81              H      14.316809       3.450365       1.051054       0.096661       1.235565 0.87766148E+01  0.87677884E+02                                 1.863882                            1.707122      -0.883225       2.447919                    0.998879       3.508610       9.725006       0.492391       1.245183      -0.717891       0.020068      -0.036539      -0.003082       0.041801      -0.022309       0.008252       0.000219      -0.018685       0.035545      -0.031255       0.010552       0.020703              1.923176       1.686773      -0.525289      -0.067269       2.446566       0.163306       1.636190           0.000002
           82              H      14.135526       4.646021       3.160499       0.099573       1.191817 0.81109263E+01  0.80456183E+02                                 1.898932                            1.694418      -1.133777       2.334387                    0.995388       3.735402      10.751977       0.465174       1.327401      -0.697632       0.016006      -0.014998       0.036444       0.042536      -0.019426       0.010561       0.003125      -0.022983       0.019379      -0.029050       0.009130       0.019920              2.013253       1.600413      -0.246434       0.462340       1.738305      -0.504286       2.701041           0.000001
           83              H       0.253796       6.658223      16.591243       0.067752       1.393923 0.10415760E+02  0.10880869E+03                                 2.024841                            1.860932      -1.151909       2.305775                    0.996156       3.841316      10.955029       0.470254       1.246813      -0.716305       0.000840       0.024200       0.046021       0.052003       0.012434      -0.007662       0.012771      -0.004695       0.043167      -0.024968       0.004138       0.020831              2.076383       1.629046       0.109763      -0.044412       1.980096       0.638292       2.620007           0.000000
           84              H      14.538881       4.015194      13.937011       0.100214       1.322197 0.96199514E+01  0.98509967E+02                                 1.967689                            1.801504      -0.961295       2.412149                    0.998112       3.594407      10.146382       0.472792       1.265111      -0.713760      -0.013483      -0.036365      -0.020054       0.043662       0.016168      -0.009565       0.013092      -0.013879       0.020115      -0.027788       0.008696       0.019092              2.035900       1.799173       0.352146       0.101894       2.448834       0.523468       1.859694           0.000001
           85              H       1.086186       5.539310      13.023530       0.097682       1.260528 0.90741600E+01  0.92012199E+02                                 1.933428                            1.768083      -0.991440       2.397854                    0.997622       3.669578      10.469797       0.467560       1.291903      -0.706648       0.015446      -0.003245      -0.038438       0.041553       0.018107      -0.006826       0.010893      -0.009714       0.032990      -0.028012       0.009661       0.018351              1.999665       1.718489      -0.024355      -0.491597       1.648555       0.166214       2.631952           0.000002
           86              H      12.251696       6.056558      14.142453       0.069132       1.350832 0.10028049E+02  0.10436302E+03                                 2.016771                            1.849277      -1.218488       2.274043                    0.995067       3.969720      11.512263       0.460211       1.278847      -0.707730       0.039730       0.000737      -0.029470       0.049472      -0.005418      -0.007451      -0.012637       0.020260       0.021650      -0.022006       0.006204       0.015803              2.073210       2.662208      -0.065258      -0.588451       1.542443      -0.097076       2.014979           0.000001
           87              H       8.680425       6.702734      15.400783       0.094975       1.210118 0.84779316E+01  0.84680726E+02                                 1.882594                            1.707120      -1.156832       2.315384                    0.996138       3.746594      10.676122       0.475710       1.289049      -0.705682      -0.038749       0.007564       0.001149       0.039497      -0.008639      -0.007121      -0.012180       0.024802       0.030281      -0.025514       0.008802       0.016712              1.965451       2.811330      -0.330373      -0.082483       1.580628      -0.037352       1.504395           0.000001
           88              H       9.928255       5.589960      17.165379       0.098184       1.282002 0.92633058E+01  0.93682090E+02                                 1.902977                            1.749000      -0.921509       2.428810                    0.998734       3.531922       9.810503       0.489069       1.238355      -0.719760      -0.017131      -0.008301       0.037424       0.041987      -0.011208      -0.009713      -0.012498       0.034970       0.025511      -0.030660       0.009753       0.020906              1.960293       1.739323       0.087879      -0.365671       1.552621      -0.235660       2.588934          -0.000000
           89              H      11.800000      10.343422       2.808313       0.072974       1.310095 0.96408232E+01  0.99686313E+02                                 1.997060                            1.828130      -1.373708       2.205829                    0.993154       4.018965      11.746322       0.455673       1.299964      -0.702462       0.040011       0.029925       0.013366       0.051721       0.009995       0.012624      -0.000358       0.001452      -0.050998      -0.022676       0.001798       0.020878              2.056583       2.474086       0.561466       0.365271       2.142994       0.213881       1.552668          -0.000000
           90              H       8.432672       9.198416       1.337205       0.102646       1.107006 0.75847736E+01  0.73103490E+02                                 1.736634                            1.588798      -0.738169       2.521136                    0.999762       3.373410       9.203438       0.509196       1.248033      -0.717021      -0.039391      -0.002704      -0.017304       0.043109       0.005448       0.017811      -0.000979      -0.002021      -0.065965      -0.030167       0.009704       0.020464              1.801810       2.403579      -0.003936       0.376269       1.424520      -0.014409       1.577332           0.000001
           91              H       9.659352       7.227656       2.080096       0.100833       1.254878 0.89741341E+01  0.90020585E+02                                 1.873930                            1.719694      -0.922442       2.431154                    0.998758       3.494006       9.658580       0.494101       1.235779      -0.720298      -0.015629      -0.038956      -0.004623       0.042228       0.004909       0.020775       0.000428      -0.006500      -0.063342      -0.032154       0.011038       0.021116              1.932350       1.663740       0.320775       0.017717       2.616631       0.084148       1.516678           0.000001
           92              H      10.355780      14.323314      17.895431       0.069671       1.497726 0.11333361E+02  0.12048327E+03                                 2.098419                            1.922339      -1.196365       2.284722                    0.995297       3.853882      10.957116       0.471200       1.222735      -0.722415       0.027801       0.036298       0.023233       0.051285       0.016174       0.009276       0.002189      -0.025881       0.025412      -0.026556       0.006585       0.019971              2.150443       2.053931       0.614622       0.378771       2.334320       0.344056       2.063076           0.000000
           93              H       8.343541      11.124665      17.291946       0.096661       1.235565 0.87766162E+01  0.87677900E+02                                 1.863883                            1.707122      -0.883224       2.447919                    0.998879       3.508610       9.725006       0.492391       1.245183      -0.717891      -0.020068      -0.036539       0.003082       0.041801       0.022309       0.008252      -0.000219      -0.018685       0.035545      -0.031255       0.010552       0.020703              1.923177       1.686773       0.525289      -0.067269       2.446566      -0.163306       1.636190           0.000002
           94              H       8.524824      12.320321      15.182501       0.099573       1.191817 0.81109263E+01  0.80456183E+02                                 1.898932                            1.694418      -1.133777       2.334387                    0.995388       3.735402      10.751977       0.465174       1.327401      -0.697632      -0.016006      -0.014998      -0.036444       0.042536       0.019426       0.010561      -0.003125      -0.022983       0.019379      -0.029050       0.009130       0.019920              2.013253       1.600413       0.246434       0.462340       1.738305       0.504286       2.701041           0.000001
           95              H       7.299654      14.332523       1.751756       0.067752       1.393923 0.10415767E+02  0.10880878E+03                                 2.024842                            1.860933      -1.151909       2.305775                    0.996156       3.841316      10.955028       0.470254       1.246813      -0.716305      -0.000840       0.024200      -0.046021       0.052003      -0.012434      -0.007662      -0.012771      -0.004695       0.043167      -0.024968       0.004138       0.020831              2.076383       1.629047      -0.109763      -0.044412       1.980095      -0.638292       2.620008           0.000000
           96              H       8.121469      11.689494       4.405989       0.100214       1.322197 0.96199486E+01  0.98509934E+02                                 1.967689                            1.801504      -0.961294       2.412150                    0.998112       3.594406      10.146380       0.472792       1.265112      -0.713760       0.013483      -0.036365       0.020054       0.043662      -0.016168      -0.009565      -0.013092      -0.013879       0.020115      -0.027788       0.008696       0.019092              2.035900       1.799174      -0.352147       0.101894       2.448834      -0.523468       1.859694           0.000001
           97              H       6.467264      13.213610       5.319470       0.097682       1.260528 0.90741589E+01  0.92012183E+02                                 1.933428                            1.768082      -0.991440       2.397854                    0.997622       3.669578      10.469796       0.467560       1.291903      -0.706649      -0.015446      -0.003245       0.038438       0.041553      -0.018107      -0.006826      -0.010893      -0.009714       0.032990      -0.028012       0.009661       0.018351              1.999665       1.718489       0.024355      -0.491597       1.648555      -0.166214       2.631951           0.000002
           98              H      10.408654      13.730858       4.200547       0.069132       1.350833 0.10028054E+02  0.10436309E+03                                 2.016771                            1.849277      -1.218488       2.274043                    0.995067       3.969721      11.512265       0.460211       1.278847      -0.707730      -0.039730       0.000737       0.029470       0.049472       0.005418      -0.007451       0.012637       0.020260       0.021650      -0.022006       0.006204       0.015803              2.073210       2.662208       0.065258      -0.588451       1.542443       0.097076       2.014979           0.000001
           99              H      13.979925      14.377034       2.942217       0.094975       1.210118 0.84779315E+01  0.84680720E+02                                 1.882594                            1.707120      -1.156832       2.315384                    0.996138       3.746594      10.676120       0.475710       1.289048      -0.705682       0.038749       0.007564      -0.001149       0.039497       0.008639      -0.007121       0.012180       0.024802       0.030281      -0.025514       0.008802       0.016712              1.965450       2.811329       0.330373      -0.082483       1.580628       0.037352       1.504395           0.000001
          100              H      12.732095      13.264260       1.177621       0.098184       1.282001 0.92633043E+01  0.93682066E+02                                 1.902976                            1.749000      -0.921509       2.428811                    0.998734       3.531922       9.810501       0.489070       1.238354      -0.719761       0.017131      -0.008301      -0.037424       0.041987       0.011208      -0.009713       0.012498       0.034970       0.025511      -0.030660       0.009753       0.020906              1.960292       1.739322      -0.087879      -0.365671       1.552620       0.235660       2.588933          -0.000000
          101              H       3.306900      12.679478      11.979813       0.072974       1.310096 0.96408293E+01  0.99686385E+02                                 1.997060                            1.828130      -1.373708       2.205829                    0.993154       4.018966      11.746323       0.455673       1.299963      -0.702462      -0.040011      -0.029925       0.013366       0.051721       0.009995      -0.012624       0.000358       0.001452      -0.050998      -0.022676       0.001798       0.020878              2.056583       2.474086       0.561466      -0.365271       2.142994      -0.213881       1.552668          -0.000000
          102              H       6.674228      13.824484      10.508705       0.102646       1.107007 0.75847770E+01  0.73103526E+02                                 1.736634                            1.588798      -0.738169       2.521136                    0.999762       3.373411       9.203439       0.509196       1.248032      -0.717021       0.039391       0.002704      -0.017304       0.043109       0.005448      -0.017811       0.000979      -0.002021      -0.065965      -0.030167       0.009704       0.020464              1.801810       2.403579      -0.003936      -0.376269       1.424520       0.014409       1.577332           0.000001
          103              H       5.447548       0.446644      11.251596       0.100833       1.254878 0.89741342E+01  0.90020591E+02                                 1.873931                            1.719694      -0.922443       2.431154                    0.998758       3.494006       9.658582       0.494101       1.235780      -0.720297       0.015629       0.038956      -0.004623       0.042228       0.004909      -0.020775      -0.000428      -0.006500      -0.063342      -0.032154       0.011038       0.021116              1.932350       1.663741       0.320775      -0.017717       2.616632      -0.084148       1.516679           0.000001
          104              H       4.751120       8.699586       8.723931       0.069671       1.497726 0.11333359E+02  0.12048324E+03                                 2.098419                            1.922339      -1.196365       2.284722                    0.995297       3.853881      10.957115       0.471200       1.222736      -0.722415      -0.027801      -0.036298       0.023233       0.051285       0.016174      -0.009276      -0.002189      -0.025881       0.025412      -0.026556       0.006585       0.019971              2.150443       2.053932       0.614623      -0.378772       2.334321      -0.344056       2.063077           0.000000
          105              H       6.763359      11.898235       8.120446       0.096661       1.235565 0.87766176E+01  0.87677916E+02                                 1.863882                            1.707122      -0.883225       2.447919                    0.998879       3.508610       9.725005       0.492391       1.245183      -0.717891       0.020068       0.036539       0.003082       0.041801       0.022309      -0.008252       0.000219      -0.018685       0.035545      -0.031255       0.010552       0.020703              1.923177       1.686773       0.525289       0.067269       2.446566       0.163306       1.636190           0.000002
          106              H       6.582076      10.702579       6.011001       0.099573       1.191817 0.81109269E+01  0.80456184E+02                                 1.898931                            1.694418      -1.133777       2.334387                    0.995388       3.735402      10.751974       0.465174       1.327400      -0.697632       0.016006       0.014998      -0.036444       0.042536       0.019426      -0.010561       0.003125      -0.022983       0.019379      -0.029050       0.009130       0.019920              2.013253       1.600413       0.246434      -0.462340       1.738305      -0.504286       2.701040           0.000001
          107              H       7.807246       8.690377      10.923257       0.067752       1.393923 0.10415760E+02  0.10880869E+03                                 2.024842                            1.860932      -1.151909       2.305775                    0.996156       3.841316      10.955029       0.470254       1.246813      -0.716305       0.000840      -0.024200      -0.046021       0.052003      -0.012434       0.007662       0.012771      -0.004695       0.043167      -0.024968       0.004137       0.020831              2.076383       1.629046      -0.109763       0.044412       1.980096       0.638293       2.620007           0.000001
          108              H       6.985431      11.333406      13.577489       0.100214       1.322197 0.96199529E+01  0.98509990E+02                                 1.967689                            1.801504      -0.961295       2.412149                    0.998112       3.594407      10.146384       0.472792       1.265112      -0.713760      -0.013483       0.036365       0.020054       0.043662      -0.016168       0.009565       0.013092      -0.013879       0.020115      -0.027788       0.008696       0.019092              2.035901       1.799174      -0.352147      -0.101894       2.448835       0.523468       1.859694           0.000001
          109              H       8.639636       9.809290      14.490970       0.097682       1.260528 0.90741589E+01  0.92012183E+02                                 1.933428                            1.768082      -0.991440       2.397854                    0.997622       3.669578      10.469796       0.467560       1.291903      -0.706649       0.015446       0.003245       0.038438       0.041553      -0.018107       0.006826       0.010893      -0.009714       0.032990      -0.028012       0.009661       0.018351              1.999665       1.718489       0.024355       0.491597       1.648555       0.166214       2.631951           0.000002
          110              H       4.698246       9.292042      13.372047       0.069132       1.350833 0.10028054E+02  0.10436309E+03                                 2.016771                            1.849277      -1.218488       2.274043                    0.995067       3.969721      11.512265       0.460211       1.278847      -0.707730       0.039730      -0.000737       0.029470       0.049472       0.005418       0.007451      -0.012637       0.020260       0.021650      -0.022006       0.006204       0.015803              2.073210       2.662208       0.065258       0.588451       1.542443      -0.097076       2.014979           0.000001
          111              H       1.126975       8.645866      12.113717       0.094975       1.210118 0.84779316E+01  0.84680726E+02                                 1.882594                            1.707120      -1.156831       2.315384                    0.996138       3.746594      10.676122       0.475710       1.289049      -0.705682      -0.038749      -0.007564      -0.001149       0.039497       0.008639       0.007121      -0.012180       0.024802       0.030281      -0.025514       0.008802       0.016712              1.965451       2.811330       0.330373       0.082483       1.580628      -0.037352       1.504395           0.000001
          112              H       2.374805       9.758640      10.349121       0.098184       1.282002 0.92633099E+01  0.93682136E+02                                 1.902977                            1.749000      -0.921509       2.428810                    0.998734       3.531923       9.810504       0.489070       1.238354      -0.719761      -0.017131       0.008301      -0.037424       0.041987       0.011208       0.009713      -0.012498       0.034970       0.025511      -0.030660       0.009753       0.020906              1.960292       1.739323      -0.087879       0.365671       1.552621      -0.235660       2.588934          -0.000000
          113              C      11.570375       9.801616      11.719343       0.111110      25.064979 0.30371400E+03  0.65754882E+04                                 7.473968                            5.804623       0.294744       2.093009                    0.999834      26.381012      74.527631       0.680030       0.416020      -1.056751       0.053192      -0.040101      -0.022729       0.070386      -0.035208       0.002404       0.015299       0.030730       0.023490      -0.046062       0.009985       0.036077              8.315810       9.762847      -0.275389      -2.387885      10.504726      -0.244497       4.679859           0.000000
          114              C      13.392267       9.203021      10.917754      -0.076614      29.538049 0.38105433E+03  0.86979264E+04                                 8.283119                            6.489618       0.383777       2.091254                    0.999750      28.822902      82.567301       0.647433       0.414460      -1.061807      -0.033660       0.068359       0.016013       0.077861      -0.014824      -0.040366       0.001626       0.041990      -0.126720      -0.058726      -0.002951       0.061678              9.168038      11.548197       0.561515      -2.839063      10.226171      -0.569779       5.729746           0.000000
          115              C      12.710946       8.107131      11.324968      -0.083229      29.415691 0.38486424E+03  0.88163728E+04                                 8.254874                            6.518806       0.292959       2.058988                    0.999831      29.145072      83.938001       0.645749       0.414057      -1.060908      -0.066680       0.015701       0.036584       0.077661      -0.028267      -0.029382       0.004741      -0.036352      -0.138585      -0.060177       0.000094       0.060084              9.060563       9.150009      -0.100687      -1.830826      12.739576      -0.314694       5.292102           0.000001
          116              C      12.810651      13.666393       8.302042       0.106762      24.853119 0.29769677E+03  0.64073126E+04                                 7.388939                            5.718848       0.478968       2.153900                    0.999650      26.214480      73.623527       0.690764       0.411978      -1.060282       0.034993      -0.055552      -0.032142       0.073100      -0.012386      -0.013185       0.031468      -0.002384      -0.072881      -0.042720       0.001541       0.041179              8.236512       5.695276      -2.702933      -1.250375       8.671476      -0.745174      10.342785           0.000001
          117              C      13.880220      11.936606       7.999382      -0.073068      29.500430 0.37403638E+03  0.85211823E+04                                 8.317607                            6.448621       0.247990       2.047309                    0.999852      29.047255      83.867490       0.644865       0.416918      -1.057372      -0.036781       0.034235       0.060414       0.078579      -0.050603      -0.008311       0.002263      -0.060775      -0.007145      -0.058506      -0.002296       0.060802              9.259570       6.019983      -3.080366      -0.693138      10.492737      -1.174693      11.265990           0.000003
          118              C      13.786557      12.601201       6.827265      -0.078711      31.334072 0.38974855E+03  0.89820888E+04                                 8.752424                            6.630777       0.203501       2.035299                    0.999719      29.326852      85.510323       0.628258       0.423034      -1.052223      -0.043558       0.065389       0.000985       0.078574      -0.035196      -0.034709       0.016367      -0.039050       0.083009      -0.060204      -0.000693       0.060898              9.964019       6.061954      -2.660119      -1.995040       9.531235       0.742362      14.298868           0.000003
          119              C       0.237178      13.865925      11.728514       0.110530      24.704771 0.30591323E+03  0.66491907E+04                                 7.445298                            5.864772       0.324613       2.103506                    0.999833      26.617515      75.869141       0.668344       0.421634      -1.050978      -0.000390      -0.038208       0.058102       0.069541      -0.021618      -0.009993      -0.031892      -0.001760       0.083238      -0.047645       0.002376       0.045269              8.202323       7.741908       2.827518       1.440373       7.744130      -1.803674       9.120932          -0.000000
          120              C      14.886339      12.435436      13.144594      -0.084178      29.271798 0.38803434E+03  0.89390906E+04                                 8.329709                            6.603793       0.206855       2.033282                    0.999732      29.491013      86.172174       0.630863       0.421452      -1.052460      -0.019045       0.011204      -0.075396       0.078567       0.028119       0.009620      -0.045131      -0.033436       0.021231      -0.055594      -0.002518       0.058113              9.174832       8.542543       3.055376       1.531972      10.050971      -2.226237       8.930982           0.000001
          121              C       0.714556      13.271934      13.639855      -0.074652      29.084339 0.37961633E+03  0.86868773E+04                                 8.252363                            6.499741       0.302097       2.067451                    0.999829      29.087310      84.376241       0.641370       0.417329      -1.056321       0.024306       0.059271      -0.050048       0.081293       0.013154       0.028528      -0.021787      -0.016586       0.106156      -0.048397      -0.002499       0.050895              9.084679       8.173751       2.382981       2.522291       8.134555      -1.423759      10.945731           0.000001
          122              C      11.503904      13.763090      12.819923       0.108929      24.781503 0.30482262E+03  0.66095775E+04                                 7.438610                            5.832575       0.379557       2.123138                    0.999823      26.401830      74.793882       0.674955       0.418509      -1.054526      -0.055097       0.005688      -0.041237       0.069054       0.011046       0.035235      -0.011765       0.017019      -0.023371      -0.041358       0.002322       0.039036              8.229405      10.397001      -1.659078       0.681262       5.529731       2.346730       8.761482           0.000002
          123              C       9.576264      14.134526      12.154072      -0.073489      29.820423 0.38462224E+03  0.88325263E+04                                 8.435752                            6.578323       0.229436       2.042817                    0.999824      29.207151      84.943259       0.632162       0.421917      -1.053173       0.039603       0.010151       0.069082       0.080273      -0.016312       0.015671       0.017467       0.079288      -0.015223      -0.049759       0.001411       0.048348              9.365653      12.745521      -2.273537       0.041274       6.236838       2.249828       9.114600          -0.000000
          124              C      10.260606      13.480675      11.191064      -0.082302      29.180146 0.38270456E+03  0.87675300E+04                                 8.238033                            6.516911       0.294342       2.060570                    0.999788      29.230972      84.596058       0.642453       0.416151      -1.058005       0.075816      -0.017365       0.018988       0.080063       0.000161       0.031256       0.028949       0.060278       0.075355      -0.055172      -0.002639       0.057812              9.035021       9.730545      -1.432417       0.747015       5.954614       2.460054      11.419905          -0.000002
          125              C       3.536525      13.221284       2.547843       0.111110      25.064979 0.30371400E+03  0.65754882E+04                                 7.473968                            5.804623       0.294744       2.093009                    0.999834      26.381012      74.527629       0.680030       0.416020      -1.056751      -0.053192       0.040101      -0.022729       0.070386      -0.035208      -0.002404      -0.015299       0.030730       0.023490      -0.046062       0.009985       0.036077              8.315810       9.762847      -0.275389       2.387885      10.504726       0.244497       4.679859           0.000000
          126              C       1.714633      13.819879       1.746254      -0.076614      29.538047 0.38105429E+03  0.86979254E+04                                 8.283118                            6.489618       0.383777       2.091254                    0.999750      28.822900      82.567295       0.647433       0.414460      -1.061807       0.033660      -0.068359       0.016013       0.077861      -0.014824       0.040366      -0.001626       0.041990      -0.126720      -0.058726      -0.002951       0.061678              9.168038      11.548197       0.561515       2.839063      10.226171       0.569779       5.729746           0.000000
          127              C       2.395954      14.915769       2.153468      -0.083229      29.415694 0.38486428E+03  0.88163741E+04                                 8.254875                            6.518806       0.292959       2.058987                    0.999831      29.145074      83.938007       0.645749       0.414057      -1.060908       0.066680      -0.015701       0.036584       0.077661      -0.028267       0.029382      -0.004741      -0.036352      -0.138585      -0.060177       0.000094       0.060084              9.060563       9.150010      -0.100687       1.830827      12.739577       0.314694       5.292102           0.000001
          128              C       2.296249       9.356507      17.473542       0.106762      24.853129 0.29769701E+03  0.64073189E+04                                 7.388941                            5.718851       0.478968       2.153900                    0.999650      26.214481      73.623534       0.690764       0.411978      -1.060282      -0.034993       0.055552      -0.032142       0.073100      -0.012386       0.013185      -0.031468      -0.002384      -0.072881      -0.042720       0.001541       0.041179              8.236515       5.695278      -2.702934       1.250374       8.671480       0.745176      10.342788           0.000001
          129              C       1.226680      11.086294      17.170882      -0.073068      29.500443 0.37403652E+03  0.85211865E+04                                 8.317610                            6.448623       0.247989       2.047309                    0.999852      29.047260      83.867517       0.644865       0.416919      -1.057372       0.036781      -0.034235       0.060414       0.078579      -0.050603       0.008311      -0.002263      -0.060775      -0.007145      -0.058506      -0.002296       0.060802              9.259575       6.019985      -3.080367       0.693138      10.492741       1.174695      11.265997           0.000003
          130              C       1.320343      10.421699      15.998765      -0.078711      31.334069 0.38974848E+03  0.89820873E+04                                 8.752424                            6.630777       0.203501       2.035299                    0.999719      29.326852      85.510332       0.628257       0.423034      -1.052223       0.043558      -0.065389       0.000985       0.078574      -0.035196       0.034709      -0.016367      -0.039050       0.083009      -0.060204      -0.000693       0.060898              9.964020       6.061954      -2.660120       1.995037       9.531238      -0.742357      14.298867           0.000003
          131              C      14.869722       9.156975       2.557014       0.110530      24.704783 0.30591343E+03  0.66491961E+04                                 7.445301                            5.864774       0.324613       2.103506                    0.999833      26.617512      75.869132       0.668344       0.421634      -1.050978       0.000390       0.038208       0.058102       0.069541      -0.021618       0.009993       0.031892      -0.001760       0.083238      -0.047645       0.002376       0.045269              8.202327       7.741912       2.827519      -1.440374       7.744131       1.803674       9.120937           0.000000
          132              C       0.220561      10.587464       3.973094      -0.084178      29.271801 0.38803437E+03  0.89390916E+04                                 8.329710                            6.603793       0.206855       2.033281                    0.999732      29.491015      86.172183       0.630863       0.421452      -1.052460       0.019046      -0.011204      -0.075396       0.078567       0.028119      -0.009620       0.045131      -0.033436       0.021231      -0.055594      -0.002518       0.058113              9.174833       8.542544       3.055376      -1.531972      10.050972       2.226237       8.930983           0.000001
          133              C      14.392344       9.750966       4.468355      -0.074652      29.084343 0.37961638E+03  0.86868788E+04                                 8.252364                            6.499742       0.302096       2.067451                    0.999829      29.087313      84.376257       0.641370       0.417329      -1.056321      -0.024306      -0.059271      -0.050048       0.081293       0.013154      -0.028528       0.021787      -0.016586       0.106156      -0.048397      -0.002499       0.050895              9.084681       8.173752       2.382981      -2.522292       8.134556       1.423759      10.945734           0.000001
          134              C       3.602996       9.259810       3.648423       0.108929      24.781505 0.30482264E+03  0.66095782E+04                                 7.438611                            5.832575       0.379556       2.123138                    0.999823      26.401832      74.793890       0.674955       0.418509      -1.054526       0.055097      -0.005688      -0.041237       0.069054       0.011046      -0.035235       0.011765       0.017019      -0.023371      -0.041358       0.002322       0.039036              8.229405      10.397001      -1.659078      -0.681262       5.529732      -2.346730       8.761483           0.000001
          135              C       5.530636       8.888374       2.982572      -0.073489      29.820426 0.38462227E+03  0.88325270E+04                                 8.435753                            6.578323       0.229436       2.042817                    0.999824      29.207153      84.943268       0.632162       0.421917      -1.053173      -0.039603      -0.010151       0.069082       0.080273      -0.016312      -0.015671      -0.017468       0.079288      -0.015223      -0.049759       0.001411       0.048348              9.365654      12.745522      -2.273538      -0.041274       6.236838      -2.249829       9.114601           0.000000
          136              C       4.846294       9.542225       2.019564      -0.082302      29.180146 0.38270456E+03  0.87675300E+04                                 8.238033                            6.516911       0.294342       2.060570                    0.999788      29.230972      84.596061       0.642453       0.416151      -1.058005      -0.075816       0.017365       0.018988       0.080063       0.000161      -0.031256      -0.028949       0.060278       0.075356      -0.055172      -0.002639       0.057812              9.035022       9.730546      -1.432417      -0.747015       5.954614      -2.460054      11.419906          -0.000002
          137              C       4.016925       5.546984      15.795157       0.111110      25.064979 0.30371400E+03  0.65754884E+04                                 7.473969                            5.804624       0.294744       2.093009                    0.999834      26.381012      74.527632       0.680030       0.416020      -1.056751       0.053192       0.040101       0.022729       0.070386       0.035208      -0.002404       0.015299       0.030730       0.023490      -0.046062       0.009985       0.036077              8.315811       9.762847       0.275389       2.387885      10.504726      -0.244497       4.679859           0.000000
          138              C       5.838817       6.145579      16.596746      -0.076614      29.538046 0.38105427E+03  0.86979249E+04                                 8.283118                            6.489618       0.383777       2.091254                    0.999750      28.822899      82.567292       0.647433       0.414460      -1.061807      -0.033660      -0.068359      -0.016013       0.077861       0.014824       0.040366       0.001626       0.041990      -0.126720      -0.058726      -0.002951       0.061678              9.168038      11.548197      -0.561515       2.839063      10.226170      -0.569779       5.729746           0.000000
          139              C       5.157496       7.241469      16.189532      -0.083229      29.415694 0.38486429E+03  0.88163743E+04                                 8.254875                            6.518807       0.292959       2.058988                    0.999831      29.145074      83.938009       0.645749       0.414057      -1.060908      -0.066680      -0.015701      -0.036584       0.077661       0.028267       0.029382       0.004741      -0.036352      -0.138585      -0.060177       0.000094       0.060084              9.060563       9.150010       0.100687       1.830827      12.739577      -0.314694       5.292103           0.000001
          140              C       5.257201       1.682207       0.869458       0.106762      24.853131 0.29769705E+03  0.64073201E+04                                 7.388941                            5.718851       0.478968       2.153900                    0.999650      26.214483      73.623540       0.690764       0.411978      -1.060282       0.034993       0.055552       0.032142       0.073100       0.012386       0.013185       0.031468      -0.002384      -0.072881      -0.042720       0.001541       0.041179              8.236515       5.695278       2.702934       1.250374       8.671480      -0.745176      10.342788           0.000001
          141              C       6.326770       3.411994       1.172118      -0.073068      29.500437 0.37403642E+03  0.85211838E+04                                 8.317609                            6.448622       0.247990       2.047309                    0.999852      29.047256      83.867500       0.644865       0.416919      -1.057372      -0.036782      -0.034235      -0.060414       0.078579       0.050603       0.008311       0.002263      -0.060775      -0.007145      -0.058506      -0.002296       0.060802              9.259573       6.019984       3.080366       0.693138      10.492740      -1.174694      11.265995           0.000003
          142              C       6.233107       2.747399       2.344235      -0.078711      31.334066 0.38974844E+03  0.89820857E+04                                 8.752423                            6.630776       0.203501       2.035299                    0.999719      29.326850      85.510320       0.628257       0.423034      -1.052223      -0.043558      -0.065389      -0.000985       0.078574       0.035196       0.034709       0.016367      -0.039050       0.083009      -0.060204      -0.000693       0.060898              9.964019       6.061954       2.660119       1.995037       9.531237       0.742357      14.298865           0.000003
          143              C       7.790628       1.482675      15.785986       0.110530      24.704770 0.30591321E+03  0.66491903E+04                                 7.445298                            5.864772       0.324613       2.103506                    0.999833      26.617514      75.869138       0.668344       0.421634      -1.050978      -0.000390       0.038208      -0.058102       0.069541       0.021618       0.009993      -0.031892      -0.001760       0.083238      -0.047645       0.002376       0.045269              8.202323       7.741908      -2.827518      -1.440373       7.744130      -1.803674       9.120932          -0.000000
          144              C       7.332889       2.913164      14.369906      -0.084178      29.271801 0.38803437E+03  0.89390915E+04                                 8.329710                            6.603793       0.206855       2.033281                    0.999732      29.491015      86.172183       0.630863       0.421452      -1.052460      -0.019045      -0.011204       0.075396       0.078567      -0.028119      -0.009620      -0.045131      -0.033436       0.021231      -0.055594      -0.002518       0.058113              9.174833       8.542543      -3.055376      -1.531972      10.050972      -2.226238       8.930983           0.000001
          145              C       8.268006       2.076666      13.874645      -0.074652      29.084341 0.37961635E+03  0.86868780E+04                                 8.252364                            6.499742       0.302097       2.067451                    0.999829      29.087311      84.376247       0.641370       0.417329      -1.056321       0.024306      -0.059271       0.050048       0.081293      -0.013154      -0.028528      -0.021787      -0.016586       0.106156      -0.048397      -0.002499       0.050895              9.084680       8.173751      -2.382981      -2.522291       8.134555      -1.423759      10.945732           0.000001
          146              C       3.950454       1.585510      14.694577       0.108929      24.781503 0.30482260E+03  0.66095772E+04                                 7.438610                            5.832575       0.379557       2.123138                    0.999823      26.401830      74.793883       0.674955       0.418509      -1.054526      -0.055097      -0.005688       0.041237       0.069054      -0.011046      -0.035235      -0.011765       0.017019      -0.023371      -0.041358       0.002322       0.039036              8.229405      10.397001       1.659078      -0.681262       5.529732       2.346730       8.761482           0.000001
          147              C       2.022814       1.214074      15.360428      -0.073488      29.820423 0.38462224E+03  0.88325261E+04                                 8.435752                            6.578322       0.229436       2.042817                    0.999824      29.207151      84.943258       0.632162       0.421917      -1.053173       0.039603      -0.010151      -0.069082       0.080273       0.016312      -0.015671       0.017468       0.079288      -0.015223      -0.049759       0.001411       0.048348              9.365652      12.745520       2.273537      -0.041274       6.236837       2.249828       9.114599           0.000000
          148              C       2.707156       1.867925      16.323436      -0.082302      29.180148 0.38270460E+03  0.87675311E+04                                 8.238034                            6.516912       0.294342       2.060570                    0.999788      29.230973      84.596063       0.642453       0.416151      -1.058005       0.075816       0.017365      -0.018988       0.080063      -0.000161      -0.031256       0.028949       0.060278       0.075355      -0.055172      -0.002639       0.057812              9.035022       9.730546       1.432417      -0.747015       5.954615       2.460054      11.419905          -0.000002
          149              C      11.089975       2.127316       6.623657       0.111110      25.064977 0.30371398E+03  0.65754877E+04                                 7.473968                            5.804623       0.294744       2.093009                    0.999834      26.381011      74.527627       0.680030       0.416020      -1.056751      -0.053192      -0.040101       0.022729       0.070386       0.035208       0.002404      -0.015299       0.030730       0.023490      -0.046062       0.009985       0.036077              8.315810       9.762846       0.275389      -2.387885      10.504725       0.244497       4.679859           0.000000
          150              C       9.268083       1.528721       7.425246      -0.076614      29.538045 0.38105427E+03  0.86979246E+04                                 8.283118                            6.489618       0.383777       2.091254                    0.999750      28.822899      82.567291       0.647433       0.414460      -1.061807       0.033660       0.068359      -0.016013       0.077861       0.014824      -0.040366      -0.001626       0.041990      -0.126720      -0.058726      -0.002951       0.061678              9.168037      11.548196      -0.561515      -2.839063      10.226170       0.569779       5.729746           0.000000
          151              C       9.949404       0.432831       7.018032      -0.083229      29.415695 0.38486431E+03  0.88163750E+04                                 8.254876                            6.518807       0.292958       2.058987                    0.999831      29.145075      83.938014       0.645749       0.414057      -1.060908       0.066680       0.015701      -0.036584       0.077661       0.028267      -0.029382      -0.004742      -0.036352      -0.138585      -0.060177       0.000094       0.060084              9.060564       9.150011       0.100687      -1.830827      12.739578       0.314694       5.292103           0.000001
          152              C       9.849699       5.992093      10.040958       0.106762      24.853120 0.29769679E+03  0.64073132E+04                                 7.388939                            5.718849       0.478968       2.153900                    0.999650      26.214481      73.623534       0.690764       0.411978      -1.060282      -0.034993      -0.055552       0.032142       0.073100       0.012386      -0.013185      -0.031468      -0.002384      -0.072881      -0.042720       0.001541       0.041179              8.236513       5.695277       2.702933      -1.250375       8.671477       0.745174      10.342786           0.000001
          153              C       8.780130       4.262306      10.343618      -0.073068      29.500443 0.37403658E+03  0.85211885E+04                                 8.317611                            6.448624       0.247989       2.047309                    0.999852      29.047263      83.867532       0.644865       0.416919      -1.057372       0.036781       0.034235      -0.060414       0.078579       0.050603      -0.008311      -0.002263      -0.060775      -0.007145      -0.058506      -0.002296       0.060802              9.259575       6.019986       3.080367      -0.693139      10.492742       1.174694      11.265997           0.000003
          154              C       8.873793       4.926901      11.515735      -0.078711      31.334076 0.38974860E+03  0.89820907E+04                                 8.752426                            6.630778       0.203500       2.035299                    0.999719      29.326854      85.510341       0.628257       0.423034      -1.052223       0.043558       0.065389      -0.000985       0.078574       0.035196      -0.034709      -0.016367      -0.039050       0.083009      -0.060204      -0.000693       0.060898              9.964022       6.061955       2.660119      -1.995041       9.531237      -0.742362      14.298872           0.000003
          155              C       7.316272       6.191625       6.614486       0.110530      24.704784 0.30591345E+03  0.66491965E+04                                 7.445301                            5.864774       0.324613       2.103506                    0.999833      26.617513      75.869136       0.668344       0.421634      -1.050978       0.000390      -0.038208      -0.058102       0.069541       0.021618      -0.009993       0.031892      -0.001760       0.083238      -0.047645       0.002376       0.045269              8.202327       7.741912      -2.827519       1.440375       7.744131       1.803674       9.120938           0.000000
          156              C       7.774011       4.761136       5.198406      -0.084178      29.271800 0.38803436E+03  0.89390913E+04                                 8.329709                            6.603793       0.206854       2.033281                    0.999732      29.491015      86.172183       0.630863       0.421452      -1.052460       0.019045       0.011204       0.075396       0.078567      -0.028119       0.009620       0.045131      -0.033436       0.021231      -0.055594      -0.002518       0.058113              9.174833       8.542543      -3.055376       1.531972      10.050972       2.226238       8.930983           0.000001
          157              C       6.838894       5.597634       4.703145      -0.074652      29.084342 0.37961637E+03  0.86868786E+04                                 8.252364                            6.499742       0.302096       2.067451                    0.999829      29.087312      84.376252       0.641370       0.417329      -1.056321      -0.024306       0.059271       0.050048       0.081293      -0.013154       0.028528       0.021787      -0.016586       0.106156      -0.048397      -0.002498       0.050895              9.084680       8.173752      -2.382981       2.522292       8.134556       1.423759      10.945733           0.000001
          158              C      11.156446       6.088790       5.523077       0.108929      24.781502 0.30482259E+03  0.66095767E+04                                 7.438610                            5.832575       0.379557       2.123138                    0.999823      26.401829      74.793878       0.674955       0.418509      -1.054526       0.055097       0.005688       0.041237       0.069054      -0.011046       0.035235       0.011765       0.017019      -0.023371      -0.041358       0.002322       0.039036              8.229405      10.397000       1.659078       0.681261       5.529731      -2.346730       8.761482           0.000001
          159              C      13.084086       6.460226       6.188928      -0.073489      29.820423 0.38462224E+03  0.88325263E+04                                 8.435752                            6.578323       0.229436       2.042817                    0.999824      29.207151      84.943260       0.632162       0.421917      -1.053173      -0.039603       0.010151      -0.069082       0.080273       0.016312       0.015671      -0.017468       0.079288      -0.015223      -0.049759       0.001411       0.048348              9.365653      12.745521       2.273537       0.041274       6.236838      -2.249828       9.114600           0.000000
          160              C      12.399744       5.806375       7.151936      -0.082302      29.180145 0.38270455E+03  0.87675296E+04                                 8.238033                            6.516911       0.294342       2.060570                    0.999788      29.230971      84.596054       0.642453       0.416151      -1.058005      -0.075815      -0.017365      -0.018988       0.080063      -0.000161       0.031256      -0.028949       0.060278       0.075355      -0.055172      -0.002639       0.057812              9.035021       9.730545       1.432417       0.747015       5.954614      -2.460053      11.419904          -0.000002
          161              C       3.536525       5.546984       6.623657       0.111110      25.064978 0.30371399E+03  0.65754879E+04                                 7.473968                            5.804623       0.294744       2.093009                    0.999834      26.381011      74.527628       0.680030       0.416020      -1.056751      -0.053192       0.040101       0.022729       0.070386      -0.035208       0.002404       0.015299       0.030730       0.023490      -0.046062       0.009985       0.036077              8.315810       9.762847      -0.275389      -2.387885      10.504726      -0.244497       4.679859           0.000000
          162              C       1.714633       6.145579       7.425246      -0.076614      29.538055 0.38105444E+03  0.86979296E+04                                 8.283120                            6.489620       0.383777       2.091254                    0.999750      28.822905      82.567314       0.647432       0.414460      -1.061807       0.033660      -0.068359      -0.016013       0.077861      -0.014824      -0.040366       0.001626       0.041990      -0.126720      -0.058726      -0.002951       0.061677              9.168039      11.548198       0.561515      -2.839063      10.226173      -0.569779       5.729747           0.000000
          163              C       2.395954       7.241469       7.018032      -0.083229      29.415695 0.38486432E+03  0.88163752E+04                                 8.254875                            6.518807       0.292958       2.058987                    0.999831      29.145075      83.938012       0.645749       0.414057      -1.060908       0.066680      -0.015701      -0.036584       0.077661      -0.028267      -0.029382       0.004741      -0.036352      -0.138585      -0.060177       0.000094       0.060084              9.060563       9.150010      -0.100688      -1.830827      12.739577      -0.314694       5.292103           0.000001
          164              C       2.296249       1.682207      10.040958       0.106762      24.853120 0.29769678E+03  0.64073129E+04                                 7.388939                            5.718849       0.478968       2.153900                    0.999650      26.214481      73.623532       0.690764       0.411978      -1.060282      -0.034993       0.055552       0.032142       0.073100      -0.012386      -0.013185       0.031468      -0.002384      -0.072881      -0.042720       0.001541       0.041179              8.236513       5.695276      -2.702933      -1.250375       8.671477      -0.745174      10.342786           0.000001
          165              C       1.226680       3.411994      10.343618      -0.073068      29.500436 0.37403648E+03  0.85211855E+04                                 8.317609                            6.448623       0.247990       2.047309                    0.999852      29.047258      83.867509       0.644865       0.416919      -1.057372       0.036782      -0.034235      -0.060414       0.078579      -0.050603      -0.008311       0.002263      -0.060775      -0.007145      -0.058506      -0.002296       0.060802              9.259573       6.019984      -3.080366      -0.693138      10.492739      -1.174693      11.265994           0.000003
          166              C       1.320343       2.747399      11.515735      -0.078711      31.334077 0.38974863E+03  0.89820913E+04                                 8.752426                            6.630778       0.203500       2.035299                    0.999719      29.326855      85.510341       0.628257       0.423034      -1.052223       0.043558      -0.065389      -0.000985       0.078574      -0.035196      -0.034709       0.016367      -0.039050       0.083009      -0.060204      -0.000693       0.060898              9.964021       6.061955      -2.660119      -1.995040       9.531237       0.742362      14.298872           0.000003
          167              C      14.869722       1.482675       6.614486       0.110530      24.704784 0.30591345E+03  0.66491964E+04                                 7.445301                            5.864774       0.324613       2.103506                    0.999833      26.617513      75.869134       0.668344       0.421634      -1.050978       0.000390       0.038208      -0.058102       0.069541      -0.021618      -0.009993      -0.031892      -0.001760       0.083238      -0.047645       0.002376       0.045269              8.202327       7.741912       2.827519       1.440374       7.744131      -1.803674       9.120938           0.000000
          168              C       0.220561       2.913164       5.198406      -0.084178      29.271801 0.38803439E+03  0.89390921E+04                                 8.329710                            6.603793       0.206855       2.033282                    0.999732      29.491015      86.172185       0.630863       0.421452      -1.052460       0.019046      -0.011204       0.075396       0.078567       0.028119       0.009620      -0.045131      -0.033436       0.021231      -0.055594      -0.002518       0.058113              9.174833       8.542544       3.055376       1.531972      10.050973      -2.226238       8.930984           0.000001
          169              C      14.392344       2.076666       4.703145      -0.074652      29.084340 0.37961635E+03  0.86868779E+04                                 8.252363                            6.499741       0.302097       2.067451                    0.999829      29.087311      84.376245       0.641370       0.417329      -1.056321      -0.024306      -0.059271       0.050048       0.081293       0.013154       0.028528      -0.021787      -0.016586       0.106156      -0.048397      -0.002499       0.050895              9.084679       8.173751       2.382981       2.522291       8.134555      -1.423759      10.945732           0.000001
          170              C       3.602996       1.585510       5.523077       0.108929      24.781504 0.30482262E+03  0.66095777E+04                                 7.438610                            5.832575       0.379556       2.123138                    0.999823      26.401831      74.793886       0.674955       0.418509      -1.054526       0.055097      -0.005688       0.041237       0.069054       0.011046       0.035235      -0.011765       0.017019      -0.023371      -0.041358       0.002322       0.039036              8.229405      10.397001      -1.659078       0.681262       5.529732       2.346730       8.761483           0.000002
          171              C       5.530636       1.214074       6.188928      -0.073489      29.820428 0.38462233E+03  0.88325289E+04                                 8.435753                            6.578324       0.229435       2.042817                    0.999824      29.207154      84.943274       0.632162       0.421917      -1.053173      -0.039603      -0.010151      -0.069082       0.080273      -0.016312       0.015671       0.017467       0.079288      -0.015223      -0.049759       0.001411       0.048348              9.365654      12.745522      -2.273538       0.041274       6.236839       2.249829       9.114602          -0.000000
          172              C       4.846294       1.867925       7.151936      -0.082302      29.180148 0.38270460E+03  0.87675312E+04                                 8.238033                            6.516911       0.294341       2.060570                    0.999788      29.230973      84.596063       0.642453       0.416151      -1.058005      -0.075816       0.017365      -0.018988       0.080063       0.000161       0.031256       0.028949       0.060278       0.075355      -0.055172      -0.002639       0.057812              9.035022       9.730546      -1.432417       0.747015       5.954614       2.460054      11.419905          -0.000002
          173              C      11.570375       2.127316      15.795157       0.111110      25.064979 0.30371400E+03  0.65754882E+04                                 7.473968                            5.804623       0.294744       2.093009                    0.999834      26.381012      74.527629       0.680030       0.416020      -1.056751       0.053192      -0.040101       0.022729       0.070386      -0.035208      -0.002404      -0.015299       0.030730       0.023490      -0.046062       0.009985       0.036077              8.315810       9.762846      -0.275389       2.387885      10.504726       0.244497       4.679859           0.000000
          174              C      13.392267       1.528721      16.596746      -0.076614      29.538056 0.38105446E+03  0.86979303E+04                                 8.283121                            6.489620       0.383777       2.091254                    0.999750      28.822906      82.567320       0.647432       0.414460      -1.061807      -0.033660       0.068359      -0.016013       0.077861      -0.014824       0.040366      -0.001626       0.041990      -0.126720      -0.058726      -0.002951       0.061677              9.168040      11.548199       0.561515       2.839063      10.226174       0.569779       5.729747           0.000000
          175              C      12.710946       0.432831      16.189532      -0.083229      29.415695 0.38486432E+03  0.88163751E+04                                 8.254875                            6.518807       0.292958       2.058987                    0.999831      29.145075      83.938013       0.645749       0.414057      -1.060908      -0.066680       0.015701      -0.036584       0.077661      -0.028267       0.029382      -0.004741      -0.036352      -0.138585      -0.060177       0.000094       0.060084              9.060563       9.150010      -0.100687       1.830827      12.739577       0.314694       5.292103           0.000001
          176              C      12.810651       5.992093       0.869458       0.106762      24.853126 0.29769698E+03  0.64073181E+04                                 7.388941                            5.718851       0.478968       2.153900                    0.999650      26.214479      73.623527       0.690764       0.411978      -1.060282       0.034993      -0.055552       0.032142       0.073100      -0.012386       0.013185      -0.031468      -0.002384      -0.072881      -0.042720       0.001541       0.041179              8.236515       5.695277      -2.702934       1.250374       8.671479       0.745175      10.342787           0.000001
          177              C      13.880220       4.262306       1.172118      -0.073068      29.500450 0.37403664E+03  0.85211901E+04                                 8.317612                            6.448624       0.247989       2.047309                    0.999852      29.047264      83.867536       0.644865       0.416919      -1.057372      -0.036781       0.034235      -0.060414       0.078579      -0.050603       0.008311      -0.002263      -0.060775      -0.007145      -0.058506      -0.002296       0.060802              9.259577       6.019986      -3.080367       0.693139      10.492743       1.174695      11.266001           0.000003
          178              C      13.786557       4.926901       2.344235      -0.078711      31.334075 0.38974858E+03  0.89820900E+04                                 8.752426                            6.630778       0.203500       2.035299                    0.999719      29.326856      85.510349       0.628257       0.423034      -1.052223      -0.043558       0.065389      -0.000985       0.078574      -0.035196       0.034709      -0.016367      -0.039050       0.083009      -0.060204      -0.000693       0.060898              9.964021       6.061955      -2.660120       1.995038       9.531239      -0.742357      14.298869           0.000003
          179              C       0.237178       6.191625      15.785986       0.110530      24.704768 0.30591318E+03  0.66491895E+04                                 7.445298                            5.864772       0.324613       2.103506                    0.999833      26.617513      75.869135       0.668344       0.421634      -1.050978      -0.000390      -0.038208      -0.058102       0.069541      -0.021618       0.009993       0.031892      -0.001760       0.083238      -0.047645       0.002376       0.045269              8.202323       7.741908       2.827518      -1.440373       7.744129       1.803674       9.120932           0.000000
          180              C      14.886339       4.761136      14.369906      -0.084178      29.271801 0.38803437E+03  0.89390916E+04                                 8.329710                            6.603793       0.206854       2.033281                    0.999732      29.491015      86.172186       0.630863       0.421452      -1.052460      -0.019046       0.011204       0.075396       0.078567       0.028119      -0.009620       0.045131      -0.033436       0.021231      -0.055594      -0.002518       0.058113              9.174834       8.542544       3.055376      -1.531972      10.050973       2.226238       8.930984           0.000001
          181              C       0.714556       5.597634      13.874645      -0.074652      29.084343 0.37961639E+03  0.86868790E+04                                 8.252364                            6.499742       0.302096       2.067451                    0.999829      29.087313      84.376253       0.641370       0.417329      -1.056321       0.024306       0.059271       0.050048       0.081293       0.013154      -0.028528       0.021787      -0.016586       0.106156      -0.048397      -0.002499       0.050895              9.084680       8.173752       2.382981      -2.522291       8.134556       1.423759      10.945733           0.000001
          182              C      11.503904       6.088790      14.694577       0.108929      24.781503 0.30482262E+03  0.66095776E+04                                 7.438610                            5.832575       0.379556       2.123138                    0.999823      26.401830      74.793883       0.674955       0.418509      -1.054526      -0.055097       0.005688       0.041237       0.069054       0.011046      -0.035235       0.011765       0.017019      -0.023371      -0.041358       0.002322       0.039036              8.229405      10.397001      -1.659078      -0.681262       5.529732      -2.346730       8.761482           0.000001
          183              C       9.576264       6.460226      15.360428      -0.073489      29.820428 0.38462233E+03  0.88325288E+04                                 8.435753                            6.578324       0.229436       2.042817                    0.999824      29.207154      84.943272       0.632162       0.421917      -1.053173       0.039603       0.010151      -0.069082       0.080273      -0.016312      -0.015671      -0.017468       0.079288      -0.015223      -0.049759       0.001411       0.048348              9.365654      12.745522      -2.273537      -0.041274       6.236839      -2.249829       9.114601           0.000000
          184              C      10.260606       5.806375      16.323436      -0.082302      29.180146 0.38270458E+03  0.87675305E+04                                 8.238033                            6.516911       0.294342       2.060570                    0.999788      29.230972      84.596059       0.642453       0.416151      -1.058005       0.075815      -0.017365      -0.018988       0.080063       0.000161      -0.031256      -0.028949       0.060278       0.075355      -0.055172      -0.002639       0.057811              9.035022       9.730546      -1.432417      -0.747015       5.954614      -2.460054      11.419905          -0.000002
          185              C      11.089975       9.801616       2.547843       0.111110      25.064982 0.30371404E+03  0.65754894E+04                                 7.473969                            5.804624       0.294743       2.093009                    0.999834      26.381014      74.527638       0.680030       0.416020      -1.056751      -0.053192      -0.040101      -0.022729       0.070386       0.035208      -0.002404       0.015299       0.030730       0.023490      -0.046062       0.009985       0.036077              8.315811       9.762847       0.275389       2.387886      10.504726      -0.244497       4.679859           0.000000
          186              C       9.268083       9.203021       1.746254      -0.076614      29.538056 0.38105447E+03  0.86979304E+04                                 8.283120                            6.489620       0.383777       2.091254                    0.999750      28.822906      82.567318       0.647432       0.414460      -1.061807       0.033660       0.068359       0.016013       0.077861       0.014824       0.040366       0.001626       0.041990      -0.126720      -0.058726      -0.002951       0.061677              9.168040      11.548199      -0.561515       2.839063      10.226173      -0.569779       5.729747           0.000000
          187              C       9.949404       8.107131       2.153468      -0.083229      29.415697 0.38486435E+03  0.88163761E+04                                 8.254876                            6.518807       0.292958       2.058987                    0.999831      29.145076      83.938018       0.645749       0.414057      -1.060908       0.066680       0.015701       0.036584       0.077661       0.028267       0.029382       0.004742      -0.036352      -0.138585      -0.060177       0.000094       0.060084              9.060564       9.150011       0.100687       1.830827      12.739578      -0.314694       5.292103           0.000001
          188              C       9.849699      13.666393      17.473542       0.106762      24.853127 0.29769699E+03  0.64073183E+04                                 7.388941                            5.718851       0.478968       2.153900                    0.999650      26.214480      73.623527       0.690764       0.411978      -1.060282      -0.034993      -0.055552      -0.032142       0.073100       0.012386       0.013185       0.031468      -0.002384      -0.072881      -0.042720       0.001541       0.041179              8.236514       5.695277       2.702934       1.250374       8.671479      -0.745175      10.342787           0.000001
          189              C       8.780130      11.936606      17.170882      -0.073068      29.500446 0.37403658E+03  0.85211884E+04                                 8.317611                            6.448624       0.247989       2.047309                    0.999852      29.047262      83.867526       0.644865       0.416919      -1.057372       0.036781       0.034235       0.060414       0.078579       0.050603       0.008311       0.002263      -0.060775      -0.007145      -0.058506      -0.002296       0.060802              9.259575       6.019986       3.080367       0.693139      10.492741      -1.174695      11.265999           0.000003
          190              C       8.873793      12.601201      15.998765      -0.078711      31.334072 0.38974853E+03  0.89820886E+04                                 8.752425                            6.630777       0.203500       2.035299                    0.999719      29.326854      85.510339       0.628257       0.423034      -1.052223       0.043558       0.065389       0.000985       0.078574       0.035196       0.034709       0.016367      -0.039050       0.083009      -0.060204      -0.000693       0.060898              9.964020       6.061955       2.660120       1.995038       9.531238       0.742357      14.298868           0.000003
          191              C       7.316272      13.865925       2.557014       0.110530      24.704784 0.30591344E+03  0.66491961E+04                                 7.445301                            5.864774       0.324613       2.103506                    0.999833      26.617513      75.869133       0.668344       0.421634      -1.050978       0.000390      -0.038208       0.058102       0.069541       0.021618       0.009993      -0.031892      -0.001760       0.083238      -0.047645       0.002376       0.045269              8.202327       7.741911      -2.827519      -1.440374       7.744131      -1.803674       9.120937           0.000000
          192              C       7.774011      12.435436       3.973094      -0.084178      29.271802 0.38803440E+03  0.89390925E+04                                 8.329710                            6.603793       0.206854       2.033281                    0.999732      29.491016      86.172188       0.630863       0.421452      -1.052460       0.019045       0.011204      -0.075396       0.078567      -0.028119      -0.009620      -0.045131      -0.033436       0.021231      -0.055594      -0.002518       0.058113              9.174833       8.542544      -3.055376      -1.531972      10.050973      -2.226238       8.930984           0.000001
          193              C       6.838894      13.271934       4.468355      -0.074652      29.084341 0.37961635E+03  0.86868778E+04                                 8.252364                            6.499741       0.302097       2.067451                    0.999829      29.087311      84.376246       0.641370       0.417329      -1.056321      -0.024306       0.059271      -0.050048       0.081293      -0.013154      -0.028528      -0.021787      -0.016586       0.106156      -0.048397      -0.002499       0.050895              9.084680       8.173751      -2.382981      -2.522291       8.134555      -1.423759      10.945732           0.000001
          194              C      11.156446      13.763090       3.648423       0.108929      24.781504 0.30482262E+03  0.66095777E+04                                 7.438610                            5.832575       0.379556       2.123138                    0.999823      26.401831      74.793886       0.674955       0.418509      -1.054526       0.055097       0.005688      -0.041237       0.069054      -0.011046      -0.035235      -0.011765       0.017019      -0.023371      -0.041358       0.002322       0.039036              8.229405      10.397001       1.659078      -0.681262       5.529732       2.346730       8.761482           0.000001
          195              C      13.084086      14.134526       2.982572      -0.073489      29.820427 0.38462231E+03  0.88325283E+04                                 8.435753                            6.578324       0.229436       2.042817                    0.999824      29.207153      84.943270       0.632162       0.421917      -1.053172      -0.039603       0.010151       0.069082       0.080273       0.016312      -0.015671       0.017467       0.079288      -0.015223      -0.049759       0.001411       0.048348              9.365654      12.745522       2.273537      -0.041274       6.236839       2.249829       9.114601           0.000000
          196              C      12.399744      13.480675       2.019564      -0.082302      29.180147 0.38270459E+03  0.87675308E+04                                 8.238033                            6.516911       0.294342       2.060570                    0.999788      29.230972      84.596059       0.642453       0.416151      -1.058005      -0.075815      -0.017365       0.018988       0.080063      -0.000161      -0.031256       0.028949       0.060278       0.075355      -0.055172      -0.002639       0.057811              9.035022       9.730546       1.432417      -0.747015       5.954614       2.460054      11.419905          -0.000002
          197              C       4.016925      13.221284      11.719343       0.111110      25.064979 0.30371400E+03  0.65754883E+04                                 7.473968                            5.804623       0.294743       2.093009                    0.999834      26.381013      74.527634       0.680030       0.416020      -1.056751       0.053192       0.040101      -0.022729       0.070386       0.035208       0.002404      -0.015299       0.030730       0.023490      -0.046062       0.009985       0.036077              8.315810       9.762847       0.275390      -2.387885      10.504726       0.244497       4.679859           0.000000
          198              C       5.838817      13.819879      10.917754      -0.076614      29.538055 0.38105443E+03  0.86979295E+04                                 8.283120                            6.489620       0.383777       2.091254                    0.999750      28.822905      82.567317       0.647432       0.414460      -1.061807      -0.033660      -0.068359       0.016013       0.077861       0.014824      -0.040366      -0.001626       0.041990      -0.126720      -0.058726      -0.002951       0.061677              9.168040      11.548198      -0.561515      -2.839063      10.226174       0.569779       5.729747           0.000000
          199              C       5.157496      14.915769      11.324968      -0.083229      29.415699 0.38486439E+03  0.88163772E+04                                 8.254876                            6.518807       0.292958       2.058987                    0.999831      29.145078      83.938025       0.645749       0.414057      -1.060908      -0.066680      -0.015701       0.036584       0.077661       0.028267      -0.029382      -0.004741      -0.036352      -0.138585      -0.060177       0.000094       0.060084              9.060564       9.150011       0.100688      -1.830827      12.739579       0.314694       5.292103           0.000001
          200              C       5.257201       9.356507       8.302042       0.106762      24.853117 0.29769676E+03  0.64073122E+04                                 7.388939                            5.718848       0.478968       2.153900                    0.999650      26.214479      73.623526       0.690764       0.411978      -1.060282       0.034993       0.055552      -0.032142       0.073100       0.012386      -0.013185      -0.031468      -0.002384      -0.072881      -0.042720       0.001541       0.041179              8.236513       5.695276       2.702933      -1.250375       8.671476       0.745174      10.342785           0.000001
          201              C       6.326770      11.086294       7.999382      -0.073068      29.500438 0.37403651E+03  0.85211863E+04                                 8.317609                            6.448623       0.247990       2.047309                    0.999852      29.047260      83.867512       0.644865       0.416919      -1.057372      -0.036782      -0.034235       0.060414       0.078579       0.050603      -0.008311      -0.002263      -0.060775      -0.007145      -0.058506      -0.002296       0.060802              9.259572       6.019984       3.080366      -0.693138      10.492739       1.174693      11.265994           0.000003
          202              C       6.233107      10.421699       6.827265      -0.078711      31.334074 0.38974858E+03  0.89820898E+04                                 8.752425                            6.630777       0.203500       2.035299                    0.999719      29.326853      85.510332       0.628257       0.423034      -1.052223      -0.043558      -0.065389       0.000985       0.078574       0.035196      -0.034709      -0.016367      -0.039050       0.083009      -0.060204      -0.000693       0.060898              9.964020       6.061955       2.660119      -1.995040       9.531236      -0.742362      14.298870           0.000003
          203              C       7.790628       9.156975      11.728514       0.110530      24.704767 0.30591316E+03  0.66491889E+04                                 7.445297                            5.864771       0.324613       2.103506                    0.999833      26.617512      75.869131       0.668344       0.421634      -1.050978      -0.000390       0.038208       0.058102       0.069541       0.021618      -0.009993       0.031892      -0.001760       0.083238      -0.047645       0.002376       0.045269              8.202323       7.741907      -2.827517       1.440373       7.744129       1.803675       9.120932           0.000000
          204              C       7.332889      10.587464      13.144594      -0.084178      29.271802 0.38803438E+03  0.89390921E+04                                 8.329710                            6.603793       0.206854       2.033281                    0.999732      29.491016      86.172191       0.630863       0.421452      -1.052460      -0.019046      -0.011204      -0.075396       0.078567      -0.028119       0.009620       0.045131      -0.033436       0.021231      -0.055594      -0.002518       0.058113              9.174834       8.542544      -3.055376       1.531972      10.050973       2.226238       8.930983           0.000001
          205              C       8.268006       9.750966      13.639855      -0.074652      29.084343 0.37961639E+03  0.86868792E+04                                 8.252364                            6.499742       0.302096       2.067451                    0.999829      29.087313      84.376255       0.641370       0.417329      -1.056321       0.024306      -0.059271      -0.050048       0.081293      -0.013154       0.028528       0.021787      -0.016586       0.106156      -0.048397      -0.002499       0.050895              9.084680       8.173752      -2.382982       2.522291       8.134556       1.423759      10.945732           0.000001
          206              C       3.950454       9.259810      12.819923       0.108929      24.781504 0.30482262E+03  0.66095777E+04                                 7.438611                            5.832575       0.379556       2.123138                    0.999823      26.401831      74.793887       0.674955       0.418509      -1.054526      -0.055097      -0.005688      -0.041237       0.069054      -0.011046       0.035235       0.011765       0.017019      -0.023371      -0.041358       0.002322       0.039036              8.229405      10.397001       1.659078       0.681262       5.529732      -2.346730       8.761483           0.000002
          207              C       2.022814       8.888374      12.154072      -0.073489      29.820431 0.38462237E+03  0.88325301E+04                                 8.435754                            6.578324       0.229435       2.042817                    0.999824      29.207156      84.943282       0.632162       0.421917      -1.053172       0.039603      -0.010151       0.069082       0.080273       0.016312       0.015671      -0.017467       0.079288      -0.015223      -0.049759       0.001411       0.048348              9.365655      12.745523       2.273538       0.041274       6.236839      -2.249829       9.114602          -0.000000
          208              C       2.707156       9.542225      11.191064      -0.082302      29.180151 0.38270465E+03  0.87675327E+04                                 8.238034                            6.516912       0.294341       2.060570                    0.999788      29.230976      84.596075       0.642453       0.416151      -1.058005       0.075816       0.017365       0.018988       0.080063      -0.000161       0.031256      -0.028949       0.060278       0.075355      -0.055172      -0.002639       0.057811              9.035023       9.730547       1.432417       0.747015       5.954615      -2.460054      11.419906          -0.000002
          209              N      11.565843       8.501590      11.853247      -0.261136      36.314199 0.49912641E+03  0.11970960E+05                                 9.184548                            7.227012       0.060207       2.035674                    0.999036      28.297068      78.347437       0.650803       0.392408      -1.095968       0.102511       0.040780      -0.049498       0.120920      -0.021190      -0.007728       0.006344      -0.028010      -0.086790      -0.030864      -0.010227       0.041091             10.471344      12.205998       2.730380      -3.187869      12.908161      -1.610438       6.299872          -0.000000
          210              N      12.677710      10.274353      11.187396      -0.258390      36.664947 0.49171070E+03  0.11736573E+05                                 9.215364                            7.143920       0.141548       2.063647                    0.999301      28.056132      77.225387       0.659295       0.389220      -1.099374       0.001699      -0.115496       0.011143       0.116045      -0.005910      -0.024668       0.001444       0.036775      -0.068075      -0.032502      -0.007781       0.040283             10.647396       9.981791       1.874021      -2.190113      16.093436      -1.364864       5.866962          -0.000000
          211              N      13.127896      13.724718       7.034541      -0.257730      36.930266 0.49597844E+03  0.11871968E+05                                 9.276256                            7.186922       0.080330       2.041944                    0.999116      28.199736      77.900236       0.655227       0.390530      -1.097717       0.041114      -0.095686       0.051392       0.116135      -0.018103      -0.025401       0.013516      -0.016120       0.051595      -0.033698      -0.007456       0.041154             10.712908       6.364373      -2.995524      -0.082156      12.434494      -3.483931      13.339857          -0.000000
          212              N      13.256305      12.601201       8.938544      -0.257440      37.483524 0.48921213E+03  0.11666504E+05                                 9.381584                            7.133422       0.117915       2.056139                    0.999246      28.072379      77.331511       0.658465       0.390059      -1.098365       0.027522       0.002652      -0.107250       0.110757      -0.035277      -0.001890      -0.000281      -0.031227      -0.019465      -0.035438      -0.006397       0.041835             11.058017       6.207813      -1.831365      -1.376439       9.288607      -2.423483      17.677630           0.000001
          213              N       1.010652      14.183641      12.742882      -0.259780      36.210576 0.49967106E+03  0.12005412E+05                                 9.231943                            7.268638       0.003962       2.021988                    0.998435      28.323609      78.879134       0.642925       0.396509      -1.091473      -0.059161      -0.097555       0.019615       0.115766       0.007284       0.015308      -0.015434       0.030783       0.107187      -0.039609      -0.003504       0.043112             10.555065      11.421523       5.425279       1.354510      11.292141      -1.017715       8.951532          -0.000000
          214              N      14.549455      12.846778      11.937624      -0.266090      37.276787 0.51286513E+03  0.12408070E+05                                 9.410282                            7.359721      -0.086995       1.985913                    0.998596      28.692556      80.291545       0.639226       0.396051      -1.091341       0.058130       0.031593       0.097317       0.117677       0.019486      -0.001444      -0.040448       0.001437      -0.016121      -0.045480       0.000635       0.044845             10.853821      12.993764       4.262405       4.023522       9.193371      -0.046712      10.374328          -0.000001
          215              N      10.382972      14.360150      13.162937      -0.253599      36.030647 0.48086273E+03  0.11423419E+05                                 9.126029                            7.070446       0.134148       2.064058                    0.999171      27.940576      76.936643       0.661344       0.389856      -1.098001      -0.008420      -0.049550      -0.102184       0.113875      -0.014531       0.006526       0.001333       0.071947      -0.017775      -0.036055      -0.006487       0.042542             10.544358      10.174347      -2.217151      -1.199181       7.922420       4.723034      13.536308           0.000000
          216              N      11.472180      13.207470      11.629462      -0.260360      36.198129 0.50524889E+03  0.12165132E+05                                 9.205097                            7.302191       0.040391       2.032497                    0.998555      28.339860      78.837719       0.642780       0.395760      -1.092710      -0.102512       0.047872       0.033364       0.117956      -0.007714       0.028776       0.013726       0.009740       0.057779      -0.034260      -0.005176       0.039436             10.445583      12.898334      -3.515607      -1.567773       7.917291       3.271034      10.521126          -0.000001
          217              N       3.541057      14.521310       2.681747      -0.261136      36.314201 0.49912643E+03  0.11970960E+05                                 9.184548                            7.227011       0.060208       2.035674                    0.999036      28.297069      78.347437       0.650803       0.392408      -1.095968      -0.102511      -0.040780      -0.049498       0.120920      -0.021190       0.007728      -0.006344      -0.028010      -0.086790      -0.030864      -0.010227       0.041091             10.471344      12.205998       2.730380       3.187869      12.908162       1.610438       6.299872          -0.000000
          218              N       2.429190      12.748547       2.015896      -0.258390      36.664946 0.49171068E+03  0.11736572E+05                                 9.215364                            7.143921       0.141548       2.063647                    0.999301      28.056131      77.225386       0.659295       0.389220      -1.099374      -0.001699       0.115496       0.011143       0.116045      -0.005910       0.024668      -0.001444       0.036775      -0.068075      -0.032502      -0.007781       0.040283             10.647397       9.981791       1.874021       2.190113      16.093437       1.364864       5.866963          -0.000000
          219              N       1.979004       9.298182      16.206040      -0.257730      36.930283 0.49597874E+03  0.11871977E+05                                 9.276259                            7.186925       0.080330       2.041944                    0.999116      28.199737      77.900244       0.655227       0.390530      -1.097717      -0.041114       0.095686       0.051392       0.116135      -0.018103       0.025401      -0.013516      -0.016120       0.051595      -0.033698      -0.007456       0.041154             10.712912       6.364376      -2.995528       0.082151      12.434504       3.483939      13.339858           0.000000
          220              N       1.850595      10.421699      18.110044      -0.257440      37.483523 0.48921214E+03  0.11666505E+05                                 9.381584                            7.133423       0.117915       2.056139                    0.999246      28.072380      77.331517       0.658465       0.390059      -1.098365      -0.027523      -0.002652      -0.107250       0.110757      -0.035277       0.001890       0.000281      -0.031227      -0.019465      -0.035438      -0.006397       0.041835             11.058017       6.207813      -1.831365       1.376440       9.288607       2.423483      17.677630           0.000001
          221              N      14.096248       8.839259       3.571382      -0.259780      36.210576 0.49967104E+03  0.12005411E+05                                 9.231943                            7.268638       0.003962       2.021988                    0.998435      28.323609      78.879133       0.642925       0.396509      -1.091473       0.059161       0.097555       0.019615       0.115766       0.007284      -0.015308       0.015434       0.030783       0.107187      -0.039609      -0.003504       0.043112             10.555065      11.421522       5.425280      -1.354509      11.292142       1.017716       8.951532          -0.000000
          222              N       0.557445      10.176122       2.766124      -0.266089      37.276780 0.51286502E+03  0.12408067E+05                                 9.410281                            7.359720      -0.086995       1.985913                    0.998596      28.692553      80.291535       0.639226       0.396051      -1.091341      -0.058130      -0.031593       0.097317       0.117677       0.019486       0.001444       0.040448       0.001437      -0.016121      -0.045480       0.000635       0.044845             10.853819      12.993762       4.262403      -4.023522       9.193369       0.046712      10.374327          -0.000001
          223              N       4.723928       8.662750       3.991437      -0.253599      36.030651 0.48086278E+03  0.11423421E+05                                 9.126030                            7.070447       0.134148       2.064058                    0.999171      27.940578      76.936651       0.661344       0.389856      -1.098001       0.008420       0.049550      -0.102184       0.113875      -0.014531      -0.006526      -0.001333       0.071947      -0.017775      -0.036055      -0.006487       0.042542             10.544359      10.174347      -2.217151       1.199181       7.922421      -4.723035      13.536309           0.000000
          224              N       3.634720       9.815430       2.457962      -0.260360      36.198131 0.50524892E+03  0.12165133E+05                                 9.205098                            7.302191       0.040391       2.032497                    0.998555      28.339861      78.837724       0.642780       0.395760      -1.092710       0.102512      -0.047872       0.033364       0.117956      -0.007714      -0.028776      -0.013726       0.009740       0.057779      -0.034260      -0.005176       0.039436             10.445584      12.898334      -3.515607       1.567773       7.917291      -3.271035      10.521127          -0.000001
          225              N       4.012393       6.847010      15.661253      -0.261136      36.314200 0.49912641E+03  0.11970959E+05                                 9.184548                            7.227011       0.060208       2.035674                    0.999036      28.297068      78.347436       0.650803       0.392408      -1.095968       0.102511      -0.040780       0.049498       0.120920       0.021190       0.007728       0.006344      -0.028010      -0.086790      -0.030864      -0.010227       0.041091             10.471344      12.205998      -2.730380       3.187869      12.908162      -1.610438       6.299872          -0.000000
          226              N       5.124260       5.074247      16.327104      -0.258390      36.664946 0.49171068E+03  0.11736572E+05                                 9.215364                            7.143921       0.141548       2.063647                    0.999301      28.056131      77.225386       0.659295       0.389220      -1.099374       0.001699       0.115496      -0.011143       0.116045       0.005910       0.024668       0.001444       0.036775      -0.068075      -0.032502      -0.007781       0.040283             10.647397       9.981791      -1.874021       2.190113      16.093437      -1.364864       5.866963          -0.000000
          227              N       5.574446       1.623882       2.136960      -0.257730      36.930281 0.49597871E+03  0.11871976E+05                                 9.276259                            7.186925       0.080330       2.041944                    0.999116      28.199736      77.900241       0.655227       0.390530      -1.097717       0.041114       0.095686      -0.051392       0.116135       0.018103       0.025401       0.013516      -0.016120       0.051595      -0.033698      -0.007456       0.041154             10.712912       6.364375       2.995527       0.082151      12.434504      -3.483938      13.339857          -0.000000
          228              N       5.702855       2.747399       0.232956      -0.257440      37.483524 0.48921215E+03  0.11666505E+05                                 9.381585                            7.133423       0.117915       2.056139                    0.999246      28.072380      77.331519       0.658465       0.390059      -1.098365       0.027523      -0.002652       0.107250       0.110757       0.035277       0.001890      -0.000281      -0.031227      -0.019465      -0.035438      -0.006397       0.041835             11.058017       6.207814       1.831365       1.376440       9.288608      -2.423483      17.677631           0.000001
          229              N       8.564102       1.164959      14.771618      -0.259779      36.210576 0.49967106E+03  0.12005412E+05                                 9.231942                            7.268638       0.003962       2.021988                    0.998435      28.323609      78.879132       0.642925       0.396509      -1.091473      -0.059161       0.097555      -0.019615       0.115766      -0.007284      -0.015308      -0.015434       0.030783       0.107187      -0.039609      -0.003504       0.043112             10.555065      11.421521      -5.425279      -1.354510      11.292141      -1.017716       8.951532          -0.000000
          230              N       6.996005       2.501822      15.576876      -0.266090      37.276786 0.51286510E+03  0.12408069E+05                                 9.410282                            7.359721      -0.086995       1.985913                    0.998596      28.692555      80.291542       0.639226       0.396051      -1.091341       0.058130      -0.031593      -0.097317       0.117677      -0.019486       0.001444      -0.040448       0.001437      -0.016121      -0.045480       0.000635       0.044845             10.853821      12.993763      -4.262404      -4.023522       9.193371      -0.046712      10.374328          -0.000001
          231              N       2.829522       0.988450      14.351563      -0.253599      36.030650 0.48086277E+03  0.11423420E+05                                 9.126030                            7.070447       0.134148       2.064058                    0.999171      27.940577      76.936649       0.661344       0.389856      -1.098001      -0.008420       0.049550       0.102184       0.113875       0.014531      -0.006526       0.001333       0.071947      -0.017775      -0.036055      -0.006487       0.042542             10.544359      10.174347       2.217151       1.199181       7.922421       4.723035      13.536309           0.000000
          232              N       3.918730       2.141130      15.885038      -0.260360      36.198129 0.50524888E+03  0.12165132E+05                                 9.205097                            7.302191       0.040391       2.032497                    0.998555      28.339860      78.837720       0.642780       0.395760      -1.092710      -0.102512      -0.047872      -0.033364       0.117956       0.007714      -0.028776       0.013726       0.009740       0.057779      -0.034260      -0.005176       0.039436             10.445583      12.898333       3.515607       1.567773       7.917291       3.271034      10.521126          -0.000001
          233              N      11.094507       0.827290       6.489753      -0.261136      36.314200 0.49912643E+03  0.11970960E+05                                 9.184548                            7.227011       0.060208       2.035674                    0.999036      28.297069      78.347437       0.650803       0.392408      -1.095968      -0.102511       0.040780       0.049498       0.120920       0.021190      -0.007728      -0.006344      -0.028010      -0.086790      -0.030864      -0.010227       0.041091             10.471343      12.205997      -2.730380      -3.187869      12.908161       1.610438       6.299871          -0.000000
          234              N       9.982640       2.600053       7.155604      -0.258390      36.664948 0.49171072E+03  0.11736573E+05                                 9.215364                            7.143921       0.141548       2.063647                    0.999301      28.056132      77.225389       0.659295       0.389220      -1.099374      -0.001699      -0.115496      -0.011143       0.116045       0.005910      -0.024668      -0.001444       0.036775      -0.068075      -0.032502      -0.007781       0.040283             10.647397       9.981791      -1.874021      -2.190113      16.093437       1.364864       5.866963          -0.000000
          235              N       9.532454       6.050418      11.308459      -0.257730      36.930266 0.49597844E+03  0.11871968E+05                                 9.276257                            7.186922       0.080330       2.041944                    0.999116      28.199736      77.900240       0.655227       0.390530      -1.097717      -0.041114      -0.095686      -0.051392       0.116135       0.018103      -0.025401      -0.013516      -0.016120       0.051595      -0.033698      -0.007456       0.041154             10.712909       6.364373       2.995525      -0.082156      12.434495       3.483932      13.339858          -0.000000
          236              N       9.404045       4.926901       9.404456      -0.257440      37.483526 0.48921215E+03  0.11666505E+05                                 9.381585                            7.133423       0.117915       2.056139                    0.999246      28.072380      77.331518       0.658465       0.390059      -1.098365      -0.027523       0.002652       0.107250       0.110757       0.035277      -0.001890       0.000281      -0.031227      -0.019465      -0.035438      -0.006397       0.041835             11.058018       6.207813       1.831365      -1.376439       9.288607       2.423484      17.677633           0.000001
          237              N       6.542798       6.509341       5.600118      -0.259779      36.210574 0.49967101E+03  0.12005410E+05                                 9.231942                            7.268638       0.003962       2.021988                    0.998435      28.323608      78.879131       0.642925       0.396509      -1.091473       0.059161      -0.097555      -0.019615       0.115766      -0.007284       0.015308       0.015434       0.030783       0.107187      -0.039609      -0.003504       0.043112             10.555065      11.421522      -5.425279       1.354510      11.292141       1.017715       8.951532          -0.000000
          238              N       8.110895       5.172478       6.405376      -0.266090      37.276783 0.51286507E+03  0.12408069E+05                                 9.410281                            7.359720      -0.086995       1.985913                    0.998596      28.692555      80.291541       0.639226       0.396051      -1.091341      -0.058130       0.031593      -0.097317       0.117677      -0.019486      -0.001444       0.040448       0.001437      -0.016121      -0.045480       0.000635       0.044845             10.853820      12.993762      -4.262404       4.023522       9.193370       0.046712      10.374328          -0.000001
          239              N      12.277378       6.685850       5.180063      -0.253598      36.030647 0.48086273E+03  0.11423419E+05                                 9.126029                            7.070446       0.134148       2.064058                    0.999171      27.940576      76.936642       0.661344       0.389856      -1.098001       0.008420      -0.049550       0.102184       0.113875       0.014531       0.006526      -0.001333       0.071947      -0.017775      -0.036055      -0.006487       0.042542             10.544358      10.174346       2.217150      -1.199181       7.922420      -4.723033      13.536308           0.000000
          240              N      11.188170       5.533170       6.713538      -0.260360      36.198129 0.50524889E+03  0.12165132E+05                                 9.205097                            7.302191       0.040391       2.032497                    0.998555      28.339860      78.837718       0.642780       0.395760      -1.092710       0.102512       0.047872      -0.033364       0.117956       0.007714       0.028776      -0.013726       0.009740       0.057779      -0.034260      -0.005176       0.039436             10.445583      12.898333       3.515607      -1.567773       7.917291      -3.271034      10.521126          -0.000001
          241              N       3.541057       6.847010       6.489753      -0.261136      36.314194 0.49912634E+03  0.11970957E+05                                 9.184547                            7.227011       0.060208       2.035674                    0.999036      28.297066      78.347427       0.650803       0.392408      -1.095968      -0.102511      -0.040780       0.049498       0.120920      -0.021190      -0.007728       0.006344      -0.028010      -0.086790      -0.030864      -0.010227       0.041091             10.471342      12.205995       2.730379      -3.187868      12.908159      -1.610437       6.299871          -0.000000
          242              N       2.429190       5.074247       7.155604      -0.258390      36.664940 0.49171060E+03  0.11736570E+05                                 9.215363                            7.143920       0.141548       2.063648                    0.999301      28.056129      77.225376       0.659295       0.389220      -1.099374      -0.001699       0.115496      -0.011143       0.116045      -0.005910      -0.024668       0.001444       0.036775      -0.068075      -0.032502      -0.007781       0.040283             10.647395       9.981790       1.874021      -2.190113      16.093434      -1.364863       5.866962          -0.000000
          243              N       1.979004       1.623882      11.308459      -0.257730      36.930266 0.49597844E+03  0.11871968E+05                                 9.276257                            7.186923       0.080330       2.041944                    0.999116      28.199736      77.900241       0.655227       0.390530      -1.097717      -0.041115       0.095686      -0.051392       0.116135      -0.018103      -0.025401       0.013516      -0.016120       0.051595      -0.033698      -0.007456       0.041154             10.712909       6.364373      -2.995525      -0.082156      12.434495      -3.483932      13.339858          -0.000000
          244              N       1.850595       2.747399       9.404456      -0.257440      37.483524 0.48921212E+03  0.11666504E+05                                 9.381584                            7.133423       0.117915       2.056139                    0.999246      28.072379      77.331513       0.658465       0.390059      -1.098365      -0.027523      -0.002652       0.107250       0.110757      -0.035277      -0.001890      -0.000281      -0.031227      -0.019465      -0.035438      -0.006397       0.041835             11.058017       6.207813      -1.831365      -1.376439       9.288607      -2.423484      17.677631           0.000000
          245              N      14.096248       1.164959       5.600118      -0.259780      36.210577 0.49967106E+03  0.12005412E+05                                 9.231943                            7.268638       0.003962       2.021988                    0.998435      28.323610      78.879134       0.642925       0.396509      -1.091473       0.059161       0.097555      -0.019615       0.115766       0.007284       0.015308      -0.015434       0.030783       0.107187      -0.039609      -0.003504       0.043112             10.555065      11.421522       5.425279       1.354510      11.292141      -1.017715       8.951532          -0.000000
          246              N       0.557445       2.501822       6.405376      -0.266089      37.276779 0.51286501E+03  0.12408067E+05                                 9.410280                            7.359720      -0.086995       1.985913                    0.998596      28.692553      80.291533       0.639226       0.396051      -1.091341      -0.058130      -0.031593      -0.097317       0.117677       0.019486      -0.001444      -0.040448       0.001437      -0.016121      -0.045480       0.000635       0.044845             10.853819      12.993761       4.262403       4.023521       9.193369      -0.046713      10.374327          -0.000001
          247              N       4.723928       0.988450       5.180063      -0.253599      36.030647 0.48086272E+03  0.11423419E+05                                 9.126030                            7.070446       0.134148       2.064058                    0.999171      27.940576      76.936645       0.661344       0.389856      -1.098001       0.008420       0.049550       0.102184       0.113875      -0.014531       0.006526       0.001333       0.071947      -0.017775      -0.036055      -0.006487       0.042542             10.544359      10.174347      -2.217151      -1.199181       7.922420       4.723034      13.536309           0.000000
          248              N       3.634720       2.141130       6.713538      -0.260360      36.198127 0.50524885E+03  0.12165131E+05                                 9.205097                            7.302191       0.040391       2.032497                    0.998555      28.339859      78.837717       0.642780       0.395760      -1.092710       0.102512      -0.047872      -0.033364       0.117956      -0.007714       0.028776       0.013726       0.009740       0.057779      -0.034260      -0.005176       0.039436             10.445583      12.898334      -3.515607      -1.567773       7.917291       3.271034      10.521126          -0.000001
          249              N      11.565843       0.827290      15.661253      -0.261136      36.314199 0.49912640E+03  0.11970959E+05                                 9.184548                            7.227011       0.060208       2.035674                    0.999036      28.297068      78.347435       0.650803       0.392408      -1.095968       0.102511       0.040780       0.049498       0.120920      -0.021190       0.007728      -0.006344      -0.028010      -0.086790      -0.030864      -0.010227       0.041091             10.471344      12.205997       2.730381       3.187869      12.908162       1.610438       6.299871          -0.000001
          250              N      12.677710       2.600053      16.327104      -0.258390      36.664944 0.49171065E+03  0.11736571E+05                                 9.215364                            7.143921       0.141548       2.063647                    0.999301      28.056130      77.225385       0.659295       0.389220      -1.099374       0.001699      -0.115496      -0.011143       0.116045      -0.005910       0.024668      -0.001444       0.036775      -0.068075      -0.032502      -0.007781       0.040283             10.647397       9.981791       1.874022       2.190113      16.093437       1.364864       5.866963          -0.000000
          251              N      13.127896       6.050418       2.136960      -0.257730      36.930280 0.49597870E+03  0.11871976E+05                                 9.276259                            7.186924       0.080330       2.041944                    0.999116      28.199736      77.900239       0.655227       0.390530      -1.097717       0.041114      -0.095686      -0.051392       0.116135      -0.018103       0.025401      -0.013516      -0.016120       0.051595      -0.033698      -0.007456       0.041154             10.712912       6.364375      -2.995527       0.082151      12.434503       3.483938      13.339856          -0.000000
          252              N      13.256305       4.926901       0.232956      -0.257440      37.483519 0.48921208E+03  0.11666503E+05                                 9.381583                            7.133422       0.117915       2.056139                    0.999246      28.072378      77.331510       0.658465       0.390059      -1.098365       0.027523       0.002652       0.107250       0.110757      -0.035277       0.001890       0.000281      -0.031227      -0.019465      -0.035438      -0.006397       0.041835             11.058016       6.207813      -1.831365       1.376440       9.288606       2.423482      17.677629           0.000001
          253              N       1.010652       6.509341      14.771618      -0.259780      36.210576 0.49967106E+03  0.12005412E+05                                 9.231943                            7.268638       0.003962       2.021988                    0.998435      28.323609      78.879134       0.642925       0.396509      -1.091473      -0.059161      -0.097555      -0.019615       0.115766       0.007284      -0.015308       0.015434       0.030783       0.107187      -0.039609      -0.003504       0.043112             10.555066      11.421522       5.425280      -1.354510      11.292142       1.017716       8.951532          -0.000000
          254              N      14.549455       5.172478      15.576876      -0.266090      37.276784 0.51286507E+03  0.12408068E+05                                 9.410282                            7.359720      -0.086995       1.985913                    0.998596      28.692554      80.291538       0.639226       0.396051      -1.091341       0.058130       0.031593      -0.097317       0.117677       0.019486       0.001444       0.040448       0.001437      -0.016121      -0.045480       0.000635       0.044845             10.853820      12.993763       4.262404      -4.023522       9.193371       0.046712      10.374328          -0.000001
          255              N      10.382972       6.685850      14.351563      -0.253599      36.030647 0.48086272E+03  0.11423419E+05                                 9.126029                            7.070446       0.134148       2.064058                    0.999171      27.940576      76.936644       0.661344       0.389856      -1.098001      -0.008420      -0.049550       0.102184       0.113875      -0.014531      -0.006526      -0.001333       0.071947      -0.017775      -0.036055      -0.006487       0.042542             10.544358      10.174346      -2.217151       1.199181       7.922421      -4.723034      13.536308           0.000000
          256              N      11.472180       5.533170      15.885038      -0.260360      36.198129 0.50524888E+03  0.12165132E+05                                 9.205097                            7.302191       0.040391       2.032497                    0.998555      28.339860      78.837719       0.642780       0.395760      -1.092710      -0.102512       0.047872      -0.033364       0.117956      -0.007714      -0.028776      -0.013726       0.009740       0.057779      -0.034260      -0.005176       0.039436             10.445583      12.898333      -3.515607       1.567773       7.917291      -3.271034      10.521126          -0.000001
          257              N      11.094507       8.501590       2.681747      -0.261136      36.314199 0.49912640E+03  0.11970959E+05                                 9.184548                            7.227011       0.060208       2.035674                    0.999036      28.297068      78.347436       0.650803       0.392408      -1.095968      -0.102511       0.040780      -0.049498       0.120920       0.021190       0.007728       0.006344      -0.028010      -0.086790      -0.030864      -0.010227       0.041091             10.471344      12.205998      -2.730381       3.187869      12.908162      -1.610438       6.299871          -0.000000
          258              N       9.982640      10.274353       2.015896      -0.258390      36.664947 0.49171070E+03  0.11736573E+05                                 9.215364                            7.143921       0.141548       2.063647                    0.999301      28.056132      77.225390       0.659295       0.389220      -1.099374      -0.001699      -0.115496       0.011143       0.116045       0.005910       0.024668       0.001444       0.036775      -0.068075      -0.032502      -0.007781       0.040283             10.647397       9.981791      -1.874022       2.190113      16.093437      -1.364864       5.866963          -0.000000
          259              N       9.532454      13.724718      16.206040      -0.257730      36.930281 0.49597871E+03  0.11871976E+05                                 9.276259                            7.186924       0.080330       2.041944                    0.999116      28.199736      77.900240       0.655227       0.390530      -1.097717      -0.041115      -0.095686       0.051392       0.116135       0.018103       0.025401       0.013516      -0.016120       0.051595      -0.033698      -0.007456       0.041154             10.712912       6.364375       2.995527       0.082151      12.434504      -3.483938      13.339857          -0.000000
          260              N       9.404045      12.601201      18.110044      -0.257440      37.483525 0.48921217E+03  0.11666506E+05                                 9.381585                            7.133423       0.117915       2.056139                    0.999246      28.072381      77.331521       0.658465       0.390059      -1.098365      -0.027523       0.002652      -0.107250       0.110757       0.035277       0.001890      -0.000281      -0.031227      -0.019465      -0.035438      -0.006397       0.041835             11.058017       6.207813       1.831365       1.376440       9.288607      -2.423483      17.677631           0.000001
          261              N       6.542798      14.183641       3.571382      -0.259780      36.210576 0.49967104E+03  0.12005411E+05                                 9.231943                            7.268638       0.003962       2.021988                    0.998435      28.323609      78.879133       0.642925       0.396509      -1.091473       0.059161      -0.097555       0.019615       0.115766      -0.007284      -0.015308      -0.015434       0.030783       0.107187      -0.039609      -0.003504       0.043112             10.555065      11.421522      -5.425280      -1.354510      11.292142      -1.017716       8.951532          -0.000000
          262              N       8.110895      12.846778       2.766124      -0.266090      37.276783 0.51286507E+03  0.12408068E+05                                 9.410281                            7.359720      -0.086995       1.985913                    0.998596      28.692555      80.291539       0.639226       0.396051      -1.091341      -0.058130       0.031593       0.097317       0.117677      -0.019486       0.001444      -0.040448       0.001437      -0.016121      -0.045480       0.000635       0.044845             10.853820      12.993762      -4.262404      -4.023522       9.193370      -0.046712      10.374327          -0.000001
          263              N      12.277378      14.360150       3.991437      -0.253598      36.030647 0.48086272E+03  0.11423419E+05                                 9.126029                            7.070446       0.134148       2.064058                    0.999171      27.940576      76.936643       0.661344       0.389856      -1.098001       0.008420      -0.049550      -0.102184       0.113875       0.014531      -0.006526       0.001333       0.071947      -0.017775      -0.036055      -0.006487       0.042542             10.544358      10.174346       2.217151       1.199181       7.922420       4.723034      13.536307           0.000000
          264              N      11.188170      13.207470       2.457962      -0.260360      36.198128 0.50524888E+03  0.12165132E+05                                 9.205097                            7.302190       0.040391       2.032497                    0.998555      28.339860      78.837718       0.642780       0.395760      -1.092710       0.102512       0.047872       0.033364       0.117956       0.007714      -0.028776       0.013726       0.009740       0.057779      -0.034260      -0.005176       0.039436             10.445583      12.898333       3.515607       1.567773       7.917291       3.271034      10.521126          -0.000001
          265              N       4.012393      14.521310      11.853247      -0.261136      36.314202 0.49912646E+03  0.11970961E+05                                 9.184548                            7.227012       0.060207       2.035674                    0.999036      28.297070      78.347442       0.650803       0.392408      -1.095968       0.102511      -0.040780      -0.049498       0.120920       0.021190      -0.007728      -0.006344      -0.028010      -0.086790      -0.030864      -0.010227       0.041091             10.471344      12.205997      -2.730380      -3.187869      12.908162       1.610438       6.299872          -0.000000
          266              N       5.124260      12.748547      11.187396      -0.258390      36.664945 0.49171068E+03  0.11736572E+05                                 9.215364                            7.143921       0.141548       2.063647                    0.999301      28.056131      77.225389       0.659295       0.389220      -1.099374       0.001699       0.115496       0.011143       0.116045       0.005910      -0.024668      -0.001444       0.036775      -0.068075      -0.032502      -0.007781       0.040283             10.647397       9.981791      -1.874022      -2.190113      16.093437       1.364864       5.866963          -0.000000
          267              N       5.574446       9.298182       7.034541      -0.257730      36.930264 0.49597841E+03  0.11871967E+05                                 9.276256                            7.186922       0.080330       2.041944                    0.999116      28.199735      77.900237       0.655227       0.390530      -1.097717       0.041114       0.095686       0.051392       0.116135       0.018103      -0.025401      -0.013516      -0.016120       0.051595      -0.033698      -0.007456       0.041154             10.712908       6.364373       2.995524      -0.082156      12.434494       3.483932      13.339858          -0.000000
          268              N       5.702855      10.421699       8.938544      -0.257440      37.483523 0.48921212E+03  0.11666504E+05                                 9.381584                            7.133422       0.117915       2.056139                    0.999246      28.072379      77.331510       0.658465       0.390059      -1.098365       0.027523      -0.002652      -0.107250       0.110757       0.035277      -0.001890       0.000281      -0.031227      -0.019465      -0.035438      -0.006397       0.041835             11.058016       6.207813       1.831365      -1.376439       9.288607       2.423484      17.677630           0.000001
          269              N       8.564102       8.839259      12.742882      -0.259780      36.210576 0.49967106E+03  0.12005412E+05                                 9.231943                            7.268638       0.003962       2.021988                    0.998435      28.323609      78.879135       0.642925       0.396509      -1.091473      -0.059161       0.097555       0.019615       0.115766      -0.007284       0.015308       0.015434       0.030783       0.107187      -0.039609      -0.003504       0.043112             10.555066      11.421523      -5.425280       1.354510      11.292141       1.017716       8.951532          -0.000000
          270              N       6.996005      10.176122      11.937624      -0.266090      37.276785 0.51286510E+03  0.12408069E+05                                 9.410282                            7.359720      -0.086995       1.985913                    0.998596      28.692555      80.291540       0.639226       0.396051      -1.091341       0.058130      -0.031593       0.097317       0.117677      -0.019486      -0.001444       0.040448       0.001437      -0.016121      -0.045480       0.000635       0.044845             10.853820      12.993763      -4.262404       4.023522       9.193371       0.046712      10.374328          -0.000001
          271              N       2.829522       8.662750      13.162937      -0.253598      36.030647 0.48086272E+03  0.11423419E+05                                 9.126029                            7.070446       0.134148       2.064058                    0.999171      27.940576      76.936644       0.661344       0.389856      -1.098001      -0.008420       0.049550      -0.102184       0.113875       0.014531       0.006526      -0.001333       0.071947      -0.017775      -0.036055      -0.006487       0.042542             10.544358      10.174346       2.217151      -1.199181       7.922420      -4.723034      13.536308           0.000000
          272              N       3.918730       9.815430      11.629462      -0.260360      36.198129 0.50524888E+03  0.12165132E+05                                 9.205098                            7.302191       0.040391       2.032497                    0.998555      28.339860      78.837721       0.642780       0.395760      -1.092710      -0.102512      -0.047872       0.033364       0.117956       0.007714       0.028776      -0.013726       0.009740       0.057779      -0.034260      -0.005176       0.039436             10.445584      12.898334       3.515607      -1.567773       7.917291      -3.271034      10.521126          -0.000001

******************************************************
Auxiliary information for the entire system
The total spin magnetic moment of the unit cell is   0.000143
The total net atomic charge of the unit cell is   -0.000002
Accuracy of reproducing the electrostatic potential in the unit cell:
  The inner radius (bohr) =    5.0000
  The outer radius (bohr) =   12.0000
  Valid grid points have density less than (e/(bohr^3)) =    0.0001
  The number of valid grid points were=        75992
  The rms potential error without charges in kcal/mol is=      1.78157
  The rms potential error with partial charges in kcal/mol is=      0.69258
  The RRMSE value at monopole order=      0.38875
  The rms potential error with partial charges and cloud penetration in kcal/mol is=      0.67457
  The RRMSE value at monopole order with cloud penetration is=      0.37864
  The rms potential error with partial charges and atomic dipoles in kcal/mol is=      0.42311
  The RRMSE value at dipole order=      0.23750
  The rms potential error with partial charges, atomic dipoles and cloud penetration in kcal/mol is=      0.40903
  The RRMSE value at dipole order with cloud penetration=      0.22959

******************************************************
The electron densities and ab initio electrostatic potential were computed in VASP using the PBE functional and
projector augmented wave method. See the main text of the journal article for a description of computational details.
The atomic charges, dipoles, and quadrupoles were computed with the DDEC6 method as described in
(a) T. A. Manz and N. Gabaldon Limas, RSC Adv. 6 (2016) 47771-47801 DOI: 10.1039/c6ra04656h
(b) N. Gabaldon Limas and T. A. Manz, RSC Adv. 8 (2018) 2678-2707 DOI: 10.1039/c7ra11829e.
For each atom in the material, the electron cloud parameters were fit to the spherically averaged atom-in-material
electron density using radial positions for which this density was between 10^-4 and 10^-2 electrons per cubic bohr.
The polarizabilities, dispersion coefficients, and quantum Drude oscillator (QDO) parameters were fit using the MCLF method.
The magnetic structure of the system was optimized in VASP from the default ferromagnetic initial guess using spin polarization.
The atomic spin moments (ASMs) were computed on this optimized magnetic structure using the DDEC6 partition as inputs
to the method of T. A. Manz and D. S. Sholl, J. Chem. Theory Comput. 7 (2011) 4146-4164 DOI: 10.1021/ct200539n.
The RMSE and RRMSE were computed using a uniform grid with Ewald summation.
