# Supplementary material for: A collection of forcefield precursors for metal–organic frameworks
Source: RSC Adv. 2019 Nov 13;9(63):36492–507. doi: 10.1039/c9ra07327b (PMC9075174; doi:10.1039/c9ra07327b)
Supplement: RA-009-C9RA07327B-s5911 [file RA-009-C9RA07327B-s5911.xyz]

   63
jmolscript: load "" {1 1 1} spacegroup "x,y,z" unitcell [{     11.571300     0.000000     0.000000 }, {     -3.624286    11.162359     0.000000 }, {     -5.635376    -2.546437    12.134058 }]
Zn    -5.013816     0.182791    11.571159     0.826945
Zn     7.325454     8.433131     0.562899     0.826944
Zn    -1.812143     5.581179     0.000000     0.459623
H      4.270452    10.309519     0.303351     0.096985
H     -3.218128     2.726148     6.977083     0.118466
H     -0.582853     5.609787     5.305010     0.119104
H      5.054777     4.950520     7.212484     0.117566
H      2.472771     3.149308     4.583034     0.119438
H     -0.090978    -0.329529    11.665683     0.116256
H     -1.958814    -1.693597    11.830707     0.096985
H      5.529766     5.889774     5.156975     0.118466
H      2.894491     3.006135     6.829048     0.119105
H     -2.743139     3.665402     4.921574     0.117567
H     -0.161133     5.466614     7.551024     0.119438
H      2.402616     8.945451     0.468375     0.116256
C      2.435169    -0.822920    11.942340     0.240754
C     -5.278330     3.132863     8.592126     0.246931
C      0.626514     4.467006     3.250714     0.245173
C     -4.938714     3.729393     7.297422     0.045121
C      0.910041     4.405439     4.698307     0.044957
C      3.421479    10.668641     0.177157    -0.128673
C     -3.793441     3.359543     6.613062    -0.118561
C      0.122538     5.085120     5.608362    -0.122830
C      5.816731     4.682275     6.751390    -0.125179
C      1.263176    -1.714757    12.027278     0.060336
C      1.939357     3.622071     5.181243    -0.121805
C      0.020862    -1.232358    11.856188    -0.119108
C     -0.123531     9.438842     0.191718     0.240755
C      7.589968     5.483059     3.541932     0.246931
C      1.685124     4.148916     8.883344     0.245173
C      7.250352     4.886529     4.836636     0.045120
C      1.401597     4.210483     7.435751     0.044955
C     -1.109841    -2.052719    11.956901    -0.128675
C      6.105079     5.256379     5.520996    -0.118559
C      2.189100     3.530802     6.525696    -0.122819
C     -3.505093     3.933647     5.382668    -0.125176
C      1.048462    10.330679     0.106780     0.060336
C      0.372281     4.993851     6.952815    -0.121793
C      2.290776     9.848280     0.277870    -0.119110
N      1.070035     3.561922     2.372208    -0.293106
N      3.713538    -1.217648    11.796731    -0.313657
N     -5.381660     1.797427    10.221730    -0.098898
N     -6.088271     3.709617     9.476699    -0.214679
N      0.511355     3.922820     1.210979    -0.102866
N     -6.135272     2.851805    10.489893    -0.006753
N      4.410639    -0.094851    11.776103    -0.086884
N      3.596773     0.932902    11.899871    -0.014462
N     -0.222523     5.009085     1.385709    -0.019168
N      2.339328     0.514739    12.004224    -0.224633
N     -4.817622     1.947085     9.019245    -0.291715
N     -0.160422     5.380998     2.671920    -0.224877
N      1.241603     5.054000     9.761850    -0.293106
N     -1.401900     9.833570     0.337327    -0.313657
N      7.693298     6.818495     1.912328    -0.098898
N      8.399909     4.906305     2.657359    -0.214679
N      1.800283     4.693102    10.923079    -0.102865
N      8.446910     5.764117     1.644165    -0.006753
N     -2.099001     8.710773     0.357955    -0.086884
N     -1.285135     7.683020     0.234187    -0.014462
N      2.534161     3.606837    10.748349    -0.019169
N     -0.027690     8.101183     0.129834    -0.224635
N      7.129260     6.668837     3.114813    -0.291715
N      2.472060     3.234924     9.462138    -0.224877

The following XYZ coordinates are in angstroms. Other properties are in atomic units.
The sperically averaged electron density of each atom fit to a function of the form exp(a - br)
eigen_1, eigen_2 and eigen_3 are the three eigenvalues of traceless quadrupole moment tensor
  atom number  atomic symbol              X              Y              Z     net charge C6 coefficient C8 coefficient C10 coefficient fluctuating dipole atomic polarizability isotropic forcefield polarizability              a              b squared Pearson coefficient          <r^3>          <r^4>         wp_QDO          m_QDO          q_QDO       dipole_x       dipole_y       dipole_z         dipole            Qxy            Qxz            Qyz     Q(x^2-y^2)  Q(3z^2 - R^2)        eigen_1        eigen_2        eigen_3 static polarizability      alpha(xx)      alpha(xy)      alpha(xz)      alpha(yy)      alpha(yz)      alpha(zz) atomic spin moment
            1             Zn      -5.013816       0.182791      11.571159       0.826945      93.998204 0.20075718E+04  0.65222387E+05                                17.468382                           15.152358       0.448062       1.987224                    0.995496      47.851909     133.357491       0.439602       0.428865      -1.120625       0.231971      -0.258981      -0.059663       0.352762      -0.149216      -0.042443       0.056871      -0.018658      -0.282822      -0.115208      -0.097636       0.212844             19.829300      20.142206      -1.972249      -0.251372      19.395602      -1.015109      19.950092          -0.000005
            2             Zn       7.325454       8.433131       0.562899       0.826944      93.998244 0.20075728E+04  0.65222429E+05                                17.468387                           15.152362       0.448062       1.987224                    0.995496      47.851917     133.357525       0.439602       0.428865      -1.120625      -0.231971       0.258981       0.059664       0.352762      -0.149217      -0.042443       0.056871      -0.018658      -0.282821      -0.115208      -0.097636       0.212844             19.829306      20.142211      -1.972249      -0.251372      19.395609      -1.015110      19.950099          -0.000005
            3             Zn      -1.812143       5.581179       0.000000       0.459623     144.166130 0.24152636E+04  0.82280333E+05                                23.556903                           17.041931       0.919874       2.048067                    0.993217      56.842647     162.867687       0.398722       0.450925      -1.105304       0.000000      -0.000000       0.000000       0.000000       0.004428       0.007932      -0.028322      -0.026198       0.033243      -0.027566      -0.010268       0.037834             33.471994      26.744630       3.261863      -1.415286      32.821821      -4.634157      40.849532          -0.000001
            4              H       4.270452      10.309519       0.303351       0.096985       1.276671 0.93632540E+01  0.95553535E+02                                 1.932882                            1.779092      -1.157728       2.314061                    0.996350       3.743685      10.665305       0.473462       1.267656      -0.711025       0.028043      -0.013068       0.004047       0.031202      -0.005342       0.006223      -0.006137      -0.011529      -0.040664      -0.016430      -0.000358       0.016788              2.011074       2.662171      -0.314453       0.103531       1.897600      -0.065612       1.473452          -0.000003
            5              H      -3.218128       2.726148       6.977083       0.118466       1.290674 0.97594786E+01  0.99386521E+02                                 1.881923                            1.772928      -0.965506       2.425994                    0.998186       3.381463       9.238851       0.497988       1.207777      -0.728714       0.026526      -0.026520       0.012942       0.039680      -0.015622      -0.003893      -0.002101       0.014608      -0.002110      -0.017774      -0.000079       0.017853              1.907168       1.977503      -0.383948       0.139511       1.908831      -0.352743       1.835172          -0.000002
            6              H      -0.582853       5.609787       5.305010       0.119104       1.239520 0.91179716E+01  0.91593806E+02                                 1.848135                            1.723719      -0.993041       2.414782                    0.997700       3.403090       9.335846       0.498968       1.221985      -0.724167      -0.029993       0.023619      -0.010006       0.039466      -0.016763       0.000002       0.005729       0.005051      -0.003234      -0.017584      -0.000650       0.018235              1.909122       2.187316      -0.411618       0.361267       1.684629      -0.208061       1.855422          -0.000003
            7              H       5.054777       4.950520       7.212484       0.117566       1.230247 0.90161107E+01  0.90465019E+02                                 1.844064                            1.716707      -1.063757       2.379530                    0.996945       3.460795       9.539661       0.498013       1.225757      -0.722421      -0.031308       0.015223       0.017883       0.039137      -0.013873      -0.006918      -0.005111       0.003756      -0.020018      -0.017340      -0.000153       0.017493              1.914228       2.298839      -0.170670      -0.492760       1.498664       0.021145       1.945179           0.000002
            8              H       2.472771       3.149308       4.583034       0.119438       1.257102 0.93884973E+01  0.94724759E+02                                 1.847009                            1.735895      -0.996174       2.412590                    0.997930       3.378663       9.200479       0.504379       1.203600      -0.729053       0.023652      -0.021437      -0.022088       0.038819      -0.017317      -0.002964      -0.001304       0.005891      -0.006184      -0.017100      -0.001595       0.018695              1.882390       1.865044      -0.306775      -0.262796       1.658567       0.304409       2.123560           0.000001
            9              H      -0.090978      -0.329529      11.665683       0.116256       1.231857 0.90049832E+01  0.89819358E+02                                 1.809456                            1.688981      -1.029238       2.392478                    0.997696       3.367487       9.086666       0.516918       1.187949      -0.732205      -0.005649       0.037431      -0.007739       0.038638      -0.010209       0.001049      -0.008258      -0.004195      -0.034731      -0.015039      -0.002911       0.017950              1.867957       1.671057       0.034243       0.018515       2.507922      -0.199787       1.424894          -0.000005
           10              H      -1.958814      -1.693597      11.830707       0.096985       1.276671 0.93632591E+01  0.95553583E+02                                 1.932880                            1.779091      -1.157728       2.314061                    0.996350       3.743687      10.665304       0.473462       1.267654      -0.711025      -0.028043       0.013068      -0.004047       0.031202      -0.005342       0.006223      -0.006137      -0.011529      -0.040664      -0.016430      -0.000358       0.016788              2.011073       2.662169      -0.314452       0.103530       1.897598      -0.065612       1.473451          -0.000003
           11              H       5.529766       5.889774       5.156975       0.118466       1.290674 0.97594789E+01  0.99386539E+02                                 1.881925                            1.772929      -0.965506       2.425994                    0.998186       3.381460       9.238848       0.497987       1.207779      -0.728714      -0.026526       0.026520      -0.012942       0.039680      -0.015622      -0.003893      -0.002101       0.014608      -0.002110      -0.017774      -0.000079       0.017853              1.907170       1.977505      -0.383949       0.139511       1.908832      -0.352744       1.835173          -0.000002
           12              H       2.894491       3.006135       6.829048       0.119105       1.239525 0.91180130E+01  0.91594309E+02                                 1.848139                            1.723721      -0.993043       2.414780                    0.997700       3.403094       9.335856       0.498968       1.221982      -0.724167       0.029993      -0.023619       0.010006       0.039466      -0.016763       0.000002       0.005729       0.005051      -0.003234      -0.017584      -0.000650       0.018235              1.909126       2.187321      -0.411621       0.361269       1.684632      -0.208063       1.855425          -0.000003
           13              H      -2.743139       3.665402       4.921574       0.117567       1.230247 0.90161133E+01  0.90465045E+02                                 1.844064                            1.716707      -1.063755       2.379531                    0.996945       3.460795       9.539659       0.498013       1.225756      -0.722422       0.031308      -0.015223      -0.017883       0.039137      -0.013873      -0.006918      -0.005111       0.003756      -0.020018      -0.017340      -0.000153       0.017493              1.914227       2.298839      -0.170670      -0.492760       1.498664       0.021145       1.945179           0.000002
           14              H      -0.161133       5.466614       7.551024       0.119438       1.257109 0.93885601E+01  0.94725543E+02                                 1.847015                            1.735900      -0.996178       2.412587                    0.997930       3.378670       9.200503       0.504378       1.203599      -0.729054      -0.023652       0.021437       0.022088       0.038818      -0.017317      -0.002964      -0.001304       0.005891      -0.006183      -0.017100      -0.001595       0.018695              1.882397       1.865051      -0.306778      -0.262799       1.658573       0.304412       2.123568           0.000001
           15              H       2.402616       8.945451       0.468375       0.116256       1.231855 0.90049689E+01  0.89819186E+02                                 1.809455                            1.688980      -1.029236       2.392479                    0.997696       3.367485       9.086661       0.516917       1.187950      -0.732205       0.005649      -0.037431       0.007739       0.038638      -0.010209       0.001049      -0.008258      -0.004195      -0.034731      -0.015039      -0.002911       0.017950              1.867956       1.671056       0.034243       0.018514       2.507920      -0.199787       1.424893          -0.000005
           16              C       2.435169      -0.822920      11.942340       0.240754      39.467062 0.35039129E+03  0.78564004E+04                                10.660209                            6.504904      -0.220651       1.957330                    0.998925      25.418538      72.903945       0.603220       0.452856      -1.035324       0.012215       0.004693      -0.002595       0.013341       0.018484       0.012472      -0.013313       0.009370       0.161626      -0.049209      -0.007909       0.057118             15.993388      22.420028      12.357575      -0.881319      19.932094      -0.321011       5.628044          -0.000002
           17              C      -5.278330       3.132863       8.592126       0.246931      38.340994 0.34453009E+03  0.77020345E+04                                10.488084                            6.472249      -0.253435       1.948854                    0.998862      25.356331      72.912705       0.600915       0.455947      -1.032281      -0.002080      -0.007876       0.008040       0.011445       0.035668       0.028222       0.003844       0.058757      -0.014531      -0.045988      -0.014126       0.060115             15.556367       8.961602       1.367074      -7.162156      10.590825      -8.153530      27.116673          -0.000001
           18              C       0.626514       4.467006       3.250714       0.245173      38.214282 0.34954226E+03  0.78389222E+04                                10.444720                            6.508042      -0.275911       1.938605                    0.998807      25.507326      73.358603       0.601059       0.454394      -1.033614      -0.002402      -0.003550      -0.009721       0.010624       0.040252      -0.009112      -0.011561       0.052393      -0.028938      -0.044238      -0.011425       0.055663             15.333356       8.772077      -1.768006       6.717397       7.290809      -0.992674      29.937183           0.000001
           19              C      -4.938714       3.729393       7.297422       0.045121      41.176559 0.40368843E+03  0.92711807E+04                                10.467681                            6.709971      -0.083075       1.987159                    0.999216      26.473602      74.035149       0.637663       0.418241      -1.068229       0.002683       0.004308      -0.011240       0.012333       0.001062      -0.005536      -0.006930      -0.023169       0.029092      -0.017562       0.001488       0.016075             14.873072      11.515563       0.130192      -6.434458       9.438834      -7.017744      23.664819          -0.000001
           20              C       0.910041       4.405439       4.698307       0.044957      41.439715 0.40991606E+03  0.94441514E+04                                10.501916                            6.757717      -0.056171       1.994696                    0.999185      26.528473      74.148566       0.636358       0.417769      -1.069227       0.000850      -0.001980       0.013443       0.013614      -0.006606       0.004039       0.002770      -0.011832       0.041411      -0.016536       0.001907       0.014629             14.859032      10.670784      -2.779334       5.263170       7.025423      -0.867292      26.880890           0.000000
           21              C       3.421479      10.668641       0.177157      -0.128673      37.441920 0.42966922E+03  0.10113997E+05                                 9.864248                            6.968838       0.025168       1.977891                    0.999628      29.745920      86.742593       0.613903       0.423855      -1.055088      -0.027487      -0.005589      -0.004876       0.028470      -0.012692       0.006978       0.001303       0.023122      -0.007580      -0.017088      -0.002897       0.019985             12.659881      16.280177       5.319726      -0.182792      16.476444      -1.267765       5.223022          -0.000008
           22              C      -3.793441       3.359543       6.613062      -0.118561      35.312301 0.41115450E+03  0.95530266E+04                                 9.427088                            6.777531       0.069502       1.998286                    0.999594      29.131080      83.847931       0.629218       0.418957      -1.060282      -0.004417       0.012597      -0.021076       0.024948      -0.019111       0.010569      -0.002010      -0.001734      -0.038804      -0.019968      -0.007571       0.027539             11.884717      10.998571      -0.422892      -5.218643       7.619651      -4.153605      17.035931          -0.000003
           23              C       0.122538       5.085120       5.608362      -0.122830      34.353699 0.41107992E+03  0.95566318E+04                                 9.261771                            6.791939       0.049387       1.992608                    0.999547      29.183530      84.188325       0.626087       0.420816      -1.058469       0.012742      -0.004100       0.023027       0.026635      -0.014477       0.005628      -0.002846      -0.003952      -0.076988      -0.026523      -0.001558       0.028080             11.407962       9.088793      -2.265455       2.320548       6.216575       0.104634      18.918517          -0.000002
           24              C       5.816731       4.682275       6.751390      -0.125179      34.662737 0.41816566E+03  0.97636678E+04                                 9.332489                            6.856256       0.010516       1.978192                    0.999484      29.351292      84.875820       0.622278       0.421558      -1.057929       0.017392       0.008834      -0.020435       0.028251      -0.007712      -0.009436       0.016907       0.011945      -0.036954      -0.024431       0.000547       0.023884             11.505177       9.720581      -0.773717      -3.205138       8.247340      -5.039184      16.547609           0.000002
           25              C       1.263176      -1.714757      12.027278       0.060336      40.213230 0.38386848E+03  0.87183829E+04                                10.349313                            6.561193      -0.092234       1.990963                    0.999217      26.120455      72.987455       0.641266       0.420547      -1.065214      -0.006664      -0.003946      -0.000342       0.007752       0.009264      -0.009058       0.007249       0.003884       0.003600      -0.017157       0.006459       0.010698             14.912327      20.804205       9.032057      -0.211833      18.503967      -1.202328       5.428808          -0.000003
           26              C       1.939357       3.622071       5.181243      -0.121805      35.290530 0.40901635E+03  0.94966555E+04                                 9.434705                            6.771766       0.033402       1.986812                    0.999594      29.172732      84.102663       0.627454       0.420431      -1.058717      -0.007257       0.000733       0.026242       0.027237      -0.009199      -0.016955       0.014298      -0.000837      -0.043151      -0.026068      -0.001871       0.027940             11.898853      10.129954      -2.822544       4.226855       6.582756      -1.049506      18.983850           0.000000
           27              C       0.020862      -1.232358      11.856188      -0.119108      35.057979 0.40408791E+03  0.93567329E+04                                 9.425809                            6.744213       0.015717       1.982636                    0.999542      29.052214      83.726053       0.626671       0.422103      -1.057339      -0.008844      -0.024721       0.009405       0.027890      -0.009887      -0.001581      -0.004348      -0.057009       0.029796      -0.035253       0.009047       0.026205             11.952214      17.778523       5.042850       0.048082      13.076303      -0.936343       5.001815          -0.000009
           28              C      -0.123531       9.438842       0.191718       0.240755      39.467033 0.35039104E+03  0.78563933E+04                                10.660203                            6.504901      -0.220650       1.957330                    0.998925      25.418528      72.903904       0.603221       0.452856      -1.035324      -0.012215      -0.004693       0.002595       0.013341       0.018484       0.012472      -0.013313       0.009370       0.161626      -0.049209      -0.007909       0.057118             15.993379      22.420015      12.357566      -0.881318      19.932081      -0.321010       5.628041          -0.000003
           29              C       7.589968       5.483059       3.541932       0.246931      38.341008 0.34453022E+03  0.77020381E+04                                10.488087                            6.472251      -0.253435       1.948854                    0.998862      25.356338      72.912733       0.600915       0.455947      -1.032281       0.002080       0.007876      -0.008040       0.011445       0.035668       0.028222       0.003844       0.058757      -0.014531      -0.045988      -0.014126       0.060115             15.556371       8.961605       1.367075      -7.162159      10.590826      -8.153531      27.116681          -0.000001
           30              C       1.685124       4.148916       8.883344       0.245173      38.214310 0.34954255E+03  0.78389313E+04                                10.444727                            6.508047      -0.275914       1.938604                    0.998807      25.507344      73.358693       0.601058       0.454394      -1.033614       0.002402       0.003550       0.009721       0.010624       0.040252      -0.009112      -0.011561       0.052393      -0.028938      -0.044238      -0.011425       0.055663             15.333365       8.772083      -1.768007       6.717402       7.290813      -0.992675      29.937200           0.000001
           31              C       7.250352       4.886529       4.836636       0.045120      41.176596 0.40368884E+03  0.92711924E+04                                10.467686                            6.709974      -0.083076       1.987159                    0.999216      26.473615      74.035188       0.637663       0.418241      -1.068230      -0.002683      -0.004308       0.011240       0.012333       0.001062      -0.005536      -0.006930      -0.023169       0.029092      -0.017563       0.001488       0.016075             14.873080      11.515569       0.130194      -6.434464       9.438838      -7.017748      23.664833          -0.000001
           32              C       1.401597       4.210483       7.435751       0.044955      41.439885 0.40991788E+03  0.94442038E+04                                10.501945                            6.757733      -0.056174       1.994694                    0.999185      26.528526      74.148752       0.636358       0.417769      -1.069227      -0.000850       0.001980      -0.013443       0.013614      -0.006607       0.004039       0.002770      -0.011832       0.041413      -0.016536       0.001907       0.014629             14.859080      10.670812      -2.779340       5.263194       7.025440      -0.867297      26.880988           0.000000
           33              C      -1.109841      -2.052719      11.956901      -0.128675      37.441999 0.42967036E+03  0.10114029E+05                                 9.864254                            6.968842       0.025165       1.977889                    0.999628      29.745971      86.742728       0.613904       0.423855      -1.055089       0.027487       0.005589       0.004876       0.028470      -0.012692       0.006978       0.001303       0.023122      -0.007580      -0.017088      -0.002897       0.019986             12.659889      16.280186       5.319731      -0.182793      16.476455      -1.267766       5.223025          -0.000008
           34              C       6.105079       5.256379       5.520996      -0.118559      35.312180 0.41115267E+03  0.95529760E+04                                 9.427083                            6.777527       0.069506       1.998287                    0.999594      29.130994      83.847728       0.629216       0.418958      -1.060281       0.004418      -0.012597       0.021076       0.024948      -0.019111       0.010569      -0.002010      -0.001735      -0.038804      -0.019968      -0.007571       0.027539             11.884711      10.998564      -0.422893      -5.218639       7.619648      -4.153603      17.035922          -0.000002
           35              C       2.189100       3.530802       6.525696      -0.122819      34.353382 0.41107537E+03  0.95564968E+04                                 9.261702                            6.791891       0.049402       1.992614                    0.999547      29.183377      84.187675       0.626091       0.420815      -1.058470      -0.012743       0.004101      -0.023027       0.026635      -0.014477       0.005629      -0.002845      -0.003951      -0.076986      -0.026522      -0.001558       0.028080             11.407871       9.088731      -2.265442       2.320531       6.216535       0.104628      18.918347          -0.000002
           36              C      -3.505093       3.933647       5.382668      -0.125176      34.662682 0.41816487E+03  0.97636436E+04                                 9.332475                            6.856246       0.010520       1.978194                    0.999484      29.351268      84.875695       0.622279       0.421557      -1.057929      -0.017392      -0.008834       0.020435       0.028251      -0.007712      -0.009436       0.016907       0.011945      -0.036954      -0.024431       0.000547       0.023884             11.505156       9.720567      -0.773717      -3.205132       8.247326      -5.039172      16.547576           0.000002
           37              C       1.048462      10.330679       0.106780       0.060336      40.213200 0.38386816E+03  0.87183738E+04                                10.349308                            6.561190      -0.092234       1.990963                    0.999217      26.120444      72.987419       0.641266       0.420547      -1.065214       0.006664       0.003946       0.000342       0.007752       0.009264      -0.009058       0.007249       0.003884       0.003601      -0.017157       0.006459       0.010698             14.912320      20.804196       9.032052      -0.211833      18.503959      -1.202327       5.428806          -0.000003
           38              C       0.372281       4.993851       6.952815      -0.121793      35.290201 0.40901186E+03  0.94965226E+04                                 9.434634                            6.771718       0.033415       1.986818                    0.999594      29.172583      84.102037       0.627457       0.420429      -1.058718       0.007257      -0.000733      -0.026242       0.027237      -0.009199      -0.016954       0.014298      -0.000837      -0.043149      -0.026067      -0.001872       0.027939             11.898758      10.129873      -2.822523       4.226802       6.582711      -1.049488      18.983691           0.000000
           39              C       2.290776       9.848280       0.277870      -0.119110      35.058011 0.40408836E+03  0.93567461E+04                                 9.425817                            6.744218       0.015716       1.982635                    0.999542      29.052226      83.726110       0.626671       0.422103      -1.057339       0.008844       0.024721      -0.009405       0.027890      -0.009887      -0.001582      -0.004348      -0.057009       0.029796      -0.035253       0.009047       0.026205             11.952225      17.778542       5.042857       0.048081      13.076313      -0.936344       5.001819          -0.000009
           40              N       1.070035       3.561922       2.372208      -0.293106      37.140272 0.53645519E+03  0.13065512E+05                                 9.242760                            7.430295       0.364541       2.086465                    0.999842      30.046386      83.106770       0.651633       0.385931      -1.103472      -0.153313       0.202654      -0.046257       0.258290       0.149472       0.021440      -0.012033       0.117857       0.418206      -0.231677       0.088672       0.143005             10.866759       7.838109      -1.880037       2.642940       7.758097       1.255925      17.004071           0.000005
           41              N       3.713538      -1.217648      11.796731      -0.313657      39.198160 0.55668531E+03  0.13691063E+05                                 9.572720                            7.569267       0.327732       2.063353                    0.999722      30.673823      85.395043       0.645282       0.385948      -1.102912      -0.087125       0.260958       0.009989       0.275299       0.176211       0.008729      -0.021230       0.178375       0.307816      -0.250254       0.103742       0.146512             11.394961      15.034014       3.641851      -0.689233      13.787149       0.268050       5.363719          -0.000001
           42              N      -5.381660       1.797427      10.221730      -0.098898      34.631138 0.45158145E+03  0.10520372E+05                                 8.853489                            6.792504       0.302071       2.117108                    0.999232      27.010469      72.739758       0.686209       0.383138      -1.107002      -0.026509       0.132877      -0.108156       0.173369       0.013584      -0.008086       0.032289       0.045161       0.024375      -0.049599       0.022187       0.027412             11.011270       7.243720      -0.576333      -2.730271      10.808133      -5.001918      14.981955          -0.000002
           43              N      -6.088271       3.709617       9.476699      -0.214679      34.603253 0.48657937E+03  0.11549381E+05                                 8.887897                            7.110951       0.434407       2.147753                    0.999731      27.947564      75.972611       0.662168       0.389702      -1.102297       0.088175      -0.188073       0.034592       0.210578       0.097052      -0.009700      -0.030361       0.103438       0.303498      -0.162253       0.048857       0.113395             10.901445       8.366425      -0.409761      -4.523339       7.916351      -2.154123      16.421560           0.000004
           44              N       0.511355       3.922820       1.210979      -0.102866      33.704426 0.45325186E+03  0.10577840E+05                                 8.692834                            6.815153       0.277709       2.104400                    0.999366      27.213441      73.550421       0.682977       0.384276      -1.105262      -0.024771       0.079677       0.156514       0.177366       0.015307       0.023678      -0.027577       0.020027      -0.083252      -0.053925       0.019728       0.034197             10.564556       7.422392      -1.561917       2.577846       7.928312       1.700397      16.342964           0.000003
           45              N      -6.135272       2.851805      10.489893      -0.006753      33.071331 0.42528085E+03  0.97990670E+04                                 8.803349                            6.733282      -0.307239       1.952739                    0.996692      25.848804      70.134982       0.664949       0.399769      -1.090953       0.072466      -0.011684      -0.142126       0.159961      -0.003068       0.020194      -0.002413      -0.011847      -0.116314      -0.045691       0.018402       0.027290             11.261736       8.555424      -0.608289      -4.643386       8.875773      -2.412449      16.354010           0.000002
           46              N       4.410639      -0.094851      11.776103      -0.086884      33.174991 0.43778868E+03  0.10126083E+05                                 8.597746                            6.698481       0.407516       2.153070                    0.999667      26.742957      71.896252       0.688985       0.384343      -1.105497      -0.180423      -0.016717       0.017735       0.182062       0.005440       0.014930       0.003008      -0.080230       0.125441      -0.063444       0.018947       0.044497             10.478047      14.236723       3.716333      -0.552987      12.038280       0.129060       5.159139           0.000001
           47              N       3.596773       0.932902      11.899871      -0.014462      32.652197 0.42376542E+03  0.97513610E+04                                 8.740561                            6.725009      -0.182322       1.994931                    0.996346      25.788174      69.829199       0.665082       0.400213      -1.091106      -0.063426      -0.155829       0.001470       0.168249      -0.028120       0.004981       0.006367       0.044647       0.099172      -0.053157       0.019175       0.033981             11.141619      11.578711       4.264984      -0.381432      16.194260       0.115115       5.651885           0.000001
           48              N      -0.222523       5.009085       1.385709      -0.019168      32.466870 0.43145324E+03  0.99706385E+04                                 8.687301                            6.781299      -0.255776       1.966125                    0.996414      26.031492      70.583847       0.663122       0.399690      -1.091721       0.075492      -0.076136       0.133551       0.171264       0.009608      -0.018460       0.040278       0.019396      -0.095921      -0.062321       0.029366       0.032955             10.913163       8.599060      -2.425482       3.966562       8.361244      -1.389562      15.779185           0.000001
           49              N       2.339328       0.514739      12.004224      -0.224633      35.443135 0.49484952E+03  0.11790907E+05                                 9.019316                            7.156133       0.393701       2.129600                    0.999612      28.227266      76.787583       0.662395       0.388074      -1.103859       0.193534      -0.102664      -0.024641       0.220460       0.150204       0.016002      -0.014422      -0.008774       0.174774      -0.181331       0.060182       0.121149             11.126069      11.944748       5.162180      -0.293498      15.961573       0.202386       5.471885          -0.000001
           50              N      -4.817622       1.947085       9.019245      -0.291715      36.661044 0.52661892E+03  0.12764415E+05                                 9.148122                            7.349187       0.369930       2.088589                    0.999818      29.963873      82.630204       0.657035       0.384604      -1.104624      -0.164486       0.158297       0.122087       0.258880       0.154797       0.040535      -0.095072       0.058049       0.302056      -0.237099       0.088095       0.149004             10.729553       7.443310      -0.598472      -3.006729      10.027417      -4.213605      14.717932          -0.000014
           51              N      -0.160422       5.380998       2.671920      -0.224877      34.231902 0.49017427E+03  0.11662220E+05                                 8.815988                            7.135483       0.404316       2.132119                    0.999714      28.304589      77.165393       0.660918       0.389518      -1.101852       0.085782      -0.164436      -0.111392       0.216347       0.081599       0.043863      -0.059956       0.116639       0.296064      -0.169746       0.049203       0.120543             10.628583       8.309048      -2.183173       3.872208       7.668492      -1.677659      15.908209          -0.000004
           52              N       1.241603       5.054000       9.761850      -0.293106      37.140300 0.53645572E+03  0.13065529E+05                                 9.242766                            7.430300       0.364540       2.086465                    0.999842      30.046398      83.106827       0.651633       0.385931      -1.103471       0.153313      -0.202654       0.046257       0.258290       0.149472       0.021439      -0.012033       0.117857       0.418206      -0.231677       0.088672       0.143005             10.866765       7.838113      -1.880039       2.642941       7.758102       1.255926      17.004080           0.000005
           53              N      -1.401900       9.833570       0.337327      -0.313657      39.198156 0.55668526E+03  0.13691061E+05                                 9.572719                            7.569266       0.327732       2.063353                    0.999722      30.673822      85.395036       0.645282       0.385948      -1.102912       0.087125      -0.260958      -0.009989       0.275299       0.176211       0.008729      -0.021230       0.178375       0.307815      -0.250254       0.103742       0.146512             11.394959      15.034013       3.641850      -0.689233      13.787146       0.268050       5.363718          -0.000001
           54              N       7.693298       6.818495       1.912328      -0.098898      34.631143 0.45158150E+03  0.10520374E+05                                 8.853490                            6.792505       0.302070       2.117107                    0.999232      27.010471      72.739768       0.686208       0.383138      -1.107002       0.026509      -0.132877       0.108156       0.173369       0.013584      -0.008087       0.032289       0.045161       0.024375      -0.049599       0.022187       0.027412             11.011271       7.243721      -0.576333      -2.730271      10.808135      -5.001919      14.981957          -0.000002
           55              N       8.399909       4.906305       2.657359      -0.214679      34.603260 0.48657949E+03  0.11549385E+05                                 8.887899                            7.110952       0.434407       2.147752                    0.999731      27.947568      75.972629       0.662168       0.389702      -1.102296      -0.088175       0.188073      -0.034592       0.210578       0.097052      -0.009700      -0.030361       0.103438       0.303498      -0.162253       0.048857       0.113395             10.901447       8.366426      -0.409761      -4.523340       7.916352      -2.154122      16.421563           0.000004
           56              N       1.800283       4.693102      10.923079      -0.102865      33.704414 0.45325167E+03  0.10577834E+05                                 8.692832                            6.815151       0.277710       2.104401                    0.999366      27.213436      73.550403       0.682977       0.384276      -1.105262       0.024771      -0.079677      -0.156514       0.177366       0.015307       0.023678      -0.027577       0.020026      -0.083252      -0.053925       0.019728       0.034197             10.564552       7.422389      -1.561916       2.577844       7.928310       1.700396      16.342958           0.000003
           57              N       8.446910       5.764117       1.644165      -0.006753      33.071340 0.42528099E+03  0.97990713E+04                                 8.803351                            6.733284      -0.307240       1.952739                    0.996692      25.848809      70.135004       0.664949       0.399769      -1.090953      -0.072466       0.011684       0.142126       0.159961      -0.003068       0.020194      -0.002413      -0.011847      -0.116314      -0.045691       0.018402       0.027290             11.261739       8.555426      -0.608290      -4.643388       8.875775      -2.412448      16.354015           0.000002
           58              N      -2.099001       8.710773       0.357955      -0.086884      33.174988 0.43778865E+03  0.10126083E+05                                 8.597746                            6.698481       0.407516       2.153070                    0.999667      26.742956      71.896247       0.688985       0.384343      -1.105497       0.180423       0.016717      -0.017735       0.182062       0.005440       0.014930       0.003008      -0.080230       0.125441      -0.063444       0.018947       0.044497             10.478046      14.236722       3.716333      -0.552987      12.038277       0.129060       5.159138           0.000001
           59              N      -1.285135       7.683020       0.234187      -0.014462      32.652185 0.42376530E+03  0.97513574E+04                                 8.740558                            6.725008      -0.182322       1.994931                    0.996346      25.788170      69.829182       0.665082       0.400213      -1.091106       0.063426       0.155829      -0.001470       0.168249      -0.028120       0.004981       0.006367       0.044647       0.099172      -0.053157       0.019175       0.033981             11.141615      11.578709       4.264981      -0.381432      16.194250       0.115115       5.651884           0.000001
           60              N       2.534161       3.606837      10.748349      -0.019169      32.466883 0.43145343E+03  0.99706443E+04                                 8.687304                            6.781301      -0.255777       1.966124                    0.996414      26.031498      70.583876       0.663122       0.399690      -1.091721      -0.075492       0.076136      -0.133551       0.171264       0.009608      -0.018459       0.040278       0.019396      -0.095921      -0.062321       0.029366       0.032955             10.913168       8.599063      -2.425484       3.966564       8.361248      -1.389565      15.779193           0.000001
           61              N      -0.027690       8.101183       0.129834      -0.224635      35.443174 0.49485019E+03  0.11790927E+05                                 9.019324                            7.156139       0.393698       2.129599                    0.999612      28.227282      76.787649       0.662395       0.388074      -1.103859      -0.193534       0.102664       0.024641       0.220460       0.150204       0.016002      -0.014422      -0.008774       0.174774      -0.181331       0.060181       0.121149             11.126079      11.944760       5.162185      -0.293498      15.961588       0.202386       5.471890          -0.000001
           62              N       7.129260       6.668837       3.114813      -0.291715      36.661053 0.52661908E+03  0.12764420E+05                                 9.148124                            7.349188       0.369930       2.088589                    0.999818      29.963877      82.630222       0.657034       0.384604      -1.104624       0.164486      -0.158297      -0.122087       0.258880       0.154797       0.040535      -0.095072       0.058050       0.302056      -0.237099       0.088096       0.149004             10.729555       7.443311      -0.598472      -3.006730      10.027419      -4.213606      14.717936          -0.000014
           63              N       2.472060       3.234924       9.462138      -0.224877      34.231931 0.49017478E+03  0.11662236E+05                                 8.815994                            7.135487       0.404313       2.132118                    0.999714      28.304602      77.165453       0.660918       0.389518      -1.101852      -0.085782       0.164436       0.111393       0.216347       0.081599       0.043863      -0.059956       0.116639       0.296063      -0.169746       0.049203       0.120543             10.628590       8.309054      -2.183175       3.872212       7.668498      -1.677661      15.908219          -0.000004

******************************************************
Auxiliary information for the entire system
The total spin magnetic moment of the unit cell is   -0.000096
The total net atomic charge of the unit cell is   -0.000000
Accuracy of reproducing the electrostatic potential in the unit cell:
  The inner radius (bohr) =    5.0000
  The outer radius (bohr) =   12.0000
  Valid grid points have density less than (e/(bohr^3)) =    0.0001
  The number of valid grid points were=       163333
  The rms potential error without charges in kcal/mol is=      4.57428
  The rms potential error with partial charges in kcal/mol is=      1.59822
  The RRMSE value at monopole order=      0.34939
  The rms potential error with partial charges and cloud penetration in kcal/mol is=      1.58730
  The RRMSE value at monopole order with cloud penetration is=      0.34701
  The rms potential error with partial charges and atomic dipoles in kcal/mol is=      0.56300
  The RRMSE value at dipole order=      0.12308
  The rms potential error with partial charges, atomic dipoles and cloud penetration in kcal/mol is=      0.54961
  The RRMSE value at dipole order with cloud penetration=      0.12015

******************************************************
The electron densities and ab initio electrostatic potential were computed in VASP using the PBE functional and
projector augmented wave method. See the main text of the journal article for a description of computational details.
The atomic charges, dipoles, and quadrupoles were computed with the DDEC6 method as described in
(a) T. A. Manz and N. Gabaldon Limas, RSC Adv. 6 (2016) 47771-47801 DOI: 10.1039/c6ra04656h
(b) N. Gabaldon Limas and T. A. Manz, RSC Adv. 8 (2018) 2678-2707 DOI: 10.1039/c7ra11829e.
For each atom in the material, the electron cloud parameters were fit to the spherically averaged atom-in-material
electron density using radial positions for which this density was between 10^-4 and 10^-2 electrons per cubic bohr.
The polarizabilities, dispersion coefficients, and quantum Drude oscillator (QDO) parameters were fit using the MCLF method.
The magnetic structure of the system was optimized in VASP from the default ferromagnetic initial guess using spin polarization.
The atomic spin moments (ASMs) were computed on this optimized magnetic structure using the DDEC6 partition as inputs
to the method of T. A. Manz and D. S. Sholl, J. Chem. Theory Comput. 7 (2011) 4146-4164 DOI: 10.1021/ct200539n.
The RMSE and RRMSE were computed using a uniform grid with Ewald summation.
