# Supplementary material for: A collection of forcefield precursors for metal–organic frameworks
Source: RSC Adv. 2019 Nov 13;9(63):36492–507. doi: 10.1039/c9ra07327b (PMC9075174; doi:10.1039/c9ra07327b)
Supplement: RA-009-C9RA07327B-s5912 [file RA-009-C9RA07327B-s5912.xyz]

   63
jmolscript: load "" {1 1 1} spacegroup "x,y,z" unitcell [{     11.693000     0.000000     0.000000 }, {     -3.776756    11.383855     0.000000 }, {     -5.672680    -2.632770    12.248846 }]
Mn     9.148249     2.968932     0.568714     0.898695
Mn    -6.904685     5.782153    11.680132     0.898669
Mn     0.000000     0.000000     0.000000     0.577191
H     -3.801803     3.859132    11.789514     0.092780
H      4.233892     3.487018     0.629591     0.119756
H      7.449931     0.305078     5.264554     0.119037
H     -4.680050     9.505110     4.996304     0.118203
H      0.923940     8.694390     6.898550     0.120730
H      1.714666    -0.139468     7.618782     0.117872
H      6.045367     4.891953     0.459332     0.092784
H     -1.990328     5.264067    11.619255     0.119754
H     -5.206367     8.446007     6.984292     0.119033
H      6.923614    -0.754025     7.252542     0.118205
H      1.319624     0.056695     5.350296     0.120733
H      0.528898     8.890553     4.630064     0.117869
C      1.685221     3.948165     0.226604     0.253200
C      2.840879     4.861900     0.122488     0.055362
C     -2.954173     3.528121    11.984271    -0.129361
C      4.111967     4.374900     0.380939    -0.117862
C      9.483371    -0.089965     3.628108     0.245549
C      9.168631    -0.705118     4.911787     0.046546
C      8.014124    -0.350966     5.605072    -0.120787
C     -5.463064     9.729775     5.444612    -0.123618
C      3.558328    -1.471385     8.942882     0.250652
C      3.256718    -1.419836     7.506093     0.040635
C      0.243752     9.251202     6.596004    -0.123732
C      2.243110    -0.614333     7.021039    -0.123535
C      0.558343     4.802920    12.022242     0.253198
C     -0.597315     3.889185    12.126358     0.055360
C      5.197737     5.222964     0.264575    -0.129357
C     -1.868403     4.376185    11.867907    -0.117865
C     -7.239807     8.841050     8.620738     0.245550
C     -6.925067     9.456203     7.337059     0.046544
C     -5.770560     9.102051     6.643774    -0.120782
C      7.706628    -0.978690     6.804234    -0.123615
C     -1.314764    10.222470     3.305964     0.250652
C     -1.013154    10.170921     4.742753     0.040632
C      1.999812    -0.500117     5.652842    -0.123732
C      0.000454     9.365418     5.227807    -0.123532
N      0.416458     4.347416     0.355217    -0.321976
N     -0.294701     3.211385     0.376040    -0.116131
N      0.529110     2.184528     0.259676    -0.017092
N      1.777934     2.627405     0.164135    -0.235749
N      6.510620    10.722930     2.725368    -0.223141
N     10.307373     0.209627     1.709939    -0.029514
N      9.567215     1.270468     1.996562    -0.114921
N      9.020906     1.106416     3.199399    -0.290768
N      3.101544    -0.590947     9.819900    -0.290991
N      3.654931    -0.944475    10.977416    -0.126171
N      4.406886    -2.020950    10.790008    -0.029683
N      0.572424     8.995717     9.511229    -0.232596
N      1.827106     4.403669    11.893629    -0.321970
N      2.538265     5.539700    11.872806    -0.116124
N      1.714454     6.566557    11.989170    -0.017090
N      0.465630     6.123680    12.084711    -0.235743
N     -4.267056    -1.971845     9.523478    -0.223135
N     -8.063809     8.541458    10.538907    -0.029510
N     -7.323651     7.480617    10.252284    -0.114912
N     -6.777342     7.644669     9.049447    -0.290772
N     -0.857980     9.342032     2.428946    -0.290990
N     -1.411367     9.695560     1.271430    -0.126163
N     -2.163322    10.772035     1.458838    -0.029679
N      1.671140    -0.244632     2.737617    -0.232591

The following XYZ coordinates are in angstroms. Other properties are in atomic units.
The sperically averaged electron density of each atom fit to a function of the form exp(a - br)
eigen_1, eigen_2 and eigen_3 are the three eigenvalues of traceless quadrupole moment tensor
  atom number  atomic symbol              X              Y              Z     net charge C6 coefficient C8 coefficient C10 coefficient fluctuating dipole atomic polarizability isotropic forcefield polarizability              a              b squared Pearson coefficient          <r^3>          <r^4>         wp_QDO          m_QDO          q_QDO       dipole_x       dipole_y       dipole_z         dipole            Qxy            Qxz            Qyz     Q(x^2-y^2)  Q(3z^2 - R^2)        eigen_1        eigen_2        eigen_3 static polarizability      alpha(xx)      alpha(xy)      alpha(xz)      alpha(yy)      alpha(yz)      alpha(zz) atomic spin moment
            1             Mn       9.148249       2.968932       0.568714       0.898695     180.283288 0.47001874E+04  0.18723884E+06                                25.383290                           22.064949       0.126855       1.820756                    0.997827      56.822697     170.406398       0.395825       0.388438      -1.158820      -0.221634       0.233545       0.048872       0.325658      -0.069688      -0.017773       0.034590       0.008394      -0.146636      -0.065626      -0.037531       0.103156             28.728230      29.798844      -4.000572      -0.523196      28.609872      -1.069837      27.775975           4.823776
            2             Mn      -6.904685       5.782153      11.680132       0.898669     180.317718 0.47013149E+04  0.18729507E+06                                25.386237                           22.067390       0.126837       1.820708                    0.997828      56.828893     170.430364       0.395809       0.388431      -1.158824       0.221569      -0.233473      -0.048851       0.325560      -0.069573      -0.017736       0.034547       0.008417      -0.146413      -0.065540      -0.037452       0.102991             28.731679      29.802424      -4.001321      -0.523240      28.613368      -1.070061      27.779244           4.823872
            3             Mn       0.000000       0.000000       0.000000       0.577191     201.289257 0.38704158E+04  0.14874130E+06                                28.466350                           20.933222       0.742720       1.914362                    0.996893      67.758118     207.984310       0.375393       0.424567      -1.119122      -0.000001       0.000001       0.000000       0.000001       0.019112      -0.006194      -0.037087      -0.019010       0.043041      -0.036194      -0.014171       0.050365             39.735431      31.217431       2.575958      -1.071726      39.884420      -5.392650      48.104442           4.577880
            4              H      -3.801803       3.859132      11.789514       0.092780       1.310255 0.97362344E+01  0.10018037E+03                                 1.954947                            1.804958      -1.181984       2.298334                    0.996015       3.774787      10.743994       0.474395       1.254800      -0.713938      -0.025500       0.010960      -0.008436       0.029009      -0.003618       0.006863      -0.007035      -0.011967      -0.033888      -0.015509      -0.000042       0.015551              2.029582       2.685544      -0.270833       0.174594       1.885508      -0.099337       1.517694           0.002865
            5              H       4.233892       3.487018       0.629591       0.119756       1.238120 0.90475828E+01  0.90377516E+02                                 1.819191                            1.696363      -1.018886       2.399660                    0.997826       3.357387       9.074857       0.514093       1.192714      -0.731256       0.007109      -0.037861       0.010272       0.039868      -0.009143       0.002013      -0.010396      -0.003825      -0.032024      -0.015681      -0.002180       0.017861              1.877898       1.664869       0.030920       0.027287       2.501488      -0.263934       1.467336           0.000104
            6              H       7.449931       0.305078       5.264554       0.119037       1.308519 0.99443135E+01  0.10186175E+03                                 1.909938                            1.798219      -0.993199       2.414817                    0.997851       3.399549       9.350405       0.490375       1.219387      -0.726140      -0.025438       0.028231      -0.011420       0.039679      -0.015543      -0.005631      -0.001775       0.013799      -0.005181      -0.017493      -0.001090       0.018584              1.935661       1.989001      -0.397985       0.122904       1.979228      -0.357863       1.838754          -0.000037
            7              H      -4.680050       9.505110       4.996304       0.118203       1.216107 0.88722348E+01  0.88765023E+02                                 1.836743                            1.707976      -1.059518       2.381672                    0.996992       3.466112       9.576060       0.496518       1.232997      -0.720539       0.033410      -0.012158      -0.016844       0.039342      -0.013021      -0.007611      -0.006085       0.005099      -0.022776      -0.018165       0.000912       0.017253              1.908605       2.341080      -0.138042      -0.488788       1.477279      -0.007891       1.907457          -0.000016
            8              H       0.923940       8.694390       6.898550       0.120730       1.241671 0.91728314E+01  0.92238974E+02                                 1.847622                            1.727373      -0.997924       2.413139                    0.997846       3.393167       9.298808       0.499338       1.219832      -0.724833       0.029457      -0.025848       0.009545       0.040336      -0.016827      -0.000465       0.005188       0.002470      -0.004418      -0.016943      -0.001434       0.018378              1.904512       2.131756      -0.420521       0.336361       1.730207      -0.212725       1.851572          -0.000015
            9              H       1.714666      -0.139468       7.618782       0.117872       1.274631 0.95802410E+01  0.97190797E+02                                 1.866553                            1.755519      -1.014564       2.402311                    0.997739       3.410357       9.325331       0.500485       1.206329      -0.728328      -0.024400       0.021180       0.022553       0.039403      -0.017650      -0.003312      -0.002056       0.006173      -0.007678      -0.017556      -0.001710       0.019266              1.901922       1.882783      -0.312868      -0.259748       1.683553       0.302743       2.139432          -0.000039
           10              H       6.045367       4.891953       0.459332       0.092784       1.310041 0.97342209E+01  0.10015371E+03                                 1.954686                            1.804736      -1.181756       2.298450                    0.996018       3.774371      10.742221       0.474442       1.254751      -0.713951       0.025505      -0.010962       0.008437       0.029014      -0.003622       0.006865      -0.007036      -0.011958      -0.033896      -0.015512      -0.000040       0.015552              2.029299       2.685122      -0.270783       0.174560       1.885251      -0.099316       1.517523           0.002857
           11              H      -1.990328       5.264067      11.619255       0.119754       1.238156 0.90479504E+01  0.90382447E+02                                 1.819256                            1.696422      -1.018892       2.399658                    0.997826       3.357451       9.075205       0.514072       1.192748      -0.731248      -0.007109       0.037861      -0.010272       0.039868      -0.009143       0.002012      -0.010396      -0.003826      -0.032022      -0.015681      -0.002180       0.017861              1.877967       1.664931       0.030931       0.027287       2.501590      -0.263947       1.467381           0.000108
           12              H      -5.206367       8.446007       6.984292       0.119033       1.308539 0.99445131E+01  0.10186444E+03                                 1.909970                            1.798247      -0.993205       2.414813                    0.997851       3.399576       9.350549       0.490366       1.219400      -0.726137       0.025438      -0.028231       0.011420       0.039680      -0.015543      -0.005631      -0.001774       0.013799      -0.005181      -0.017493      -0.001090       0.018584              1.935694       1.989035      -0.397996       0.122907       1.979262      -0.357874       1.838785          -0.000039
           13              H       6.923614      -0.754025       7.252542       0.118205       1.216111 0.88722762E+01  0.88765581E+02                                 1.836751                            1.707983      -1.059517       2.381672                    0.996992       3.466119       9.576101       0.496516       1.233000      -0.720538      -0.033410       0.012158       0.016844       0.039341      -0.013021      -0.007611      -0.006085       0.005100      -0.022776      -0.018165       0.000912       0.017253              1.908613       2.341092      -0.138043      -0.488791       1.477285      -0.007891       1.907464          -0.000016
           14              H       1.319624       0.056695       5.350296       0.120733       1.241674 0.91728575E+01  0.92239315E+02                                 1.847625                            1.727376      -0.997922       2.413140                    0.997846       3.393168       9.298819       0.499338       1.219833      -0.724833      -0.029457       0.025848      -0.009545       0.040336      -0.016827      -0.000465       0.005188       0.002471      -0.004418      -0.016944      -0.001434       0.018378              1.904515       2.131760      -0.420522       0.336361       1.730210      -0.212725       1.851576          -0.000012
           15              H       0.528898       8.890553       4.630064       0.117869       1.274635 0.95802789E+01  0.97191260E+02                                 1.866556                            1.755522      -1.014569       2.402309                    0.997739       3.410363       9.325346       0.500485       1.206328      -0.728329       0.024401      -0.021180      -0.022553       0.039403      -0.017650      -0.003312      -0.002056       0.006173      -0.007678      -0.017556      -0.001710       0.019266              1.901926       1.882786      -0.312869      -0.259749       1.683555       0.302745       2.139436          -0.000038
           16              C       1.685221       3.948165       0.226604       0.253200      38.278555 0.33987246E+03  0.75755914E+04                                10.485218                            6.429880      -0.263641       1.946477                    0.998805      25.300360      72.754214       0.602399       0.456164      -1.031683      -0.009735      -0.005254       0.002416       0.011323       0.021420       0.015341      -0.015247       0.014983       0.190462      -0.058178      -0.009215       0.067393             15.621091      21.674278      11.933256      -0.945324      19.631424      -0.419300       5.557572           0.004994
           17              C       2.840879       4.861900       0.122488       0.055362      41.562722 0.39984981E+03  0.91664579E+04                                10.573534                            6.696016      -0.081798       1.992026                    0.999174      26.326234      73.696843       0.635381       0.420501      -1.066169       0.008269       0.007166      -0.001915       0.011109       0.007329      -0.009395       0.009728       0.012903      -0.007640      -0.018867       0.005419       0.013448             15.256491      20.983034       9.502338      -0.206818      19.051004      -1.693522       5.735436           0.000701
           18              C      -2.954173       3.528121      11.984271      -0.129361      37.353833 0.42577526E+03  0.10014676E+05                                 9.868181                            6.953911      -0.021905       1.961138                    0.999643      29.904664      87.603603       0.611421       0.425901      -1.052227       0.030961       0.001100       0.002255       0.031063      -0.013724       0.011647       0.002699       0.020466       0.010931      -0.021494       0.000774       0.020720             12.646626      16.022961       5.645238      -0.116975      16.487131      -1.761653       5.429785           0.001518
           19              C       4.111967       4.374900       0.380939      -0.117862      35.302643 0.41264367E+03  0.96001055E+04                                 9.463382                            6.813469       0.034199       1.987973                    0.999551      29.144141      84.048973       0.624040       0.421884      -1.058018       0.008799       0.019530      -0.008679       0.023112      -0.012582       0.000150      -0.007085      -0.047637       0.028949      -0.031822       0.006627       0.025195             11.925595      17.359814       5.087188       0.227254      13.217228      -1.246128       5.199743           0.000703
           20              C       9.483371      -0.089965       3.628108       0.245549      38.649377 0.34951153E+03  0.78417171E+04                                10.533628                            6.519563      -0.254409       1.947049                    0.998871      25.478762      73.404473       0.598618       0.456044      -1.032196      -0.000451       0.010313      -0.008115       0.013130       0.036062       0.027996       0.001492       0.061685      -0.019517      -0.047361      -0.013565       0.060926             15.494656       8.757139       1.347972      -6.801809      10.894420      -8.443042      26.832408           0.005876
           21              C       9.168631      -0.705118       4.911787       0.046546      41.369273 0.40717992E+03  0.93734673E+04                                10.500712                            6.743732      -0.088299       1.984674                    0.999279      26.551470      74.391034       0.635253       0.418837      -1.067627      -0.003845      -0.007007       0.011215       0.013771      -0.000025      -0.008280      -0.006667      -0.018204       0.025072      -0.016322       0.001201       0.015121             14.816475      11.439850       0.118141      -6.154356       9.663071      -7.242644      23.346503           0.001278
           22              C       8.014124      -0.350966       5.605072      -0.120787      35.409580 0.41437367E+03  0.96477151E+04                                 9.442931                            6.801332       0.072937       1.998663                    0.999587      29.222492      84.229307       0.628415       0.418627      -1.060370       0.003784      -0.011129       0.022369       0.025270      -0.020399       0.009691      -0.000714      -0.002117      -0.043745      -0.021045      -0.007889       0.028934             11.855388      10.955602      -0.289070      -5.217226       7.940300      -4.400992      16.670263           0.000616
           23              C      -5.463064       9.729775       5.444612      -0.123618      34.913734 0.42166750E+03  0.98670852E+04                                 9.385704                            6.892434      -0.011822       1.971067                    0.999459      29.403109      85.150272       0.619557       0.422480      -1.057232      -0.015332      -0.008434       0.018888       0.025748      -0.007650      -0.009774       0.016514       0.013945      -0.038281      -0.024665       0.000448       0.024217             11.530539       9.960873      -0.655860      -3.155059       8.491940      -5.300261      16.138805           0.000913
           24              C       3.558328      -1.471385       8.942882       0.250652      37.562370 0.34211364E+03  0.76376097E+04                                10.341390                            6.447935      -0.279968       1.939454                    0.998780      25.392023      73.060635       0.602028       0.455724      -1.031997       0.003144       0.003715       0.014074       0.014892       0.043519      -0.009566      -0.011765       0.051211      -0.025941      -0.046990      -0.010849       0.057839             15.110283       8.661075      -1.750119       6.514738       7.202913      -0.871171      29.466863           0.006356
           25              C       3.256718      -1.419836       7.506093       0.040635      41.641792 0.41261145E+03  0.95256478E+04                                10.534262                            6.781576      -0.069441       1.988694                    0.999300      26.661725      74.694489       0.634748       0.417976      -1.068667      -0.001955       0.002572      -0.010516       0.011001      -0.005088       0.004561      -0.000208      -0.010727       0.042997      -0.015150      -0.000002       0.015152             14.862309      10.566864      -2.800001       5.314839       7.167965      -0.794244      26.852098           0.001309
           26              C       0.243752       9.251202       6.596004      -0.123732      34.860398 0.42264306E+03  0.98897550E+04                                 9.355814                            6.888358       0.047072       1.988933                    0.999525      29.392039      84.952616       0.621735       0.421007      -1.058785      -0.014512       0.005672      -0.020936       0.026097      -0.017334       0.005871      -0.002415      -0.001605      -0.064313      -0.022521      -0.006223       0.028745             11.504655       8.919445      -2.324631       2.249691       6.478806       0.106857      19.115715           0.001049
           27              C       2.243110      -0.614333       7.021039      -0.123535      35.822088 0.42014514E+03  0.98206436E+04                                 9.538624                            6.869847       0.014210       1.977881                    0.999574      29.417144      85.089338       0.622070       0.421237      -1.058220       0.005559      -0.003273      -0.025114       0.025929      -0.012935      -0.016467       0.014111       0.003908      -0.028915      -0.021557      -0.008263       0.029820             12.007513      10.116288      -2.900664       4.201554       6.765234      -1.177310      19.141017           0.000566
           28              C       0.558343       4.802920      12.022242       0.253198      38.278722 0.33987339E+03  0.75756133E+04                                10.485239                            6.429882      -0.263646       1.946475                    0.998805      25.300355      72.754080       0.602401       0.456163      -1.031684       0.009734       0.005254      -0.002416       0.011323       0.021420       0.015341      -0.015247       0.014983       0.190458      -0.058177      -0.009215       0.067392             15.621142      21.674551      11.933300      -0.945319      19.631294      -0.419284       5.557582           0.004993
           29              C      -0.597315       3.889185      12.126358       0.055360      41.562778 0.39985000E+03  0.91664590E+04                                10.573531                            6.696008      -0.081801       1.992025                    0.999174      26.326239      73.696726       0.635383       0.420500      -1.066170      -0.008270      -0.007166       0.001915       0.011109       0.007329      -0.009394       0.009727       0.012903      -0.007648      -0.018866       0.005418       0.013448             15.256510      20.983267       9.502410      -0.206813      19.050828      -1.693478       5.735434           0.000698
           30              C       5.197737       5.222964       0.264575      -0.129357      37.352751 0.42576568E+03  0.10014353E+05                                 9.867889                            6.953777      -0.021831       1.961163                    0.999643      29.904061      87.600193       0.611437       0.425895      -1.052236      -0.030959      -0.001101      -0.002255       0.031061      -0.013730       0.011650       0.002696       0.020476       0.010908      -0.021497       0.000767       0.020730             12.646177      16.022269       5.645029      -0.116991      16.486609      -1.761595       5.429653           0.001501
           31              C      -1.868403       4.376185      11.867907      -0.117865      35.303172 0.41264779E+03  0.96002423E+04                                 9.463535                            6.813530       0.034190       1.987970                    0.999551      29.144327      84.050175       0.624033       0.421887      -1.058014      -0.008799      -0.019530       0.008678       0.023112      -0.012581       0.000148      -0.007084      -0.047639       0.028959      -0.031824       0.006630       0.025194             11.925867      17.360336       5.087443       0.227245      13.217455      -1.246135       5.199810           0.000709
           32              C      -7.239807       8.841050       8.620738       0.245550      38.649246 0.34950979E+03  0.78416730E+04                                10.533615                            6.519552      -0.254404       1.947051                    0.998871      25.478755      73.404571       0.598617       0.456045      -1.032195       0.000451      -0.010313       0.008114       0.013130       0.036063       0.027996       0.001493       0.061687      -0.019518      -0.047361      -0.013566       0.060927             15.494639       8.757109       1.347968      -6.801770      10.894435      -8.443065      26.832373           0.005876
           33              C      -6.925067       9.456203       7.337059       0.046544      41.369361 0.40718059E+03  0.93734854E+04                                10.500723                            6.743735      -0.088294       1.984676                    0.999279      26.551487      74.391061       0.635253       0.418837      -1.067627       0.003845       0.007007      -0.011215       0.013771      -0.000025      -0.008280      -0.006668      -0.018204       0.025073      -0.016322       0.001200       0.015122             14.816498      11.439844       0.118139      -6.154339       9.663108      -7.242689      23.346542           0.001277
           34              C      -5.770560       9.102051       6.643774      -0.120782      35.409313 0.41436997E+03  0.96476053E+04                                 9.442868                            6.801287       0.072948       1.998667                    0.999587      29.222384      84.228837       0.628420       0.418625      -1.060371      -0.003784       0.011129      -0.022369       0.025270      -0.020399       0.009691      -0.000713      -0.002118      -0.043745      -0.021045      -0.007889       0.028934             11.855306      10.955519      -0.289077      -5.217167       7.940260      -4.400975      16.670140           0.000611
           35              C       7.706628      -0.978690       6.804234      -0.123615      34.913743 0.42166745E+03  0.98670858E+04                                 9.385711                            6.892437      -0.011822       1.971067                    0.999459      29.403116      85.150361       0.619556       0.422481      -1.057232       0.015332       0.008434      -0.018889       0.025748      -0.007650      -0.009774       0.016514       0.013946      -0.038281      -0.024665       0.000448       0.024216             11.530545       9.960885      -0.655869      -3.155056       8.491948      -5.300259      16.138803           0.000914
           36              C      -1.314764      10.222470       3.305964       0.250652      37.562351 0.34211303E+03  0.76375939E+04                                10.341393                            6.447932      -0.279966       1.939455                    0.998781      25.392010      73.060630       0.602028       0.455725      -1.031996      -0.003144      -0.003715      -0.014074       0.014892       0.043520      -0.009567      -0.011765       0.051211      -0.025944      -0.046991      -0.010850       0.057840             15.110295       8.661060      -1.750110       6.514722       7.202909      -0.871148      29.466917           0.006358
           37              C      -1.013154      10.170921       4.742753       0.040632      41.641872 0.41261211E+03  0.95256661E+04                                10.534273                            6.781579      -0.069438       1.988695                    0.999300      26.661748      74.694551       0.634749       0.417976      -1.068668       0.001955      -0.002572       0.010516       0.011001      -0.005088       0.004561      -0.000208      -0.010726       0.042999      -0.015151      -0.000002       0.015153             14.862333      10.566861      -2.799997       5.314832       7.167969      -0.794228      26.852169           0.001310
           38              C       1.999812      -0.500117       5.652842      -0.123732      34.860487 0.42264405E+03  0.98897864E+04                                 9.355838                            6.888372       0.047069       1.988932                    0.999525      29.392080      84.952841       0.621733       0.421007      -1.058784       0.014512      -0.005673       0.020936       0.026098      -0.017334       0.005871      -0.002414      -0.001605      -0.064313      -0.022521      -0.006223       0.028745             11.504689       8.919463      -2.324635       2.249693       6.478822       0.106863      19.115783           0.001055
           39              C       0.000454       9.365418       5.227807      -0.123532      35.821900 0.42014273E+03  0.98205702E+04                                 9.538578                            6.869819       0.014217       1.977884                    0.999574      29.417065      85.088950       0.622073       0.421235      -1.058221      -0.005559       0.003273       0.025114       0.025929      -0.012935      -0.016467       0.014111       0.003907      -0.028916      -0.021558      -0.008263       0.029820             12.007451      10.116235      -2.900649       4.201523       6.765203      -1.177298      19.140917           0.000563
           40              N       0.416458       4.347416       0.355217      -0.321976      39.767616 0.57349305E+03  0.14213619E+05                                 9.677398                            7.688990       0.303683       2.051890                    0.999775      31.000055      86.714572       0.639275       0.386582      -1.102157       0.088649      -0.263539      -0.008232       0.278172       0.183379       0.005704      -0.020507       0.175277       0.310245      -0.256109       0.103792       0.152317             11.489675      15.348879       3.598815      -0.723729      13.685491       0.240647       5.434656           0.014821
           41              N      -0.294701       3.211385       0.376040      -0.116131      33.892258 0.45734087E+03  0.10692621E+05                                 8.699376                            6.831858       0.393465       2.143306                    0.999495      27.206882      73.495150       0.684531       0.382709      -1.106871       0.202284       0.021067      -0.018347       0.204204      -0.001082       0.012244       0.004498      -0.094044       0.133174      -0.070548       0.023977       0.046570             10.543338      14.411252       3.582211      -0.540007      11.960655       0.128027       5.258107           0.027950
           42              N       0.529110       2.184528       0.259676      -0.017092      32.087090 0.41953938E+03  0.96249605E+04                                 8.607922                            6.671943      -0.118983       2.018728                    0.995239      25.703240      69.376376       0.670991       0.397890      -1.093262       0.062274       0.165129      -0.000389       0.176482      -0.030818       0.003697       0.006534       0.052624       0.108368      -0.059171       0.022434       0.036737             10.875360      11.345250       4.100095      -0.347948      15.716852       0.102530       5.563979           0.035285
           43              N       1.777934       2.627405       0.164135      -0.235749      35.765995 0.49472869E+03  0.11798676E+05                                 9.076857                            7.161380       0.407848       2.131262                    0.999603      28.424227      77.602254       0.660667       0.388739      -1.102325      -0.209066       0.109128       0.024837       0.237138       0.157968       0.017627      -0.013561      -0.023198       0.211651      -0.195511       0.072310       0.123202             11.189746      12.004279       5.129129      -0.291561      16.110368       0.177155       5.454592           0.010236
           44              N       6.510620      10.722930       2.725368      -0.223141      34.908219 0.49754084E+03  0.11873833E+05                                 8.927615                            7.184006       0.438559       2.144974                    0.999721      28.208971      76.855992       0.659793       0.388988      -1.102959      -0.091141       0.198586      -0.030473       0.220617       0.101046      -0.005121      -0.036087       0.113343       0.321843      -0.172431       0.053306       0.119125             10.862928       8.309058      -0.465465      -4.355102       8.032464      -2.246939      16.247260           0.010520
           45              N      10.307373       0.209627       1.709939      -0.029514      33.161267 0.43554786E+03  0.10099724E+05                                 8.814025                            6.818432      -0.283664       1.959238                    0.995094      26.184811      71.366873       0.659885       0.400280      -1.090166      -0.074242       0.011179       0.153277       0.170677      -0.002362       0.021672      -0.004440      -0.014248      -0.130398      -0.050813       0.020288       0.030525             11.122976       8.357130      -0.698313      -4.343548       8.993828      -2.433459      16.017969           0.025605
           46              N       9.567215       1.270468       1.996562      -0.114921      34.372718 0.45457278E+03  0.10611030E+05                                 8.779704                            6.803389       0.353336       2.132454                    0.998913      27.207440      73.421237       0.687185       0.381837      -1.107581       0.032731      -0.152368       0.127108       0.201106       0.012768      -0.005839       0.045838       0.055875      -0.003190      -0.063963       0.028651       0.035312             10.796609       7.145121      -0.651904      -2.551495      10.762561      -4.787375      14.482146           0.024815
           47              N       9.020906       1.106416       3.199399      -0.290768      37.039125 0.53359155E+03  0.12980648E+05                                 9.221185                            7.410036       0.361282       2.084687                    0.999832      30.072617      83.178169       0.652463       0.385889      -1.103310       0.165558      -0.159312      -0.129139       0.263565       0.154269       0.044456      -0.102248       0.053086       0.290615      -0.239230       0.087223       0.152007             10.783711       7.385412      -0.630935      -2.852580      10.275946      -4.344255      14.689776           0.014652
           48              N       3.101544      -0.590947       9.819900      -0.290991      36.649121 0.52576496E+03  0.12749297E+05                                 9.169205                            7.361757       0.382496       2.094438                    0.999833      29.917253      82.747401       0.653445       0.386547      -1.102303       0.154702      -0.199452       0.049703       0.257263       0.155387       0.020936      -0.011646       0.112179       0.421296      -0.236650       0.092763       0.143887             10.772876       7.698034      -1.819005       2.479134       7.627248       1.337636      16.993346           0.015199
           49              N       3.654931      -0.944475      10.977416      -0.126171      33.779541 0.45777995E+03  0.10711469E+05                                 8.678085                            6.833401       0.330408       2.120813                    0.998994      27.427731      74.257543       0.684330       0.382515      -1.106390       0.027014      -0.089154      -0.180327       0.202968       0.011226       0.023066      -0.033302       0.019375      -0.135725      -0.066993       0.028023       0.038971             10.492698       7.383963      -1.591622       2.343293       7.904242       1.737555      16.189889           0.027747
           50              N       4.406886      -2.020950      10.790008      -0.029683      32.260774 0.43096410E+03  0.99601382E+04                                 8.634826                            6.770317      -0.219597       1.978144                    0.995390      26.138676      70.961716       0.664467       0.398849      -1.091898      -0.081139       0.077815      -0.141929       0.181060       0.012487      -0.020642       0.039034       0.016274      -0.103856      -0.063985       0.031659       0.032327             10.762324       8.500493      -2.413325       3.787432       8.235450      -1.278794      15.551029           0.035721
           51              N       0.572424       8.995717       9.511229      -0.232596      34.107291 0.48879268E+03  0.11621592E+05                                 8.781757                            7.117432       0.422809       2.136729                    0.999749      28.364417      77.312388       0.662845       0.388645      -1.102428      -0.091371       0.170431       0.115363       0.225175       0.089867       0.045227      -0.067820       0.122804       0.290318      -0.180930       0.059428       0.121502             10.538353       8.277560      -2.211976       3.703562       7.646256      -1.569032      15.691242           0.011691
           52              N       1.827106       4.403669      11.893629      -0.321970      39.766435 0.57347237E+03  0.14212962E+05                                 9.677161                            7.688811       0.303748       2.051913                    0.999775      30.999656      86.712696       0.639288       0.386578      -1.102161      -0.088646       0.263537       0.008235       0.278168       0.183376       0.005708      -0.020514       0.175266       0.310226      -0.256101       0.103786       0.152315             11.489378      15.348567       3.598694      -0.723707      13.685028       0.240642       5.434540           0.014820
           53              N       2.538265       5.539700      11.872806      -0.116124      33.892750 0.45734805E+03  0.10692846E+05                                 8.699506                            6.831947       0.393416       2.143290                    0.999495      27.207036      73.496114       0.684520       0.382713      -1.106866      -0.202277      -0.021066       0.018346       0.204196      -0.001081       0.012245       0.004495      -0.094033       0.133180      -0.070543       0.023972       0.046571             10.543515      14.411558       3.582288      -0.540018      11.960803       0.128029       5.258183           0.027952
           54              N       1.714454       6.566557      11.989170      -0.017090      32.086958 0.41953756E+03  0.96249070E+04                                 8.607891                            6.671924      -0.118967       2.018733                    0.995239      25.703188      69.376164       0.670993       0.397890      -1.093263      -0.062274      -0.165129       0.000389       0.176482      -0.030819       0.003697       0.006534       0.052624       0.108370      -0.059173       0.022435       0.036738             10.875313      11.345285       4.100074      -0.347951      15.716691       0.102530       5.563963           0.035290
           55              N       0.465630       6.123680      12.084711      -0.235743      35.765837 0.49472611E+03  0.11798596E+05                                 9.076824                            7.161358       0.407858       2.131266                    0.999603      28.424154      77.601944       0.660668       0.388738      -1.102325       0.209066      -0.109129      -0.024837       0.237138       0.157969       0.017627      -0.013561      -0.023198       0.211652      -0.195512       0.072310       0.123202             11.189705      12.004337       5.129145      -0.291561      16.110202       0.177156       5.454576           0.010234
           56              N      -4.267056      -1.971845       9.523478      -0.223135      34.907958 0.49753712E+03  0.11873719E+05                                 8.927560                            7.183972       0.438569       2.144978                    0.999721      28.208872      76.855582       0.659796       0.388987      -1.102960       0.091141      -0.198587       0.030473       0.220617       0.101047      -0.005120      -0.036087       0.113345       0.321844      -0.172433       0.053308       0.119125             10.862840       8.308996      -0.465489      -4.355035       8.032443      -2.246911      16.247081           0.010516
           57              N      -8.063809       8.541458      10.538907      -0.029510      33.161058 0.43554481E+03  0.10099634E+05                                 8.813976                            6.818397      -0.283644       1.959246                    0.995094      26.184733      71.366561       0.659888       0.400279      -1.090167       0.074243      -0.011179      -0.153277       0.170677      -0.002362       0.021674      -0.004439      -0.014248      -0.130401      -0.050815       0.020290       0.030526             11.122904       8.357087      -0.698334      -4.343509       8.993788      -2.433421      16.017837           0.025610
           58              N      -7.323651       7.480617      10.252284      -0.114912      34.373501 0.45458263E+03  0.10611350E+05                                 8.779924                            6.803525       0.353289       2.132440                    0.998913      27.207695      73.422978       0.687166       0.381844      -1.107572      -0.032730       0.152362      -0.127103       0.201099       0.012772      -0.005834       0.045834       0.055871      -0.003190      -0.063958       0.028643       0.035315             10.796921       7.145296      -0.651912      -2.551577      10.762861      -4.787563      14.482607           0.024822
           59              N      -6.777342       7.644669       9.049447      -0.290772      37.041041 0.53362238E+03  0.12981623E+05                                 9.221626                            7.410347       0.361236       2.084672                    0.999832      30.073066      83.180926       0.652434       0.385900      -1.103299      -0.165559       0.159313       0.129139       0.263566       0.154275       0.044456      -0.102250       0.053093       0.290630      -0.239239       0.087227       0.152012             10.784276       7.385750      -0.630952      -2.852763      10.276453      -4.344548      14.690623           0.014670
           60              N      -0.857980       9.342032       2.428946      -0.290990      36.649633 0.52577258E+03  0.12749538E+05                                 9.169320                            7.361832       0.382473       2.094431                    0.999833      29.917381      82.748155       0.653438       0.386550      -1.102300      -0.154702       0.199451      -0.049704       0.257262       0.155389       0.020938      -0.011647       0.112179       0.421298      -0.236653       0.092764       0.143889             10.773033       7.698120      -1.819025       2.479180       7.627328       1.337663      16.993651           0.015214
           61              N      -1.411367       9.695560       1.271430      -0.126163      33.780044 0.45778674E+03  0.10711687E+05                                 8.678221                            6.833489       0.330361       2.120798                    0.998993      27.427888      74.258611       0.684319       0.382519      -1.106385      -0.027013       0.089150       0.180320       0.202960       0.011230       0.023063      -0.033299       0.019372      -0.135717      -0.066989       0.028021       0.038968             10.492886       7.384079      -1.591648       2.343343       7.904355       1.737588      16.190226           0.027754
           62              N      -2.163322      10.772035       1.458838      -0.029679      32.260566 0.43096089E+03  0.99600432E+04                                 8.634779                            6.770283      -0.219577       1.978152                    0.995390      26.138581      70.961331       0.664470       0.398848      -1.091899       0.081139      -0.077815       0.141929       0.181060       0.012487      -0.020643       0.039033       0.016274      -0.103858      -0.063986       0.031660       0.032326             10.762261       8.500437      -2.413315       3.787387       8.235415      -1.278773      15.550931           0.035727
           63              N       1.671140      -0.244632       2.737617      -0.232591      34.107112 0.48878977E+03  0.11621503E+05                                 8.781721                            7.117408       0.422816       2.136732                    0.999749      28.364337      77.312066       0.662847       0.388645      -1.102428       0.091371      -0.170432      -0.115362       0.225176       0.089867       0.045227      -0.067821       0.122806       0.290319      -0.180931       0.059428       0.121503             10.538304       8.277512      -2.211964       3.703521       7.646231      -1.569007      15.691167           0.011692

******************************************************
Auxiliary information for the entire system
The total spin magnetic moment of the unit cell is   14.791538
The total net atomic charge of the unit cell is   0.000001
Accuracy of reproducing the electrostatic potential in the unit cell:
  The inner radius (bohr) =    5.0000
  The outer radius (bohr) =   12.0000
  Valid grid points have density less than (e/(bohr^3)) =    0.0001
  The number of valid grid points were=       168045
  The rms potential error without charges in kcal/mol is=      4.97636
  The rms potential error with partial charges in kcal/mol is=      1.72754
  The RRMSE value at monopole order=      0.34715
  The rms potential error with partial charges and cloud penetration in kcal/mol is=      1.71917
  The RRMSE value at monopole order with cloud penetration is=      0.34547
  The rms potential error with partial charges and atomic dipoles in kcal/mol is=      0.57558
  The RRMSE value at dipole order=      0.11566
  The rms potential error with partial charges, atomic dipoles and cloud penetration in kcal/mol is=      0.56245
  The RRMSE value at dipole order with cloud penetration=      0.11303

******************************************************
The electron densities and ab initio electrostatic potential were computed in VASP using the PBE functional and
projector augmented wave method. See the main text of the journal article for a description of computational details.
The atomic charges, dipoles, and quadrupoles were computed with the DDEC6 method as described in
(a) T. A. Manz and N. Gabaldon Limas, RSC Adv. 6 (2016) 47771-47801 DOI: 10.1039/c6ra04656h
(b) N. Gabaldon Limas and T. A. Manz, RSC Adv. 8 (2018) 2678-2707 DOI: 10.1039/c7ra11829e.
For each atom in the material, the electron cloud parameters were fit to the spherically averaged atom-in-material
electron density using radial positions for which this density was between 10^-4 and 10^-2 electrons per cubic bohr.
The polarizabilities, dispersion coefficients, and quantum Drude oscillator (QDO) parameters were fit using the MCLF method.
The magnetic structure of the system was optimized in VASP from the default ferromagnetic initial guess using spin polarization.
The atomic spin moments (ASMs) were computed on this optimized magnetic structure using the DDEC6 partition as inputs
to the method of T. A. Manz and D. S. Sholl, J. Chem. Theory Comput. 7 (2011) 4146-4164 DOI: 10.1021/ct200539n.
The RMSE and RRMSE were computed using a uniform grid with Ewald summation.
