# Supplementary material for: A collection of forcefield precursors for metal–organic frameworks
Source: RSC Adv. 2019 Nov 13;9(63):36492–507. doi: 10.1039/c9ra07327b (PMC9075174; doi:10.1039/c9ra07327b)
Supplement: RA-009-C9RA07327B-s5913 [file RA-009-C9RA07327B-s5913.xyz]

   72
jmolscript: load "" {1 1 1} spacegroup "x,y,z" unitcell [{      8.603000     0.000000     0.000000 }, {     -2.867682    19.062910     0.000000 }, {      2.867682     9.531460    16.508962 }]
Mn     1.834274     8.445156     4.615411     0.726023
Mn     4.701943     9.305943     6.887539     0.726064
Mn     7.569606    10.843271     5.006013     0.725936
Mn     6.768726    20.149214    11.893551     0.725917
Mn     3.901057    19.288427     9.621423     0.725924
Mn     1.033394    17.751099    11.502949     0.725821
H      2.571719     7.838669     1.568351     0.108786
H      4.134020    11.404386     0.483713     0.119063
H      5.439397     6.970356     8.936301     0.109877
H      7.001700     4.248171     6.390619     0.117327
H     -0.295946    13.785345     6.004309     0.110253
H      1.266365    12.941813     9.634630     0.119240
H      6.031281    20.755701    14.940611     0.108786
H      4.468980    17.189984    16.025249     0.119048
H      3.163603    21.624014     7.572661     0.109876
H      1.601300    24.346199    10.118343     0.117312
H      8.898946    14.809025    10.504653     0.110252
H      7.336635    15.652557     6.874332     0.119226
C      4.177039     9.785946     2.534126     0.267903
C      3.506864     9.668708     1.284397     0.036576
C      2.694741     8.513496     0.944313    -0.119705
C      3.629024    10.646635     0.293860    -0.102594
C      7.044714     6.833102     6.767024     0.266611
C      6.374542     5.809424     7.493418     0.035787
C      5.562420     6.092509     8.663903    -0.122067
C      6.496705     4.462629     7.141777    -0.099635
C      1.309377    11.975322     7.207813     0.269259
C      0.639203    13.116238     7.731147     0.036909
C     -0.172922    13.988365     6.900746    -0.122058
C      0.761367    13.485105     9.073326    -0.102956
C      4.425961    18.808424    13.974836     0.267880
C      5.096136    18.925662    15.224565     0.036599
C      5.908259    20.080874    15.564649    -0.119689
C      4.973976    17.947735    16.215102    -0.102590
C      1.558286    21.761268     9.741938     0.266588
C      2.228458    22.784946     9.015544     0.035810
C      3.040580    22.501861     7.845059    -0.122043
C      2.106295    24.131741     9.367185    -0.099626
C      7.293623    16.619048     9.301149     0.269236
C      7.963797    15.478132     8.777815     0.036931
C      8.775922    14.606005     9.608216    -0.122037
C      7.841633    15.109265     7.435636    -0.102949
N      3.757215     9.274107     3.694706    -0.252693
N      4.707847     9.625818     4.594444    -0.056809
N      5.630947    10.280629     3.948944    -0.034515
N      5.346186    10.415022     2.676103    -0.243326
N      6.624886     8.094114     6.629999    -0.252894
N      7.575516     8.697454     5.875540    -0.055274
N      8.498618     7.811029     5.631207    -0.036385
N      8.213861     6.641520     6.151239    -0.240905
N      0.889550    11.226150     6.184257    -0.253857
N      1.840182    10.271098     6.038978    -0.054154
N      2.763285    10.502712     6.928811    -0.037151
N      2.478526    11.537829     7.681620    -0.242758
N      4.845785    19.320263    12.814256    -0.252681
N      3.895153    18.968552    11.914518    -0.056786
N      2.972053    18.313741    12.560018    -0.034493
N      3.256814    18.179348    13.832859    -0.243351
N      1.978114    20.500256     9.878963    -0.252874
N      1.027484    19.896916    10.633422    -0.055255
N      0.104382    20.783341    10.877755    -0.036367
N      0.389139    21.952850    10.357723    -0.240930
N      7.713450    17.368220    10.324705    -0.253842
N      6.762818    18.323272    10.469984    -0.054138
N      5.839715    18.091658     9.580151    -0.037124
N      6.124474    17.056541     8.827342    -0.242783
Cl     0.371073     9.856860     3.154863    -0.448842
Cl     3.238746     7.335219     6.395242    -0.448479
Cl     6.106410    11.402291     6.958858    -0.448370
Cl     8.231927    18.737510    13.354099    -0.448885
Cl     5.364254    21.259151    10.113720    -0.448528
Cl     2.496590    17.192079     9.550104    -0.448420

The following XYZ coordinates are in angstroms. Other properties are in atomic units.
The sperically averaged electron density of each atom fit to a function of the form exp(a - br)
eigen_1, eigen_2 and eigen_3 are the three eigenvalues of traceless quadrupole moment tensor
  atom number  atomic symbol              X              Y              Z     net charge C6 coefficient C8 coefficient C10 coefficient fluctuating dipole atomic polarizability isotropic forcefield polarizability              a              b squared Pearson coefficient          <r^3>          <r^4>         wp_QDO          m_QDO          q_QDO       dipole_x       dipole_y       dipole_z         dipole            Qxy            Qxz            Qyz     Q(x^2-y^2)  Q(3z^2 - R^2)        eigen_1        eigen_2        eigen_3 static polarizability      alpha(xx)      alpha(xy)      alpha(xz)      alpha(yy)      alpha(yz)      alpha(zz) atomic spin moment
            1             Mn       1.834274       8.445156       4.615411       0.726023     225.715963 0.56705235E+04  0.23719674E+06                                28.714775                           23.597073       0.407755       1.834453                    0.999408      64.678187     199.999175       0.397646       0.368234      -1.172161       0.016807      -0.133464      -0.091764       0.162836      -0.019109       0.058912       0.117573      -0.309489       0.098623      -0.195347      -0.019780       0.215127             36.654252      52.918730       3.774976      -9.175661      24.114412      -4.324332      32.929615           4.759259
            2             Mn       4.701943       9.305943       6.887539       0.726064     225.656638 0.56684007E+04  0.23708506E+06                                28.709322                           23.592009       0.408435       1.834760                    0.999427      64.670848     199.964947       0.397706       0.368214      -1.172181       0.016369      -0.012675       0.161531       0.162852       0.060616      -0.012692      -0.013009      -0.128027       0.640450      -0.195020      -0.019789       0.214809             36.648007      52.901288      -9.835983       1.320851      34.465858      -1.656387      22.576874           4.757699
            3             Mn       7.569606      10.843271       5.006013       0.725936     225.758481 0.56725033E+04  0.23730249E+06                                28.719856                           23.602580       0.408414       1.834691                    0.999442      64.682578     200.028568       0.397560       0.368278      -1.172116       0.017381       0.145733      -0.070869       0.162980      -0.041434      -0.046778      -0.104449      -0.332053       0.030475      -0.195718      -0.019305       0.215024             36.658277      52.919933       6.059525       7.850746      26.989873       5.978961      30.065025           4.754171
            4             Mn       6.768726      20.149214      11.893551       0.725917     225.736518 0.56711423E+04  0.23722985E+06                                28.716812                           23.598611       0.407669       1.834417                    0.999408      64.680566     200.011663       0.397625       0.368242      -1.172151      -0.016809       0.133452       0.091751       0.162819      -0.019108       0.058910       0.117555      -0.309447       0.098616      -0.195325      -0.019772       0.215096             36.657112      52.923555       3.775078      -9.175983      24.115939      -4.324782      32.931841           4.759114
            5             Mn       3.901057      19.288427       9.621423       0.725924     225.681386 0.56691568E+04  0.23712556E+06                                28.711829                           23.593934       0.408308       1.834710                    0.999427      64.673587     199.979831       0.397679       0.368225      -1.172167      -0.016370       0.012669      -0.161509       0.162830       0.060614      -0.012691      -0.013005      -0.128020       0.640316      -0.194994      -0.019770       0.214764             36.651456      52.907006      -9.836362       1.320968      34.468835      -1.656484      22.578526           4.757690
            6             Mn       1.033394      17.751099      11.502949       0.725821     225.778745 0.56731180E+04  0.23733545E+06                                28.721919                           23.604151       0.408313       1.834651                    0.999442      64.684798     200.040733       0.397538       0.368287      -1.172105      -0.017383      -0.145714       0.070866       0.162963      -0.041431      -0.046777      -0.104432      -0.332006       0.030485      -0.195696      -0.019294       0.214990             36.661149      52.924780       6.059753       7.850965      26.991535       5.979473      30.067134           4.754260
            7              H       2.571719       7.838669       1.568351       0.108786       1.194177 0.87269718E+01  0.86355847E+02                                 1.772777                            1.662431      -0.915443       2.441330                    0.998415       3.344352       8.984723       0.521222       1.187558      -0.732356      -0.008554      -0.032169       0.022163       0.039991       0.010506       0.006695      -0.006849      -0.017306      -0.000267      -0.018124       0.003527       0.014597              1.845458       1.483789       0.094887      -0.027258       1.791668      -0.432120       2.260916           0.002887
            8              H       4.134020      11.404386       0.483713       0.119063       1.218297 0.91626749E+01  0.91616422E+02                                 1.793459                            1.703462      -0.891971       2.459786                    0.998841       3.291481       8.837731       0.515800       1.187610      -0.733642       0.021159       0.033093       0.003899       0.039472       0.011104      -0.000339      -0.005191      -0.026356       0.004483      -0.018093       0.000092       0.018001              1.817665       1.736790       0.384561       0.216225       1.934960       0.145756       1.781245          -0.000085
            9              H       5.439397       6.970356       8.936301       0.109877       1.191343 0.87039030E+01  0.86090053E+02                                 1.771942                            1.661813      -0.874883       2.460841                    0.998741       3.339645       8.976747       0.520458       1.189820      -0.731842      -0.008033       0.034709       0.016313       0.039184       0.000425      -0.012574       0.007231      -0.016617       0.002023      -0.018198       0.003480       0.014717              1.844517       1.483320      -0.070896      -0.068521       2.515976       0.012690       1.534257           0.002886
           10              H       7.001700       4.248171       6.390619       0.117327       1.220654 0.91847671E+01  0.91903740E+02                                 1.797287                            1.706787      -0.898826       2.457137                    0.998817       3.293907       8.850938       0.514658       1.189384      -0.733280       0.021649      -0.013026      -0.031349       0.040263      -0.005870      -0.009084       0.007304      -0.022203       0.014981      -0.017610      -0.000121       0.017732              1.821651       1.740482      -0.005035      -0.442864       1.696876      -0.006368       2.027597          -0.000085
           11              H      -0.295946      13.785345       6.004309       0.110253       1.188219 0.86753537E+01  0.85736624E+02                                 1.768937                            1.659174      -0.874498       2.461739                    0.998756       3.334684       8.959496       0.520833       1.189948      -0.731828      -0.007692      -0.003018      -0.038253       0.039135      -0.011170       0.006191      -0.000454      -0.004587       0.036833      -0.018226       0.003414       0.014812              1.841266       1.481074      -0.023826       0.095393       1.765584       0.417559       2.277141           0.002881
           12              H       1.266365      12.941813       9.634630       0.119240       1.216424 0.91475075E+01  0.91457173E+02                                 1.795008                            1.704821      -0.900525       2.457019                    0.998770       3.286510       8.833568       0.514168       1.191478      -0.732803       0.021207      -0.019609       0.026975       0.039521      -0.005052       0.009705      -0.002064      -0.013432       0.041759      -0.017772       0.000081       0.017691              1.819296       1.738295      -0.380091       0.225205       1.947768      -0.139583       1.771825          -0.000087
           13              H       6.031281      20.755701      14.940611       0.108786       1.194279 0.87279449E+01  0.86368844E+02                                 1.772977                            1.662602      -0.915469       2.441327                    0.998415       3.344446       8.985477       0.521153       1.187671      -0.732331       0.008555       0.032168      -0.022167       0.039992       0.010505       0.006695      -0.006848      -0.017301      -0.000262      -0.018122       0.003528       0.014594              1.845675       1.483936       0.094907      -0.027267       1.791876      -0.432204       2.261213           0.002884
           14              H       4.468980      17.189984      16.025249       0.119048       1.218446 0.91641321E+01  0.91635485E+02                                 1.793694                            1.703669      -0.892013       2.459768                    0.998841       3.291621       8.838591       0.515731       1.187710      -0.733620      -0.021158      -0.033094      -0.003902       0.039472       0.011104      -0.000340      -0.005192      -0.026355       0.004488      -0.018093       0.000093       0.018000              1.817909       1.737015       0.384645       0.216273       1.935228       0.145787       1.781483          -0.000084
           15              H       3.163603      21.624014       7.572661       0.109876       1.191454 0.87049624E+01  0.86104207E+02                                 1.772162                            1.662001      -0.874901       2.460843                    0.998741       3.339744       8.977564       0.520381       1.189945      -0.731814       0.008034      -0.034712      -0.016310       0.039185       0.000426      -0.012573       0.007228      -0.016615       0.002020      -0.018196       0.003482       0.014714              1.844757       1.483481      -0.070916      -0.068535       2.516360       0.012693       1.534430           0.002886
           16              H       1.601300      24.346199      10.118343       0.117312       1.220801 0.91862018E+01  0.91922499E+02                                 1.797516                            1.706989      -0.898868       2.457118                    0.998817       3.294048       8.851785       0.514592       1.189479      -0.733259      -0.021648       0.013024       0.031350       0.040263      -0.005870      -0.009083       0.007303      -0.022206       0.014976      -0.017611      -0.000121       0.017731              1.821890       1.740702      -0.005036      -0.442959       1.697089      -0.006370       2.027878          -0.000087
           17              H       8.898946      14.809025      10.504653       0.110252       1.188318 0.86763013E+01  0.85749277E+02                                 1.769134                            1.659343      -0.874514       2.461742                    0.998756       3.334773       8.960230       0.520764       1.190061      -0.731802       0.007693       0.003022       0.038254       0.039137      -0.011170       0.006190      -0.000453      -0.004587       0.036825      -0.018225       0.003416       0.014809              1.841481       1.481219      -0.023828       0.095415       1.765784       0.417639       2.277440           0.002881
           18              H       7.336635      15.652557       6.874332       0.119226       1.216569 0.91489285E+01  0.91475778E+02                                 1.795239                            1.705025      -0.900564       2.457002                    0.998769       3.286645       8.834410       0.514100       1.191578      -0.732781      -0.021206       0.019612      -0.026974       0.039521      -0.005052       0.009705      -0.002062      -0.013433       0.041761      -0.017772       0.000081       0.017691              1.819536       1.738516      -0.380173       0.225253       1.948037      -0.139611       1.772056          -0.000086
           19              C       4.177039       9.785946       2.534126       0.267903      38.461362 0.32715860E+03  0.72177136E+04                                10.432416                            6.283192      -0.208732       1.964379                    0.999154      24.923220      71.131367       0.613523       0.452516      -1.034518       0.004969      -0.003609       0.022476       0.023299      -0.041314       0.002016       0.011169      -0.077301      -0.053057      -0.049028      -0.017453       0.066481             16.324257      13.041517       1.816422       8.967771       6.156039       0.469039      29.775216           0.008041
           20              C       3.506864       9.668708       1.284397       0.036576      45.623508 0.43773901E+03  0.10270993E+05                                11.275978                            7.049242      -0.146618       1.964526                    0.999036      27.042578      76.738524       0.613208       0.425697      -1.062257      -0.005029       0.001402      -0.015867       0.016704       0.008123       0.000744       0.000924       0.024315       0.027488      -0.019219       0.008539       0.010680             17.516202      11.510810       2.089024       9.400988       8.633429      -0.027800      32.404368           0.001368
           21              C       2.694741       8.513496       0.944313      -0.119705      36.970920 0.44335242E+03  0.10494673E+05                                 9.780323                            7.086444       0.070145       1.992278                    0.999586      29.684771      86.174330       0.609182       0.424755      -1.056893      -0.015950       0.009000      -0.020684       0.027627       0.007775      -0.008174      -0.024974      -0.028257      -0.054726      -0.030663      -0.006917       0.037580             12.980028       8.887265       2.179292       5.252720       8.059265       0.558385      21.993555           0.003559
           22              C       3.629024      10.646635       0.293860      -0.102594      36.609582 0.41302193E+03  0.96299926E+04                                 9.784328                            6.875367       0.004910       1.984319                    0.999311      29.114745      84.597007       0.612073       0.429190      -1.051420      -0.007898      -0.019848      -0.021485       0.030298       0.012721      -0.017612       0.004032      -0.018822      -0.073367      -0.034660       0.006177       0.028484             13.367368       8.196160       1.365019       5.211601       7.905526      -1.301940      24.000418           0.001174
           23              C       7.044714       6.833102       6.767024       0.266611      38.468808 0.32720865E+03  0.72191546E+04                                10.433827                            6.284036      -0.210158       1.963939                    0.999189      24.926208      71.143504       0.613424       0.452568      -1.034480       0.002635       0.020490      -0.007172       0.021868       0.022947       0.035006       0.022318      -0.021060       0.124490      -0.050573      -0.016358       0.066930             16.326466      13.045787       6.859709      -6.059335      23.464010     -10.463049      12.469600           0.008032
           24              C       6.374542       5.809424       7.493418       0.035787      45.630018 0.43791540E+03  0.10274845E+05                                11.270282                            7.046234      -0.142965       1.965705                    0.999092      27.051221      76.729715       0.613996       0.425163      -1.062728      -0.005868      -0.015007       0.007706       0.017861      -0.002945      -0.006531      -0.011566       0.004616      -0.024190      -0.017804       0.007691       0.010112             17.505501      11.504644       7.091433      -6.505936      26.468008     -10.270667      14.543849           0.001367
           25              C       5.562420       6.092509       8.663903      -0.122067      37.041080 0.44437255E+03  0.10525020E+05                                 9.792859                            7.094771       0.066961       1.991027                    0.999543      29.717977      86.300261       0.608793       0.424777      -1.056864      -0.016006      -0.022542       0.001838       0.027708      -0.012010      -0.001378       0.031057      -0.018763      -0.026358      -0.031866      -0.006316       0.038182             12.998616       8.900020       3.466137      -4.521896      18.049920      -6.326282      12.045909           0.003557
           26              C       6.496705       4.462629       7.141777      -0.099635      36.561099 0.41236426E+03  0.96111628E+04                                 9.776241                            6.869909       0.013209       1.986815                    0.999271      29.093804      84.530389       0.612293       0.429193      -1.051382      -0.006728      -0.010205       0.026558       0.029236      -0.021516      -0.003801       0.018832       0.019129       0.041343      -0.034630       0.004412       0.030218             13.354469       8.190177       3.825745      -3.786367      21.078677      -6.309340      10.794553           0.001179
           27              C       1.309377      11.975322       7.207813       0.269259      38.403422 0.32658639E+03  0.72024732E+04                                10.427048                            6.280923      -0.208420       1.964768                    0.999189      24.896020      71.058110       0.613116       0.452981      -1.034175       0.003832      -0.016896      -0.015229       0.023067       0.019112      -0.036516      -0.032816      -0.037051       0.065278      -0.048489      -0.017112       0.065602             16.314510      13.037137      -8.670482      -2.908456      24.260175       9.983993      11.646216           0.008035
           28              C       0.639203      13.116238       7.731147       0.036909      45.555639 0.43715239E+03  0.10252819E+05                                11.261440                            7.041956      -0.146148       1.964997                    0.999065      27.024804      76.647861       0.613918       0.425388      -1.062551      -0.005693       0.013173       0.009779       0.017366      -0.005146       0.005966       0.010271       0.005047      -0.031356      -0.018353       0.007381       0.010972             17.489280      11.495897      -9.171875      -2.885652      26.393477      10.286881      14.578467           0.001372
           29              C      -0.172922      13.988365       6.900746      -0.122058      37.050956 0.44459928E+03  0.10531202E+05                                 9.792512                            7.095191       0.074995       1.993221                    0.999570      29.724979      86.309704       0.608984       0.424610      -1.057021      -0.015991       0.013604       0.019151       0.028417       0.005118       0.011889      -0.005340       0.025391       0.102404      -0.031668      -0.006052       0.037720             12.996980       8.899860      -5.648474      -0.740580      19.023157       5.761144      11.067922           0.003561
           30              C       0.761367      13.485105       9.073326      -0.102956      36.646479 0.41361981E+03  0.96471625E+04                                 9.787384                            6.877768       0.007983       1.984833                    0.999321      29.140176      84.677665       0.612326       0.428869      -1.051645      -0.007372       0.028806      -0.006022       0.030338       0.008696       0.019247      -0.022796       0.011871       0.022050      -0.034823       0.005923       0.028900             13.370156       8.199201      -5.197865      -1.422833      18.853223       7.619176      13.058045           0.001175
           31              C       4.425961      18.808424      13.974836       0.267880      38.461582 0.32716221E+03  0.72178218E+04                                10.432456                            6.283236      -0.208714       1.964383                    0.999154      24.923479      71.132528       0.613519       0.452517      -1.034516      -0.004963       0.003606      -0.022473       0.023295      -0.041314       0.002022       0.011169      -0.077292      -0.053049      -0.049029      -0.017448       0.066476             16.324261      13.041610       1.816441       8.967753       6.156053       0.469029      29.775121           0.008041
           32              C       5.096136      18.925662      15.224565       0.036599      45.622932 0.43773359E+03  0.10270849E+05                                11.275946                            7.049250      -0.146664       1.964517                    0.999036      27.042339      76.738139       0.613200       0.425703      -1.062252       0.005036      -0.001408       0.015859       0.016699       0.008118       0.000737       0.000924       0.024316       0.027457      -0.019211       0.008539       0.010672             17.516083      11.510796       2.089068       9.400886       8.633468      -0.027836      32.403986           0.001370
           33              C       5.908259      20.080874      15.564649      -0.119689      36.970086 0.44334015E+03  0.10494328E+05                                 9.780186                            7.086340       0.070088       1.992269                    0.999585      29.684473      86.173709       0.609187       0.424755      -1.056892       0.015962      -0.009004       0.020676       0.027629       0.007771      -0.008170      -0.024970      -0.028247      -0.054713      -0.030657      -0.006913       0.037570             12.979803       8.887057       2.179238       5.252467       8.059221       0.558148      21.993132           0.003556
           34              C       4.973976      17.947735      16.215102      -0.102590      36.608931 0.41301281E+03  0.96297458E+04                                 9.784214                            6.875284       0.004906       1.984323                    0.999310      29.114627      84.597062       0.612077       0.429189      -1.051418       0.007908       0.019841       0.021478       0.030290       0.012718      -0.017609       0.004035      -0.018813      -0.073349      -0.034653       0.006178       0.028475             13.367157       8.196131       1.365121       5.211551       7.905539      -1.301791      23.999802           0.001174
           35              C       1.558286      21.761268       9.741938       0.266588      38.469013 0.32721211E+03  0.72192590E+04                                10.433868                            6.284081      -0.210131       1.963947                    0.999189      24.926454      71.144638       0.613419       0.452570      -1.034477      -0.002630      -0.020485       0.007172       0.021863       0.022952       0.035002       0.022314      -0.021055       0.124476      -0.050572      -0.016352       0.066924             16.326471      13.045890       6.859691      -6.059348      23.463943     -10.462996      12.469580           0.008032
           36              C       2.228458      22.784946       9.015544       0.035810      45.629468 0.43791027E+03  0.10274709E+05                                11.270256                            7.046245      -0.143009       1.965697                    0.999092      27.050981      76.729327       0.613988       0.425169      -1.062722       0.005875       0.015002      -0.007695       0.017855      -0.002949      -0.006523      -0.011559       0.004628      -0.024191      -0.017797       0.007697       0.010099             17.505393      11.504645       7.091332      -6.505934      26.467769     -10.270474      14.543764           0.001369
           37              C       3.040580      22.501861       7.845059      -0.122043      37.039849 0.44435475E+03  0.10524509E+05                                 9.792641                            7.094612       0.066917       1.991024                    0.999543      29.717504      86.298936       0.608801       0.424775      -1.056864       0.016020       0.022537      -0.001830       0.027711      -0.012004      -0.001376       0.031048      -0.018757      -0.026359      -0.031858      -0.006311       0.038169             12.998272       8.899732       3.465897      -4.521674      18.049641      -6.325911      12.045443           0.003557
           38              C       2.106295      24.131741       9.367185      -0.099626      36.560395 0.41235425E+03  0.96108907E+04                                 9.776119                            6.869819       0.013206       1.986820                    0.999271      29.093653      84.530337       0.612296       0.429192      -1.051380       0.006739       0.010202      -0.026548       0.029229      -0.021511      -0.003800       0.018824       0.019131       0.041337      -0.034622       0.004413       0.030210             13.354249       8.190146       3.825653      -3.786431      21.078066      -6.309141      10.794536           0.001175
           39              C       7.293623      16.619048       9.301149       0.269236      38.403649 0.32659002E+03  0.72025823E+04                                10.427092                            6.280968      -0.208401       1.964772                    0.999189      24.896278      71.059280       0.613111       0.452983      -1.034173      -0.003826       0.016895       0.015224       0.023062       0.019106      -0.036518      -0.032812      -0.037047       0.065266      -0.048489      -0.017107       0.065596             16.314520      13.037232      -8.670478      -2.908434      24.260108       9.983959      11.646219           0.008037
           40              C       7.963797      15.478132       8.777815       0.036931      45.555117 0.43714740E+03  0.10252688E+05                                11.261420                            7.041969      -0.146198       1.964986                    0.999065      27.024576      76.647532       0.613910       0.425394      -1.062545       0.005701      -0.013162      -0.009781       0.017362      -0.005137       0.005965       0.010265       0.005061      -0.031350      -0.018346       0.007380       0.010966             17.489184      11.495898      -9.171822      -2.885570      26.393206      10.286734      14.578448           0.001373
           41              C       8.775922      14.606005       9.608216      -0.122037      37.049941 0.44458456E+03  0.10530783E+05                                 9.792340                            7.095065       0.074939       1.993213                    0.999570      29.724592      86.308723       0.608990       0.424609      -1.057020       0.016004      -0.013594      -0.019151       0.028420       0.005117       0.011883      -0.005337       0.025389       0.102380      -0.031661      -0.006048       0.037709             12.996701       8.899619      -5.648201      -0.740493      19.022535       5.761066      11.067947           0.003561
           42              C       7.841633      15.109265       7.435636      -0.102949      36.645807 0.41361019E+03  0.96469023E+04                                 9.787273                            6.877685       0.007983       1.984839                    0.999321      29.140031      84.677671       0.612329       0.428869      -1.051643       0.007383      -0.028796       0.006019       0.030330       0.008694       0.019243      -0.022791       0.011868       0.022028      -0.034816       0.005924       0.028891             13.369955       8.199176      -5.197878      -1.422725      18.852910       7.618841      13.057779           0.001175
           43              N       3.757215       9.274107       3.694706      -0.252693      39.612310 0.51997776E+03  0.12566022E+05                                 9.740340                            7.351424       0.181183       2.072348                    0.998527      28.431753      78.339612       0.650285       0.389753      -1.100738       0.127272       0.075044       0.007233       0.147926      -0.040526       0.041979       0.028845      -0.002463       0.101992      -0.079833       0.021888       0.057944             12.743264      13.047950       2.174421       0.175890       6.198933      -1.384819      18.982909           0.026823
           44              N       4.707847       9.625818       4.594444      -0.056809      31.632359 0.43383288E+03  0.10001941E+05                                 8.360727                            6.704085       0.150756       2.087210                    0.998806      26.059247      69.718467       0.683843       0.388497      -1.103621      -0.022891       0.028500      -0.195151       0.198545      -0.002522       0.008932       0.030839       0.020745      -0.224908      -0.084215       0.035705       0.048510             10.345235      11.277425       1.397355       1.990889       5.558036      -0.942342      14.200244           0.037361
           45              N       5.630947      10.280629       3.948944      -0.034515      30.964991 0.38775640E+03  0.86801638E+04                                 8.178476                            6.261672       0.308497       2.146483                    0.999197      25.305778      66.411411       0.721580       0.379187      -1.111875      -0.147750      -0.071856      -0.100966       0.192841      -0.042228      -0.050081      -0.014884      -0.060401      -0.010054      -0.083439       0.027168       0.056271             10.552848      13.245425       2.161585       4.394619       5.522847       0.046330      12.890274           0.028108
           46              N       5.346186      10.415022       2.676103      -0.243326      34.254566 0.46505882E+03  0.10908305E+05                                 8.758753                            6.903889       0.483079       2.153344                    0.999846      28.179178      76.009157       0.679432       0.384336      -1.106746      -0.104647      -0.111631       0.181548       0.237428      -0.091538       0.133115       0.090283      -0.004906       0.021221      -0.211335       0.077448       0.133887             10.816402      12.242268       2.086319       4.494732       5.666597       0.121914      14.540342           0.010894
           47              N       6.624886       8.094114       6.629999      -0.252894      39.640568 0.52040011E+03  0.12579224E+05                                 9.746693                            7.355909       0.183031       2.072742                    0.998539      28.439568      78.379479       0.649865       0.389912      -1.100587       0.127267      -0.031491      -0.068383       0.147868       0.056332       0.014616      -0.037037      -0.015115       0.062565      -0.080012       0.021552       0.058460             12.752102      13.059708      -0.937821      -1.972002      16.995850      -4.846293       8.200748           0.026809
           48              N       7.575516       8.697454       5.875540      -0.055274      31.549948 0.43253811E+03  0.99635286E+04                                 8.342501                            6.691292       0.152880       2.088406                    0.998799      26.023354      69.567141       0.685000       0.388174      -1.103974      -0.022268      -0.184482       0.072633       0.199512       0.010028      -0.002996       0.029124       0.124890       0.083921      -0.084827       0.035538       0.049289             10.319924      11.251043       1.020973      -2.199588      12.821286      -3.260156       6.887443           0.037329
           49              N       8.498618       7.811029       5.631207      -0.036385      31.039248 0.38880377E+03  0.87095480E+04                                 8.191026                            6.269773       0.313658       2.147488                    0.999128      25.341234      66.528808       0.721168       0.379144      -1.111897      -0.146715      -0.051266       0.112732       0.191995      -0.022932       0.061678       0.022916      -0.044843       0.037240      -0.083411       0.025721       0.057690             10.571566      13.272457       2.733291      -4.079452      11.025066      -3.220263       7.417176           0.028175
           50              N       8.213861       6.641520       6.151239      -0.240905      34.240932 0.46480339E+03  0.10901051E+05                                 8.757048                            6.902472       0.487724       2.154646                    0.999844      28.170248      75.986024       0.679416       0.384389      -1.106684      -0.106756       0.213243       0.006995       0.238576       0.159770       0.011475      -0.048019       0.069842       0.240479      -0.210497       0.077485       0.133012             10.814373      12.241215       2.849694      -4.054156      12.212386      -3.902444       7.989518           0.010904
           51              N       0.889550      11.226150       6.184257      -0.253857      39.629352 0.52032273E+03  0.12575856E+05                                 9.741263                            7.352716       0.180779       2.072107                    0.998478      28.440114      78.355348       0.650410       0.389631      -1.100876       0.126677      -0.044252       0.061884       0.147766      -0.015791      -0.054637       0.006521      -0.063215      -0.085301      -0.078100       0.021505       0.056595             12.743351      13.051287      -1.238164       1.797319      14.585368       6.226016      10.593398           0.026792
           52              N       1.840182      10.271098       6.038978      -0.054154      31.533981 0.43231676E+03  0.99568840E+04                                 8.338866                            6.689003       0.157186       2.089736                    0.998830      26.016038      69.535998       0.685224       0.388107      -1.104052      -0.021027       0.155296       0.123174       0.199326      -0.006476      -0.004418      -0.060273       0.071731      -0.074532      -0.084865       0.035958       0.048908             10.314407      11.245161      -2.412964       0.216358      11.187708       4.196485       8.510353           0.037341
           53              N       2.763285      10.502712       6.928811      -0.037151      31.040546 0.38881557E+03  0.87102871E+04                                 8.193370                            6.271438       0.313563       2.147489                    0.999127      25.339714      66.536831       0.720768       0.379334      -1.111706      -0.147217       0.123435      -0.010904       0.192426       0.063820      -0.013628      -0.008780      -0.020628       0.104035      -0.082178       0.024380       0.057798             10.574726      13.275929      -4.900911      -0.327878      11.111442       3.174017       7.336807           0.028161
           54              N       2.478526      11.537829       7.681620      -0.242758      34.261530 0.46513648E+03  0.10910908E+05                                 8.760969                            6.905242       0.482059       2.152918                    0.999846      28.177525      76.014852       0.679230       0.384422      -1.106651      -0.104465      -0.101682      -0.187243       0.237302      -0.071009      -0.145970      -0.042176      -0.087155      -0.234406      -0.212125       0.076763       0.135362             10.819714      12.246558      -4.938605      -0.441657      12.431599       3.782611       7.780986           0.010895
           55              N       4.845785      19.320263      12.814256      -0.252681      39.611772 0.51997052E+03  0.12565807E+05                                 9.740266                            7.351387       0.181205       2.072361                    0.998527      28.431451      78.338724       0.650284       0.389755      -1.100737      -0.127266      -0.075045      -0.007237       0.147922      -0.040525       0.041976       0.028838      -0.002463       0.102003      -0.079828       0.021884       0.057943             12.743133      13.047876       2.174418       0.175825       6.198889      -1.384823      18.982634           0.026820
           56              N       3.895153      18.968552      11.914518      -0.056786      31.631051 0.43381222E+03  0.10001339E+05                                 8.360484                            6.703916       0.150767       2.087227                    0.998805      26.058550      69.715991       0.683854       0.388496      -1.103623       0.022891      -0.028499       0.195142       0.198536      -0.002515       0.008934       0.030837       0.020753      -0.224902      -0.084212       0.035700       0.048512             10.344900      11.277085       1.397325       1.990768       5.557896      -0.942316      14.199717           0.037358
           57              N       2.972053      18.313741      12.560018      -0.034493      30.964289 0.38774531E+03  0.86798639E+04                                 8.178398                            6.261615       0.308486       2.146493                    0.999197      25.305313      66.410253       0.721576       0.379190      -1.111870       0.147745       0.071852       0.100965       0.192835      -0.042224      -0.050081      -0.014886      -0.060393      -0.010030      -0.083437       0.027174       0.056263             10.552741      13.245289       2.161553       4.394553       5.522797       0.046318      12.890138           0.028106
           58              N       3.256814      18.179348      13.832859      -0.243351      34.257312 0.46510126E+03  0.10909585E+05                                 8.759345                            6.904304       0.483032       2.153321                    0.999846      28.179990      76.013148       0.679394       0.384347      -1.106735       0.104645       0.111632      -0.181557       0.237435      -0.091538       0.133121       0.090288      -0.004889       0.021191      -0.211342       0.077448       0.133895             10.817210      12.243261       2.086487       4.495168       5.666928       0.121931      14.541441           0.010894
           59              N       1.978114      20.500256       9.878963      -0.252874      39.639559 0.52038585E+03  0.12578796E+05                                 9.746544                            7.355824       0.183050       2.072758                    0.998539      28.439059      78.377864       0.649866       0.389914      -1.100586      -0.127261       0.031488       0.068386       0.147863       0.056329       0.014616      -0.037037      -0.015123       0.062542      -0.080007       0.021547       0.058460             12.751858      13.059525      -0.937860      -1.971953      16.995472      -4.846138       8.200578           0.026807
           60              N       1.027484      19.896916      10.633422      -0.055255      31.548796 0.43252000E+03  0.99629998E+04                                 8.342287                            6.691142       0.152895       2.088423                    0.998799      26.022736      69.564937       0.685010       0.388173      -1.103976       0.022269       0.184474      -0.072630       0.199503       0.010026      -0.003002       0.029123       0.124891       0.083906      -0.084825       0.035533       0.049292             10.319627      11.250745       1.020884      -2.199507      12.820885      -3.260017       6.887250           0.037327
           61              N       0.104382      20.783341      10.877755      -0.036367      31.038740 0.38879533E+03  0.87093239E+04                                 8.190983                            6.269739       0.313642       2.147493                    0.999128      25.340872      66.528025       0.721163       0.379148      -1.111893       0.146710       0.051267      -0.112729       0.191989      -0.022934       0.061676       0.022911      -0.044848       0.037226      -0.083409       0.025726       0.057683             10.571513      13.272395       2.733272      -4.079417      11.025015      -3.220240       7.417128           0.028171
           62              N       0.389139      21.952850      10.357723      -0.240930      34.243835 0.46484812E+03  0.10902401E+05                                 8.757675                            6.902911       0.487661       2.154618                    0.999844      28.171108      75.990258       0.679376       0.384401      -1.106672       0.106755      -0.213251      -0.006992       0.238582       0.159776       0.011473      -0.048018       0.069868       0.240479      -0.210505       0.077486       0.133019             10.815230      12.242264       2.850009      -4.054542      12.213336      -3.902809       7.990091           0.010902
           63              N       7.713450      17.368220      10.324705      -0.253842      39.628633 0.52031273E+03  0.12575557E+05                                 9.741159                            7.352659       0.180796       2.072120                    0.998478      28.439741      78.354200       0.650411       0.389633      -1.100874      -0.126672       0.044256      -0.061883       0.147763      -0.015790      -0.054634       0.006527      -0.063213      -0.085286      -0.078094       0.021501       0.056594             12.743176      13.051166      -1.238105       1.797338      14.585098       6.225893      10.593264           0.026790
           64              N       6.762818      18.323272      10.469984      -0.054138      31.532963 0.43230070E+03  0.99564148E+04                                 8.338675                            6.688869       0.157208       2.089754                    0.998829      26.015483      69.534009       0.685233       0.388106      -1.104053       0.021027      -0.155289      -0.123169       0.199317      -0.006481      -0.004414      -0.060269       0.071736      -0.074537      -0.084863       0.035951       0.048913             10.314145      11.244898      -2.412865       0.216389      11.187385       4.196345       8.510151           0.037339
           65              N       5.839715      18.091658       9.580151      -0.037124      31.039633 0.38880146E+03  0.87099027E+04                                 8.193256                            6.271357       0.313550       2.147500                    0.999126      25.339144      66.535337       0.720766       0.379338      -1.111702       0.147211      -0.123432       0.010901       0.192420       0.063818      -0.013624      -0.008772      -0.020629       0.104028      -0.082176       0.024386       0.057789             10.574566      13.275717      -4.900800      -0.327867      11.111262       3.173971       7.336718           0.028157
           66              N       6.124474      17.056541       8.827342      -0.242783      34.264315 0.46517945E+03  0.10912206E+05                                 8.761577                            6.905669       0.482011       2.152895                    0.999846      28.178315      76.018835       0.679191       0.384434      -1.106639       0.104463       0.101689       0.187248       0.237308      -0.071015      -0.145973      -0.042181      -0.087136      -0.234434      -0.212132       0.076762       0.135370             10.820544      12.247578      -4.939078      -0.441732      12.432547       3.782946       7.781508           0.010895
           67             Cl       0.371073       9.856860       3.154863      -0.448842     138.722971 0.39052841E+04  0.14880738E+06                                18.301548                           16.968643       1.015072       1.989359                    0.998140      73.802066     217.777574       0.581382       0.276486      -1.259277      -0.019435       0.024760      -0.166718       0.169663      -0.065728      -0.005797      -0.003263       0.082457       0.143693      -0.101752       0.046424       0.055328             20.520799      24.348533      -2.006459      -4.348357      12.054622       0.042152      25.159243           0.122903
           68             Cl       3.238746       7.335219       6.395242      -0.448479     138.688998 0.39041123E+04  0.14875221E+06                                18.299476                           16.966926       1.014714       1.989376                    0.998127      73.788794     217.733789       0.581366       0.276513      -1.259241      -0.019926      -0.156526       0.061541       0.169366       0.027149       0.060398      -0.047847      -0.005015      -0.118547      -0.102143       0.045892       0.056251             20.518510      24.345953      -2.761720       3.910808      21.843417      -5.695582      15.366161           0.122941
           69             Cl       6.106410      11.402291       6.958858      -0.448370     138.621688 0.39015997E+04  0.14863029E+06                                18.291839                           16.959908       1.018263       1.990302                    0.998128      73.780228     217.678505       0.581575       0.276462      -1.259318      -0.019394       0.131725       0.104884       0.169494       0.038768      -0.054211       0.050838       0.000118      -0.105250      -0.102777       0.046180       0.056597             20.509943      24.334830       4.765852       0.437088      21.908573       5.650618      15.286426           0.122914
           70             Cl       8.231927      18.737510      13.354099      -0.448885     138.733877 0.39056584E+04  0.14882542E+06                                18.302649                           16.969565       1.014994       1.989330                    0.998140      73.803713     217.786219       0.581360       0.276489      -1.259271       0.019442      -0.024761       0.166662       0.169610      -0.065744      -0.005806      -0.003254       0.082487       0.143649      -0.101766       0.046407       0.055359             20.522150      24.350411      -2.006697      -4.348713      12.055247       0.042148      25.160793           0.122896
           71             Cl       5.364254      21.259151      10.113720      -0.448528     138.701450 0.39045410E+04  0.14877288E+06                                18.300733                           16.967983       1.014623       1.989343                    0.998127      73.790692     217.743737       0.581340       0.276517      -1.259234       0.019923       0.156472      -0.061522       0.169309       0.027147       0.060418      -0.047851      -0.004964      -0.118547      -0.102158       0.045873       0.056285             20.520046      24.348071      -2.761925       3.911238      21.844930      -5.696036      15.367138           0.122928
           72             Cl       2.496590      17.192079       9.550104      -0.448420     138.634073 0.39020256E+04  0.14865081E+06                                18.293085                           16.960955       1.018181       1.990272                    0.998128      73.782122     217.688377       0.581550       0.276466      -1.259312       0.019402      -0.131672      -0.104856       0.169437       0.038788      -0.054223       0.050831       0.000149      -0.105309      -0.102796       0.046164       0.056632             20.511466      24.336928       4.766344       0.437064      21.910074       5.651073      15.287397           0.122912

******************************************************
Auxiliary information for the entire system
The total spin magnetic moment of the unit cell is   30.000475
The total net atomic charge of the unit cell is   0.000002
Accuracy of reproducing the electrostatic potential in the unit cell:
  The inner radius (bohr) =    5.0000
  The outer radius (bohr) =   12.0000
  Valid grid points have density less than (e/(bohr^3)) =    0.0001
  The number of valid grid points were=       392980
  The rms potential error without charges in kcal/mol is=      4.17528
  The rms potential error with partial charges in kcal/mol is=      0.83026
  The RRMSE value at monopole order=      0.19885
  The rms potential error with partial charges and cloud penetration in kcal/mol is=      0.82595
  The RRMSE value at monopole order with cloud penetration is=      0.19782
  The rms potential error with partial charges and atomic dipoles in kcal/mol is=      0.37283
  The RRMSE value at dipole order=      0.08929
  The rms potential error with partial charges, atomic dipoles and cloud penetration in kcal/mol is=      0.36841
  The RRMSE value at dipole order with cloud penetration=      0.08824

******************************************************
The electron densities and ab initio electrostatic potential were computed in VASP using the PBE functional and
projector augmented wave method. See the main text of the journal article for a description of computational details.
The atomic charges, dipoles, and quadrupoles were computed with the DDEC6 method as described in
(a) T. A. Manz and N. Gabaldon Limas, RSC Adv. 6 (2016) 47771-47801 DOI: 10.1039/c6ra04656h
(b) N. Gabaldon Limas and T. A. Manz, RSC Adv. 8 (2018) 2678-2707 DOI: 10.1039/c7ra11829e.
For each atom in the material, the electron cloud parameters were fit to the spherically averaged atom-in-material
electron density using radial positions for which this density was between 10^-4 and 10^-2 electrons per cubic bohr.
The polarizabilities, dispersion coefficients, and quantum Drude oscillator (QDO) parameters were fit using the MCLF method.
The magnetic structure of the system was optimized in VASP from the default ferromagnetic initial guess using spin polarization.
The atomic spin moments (ASMs) were computed on this optimized magnetic structure using the DDEC6 partition as inputs
to the method of T. A. Manz and D. S. Sholl, J. Chem. Theory Comput. 7 (2011) 4146-4164 DOI: 10.1021/ct200539n.
The RMSE and RRMSE were computed using a uniform grid with Ewald summation.
