# Supplementary material for: A collection of forcefield precursors for metal–organic frameworks
Source: RSC Adv. 2019 Nov 13;9(63):36492–507. doi: 10.1039/c9ra07327b (PMC9075174; doi:10.1039/c9ra07327b)
Supplement: RA-009-C9RA07327B-s5914 [file RA-009-C9RA07327B-s5914.xyz]

  260
jmolscript: load "" {1 1 1} spacegroup "x,y,z" unitcell [{     11.706000     0.000000     0.000000 }, {      0.000000    18.186000     0.000000 }, {      0.000000     0.000000    18.186000 }]
Ni     1.883495     9.872998    17.083928     1.029193
Ni    10.956816    10.786117    15.926571     0.857413
Ni     7.736495     8.313002     1.102072     1.028635
Ni     5.103816     7.399883     2.259429     0.861891
Ni    10.662995    10.195072     0.779998     0.970697
Ni     8.030316    11.352429     1.693117     0.859361
Ni     4.809995     7.990928    17.406002     1.033230
Ni     2.177316     6.833571    16.492883     0.862194
Ni     6.896005    17.406002     7.990928     1.033167
Ni     9.528684    16.492883     6.833571     0.860529
Ni     1.043005     0.779998    10.195072     1.033152
Ni     3.675684     1.693117    11.352429     0.860426
Ni     9.822505    17.083928     9.872998     1.033152
Ni     0.749184    15.926571    10.786117     0.860485
Ni     3.969505     1.102072     8.313002     1.033158
Ni     6.602184     2.259429     7.399883     0.860438
Ni     0.000000    13.537658    13.537658     0.831224
Ni     5.853000     4.648342     4.648342     0.831057
Ni     8.779500    13.741342     4.444658     0.831368
Ni     2.926500     4.444658    13.741342     0.831044
H     10.431217    10.109597    13.564937     0.339405
H      9.221987     9.884091    14.350573     0.325643
H      1.275954    14.972534    15.154394     0.320985
H      1.905737    15.143482    13.837727     0.311248
H     10.408975     7.910910    13.581305     0.091560
H      9.564973     6.768829    15.476286     0.158531
H      8.525480     7.852715    15.032548     0.167617
H      3.090384    13.723156    15.436277     0.074478
H      3.908633    13.906834    13.397626     0.143822
H      4.057300    12.428312    13.905016     0.168808
H      3.335039     8.694727    15.359896     0.397093
H      4.578217     8.076403     4.621063     0.339638
H      3.368987     8.301909     3.835427     0.325880
H      7.128954     3.213466     3.031606     0.320907
H      7.758737     3.042518     4.348273     0.311237
H      4.555975    10.275090     4.604695     0.091801
H      3.711973    11.417171     2.709714     0.159058
H      2.672480    10.333285     3.153452     0.168235
H      8.943384     4.462844     2.749723     0.074408
H      9.761633     4.279166     4.788374     0.143786
H      9.910300     5.757688     4.280984     0.168885
H      9.188039     9.491273     2.826104     0.393984
H      7.504717    13.714063     1.016597     0.339537
H      6.295487    12.928427     0.791091     0.325521
H     10.055454    12.124606     5.879534     0.320868
H     10.685237    13.441273     6.050482     0.311104
H      7.482475    13.697695    17.003910     0.091440
H      6.638473    11.802714    15.861829     0.158987
H      5.598980    12.246452    16.945715     0.167634
H      0.163884    11.842723     4.630156     0.074054
H      0.982133    13.881374     4.813834     0.143673
H      1.130800    13.373984     3.335312     0.168746
H      0.408539    11.919104    17.787727     0.394212
H      1.651717     4.471937    17.169403     0.339457
H      0.442487     5.257573    17.394909     0.325846
H      4.202454     6.061394    12.306466     0.320911
H      4.832237     4.744727    12.135518     0.311253
H      1.629475     4.488305     1.182090     0.091616
H      0.785473     6.383286     2.324171     0.158496
H     11.451980     5.939548     1.240285     0.167518
H      6.016884     6.343277    13.555844     0.074411
H      6.835133     4.304626    13.372166     0.143807
H      6.983800     4.812016    14.850688     0.168805
H      6.261539     6.266896     0.398273     0.396961
H     10.054283    17.169403     4.471937     0.339785
H     11.263513    17.394909     5.257573     0.325708
H      7.503546    12.306466     6.061394     0.320897
H      6.873763    12.135518     4.744727     0.311502
H     10.076525     1.182090     4.488305     0.092045
H     10.920527     2.324171     6.383286     0.159188
H      0.254020     1.240285     5.939548     0.168115
H      5.689116    13.555844     6.343277     0.074301
H      4.870867    13.372166     4.304626     0.144023
H      4.722200    14.850688     4.812016     0.168516
H      5.444461     0.398273     6.266896     0.397651
H      4.201283     1.016597    13.714063     0.339786
H      5.410513     0.791091    12.928427     0.325705
H      1.650546     5.879534    12.124606     0.320869
H      1.020763     6.050482    13.441273     0.311503
H      4.223525    17.003910    13.697695     0.092040
H      5.067527    15.861829    11.802714     0.159189
H      6.107020    16.945715    12.246452     0.168126
H     11.542116     4.630156    11.842723     0.074310
H     10.723867     4.813834    13.881374     0.144058
H     10.575200     3.335312    13.373984     0.168493
H     11.297461    17.787727    11.919104     0.397658
H      1.274783    13.564937    10.109597     0.339787
H      2.484013    14.350573     9.884091     0.325692
H     10.430046    15.154394    14.972534     0.320866
H      9.800263    13.837727    15.143482     0.311758
H      1.297025    13.581305     7.910910     0.092069
H      2.141027    15.476286     6.768829     0.159216
H      3.180520    15.032548     7.852715     0.168103
H      8.615616    15.436277    13.723156     0.074320
H      7.797367    13.397626    13.906834     0.144149
H      7.648700    13.905016    12.428312     0.168430
H      8.370961    15.359896     8.694727     0.397664
H      7.127783     4.621063     8.076403     0.339781
H      8.337013     3.835427     8.301909     0.325705
H      4.577046     3.031606     3.213466     0.320884
H      3.947263     4.348273     3.042518     0.311484
H      7.150025     4.604695    10.275090     0.092028
H      7.994027     2.709714    11.417171     0.159187
H      9.033520     3.153452    10.333285     0.168114
H      2.762616     2.749723     4.462844     0.074318
H      1.944367     4.788374     4.279166     0.144125
H      1.795700     4.280984     5.757688     0.168512
H      2.517961     2.826104     9.491273     0.397644
C      0.105354     8.147328    15.039822     0.590119
C     10.465164     8.341918    14.459689     0.074828
C      9.411624     7.723594    15.416272    -0.380453
C      9.423330     8.307365    16.809320     0.665703
C      1.755900    12.251908    15.287152     0.600051
C      2.505084    13.397626    14.712474     0.059197
C      3.418152    13.090283    13.552207    -0.374655
C      2.680674    12.639270    12.457410     0.621978
C      5.958354    10.038672     3.146178     0.589319
C      4.612164     9.844082     3.726311     0.075278
C      3.558624    10.462406     2.769728    -0.380296
C      3.570330     9.878635     1.376680     0.668937
C      7.608900     5.934092     2.898848     0.600476
C      8.358084     4.788374     3.473526     0.059009
C      9.271152     5.095717     4.633793    -0.374668
C      8.533674     5.546730     5.728590     0.622007
C      8.884854    12.239178    17.240328     0.584197
C      7.538664    12.819311    17.434918     0.075598
C      6.485124    11.862728    16.816594    -0.380867
C      6.496830    10.469680    17.400365     0.669251
C     10.535400    11.991848     3.158908     0.597489
C     11.284584    12.566526     4.304626     0.059165
C      0.491652    13.726793     3.997283    -0.374983
C     11.460174    14.821590     3.546270     0.622220
C      3.031854     5.946822     0.945672     0.590173
C      1.685664     5.366689     0.751082     0.074941
C      0.632124     6.323272     1.369406    -0.380752
C      0.643830     7.716320     0.785635     0.665054
C      4.682400     6.194152    15.027092     0.600706
C      5.431584     5.619474    13.881374     0.058957
C      6.344652     4.459207    14.188717    -0.374640
C      5.607174     3.364410    14.639730     0.621964
C      8.674146     0.945672     5.946822     0.589824
C     10.020336     0.751082     5.366689     0.075159
C     11.073876     1.369406     6.323272    -0.380283
C     11.062170     0.785635     7.716320     0.668881
C      7.023600    15.027092     6.194152     0.600878
C      6.274416    13.881374     5.619474     0.058785
C      5.361348    14.188717     4.459207    -0.374560
C      6.098826    14.639730     3.364410     0.621948
C      2.821146    17.240328    12.239178     0.589820
C      4.167336    17.434918    12.819311     0.075159
C      5.220876    16.816594    11.862728    -0.380280
C      5.209170    17.400365    10.469680     0.668871
C      1.170600     3.158908    11.991848     0.600880
C      0.421416     4.304626    12.566526     0.058851
C     11.214348     3.997283    13.726793    -0.374579
C      0.245826     3.546270    14.821590     0.622044
C     11.600646    15.039822     8.147328     0.589826
C      1.240836    14.459689     8.341918     0.075182
C      2.294376    15.416272     7.723594    -0.380290
C      2.282670    16.809320     8.307365     0.668883
C      9.950100    15.287152    12.251908     0.600901
C      9.200916    14.712474    13.397626     0.058805
C      8.287848    13.552207    13.090283    -0.374588
C      9.025326    12.457410    12.639270     0.622223
C      5.747646     3.146178    10.038672     0.589811
C      7.093836     3.726311     9.844082     0.075156
C      8.147376     2.769728    10.462406    -0.380281
C      8.135670     1.376680     9.878635     0.668869
C      4.097100     2.898848     5.934092     0.600874
C      3.347916     3.473526     4.788374     0.058846
C      2.434848     4.633793     5.095717    -0.374552
C      3.172326     5.728590     5.546730     0.622024
N     10.115155     9.780431    14.341480    -0.654897
N      1.533486    14.548800    14.405131    -0.677925
N      4.262155     8.405569     3.844520    -0.655234
N      7.386486     3.637200     3.780869    -0.677988
N      7.188655    12.937520     0.687431    -0.655590
N     10.312986    12.873869     5.455800    -0.677921
N      1.335655     5.248480    17.498569    -0.655157
N      4.459986     5.312131    12.730200    -0.677980
N     10.370345    17.498569     5.248480    -0.655153
N      7.246014    12.730200     5.312131    -0.677619
N      4.517345     0.687431    12.937520    -0.655141
N      1.393014     5.455800    12.873869    -0.677829
N      1.590845    14.341480     9.780431    -0.655158
N     10.172514    14.405131    14.548800    -0.677631
N      7.443845     3.844520     8.405569    -0.655144
N      4.319514     3.780869     3.637200    -0.677825
O      0.639148     9.345785    15.483560    -0.599652
O      0.682460     7.114363    15.194403    -0.478947
O      8.759600     7.614478    17.678611    -0.572214
O      9.986389     9.365790    17.153035    -0.547115
O      0.513893    12.215536    14.994357    -0.545207
O      2.451236    11.477185    15.987313    -0.523397
O      1.388332    12.655637    12.368299    -0.548568
O      3.301092    11.911830    11.529924    -0.634429
O      3.198079     8.560150    16.325572    -0.874646
O      6.492148     8.840215     2.702440    -0.599925
O      6.535460    11.071637     2.991597    -0.478325
O      2.906600    10.571522     0.507389    -0.571791
O      4.133389     8.820210     1.032965    -0.556417
O      6.366893     5.970464     3.191643    -0.546226
O      8.304236     6.708815     2.198687    -0.522989
O      7.241332     5.530363     5.817701    -0.548719
O      9.154092     6.274170     6.656076    -0.634431
O      9.051079     9.625850     1.860428    -0.857028
O      9.418648    11.795440     0.252785    -0.589631
O      9.461960    12.084597    16.207363    -0.480179
O      5.833100     9.600389    16.707478    -0.572659
O      7.059889    10.125965     0.272790    -0.555527
O      9.293393    12.284643     3.122536    -0.546438
O     11.230736    11.291687     2.384185    -0.514499
O     10.167832    14.910701     3.562637    -0.548293
O      0.374592    15.749076     2.818830    -0.634381
O      0.271579    10.953428    17.653150    -0.855707
O      3.565648     6.390560    17.933215    -0.600318
O      3.608960     6.101403     1.978637    -0.478827
O     -0.019900     8.585611     1.478522    -0.564063
O      1.206889     8.060035    17.913210    -0.556277
O      3.440393     5.901357    15.063464    -0.546162
O      5.377736     6.894313    15.801815    -0.523502
O      4.314832     3.275299    14.623363    -0.548704
O      6.227592     2.436924    15.367170    -0.634460
O      6.124579     7.232572     0.532850    -0.874665
O      8.140352    17.933215     6.390560    -0.600175
O      8.097040     1.978637     6.101403    -0.478479
O      0.019900     1.478522     8.585611    -0.572475
O     10.499111    17.913210     8.060035    -0.556729
O      8.265607    15.063464     5.901357    -0.546155
O      6.328264    15.801815     6.894313    -0.524159
O      7.391168    14.623363     3.275299    -0.548172
O      5.478408    15.367170     2.436924    -0.634086
O      5.581421     0.532850     7.232572    -0.874351
O      2.287352     0.252785    11.795440    -0.600168
O      2.244040    16.207363    12.084597    -0.478497
O      5.872900    16.707478     9.600389    -0.572458
O      4.646111     0.272790    10.125965    -0.556730
O      2.412607     3.122536    12.284643    -0.546116
O      0.475264     2.384185    11.291687    -0.524126
O      1.538168     3.562637    14.910701    -0.548663
O     11.331408     2.818830    15.749076    -0.634287
O     11.434421    17.653150    10.953428    -0.874346
O     11.066852    15.483560     9.345785    -0.600191
O     11.023540    15.194403     7.114363    -0.478396
O      2.946400    17.678611     7.614478    -0.572459
O      1.719611    17.153035     9.365790    -0.556729
O     11.192107    14.994357    12.215536    -0.546158
O      9.254764    15.987313    11.477185    -0.524138
O     10.317668    12.368299    12.655637    -0.548480
O      8.404908    11.529924    11.911830    -0.634359
O      8.507921    16.325572     8.560150    -0.874353
O      5.213852     2.702440     8.840215    -0.600178
O      5.170540     2.991597    11.071637    -0.478490
O      8.799400     0.507389    10.571522    -0.572460
O      7.572611     1.032965     8.820210    -0.556729
O      5.339107     3.191643     5.970464    -0.546105
O      3.401764     2.198687     6.708815    -0.524131
O      4.464668     5.817701     5.530363    -0.548706
O      2.551908     6.656076     6.274170    -0.634289
O      2.654921     1.860428     9.625850    -0.874348

The following XYZ coordinates are in angstroms. Other properties are in atomic units.
The sperically averaged electron density of each atom fit to a function of the form exp(a - br)
eigen_1, eigen_2 and eigen_3 are the three eigenvalues of traceless quadrupole moment tensor
  atom number  atomic symbol              X              Y              Z     net charge C6 coefficient C8 coefficient C10 coefficient fluctuating dipole atomic polarizability isotropic forcefield polarizability              a              b squared Pearson coefficient          <r^3>          <r^4>         wp_QDO          m_QDO          q_QDO       dipole_x       dipole_y       dipole_z         dipole            Qxy            Qxz            Qyz     Q(x^2-y^2)  Q(3z^2 - R^2)        eigen_1        eigen_2        eigen_3 static polarizability      alpha(xx)      alpha(xy)      alpha(xz)      alpha(yy)      alpha(yz)      alpha(zz) atomic spin moment
            1             Ni       1.883495       9.872998      17.083928       1.029193      70.301649 0.13698470E+04  0.40103634E+05                                14.171177                           12.292693       0.327708       2.043852                    0.993195      41.290584     106.225782       0.505756       0.413669      -1.140490      -0.008807      -0.006152      -0.000097       0.010743      -0.005449      -0.008329       0.012512      -0.025992      -0.064568      -0.026669      -0.002109       0.028778             16.438718      19.103594      -3.141547       2.596570      16.131797      -2.631486      14.080764           1.784713
            2             Ni      10.956816      10.786117      15.926571       0.857413      67.377192 0.14728871E+04  0.43943287E+05                                13.697016                           12.686878       0.449989       2.045722                    0.993601      44.128310     114.895493       0.500970       0.409799      -1.142286       0.038477       0.004057       0.043732       0.058391      -0.024015      -0.027387      -0.024421      -0.008392      -0.003928      -0.050874       0.024485       0.026389             15.167165      15.847482      -0.050047      -2.352381      15.949613      -1.736902      13.704399           1.727860
            3             Ni       7.736495       8.313002       1.102072       1.028635      70.306672 0.13701893E+04  0.40117665E+05                                14.173558                           12.295755       0.327083       2.043530                    0.993201      41.302728     106.275349       0.505580       0.413772      -1.140376      -0.010342       0.003572      -0.001319       0.011021       0.005801       0.008250       0.012970      -0.027885      -0.064408      -0.026753      -0.003154       0.029907             16.439990      19.114632       3.139246      -2.599388      16.126463      -2.626818      14.078875           1.781809
            4             Ni       5.103816       7.399883       2.259429       0.861891      67.278123 0.14698089E+04  0.43822817E+05                                13.678819                           12.669531       0.449291       2.046510                    0.993573      44.042820     114.586719       0.501620       0.409535      -1.142618       0.039124      -0.003729      -0.044170       0.059123       0.020609       0.025242      -0.022979      -0.008487      -0.006970      -0.046317       0.021413       0.024904             15.147479      15.826760       0.048806       2.344213      15.934350      -1.738052      13.681327           1.739307
            5             Ni      10.662995      10.195072       0.779998       0.970697      71.293387 0.13962960E+04  0.41198809E+05                                14.454650                           12.528409       0.205402       1.993580                    0.993978      42.407813     110.619465       0.492440       0.421547      -1.131681      -0.008764       0.000343      -0.003173       0.009327       0.012767      -0.013731      -0.018146       0.027688       0.073517      -0.033965      -0.004409       0.038374             16.779554      19.540963      -2.672360      -3.242081      14.345756       2.693668      16.451943          -0.140002
            6             Ni       8.030316      11.352429       1.693117       0.859361      67.350971 0.14718238E+04  0.43900507E+05                                13.691434                           12.679923       0.449905       2.046205                    0.993576      44.088525     114.750715       0.501284       0.409646      -1.142474       0.039509      -0.043793       0.003328       0.059076       0.025462      -0.020029       0.026113       0.001797       0.015077      -0.048165       0.020737       0.027429             15.164155      15.852434       2.346021      -0.045453      13.694403       1.742052      15.945626           1.731006
            7             Ni       4.809995       7.990928      17.406002       1.033230      70.193066 0.13670539E+04  0.39996163E+05                                14.150515                           12.275573       0.328196       2.044877                    0.993150      41.220800     105.966453       0.506459       0.413361      -1.140853      -0.009542       0.000027       0.004556       0.010573      -0.009462       0.007099      -0.013177       0.020690       0.071523      -0.027928      -0.002218       0.030147             16.413103      19.079280       2.592697       3.136876      14.056380       2.621347      16.103649           1.803018
            8             Ni       2.177316       6.833571      16.492883       0.862194      67.284652 0.14699962E+04  0.43828309E+05                                13.677635                           12.668719       0.450323       2.046833                    0.993571      44.038881     114.563661       0.501750       0.409431      -1.142730       0.038995       0.044112      -0.003814       0.059001      -0.025362       0.020976       0.022922      -0.000687       0.016587      -0.046610       0.021775       0.024835             15.145862      15.823615      -2.343299       0.046450      13.682141       1.738048      15.931829           1.741076
            9             Ni       6.896005      17.406002       7.990928       1.033167      70.206927 0.13673545E+04  0.40006738E+05                                14.151687                           12.276445       0.328270       2.044867                    0.993156      41.221569     105.967185       0.506476       0.413329      -1.140887       0.009513       0.004507      -0.000107       0.010527      -0.007765       0.009490      -0.013607      -0.025257      -0.067210      -0.028142      -0.002586       0.030728             16.414451      19.078020      -3.136290      -2.593766      16.107316       2.624107      14.058015           1.803115
           10             Ni       9.528684      16.492883       6.833571       0.860529      67.305525 0.14706847E+04  0.43857265E+05                                13.684186                           12.674751       0.448766       2.046062                    0.993587      44.066138     114.673699       0.501411       0.409629      -1.142506      -0.039113      -0.003791       0.044117       0.059080      -0.021043       0.024769       0.022614      -0.008477      -0.005954      -0.045990       0.021466       0.024524             15.153063      15.829424      -0.045141       2.344471      15.940568       1.742025      13.689197           1.737609
           11             Ni       1.043005       0.779998      10.195072       1.033152      70.207051 0.13673629E+04  0.40007070E+05                                14.151709                           12.276503       0.328265       2.044862                    0.993156      41.221837     105.968183       0.506473       0.413330      -1.140886       0.009514      -0.004508       0.000102       0.010528       0.007764      -0.009492      -0.013605      -0.025253      -0.067208      -0.028141      -0.002583       0.030724             16.414390      19.078126       3.136140       2.593652      16.107119       2.623848      14.057924           1.803101
           12             Ni       3.675684       1.693117      11.352429       0.860426      67.308139 0.14707586E+04  0.43860113E+05                                13.684601                           12.675122       0.448770       2.046035                    0.993590      44.068068     114.680379       0.501399       0.409632      -1.142501      -0.039110       0.003769      -0.044138       0.059093       0.021054      -0.024765       0.022588      -0.008447      -0.005936      -0.045975       0.021485       0.024490             15.153495      15.830367       0.045333      -2.344673      15.940686       1.741626      13.689432           1.737478
           13             Ni       9.822505      17.083928       9.872998       1.033152      70.207188 0.13673653E+04  0.40007157E+05                                14.151733                           12.276515       0.328270       2.044863                    0.993156      41.221846     105.968232       0.506473       0.413330      -1.140885       0.009514      -0.000105      -0.004510       0.010529       0.009492       0.007770       0.013615       0.020985       0.071474      -0.028146      -0.002585       0.030731             16.414456      19.077960      -2.593619       3.136192      14.057983      -2.623963      16.107425           1.803106
           14             Ni       0.749184      15.926571      10.786117       0.860485      67.307543 0.14707315E+04  0.43859003E+05                                13.684424                           12.674915       0.448802       2.046056                    0.993589      44.067090     114.676572       0.501410       0.409626      -1.142508      -0.039116       0.044140       0.003774       0.059098       0.024778       0.021037      -0.022594      -0.001253       0.015675      -0.045980       0.021479       0.024501             15.153399      15.829946       2.344652       0.045324      13.689187      -1.741954      15.941065           1.737590
           15             Ni       3.969505       1.102072       8.313002       1.033158      70.206869 0.13673605E+04  0.40006981E+05                                14.151686                           12.276494       0.328266       2.044863                    0.993156      41.221741     105.967893       0.506473       0.413330      -1.140886       0.009515       0.000105       0.004509       0.010530      -0.009492      -0.007763       0.013607       0.020983       0.071493      -0.028146      -0.002581       0.030727             16.414360      19.078249       2.593691      -3.136166      14.057915      -2.623837      16.106917           1.803093
           16             Ni       6.602184       2.259429       7.399883       0.860438      67.307712 0.14707516E+04  0.43859833E+05                                13.684517                           12.675080       0.448774       2.046040                    0.993590      44.067786     114.679398       0.501401       0.409632      -1.142502      -0.039108      -0.044134      -0.003771       0.059088      -0.024761      -0.021051      -0.022593      -0.001260       0.015649      -0.045975       0.021477       0.024497             15.153351      15.830034      -2.344506      -0.045425      13.689614      -1.741710      15.940405           1.737489
           17             Ni       0.000000      13.537658      13.537658       0.831224      82.272663 0.15597377E+04  0.46927115E+05                                15.299045                           12.788610       0.514261       2.073383                    0.992720      43.752867     112.206394       0.517735       0.393212      -1.161000      -0.000038      -0.064481      -0.064235       0.091017      -0.032343       0.032239      -0.034431      -0.025532       0.025768      -0.041696      -0.025900       0.067595             18.424188      21.396016      -3.649790       3.649795      16.937277      -7.601735      16.939272           1.670518
           18             Ni       5.853000       4.648342       4.648342       0.831057      82.271436 0.15597660E+04  0.46928718E+05                                15.299426                           12.789146       0.513785       2.073152                    0.992725      43.757929     112.224489       0.517693       0.393237      -1.160968       0.000005       0.064409       0.064325       0.091029       0.032381      -0.032337      -0.034337      -0.025484       0.025515      -0.041753      -0.025840       0.067592             18.423838      21.397189       3.649472      -3.648873      16.937390      -7.600211      16.936935           1.671511
           19             Ni       8.779500      13.741342       4.444658       0.831368      82.263918 0.15595341E+04  0.46920189E+05                                15.299211                           12.788489       0.513924       2.073254                    0.992722      43.754769     112.216013       0.517686       0.393256      -1.160950       0.000030       0.064282      -0.064418       0.091005      -0.032237      -0.032359       0.034013      -0.025094       0.025317      -0.041604      -0.025630       0.067233             18.424684      21.396086      -3.649759      -3.650033      16.939240       7.602553      16.938725           1.669330
           20             Ni       2.926500       4.444658      13.741342       0.831044      82.271928 0.15598110E+04  0.46930309E+05                                15.299275                           12.789234       0.513872       2.073183                    0.992724      43.757718     112.223447       0.517698       0.393232      -1.160975       0.000002      -0.064319       0.064419       0.091032       0.032331       0.032380       0.034377      -0.025561       0.025516      -0.041765      -0.025861       0.067625             18.423338      21.397117       3.648250       3.648401      16.936550       7.599540      16.936348           1.671736
           21              H      10.431217      10.109597      13.564937       0.339405       0.618271 0.41302011E+01  0.35317327E+02                                 1.356680                            1.316852      -1.163658       2.469032                    0.999686       2.608043       7.447021       0.454942       1.574468      -0.655075       0.016816       0.004904      -0.023685       0.029459      -0.007023      -0.013549       0.000177       0.015681      -0.006959      -0.013713      -0.005689       0.019402              1.380332       1.201431       0.068164      -0.148452       1.435568      -0.321364       1.503998          -0.000239
           22              H       9.221987       9.884091      14.350573       0.325643       0.581463 0.39492935E+01  0.33323988E+02                                 1.290177                            1.278815      -1.095450       2.496222                    0.999788       2.586923       7.287345       0.467457       1.552842      -0.658732      -0.028943       0.004593       0.002937       0.029452      -0.004351      -0.008295      -0.006005       0.012131      -0.034300      -0.017090       0.002252       0.014838              1.293425       1.531509      -0.104207      -0.060831       1.228152      -0.065758       1.120615           0.000369
           23              H       1.275954      14.972534      15.154394       0.320985       0.547860 0.35319086E+01  0.28074244E+02                                 1.097485                            1.095350      -0.939294       2.568214                    0.999975       2.198553       5.417994       0.604895       1.273877      -0.714529      -0.013145       0.011638       0.027035       0.032235      -0.011461      -0.008906      -0.002572      -0.019795       0.030175      -0.022740       0.009553       0.013187              1.086486       1.035723      -0.052978      -0.115194       1.035906       0.069319       1.187830           0.000654
           24              H       1.905737      15.143482      13.837727       0.311248       0.587474 0.36708252E+01  0.30308053E+02                                 1.260481                            1.197354      -1.218687       2.401421                    0.998548       2.743851       7.559812       0.506523       1.464580      -0.670759       0.004179       0.010649      -0.013873       0.017981      -0.011911      -0.005957       0.004126      -0.012514      -0.017692      -0.012306      -0.005933       0.018238              1.319698       1.134449       0.143374      -0.167592       1.435359      -0.395924       1.389285           0.001106
           25              H      10.408975       7.910910      13.581305       0.091560       1.153411 0.87697578E+01  0.86001743E+02                                 1.674678                            1.619996      -0.568379       2.590904                    0.999890       3.220053       8.329135       0.556564       1.122203      -0.750426      -0.008731      -0.011399      -0.044788       0.047033       0.001941       0.000284       0.001314      -0.007204       0.023374      -0.007987      -0.000035       0.008022              1.694094       1.402788      -0.033178       0.015562       1.673863       0.376807       2.005630           0.001359
           26              H       9.564973       6.768829      15.476286       0.158531       0.967926 0.73523607E+01  0.70766060E+02                                 1.637264                            1.600447      -0.861836       2.486850                    0.999140       3.298257       9.182334       0.487103       1.306432      -0.704344       0.002765      -0.027274       0.004664       0.027808      -0.001876       0.000154      -0.003581      -0.014228      -0.008651      -0.005958      -0.003846       0.009804              1.649143       1.488700      -0.130741      -0.030440       2.082511       0.100410       1.376218           0.000413
           27              H       8.525480       7.852715      15.032548       0.167617       0.920880 0.68488002E+01  0.64601818E+02                                 1.573926                            1.538467      -0.715233       2.565931                    0.999870       3.137583       8.578303       0.501052       1.295965      -0.707495      -0.024856       0.003503      -0.009145       0.026716      -0.002324       0.002377      -0.003132       0.007536       0.003832      -0.005963      -0.000118       0.006081              1.592266       2.034541       0.013439       0.214383       1.361539       0.008628       1.380717           0.000124
           28              H       3.090384      13.723156      15.436277       0.074478       1.232156 0.98299899E+01  0.99166853E+02                                 1.738166                            1.703801      -0.721332       2.507962                    0.999162       3.429877       8.991738       0.548247       1.107429      -0.753085       0.028619       0.016712       0.031422       0.045669      -0.000410       0.003772       0.007087       0.006749       0.007063      -0.009477       0.001160       0.008317              1.740361       1.788529       0.119897       0.342066       1.548984       0.035133       1.883572           0.000875
           29              H       3.908633      13.906834      13.397626       0.143822       0.983244 0.71868764E+01  0.68724007E+02                                 1.647578                            1.574894      -0.758130       2.523567                    0.999366       3.333746       9.226052       0.494930       1.294177      -0.706589       0.008975       0.017066      -0.001423       0.019334       0.006536      -0.002077       0.002262      -0.002620      -0.004188      -0.007489       0.000101       0.007387              1.698406       1.662454       0.384182      -0.153177       2.005956      -0.315100       1.426809           0.000252
           30              H       4.057300      12.428312      13.905016       0.168808       1.062032 0.79896774E+01  0.78644406E+02                                 1.763919                            1.686176      -0.938620       2.461945                    0.998241       3.314887       9.383012       0.466294       1.334466      -0.699464       0.013138      -0.022179       0.009522       0.027481      -0.006101       0.005538      -0.002105      -0.004922      -0.015142      -0.008807      -0.001866       0.010674              1.810929       1.971896      -0.421787       0.260998       1.826766      -0.336106       1.634124          -0.000047
           31              H       3.335039       8.694727      15.359896       0.397093       0.776942 0.59375133E+01  0.55649422E+02                                 1.584151                            1.583101      -1.628941       2.260719                    0.994710       2.769163       8.305087       0.412863       1.582865      -0.653555       0.006961       0.009328      -0.036296       0.038116       0.000727      -0.002526      -0.004405       0.001697       0.051357      -0.010165      -0.007930       0.018095              1.583043       1.493619      -0.036979      -0.059984       1.510396      -0.034052       1.745116           0.001490
           32              H       4.578217       8.076403       4.621063       0.339638       0.618042 0.41282829E+01  0.35297471E+02                                 1.356437                            1.316621      -1.164044       2.468954                    0.999688       2.607329       7.445063       0.454934       1.574647      -0.655044       0.016813      -0.004866       0.023682       0.029449       0.007026       0.013563       0.000159       0.015718      -0.006998      -0.013739      -0.005686       0.019425              1.380080       1.201189      -0.068116       0.148373       1.435298      -0.321294       1.503751          -0.000235
           33              H       3.368987       8.301909       3.835427       0.325880       0.580612 0.39414629E+01  0.33240065E+02                                 1.288787                            1.277450      -1.094527       2.496898                    0.999794       2.583947       7.276042       0.467778       1.552607      -0.658784      -0.028933      -0.004561      -0.002920       0.029436       0.004379       0.008272      -0.005973       0.012077      -0.034039      -0.017006       0.002226       0.014780              1.292029       1.529789       0.104027       0.060743       1.226822      -0.065624       1.119478           0.000378
           34              H       7.128954       3.213466       3.031606       0.320907       0.547751 0.35305733E+01  0.28058614E+02                                 1.096915                            1.094784      -0.939145       2.568191                    0.999975       2.198259       5.415296       0.605399       1.273043      -0.714707      -0.013129      -0.011632      -0.027033       0.032225       0.011457       0.008907      -0.002584      -0.019789       0.030236      -0.022746       0.009551       0.013195              1.085924       1.035205       0.052938       0.115110       1.035369       0.069281       1.187198           0.000663
           35              H       7.758737       3.042518       4.348273       0.311237       0.587516 0.36711805E+01  0.30311712E+02                                 1.260530                            1.197404      -1.218732       2.401396                    0.998547       2.743983       7.560259       0.506517       1.464560      -0.670762       0.004192      -0.010642       0.013877       0.017983       0.011904       0.005955       0.004128      -0.012512      -0.017681      -0.012299      -0.005931       0.018230              1.319744       1.134491      -0.143385       0.167589       1.435439      -0.395941       1.389302           0.001111
           36              H       4.555975      10.275090       4.604695       0.091801       1.151487 0.87507251E+01  0.85765500E+02                                 1.672632                            1.618102      -0.568343       2.591200                    0.999890       3.216807       8.317384       0.556978       1.122016      -0.750483      -0.008712       0.011467       0.044841       0.047097      -0.001968      -0.000281       0.001337      -0.007233       0.023333      -0.008006      -0.000011       0.008017              1.691972       1.401222       0.033072      -0.015610       1.671746       0.376102       2.002949           0.001352
           37              H       3.711973      11.417171       2.709714       0.159058       0.965384 0.73272528E+01  0.70461815E+02                                 1.634346                            1.597707      -0.859695       2.488336                    0.999164       3.292127       9.160225       0.487539       1.306425      -0.704368       0.002717       0.027350      -0.004539       0.027857       0.001854      -0.000114      -0.003555      -0.014355      -0.008499      -0.006044      -0.003777       0.009821              1.646143       1.486148       0.130406       0.030321       2.078384       0.100036       1.373898           0.000522
           38              H       2.672480      10.333285       3.153452       0.168235       0.919543 0.68360668E+01  0.64453708E+02                                 1.572696                            1.537286      -0.716314       2.565882                    0.999872       3.134176       8.567992       0.501107       1.296386      -0.707416      -0.024869      -0.003449       0.009170       0.026730       0.002324      -0.002381      -0.003091       0.007452       0.004127      -0.005933      -0.000120       0.006053              1.591012       2.032888      -0.013453      -0.214218       1.360481       0.008623       1.379667           0.000043
           39              H       8.943384       4.462844       2.749723       0.074408       1.232359 0.98313408E+01  0.99177431E+02                                 1.737784                            1.703442      -0.722589       2.507289                    0.999154       3.430298       8.990791       0.548571       1.106811      -0.753239       0.028601      -0.016691      -0.031403       0.045637       0.000426      -0.003734       0.007094       0.006757       0.007122      -0.009484       0.001187       0.008297              1.739974       1.788099      -0.119819      -0.341963       1.548664       0.035132       1.883160           0.000877
           40              H       9.761633       4.279166       4.788374       0.143786       0.983415 0.71884533E+01  0.68742750E+02                                 1.647751                            1.575051      -0.758156       2.523514                    0.999366       3.334089       9.227201       0.494914       1.294152      -0.706593       0.008970      -0.017056       0.001414       0.019323      -0.006534       0.002077       0.002262      -0.002620      -0.004204      -0.007486       0.000098       0.007388              1.698589       1.662595      -0.384223       0.153176       2.006237      -0.315157       1.426934           0.000257
           41              H       9.910300       5.757688       4.280984       0.168885       1.062180 0.79913659E+01  0.78669506E+02                                 1.764481                            1.686664      -0.939119       2.461782                    0.998236       3.315519       9.386992       0.466072       1.334958      -0.699361       0.013153       0.022188      -0.009528       0.027497       0.006112      -0.005541      -0.002079      -0.004860      -0.015128      -0.008806      -0.001858       0.010664              1.811547       1.972565       0.422015      -0.261183       1.827419      -0.336335       1.634656          -0.000038
           42              H       9.188039       9.491273       2.826104       0.393984       0.792519 0.60880594E+01  0.57382471E+02                                 1.600092                            1.598577      -1.689018       2.227802                    0.994485       2.798201       8.398483       0.412844       1.574055      -0.654881       0.007690      -0.009207       0.035751       0.037710      -0.000658       0.002652      -0.004484       0.002363       0.050203      -0.010309      -0.007467       0.017776              1.599024       1.507358       0.037652       0.061202       1.524370      -0.034927       1.765343          -0.001160
           43              H       7.504717      13.714063       1.016597       0.339537       0.618694 0.41341807E+01  0.35362124E+02                                 1.357589                            1.317713      -1.165251       2.468318                    0.999677       2.609470       7.453783       0.454647       1.575010      -0.654977       0.016801       0.023728       0.004880       0.029481       0.013581      -0.006978      -0.000167       0.011198      -0.019986      -0.013711      -0.005667       0.019378              1.381273       1.202144       0.148514       0.068187       1.505018       0.321716       1.436656          -0.000232
           44              H       6.295487      12.928427       0.791091       0.325521       0.581191 0.39466117E+01  0.33293628E+02                                 1.289498                            1.278160      -1.093805       2.496951                    0.999792       2.585810       7.281881       0.467727       1.552306      -0.658830      -0.028912      -0.002897       0.004520       0.029406       0.008279      -0.004362       0.005961       0.023007      -0.001117      -0.016979       0.002218       0.014761              1.292746       1.530607       0.060814      -0.104099       1.120094       0.065693       1.227536           0.000394
           45              H      10.055454      12.124606       5.879534       0.320868       0.548070 0.35337429E+01  0.28092635E+02                                 1.097792                            1.095655      -0.939429       2.568064                    0.999975       2.199151       5.419939       0.604790       1.273924      -0.714519      -0.013091      -0.027063       0.011600       0.032223       0.008879      -0.011425       0.002551      -0.024970       0.014529      -0.022686       0.009509       0.013176              1.086790       1.036019       0.115254      -0.053002       1.188166      -0.069332       1.036185           0.000644
           46              H      10.685237      13.441273       6.050482       0.311104       0.587804 0.36734600E+01  0.30335156E+02                                 1.260919                            1.197755      -1.218740       2.401278                    0.998543       2.744876       7.563227       0.506458       1.464508      -0.670769       0.004244       0.013872       0.010619       0.017978       0.005949      -0.011873      -0.004129       0.002559       0.027540      -0.012274      -0.005915       0.018189              1.320168       1.134820       0.167680       0.143445       1.389789       0.396137       1.435894           0.001032
           47              H       7.482475      13.697695      17.003910       0.091440       1.154060 0.87762701E+01  0.86084346E+02                                 1.675584                            1.620824      -0.568550       2.590865                    0.999889       3.220877       8.333048       0.556287       1.122517      -0.750349      -0.008557       0.044742      -0.011424       0.046964      -0.000250       0.001858      -0.001257      -0.015274      -0.000749      -0.007960      -0.000013       0.007973              1.695019       1.403495      -0.015669      -0.033169       2.006801      -0.377132       1.674761           0.001450
           48              H       6.638473      11.802714      15.861829       0.158987       0.966057 0.73341400E+01  0.70546549E+02                                 1.635244                            1.598559      -0.860931       2.487679                    0.999153       3.293880       9.167127       0.487349       1.306590      -0.704327       0.002846      -0.004521      -0.027289       0.027807      -0.000144      -0.001843       0.003535      -0.002975       0.025684      -0.006039      -0.003744       0.009783              1.647064       1.486933       0.030360      -0.130487       1.374614      -0.100114       2.079646           0.000528
           49              H       5.598980      12.246452      16.945715       0.167634       0.920424 0.68437045E+01  0.64536338E+02                                 1.572857                            1.537451      -0.714007       2.566386                    0.999875       3.136092       8.570726       0.501477       1.295216      -0.707656      -0.024722       0.009289       0.003475       0.026638      -0.002425      -0.002316       0.003076       0.001755      -0.013169      -0.005902      -0.000180       0.006081              1.591173       2.033101      -0.214183       0.013446       1.379782      -0.008604       1.360636          -0.000112
           50              H       0.163884      11.842723       4.630156       0.074054       1.235075 0.98595544E+01  0.99534394E+02                                 1.740291                            1.705833      -0.726268       2.505274                    0.999128       3.434857       9.006329       0.548205       1.106744      -0.753243       0.028574      -0.031405       0.016748       0.045643      -0.003740      -0.000409      -0.007214      -0.000114      -0.013972      -0.009640       0.001246       0.008394              1.742480       1.790778      -0.342715       0.120116       1.885962      -0.035224       1.550701           0.000930
           51              H       0.982133      13.881374       4.813834       0.143673       0.983767 0.71919127E+01  0.68784572E+02                                 1.648161                            1.575439      -0.758271       2.523358                    0.999363       3.335165       9.230970       0.494845       1.294167      -0.706586       0.008941       0.001371       0.017063       0.019312       0.002061       0.006527      -0.002276       0.000785       0.006068      -0.007479       0.000091       0.007387              1.699012       1.662993       0.153251       0.384301       1.427299       0.315290       2.006745           0.000253
           52              H       1.130800      13.373984       3.335312       0.168746       1.063867 0.80077514E+01  0.78872416E+02                                 1.766334                            1.688368      -0.942070       2.460173                    0.998210       3.318828       9.399318       0.465840       1.334919      -0.699355       0.013120      -0.009490      -0.022163       0.027448      -0.005597      -0.006132       0.002010       0.005247       0.015013      -0.008919      -0.001784       0.010703              1.813476       1.974856      -0.261569      -0.422704       1.636267       0.336790       1.829303          -0.000062
           53              H       0.408539      11.919104      17.787727       0.394212       0.789910 0.60619956E+01  0.57077189E+02                                 1.597020                            1.595576      -1.686354       2.229644                    0.994496       2.792526       8.377858       0.413056       1.574891      -0.654776       0.006528       0.035837       0.009845       0.037733       0.002461       0.000340       0.004504      -0.024485      -0.027019      -0.009775      -0.007978       0.017753              1.595909       1.504521       0.061254      -0.037436       1.761793       0.034797       1.521413          -0.001518
           54              H       1.651717       4.471937      17.169403       0.339457       0.618507 0.41321401E+01  0.35338077E+02                                 1.356987                            1.317122      -1.163971       2.468826                    0.999685       2.608549       7.448921       0.454915       1.574375      -0.655084       0.016805      -0.023689      -0.004870       0.029450      -0.013561       0.007014      -0.000140       0.011344      -0.020099      -0.013742      -0.005672       0.019413              1.380662       1.201623      -0.148458      -0.068171       1.504407       0.321534       1.435957          -0.000239
           55              H       0.442487       5.257573      17.394909       0.325846       0.580551 0.39410324E+01  0.33235832E+02                                 1.288736                            1.277414      -1.094581       2.496864                    0.999793       2.584105       7.276639       0.467762       1.552689      -0.658769      -0.028942       0.002954      -0.004535       0.029444      -0.008301       0.004385       0.005983       0.023051      -0.001169      -0.017020       0.002217       0.014803              1.291974       1.529652      -0.060761       0.103991       1.119464       0.065632       1.226806           0.000374
           56              H       4.202454       6.061394      12.306466       0.320911       0.547759 0.35306404E+01  0.28059330E+02                                 1.096934                            1.094801      -0.939137       2.568194                    0.999975       2.198275       5.415384       0.605388       1.273059      -0.714703      -0.013138       0.027028      -0.011635       0.032226      -0.008911       0.011463       0.002587      -0.025015       0.014577      -0.022754       0.009557       0.013197              1.085944       1.035223      -0.115114       0.052937       1.187226      -0.069281       1.035382           0.000662
           57              H       4.832237       4.744727      12.135518       0.311253       0.587491 0.36710171E+01  0.30310187E+02                                 1.260522                            1.197400      -1.218767       2.401390                    0.998547       2.743961       7.560308       0.506501       1.464615      -0.670752       0.004185      -0.013879      -0.010645       0.017984      -0.005959       0.011909      -0.004127       0.002589       0.027618      -0.012305      -0.005932       0.018238              1.319732       1.134490      -0.167589      -0.143382       1.389294       0.395927       1.435412           0.001114
           58              H       1.629475       4.488305       1.182090       0.091616       1.152901 0.87647948E+01  0.85940001E+02                                 1.674112                            1.619487      -0.568321       2.590991                    0.999890       3.219248       8.326132       0.556683       1.122133      -0.750445      -0.008810      -0.044757       0.011497       0.047042       0.000346      -0.001953      -0.001341      -0.015295      -0.000626      -0.008030       0.000030       0.008000              1.693496       1.402352       0.015567       0.033143       2.004909      -0.376572       1.673226           0.001270
           59              H       0.785473       6.383286       2.324171       0.158496       0.969412 0.73677039E+01  0.70956835E+02                                 1.639471                            1.602540      -0.865428       2.485164                    0.999115       3.301574       9.196956       0.486550       1.307124      -0.704190       0.002730       0.004528       0.027334       0.027841       0.000183       0.001873       0.003496      -0.002685       0.026036      -0.005954      -0.003912       0.009867              1.651366       1.490631      -0.030514       0.130994       1.377839      -0.100668       2.085627           0.000407
           60              H      11.451980       5.939548       1.240285       0.167518       0.921366 0.68534254E+01  0.64656734E+02                                 1.574488                            1.538989      -0.715650       2.565621                    0.999869       3.138737       8.582371       0.500963       1.295968      -0.707490      -0.024877      -0.009008      -0.003499       0.026688       0.002313       0.002317       0.003082       0.001943      -0.013044      -0.005894      -0.000099       0.005993              1.592852       2.035448       0.214525      -0.013374       1.381143      -0.008596       1.361964           0.000069
           61              H       6.016884       6.343277      13.555844       0.074411       1.232244 0.98301524E+01  0.99162426E+02                                 1.737689                            1.703348      -0.722140       2.507489                    0.999157       3.430093       8.990111       0.548582       1.106822      -0.753238       0.028602       0.031391      -0.016703       0.045634       0.003745       0.000423      -0.007088      -0.000172      -0.013693      -0.009480       0.001181       0.008299              1.739881       1.787998       0.341948      -0.119799       1.883085      -0.035128       1.548559           0.000879
           62              H       6.835133       4.304626      13.372166       0.143807       0.983367 0.71881148E+01  0.68739424E+02                                 1.647771                            1.575073      -0.758243       2.523502                    0.999365       3.334080       9.227486       0.494877       1.294249      -0.706572       0.008971      -0.001428      -0.017065       0.019332      -0.002086      -0.006536      -0.002259       0.000787       0.006034      -0.007492       0.000104       0.007388              1.698605       1.662619      -0.153176      -0.384223       1.426950       0.315149       2.006244           0.000258
           63              H       6.983800       4.812016      14.850688       0.168805       1.062427 0.79934834E+01  0.78693257E+02                                 1.764523                            1.686701      -0.939201       2.461661                    0.998235       3.315784       9.387017       0.466158       1.334662      -0.699420       0.013140       0.009514       0.022181       0.027480       0.005533       0.006110       0.002097       0.005105       0.014958      -0.008806      -0.001870       0.010676              1.811589       1.972633       0.261187       0.422044       1.634689       0.336323       1.827444          -0.000046
           64              H       6.261539       6.266896       0.398273       0.396961       0.777452 0.59427202E+01  0.55710593E+02                                 1.584819                            1.583767      -1.628425       2.260822                    0.994717       2.770499       8.310096       0.412786       1.582810      -0.653559       0.007144      -0.036254      -0.009242       0.038090      -0.002561      -0.000726       0.004402      -0.024827      -0.028161      -0.010143      -0.007947       0.018090              1.583710       1.494226      -0.060038       0.037012       1.745895       0.034091       1.511008           0.001399
           65              H      10.054283      17.169403       4.471937       0.339785       0.617931 0.41272644E+01  0.35286434E+02                                 1.356237                            1.316424      -1.164787       2.468704                    0.999686       2.606947       7.443622       0.454988       1.574565      -0.655056      -0.016819      -0.004853      -0.023686       0.029452      -0.007027       0.013565      -0.000195       0.015718      -0.006962      -0.013715      -0.005719       0.019433              1.379878       1.201051       0.068121       0.148379       1.435068       0.321211       1.503515          -0.000236
           66              H      11.263513      17.394909       5.257573       0.325708       0.581195 0.39466619E+01  0.33294857E+02                                 1.289592                            1.278237      -1.094675       2.496627                    0.999791       2.585671       7.282077       0.467665       1.552472      -0.658798       0.028901      -0.004573       0.002904       0.029405      -0.004364       0.008319       0.005965       0.012098      -0.034090      -0.017033       0.002218       0.014815              1.292835       1.530787      -0.104128       0.060770       1.227589       0.065702       1.120130           0.000386
           67              H       7.503546      12.306466       6.061394       0.320897       0.547958 0.35326676E+01  0.28081271E+02                                 1.097519                            1.095383      -0.938950       2.568281                    0.999975       2.198852       5.418503       0.604966       1.273682      -0.714570       0.013144      -0.011683       0.026984       0.032209      -0.011466       0.008899       0.002579      -0.019806       0.030204      -0.022749       0.009563       0.013186              1.086521       1.035765      -0.052977       0.115196       1.035915      -0.069315       1.187882           0.000655
           68              H       6.873763      12.135518       4.744727       0.311502       0.587021 0.36678111E+01  0.30281472E+02                                 1.260632                            1.197498      -1.218832       2.401615                    0.998549       2.743841       7.563262       0.506014       1.466135      -0.670481      -0.004167      -0.010667      -0.013877       0.017993      -0.011889       0.005952      -0.004160      -0.012490      -0.017695      -0.012271      -0.005957       0.018228              1.319859       1.134585       0.143389       0.167616       1.435540       0.395998       1.389453           0.001117
           69              H      10.076525       1.182090       4.488305       0.092045       1.150394 0.87400682E+01  0.85634866E+02                                 1.671615                            1.617156      -0.568482       2.591352                    0.999890       3.214861       8.311052       0.557122       1.122071      -0.750475       0.008700       0.011471      -0.044912       0.047163       0.001995      -0.000274      -0.001347      -0.007236       0.023484      -0.008046      -0.000023       0.008068              1.690938       1.400412      -0.033073      -0.015545       1.670809      -0.375779       2.001593           0.001360
           70              H      10.920527       2.324171       6.383286       0.159188       0.964994 0.73232605E+01  0.70414305E+02                                 1.633982                            1.597330      -0.859665       2.488474                    0.999166       3.291206       9.157272       0.487566       1.306519      -0.704351      -0.002742       0.027377       0.004481       0.027876      -0.001846      -0.000123       0.003545      -0.014360      -0.008344      -0.006066      -0.003732       0.009797              1.645799       1.485758      -0.130344       0.030319       2.078011      -0.100028       1.373628           0.000522
           71              H       0.254020       1.240285       5.939548       0.168115       0.918793 0.68281774E+01  0.64354162E+02                                 1.571193                            1.535884      -0.714489       2.566625                    0.999877       3.132233       8.558149       0.501639       1.295517      -0.707607       0.024828      -0.003416      -0.009270       0.026721      -0.002320      -0.002402       0.003066       0.007515       0.003994      -0.005926      -0.000146       0.006072              1.589445       2.030534       0.013392      -0.213889       1.359344      -0.008579       1.378458           0.000047
           72              H       5.689116      13.555844       6.343277       0.074301       1.232506 0.98326686E+01  0.99192025E+02                                 1.737727                            1.703391      -0.722415       2.507242                    0.999154       3.430736       8.991357       0.548671       1.106595      -0.753292      -0.028580      -0.016764       0.031324       0.045596      -0.000390      -0.003728      -0.007082       0.006729       0.007012      -0.009449       0.001167       0.008282              1.739917       1.788020       0.119796      -0.341937       1.548598      -0.035124       1.883132           0.000878
           73              H       4.870867      13.372166       4.304626       0.144023       0.982402 0.71793088E+01  0.68634926E+02                                 1.646826                            1.574225      -0.758078       2.523807                    0.999368       3.332114       9.221011       0.494950       1.294441      -0.706539      -0.008984      -0.017129      -0.001506       0.019400       0.006530       0.002098      -0.002250      -0.002615      -0.004143      -0.007493       0.000122       0.007371              1.697592       1.661600       0.383832       0.153037       2.004995       0.314881       1.426179           0.000260
           74              H       4.722200      14.850688       4.812016       0.168516       1.063717 0.80053307E+01  0.78835646E+02                                 1.765562                            1.687632      -0.939655       2.461150                    0.998228       3.317868       9.393117       0.466182       1.334158      -0.699516      -0.013119       0.022114       0.009461       0.027398      -0.006096      -0.005525       0.002121      -0.004885      -0.015141      -0.008784      -0.001883       0.010667              1.812683       1.973965      -0.422454      -0.261423       1.828488       0.336605       1.635595          -0.000045
           75              H       5.444461       0.398273       6.266896       0.397651       0.774235 0.59109980E+01  0.55344683E+02                                 1.581363                            1.580343      -1.627331       2.262287                    0.994711       2.763571       8.286912       0.412874       1.584430      -0.653326      -0.006994      -0.009236      -0.036372       0.038172       0.000719       0.002525       0.004411       0.001732       0.051449      -0.010195      -0.007930       0.018125              1.580251       1.491020      -0.036841       0.059821       1.507820       0.033971       1.741914           0.001483
           76              H       4.201283       1.016597      13.714063       0.339786       0.617831 0.41264370E+01  0.35277928E+02                                 1.356164                            1.316354      -1.164504       2.468855                    0.999688       2.606709       7.443023       0.454964       1.574714      -0.655034      -0.016818       0.004862       0.023689       0.029456       0.007027      -0.013561      -0.000182       0.015708      -0.006974      -0.013721      -0.005703       0.019425              1.379803       1.200991      -0.068119      -0.148372       1.434978       0.321182       1.503441          -0.000235
           77              H       5.410513       0.791091      12.928427       0.325705       0.581179 0.39464594E+01  0.33292395E+02                                 1.289525                            1.278169      -1.094531       2.496693                    0.999792       2.585482       7.281229       0.467701       1.552389      -0.658814       0.028902       0.004571      -0.002903       0.029405       0.004364      -0.008313       0.005970       0.012100      -0.034077      -0.017031       0.002220       0.014811              1.292769       1.530715       0.104121      -0.060764       1.227518       0.065692       1.120074           0.000385
           78              H       1.650546       5.879534      12.124606       0.320869       0.547819 0.35311476E+01  0.28064292E+02                                 1.097001                            1.094868      -0.938801       2.568313                    0.999975       2.198422       5.415788       0.605381       1.273032      -0.714709       0.013130       0.011681      -0.026987       0.032205       0.011468      -0.008905       0.002582      -0.019817       0.030181      -0.022754       0.009570       0.013184              1.086009       1.035283       0.052943      -0.115120       1.035447      -0.069292       1.187297           0.000663
           79              H       1.020763       6.050482      13.441273       0.311503       0.586980 0.36671757E+01  0.30272101E+02                                 1.260079                            1.197004      -1.218767       2.401592                    0.998551       2.742916       7.557903       0.506412       1.465180      -0.670653      -0.004186       0.010658       0.013852       0.017972       0.011912      -0.005945      -0.004167      -0.012483      -0.017764      -0.012271      -0.005985       0.018256              1.319249       1.134127      -0.143307      -0.167511       1.434843       0.395696       1.388778           0.001110
           80              H       4.223525      17.003910      13.697695       0.092040       1.150399 0.87401217E+01  0.85635726E+02                                 1.671633                            1.617170      -0.568473       2.591347                    0.999890       3.214921       8.311288       0.557113       1.122083      -0.750471       0.008702      -0.011474       0.044909       0.047161      -0.001994       0.000273      -0.001350      -0.007238       0.023470      -0.008044      -0.000020       0.008065              1.690960       1.400430       0.033075       0.015544       1.670818      -0.375790       2.001633           0.001361
           81              H       5.067527      15.861829      11.802714       0.159189       0.965008 0.73233888E+01  0.70415718E+02                                 1.633988                            1.597338      -0.859619       2.488497                    0.999167       3.291163       9.157109       0.487569       1.306510      -0.704353      -0.002736      -0.027376      -0.004483       0.027875       0.001845       0.000122       0.003545      -0.014359      -0.008345      -0.006065      -0.003732       0.009796              1.645803       1.485770       0.130341      -0.030319       2.078000      -0.100028       1.373637           0.000520
           82              H       6.107020      16.945715      12.246452       0.168126       0.918779 0.68280431E+01  0.64352644E+02                                 1.571188                            1.535878      -0.714503       2.566629                    0.999877       3.132173       8.557996       0.501635       1.295532      -0.707604       0.024831       0.003412       0.009269       0.026724       0.002318       0.002402       0.003067       0.007516       0.003993      -0.005926      -0.000146       0.006071              1.589442       2.030533      -0.013392       0.213893       1.359336      -0.008580       1.378458           0.000047
           83              H      11.542116       4.630156      11.842723       0.074310       1.232567 0.98333836E+01  0.99201967E+02                                 1.737866                            1.703522      -0.722306       2.507304                    0.999155       3.430767       8.991836       0.548612       1.106684      -0.753270      -0.028586       0.016775      -0.031318       0.045600       0.000391       0.003734      -0.007079       0.006723       0.007004      -0.009446       0.001164       0.008282              1.740058       1.788138      -0.119838       0.341956       1.548730      -0.035136       1.883305           0.000881
           84              H      10.723867       4.813834      13.881374       0.144058       0.982899 0.71840910E+01  0.68695924E+02                                 1.647727                            1.575010      -0.759691       2.523061                    0.999359       3.333599       9.227834       0.494676       1.294869      -0.706441      -0.008973       0.017130       0.001507       0.019396      -0.006502      -0.002095      -0.002258      -0.002612      -0.004094      -0.007476       0.000140       0.007336              1.698584       1.662520      -0.384236      -0.153199       2.006310       0.315203       1.426922           0.000253
           85              H      10.575200       3.335312      13.373984       0.168493       1.063770 0.80058481E+01  0.78841992E+02                                 1.765615                            1.687681      -0.939627       2.461139                    0.998228       3.318016       9.393602       0.466177       1.334150      -0.699518      -0.013115      -0.022110      -0.009456       0.027391       0.006098       0.005527       0.002119      -0.004887      -0.015135      -0.008786      -0.001882       0.010668              1.812741       1.973945       0.422457       0.261422       1.828617       0.336652       1.635661          -0.000041
           86              H      11.297461      17.787727      11.919104       0.397658       0.774145 0.59101011E+01  0.55334275E+02                                 1.581253                            1.580233      -1.627270       2.262328                    0.994712       2.763436       8.286400       0.412884       1.584450      -0.653323      -0.006996       0.009234       0.036374       0.038174      -0.000719      -0.002526       0.004410       0.001730       0.051455      -0.010195      -0.007932       0.018127              1.580144       1.490916       0.036835      -0.059815       1.507719       0.033962       1.741796           0.001483
           87              H       1.274783      13.564937      10.109597       0.339787       0.617792 0.41260376E+01  0.35273108E+02                                 1.356019                            1.316220      -1.164461       2.468883                    0.999688       2.606517       7.441947       0.455030       1.574545      -0.655062      -0.016821      -0.023692       0.004861       0.029460       0.013564       0.007028       0.000182       0.011332      -0.020084      -0.013723      -0.005704       0.019427              1.379651       1.200877       0.148352      -0.068109       1.503258      -0.321122       1.434819          -0.000238
           88              H       2.484013      14.350573       9.884091       0.325692       0.581217 0.39467931E+01  0.33295891E+02                                 1.289574                            1.278217      -1.094524       2.496684                    0.999792       2.585587       7.281582       0.467696       1.552373      -0.658816       0.028901       0.002904       0.004570       0.029403       0.008314       0.004366      -0.005971       0.023088      -0.001114      -0.017032       0.002220       0.014812              1.292818       1.530774       0.060763       0.104130       1.120110      -0.065698       1.227570           0.000384
           89              H      10.430046      15.154394      14.972534       0.320866       0.547811 0.35311725E+01  0.28065011E+02                                 1.097078                            1.094949      -0.938498       2.568468                    0.999975       2.198426       5.416145       0.605285       1.273209      -0.714672       0.013110       0.026965       0.011719       0.032192       0.008900       0.011460      -0.002568      -0.024989       0.014655      -0.022742       0.009562       0.013179              1.086085       1.035358       0.115124       0.052948       1.187378       0.069288       1.035519           0.000658
           90              H       9.800263      13.837727      15.143482       0.311758       0.586540 0.36640739E+01  0.30243497E+02                                 1.260051                            1.196974      -1.218609       2.401866                    0.998557       2.742607       7.559450       0.506060       1.466347      -0.670444      -0.004198      -0.013818       0.010673       0.017958       0.005919       0.011870       0.004220       0.002691       0.027556      -0.012195      -0.006039       0.018234              1.319224       1.134096       0.167506      -0.143300       1.388748      -0.395698       1.434829           0.001110
           91              H       1.297025      13.581305       7.910910       0.092069       1.150246 0.87386477E+01  0.85617529E+02                                 1.671483                            1.617035      -0.568445       2.591395                    0.999890       3.214621       8.310285       0.557137       1.122085      -0.750472       0.008685      -0.044914      -0.011493       0.047168      -0.000263      -0.001987       0.001356      -0.015363      -0.000860      -0.008048      -0.000020       0.008067              1.690800       1.400313      -0.015530       0.033081       2.001410       0.375735       1.670676           0.001360
           92              H       2.141027      15.476286       6.768829       0.159216       0.964929 0.73226876E+01  0.70407891E+02                                 1.633956                            1.597306      -0.859759       2.488456                    0.999166       3.291125       9.157188       0.487549       1.306583      -0.704338      -0.002746       0.004479      -0.027383       0.027882      -0.000122       0.001847      -0.003548      -0.003006       0.025709      -0.006065      -0.003733       0.009798              1.645770       1.485743       0.030323       0.130353       1.373604       0.100029       2.077963           0.000521
           93              H       3.180520      15.032548       7.852715       0.168103       0.918870 0.68288988E+01  0.64362616E+02                                 1.571274                            1.535958      -0.714499       2.566607                    0.999877       3.132368       8.558609       0.501630       1.295506      -0.707609       0.024824      -0.009267       0.003411       0.026716      -0.002401       0.002319      -0.003065       0.001761      -0.013269      -0.005925      -0.000145       0.006070              1.589531       2.030669      -0.213910      -0.013393       1.378520       0.008581       1.359403           0.000046
           94              H       8.615616      15.436277      13.723156       0.074320       1.232362 0.98312212E+01  0.99173999E+02                                 1.737619                            1.703291      -0.722150       2.507379                    0.999156       3.430479       8.990595       0.548674       1.106628      -0.753285      -0.028581       0.031305       0.016791       0.045594      -0.003729       0.000386       0.007073      -0.000150      -0.013535      -0.009429       0.001154       0.008275              1.739806       1.787880      -0.341885      -0.119803       1.883010       0.035131       1.548527           0.000879
           95              H       7.797367      13.397626      13.906834       0.144149       0.982264 0.71782222E+01  0.68624649E+02                                 1.646944                            1.574318      -0.758934       2.523509                    0.999364       3.332130       9.222251       0.494816       1.294790      -0.706463      -0.008966      -0.001515       0.017177       0.019436       0.002113      -0.006535       0.002260       0.000759       0.006040      -0.007512       0.000131       0.007381              1.697733       1.661670       0.153055      -0.383886       1.426277      -0.314950       2.005252           0.000259
           96              H       7.648700      13.905016      12.428312       0.168430       1.064127 0.80091828E+01  0.78882587E+02                                 1.765945                            1.687977      -0.939846       2.460967                    0.998225       3.318641       9.395655       0.466162       1.334063      -0.699533      -0.013105       0.009459      -0.022097       0.027377      -0.005529       0.006098      -0.002123       0.005118       0.014904      -0.008788      -0.001883       0.010670              1.813087       1.974391      -0.261511       0.422591       1.635950      -0.336732       1.828921          -0.000043
           97              H       8.370961      15.359896       8.694727       0.397664       0.774188 0.59106277E+01  0.55341039E+02                                 1.581380                            1.580359      -1.627322       2.262313                    0.994710       2.763597       8.287314       0.412841       1.584562      -0.653305      -0.006993      -0.036372       0.009235       0.038172       0.002526      -0.000718      -0.004411      -0.024854      -0.028314      -0.010192      -0.007930       0.018122              1.580270       1.491033       0.059821       0.036840       1.741934      -0.033963       1.507842           0.001482
           98              H       7.127783       4.621063       8.076403       0.339781       0.617865 0.41267603E+01  0.35281651E+02                                 1.356249                            1.316433      -1.164600       2.468801                    0.999687       2.606902       7.443860       0.454933       1.574778      -0.655022      -0.016818       0.023687      -0.004862       0.029454      -0.013563      -0.007027       0.000184       0.011343      -0.020072      -0.013722      -0.005705       0.019426              1.379893       1.201057      -0.148380       0.068121       1.503543      -0.321222       1.435080          -0.000234
           99              H       8.337013       3.835427       8.301909       0.325705       0.581173 0.39464392E+01  0.33292359E+02                                 1.289539                            1.278184      -1.094592       2.496664                    0.999792       2.585573       7.281626       0.467686       1.552432      -0.658806       0.028901      -0.002905      -0.004572       0.029405      -0.008316      -0.004363      -0.005969       0.023092      -0.001109      -0.017032       0.002220       0.014813              1.292784       1.530725      -0.060767      -0.104123       1.120091      -0.065696       1.227535           0.000386
          100              H       4.577046       3.031606       3.213466       0.320884       0.547842 0.35314022E+01  0.28067184E+02                                 1.097096                            1.094963      -0.938874       2.568294                    0.999975       2.198468       5.416213       0.605301       1.273160      -0.714682       0.013135      -0.026989      -0.011678       0.032208      -0.008906      -0.011471      -0.002584      -0.025002       0.014626      -0.022757       0.009571       0.013186              1.086103       1.035367      -0.115133      -0.052949       1.187410       0.069302       1.035532           0.000662
          101              H       3.947263       4.348273       3.042518       0.311484       0.587004 0.36673661E+01  0.30274075E+02                                 1.260117                            1.197038      -1.218727       2.401604                    0.998551       2.742990       7.558164       0.506404       1.465186      -0.670652      -0.004183       0.013858      -0.010658       0.017976      -0.005953      -0.011915       0.004155       0.002639       0.027590      -0.012282      -0.005971       0.018253              1.319286       1.134156      -0.167520       0.143315       1.388830      -0.395712       1.434873           0.001108
          102              H       7.150025       4.604695      10.275090       0.092028       1.150630 0.87424389E+01  0.85664894E+02                                 1.671931                            1.617445      -0.568495       2.591327                    0.999890       3.215209       8.312596       0.557030       1.122167      -0.750450       0.008702       0.044904       0.011471       0.047156       0.000274       0.001994       0.001345      -0.015346      -0.000873      -0.008041      -0.000018       0.008059              1.691266       1.400652       0.015556      -0.033080       2.002028       0.375892       1.671118           0.001363
          103              H       7.994027       2.709714      11.417171       0.159187       0.965008 0.73234065E+01  0.70415969E+02                                 1.633993                            1.597343      -0.859627       2.488492                    0.999167       3.291180       9.157178       0.487566       1.306514      -0.704352      -0.002739      -0.004484       0.027377       0.027876       0.000122      -0.001846      -0.003545      -0.003005       0.025715      -0.006065      -0.003733       0.009798              1.645807       1.485769      -0.030318      -0.130341       1.373640       0.100024       2.078013           0.000522
          104              H       9.033520       3.153452      10.333285       0.168114       0.918797 0.68282327E+01  0.64354916E+02                                 1.571207                            1.535898      -0.714497       2.566621                    0.999877       3.132264       8.558294       0.501632       1.295530      -0.707604       0.024829       0.009267      -0.003415       0.026722       0.002402      -0.002319      -0.003067       0.001763      -0.013268      -0.005926      -0.000146       0.006072              1.589462       2.030557       0.213894       0.013393       1.378474       0.008579       1.359354           0.000048
          105              H       2.762616       2.749723       4.462844       0.074318       1.232434 0.98319105E+01  0.99182669E+02                                 1.737688                            1.703350      -0.722272       2.507325                    0.999155       3.430548       8.990847       0.548665       1.106627      -0.753285      -0.028586      -0.031322      -0.016773       0.045602       0.003732      -0.000388       0.007077      -0.000138      -0.013598      -0.009445       0.001163       0.008282              1.739878       1.787965       0.341917       0.119822       1.883093       0.035137       1.548576           0.000880
          106              H       1.944367       4.788374       4.279166       0.144125       0.981972 0.71752975E+01  0.68588069E+02                                 1.646477                            1.573886      -0.758087       2.523900                    0.999369       3.331402       9.218941       0.494948       1.294606      -0.706505      -0.009006       0.001518      -0.017154       0.019434      -0.002108       0.006542       0.002255       0.000763       0.006011      -0.007511       0.000126       0.007385              1.697244       1.661221      -0.153010       0.383763       1.425905      -0.314818       2.004605           0.000260
          107              H       1.795700       4.280984       5.757688       0.168512       1.063652 0.80046876E+01  0.78827111E+02                                 1.765431                            1.687518      -0.939572       2.461177                    0.998230       3.317721       9.392329       0.466220       1.334085      -0.699531      -0.013117      -0.009453       0.022105       0.027387       0.005523      -0.006094      -0.002119       0.005121       0.014895      -0.008781      -0.001882       0.010663              1.812541       1.973784       0.261387      -0.422387       1.635491      -0.336571       1.828349          -0.000041
          108              H       2.517961       2.826104       9.491273       0.397644       0.774263 0.59112733E+01  0.55347877E+02                                 1.581393                            1.580371      -1.627356       2.262265                    0.994711       2.763658       8.287205       0.412874       1.584413      -0.653328      -0.006995       0.036371      -0.009235       0.038172      -0.002526       0.000719      -0.004411      -0.024859      -0.028322      -0.010195      -0.007930       0.018126              1.580283       1.491049      -0.059824      -0.036843       1.741955      -0.033971       1.507844           0.001484
          109              C       0.105354       8.147328      15.039822       0.590119      21.659168 0.24711485E+03  0.50882821E+04                                 7.140559                            5.586344       0.062872       2.092492                    0.999609      21.666246      59.961989       0.628125       0.473574      -1.021654       0.065986       0.010530       0.033329       0.074672       0.024720      -0.072807      -0.026028       0.010914       0.206037      -0.071403      -0.043879       0.115282              8.155420       9.677425      -2.968721       1.603888      10.004281       0.484881       4.784554           0.003578
          110              C      10.465164       8.341918      14.459689       0.074828      23.404493 0.34757973E+03  0.76634806E+04                                 6.984818                            6.087792       0.076228       2.062066                    0.998252      24.752687      67.079488       0.694765       0.399849      -1.083967      -0.087757       0.105762       0.019995       0.138876       0.016876      -0.034622      -0.031973      -0.096289      -0.042619      -0.064922      -0.010129       0.075051              7.566728       8.322532      -0.958271       0.178369       7.811663      -0.225537       6.565990           0.006671
          111              C       9.411624       7.723594      15.416272      -0.380453      28.664557 0.48830410E+03  0.11801082E+05                                 8.071132                            7.272930      -0.123136       1.948188                    0.998289      30.840384      89.465570       0.623900       0.406219      -1.072382       0.032040       0.034936      -0.028437       0.055279       0.018134      -0.024420      -0.036951      -0.013678      -0.017872      -0.038314      -0.016380       0.054695              8.548460       9.025350       0.822215      -1.450129       7.535936       1.036652       9.084094           0.004758
          112              C       9.423330       8.307365      16.809320       0.665703      19.522881 0.23722889E+03  0.48716671E+04                                 6.857235                            5.607721       0.051613       2.099245                    0.999687      21.506587      60.920821       0.600012       0.497092      -1.001777      -0.001057       0.011946       0.028653       0.031062      -0.060876       0.031939      -0.013362       0.048286      -0.094562      -0.053315      -0.037379       0.090694              7.568478       6.869658       2.318194      -1.899314       7.089940       0.790573       8.745837           0.001082
          113              C       1.755900      12.251908      15.287152       0.600051      23.157252 0.24302886E+03  0.49927742E+04                                 7.518055                            5.555641      -0.018486       2.068347                    0.999501      21.692501      60.338276       0.626009       0.476257      -1.018282      -0.040189      -0.064998       0.012702       0.077468      -0.025930      -0.030385       0.093151      -0.056952       0.143315      -0.069656      -0.060860       0.130516              9.221192       9.042064       0.102597       0.886176      10.177037      -5.333871       8.444473          -0.002695
          114              C       2.505084      13.397626      14.712474       0.059197      25.748156 0.37755145E+03  0.85226069E+04                                 7.550610                            6.388621      -0.080437       1.995098                    0.998330      25.799264      71.408751       0.669330       0.405387      -1.077156      -0.029307       0.079818      -0.098635       0.130225      -0.078330       0.007201       0.005145       0.012528      -0.019141      -0.076462      -0.005346       0.081807              8.623893       7.991712       0.581150      -1.070975       9.057530      -3.113790       8.822437           0.006129
          115              C       3.418152      13.090283      13.552207      -0.374655      27.575123 0.45086270E+03  0.10761480E+05                                 7.955027                            7.048971      -0.225125       1.907177                    0.997964      31.176393      92.108887       0.620926       0.413274      -1.059795      -0.033117      -0.001698       0.029494       0.044379      -0.017001      -0.047034       0.007808      -0.016578      -0.037639      -0.055067       0.005748       0.049320              8.388890       8.959850       0.389395       0.247114       6.878610      -1.017901       9.328210          -0.000462
          116              C       2.680674      12.639270      12.457410       0.621978      20.780936 0.26415292E+03  0.55700117E+04                                 7.098460                            5.885578      -0.078486       2.034960                    0.999555      22.555419      64.654424       0.590679       0.491761      -1.004900      -0.028973      -0.022768       0.002866       0.036960       0.019780       0.011206      -0.052719      -0.109231      -0.017782      -0.065360      -0.023010       0.088370              7.438927       9.005227      -0.767313       0.380047       4.898053       1.142582       8.413500          -0.002495
          117              C       5.958354      10.038672       3.146178       0.589319      21.676829 0.24735490E+03  0.50948277E+04                                 7.145691                            5.589902       0.061269       2.091812                    0.999609      21.681738      60.028412       0.627737       0.473717      -1.021503       0.065965      -0.010685      -0.033050       0.074551      -0.024670       0.072796      -0.026054       0.010575       0.206833      -0.071536      -0.043865       0.115402              8.161642       9.684868       2.972505      -1.604620      10.012352       0.485623       4.787706           0.003550
          118              C       4.612164       9.844082       3.726311       0.075278      23.383949 0.34721629E+03  0.76530604E+04                                 6.980274                            6.084291       0.079511       2.063446                    0.998253      24.734044      67.006845       0.695056       0.399808      -1.084053      -0.087756      -0.105723      -0.019970       0.138843      -0.016896       0.034720      -0.031912      -0.096401      -0.043107      -0.065048      -0.010067       0.075116              7.561591       8.318000       0.958148      -0.179250       7.805308      -0.225360       6.561464           0.006548
          119              C       3.558624      10.462406       2.769728      -0.380296      28.628620 0.48756452E+03  0.11777928E+05                                 8.063609                            7.267034      -0.121327       1.949470                    0.998255      30.804747      89.321945       0.624246       0.406175      -1.072485       0.032002      -0.034749       0.028609       0.055227      -0.018300       0.024694      -0.036437      -0.014357      -0.017446      -0.037873      -0.016750       0.054622              8.539975       9.017588      -0.821461       1.446673       7.528336       1.036329       9.074000           0.005665
          120              C       3.570330       9.878635       1.376680       0.668937      19.478291 0.23663097E+03  0.48571199E+04                                 6.850861                            5.603628       0.047046       2.098153                    0.999682      21.488270      60.887321       0.599654       0.497621      -1.001346      -0.001313      -0.013438      -0.027870       0.030968       0.061331      -0.031776      -0.014189       0.047984      -0.098551      -0.052829      -0.038887       0.091717              7.560880       6.865103      -2.315069       1.898920       7.080961       0.786406       8.736575           0.000441
          121              C       7.608900       5.934092       2.898848       0.600476      23.127498 0.24270068E+03  0.49840630E+04                                 7.511009                            5.551429      -0.015299       2.069779                    0.999501      21.672875      60.260521       0.626360       0.476179      -1.018383      -0.040576       0.064970      -0.012929       0.077684       0.025821       0.030778       0.092960      -0.056543       0.144898      -0.069498      -0.061074       0.130572              9.211374       9.032925      -0.103145      -0.884968      10.166194      -5.326825       8.435003          -0.001828
          122              C       8.358084       4.788374       3.473526       0.059009      25.751193 0.37763139E+03  0.85246495E+04                                 7.550538                            6.388935      -0.080836       1.994894                    0.998326      25.800754      71.408038       0.669387       0.405341      -1.077214      -0.029235      -0.079857       0.098739       0.130312       0.078360      -0.007194       0.005171       0.012567      -0.019161      -0.076493      -0.005348       0.081841              8.623405       7.991491      -0.580683       1.070665       9.056888      -3.113094       8.821834           0.006345
          123              C       9.271152       5.095717       4.633793      -0.374668      27.575947 0.45087952E+03  0.10762165E+05                                 7.955540                            7.049341      -0.225478       1.907072                    0.997961      31.178278      92.120781       0.620868       0.413302      -1.059760      -0.033128       0.001695      -0.029509       0.044397       0.017018       0.047041       0.007867      -0.016485      -0.037667      -0.055051       0.005672       0.049379              8.389421       8.960366      -0.388979      -0.248001       6.879357      -1.017936       9.328540          -0.000474
          124              C       8.533674       5.546730       5.728590       0.622007      20.781357 0.26415657E+03  0.55703044E+04                                 7.099438                            5.886254      -0.078576       2.034937                    0.999555      22.557569      64.669298       0.590528       0.491867      -1.004811      -0.028984       0.022800      -0.002897       0.036991      -0.019732      -0.011204      -0.052701      -0.109187      -0.017850      -0.065310      -0.023025       0.088335              7.439979       9.006687       0.767543      -0.380490       4.898830       1.142651       8.414419          -0.002497
          125              C       8.884854      12.239178      17.240328       0.584197      21.749226 0.24831917E+03  0.51188610E+04                                 7.155710                            5.596877       0.064449       2.092032                    0.999611      21.725349      60.142759       0.628102       0.473056      -1.022021       0.065294      -0.034452       0.009031       0.074376       0.070693       0.024055       0.024212      -0.096658      -0.120227      -0.069802      -0.042870       0.112672              8.173469       9.699854      -1.608296      -2.976270       4.794037      -0.486970      10.026515          -0.000705
          126              C       7.538664      12.819311      17.434918       0.075598      23.399933 0.34745313E+03  0.76602306E+04                                 6.984582                            6.087109       0.074840       2.061591                    0.998251      24.750621      67.078720       0.694709       0.399905      -1.083895      -0.087670      -0.019887       0.105462       0.138577       0.034744       0.016248       0.031856      -0.027177       0.166976      -0.065334      -0.009672       0.075006              7.566787       8.322766      -0.179088      -0.960298       6.566054       0.225814       7.811542           0.005310
          127              C       6.485124      11.862728      16.816594      -0.380867      28.647379 0.48793307E+03  0.11789092E+05                                 8.066500                            7.269201      -0.120896       1.949279                    0.998274      30.821211      89.379104       0.624226       0.406111      -1.072524       0.032405       0.028456       0.034747       0.055382       0.023914       0.017941       0.036399       0.001690       0.030269      -0.037594      -0.016356       0.053950              8.543351       9.021114       1.448813       0.821715       9.078066      -1.036225       7.530874           0.004996
          128              C       6.496830      10.469680      17.400365       0.669251      19.477866 0.23660776E+03  0.48565116E+04                                 6.850804                            5.603341       0.046104       2.097817                    0.999682      21.486669      60.881443       0.599673       0.497618      -1.001350      -0.000742      -0.028049       0.012980       0.030916      -0.031770      -0.061410       0.014413       0.073286      -0.022484      -0.052737      -0.039109       0.091845              7.560973       6.864488       1.898887       2.314821       8.737069      -0.787287       7.081363           0.000411
          129              C      10.535400      11.991848       3.158908       0.597489      23.186970 0.24344166E+03  0.50027735E+04                                 7.521699                            5.558446      -0.015441       2.069227                    0.999494      21.703898      60.355354       0.626249       0.475930      -1.018580      -0.041750      -0.012413      -0.064822       0.078096       0.030975      -0.025073      -0.091817      -0.101037       0.015069      -0.067809      -0.061704       0.129513              9.225706       9.043873      -0.885657       0.103173       8.448896       5.338583      10.184350           0.000649
          130              C      11.284584      12.566526       4.304626       0.059165      25.761917 0.37786502E+03  0.85316883E+04                                 7.552810                            6.390928      -0.083238       1.993783                    0.998329      25.816819      71.472097       0.669245       0.405343      -1.077156      -0.029414       0.098737       0.079886       0.130369      -0.007014      -0.077993      -0.005504       0.016103      -0.009249      -0.076108      -0.005420       0.081528              8.625061       7.996054       1.071811       0.581898       8.822689       3.111258       9.056440           0.004850
          131              C       0.491652      13.726793       3.997283      -0.374983      27.589611 0.45117496E+03  0.10771437E+05                                 7.958762                            7.052026      -0.227578       1.906196                    0.997964      31.195082      92.192703       0.620674       0.413346      -1.059686      -0.033133      -0.029440      -0.001707       0.044355       0.046876      -0.016908      -0.008093       0.010974       0.044181      -0.054967       0.005677       0.049290              8.392638       8.964913      -0.247534       0.388380       9.331761       1.017581       6.881240          -0.000236
          132              C      11.460174      14.821590       3.546270       0.622220      20.778388 0.26411189E+03  0.55692034E+04                                 7.099265                            5.886122      -0.079342       2.034748                    0.999553      22.555588      64.665598       0.590472       0.491928      -1.004765      -0.029025      -0.003003      -0.022962       0.037132      -0.011094       0.019753       0.052739      -0.045638       0.172953      -0.065271      -0.023158       0.088429              7.439727       9.006399      -0.380563      -0.767323       8.414270      -1.142897       4.898513          -0.002484
          133              C       3.031854       5.946822       0.945672       0.590173      21.656771 0.24710071E+03  0.50880441E+04                                 7.140813                            5.586744       0.062554       2.092462                    0.999610      21.665859      59.966084       0.627992       0.473669      -1.021577       0.066056       0.033331      -0.010584       0.074742      -0.072942      -0.024797       0.025992      -0.097377      -0.119352      -0.071496      -0.043844       0.115340              8.155547       9.678238       1.603929       2.969085       4.784832      -0.484823      10.003571           0.003562
          134              C       1.685664       5.366689       0.751082       0.074941      23.395220 0.34743528E+03  0.76594740E+04                                 6.983267                            6.086746       0.077597       2.062670                    0.998256      24.746113      67.057344       0.694790       0.399878      -1.083951      -0.087903       0.020090      -0.105785       0.139001      -0.034463      -0.016721       0.031773      -0.026933       0.166652      -0.064939      -0.010071       0.075010              7.564867       8.320684       0.178470       0.957559       6.564822       0.225789       7.809095           0.006204
          135              C       0.632124       6.323272       1.369406      -0.380752      28.671539 0.48849020E+03  0.11806976E+05                                 8.072151                            7.273970      -0.123166       1.948008                    0.998290      30.851778      89.510642       0.623885       0.406180      -1.072383       0.032021      -0.028672      -0.034928       0.055384      -0.024621      -0.018173       0.036101       0.002789       0.030944      -0.037985      -0.016213       0.054197              8.549171       9.026200      -1.447932      -0.822254       9.082757      -1.038286       7.538557           0.003821
          136              C       0.643830       7.716320       0.785635       0.665054      19.536915 0.23746926E+03  0.48778107E+04                                 6.859260                            5.609629       0.052202       2.099147                    0.999685      21.521422      60.969269       0.600062       0.496926      -1.001866      -0.001262       0.027519      -0.015166       0.031447       0.030922       0.061007       0.013149       0.071628      -0.026298      -0.053070      -0.037331       0.090401              7.570865       6.873618      -1.903327      -2.317575       8.750617      -0.788603       7.088361           0.000699
          137              C       4.682400       6.194152      15.027092       0.600706      23.124932 0.24267051E+03  0.49831299E+04                                 7.509715                            5.550632      -0.016043       2.069517                    0.999501      21.669570      60.243169       0.626501       0.476101      -1.018457      -0.040449       0.012970       0.065038       0.077681      -0.030749       0.025943      -0.093046      -0.100649       0.012568      -0.069592      -0.061066       0.130658              9.209641       9.031856       0.885096      -0.102817       8.433388       5.325399      10.163680          -0.001749
          138              C       5.431584       5.619474      13.881374       0.058957      25.751064 0.37764218E+03  0.85248994E+04                                 7.550328                            6.388935      -0.080759       1.994918                    0.998326      25.800721      71.406484       0.669406       0.405329      -1.077228      -0.029247      -0.098747      -0.079886       0.130339       0.007197       0.078347      -0.005153       0.015837      -0.009277      -0.076484      -0.005337       0.081821              8.622934       7.991548      -1.070561      -0.580440       8.821375       3.112459       9.055878           0.006412
          139              C       6.344652       4.459207      14.188717      -0.374640      27.576072 0.45088500E+03  0.10762298E+05                                 7.955509                            7.049361      -0.225601       1.907019                    0.997961      31.178577      92.120841       0.620872       0.413300      -1.059764      -0.033136       0.029480       0.001674       0.044383      -0.047080       0.017032      -0.007827       0.010538       0.043676      -0.055113       0.005726       0.049387              8.389322       8.960545       0.248062      -0.388803       9.328187       1.017758       6.879234          -0.000473
          140              C       5.607174       3.364410      14.639730       0.621964      20.781448 0.26415688E+03  0.55701414E+04                                 7.098646                            5.885655      -0.078518       2.034941                    0.999555      22.556108      64.657630       0.590667       0.491766      -1.004893      -0.028973       0.002863       0.022758       0.036954       0.011206      -0.019756       0.052700      -0.045706       0.172737      -0.065337      -0.023012       0.088348              7.439130       9.005786       0.380480       0.767370       8.413307      -1.142672       4.898298          -0.002497
          141              C       8.674146       0.945672       5.946822       0.589824      21.652341 0.24704410E+03  0.50862483E+04                                 7.138325                            5.585050       0.065560       2.093500                    0.999612      21.660788      59.935293       0.628307       0.473490      -1.021742      -0.066160      -0.010749       0.032842       0.074642       0.024752       0.072820       0.026014       0.011017       0.206087      -0.071409      -0.043904       0.115312              8.152499       9.672210      -2.968346      -1.602527      10.002142      -0.484771       4.783144           0.003525
          142              C      10.020336       0.751082       5.366689       0.075159      23.380562 0.34717919E+03  0.76518591E+04                                 6.979390                            6.083997       0.080149       2.063755                    0.998256      24.729915      66.988856       0.695084       0.399812      -1.084076       0.087786      -0.105693       0.019941       0.138835       0.017021       0.034829       0.031959      -0.096381      -0.043071      -0.065139      -0.010078       0.075217              7.560266       8.314629      -0.958128      -0.178624       7.805525       0.225426       6.560644           0.006744
          143              C      11.073876       1.369406       6.323272      -0.380283      28.625244 0.48749045E+03  0.11775249E+05                                 8.062131                            7.265957      -0.120049       1.949868                    0.998266      30.799486      89.292376       0.624383       0.406117      -1.072564      -0.032090      -0.034728      -0.028810       0.055370       0.018326       0.024444       0.036312      -0.014399      -0.016829      -0.037532      -0.016883       0.054416              8.538157       9.013025       0.821127       1.446405       7.528342      -1.036245       9.073103           0.005697
          144              C      11.062170       0.785635       7.716320       0.668881      19.480448 0.23665546E+03  0.48576032E+04                                 6.850483                            5.603267       0.047776       2.098289                    0.999684      21.488710      60.882519       0.599795       0.497505      -1.001434       0.001063      -0.013195       0.027974       0.030948      -0.061415      -0.031828       0.014409       0.047712      -0.098756      -0.052765      -0.039086       0.091851              7.560467       6.864284       2.314924       1.898607       7.081024      -0.786406       8.736094           0.000416
          145              C       7.023600      15.027092       6.194152       0.600878      23.123982 0.24265183E+03  0.49826799E+04                                 7.509755                            5.550559      -0.016432       2.069390                    0.999501      21.668968      60.242259       0.626478       0.476125      -1.018438       0.040356       0.065128       0.013007       0.077714      -0.026018       0.030756      -0.093054      -0.056634       0.144825      -0.069607      -0.061101       0.130708              9.209887       9.031521       0.102548      -0.885394      10.164363       5.325853       8.433777          -0.001729
          146              C       6.274416      13.881374       5.619474       0.058785      25.756196 0.37773214E+03  0.85274185E+04                                 7.551071                            6.389471      -0.080896       1.994794                    0.998325      25.804561      71.418627       0.669415       0.405300      -1.077250       0.029242      -0.079950      -0.098799       0.130416      -0.078155      -0.007168      -0.005108       0.012434      -0.019161      -0.076270      -0.005362       0.081632              8.623919       7.992195       0.579943       1.070413       9.057352       3.113082       8.822211           0.006415
          147              C       5.361348      14.188717       4.459207      -0.374560      27.574432 0.45084869E+03  0.10761176E+05                                 7.955053                            7.048996      -0.225403       1.907081                    0.997963      31.177405      92.115189       0.620901       0.413290      -1.059774       0.033122       0.001502       0.029323       0.044262      -0.017117       0.047186      -0.007671      -0.016386      -0.037230      -0.055164       0.005702       0.049461              8.388823       8.960309       0.387685      -0.248383       6.878810       1.017986       9.327349          -0.000472
          148              C       6.098826      14.639730       3.364410       0.621948      20.780108 0.26414227E+03  0.55697127E+04                                 7.098381                            5.885559      -0.078635       2.034973                    0.999553      22.553730      64.648458       0.590667       0.491778      -1.004895       0.028899       0.022311       0.002573       0.036600       0.019796      -0.011241       0.052735      -0.109095      -0.017330      -0.065390      -0.022918       0.088308              7.438831       9.005440      -0.767644      -0.380833       4.898160      -1.142290       8.412894          -0.002464
          149              C       2.821146      17.240328      12.239178       0.589820      21.652445 0.24704600E+03  0.50862952E+04                                 7.138326                            5.585061       0.065530       2.093488                    0.999612      21.660882      59.935523       0.628309       0.473488      -1.021743      -0.066162       0.010746      -0.032850       0.074646      -0.024748      -0.072824       0.026012       0.011033       0.206083      -0.071404      -0.043911       0.115314              8.152495       9.672264       2.968291       1.602498      10.002022      -0.484885       4.783198           0.003523
          150              C       4.167336      17.434918      12.819311       0.075159      23.380753 0.34718313E+03  0.76519599E+04                                 6.979396                            6.084012       0.080078       2.063726                    0.998256      24.730013      66.988961       0.695087       0.399809      -1.084078       0.087790       0.105698      -0.019945       0.138841      -0.017019      -0.034824       0.031952      -0.096394      -0.043086      -0.065138      -0.010077       0.075215              7.560276       8.314719       0.958098       0.178602       7.805380       0.225328       6.560728           0.006743
          151              C       5.220876      16.816594      11.862728      -0.380280      28.625018 0.48748483E+03  0.11775081E+05                                 8.062109                            7.265926      -0.120045       1.949874                    0.998266      30.799286      89.291707       0.624383       0.406118      -1.072563      -0.032083       0.034720       0.028806       0.055359      -0.018344      -0.024449       0.036314      -0.014392      -0.016838      -0.037532      -0.016897       0.054429              8.538154       9.013098      -0.821103      -1.446402       7.528196      -1.036304       9.073169           0.005695
          152              C       5.209170      17.400365      10.469680       0.668871      19.480631 0.23665779E+03  0.48576593E+04                                 6.850509                            5.603279       0.047810       2.098298                    0.999684      21.488782      60.882625       0.599798       0.497502      -1.001437       0.001061       0.013195      -0.027972       0.030946       0.061407       0.031828       0.014405       0.047713      -0.098752      -0.052762      -0.039081       0.091844              7.560513       6.864346      -2.314921      -1.898627       7.081010      -0.786446       8.736182           0.000415
          153              C       1.170600       3.158908      11.991848       0.600880      23.123475 0.24264798E+03  0.49825584E+04                                 7.509528                            5.550457      -0.016371       2.069415                    0.999502      21.668452      60.239681       0.626496       0.476115      -1.018448       0.040372      -0.065148      -0.012993       0.077737       0.026018      -0.030747      -0.093052      -0.056622       0.144857      -0.069611      -0.061095       0.130706              9.209496       9.031433      -0.103001       0.885036      10.163764       5.325400       8.433290          -0.001729
          154              C       0.421416       4.304626      12.566526       0.058851      25.754659 0.37770536E+03  0.85266919E+04                                 7.550945                            6.389387      -0.080889       1.994826                    0.998326      25.803494      71.415955       0.669395       0.405319      -1.077234       0.029245       0.079994       0.098823       0.130462       0.078137       0.007182      -0.005103       0.012387      -0.019239      -0.076241      -0.005386       0.081626              8.623772       7.992146      -0.580592      -1.070864       9.056860       3.112890       8.822309           0.006414
          155              C      11.214348       3.997283      13.726793      -0.374579      27.575255 0.45085677E+03  0.10761593E+05                                 7.955595                            7.049270      -0.225986       1.906913                    0.997956      31.179117      92.126122       0.620851       0.413315      -1.059741       0.033136      -0.001512      -0.029325       0.044275       0.017163      -0.047192      -0.007708      -0.016370      -0.037150      -0.055159       0.005642       0.049516              8.389542       8.960637      -0.388565       0.248104       6.879894       1.018237       9.328093          -0.000472
          156              C       0.245826       3.546270      14.821590       0.622044      20.779577 0.26412969E+03  0.55694612E+04                                 7.098566                            5.885625      -0.078952       2.034865                    0.999553      22.554382      64.653447       0.590624       0.491812      -1.004863       0.028917      -0.022345      -0.002613       0.036638      -0.019840       0.011179       0.052729      -0.109076      -0.017434      -0.065353      -0.022960       0.088313              7.439025       9.005653       0.767315       0.380820       4.898339      -1.142520       8.413082          -0.002493
          157              C      11.600646      15.039822       8.147328       0.589826      21.652019 0.24704042E+03  0.50861619E+04                                 7.138319                            5.585054       0.065563       2.093514                    0.999612      21.660567      59.934938       0.628298       0.473498      -1.021736      -0.066155       0.032810       0.010751       0.074623       0.072810      -0.024766      -0.025990      -0.097539      -0.119529      -0.071422      -0.043871       0.115293              8.152506       9.672122      -1.602356       2.968361       4.783100       0.484941      10.002296           0.003514
          158              C       1.240836      14.459689       8.341918       0.075182      23.379577 0.34716336E+03  0.76513993E+04                                 6.979159                            6.083845       0.080219       2.063794                    0.998256      24.728989      66.985186       0.695097       0.399810      -1.084080       0.087769       0.019946       0.105676       0.138812       0.034853      -0.017004      -0.031942      -0.026651       0.166247      -0.065184      -0.010048       0.075232              7.559995       8.314456      -0.178526       0.958151       6.560316      -0.225349       7.805213           0.006743
          159              C       2.294376      15.416272       7.723594      -0.380290      28.625075 0.48748841E+03  0.11775189E+05                                 8.062101                            7.265940      -0.120104       1.949856                    0.998265      30.799400      89.292129       0.624384       0.406116      -1.072564      -0.032099      -0.028812       0.034714       0.055368       0.024455      -0.018327      -0.036304       0.001215       0.029992      -0.037531      -0.016884       0.054414              8.538111       9.013182       1.446361      -0.821031       9.072927       1.036304       7.528225           0.005695
          160              C       2.282670      16.809320       8.307365       0.668883      19.480428 0.23665575E+03  0.48576076E+04                                 6.850466                            5.603262       0.047794       2.098294                    0.999684      21.488665      60.882253       0.599797       0.497503      -1.001436       0.001052       0.027979       0.013188       0.030949      -0.031827       0.061412      -0.014407       0.073239      -0.022173      -0.052762      -0.039086       0.091848              7.560434       6.864296       1.898589      -2.314902       8.736016       0.786446       7.080989           0.000415
          161              C       9.950100      15.287152      12.251908       0.600901      23.124073 0.24265454E+03  0.49827376E+04                                 7.509710                            5.550561      -0.016541       2.069345                    0.999502      21.668902      60.241624       0.626484       0.476120      -1.018443       0.040383       0.013011      -0.065158       0.077754       0.030752       0.026024       0.093065      -0.100733       0.012490      -0.069626      -0.061093       0.130719              9.209800       9.031498      -0.885202      -0.102728       8.433605      -5.325741      10.164299          -0.001726
          162              C       9.200916      14.712474      13.397626       0.058805      25.754495 0.37770311E+03  0.85265652E+04                                 7.550713                            6.389222      -0.080573       1.994931                    0.998326      25.802974      71.412468       0.669431       0.405300      -1.077254       0.029200      -0.098842       0.080030       0.130488      -0.007166       0.078076       0.005069       0.015774      -0.008793      -0.076164      -0.005402       0.081566              8.623476       7.991720       1.070666      -0.580217       8.821787      -3.112849       9.056921           0.006405
          163              C       8.287848      13.552207      13.090283      -0.374588      27.574809 0.45085560E+03  0.10761481E+05                                 7.955348                            7.049198      -0.225952       1.906927                    0.997957      31.178149      92.120756       0.620867       0.413307      -1.059753       0.033172       0.029329      -0.001434       0.044302       0.047176       0.017178       0.007694       0.010334       0.043244      -0.055162       0.005668       0.049495              8.389145       8.960170      -0.248328      -0.387768       9.327735      -1.018194       6.879529          -0.000470
          164              C       9.025326      12.457410      12.639270       0.622223      20.776917 0.26409310E+03  0.55685229E+04                                 7.098237                            5.885454      -0.079794       2.034646                    0.999550      22.552214      64.647249       0.590594       0.491852      -1.004838       0.028920       0.002523      -0.022210       0.036552      -0.011200      -0.019783      -0.052758      -0.045866       0.172381      -0.065363      -0.022980       0.088343              7.438629       9.005048      -0.380742       0.767532       8.412619       1.142362       4.898220          -0.002488
          165              C       5.747646       3.146178      10.038672       0.589811      21.652746 0.24705032E+03  0.50864134E+04                                 7.138415                            5.585125       0.065516       2.093479                    0.999612      21.661159      59.936731       0.628302       0.473491      -1.021740      -0.066157      -0.032859      -0.010746       0.074645      -0.072818       0.024748      -0.026012      -0.097523      -0.119574      -0.071401      -0.043906       0.115307              8.152579       9.672446       1.602660      -2.968324       4.783273       0.484753      10.002019           0.003524
          166              C       7.093836       3.726311       9.844082       0.075156      23.380897 0.34718409E+03  0.76520196E+04                                 6.979480                            6.084041       0.080025       2.063705                    0.998256      24.730474      66.991332       0.695079       0.399812      -1.084072       0.087788      -0.019949      -0.105696       0.138839      -0.034823       0.017018      -0.031954      -0.026654       0.166136      -0.065138      -0.010079       0.075217              7.560383       8.314715       0.178678      -0.958089       6.560946      -0.225345       7.805489           0.006744
          167              C       8.147376       2.769728      10.462406      -0.380281      28.625330 0.48749159E+03  0.11775292E+05                                 8.062173                            7.265978      -0.120053       1.949867                    0.998266      30.799553      89.292833       0.624380       0.406118      -1.072562      -0.032087       0.028801      -0.034725       0.055361      -0.024447       0.018334      -0.036319       0.001236       0.030024      -0.037543      -0.016883       0.054426              8.538222       9.013104      -1.446456       0.821134       9.073291       1.036234       7.528270           0.005698
          168              C       8.135670       1.376680       9.878635       0.668869      19.480609 0.23665763E+03  0.48576549E+04                                 6.850501                            5.603277       0.047811       2.098299                    0.999684      21.488769      60.882566       0.599798       0.497502      -1.001437       0.001060      -0.027971      -0.013195       0.030945       0.031827      -0.061411      -0.014406       0.073228      -0.022192      -0.052764      -0.039081       0.091845              7.560493       6.864278      -1.898615       2.314898       8.736208       0.786434       7.080994           0.000416
          169              C       4.097100       2.898848       5.934092       0.600874      23.123341 0.24264749E+03  0.49825439E+04                                 7.509489                            5.550450      -0.016329       2.069430                    0.999502      21.668407      60.239452       0.626497       0.476115      -1.018448       0.040371      -0.012999       0.065139       0.077730      -0.030745      -0.026015       0.093050      -0.100744       0.012503      -0.069607      -0.061096       0.130704              9.209406       9.031356       0.885280       0.102749       8.433297      -5.325331      10.163564          -0.001730
          170              C       3.347916       3.473526       4.788374       0.058846      25.754478 0.37770658E+03  0.85266758E+04                                 7.550771                            6.389322      -0.080851       1.994835                    0.998326      25.803091      71.413271       0.669414       0.405309      -1.077247       0.029248       0.098819      -0.079987       0.130456       0.007175      -0.078137       0.005106       0.015817      -0.009008      -0.076244      -0.005380       0.081624              8.623443       7.991773      -1.070488       0.580336       8.821914      -3.112690       9.056642           0.006413
          171              C       2.434848       4.633793       5.095717      -0.374552      27.572577 0.45080786E+03  0.10759887E+05                                 7.954645                            7.048631      -0.225226       1.907181                    0.997961      31.174688      92.103846       0.620927       0.413285      -1.059785       0.033106      -0.029304       0.001502       0.044237      -0.047242      -0.017088       0.007706       0.010431       0.043115      -0.055199       0.005687       0.049511              8.388411       8.959615       0.248340       0.388066       9.327046      -1.017925       6.878572          -0.000469
          172              C       3.172326       5.728590       5.546730       0.622024      20.779433 0.26412737E+03  0.55693674E+04                                 7.098356                            5.885473      -0.078661       2.034949                    0.999554      22.554139      64.651249       0.590654       0.491791      -1.004880       0.028897      -0.002644       0.022367       0.036638       0.011148       0.019857      -0.052730      -0.045745       0.172311      -0.065319      -0.022987       0.088306              7.438816       9.005538       0.380616      -0.767429       8.412764       1.142375       4.898146          -0.002492
          173              N      10.115155       9.780431      14.341480      -0.654897      31.946822 0.57359982E+03  0.14322462E+05                                 8.471004                            7.744793      -0.341775       1.887307                    0.996208      31.854787      91.624625       0.625541       0.392141      -1.090138       0.033611      -0.125729      -0.004848       0.130234      -0.047752      -0.055703      -0.047652      -0.007003      -0.212087      -0.120449       0.037128       0.083321              9.025136       7.372370      -1.334263       0.418079      11.774201      -2.398852       7.928837           0.037126
          174              N       1.533486      14.548800      14.405131      -0.677925      32.000682 0.56737381E+03  0.14032062E+05                                 8.355542                            7.614114      -0.024357       1.975509                    0.998555      31.627826      88.536469       0.646328       0.383178      -1.103985       0.076974      -0.077778       0.032864       0.114256      -0.109660      -0.052586      -0.018047      -0.126848       0.024700      -0.149701       0.026045       0.123656              9.112938       7.990573      -0.697054       0.196928      11.274218      -3.106364       8.074022           0.038816
          175              N       4.262155       8.405569       3.844520      -0.655234      31.933663 0.57331572E+03  0.14313079E+05                                 8.468648                            7.742982      -0.341783       1.887608                    0.996187      31.840757      91.566141       0.625623       0.392152      -1.090170       0.033436       0.126234       0.004869       0.130678       0.047855       0.055841      -0.047717      -0.006672      -0.210620      -0.120355       0.037176       0.083179              9.022585       7.370868       1.334705      -0.418537      11.768756      -2.399351       7.928132           0.037659
          176              N       7.386486       3.637200       3.780869      -0.677988      31.998306 0.56732702E+03  0.14030289E+05                                 8.354283                            7.613146      -0.024206       1.975503                    0.998557      31.627523      88.526933       0.646468       0.383112      -1.104058       0.077021       0.077794      -0.032848       0.114294       0.109613       0.052611      -0.018028      -0.126876       0.025097      -0.149725       0.026162       0.123563              9.111223       7.989582       0.696901      -0.196837      11.271813      -3.105198       8.072273           0.038861
          177              N       7.188655      12.937520       0.687431      -0.655590      31.964997 0.57398686E+03  0.14334636E+05                                 8.474584                            7.747681      -0.341771       1.887206                    0.996203      31.865489      91.665375       0.625387       0.392169      -1.090111       0.033175       0.004706      -0.126118       0.130493       0.055741      -0.047630       0.047836       0.100877       0.115238      -0.120005       0.037334       0.082671              9.029490       7.374130      -0.418339      -1.335628       7.933118       2.400940      11.781221           0.037172
          178              N      10.312986      12.873869       5.455800      -0.677921      32.006398 0.56752560E+03  0.14037013E+05                                 8.356870                            7.615319      -0.024622       1.975339                    0.998554      31.633935      88.562659       0.646241       0.383197      -1.103951       0.077025      -0.032933      -0.077909       0.114399       0.052595      -0.109212       0.017853      -0.076002       0.177414      -0.149341       0.026172       0.123169              9.114184       7.992316      -0.196642      -0.697056       8.074620       3.106538      11.275616           0.038281
          179              N       1.335655       5.248480      17.498569      -0.655157      31.939610 0.57343147E+03  0.14316918E+05                                 8.470086                            7.743990      -0.342143       1.887408                    0.996192      31.845646      91.587973       0.625545       0.392174      -1.090136       0.033301      -0.004719       0.126343       0.130743      -0.055901       0.047791       0.047861       0.101763       0.114957      -0.120378       0.037349       0.083029              9.024268       7.370602       0.418023       1.333689       7.929782       2.400262      11.772419           0.037697
          180              N       4.459986       5.312131      12.730200      -0.677980      31.998381 0.56733648E+03  0.14030606E+05                                 8.354335                            7.613273      -0.024326       1.975466                    0.998557      31.627659      88.528081       0.646453       0.383119      -1.104052       0.077004       0.032833       0.077791       0.114276      -0.052628       0.109674       0.018050      -0.075964       0.177817      -0.149783       0.026156       0.123627              9.111154       7.989896       0.196825       0.696827       8.072319       3.104941      11.271247           0.038866
          181              N      10.370345      17.498569       5.248480      -0.655153      31.933330 0.57331844E+03  0.14313334E+05                                 8.468839                            7.743193      -0.342799       1.887274                    0.996185      31.842412      91.575069       0.625584       0.392171      -1.090143      -0.033518       0.126180      -0.004932       0.130649      -0.047862       0.055864       0.047580      -0.006797      -0.210890      -0.120338       0.037098       0.083239              9.022686       7.370538      -1.333976      -0.418283      11.769180       2.399239       7.928338           0.037707
          182              N       7.246014      12.730200       5.312131      -0.677619      31.999679 0.56738381E+03  0.14032708E+05                                 8.356373                            7.614930      -0.026353       1.974968                    0.998547      31.625887      88.539225       0.646183       0.383254      -1.103904      -0.076894       0.077610       0.032651       0.114026      -0.109752       0.052465       0.017953      -0.126719       0.024703      -0.149648       0.025938       0.123710              9.113719       7.991934      -0.697337      -0.197262      11.274327       3.106509       8.074896           0.038744
          183              N       4.517345       0.687431      12.937520      -0.655141      31.931225 0.57326985E+03  0.14311731E+05                                 8.468240                            7.742692      -0.342469       1.887393                    0.996186      31.840792      91.567353       0.625629       0.392154      -1.090162      -0.033518      -0.126182       0.004929       0.130651       0.047858      -0.055844       0.047624      -0.006798      -0.210848      -0.120343       0.037117       0.083226              9.022013       7.370121       1.333803       0.418181      11.768095       2.398891       7.927822           0.037700
          184              N       1.393014       5.455800      12.873869      -0.677829      31.994914 0.56727101E+03  0.14028682E+05                                 8.354218                            7.613243      -0.025250       1.975273                    0.998552      31.623982      88.518890       0.646398       0.383160      -1.104014      -0.077028      -0.077630      -0.032713       0.114148       0.109795      -0.052485       0.017918      -0.126868       0.024495      -0.149692       0.025868       0.123823              9.111007       7.989900       0.696898       0.196868      11.270869       3.104752       8.072250           0.038876
          185              N       1.590845      14.341480       9.780431      -0.655158      31.931686 0.57328044E+03  0.14312035E+05                                 8.468305                            7.742760      -0.342409       1.887404                    0.996186      31.841043      91.567641       0.625628       0.392153      -1.090164      -0.033529      -0.004933      -0.126190       0.130661       0.055859       0.047863      -0.047626       0.102019       0.115569      -0.120349       0.037124       0.083225              9.022108       7.370245      -0.418210       1.333885       7.927698      -2.398932      11.768382           0.037702
          186              N      10.172514      14.405131      14.548800      -0.677631      31.992621 0.56722680E+03  0.14027586E+05                                 8.354776                            7.613655      -0.025774       1.975238                    0.998547      31.620028      88.513393       0.646277       0.383231      -1.103941      -0.077045       0.032645      -0.077519       0.114065       0.052303       0.109746      -0.017749      -0.075521       0.177955      -0.149453       0.025662       0.123792              9.111799       7.990294      -0.196910       0.697032       8.072971      -3.105571      11.272133           0.038861
          187              N       7.443845       3.844520       8.405569      -0.655144      31.932365 0.57329391E+03  0.14312526E+05                                 8.468537                            7.742909      -0.342584       1.887351                    0.996185      31.841502      91.570941       0.625612       0.392159      -1.090155      -0.033518       0.004923       0.126175       0.130644      -0.055855      -0.047858      -0.047621       0.102035       0.115652      -0.120354       0.037122       0.083231              9.022401       7.370276       0.418268      -1.333935       7.928245      -2.399177      11.768683           0.037702
          188              N       4.319514       3.780869       3.637200      -0.677825      31.995215 0.56727769E+03  0.14028917E+05                                 8.354304                            7.613310      -0.025269       1.975267                    0.998552      31.624242      88.520429       0.646391       0.383162      -1.104010      -0.077004      -0.032718       0.077643       0.114143      -0.052508      -0.109809      -0.017949      -0.075674       0.177987      -0.149718       0.025897       0.123821              9.111045       7.989841       0.197006      -0.696869       8.072510      -3.104790      11.270784           0.038854
          189              O       0.639148       9.345785      15.483560      -0.599652      37.778868 0.66735015E+03  0.16919820E+05                                 8.898555                            7.986853       0.179384       2.079481                    0.998779      29.187555      78.583434       0.673962       0.358450      -1.140348       0.002325      -0.016812      -0.023923       0.029332       0.034077      -0.022746       0.020579      -0.071019       0.022434      -0.064612       0.015752       0.048860              9.596159       9.201721       0.414589       1.676858      12.616893       1.733478       6.969863           0.074623
          190              O       0.682460       7.114363      15.194403      -0.478947      34.972699 0.48321111E+03  0.11296378E+05                                 8.443142                            6.794260       0.344873       2.195348                    0.995655      25.879435      66.813237       0.731350       0.358244      -1.141000       0.014833       0.030932       0.008501       0.035342      -0.027329      -0.053821      -0.014024      -0.011748       0.083329      -0.069925       0.006923       0.063002              9.789585      10.088461      -5.312671       1.085326      12.618177       0.946646       6.662118           0.029217
          191              O       8.759600       7.614478      17.678611      -0.572214      35.065244 0.52853068E+03  0.12627584E+05                                 8.447949                            7.042169       0.632125       2.247768                    0.998301      27.692194      72.120075       0.728588       0.351863      -1.146891       0.011542       0.009513       0.002588       0.015179       0.002031      -0.020163      -0.062276       0.071891       0.004177      -0.083661       0.023578       0.060083              9.675862      11.371956       2.406867      -5.462885       6.796601      -2.071247      10.859030           0.041695
          192              O       9.986389       9.365790      17.153035      -0.547115      38.239092 0.67048177E+03  0.17094263E+05                                 9.082252                            8.130728      -0.180691       1.985678                    0.996839      28.559653      78.225088       0.649740       0.369746      -1.126564      -0.010653      -0.017971       0.010311       0.023297      -0.002318       0.019963       0.007964       0.019108      -0.164537      -0.059878       0.018730       0.041147              9.815877       9.508419       3.972829      -0.291247      11.709941       1.354105       8.229269           0.050131
          193              O       0.513893      12.215536      14.994357      -0.545207      40.976552 0.61341784E+03  0.15228786E+05                                 9.426802                            7.642492       0.159805       2.088003                    0.998999      28.089211      74.844412       0.690959       0.357063      -1.141412       0.032195      -0.018757      -0.016601       0.040791      -0.015128       0.015439       0.040509       0.036417       0.006982      -0.056680       0.022480       0.034200             11.238051      13.123218       0.971651       0.369615      10.719633      -5.264255       9.871304           0.059240
          194              O       2.451236      11.477185      15.987313      -0.523397      38.752793 0.50412775E+03  0.11893258E+05                                 9.048215                            6.891838       0.596802       2.253219                    0.998411      26.759487      69.065973       0.734827       0.353314      -1.146656      -0.020592      -0.005777      -0.017489       0.027627      -0.056783       0.008489       0.014704      -0.035720       0.153772      -0.086907       0.031734       0.055174             11.189989       8.480970      -2.458392       2.670843      13.387857      -7.552280      11.701141           0.036907
          195              O       1.388332      12.655637      12.368299      -0.548568      34.195371 0.55114046E+03  0.13357292E+05                                 8.394146                            7.322374       0.275867       2.142329                    0.995597      27.776751      73.773289       0.692751       0.364815      -1.132243       0.017524      -0.034001       0.007581       0.038995      -0.014375      -0.011937      -0.045569       0.077174      -0.136069      -0.080833       0.016815       0.064018              8.931609      13.467893      -1.232240      -0.641927       6.022091      -0.879149       7.304843           0.040943
          196              O       3.301092      11.911830      11.529924      -0.634429      33.589561 0.56423543E+03  0.13731787E+05                                 8.111572                            7.248415       0.454987       2.132599                    0.999312      30.201774      79.935878       0.720746       0.349186      -1.146654      -0.034832      -0.035693       0.019829       0.053669      -0.057530      -0.096547       0.009201      -0.152018       0.109182      -0.155828       0.042213       0.113615              8.251159       7.710624      -2.098345      -2.565715       7.512577       1.821756       9.530275           0.008292
          197              O       3.198079       8.560150      16.325572      -0.874646      45.071139 0.91973618E+03  0.25291530E+05                                 9.812955                            9.111605      -0.033918       1.953825                    0.998482      33.923082      95.435260       0.658016       0.338499      -1.155614       0.011509       0.016401       0.025354       0.032315       0.024475      -0.036469      -0.039383      -0.006912       0.208980      -0.059588      -0.037051       0.096639             10.702265      13.083284      -1.755711       0.547762       9.974387       0.037242       9.049126           0.116826
          198              O       6.492148       8.840215       2.702440      -0.599925      37.851430 0.66906838E+03  0.16975475E+05                                 8.911965                            7.998748       0.178206       2.078644                    0.998776      29.217222      78.709253       0.673209       0.358595      -1.140153       0.002057       0.016662       0.024278       0.029518      -0.034577       0.022461       0.020782      -0.072285       0.023700      -0.065297       0.015701       0.049597              9.610788       9.214468      -0.413394      -1.678665      12.637905       1.737191       6.979991           0.071581
          199              O       6.535460      11.071637       2.991597      -0.478325      35.004190 0.48369730E+03  0.11311319E+05                                 8.450187                            6.799055       0.341813       2.194164                    0.995664      25.888414      66.861101       0.730822       0.358389      -1.140810       0.015083      -0.030656      -0.008402       0.035183       0.027764       0.053697      -0.014022      -0.012188       0.083944      -0.070242       0.007286       0.062956              9.798707      10.097753       5.319051      -1.085577      12.631405       0.948671       6.666962           0.028461
          200              O       2.906600      10.571522       0.507389      -0.571791      35.063569 0.52853012E+03  0.12627649E+05                                 8.448496                            7.042211       0.630822       2.247295                    0.998320      27.690747      72.118048       0.728574       0.351868      -1.146880       0.010143      -0.008627      -0.002590       0.013565      -0.000547       0.019603      -0.062703       0.071632       0.002545      -0.084168       0.025162       0.059006              9.676960      11.373530      -2.409141       5.463130       6.798804      -2.072893      10.858545           0.040692
          201              O       4.133389       8.820210       1.032965      -0.556417      38.570091 0.67817605E+03  0.17341563E+05                                 9.137894                            8.180967      -0.186220       1.981548                    0.996965      28.710662      78.780672       0.647235       0.370082      -1.126195      -0.011206       0.017444      -0.006667       0.021779       0.002586      -0.020741       0.008342       0.020765      -0.168892      -0.061588       0.018691       0.042897              9.877789       9.579731      -4.000763       0.302331      11.775607       1.357079       8.278027           0.059123
          202              O       6.366893       5.970464       3.191643      -0.546226      40.956957 0.61311599E+03  0.15218548E+05                                 9.422039                            7.639296       0.164366       2.089556                    0.998996      28.084853      74.812048       0.691322       0.356940      -1.141575       0.032804       0.018498       0.016308       0.041039       0.015390      -0.015590       0.040549       0.036110       0.010245      -0.056780       0.021999       0.034781             11.231733      13.113213      -0.971456      -0.369591      10.715847      -5.261675       9.866137           0.061116
          203              O       8.304236       6.708815       2.198687      -0.522989      38.722007 0.50375823E+03  0.11882302E+05                                 9.043797                            6.889650       0.595392       2.253022                    0.998408      26.748473      69.029909       0.734893       0.353349      -1.146633      -0.021075       0.005564       0.016797       0.027519       0.056942      -0.008093       0.014513      -0.034565       0.154517      -0.086922       0.031616       0.055306             11.182966       8.476478       2.454114      -2.666815      13.379084      -7.546009      11.693336           0.039081
          204              O       7.241332       5.530363       5.817701      -0.548719      34.204744 0.55131334E+03  0.13362588E+05                                 8.395797                            7.323558       0.275808       2.142263                    0.995597      27.779813      73.785537       0.692687       0.364819      -1.132235       0.017559       0.033958      -0.007617       0.038981       0.014408       0.011925      -0.045566       0.077245      -0.136145      -0.080856       0.016782       0.064074              8.933461      13.471330       1.232890       0.641924       6.023363      -0.879321       7.305691           0.041049
          205              O       9.154092       6.274170       6.656076      -0.634431      33.606040 0.56457886E+03  0.13742459E+05                                 8.114973                            7.251303       0.454925       2.132582                    0.999312      30.204681      79.954560       0.720489       0.349252      -1.146581      -0.034764       0.035785      -0.019926       0.053723       0.057619       0.096528       0.009213      -0.151997       0.109064      -0.155830       0.042174       0.113655              8.254652       7.713854       2.099503       2.566870       7.515911       1.822423       9.534191           0.008325
          206              O       9.051079       9.625850       1.860428      -0.857028      44.534349 0.90575065E+03  0.24817668E+05                                 9.742393                            9.046372      -0.045297       1.953392                    0.998445      33.691549      94.688002       0.659754       0.338822      -1.155062       0.015809      -0.014753      -0.025069       0.033106      -0.022941       0.036142      -0.038959       0.002280       0.198254      -0.056190      -0.037166       0.093356             10.621803      12.969119       1.735545      -0.542895       9.886580       0.033542       9.009710           0.036674
          207              O       9.418648      11.795440       0.252785      -0.589631      37.480820 0.66068447E+03  0.16708954E+05                                 8.852899                            7.947076       0.179120       2.081747                    0.998690      29.048997      78.114417       0.675615       0.358469      -1.140325       0.004582       0.020760      -0.018268       0.028030       0.020441       0.033021      -0.019926      -0.042604       0.096591      -0.061221       0.012571       0.048651              9.545359       9.150027      -1.668699       0.421086       6.937363      -1.727243      12.548688           0.057054
          208              O       9.461960      12.084597      16.207363      -0.480179      35.054392 0.48451642E+03  0.11335398E+05                                 8.456715                            6.804438       0.343949       2.194301                    0.995678      25.914958      66.946697       0.730585       0.358350      -1.140828       0.014653      -0.008479       0.032230       0.036406       0.052460      -0.028129       0.013213      -0.047625      -0.023113      -0.069216       0.007474       0.061742              9.805748      10.107045      -1.087374      -5.323553       6.671906      -0.948431      12.638293           0.028730
          209              O       5.833100       9.600389      16.707478      -0.572659      35.082605 0.52886773E+03  0.12637602E+05                                 8.451055                            7.044090       0.631883       2.247476                    0.998315      27.700531      72.146484       0.728542       0.351831      -1.146922       0.010933      -0.002555       0.007991       0.013781       0.019987       0.000921       0.062705       0.034739      -0.108183      -0.084115       0.024658       0.059457              9.680002      11.377848       5.465717       2.409435      10.861825       2.072723       6.800333           0.041003
          210              O       7.059889      10.125965       0.272790      -0.555527      38.537358 0.67734597E+03  0.17314972E+05                                 9.132953                            8.176049      -0.187072       1.981583                    0.996968      28.693243      78.719763       0.647422       0.370090      -1.126193      -0.010264      -0.006797      -0.017607       0.021484      -0.020923      -0.002800      -0.008298       0.094837       0.052770      -0.061580       0.018503       0.043077              9.872677       9.572284       0.301166       3.998037       8.274888      -1.357992      11.770860           0.058953
          211              O       9.293393      12.284643       3.122536      -0.546438      41.014508 0.61414479E+03  0.15251739E+05                                 9.433372                            7.647701       0.160624       2.088075                    0.998992      28.105425      74.905925       0.690614       0.357127      -1.141331       0.033540       0.016228      -0.019043       0.041844      -0.015926      -0.015209      -0.039497       0.014173      -0.058251      -0.055918       0.022224       0.033694             11.246952      13.128139      -0.366732       0.975281       9.880802       5.272141      10.731916           0.062116
          212              O      11.230736      11.291687       2.384185      -0.514499      38.373955 0.49852898E+03  0.11727605E+05                                 8.987449                            6.851005       0.602716       2.257845                    0.998346      26.624480      68.604531       0.737459       0.353061      -1.146937      -0.023622       0.014922      -0.009100       0.029385      -0.007854      -0.056739      -0.013304      -0.094749      -0.021999      -0.086569       0.032237       0.054331             11.107366       8.421384      -2.649275      -2.439906      11.613014       7.486938      13.287699           0.024325
          213              O      10.167832      14.910701       3.562637      -0.548293      34.191281 0.55105977E+03  0.13354892E+05                                 8.393727                            7.321996       0.275675       2.142346                    0.995595      27.773152      73.763308       0.692744       0.364831      -1.132227       0.017596      -0.007935      -0.034140       0.039219       0.011968      -0.014411       0.045495       0.106542      -0.047540      -0.080749       0.016784       0.063965              8.931134      13.467711       0.641872      -1.231941       7.304087       0.878885       6.021604           0.040858
          214              O       0.374592      15.749076       2.818830      -0.634381      33.603308 0.56452815E+03  0.13740893E+05                                 8.114473                            7.250908       0.454994       2.132614                    0.999312      30.203695      79.950547       0.720520       0.349245      -1.146589      -0.034752      -0.020105      -0.035832       0.053813       0.096468      -0.057524      -0.009165      -0.130328       0.173164      -0.155655       0.042151       0.113504              8.254042       7.713021       2.566697      -2.099231       9.533789      -1.822681       7.515317           0.008141
          215              O       0.271579      10.953428      17.653150      -0.855707      44.479348 0.90443969E+03  0.24771549E+05                                 9.733055                            9.039241      -0.042351       1.954630                    0.998435      33.662820      94.572491       0.660111       0.338778      -1.155156       0.009421      -0.023896       0.019482       0.032239       0.035823       0.019233       0.039373      -0.105082      -0.078823      -0.053907      -0.038638       0.092545             10.610191      12.949948      -0.533939      -1.737102       8.996776      -0.036475       9.883850           0.035477
          216              O       3.565648       6.390560      17.933215      -0.600318      37.800062 0.66793006E+03  0.16938231E+05                                 8.901999                            7.990502       0.180666       2.079734                    0.998777      29.198535      78.622059       0.673784       0.358466      -1.140333       0.002387      -0.024348       0.016960       0.029769      -0.022940      -0.034081      -0.020763      -0.046765       0.095787      -0.064846       0.015796       0.049050              9.599483       9.205142       1.677298      -0.413871       6.973281      -1.734205      12.620027           0.075028
          217              O       3.608960       6.101403       1.978637      -0.478827      34.968879 0.48315820E+03  0.11294896E+05                                 8.442812                            6.794064       0.344724       2.195399                    0.995642      25.877186      66.807940       0.731328       0.358262      -1.140978       0.014834       0.008322      -0.030859       0.035236      -0.053826       0.027316       0.013997      -0.047498      -0.023856      -0.069915       0.006945       0.062970              9.789041      10.088608       1.085509       5.312524       6.661857      -0.946509      12.616658           0.029161
          218              O      -0.019900       8.585611       1.478522      -0.564063      34.814662 0.52391116E+03  0.12489500E+05                                 8.406758                            7.009152       0.632598       2.249685                    0.998283      27.585825      71.758319       0.730658       0.351645      -1.147094       0.007779       0.006159      -0.012159       0.015693      -0.020929      -0.001255       0.062526       0.033210      -0.110714      -0.084102       0.023573       0.060529              9.626479      11.310088      -5.431185      -2.393072      10.804756       2.061476       6.764592           0.016929
          219              O       1.206889       8.060035      17.913210      -0.556277      38.543789 0.67743147E+03  0.17317441E+05                                 9.133136                            8.176043      -0.185397       1.982061                    0.996937      28.698577      78.731133       0.647494       0.370043      -1.126246      -0.012247       0.007166       0.018296       0.023153       0.019986       0.001857      -0.008549       0.093509       0.051634      -0.060439       0.018196       0.042242              9.873136       9.574125      -0.300906      -3.998180       8.276285      -1.358602      11.768998           0.059465
          220              O       3.440393       5.901357      15.063464      -0.546162      40.953317 0.61305395E+03  0.15216475E+05                                 9.421157                            7.638681       0.164053       2.089430                    0.998999      28.084201      74.806637       0.691387       0.356919      -1.141603       0.032650      -0.016396       0.018474       0.040941       0.015588       0.015412      -0.040711       0.013014      -0.059340      -0.056950       0.022058       0.034893             11.230555      13.112398       0.369039      -0.971978       9.865132       5.260694      10.714134           0.061059
          221              O       5.377736       6.894313      15.801815      -0.523502      38.694661 0.50332869E+03  0.11868997E+05                                 9.037751                            6.885280       0.599565       2.254416                    0.998411      26.743802      68.996431       0.735396       0.353202      -1.146815      -0.020940      -0.017217       0.005464       0.027655       0.008054       0.057073      -0.014925      -0.094570      -0.024546      -0.087092       0.031619       0.055473             11.175346       8.471023       2.665545       2.453358      11.685359       7.540137      13.369657           0.039569
          222              O       4.314832       3.275299      14.623363      -0.548704      34.201269 0.55124734E+03  0.13360564E+05                                 8.395192                            7.323108       0.275859       2.142291                    0.995597      27.779033      73.781840       0.692711       0.364817      -1.132238       0.017535       0.007573       0.033959       0.038962      -0.011928       0.014392       0.045582       0.106707      -0.047786      -0.080873       0.016800       0.064073              8.932772      13.470314      -0.641892       1.232529       7.305129       0.879136       6.022874           0.041063
          223              O       6.227592       2.436924      15.367170      -0.634460      33.592034 0.56428734E+03  0.13733381E+05                                 8.111968                            7.248775       0.454924       2.132565                    0.999312      30.202693      79.939556       0.720724       0.349189      -1.146651      -0.034819       0.019828       0.035711       0.053673      -0.096552       0.057552      -0.009198      -0.130651       0.173498      -0.155865       0.042231       0.113635              8.251537       7.710975      -2.565704       2.098564       9.530466      -1.821867       7.513170           0.008364
          224              O       6.124579       7.232572       0.532850      -0.874665      45.070973 0.91976303E+03  0.25292863E+05                                 9.813288                            9.112028      -0.035231       1.953449                    0.998479      33.924535      95.445527       0.657959       0.338521      -1.155577       0.012139       0.025407      -0.015894       0.032334      -0.036907      -0.024389       0.039122      -0.108030      -0.093055      -0.059527      -0.037088       0.096615             10.702361      13.083768       0.546716       1.756234       9.049849      -0.037209       9.973466           0.116637
          225              O       8.140352      17.933215       6.390560      -0.600175      37.773011 0.66733662E+03  0.16919071E+05                                 8.897218                            7.986535       0.182205       2.080411                    0.998771      29.188404      78.579917       0.674018       0.358429      -1.140387      -0.002522       0.016851      -0.024649       0.029964       0.034066       0.022964      -0.020808      -0.071249       0.022587      -0.064889       0.015874       0.049014              9.594136       9.198684       0.413427      -1.675736      12.613925      -1.732926       6.969798           0.074838
          226              O       8.097040       1.978637       6.101403      -0.478479      34.948076 0.48281792E+03  0.11284707E+05                                 8.438808                            6.791176       0.345610       2.195753                    0.995652      25.870466      66.779214       0.731579       0.358210      -1.141045      -0.015140      -0.030743       0.008053       0.035202      -0.027415       0.053804       0.014060      -0.012045       0.083397      -0.070045       0.007090       0.062955              9.784068      10.081015      -5.308801      -1.084272      12.612069      -0.946398       6.659121           0.029127
          227              O       0.019900       1.478522       8.585611      -0.572475      35.068394 0.52859188E+03  0.12629246E+05                                 8.448449                            7.041990       0.632432       2.247702                    0.998320      27.696045      72.127569       0.728698       0.351805      -1.146954      -0.010757      -0.007911       0.002493       0.013583       0.000979       0.019957       0.062809       0.071059       0.001973      -0.084079       0.024578       0.059501              9.676845      11.373273       2.408716       5.463278       6.799095       2.072385      10.858168           0.040959
          228              O      10.499111      17.913210       8.060035      -0.556729      38.579528 0.67834443E+03  0.17346699E+05                                 9.138623                            8.181347      -0.184535       1.981950                    0.996975      28.715106      78.791116       0.647305       0.370025      -1.126255       0.011018       0.017413       0.006501       0.021607      -0.002730      -0.020869      -0.008360       0.020664      -0.169448      -0.061821       0.018831       0.042991              9.878676       9.579729       4.001222       0.302018      11.776898      -1.357125       8.279402           0.058736
          229              O       8.265607      15.063464       5.901357      -0.546155      40.950501 0.61299012E+03  0.15214381E+05                                 9.420388                            7.637949       0.164852       2.089689                    0.998997      28.083449      74.801543       0.691471       0.356887      -1.141637      -0.032544       0.018417      -0.016487       0.040867      -0.015406      -0.015573      -0.040791       0.036198       0.010193      -0.057019       0.022056       0.034963             11.229763      13.110762       0.971480      -0.369601      10.714074       5.260677       9.864453           0.060907
          230              O       6.328264      15.801815       6.894313      -0.524159      38.709298 0.50353445E+03  0.11874961E+05                                 9.039420                            6.886150       0.600514       2.254550                    0.998416      26.751563      69.017753       0.735441       0.353147      -1.146869       0.021121       0.005276      -0.017454       0.027903      -0.056979      -0.007941      -0.014871      -0.035099       0.154130      -0.086989       0.031527       0.055462             11.178048       8.472016      -2.453947      -2.666253      13.373500       7.542840      11.688629           0.039617
          231              O       7.391168      14.623363       3.275299      -0.548172      34.186488 0.55096339E+03  0.13352012E+05                                 8.393198                            7.321595       0.274803       2.142119                    0.995590      27.771026      73.756866       0.692727       0.364855      -1.132205      -0.017467       0.033437       0.007088       0.038385      -0.014402       0.011874       0.045497       0.077414      -0.135562      -0.080719       0.016667       0.064052              8.930572      13.466377      -1.232429       0.641041       6.021948       0.879118       7.303390           0.040812
          232              O       5.478408      15.367170       2.436924      -0.634086      33.568437 0.56380071E+03  0.13718457E+05                                 8.107942                            7.245449       0.455357       2.132851                    0.999311      30.192924      79.902421       0.720925       0.349169      -1.146677       0.034862       0.035055       0.019299       0.053072      -0.057360       0.096486      -0.009251      -0.151614       0.109578      -0.155592       0.042076       0.113515              8.247300       7.707057      -2.097437       2.563754       7.509951      -1.820663       9.524893           0.008100
          233              O       5.581421       0.532850       7.232572      -0.874351      45.060701 0.91945294E+03  0.25281417E+05                                 9.811794                            9.110795      -0.034901       1.953673                    0.998483      33.913200      95.398425       0.657991       0.338543      -1.155594      -0.011736      -0.015862       0.025125       0.031947       0.024169       0.036569       0.039201      -0.006970       0.208904      -0.059292      -0.037215       0.096507             10.700617      13.081526      -1.755097      -0.547471       9.973538      -0.037778       9.046788           0.117510
          234              O       2.287352       0.252785      11.795440      -0.600168      37.772526 0.66732466E+03  0.16918680E+05                                 8.897107                            7.986438       0.182197       2.080410                    0.998771      29.188218      78.579026       0.674026       0.358427      -1.140389      -0.002523      -0.016855       0.024638       0.029958      -0.034064      -0.022972      -0.020813      -0.071244       0.022575      -0.064891       0.015877       0.049014              9.594016       9.198599      -0.413502       1.675703      12.613625      -1.733082       6.969822           0.074829
          235              O       2.244040      16.207363      12.084597      -0.478497      34.948682 0.48282863E+03  0.11285013E+05                                 8.438863                            6.791225       0.345644       2.195753                    0.995653      25.870800      66.780105       0.731581       0.358207      -1.141048      -0.015150       0.030760      -0.008059       0.035223       0.027414      -0.053817       0.014065      -0.012026       0.083403      -0.070053       0.007083       0.062970              9.784145      10.081135       5.308829       1.084189      12.611965      -0.946591       6.659335           0.029123
          236              O       5.872900      16.707478       9.600389      -0.572458      35.067774 0.52857978E+03  0.12628888E+05                                 8.448377                            7.041923       0.632430       2.247707                    0.998320      27.695788      72.126774       0.728699       0.351806      -1.146953      -0.010750       0.007903      -0.002494       0.013574      -0.000985      -0.019952       0.062810       0.071062       0.001973      -0.084079       0.024579       0.059501              9.676797      11.373236      -2.408711      -5.463275       6.799001       2.072382      10.858153           0.040955
          237              O       4.646111       0.272790      10.125965      -0.556730      38.579304 0.67833930E+03  0.17346534E+05                                 9.138581                            8.181312      -0.184533       1.981953                    0.996975      28.715027      78.790798       0.647307       0.370024      -1.126255       0.011014      -0.017415      -0.006502       0.021607       0.002729       0.020866      -0.008359       0.020656      -0.169449      -0.061820       0.018834       0.042986              9.878616       9.579754      -4.001170      -0.301992      11.776775      -1.357199       8.279318           0.058732
          238              O       2.412607       3.122536      12.284643      -0.546116      40.944035 0.61288485E+03  0.15211052E+05                                 9.419192                            7.637208       0.165063       2.089794                    0.998997      28.081419      74.793367       0.691519       0.356879      -1.141648      -0.032577      -0.018422       0.016518       0.040908       0.015419       0.015577      -0.040763       0.036186       0.010254      -0.056998       0.022050       0.034948             11.227926      13.109498      -0.971765       0.369247      10.711724       5.259052       9.862557           0.060929
          239              O       0.475264       2.384185      11.291687      -0.524126      38.707066 0.50350885E+03  0.11874195E+05                                 9.038991                            6.885967       0.600492       2.254553                    0.998416      26.750968      69.015536       0.735453       0.353146      -1.146871       0.021100      -0.005285       0.017453       0.027888       0.056984       0.007944      -0.014880      -0.035078       0.154143      -0.086994       0.031525       0.055469             11.177300       8.471411       2.453413       2.665759      13.372636       7.542198      11.687854           0.039620
          240              O       1.538168       3.562637      14.910701      -0.548663      34.201764 0.55126014E+03  0.13360997E+05                                 8.395421                            7.323327       0.275251       2.142118                    0.995593      27.778715      73.782149       0.692680       0.364831      -1.132224      -0.017541      -0.033606      -0.007260       0.038597       0.014359      -0.011925       0.045543       0.077454      -0.135845      -0.080816       0.016708       0.064109              8.933013      13.470442       1.232500      -0.641552       6.023267       0.879361       7.305330           0.041073
          241              O      11.331408       2.818830      15.749076      -0.634287      33.578758 0.56401503E+03  0.13725030E+05                                 8.109694                            7.246903       0.455152       2.132734                    0.999311      30.197179      79.918665       0.720838       0.349177      -1.146666       0.034808      -0.035103      -0.019324       0.053077       0.057332      -0.096645      -0.009228      -0.151963       0.109617      -0.155834       0.042229       0.113605              8.249118       7.708555       2.097838      -2.564523       7.511642      -1.821274       9.527157           0.008328
          242              O      11.434421      17.653150      10.953428      -0.874346      45.060549 0.91944933E+03  0.25281269E+05                                 9.811767                            9.110784      -0.034880       1.953682                    0.998483      33.912961      95.397369       0.657991       0.338544      -1.155594      -0.011744       0.015854      -0.025124       0.031945      -0.024168      -0.036574       0.039194      -0.006977       0.208917      -0.059294      -0.037215       0.096509             10.700582      13.081417       1.755097       0.547449       9.973491      -0.037889       9.046838           0.117515
          243              O      11.066852      15.483560       9.345785      -0.600191      37.774028 0.66735683E+03  0.16919721E+05                                 8.897414                            7.986670       0.182223       2.080415                    0.998771      29.188705      78.581202       0.674010       0.358430      -1.140385      -0.002528      -0.024651      -0.016861       0.029973       0.022958      -0.034062       0.020821      -0.046899       0.095570      -0.064879       0.015862       0.049017              9.594395       9.198824      -1.675690      -0.413407       6.969926       1.733091      12.614434           0.074845
          244              O      11.023540      15.194403       7.114363      -0.478396      34.947591 0.48281030E+03  0.11284515E+05                                 8.438891                            6.791244       0.345293       2.195677                    0.995650      25.869656      66.777676       0.731554       0.358223      -1.141032      -0.015130       0.008002       0.030692       0.035141       0.053762       0.027396      -0.014045      -0.047709      -0.023563      -0.069999       0.007096       0.062903              9.784208      10.080938      -1.084034       5.308846       6.659319       0.946808      12.612366           0.029123
          245              O       2.946400      17.678611       7.614478      -0.572459      35.067322 0.52857362E+03  0.12628695E+05                                 8.448267                            7.041864       0.632473       2.247724                    0.998320      27.695644      72.126099       0.728705       0.351804      -1.146955      -0.010760       0.002490       0.007896       0.013577       0.019958      -0.000977      -0.062804       0.034550      -0.107560      -0.084074       0.024578       0.059496              9.676622      11.373087       5.463140      -2.408627      10.857877      -2.072288       6.798901           0.040958
          246              O       1.719611      17.153035       9.365790      -0.556729      38.579332 0.67834097E+03  0.17346587E+05                                 9.138591                            8.181325      -0.184538       1.981951                    0.996975      28.715040      78.790849       0.647306       0.370024      -1.126255       0.011008       0.006500      -0.017420       0.021608      -0.020865       0.002729       0.008357       0.095050       0.053745      -0.061819       0.018835       0.042984              9.878628       9.579751       0.302009      -4.001181       8.279299       1.357150      11.776835           0.058739
          247              O      11.192107      14.994357      12.215536      -0.546158      40.947218 0.61293349E+03  0.15212560E+05                                 9.419678                            7.637481       0.165044       2.089761                    0.998998      28.082584      74.797186       0.691511       0.356877      -1.141650      -0.032589      -0.016498      -0.018418       0.040908      -0.015582       0.015420       0.040754       0.012957      -0.059406      -0.056991       0.022046       0.034944             11.228772      13.109846      -0.369459      -0.971485       9.863376      -5.259934      10.713094           0.060933
          248              O       9.254764      15.987313      11.477185      -0.524138      38.708046 0.50351987E+03  0.11874532E+05                                 9.039210                            6.886064       0.600466       2.254544                    0.998416      26.751198      69.016586       0.735444       0.353148      -1.146868       0.021094      -0.017462      -0.005276       0.027888      -0.007940       0.056981       0.014884      -0.094597      -0.024450      -0.086987       0.031521       0.055466             11.177711       8.471663      -2.665953       2.453675      11.688202      -7.542568      13.373268           0.039632
          249              O      10.317668      12.368299      12.655637      -0.548480      34.188581 0.55099968E+03  0.13352981E+05                                 8.393004                            7.321411       0.275373       2.142262                    0.995587      27.773220      73.760598       0.692803       0.364812      -1.132249      -0.017566       0.007158      -0.033366       0.038381       0.011941       0.014381      -0.045560       0.106544      -0.048025      -0.080804       0.016775       0.064029              8.930333      13.466189       0.641227       1.232362       7.302849      -0.878944       6.021960           0.041033
          250              O       8.404908      11.529924      11.911830      -0.634359      33.582629 0.56410828E+03  0.13727878E+05                                 8.110318                            7.247513       0.454774       2.132590                    0.999310      30.199081      79.925596       0.720806       0.349178      -1.146664       0.034847       0.019303      -0.035007       0.053033       0.096560       0.057309       0.009235      -0.130681       0.173193      -0.155737       0.042202       0.113535              8.249711       7.708993       2.564663       2.098092       9.527773       1.821394       7.512366           0.008241
          251              O       8.507921      16.325572       8.560150      -0.874353      45.060858 0.91945898E+03  0.25281639E+05                                 9.811828                            9.110831      -0.034893       1.953680                    0.998483      33.913146      95.398552       0.657989       0.338544      -1.155593      -0.011735       0.025116       0.015860       0.031939       0.036567      -0.024163      -0.039195      -0.107933      -0.093986      -0.059285      -0.037214       0.096498             10.700662      13.081429      -0.547426       1.755090       9.046882       0.037931       9.973675           0.117518
          252              O       5.213852       2.702440       8.840215      -0.600178      37.773389 0.66734605E+03  0.16919374E+05                                 8.897261                            7.986587       0.182166       2.080395                    0.998771      29.188602      78.580665       0.674016       0.358429      -1.140387      -0.002517       0.024630       0.016856       0.029951      -0.022966       0.034066       0.020810      -0.046907       0.095587      -0.064887       0.015871       0.049016              9.594142       9.198822       1.675803       0.413463       6.969939       1.733008      12.613664           0.074826
          253              O       5.170540       2.991597      11.071637      -0.478490      34.948511 0.48282717E+03  0.11284981E+05                                 8.438859                            6.791237       0.345637       2.195756                    0.995653      25.870733      66.780138       0.731576       0.358210      -1.141045      -0.015143      -0.008067      -0.030751       0.035214      -0.053812      -0.027415      -0.014057      -0.047715      -0.023635      -0.070049       0.007087       0.062962              9.784077      10.081217       1.084343      -5.308822       6.659191       0.946313      12.611823           0.029123
          254              O       8.799400       0.507389      10.571522      -0.572460      35.067456 0.52857471E+03  0.12628732E+05                                 8.448299                            7.041873       0.632446       2.247711                    0.998320      27.695755      72.126493       0.728705       0.351804      -1.146955      -0.010756      -0.002502      -0.007904       0.013580      -0.019954       0.000981      -0.062814       0.034544      -0.107572      -0.084084       0.024581       0.059502              9.676668      11.372996      -5.463160       2.408660      10.858039      -2.072361       6.798970           0.040955
          255              O       7.572611       1.032965       8.820210      -0.556729      38.579241 0.67833892E+03  0.17346521E+05                                 9.138569                            8.181310      -0.184529       1.981954                    0.996975      28.715010      78.790729       0.647307       0.370024      -1.126255       0.011017      -0.006502       0.017414       0.021607       0.020866      -0.002730       0.008358       0.095054       0.053738      -0.061821       0.018834       0.042987              9.878589       9.579639      -0.301984       4.001106       8.279409       1.357216      11.776719           0.058733
          256              O       5.339107       3.191643       5.970464      -0.546105      40.943655 0.61287775E+03  0.15210834E+05                                 9.419162                            7.637175       0.165067       2.089800                    0.998997      28.081235      74.792811       0.691519       0.356881      -1.141647      -0.032568       0.016512       0.018417       0.040897       0.015576      -0.015417       0.040769       0.012967      -0.059416      -0.057003       0.022050       0.034953             11.227923      13.109334       0.369535       0.971501       9.862788      -5.259146      10.711646           0.060927
          257              O       3.401764       2.198687       6.708815      -0.524131      38.707179 0.50351099E+03  0.11874261E+05                                 9.039010                            6.885984       0.600490       2.254550                    0.998416      26.751086      69.015946       0.735452       0.353146      -1.146870       0.021106       0.017442       0.005279       0.027885       0.007951      -0.056983       0.014877      -0.094608      -0.024437      -0.086993       0.031529       0.055463             11.177310       8.471586       2.665947      -2.453568      11.687895      -7.542133      13.372451           0.039617
          258              O       4.464668       5.817701       5.530363      -0.548706      34.204897 0.55132532E+03  0.13362999E+05                                 8.395986                            7.323807       0.275206       2.142073                    0.995594      27.780159      73.787660       0.692649       0.364836      -1.132218      -0.017527      -0.007322       0.033638       0.038630      -0.011915      -0.014354      -0.045557       0.106705      -0.048242      -0.080843       0.016712       0.064131              8.933609      13.471550      -0.641540      -1.232816       7.305659      -0.879367       6.023617           0.041038
          259              O       2.551908       6.656076       6.274170      -0.634289      33.579474 0.56402327E+03  0.13725281E+05                                 8.109833                            7.246977       0.455343       2.132788                    0.999312      30.197258      79.919031       0.720832       0.349179      -1.146664       0.034705      -0.019385       0.035088       0.053022      -0.096720      -0.057303       0.009194      -0.130596       0.173049      -0.155817       0.042229       0.113588              8.249308       7.709062      -2.564764      -2.097903       9.527262       1.821252       7.511599           0.008326
          260              O       2.654921       1.860428       9.625850      -0.874348      45.060852 0.91945670E+03  0.25281557E+05                                 9.811819                            9.110817      -0.034911       1.953669                    0.998483      33.913293      95.398880       0.657989       0.338544      -1.155593      -0.011738      -0.025129      -0.015859       0.031949      -0.036572       0.024170      -0.039199      -0.107937      -0.093996      -0.059293      -0.037215       0.096507             10.700641      13.081622       0.547438      -1.755090       9.046898       0.037794       9.973404           0.117507

******************************************************
Auxiliary information for the entire system
The total spin magnetic moment of the unit cell is   37.337579
The total net atomic charge of the unit cell is   -0.000007
Accuracy of reproducing the electrostatic potential in the unit cell:
  The inner radius (bohr) =    5.0000
  The outer radius (bohr) =   12.0000
  Valid grid points have density less than (e/(bohr^3)) =    0.0001
  The number of valid grid points were=       143404
  The rms potential error without charges in kcal/mol is=      9.55227
  The rms potential error with partial charges in kcal/mol is=      1.18627
  The RRMSE value at monopole order=      0.12419
  The rms potential error with partial charges and cloud penetration in kcal/mol is=      1.17991
  The RRMSE value at monopole order with cloud penetration is=      0.12352
  The rms potential error with partial charges and atomic dipoles in kcal/mol is=      0.95818
  The RRMSE value at dipole order=      0.10031
  The rms potential error with partial charges, atomic dipoles and cloud penetration in kcal/mol is=      0.95099
  The RRMSE value at dipole order with cloud penetration=      0.09956

******************************************************
The electron densities and ab initio electrostatic potential were computed in VASP using the PBE functional and
projector augmented wave method. See the main text of the journal article for a description of computational details.
The atomic charges, dipoles, and quadrupoles were computed with the DDEC6 method as described in
(a) T. A. Manz and N. Gabaldon Limas, RSC Adv. 6 (2016) 47771-47801 DOI: 10.1039/c6ra04656h
(b) N. Gabaldon Limas and T. A. Manz, RSC Adv. 8 (2018) 2678-2707 DOI: 10.1039/c7ra11829e.
For each atom in the material, the electron cloud parameters were fit to the spherically averaged atom-in-material
electron density using radial positions for which this density was between 10^-4 and 10^-2 electrons per cubic bohr.
The polarizabilities, dispersion coefficients, and quantum Drude oscillator (QDO) parameters were fit using the MCLF method.
The magnetic structure of the system was optimized in VASP from the default ferromagnetic initial guess using spin polarization.
The atomic spin moments (ASMs) were computed on this optimized magnetic structure using the DDEC6 partition as inputs
to the method of T. A. Manz and D. S. Sholl, J. Chem. Theory Comput. 7 (2011) 4146-4164 DOI: 10.1021/ct200539n.
The RMSE and RRMSE were computed using a uniform grid with Ewald summation.
