# Supplementary material for: A collection of forcefield precursors for metal–organic frameworks
Source: RSC Adv. 2019 Nov 13;9(63):36492–507. doi: 10.1039/c9ra07327b (PMC9075174; doi:10.1039/c9ra07327b)
Supplement: RA-009-C9RA07327B-s5915 [file RA-009-C9RA07327B-s5915.xyz]

  636
jmolscript: load "" {1 1 1} spacegroup "x,y,z" unitcell [{     20.463000     0.000000     0.000000 }, {      0.000000    43.252000     0.000000 }, {      0.000000   -21.626000    37.457331 }]
Cu    19.466452    28.857086     1.025207     0.795432
Cu    19.466452     8.085313    11.953758     0.795433
Cu    19.466452    27.935602    24.478366     0.795430
Cu     9.234952    -7.231086    36.432124     0.795430
Cu     9.234952    13.540687    25.503573     0.795432
Cu     9.234952    -6.309602    12.978965     0.795431
Cu     0.996548     7.231086    36.432124     0.795432
Cu     0.996548   -13.540687    25.503573     0.795429
Cu     0.996548     6.309602    12.978965     0.795433
Cu    11.228048    14.394914     1.025207     0.795430
Cu    11.228048    35.166687    11.953758     0.795430
Cu    11.228048    15.316398    24.478366     0.795432
H     19.488961     4.020273    34.179815     0.132701
H     15.302231     3.073055    35.940309     0.124767
H     16.638465     4.690679    36.929183     0.123801
H     19.073562     2.448063    32.378117     0.134582
H     17.465170     0.609853    31.651445     0.139508
H     16.112566    -1.874974    30.329201     0.116571
H     15.631686    -1.911738    28.152930     0.089385
H      4.728999    33.946332     0.423268     0.115403
H      3.402997    32.274642     0.412031     0.126478
H      0.615936    31.669114     3.243805     0.126673
H      1.387391    33.526788     4.401236     0.120648
H      5.688714    35.966201     1.299769     0.146636
H     14.586026     1.645739    34.127374     0.171601
H      3.069450    35.641811     4.498625     0.152918
H      6.924679    41.100213     2.490913     0.135371
H      7.016763    38.855434     3.517243     0.142913
H     19.488961     5.964451    16.885765     0.132701
H     15.302231     7.962693    16.825833     0.124766
H     16.638465     8.010270    14.930492     0.123795
H     19.073562     5.190240    19.148188     0.134582
H     17.465170     5.480028    21.103460     0.139508
H     16.112566     5.577345    23.916506     0.116571
H     15.631686     3.711022    25.036480     0.089385
H      4.728999     5.019395     7.847311     0.115402
H      3.402997     5.845508     9.300655     0.126479
H      0.615936     8.600660     8.409171     0.126672
H      1.387391     8.674189     6.221663     0.120648
H      5.688714     4.768533     5.659803     0.146636
H     14.586026     7.106304    18.968392     0.171600
H      3.069450     7.701019     4.341305     0.152918
H      6.924679     3.233087     0.618046     0.135372
H      7.016763     5.244305     2.048916     0.142913
H     19.488961    -9.984724    23.849083     0.132701
H     15.302231   -11.035748    22.148520     0.124765
H     16.638465   -12.700950    23.054987     0.123795
H     19.073562    -7.638303    23.388357     0.134583
H     17.465170    -6.089882    22.159757     0.139508
H     16.112566    -3.702371    20.668955     0.116571
H     15.631686    -1.799283    21.725252     0.089385
H      4.728999    25.912273    29.186752     0.115403
H      3.402997    26.757850    27.744645     0.126478
H      0.615936    24.608225    25.804355     0.126673
H      1.387391    22.677024    26.834432     0.120648
H      5.688714    24.143266    30.497759     0.146635
H     14.586026    -8.752042    21.818895     0.171600
H      3.069450    21.535171    28.617401     0.152918
H      6.924679    20.544700    34.348373     0.135372
H      7.016763    20.778261    31.891172     0.142913
H      9.257461    17.605727     3.277516     0.132701
H      5.070731    18.552945     1.517022     0.124765
H      6.406965    16.935321     0.528148     0.123800
H      8.842062    19.177937     5.079214     0.134581
H      7.233670    21.016147     5.805886     0.139508
H      5.881066    23.500974     7.128130     0.116570
H      5.400186    23.537738     9.304401     0.089385
H     14.960499   -12.320332    37.034063     0.115402
H     13.634497   -10.648642    37.045300     0.126478
H     10.847436   -10.043114    34.213526     0.126673
H     11.618891   -11.900788    33.056095     0.120648
H     15.920214   -14.340201    36.157562     0.146635
H      4.354526    19.980261     3.329957     0.171600
H     13.300950   -14.015811    32.958706     0.152918
H     17.156179   -19.474213    34.966418     0.135371
H     17.248263   -17.229434    33.940088     0.142913
H      9.257461    15.661549    20.571566     0.132700
H      5.070731    13.663307    20.631498     0.124763
H      6.406965    13.615730    22.526839     0.123794
H      8.842062    16.435760    18.309143     0.134580
H      7.233670    16.145972    16.353871     0.139508
H      5.881066    16.048655    13.540825     0.116571
H      5.400186    17.914978    12.420851     0.089385
H     14.960499    16.606605    29.610020     0.115401
H     13.634497    15.780492    28.156676     0.126478
H     10.847436    13.025340    29.048160     0.126672
H     11.618891    12.951811    31.235668     0.120646
H     15.920214    16.857467    31.797528     0.146636
H      4.354526    14.519696    18.488939     0.171599
H     13.300950    13.924981    33.116026     0.152918
H     17.156179    18.392913    36.839285     0.135372
H     17.248263    16.381695    35.408415     0.142913
H      9.257461    31.610724    13.608248     0.132702
H      5.070731    32.661748    15.308811     0.124764
H      6.406965    34.326950    14.402344     0.123795
H      8.842062    29.264303    14.068974     0.134582
H      7.233670    27.715882    15.297574     0.139508
H      5.881066    25.328371    16.788376     0.116571
H      5.400186    23.425283    15.732079     0.089385
H     14.960499    -4.286273     8.270579     0.115403
H     13.634497    -5.131850     9.712686     0.126478
H     10.847436    -2.982225    11.652976     0.126673
H     11.618891    -1.051024    10.622899     0.120648
H     15.920214    -2.517266     6.959572     0.146635
H      4.354526    30.378042    15.638436     0.171600
H     13.300950     0.090829     8.839930     0.152918
H     17.156179     1.081300     3.108958     0.135371
H     17.248263     0.847739     5.566159     0.142913
H      0.974039    25.646273     3.277516     0.132701
H      5.160769    24.699055     1.517022     0.124765
H      3.824535    26.316679     0.528148     0.123800
H      1.389438    24.074063     5.079214     0.134581
H      2.997829    22.235853     5.805886     0.139508
H      4.350434    19.751026     7.128130     0.116571
H      4.831314    19.714262     9.304401     0.089385
H     15.734001    12.320332    37.034063     0.115402
H     17.060003    10.648642    37.045300     0.126478
H     19.847064    10.043114    34.213526     0.126673
H     19.075609    11.900788    33.056095     0.120648
H     14.774286    14.340201    36.157562     0.146636
H      5.876974    23.271739     3.329957     0.171600
H     17.393550    14.015811    32.958706     0.152918
H     13.538321    19.474213    34.966418     0.135372
H     13.446237    17.229434    33.940088     0.142913
H      0.974039    27.590451    20.571566     0.132701
H      5.160769    29.588693    20.631498     0.124765
H      3.824535    29.636270    22.526839     0.123796
H      1.389438    26.816240    18.309143     0.134582
H      2.997829    27.106028    16.353871     0.139508
H      4.350434    27.203345    13.540825     0.116571
H      4.831314    25.337022    12.420851     0.089385
H     15.734001   -16.606605    29.610020     0.115403
H     17.060003   -15.780492    28.156676     0.126478
H     19.847064   -13.025340    29.048160     0.126672
H     19.075609   -12.951811    31.235668     0.120648
H     14.774286   -16.857467    31.797528     0.146635
H      5.876974    28.732304    18.488939     0.171600
H     17.393550   -13.924981    33.116026     0.152918
H     13.538321   -18.392913    36.839285     0.135371
H     13.446237   -16.381695    35.408415     0.142913
H      0.974039    11.641276    13.608248     0.132701
H      5.160769    10.590252    15.308811     0.124764
H      3.824535     8.925050    14.402344     0.123794
H      1.389438    13.987697    14.068974     0.134581
H      2.997829    15.536118    15.297574     0.139508
H      4.350434    17.923629    16.788376     0.116571
H      4.831314    19.826717    15.732079     0.089385
H     15.734001     4.286273     8.270579     0.115401
H     17.060003     5.131850     9.712686     0.126479
H     19.847064     2.982225    11.652976     0.126672
H     19.075609     1.051024    10.622899     0.120646
H     14.774286     2.517266     6.959572     0.146636
H      5.876974    12.873958    15.638436     0.171600
H     17.393550    -0.090829     8.839930     0.152918
H     13.538321    -1.081300     3.108958     0.135371
H     13.446237    -0.847739     5.566159     0.142913
H     11.205539    -4.020273    34.179815     0.132701
H     15.392269    -3.073055    35.940309     0.124766
H     14.056035    -4.690679    36.929183     0.123800
H     11.620938    -2.448063    32.378117     0.134582
H     13.229329    -0.609853    31.651445     0.139508
H     14.581934     1.874974    30.329201     0.116571
H     15.062814     1.911738    28.152930     0.089385
H      5.502501     9.305668     0.423268     0.115402
H      6.828503    10.977358     0.412031     0.126478
H      9.615564    11.582886     3.243805     0.126673
H      8.844109     9.725212     4.401236     0.120648
H      4.542786     7.285799     1.299769     0.146635
H     16.108474    -1.645739    34.127374     0.171600
H      7.162050     7.610189     4.498625     0.152918
H      3.306821     2.151787     2.490913     0.135371
H      3.214737     4.396566     3.517243     0.142913
H     11.205539    -5.964451    16.885765     0.132701
H     15.392269    -7.962693    16.825833     0.124765
H     14.056035    -8.010270    14.930492     0.123796
H     11.620938    -5.190240    19.148188     0.134583
H     13.229329    -5.480028    21.103460     0.139508
H     14.581934    -5.577345    23.916506     0.116571
H     15.062814    -3.711022    25.036480     0.089385
H      5.502501    38.232605     7.847311     0.115403
H      6.828503    37.406492     9.300655     0.126478
H      9.615564    34.651340     8.409171     0.126673
H      8.844109    34.577811     6.221663     0.120648
H      4.542786    38.483467     5.659803     0.146635
H     16.108474    -7.106304    18.968392     0.171600
H      7.162050    35.550981     4.341305     0.152918
H      3.306821    40.018913     0.618046     0.135371
H      3.214737    38.007695     2.048916     0.142913
H     11.205539     9.984724    23.849083     0.132700
H     15.392269    11.035748    22.148520     0.124766
H     14.056035    12.700950    23.054987     0.123795
H     11.620938     7.638303    23.388357     0.134582
H     13.229329     6.089882    22.159757     0.139508
H     14.581934     3.702371    20.668955     0.116571
H     15.062814     1.799283    21.725252     0.089385
H      5.502501    17.339727    29.186752     0.115402
H      6.828503    16.494150    27.744645     0.126478
H      9.615564    18.643775    25.804355     0.126672
H      8.844109    20.574976    26.834432     0.120647
H      4.542786    19.108734    30.497759     0.146636
H     16.108474     8.752042    21.818895     0.171600
H      7.162050    21.716829    28.617401     0.152918
H      3.306821    22.707300    34.348373     0.135372
H      3.214737    22.473739    31.891172     0.142913
H     15.347250    -2.169088    26.223877     0.173321
H     15.347250     2.169088    26.223877     0.173321
H     15.347250    -0.000000    22.466907     0.173321
H      5.115750    23.795088    11.233454     0.173321
H      5.115750    19.456912    11.233454     0.173321
H      5.115750    21.626000    14.990424     0.173321
H      5.115750     0.000000     2.367303     0.120682
H      5.115750   -19.575855    36.273679     0.120683
H      5.115750    19.575855    36.273679     0.120683
H     15.347250    21.626000    35.090028     0.120683
H     15.347250    41.201855     1.183652     0.120683
H     15.347250     2.050145     1.183652     0.120683
C     18.197746     4.515509    35.651888     0.016131
C     18.649978     3.829965    34.531913    -0.170056
C     17.849875     2.861120    33.940088     0.092806
C     16.595493     2.577819    34.468236     0.096417
C     16.143261     3.263363    35.588210    -0.164949
C     16.943364     4.232208    36.180036    -0.093547
C     18.273459     2.257754    32.812622    -0.124898
C     17.229846     1.193755    32.333168    -0.223212
C     15.740140    -1.118064    29.939645    -0.204845
C     15.578482    -1.085625    28.579944    -0.122473
C      1.422179    30.574839     0.951416     0.492764
C      4.436378    34.285860     1.236092    -0.124976
C      4.462980    35.823469     3.022807     0.206242
C      3.460293    33.639243     1.906578     0.085918
C      2.999876    32.527667     1.209872    -0.159027
C      1.933753    31.788057     1.711800    -0.009976
C      1.330095    32.164350     2.910435    -0.088148
C      1.790512    33.275926     3.599650    -0.167782
C      2.856635    34.015535     3.097721     0.105159
C     19.200433     5.542744    36.157562     0.482874
C      5.027759    35.475290     1.738020    -0.201435
C     15.476167     1.730080    33.868919    -0.261939
C     16.169863     1.109414    32.808876     0.235376
C      3.409136    35.272006     3.715767    -0.275148
C      6.265771    40.455758     2.363558    -0.140056
C      6.296465    39.156036     3.019061    -0.197739
C     18.197746     6.991686    15.720842     0.016137
C     18.649978     6.364532    16.874528    -0.170056
C     17.849875     6.336418    18.009485     0.092805
C     16.595493     6.935458    17.990756     0.096416
C     16.143261     7.562612    16.837070    -0.164944
C     16.943364     7.590726    15.702113    -0.093550
C     18.273459     5.661687    19.095747    -0.124898
C     17.229846     5.778467    20.256925    -0.223212
C     15.740140     4.861525    23.455781    -0.204846
C     15.578482     3.667770    24.107538    -0.122472
C      1.422179     7.162531    10.503036     0.492765
C      4.436378     5.553557     7.146859    -0.124976
C      4.462980     6.332093     4.921893     0.206242
C      3.460293     6.457524     7.371603     0.085917
C      2.999876     6.409946     8.682609    -0.159023
C      1.933753     7.214434     9.072166    -0.009976
C      1.330095     8.064335     8.146969    -0.088145
C      1.790512     8.105425     6.839709    -0.167782
C      2.856635     7.300938     6.450152     0.105159
C     19.200433     6.915995    14.578393     0.482874
C      5.027759     5.393524     5.865818    -0.201435
C     15.476167     6.840304    19.024578    -0.261939
C     16.169863     6.232613    20.092112     0.235375
C      3.409136     7.207946     5.052994    -0.275147
C      6.265771     3.445022     1.239838    -0.140056
C      6.296465     4.662566     2.037679    -0.197739
C     18.197746   -11.507195    23.541933     0.016137
C     18.649978   -10.194496    23.508221    -0.170057
C     17.849875    -9.197538    22.965090     0.092805
C     16.595493    -9.513277    22.455670     0.096415
C     16.143261   -10.825976    22.489382    -0.164943
C     16.943364   -11.822934    23.032513    -0.093550
C     18.273459    -7.919441    23.006293    -0.124898
C     17.229846    -6.972222    22.324569    -0.223212
C     15.740140    -3.743461    21.519237    -0.204845
C     15.578482    -2.582144    22.227180    -0.122472
C      1.422179    27.140630    26.002879     0.492765
C      4.436378    25.038583    29.074380    -0.124976
C      4.462980    22.722438    29.512631     0.206242
C      3.460293    24.781233    28.179150     0.085917
C      2.999876    25.940387    27.564850    -0.159026
C      1.933753    25.875509    26.673365    -0.009977
C      1.330095    24.649315    26.399927    -0.088147
C      1.790512    23.496649    27.017973    -0.167782
C      2.856635    23.561527    27.909457     0.105159
C     19.200433   -12.458739    24.178707     0.482874
C      5.027759    24.009185    29.853493    -0.201435
C     15.476167    -8.570384    22.021165    -0.261939
C     16.169863    -7.342027    22.013673     0.235375
C      3.409136    22.398048    28.688570    -0.275148
C      6.265771    20.977220    33.853936    -0.140056
C      6.296465    21.059399    32.400591    -0.197740
C      7.966246    17.110491     1.805443     0.016131
C      8.418478    17.796035     2.925418    -0.170057
C      7.618375    18.764880     3.517243     0.092805
C      6.363993    19.048181     2.989095     0.096417
C      5.911761    18.362637     1.869121    -0.164949
C      6.711864    17.393792     1.277295    -0.093547
C      8.041959    19.368246     4.644709    -0.124897
C      6.998346    20.432245     5.124163    -0.223212
C      5.508640    22.744064     7.517686    -0.204844
C      5.346982    22.711625     8.877387    -0.122472
C     11.653678    -8.948839    36.505915     0.492764
C     14.667878   -12.659860    36.221239    -0.124976
C     14.694480   -14.197469    34.434524     0.206242
C     13.691793   -12.013243    35.550753     0.085918
C     13.231376   -10.901667    36.247459    -0.159027
C     12.165253   -10.162057    35.745531    -0.009977
C     11.561595   -10.538350    34.546896    -0.088148
C     12.022012   -11.649926    33.857681    -0.167782
C     13.088135   -12.389535    34.359610     0.105159
C      8.968933    16.083256     1.299769     0.482874
C     15.259259   -13.849290    35.719311    -0.201434
C      5.244667    19.895920     3.588412    -0.261938
C      5.938363    20.516586     4.648455     0.235375
C     13.640636   -13.646006    33.741564    -0.275148
C     16.497271   -18.829758    35.093773    -0.140056
C     16.527965   -17.530036    34.438270    -0.197739
C      7.966246    14.634314    21.736489     0.016137
C      8.418478    15.261468    20.582803    -0.170056
C      7.618375    15.289582    19.447846     0.092805
C      6.363993    14.690542    19.466575     0.096416
C      5.911761    14.063388    20.620261    -0.164943
C      6.711864    14.035274    21.755218    -0.093549
C      8.041959    15.964313    18.361584    -0.124897
C      6.998346    15.847533    17.200406    -0.223212
C      5.508640    16.764475    14.001550    -0.204845
C      5.346982    17.958230    13.349793    -0.122472
C     11.653678    14.463469    26.954295     0.492766
C     14.667878    16.072443    30.310472    -0.124976
C     14.694480    15.293907    32.535438     0.206243
C     13.691793    15.168476    30.085728     0.085917
C     13.231376    15.216054    28.774722    -0.159023
C     12.165253    14.411566    28.385165    -0.009976
C     11.561595    13.561665    29.310362    -0.088146
C     12.022012    13.520575    30.617622    -0.167782
C     13.088135    14.325062    31.007179     0.105159
C      8.968933    14.710005    22.878938     0.482874
C     15.259259    16.232476    31.591513    -0.201435
C      5.244667    14.785696    18.432753    -0.261938
C      5.938363    15.393387    17.365219     0.235375
C     13.640636    14.418054    32.404337    -0.275147
C     16.497271    18.180978    36.217493    -0.140056
C     16.527965    16.963434    35.419652    -0.197739
C      7.966246    33.133195    13.915398     0.016137
C      8.418478    31.820496    13.949110    -0.170057
C      7.618375    30.823538    14.492241     0.092806
C      6.363993    31.139277    15.001661     0.096415
C      5.911761    32.451976    14.967949    -0.164943
C      6.711864    33.448934    14.424818    -0.093550
C      8.041959    29.545441    14.451038    -0.124898
C      6.998346    28.598222    15.132762    -0.223212
C      5.508640    25.369461    15.938094    -0.204845
C      5.346982    24.208144    15.230151    -0.122472
C     11.653678    -5.514630    11.454452     0.492765
C     14.667878    -3.412583     8.382951    -0.124976
C     14.694480    -1.096438     7.944700     0.206242
C     13.691793    -3.155233     9.278181     0.085917
C     13.231376    -4.314387     9.892481    -0.159026
C     12.165253    -4.249509    10.783966    -0.009977
C     11.561595    -3.023315    11.057404    -0.088147
C     12.022012    -1.870649    10.439358    -0.167783
C     13.088135    -1.935527     9.547874     0.105158
C      8.968933    34.084739    13.278624     0.482874
C     15.259259    -2.383185     7.603838    -0.201435
C      5.244667    30.196384    15.436166    -0.261938
C      5.938363    28.968027    15.443658     0.235375
C     13.640636    -0.772048     8.768761    -0.275147
C     16.497271     0.648780     3.603395    -0.140056
C     16.527965     0.566601     5.056740    -0.197740
C      2.265254    26.141509     1.805443     0.016132
C      1.813022    25.455965     2.925418    -0.170056
C      2.613125    24.487120     3.517243     0.092805
C      3.867507    24.203819     2.989095     0.096417
C      4.319739    24.889363     1.869121    -0.164950
C      3.519636    25.858208     1.277295    -0.093546
C      2.189541    23.883754     4.644709    -0.124897
C      3.233154    22.819755     5.124163    -0.223212
C      4.722860    20.507936     7.517686    -0.204845
C      4.884518    20.540375     8.877387    -0.122472
C     19.040821     8.948839    36.505915     0.492765
C     16.026622    12.659860    36.221239    -0.124976
C     16.000020    14.197469    34.434524     0.206242
C     17.002707    12.013243    35.550753     0.085917
C     17.463124    10.901667    36.247459    -0.159026
C     18.529246    10.162057    35.745531    -0.009976
C     19.132905    10.538350    34.546896    -0.088147
C     18.672487    11.649926    33.857681    -0.167783
C     17.606365    12.389535    34.359610     0.105159
C      1.262567    27.168744     1.299769     0.482875
C     15.435241    13.849290    35.719311    -0.201435
C      4.986833    23.356080     3.588412    -0.261938
C      4.293137    22.735414     4.648455     0.235375
C     17.053864    13.646006    33.741564    -0.275147
C     14.197229    18.829758    35.093773    -0.140056
C     14.166535    17.530036    34.438270    -0.197740
C      2.265254    28.617686    21.736489     0.016136
C      1.813022    27.990532    20.582803    -0.170057
C      2.613125    27.962418    19.447846     0.092806
C      3.867507    28.561458    19.466575     0.096415
C      4.319739    29.188612    20.620261    -0.164943
C      3.519636    29.216726    21.755218    -0.093550
C      2.189541    27.287687    18.361584    -0.124898
C      3.233154    27.404467    17.200406    -0.223212
C      4.722860    26.487525    14.001550    -0.204845
C      4.884518    25.293770    13.349793    -0.122472
C     19.040821   -14.463469    26.954295     0.492764
C     16.026622   -16.072443    30.310472    -0.124976
C     16.000020   -15.293907    32.535438     0.206242
C     17.002707   -15.168476    30.085728     0.085918
C     17.463124   -15.216054    28.774722    -0.159027
C     18.529246   -14.411566    28.385165    -0.009977
C     19.132905   -13.561665    29.310362    -0.088147
C     18.672487   -13.520575    30.617622    -0.167782
C     17.606365   -14.325062    31.007179     0.105159
C      1.262567    28.541995    22.878938     0.482873
C     15.435241   -16.232476    31.591513    -0.201435
C      4.986833    28.466304    18.432753    -0.261939
C      4.293137    27.858613    17.365219     0.235375
C     17.053864   -14.418054    32.404337    -0.275148
C     14.197229   -18.180978    36.217493    -0.140056
C     14.166535   -16.963434    35.419652    -0.197739
C      2.265254    10.118805    13.915398     0.016137
C      1.813022    11.431504    13.949110    -0.170056
C      2.613125    12.428462    14.492241     0.092806
C      3.867507    12.112723    15.001661     0.096416
C      4.319739    10.800024    14.967949    -0.164944
C      3.519636     9.803066    14.424818    -0.093549
C      2.189541    13.706559    14.451038    -0.124897
C      3.233154    14.653778    15.132762    -0.223212
C      4.722860    17.882539    15.938094    -0.204845
C      4.884518    19.043856    15.230151    -0.122472
C     19.040821     5.514630    11.454452     0.492765
C     16.026622     3.412583     8.382951    -0.124976
C     16.000020     1.096438     7.944700     0.206242
C     17.002707     3.155233     9.278181     0.085917
C     17.463124     4.314387     9.892481    -0.159023
C     18.529246     4.249509    10.783966    -0.009976
C     19.132905     3.023315    11.057404    -0.088145
C     18.672487     1.870649    10.439358    -0.167782
C     17.606365     1.935527     9.547874     0.105159
C      1.262567     9.167261    13.278624     0.482874
C     15.435241     2.383185     7.603838    -0.201435
C      4.986833    13.055616    15.436166    -0.261938
C      4.293137    14.283973    15.443658     0.235375
C     17.053864     0.772048     8.768761    -0.275147
C     14.197229    -0.648780     3.603395    -0.140056
C     14.166535    -0.566601     5.056740    -0.197739
C     12.496754    -4.515509    35.651888     0.016131
C     12.044522    -3.829965    34.531913    -0.170056
C     12.844625    -2.861120    33.940088     0.092805
C     14.099007    -2.577819    34.468236     0.096417
C     14.551239    -3.263363    35.588210    -0.164949
C     13.751136    -4.232208    36.180036    -0.093546
C     12.421041    -2.257754    32.812622    -0.124897
C     13.464654    -1.193755    32.333168    -0.223211
C     14.954360     1.118064    29.939645    -0.204845
C     15.116018     1.085625    28.579944    -0.122473
C      8.809321    12.677161     0.951416     0.492766
C      5.795122     8.966140     1.236092    -0.124976
C      5.768520     7.428531     3.022807     0.206242
C      6.771207     9.612757     1.906578     0.085917
C      7.231624    10.724333     1.209872    -0.159026
C      8.297747    11.463943     1.711800    -0.009977
C      8.901405    11.087650     2.910435    -0.088147
C      8.440987     9.976074     3.599650    -0.167783
C      7.374865     9.236465     3.097721     0.105159
C     11.494067    -5.542744    36.157562     0.482875
C      5.203741     7.776710     1.738020    -0.201435
C     15.218333    -1.730080    33.868919    -0.261939
C     14.524637    -1.109414    32.808876     0.235375
C      6.822364     7.979994     3.715767    -0.275148
C      3.965729     2.796242     2.363558    -0.140056
C      3.935035     4.095964     3.019061    -0.197740
C     12.496754    -6.991686    15.720842     0.016136
C     12.044522    -6.364532    16.874528    -0.170058
C     12.844625    -6.336418    18.009485     0.092806
C     14.099007    -6.935458    17.990756     0.096416
C     14.551239    -7.562612    16.837070    -0.164943
C     13.751136    -7.590726    15.702113    -0.093551
C     12.421041    -5.661687    19.095747    -0.124898
C     13.464654    -5.778467    20.256925    -0.223212
C     14.954360    -4.861525    23.455781    -0.204845
C     15.116018    -3.667770    24.107538    -0.122472
C      8.809321    36.089469    10.503036     0.492764
C      5.795122    37.698443     7.146859    -0.124976
C      5.768520    36.919907     4.921893     0.206242
C      6.771207    36.794476     7.371603     0.085918
C      7.231624    36.842054     8.682609    -0.159027
C      8.297747    36.037566     9.072166    -0.009977
C      8.901405    35.187665     8.146969    -0.088148
C      8.440987    35.146575     6.839709    -0.167782
C      7.374865    35.951062     6.450152     0.105159
C     11.494067    -6.915995    14.578393     0.482873
C      5.203741    37.858476     5.865818    -0.201435
C     15.218333    -6.840304    19.024578    -0.261939
C     14.524637    -6.232613    20.092112     0.235375
C      6.822364    36.044054     5.052994    -0.275148
C      3.965729    39.806978     1.239838    -0.140056
C      3.935035    38.589434     2.037679    -0.197739
C     12.496754    11.507195    23.541933     0.016136
C     12.044522    10.194496    23.508221    -0.170056
C     12.844625     9.197538    22.965090     0.092805
C     14.099007     9.513277    22.455670     0.096416
C     14.551239    10.825976    22.489382    -0.164944
C     13.751136    11.822934    23.032513    -0.093550
C     12.421041     7.919441    23.006293    -0.124898
C     13.464654     6.972222    22.324569    -0.223212
C     14.954360     3.743461    21.519237    -0.204845
C     15.116018     2.582144    22.227180    -0.122472
C      8.809321    16.111370    26.002879     0.492766
C      5.795122    18.213417    29.074380    -0.124976
C      5.768520    20.529562    29.512631     0.206243
C      6.771207    18.470767    28.179150     0.085917
C      7.231624    17.311613    27.564850    -0.159023
C      8.297747    17.376491    26.673365    -0.009976
C      8.901405    18.602685    26.399927    -0.088145
C      8.440987    19.755351    27.017973    -0.167782
C      7.374865    19.690473    27.909457     0.105159
C     11.494067    12.458739    24.178707     0.482875
C      5.203741    19.242815    29.853493    -0.201435
C     15.218333     8.570384    22.021165    -0.261939
C     14.524637     7.342027    22.013673     0.235375
C      6.822364    20.853952    28.688570    -0.275147
C      3.965729    22.274780    33.853936    -0.140056
C      3.935035    22.192601    32.400591    -0.197739
C     15.347250     0.000000    30.804909     0.173635
C     15.347250    -0.000000    27.748391     0.029334
C     15.347250    -0.000000    26.235115     0.112563
C     15.347250     5.051834    22.054876     0.173635
C     15.347250     2.404811    23.583136     0.029333
C     15.347250     1.094276    24.339774     0.112564
C     15.347250    -5.051834    22.054876     0.173635
C     15.347250    -2.404811    23.583136     0.029333
C     15.347250    -1.094276    24.339774     0.112564
C      5.115750    21.626000     6.652422     0.173635
C      5.115750    21.626000     9.708940     0.029334
C      5.115750    21.626000    11.222216     0.112563
C      5.115750    16.574166    15.402455     0.173635
C      5.115750    19.221189    13.874195     0.029333
C      5.115750    20.531724    13.117557     0.112564
C      5.115750    26.677834    15.402455     0.173636
C      5.115750    24.030811    13.874195     0.029332
C      5.115750    22.720276    13.117557     0.112564
C     15.347250    -1.364601    25.759407    -0.249686
C     15.347250     1.364601    25.759407    -0.249686
C     15.347250     0.000000    23.395849    -0.249685
C      5.115750    22.990601    11.697924    -0.249685
C      5.115750    20.261399    11.697924    -0.249686
C      5.115750    21.626000    14.061482    -0.249685
C      5.115750    40.663368     1.494548     0.052221
C      5.115750    41.964172     0.743528     0.083018
C      5.115750    38.386150     2.809300     0.200163
C      5.115750     2.588632     1.494548     0.052221
C      5.115750     1.287828     0.743528     0.083018
C      5.115750     4.865850     2.809300     0.200163
C      5.115750    21.626000    34.468236     0.052221
C      5.115750    21.626000    35.970275     0.083018
C      5.115750    21.626000    31.838731     0.200163
C     15.347250   -19.037368    35.962783     0.052221
C     15.347250   -20.338172    36.713803     0.083018
C     15.347250   -16.760150    34.648031     0.200163
C     15.347250    19.037368    35.962783     0.052221
C     15.347250    20.338172    36.713803     0.083018
C     15.347250    16.760150    34.648031     0.200163
C     15.347250     0.000000     2.989095     0.052221
C     15.347250     0.000000     1.487056     0.083018
C     15.347250     0.000000     5.618600     0.200163
C      5.115750     0.000000     1.438362    -0.249126
C      5.115750   -20.380342    36.738150    -0.249126
C      5.115750    20.380342    36.738150    -0.249126
C     15.347250    21.626000    36.018969    -0.249126
C     15.347250    42.006342     0.719181    -0.249126
C     15.347250     1.245658     0.719181    -0.249126
N     15.347250     0.000000    32.153373    -0.243190
N     15.347250     6.219638    21.380645    -0.243190
N     15.347250    -6.219638    21.380645    -0.243190
N      5.115750    21.626000     5.303958    -0.243189
N      5.115750    15.406362    16.076686    -0.243190
N      5.115750    27.845638    16.076686    -0.243191
N      5.115750    37.082102     3.562192    -0.277234
N      5.115750     6.169898     3.562192    -0.277234
N      5.115750    21.626000    30.332947    -0.277234
N     15.347250   -15.456102    33.895139    -0.277234
N     15.347250    15.456102    33.895139    -0.277235
N     15.347250     0.000000     7.124384    -0.277234
O      0.313084    30.276400     1.723037    -0.508151
O      2.013559     8.641750    37.270044    -0.446017
O     18.508783     5.942825    37.374925    -0.511741
O     -0.016370     5.821719    35.734294    -0.475812
O      0.313084     7.979994    10.375681    -0.508153
O      2.013559     6.329930    11.338334    -0.446017
O     18.508783     7.770222    13.623231    -0.511740
O     -0.016370     6.409946    14.548427    -0.475812
O      0.313084    26.621606    25.358613    -0.508150
O      2.013559   -14.971680    26.306284    -0.446016
O     18.508783   -13.713047    23.916506    -0.511739
O     -0.016370   -12.231666    24.631941    -0.475809
O     10.544584    -8.650400    35.734294    -0.508150
O     12.245059    12.984250     0.187287    -0.446016
O      8.277283    15.683175     0.082406    -0.511740
O     10.215130    15.804281     1.723037    -0.475811
O     10.544584    13.646006    27.081650    -0.508152
O     12.245059    15.296070    26.118997    -0.446017
O      8.277283    13.855778    23.834100    -0.511739
O     10.215130    15.216054    22.908904    -0.475812
O     10.544584    -4.995606    12.098718    -0.508150
O     12.245059    36.597680    11.151047    -0.446017
O      8.277283    35.339047    13.540825    -0.511739
O     10.215130    33.857666    12.825390    -0.475809
O     20.149916     8.650400    35.734294    -0.508150
O     18.449441    30.267750     0.187287    -0.446018
O      1.954217    27.568825     0.082406    -0.511740
O      0.016370    27.447719     1.723037    -0.475810
O     20.149916   -13.646006    27.081650    -0.508150
O     18.449441    27.955930    26.118997    -0.446016
O      1.954217    29.396222    23.834100    -0.511739
O      0.016370    28.035946    22.908904    -0.475811
O     20.149916     4.995606    12.098718    -0.508153
O     18.449441     6.654320    11.151047    -0.446017
O      1.954217     7.912953    13.540825    -0.511740
O      0.016370     9.394334    12.825390    -0.475813
O      9.918416    12.975600     1.723037    -0.508149
O      8.217941    -8.641750    37.270044    -0.446016
O     12.185716    -5.942825    37.374925    -0.511739
O     10.247870    -5.821719    35.734294    -0.475809
O      9.918416    35.272006    10.375681    -0.508150
O      8.217941    -6.329930    11.338334    -0.446016
O     12.185716    -7.770222    13.623231    -0.511740
O     10.247870    -6.409946    14.548427    -0.475811
O      9.918416    16.630394    25.358613    -0.508152
O      8.217941    14.971680    26.306284    -0.446017
O     12.185716    13.713047    23.916506    -0.511740
O     10.247870    12.231666    24.631941    -0.475812

The following XYZ coordinates are in angstroms. Other properties are in atomic units.
The sperically averaged electron density of each atom fit to a function of the form exp(a - br)
eigen_1, eigen_2 and eigen_3 are the three eigenvalues of traceless quadrupole moment tensor
  atom number  atomic symbol              X              Y              Z     net charge C6 coefficient C8 coefficient C10 coefficient fluctuating dipole atomic polarizability isotropic forcefield polarizability              a              b squared Pearson coefficient          <r^3>          <r^4>         wp_QDO          m_QDO          q_QDO       dipole_x       dipole_y       dipole_z         dipole            Qxy            Qxz            Qyz     Q(x^2-y^2)  Q(3z^2 - R^2)        eigen_1        eigen_2        eigen_3 static polarizability      alpha(xx)      alpha(xy)      alpha(xz)      alpha(yy)      alpha(yz)      alpha(zz) atomic spin moment
            1             Cu      19.466452      28.857086       1.025207       0.795432      60.376507 0.88649773E+03  0.23429658E+05                                13.594603                           10.418371       0.842410       2.172687                    0.997194      42.136942     105.210451       0.504736       0.459149      -1.103929      -0.077735      -0.015986       0.093979       0.123005      -0.008456       0.075004      -0.000680      -0.101687      -0.116589      -0.110391       0.038594       0.071797             19.657089      17.507027      -1.322364       7.656496      26.563594      -1.036713      14.900646           0.601758
            2             Cu      19.466452       8.085313      11.953758       0.795433      60.378985 0.88653400E+03  0.23430898E+05                                13.595073                           10.418669       0.842397       2.172684                    0.997194      42.137196     105.212332       0.504722       0.459156      -1.103922      -0.077736       0.089383      -0.033147       0.123008       0.069182      -0.030178       0.047596      -0.020420       0.127205      -0.110389       0.038594       0.071795             19.657868      17.507713       7.292304      -2.683044      18.715010       5.568869      22.750883          -0.601766
            3             Cu      19.466452      27.935602      24.478366       0.795430      60.376930 0.88650311E+03  0.23429840E+05                                13.594677                           10.418410       0.842420       2.172689                    0.997194      42.137008     105.210773       0.504735       0.459149      -1.103928      -0.077735      -0.073396      -0.060833       0.123006      -0.060726      -0.044826      -0.046921      -0.019248       0.130727      -0.110392       0.038595       0.071797             19.657225      17.507163      -5.969494      -4.973660      16.918520      -4.531805      24.545992          -0.601775
            4             Cu       9.234952      -7.231086      36.432124       0.795430      60.376756 0.88650178E+03  0.23429795E+05                                13.594647                           10.418401       0.842407       2.172686                    0.997194      42.136993     105.210690       0.504735       0.459149      -1.103928      -0.077735       0.015986      -0.093979       0.123006       0.008456      -0.075004      -0.000680      -0.101687      -0.116590      -0.110392       0.038594       0.071797             19.657160      17.507089       1.322360      -7.656525      26.563694      -1.036710      14.900697           0.601751
            5             Cu       9.234952      13.540687      25.503573       0.795432      60.379166 0.88653696E+03  0.23430996E+05                                13.595097                           10.418685       0.842399       2.172684                    0.997194      42.137263     105.212547       0.504722       0.459156      -1.103922      -0.077735      -0.089383       0.033146       0.123007      -0.069184       0.030179       0.047597      -0.020420       0.127207      -0.110392       0.038596       0.071796             19.657910      17.507747      -7.292310       2.683070      18.715034       5.568873      22.750949          -0.601764
            6             Cu       9.234952      -6.309602      12.978965       0.795431      60.376839 0.88650142E+03  0.23429785E+05                                13.594669                           10.418405       0.842417       2.172689                    0.997194      42.136952     105.210625       0.504734       0.459150      -1.103928      -0.077735       0.073396       0.060834       0.123006       0.060725       0.044825      -0.046920      -0.019248       0.130726      -0.110390       0.038594       0.071796             19.657214      17.507153       5.969494       4.973651      16.918514      -4.531806      24.545974          -0.601769
            7             Cu       0.996548       7.231086      36.432124       0.795432      60.376784 0.88650047E+03  0.23429753E+05                                13.594660                           10.418399       0.842416       2.172689                    0.997194      42.136935     105.210559       0.504735       0.459150      -1.103928       0.077735      -0.015985      -0.093980       0.123006       0.008457       0.075002       0.000676      -0.101686      -0.116589      -0.110390       0.038593       0.071796             19.657204      17.507143       1.322559       7.656551      26.563759       1.036881      14.900709          -0.601772
            8             Cu       0.996548     -13.540687      25.503573       0.795429      60.376849 0.88650326E+03  0.23429844E+05                                13.594661                           10.418410       0.842412       2.172687                    0.997194      42.137021     105.210792       0.504735       0.459149      -1.103928       0.077735       0.089382       0.033145       0.123006      -0.069183      -0.030180      -0.047599      -0.020422       0.127204      -0.110392       0.038595       0.071798             19.657179      17.507110      -7.291938      -2.683067      18.714283      -5.568585      22.750145           0.601761
            9             Cu       0.996548       6.309602      12.978965       0.795433      60.378995 0.88653402E+03  0.23430898E+05                                13.595072                           10.418667       0.842400       2.172685                    0.997194      42.137207     105.212348       0.504722       0.459156      -1.103922       0.077735      -0.073397       0.060835       0.123007       0.060727      -0.044825       0.046918      -0.019245       0.130731      -0.110391       0.038595       0.071796             19.657869      17.507708       5.969750      -4.973782      16.919150       4.532024      24.546750           0.601759
           10             Cu      11.228048      14.394914       1.025207       0.795430      60.376923 0.88650298E+03  0.23429837E+05                                13.594680                           10.418413       0.842415       2.172688                    0.997194      42.136988     105.210739       0.504734       0.459150      -1.103928       0.077735       0.015985       0.093980       0.123006      -0.008457      -0.075002       0.000676      -0.101686      -0.116588      -0.110389       0.038593       0.071796             19.657232      17.507166      -1.322569      -7.656561      26.563801       1.036886      14.900730          -0.601757
           11             Cu      11.228048      35.166687      11.953758       0.795430      60.376664 0.88650052E+03  0.23429752E+05                                13.594631                           10.418392       0.842410       2.172687                    0.997194      42.136978     105.210622       0.504735       0.459149      -1.103928       0.077735      -0.089382      -0.033145       0.123006       0.069182       0.030179      -0.047598      -0.020423       0.127203      -0.110391       0.038594       0.071797             19.657126      17.507061       7.291914       2.683054      18.714234      -5.568568      22.750084           0.601763
           12             Cu      11.228048      15.316398      24.478366       0.795432      60.379118 0.88653593E+03  0.23430962E+05                                13.595089                           10.418677       0.842401       2.172685                    0.997194      42.137250     105.212491       0.504722       0.459156      -1.103922       0.077735       0.073397      -0.060835       0.123007      -0.060727       0.044825       0.046918      -0.019245       0.130731      -0.110391       0.038595       0.071796             19.657899      17.507734      -5.969749       4.973807      16.919163       4.532028      24.546801           0.601750
           13              H      19.488961       4.020273      34.179815       0.132701       1.127818 0.83408504E+01  0.81539942E+02                                 1.702309                            1.621968      -1.055964       2.393105                    0.997713       3.243490       8.637982       0.529713       1.182784      -0.733693       0.035126       0.008058      -0.014285       0.038766       0.003641      -0.008566       0.004177       0.015221      -0.002850      -0.012127      -0.001174       0.013301              1.749535       2.066001       0.325293      -0.077002       1.625975       0.131841       1.556631          -0.000354
           14              H      15.302231       3.073055      35.940309       0.124767       1.108338 0.78598328E+01  0.75087088E+02                                 1.633467                            1.537437      -0.830209       2.494504                    0.999483       3.090886       7.922345       0.568514       1.127750      -0.748594      -0.034111      -0.007269       0.014194       0.037655       0.008319      -0.009017       0.011176       0.014196       0.001017      -0.020560       0.007310       0.013250              1.679564       2.041331       0.256083      -0.246770       1.477134       0.049049       1.520226          -0.000055
           15              H      16.638465       4.690679      36.929183       0.123801       1.143129 0.81028621E+01  0.78300223E+02                                 1.691934                            1.578416      -0.861876       2.476279                    0.999325       3.167379       8.267992       0.549725       1.153017      -0.741608      -0.013313       0.021600       0.035500       0.043636       0.000869      -0.013275       0.011251       0.011504       0.014743      -0.017869      -0.001802       0.019671              1.763507       1.546115       0.016035      -0.117937       1.769479       0.493981       1.974925           0.000336
           16              H      19.073562       2.448063      32.378117       0.134582       1.075675 0.75136010E+01  0.70851521E+02                                 1.590170                            1.496959      -0.817766       2.506138                    0.999703       2.996995       7.588398       0.580767       1.118416      -0.751464       0.034484       0.012708      -0.019145       0.041438       0.010461      -0.011157       0.010446       0.009977       0.001391      -0.021832       0.007659       0.014172              1.613950       1.903301       0.173055      -0.297273       1.379327       0.023517       1.559222           0.000001
           17              H      17.465170       0.609853      31.651445       0.139508       1.158534 0.83012959E+01  0.81479940E+02                                 1.767864                            1.643031      -1.065592       2.380934                    0.998584       3.298811       8.953947       0.511710       1.219487      -0.724329       0.008634      -0.023570      -0.022641       0.033804      -0.001467      -0.014991       0.008141      -0.003393      -0.009008      -0.017936       0.001125       0.016812              1.877890       1.637101       0.026305      -0.076244       1.854359       0.588810       2.142209           0.000008
           18              H      16.112566      -1.874974      30.329201       0.116571       1.190957 0.89126914E+01  0.88287878E+02                                 1.748670                            1.664360      -0.905931       2.448948                    0.998820       3.268280       8.665458       0.530514       1.165513      -0.738889       0.019426      -0.028285       0.013375       0.036828      -0.011993       0.005623       0.003217      -0.019029       0.021307      -0.020380       0.008562       0.011819              1.811496       1.481065      -0.237885       0.139031       1.986963      -0.324717       1.966459          -0.000000
           19              H      15.631686      -1.911738      28.152930       0.089385       1.194701 0.85700207E+01  0.84153697E+02                                 1.745244                            1.620862      -0.902356       2.432664                    0.998485       3.401511       9.010166       0.542592       1.149586      -0.740657      -0.003797      -0.031335      -0.014458       0.034718      -0.002622       0.006233       0.002529      -0.029337       0.012123      -0.018747       0.005380       0.013367              1.857136       1.304444      -0.045244       0.019645       2.017968       0.433791       2.248997           0.000000
           20              H       4.728999      33.946332       0.423268       0.115403       1.095421 0.78284181E+01  0.74631506E+02                                 1.610603                            1.526151      -0.808260       2.498259                    0.999589       3.110052       7.935143       0.575845       1.115712      -0.751416       0.012376      -0.011660      -0.033547       0.037610       0.009004      -0.012132       0.005563      -0.002874       0.015165      -0.018733       0.005212       0.013520              1.633936       1.465509       0.056151      -0.219154       1.561830       0.263371       1.874468           0.000015
           21              H       3.402997      32.274642       0.412031       0.126478       1.119705 0.83398840E+01  0.81447226E+02                                 1.683660                            1.613422      -1.079779       2.376830                    0.997507       3.267405       8.669066       0.535825       1.170489      -0.736343       0.015055      -0.012069      -0.032919       0.038158       0.001549      -0.009484       0.005452       0.003091       0.018435      -0.011096      -0.002227       0.013322              1.709927       1.563896       0.114117      -0.163874       1.716505       0.289884       1.849382          -0.000354
           22              H       0.615936      31.669114       3.243805       0.126673       1.101910 0.77649754E+01  0.74388307E+02                                 1.664292                            1.554734      -0.837917       2.490386                    0.999462       3.141623       8.218611       0.547694       1.167356      -0.737850      -0.035205      -0.025569       0.012213       0.045192       0.009809      -0.013670      -0.000331       0.010121       0.002834      -0.015657      -0.003380       0.019037              1.740165       1.867486       0.493063      -0.131224       1.845836      -0.009031       1.507174           0.000268
           23              H       1.387391      33.526788       4.401236       0.120648       1.125703 0.80072856E+01  0.76748477E+02                                 1.640968                            1.544975      -0.774739       2.512838                    0.999706       3.103727       7.933375       0.571654       1.117863      -0.751256      -0.016423       0.008670       0.032284       0.037244       0.012901      -0.011165       0.009445      -0.002448       0.008580      -0.022737       0.010883       0.011853              1.666582       1.529406      -0.006342      -0.294694       1.495857       0.232089       1.974483          -0.000063
           24              H       5.688714      35.966201       1.299769       0.146636       1.180110 0.85176932E+01  0.83753798E+02                                 1.772367                            1.655610      -1.025476       2.418479                    0.998105       3.158751       8.452304       0.516177       1.206772      -0.729609       0.029117       0.019655      -0.023056       0.042020       0.012475      -0.013321       0.003767       0.004007       0.021773      -0.021251       0.003409       0.017842              1.858316       1.941509       0.485579      -0.289030       1.965716      -0.182155       1.667724           0.000008
           25              H      14.586026       1.645739      34.127374       0.171601       1.073077 0.77174272E+01  0.74140739E+02                                 1.671150                            1.584961      -0.980496       2.455617                    0.998782       3.022011       8.029953       0.522307       1.220664      -0.726496      -0.041655      -0.002730       0.008071       0.042517       0.004524      -0.005950       0.012443       0.028086      -0.008647      -0.022433       0.005160       0.017273              1.717040       2.096644       0.209047      -0.166379       1.540713       0.096623       1.513763           0.000001
           26              H       3.069450      35.641811       4.498625       0.152918       1.127795 0.84500991E+01  0.83251797E+02                                 1.743399                            1.669035      -0.977654       2.442704                    0.998595       3.187006       8.647033       0.502891       1.236233      -0.722365      -0.015697       0.014515       0.030575       0.037308       0.005388      -0.012032       0.006360      -0.001998       0.001794      -0.016425       0.004582       0.011842              1.771713       1.590836       0.054405      -0.148464       1.714592       0.329698       2.009711          -0.000001
           27              H       6.924679      41.100213       2.490913       0.135371       1.124702 0.81198232E+01  0.78614671E+02                                 1.685775                            1.593272      -0.884077       2.477207                    0.999216       3.126999       8.207704       0.539615       1.172370      -0.737499       0.032245       0.027710       0.010372       0.043762       0.006918       0.013593      -0.004484       0.005363      -0.026251      -0.019199       0.003204       0.015995              1.735213       1.812764       0.397803       0.109371       1.984087      -0.051995       1.408789          -0.000001
           28              H       7.016763      38.855434       3.517243       0.142913       1.121921 0.80880347E+01  0.78659187E+02                                 1.716133                            1.613937      -0.998034       2.425526                    0.998350       3.198597       8.566177       0.521481       1.207706      -0.728052       0.036091      -0.009013       0.019163       0.041845       0.006644       0.012291      -0.002304       0.011245      -0.041290      -0.019660       0.000647       0.019012              1.790665       1.919672      -0.177281       0.405188       1.689492      -0.335835       1.762830          -0.000000
           29              H      19.488961       5.964451      16.885765       0.132701       1.127858 0.83412379E+01  0.81544842E+02                                 1.702364                            1.622016      -1.055981       2.393096                    0.997713       3.243555       8.638271       0.529699       1.182799      -0.733689       0.035125      -0.016399       0.000165       0.038765      -0.009236       0.001130      -0.004767       0.014199      -0.005912      -0.012125      -0.001173       0.013298              1.749594       2.066077      -0.229346      -0.243226       1.459831      -0.035895       1.722873           0.000355
           30              H      15.302231       7.962693      16.825833       0.124766       1.108336 0.78598169E+01  0.75086876E+02                                 1.633464                            1.537435      -0.830204       2.494506                    0.999483       3.090880       7.922319       0.568515       1.127748      -0.748595      -0.034112       0.015927      -0.000801       0.037655      -0.011968      -0.002696      -0.008881       0.018169       0.012937      -0.020560       0.007310       0.013250              1.679561       2.041328      -0.341749      -0.098390       1.466972      -0.043183       1.530383           0.000053
           31              H      16.638465       8.010270      14.930492       0.123795       1.143160 0.81031225E+01  0.78303404E+02                                 1.691970                            1.578446      -0.861905       2.476264                    0.999325       3.167409       8.268118       0.549717       1.153024      -0.741607      -0.013311       0.019951      -0.036457       0.043639      -0.011934       0.005885      -0.011305       0.011414       0.014455      -0.017873      -0.001799       0.019672              1.763545       1.546145      -0.110158       0.045084       1.495792      -0.335964       2.248698          -0.000336
           32              H      19.073562       5.190240      19.148188       0.134582       1.075683 0.75136710E+01  0.70852353E+02                                 1.590178                            1.496967      -0.817769       2.506136                    0.999703       2.997006       7.588437       0.580765       1.118416      -0.751464       0.034483      -0.022934      -0.001433       0.041438      -0.014892      -0.003480      -0.007685       0.014761       0.015742      -0.021831       0.007659       0.014172              1.613959       1.903313      -0.343977      -0.001233       1.493889      -0.089656       1.444674           0.000001
           33              H      17.465170       5.480028      21.103460       0.139508       1.158533 0.83012856E+01  0.81479755E+02                                 1.767857                            1.643025      -1.065595       2.380933                    0.998584       3.298812       8.953924       0.511714       1.219479      -0.724330       0.008634      -0.007823       0.031733       0.033804      -0.012249       0.008766      -0.001386       0.008308       0.026096      -0.017936       0.001125       0.016811              1.877881       1.637094      -0.079182       0.015341       1.560316      -0.419045       2.436233          -0.000008
           34              H      16.112566       5.577345      23.916506       0.116571       1.190946 0.89125771E+01  0.88286361E+02                                 1.748648                            1.664341      -0.905931       2.448948                    0.998820       3.268274       8.665391       0.530522       1.165501      -0.738891       0.019426       0.025726       0.017808       0.036828       0.010866       0.007575      -0.002102      -0.017097       0.027104      -0.020380       0.008562       0.011819              1.811472       1.481049       0.239342       0.136496       2.252766       0.171234       1.700602           0.000000
           35              H      15.631686       3.711022      25.036480       0.089385       1.194694 0.85699659E+01  0.84152984E+02                                 1.745234                            1.620854      -0.902357       2.432664                    0.998485       3.401502       9.010119       0.542595       1.149582      -0.740658      -0.003797       0.003147       0.034366       0.034718       0.006709      -0.000846       0.002463      -0.020692       0.038059      -0.018747       0.005380       0.013367              1.857125       1.304438       0.039635       0.029360       1.815555      -0.316930       2.451382          -0.000000
           36              H       4.728999       5.019395       7.847311       0.115402       1.095444 0.78286266E+01  0.74634044E+02                                 1.610632                            1.526176      -0.808262       2.498257                    0.999589       3.110077       7.935255       0.575837       1.115719      -0.751414       0.012376      -0.023222       0.026871       0.037610      -0.015009      -0.001732      -0.005442      -0.002665       0.015790      -0.018733       0.005213       0.013520              1.633965       1.465533      -0.217874       0.060951       1.568250      -0.267071       1.868114          -0.000014
           37              H       3.402997       5.845508       9.300655       0.126479       1.119681 0.83396263E+01  0.81443844E+02                                 1.683614                            1.613379      -1.079776       2.376831                    0.997507       3.267358       8.668813       0.535842       1.170463      -0.736349       0.015055      -0.022475       0.026911       0.038157      -0.008986       0.003400      -0.007386      -0.000260       0.008381      -0.011094      -0.002227       0.013321              1.709879       1.563853      -0.198971      -0.016885       1.565076      -0.202475       2.000709           0.000355
           38              H       0.615936       8.600660       8.409171       0.126672       1.101983 0.77656239E+01  0.74396360E+02                                 1.664395                            1.554822      -0.837936       2.490377                    0.999462       3.141714       8.219054       0.547664       1.167391      -0.737841      -0.035204       0.023360       0.016037       0.045191      -0.016741      -0.001659      -0.002640       0.004975      -0.012597      -0.015655      -0.003379       0.019034              1.740279       1.867612      -0.360213      -0.361435       1.599756       0.151178       1.753469          -0.000266
           39              H       1.387391       8.674189       6.221663       0.120648       1.125743 0.80076627E+01  0.76753230E+02                                 1.641035                            1.545034      -0.774743       2.512837                    0.999706       3.103748       7.933567       0.571628       1.117896      -0.751248      -0.016423       0.023623      -0.023650       0.037244      -0.016120      -0.005590      -0.006050       0.003433       0.026222      -0.022736       0.010884       0.011853              1.666652       1.529466      -0.252058       0.152848       1.653900      -0.323318       1.816589           0.000064
           40              H       5.688714       4.768533       5.659803       0.146636       1.180138 0.85179634E+01  0.83757292E+02                                 1.772413                            1.655650      -1.025474       2.418480                    0.998105       3.158780       8.452481       0.516163       1.206793      -0.729604       0.029117      -0.029794      -0.005494       0.042020      -0.017774      -0.004143      -0.007465      -0.002398       0.002557      -0.021251       0.003409       0.017842              1.858367       1.941564      -0.493118      -0.276020       1.900025       0.220120       1.733512          -0.000009
           41              H      14.586026       7.106304      18.968392       0.171600       1.073069 0.77173433E+01  0.74139693E+02                                 1.671138                            1.584950      -0.980497       2.455616                    0.998782       3.021998       8.029892       0.522310       1.220659      -0.726497      -0.041655       0.008355      -0.001672       0.042517      -0.007415      -0.000942      -0.010430       0.031572       0.001811      -0.022434       0.005160       0.017274              1.717027       2.096625      -0.248609      -0.097849       1.436813      -0.036641       1.617642          -0.000001
           42              H       3.069450       7.701019       4.341305       0.152918       1.127804 0.84501980E+01  0.83253120E+02                                 1.743420                            1.669054      -0.977653       2.442704                    0.998595       3.187011       8.647100       0.502883       1.236247      -0.722362      -0.015697       0.019221      -0.027857       0.037308      -0.013113       0.001350      -0.003136       0.003587       0.018547      -0.016425       0.004582       0.011842              1.771734       1.590855      -0.155780       0.027115       1.650423      -0.292645       2.073925           0.000001
           43              H       6.924679       3.233087       0.618046       0.135372       1.124704 0.81198507E+01  0.78615041E+02                                 1.685781                            1.593278      -0.884076       2.477208                    0.999216       3.127004       8.207735       0.539613       1.172374      -0.737498       0.032245      -0.004872      -0.029184       0.043763       0.008313      -0.012788       0.006764       0.009313      -0.014401      -0.019199       0.003204       0.015995              1.735219       1.812770      -0.104184      -0.399194       1.597648       0.275110       1.795239          -0.000001
           44              H       7.016763       5.244305       2.048916       0.142913       1.121925 0.80880749E+01  0.78659727E+02                                 1.716143                            1.613945      -0.998034       2.425526                    0.998350       3.198602       8.566217       0.521477       1.207713      -0.728050       0.036091       0.021102      -0.001776       0.041845       0.007322      -0.011899       0.007657       0.020516      -0.013475      -0.019660       0.000647       0.019012              1.790674       1.919683       0.439547      -0.049065       2.035349       0.136162       1.416991          -0.000000
           45              H      19.488961      -9.984724      23.849083       0.132701       1.127796 0.83406310E+01  0.81537074E+02                                 1.702270                            1.621932      -1.055965       2.393104                    0.997713       3.243454       8.637783       0.529727       1.182763      -0.733698       0.035126       0.008342       0.014120       0.038766       0.005597       0.007435       0.000590       0.006965      -0.027621      -0.012126      -0.001173       0.013300              1.749494       2.065950      -0.095954       0.320203       1.688101      -0.095942       1.494429           0.000354
           46              H      15.302231     -11.035748      22.148520       0.124765       1.108350 0.78599431E+01  0.75088433E+02                                 1.633482                            1.537452      -0.830205       2.494506                    0.999483       3.090895       7.922393       0.568509       1.127755      -0.748593      -0.034112      -0.008658      -0.013392       0.037655       0.003649       0.011713      -0.002294      -0.001187      -0.045133      -0.020561       0.007310       0.013250              1.679580       2.041353       0.085668       0.345165       1.551946      -0.005866       1.445442           0.000050
           47              H      16.638465     -12.700950      23.054987       0.123795       1.143168 0.81031854E+01  0.78304054E+02                                 1.691965                            1.578442      -0.861907       2.476263                    0.999325       3.167428       8.268132       0.549725       1.153008      -0.741610      -0.013311      -0.041548       0.000951       0.043639       0.011064       0.007392       0.000052      -0.008077      -0.044021      -0.017873      -0.001799       0.019672              1.763540       1.546139       0.094123       0.072857       2.351420      -0.158035       1.393061          -0.000338
           48              H      19.073562      -7.638303      23.388357       0.134583       1.075680 0.75136371E+01  0.70851946E+02                                 1.590175                            1.496963      -0.817768       2.506138                    0.999703       2.996996       7.588405       0.580766       1.118416      -0.751464       0.034484       0.010226       0.020578       0.041438       0.004432       0.014637      -0.002762      -0.003334      -0.038539      -0.021832       0.007659       0.014172              1.613956       1.903311       0.170920       0.298510       1.534618       0.066139       1.403938          -0.000003
           49              H      17.465170      -6.089882      22.159757       0.139508       1.158526 0.83012306E+01  0.81479185E+02                                 1.767862                            1.643030      -1.065593       2.380933                    0.998584       3.298791       8.953903       0.511708       1.219495      -0.724327       0.008634       0.031393      -0.009091       0.033804       0.013716       0.006225      -0.006756      -0.005793      -0.016208      -0.017936       0.001125       0.016812              1.877887       1.637100       0.052877       0.060903       2.580165      -0.169761       1.416395          -0.000009
           50              H      16.112566      -3.702371      20.668955       0.116571       1.190965 0.89127617E+01  0.88288752E+02                                 1.748677                            1.664367      -0.905931       2.448948                    0.998820       3.268291       8.665497       0.530513       1.165513      -0.738889       0.019426       0.002559      -0.031183       0.036828       0.001127      -0.013198      -0.001115      -0.022670       0.010385      -0.020380       0.008562       0.011818              1.811503       1.481071      -0.001462      -0.275531       1.690378       0.153481       2.263061          -0.000001
           51              H      15.631686      -1.799283      21.725252       0.089385       1.194698 0.85699980E+01  0.84153442E+02                                 1.745244                            1.620862      -0.902358       2.432663                    0.998485       3.401505       9.010157       0.542591       1.149589      -0.740656      -0.003797       0.028189      -0.019908       0.034718      -0.004087      -0.005387      -0.004991      -0.025072       0.024920      -0.018747       0.005380       0.013367              1.857136       1.304444       0.005609      -0.049005       2.566911      -0.116856       1.700052          -0.000000
           52              H       4.728999      25.912273      29.186752       0.115403       1.095430 0.78285048E+01  0.74632641E+02                                 1.610624                            1.526169      -0.808258       2.498260                    0.999589       3.110050       7.935190       0.575835       1.115727      -0.751413       0.012376       0.034882       0.006676       0.037610       0.006005       0.013864      -0.000120      -0.012301      -0.013115      -0.018733       0.005213       0.013520              1.633957       1.465526       0.161721       0.158208       2.024425       0.003690       1.411920          -0.000015
           53              H       3.402997      26.757850      27.744645       0.126478       1.119693 0.83397520E+01  0.81445520E+02                                 1.683639                            1.613403      -1.079778       2.376830                    0.997507       3.267379       8.668942       0.535832       1.170479      -0.736345       0.015055       0.034543       0.006008       0.038158       0.007438       0.006083       0.001934      -0.009702      -0.019947      -0.011095      -0.002227       0.013322              1.709905       1.563876       0.084861       0.180761       2.067181      -0.087401       1.498658           0.000354
           54              H       0.615936      24.608225      25.804355       0.126673       1.101905 0.77649223E+01  0.74387622E+02                                 1.664281                            1.554725      -0.837922       2.490383                    0.999462       3.141616       8.218565       0.547698       1.167350      -0.737851      -0.035205       0.002208      -0.028249       0.045191       0.006933       0.015329       0.002970       0.005550      -0.010881      -0.015656      -0.003380       0.019036              1.740153       1.867473      -0.132886       0.492612       1.584007      -0.142127       1.768979          -0.000268
           55              H       1.387391      22.677024      26.834432       0.120648       1.125687 0.80071372E+01  0.76746613E+02                                 1.640943                            1.544953      -0.774738       2.512838                    0.999706       3.103707       7.933272       0.571662       1.117853      -0.751259      -0.016423      -0.032293      -0.008634       0.037244       0.003219       0.016755      -0.003395      -0.012928      -0.022858      -0.022737       0.010884       0.011853              1.666557       1.529385       0.258378       0.141852       2.055787       0.091205       1.414499           0.000062
           56              H       5.688714      24.143266      30.497759       0.146635       1.180124 0.85178299E+01  0.83755551E+02                                 1.772389                            1.655629      -1.025475       2.418480                    0.998105       3.158768       8.452394       0.516170       1.206781      -0.729607       0.029117       0.010140       0.028549       0.042020       0.005298       0.017464       0.003698      -0.008922      -0.017016      -0.021251       0.003409       0.017842              1.858340       1.941535       0.007518       0.565050       1.584489      -0.037957       2.048996          -0.000009
           57              H      14.586026      -8.752042      21.818895       0.171600       1.073084 0.77174903E+01  0.74141529E+02                                 1.671162                            1.584971      -0.980497       2.455616                    0.998782       3.022015       8.029985       0.522303       1.220669      -0.726495      -0.041655      -0.005625      -0.006400       0.042517       0.002891       0.006893      -0.002013       0.010020      -0.062843      -0.022433       0.005160       0.017273              1.717052       2.096660       0.039567       0.264233       1.604189      -0.059982       1.450307          -0.000003
           58              H       3.069450      21.535171      28.617401       0.152918       1.127789 0.84500500E+01  0.83251203E+02                                 1.743396                            1.669032      -0.977651       2.442705                    0.998595       3.186995       8.647001       0.502891       1.236235      -0.722365      -0.015697      -0.033736      -0.002717       0.037308       0.007726       0.010682      -0.003224      -0.007429      -0.014501      -0.016425       0.004582       0.011843              1.771709       1.590833       0.101372       0.121348       2.221452      -0.037058       1.502841           0.000000
           59              H       6.924679      20.544700      34.348373       0.135372       1.124696 0.81197715E+01  0.78614040E+02                                 1.685769                            1.593267      -0.884077       2.477208                    0.999216       3.126992       8.207677       0.539617       1.172369      -0.737500       0.032245      -0.022838       0.018811       0.043763      -0.015231      -0.000805      -0.002281       0.017079       0.008898      -0.019199       0.003204       0.015995              1.735206       1.812756      -0.293617       0.289819       1.507579      -0.223112       1.885282          -0.000001
           60              H       7.016763      20.778261      31.891172       0.142913       1.121910 0.80879338E+01  0.78657886E+02                                 1.716114                            1.613920      -0.998031       2.425527                    0.998350       3.198585       8.566101       0.521487       1.207697      -0.728054       0.036092      -0.012089      -0.017387       0.041846      -0.013966      -0.000392      -0.005353       0.024508      -0.001504      -0.019660       0.000647       0.019013              1.790644       1.919649      -0.262258      -0.356117       1.453640       0.199670       1.998642          -0.000000
           61              H       9.257461      17.605727       3.277516       0.132701       1.127820 0.83408674E+01  0.81540154E+02                                 1.702312                            1.621969      -1.055966       2.393104                    0.997713       3.243493       8.637994       0.529713       1.182784      -0.733693       0.035126      -0.008058       0.014285       0.038766      -0.003641       0.008566       0.004177       0.015221      -0.002850      -0.012127      -0.001174       0.013301              1.749538       2.066004      -0.325294       0.077002       1.625977       0.131841       1.556632          -0.000354
           62              H       5.070731      18.552945       1.517022       0.124765       1.108341 0.78598684E+01  0.75087530E+02                                 1.633473                            1.537443      -0.830211       2.494503                    0.999483       3.090891       7.922369       0.568512       1.127753      -0.748594      -0.034111       0.007269      -0.014194       0.037655      -0.008319       0.009017       0.011176       0.014196       0.001017      -0.020560       0.007310       0.013250              1.679570       2.041340      -0.256085       0.246771       1.477140       0.049050       1.520232          -0.000055
           63              H       6.406965      16.935321       0.528148       0.123800       1.143135 0.81029148E+01  0.78300887E+02                                 1.691943                            1.578424      -0.861878       2.476278                    0.999325       3.167387       8.268031       0.549722       1.153021      -0.741607      -0.013314      -0.021600      -0.035500       0.043636      -0.000869       0.013275       0.011251       0.011504       0.014743      -0.017869      -0.001802       0.019671              1.763516       1.546123      -0.016036       0.117938       1.769489       0.493986       1.974937           0.000336
           64              H       8.842062      19.177937       5.079214       0.134581       1.075674 0.75135923E+01  0.70851403E+02                                 1.590167                            1.496957      -0.817767       2.506138                    0.999703       2.996996       7.588393       0.580768       1.118413      -0.751465       0.034484      -0.012708       0.019145       0.041438      -0.010461       0.011157       0.010446       0.009977       0.001391      -0.021832       0.007659       0.014173              1.613947       1.903298      -0.173055       0.297272       1.379325       0.023517       1.559219           0.000002
           65              H       7.233670      21.016147       5.805886       0.139508       1.158534 0.83012973E+01  0.81479957E+02                                 1.767864                            1.643031      -1.065594       2.380934                    0.998584       3.298812       8.953950       0.511710       1.219486      -0.724329       0.008634       0.023570       0.022641       0.033804       0.001467       0.014991       0.008141      -0.003393      -0.009008      -0.017936       0.001125       0.016812              1.877890       1.637101      -0.026305       0.076244       1.854359       0.588811       2.142210           0.000008
           66              H       5.881066      23.500974       7.128130       0.116570       1.190968 0.89127925E+01  0.88289199E+02                                 1.748687                            1.664376      -0.905932       2.448947                    0.998820       3.268289       8.665520       0.530508       1.165521      -0.738887       0.019426       0.028285      -0.013375       0.036828       0.011993      -0.005623       0.003217      -0.019029       0.021307      -0.020380       0.008562       0.011818              1.811514       1.481078       0.237888      -0.139033       1.986984      -0.324723       1.966481          -0.000000
           67              H       5.400186      23.537738       9.304401       0.089385       1.194706 0.85700703E+01  0.84154378E+02                                 1.745256                            1.620872      -0.902356       2.432665                    0.998485       3.401518       9.010220       0.542587       1.149594      -0.740655      -0.003797       0.031335       0.014458       0.034718       0.002622      -0.006233       0.002529      -0.029337       0.012124      -0.018747       0.005380       0.013367              1.857150       1.304451       0.045244      -0.019646       2.017983       0.433795       2.249016           0.000000
           68              H      14.960499     -12.320332      37.034063       0.115402       1.095423 0.78284353E+01  0.74631720E+02                                 1.610606                            1.526153      -0.808261       2.498258                    0.999589       3.110054       7.935154       0.575844       1.115713      -0.751416       0.012376       0.011660       0.033547       0.037610      -0.009004       0.012132       0.005563      -0.002874       0.015165      -0.018733       0.005212       0.013520              1.633939       1.465511      -0.056151       0.219154       1.561833       0.263372       1.874472           0.000016
           69              H      13.634497     -10.648642      37.045300       0.126478       1.119706 0.83398871E+01  0.81447252E+02                                 1.683659                            1.613421      -1.079780       2.376829                    0.997507       3.267407       8.669067       0.535825       1.170487      -0.736343       0.015055       0.012069       0.032919       0.038158      -0.001549       0.009484       0.005452       0.003091       0.018435      -0.011096      -0.002227       0.013322              1.709926       1.563895      -0.114116       0.163874       1.716504       0.289884       1.849380          -0.000354
           70              H      10.847436     -10.043114      34.213526       0.126673       1.101909 0.77649622E+01  0.74388138E+02                                 1.664289                            1.554732      -0.837919       2.490385                    0.999462       3.141623       8.218604       0.547695       1.167354      -0.737850      -0.035205       0.025569      -0.012213       0.045192      -0.009809       0.013670      -0.000331       0.010121       0.002834      -0.015657      -0.003380       0.019037              1.740162       1.867482      -0.493062       0.131223       1.845833      -0.009031       1.507172           0.000269
           71              H      11.618891     -11.900788      33.056095       0.120648       1.125700 0.80072656E+01  0.76748222E+02                                 1.640964                            1.544971      -0.774740       2.512838                    0.999706       3.103726       7.933364       0.571655       1.117861      -0.751257      -0.016423      -0.008670      -0.032283       0.037244      -0.012901       0.011165       0.009445      -0.002448       0.008580      -0.022737       0.010883       0.011853              1.666578       1.529403       0.006342       0.294692       1.495854       0.232088       1.974478          -0.000062
           72              H      15.920214     -14.340201      36.157562       0.146635       1.180117 0.85177576E+01  0.83754633E+02                                 1.772379                            1.655620      -1.025477       2.418479                    0.998105       3.158756       8.452342       0.516173       1.206778      -0.729607       0.029117      -0.019655       0.023056       0.042020      -0.012475       0.013321       0.003767       0.004007       0.021773      -0.021251       0.003409       0.017842              1.858330       1.941524      -0.485585       0.289033       1.965730      -0.182157       1.667735           0.000008
           73              H       4.354526      19.980261       3.329957       0.171600       1.073079 0.77174451E+01  0.74140961E+02                                 1.671153                            1.584964      -0.980498       2.455616                    0.998782       3.022014       8.029966       0.522306       1.220665      -0.726495      -0.041655       0.002730      -0.008071       0.042517      -0.004524       0.005950       0.012443       0.028086      -0.008647      -0.022434       0.005160       0.017273              1.717043       2.096648      -0.209047       0.166380       1.540716       0.096623       1.513766           0.000000
           74              H      13.300950     -14.015811      32.958706       0.152918       1.127795 0.84500995E+01  0.83251797E+02                                 1.743399                            1.669035      -0.977654       2.442703                    0.998595       3.187006       8.647031       0.502891       1.236232      -0.722365      -0.015697      -0.014515      -0.030575       0.037308      -0.005388       0.012032       0.006360      -0.001998       0.001794      -0.016425       0.004582       0.011842              1.771712       1.590836      -0.054405       0.148464       1.714591       0.329698       2.009710          -0.000001
           75              H      17.156179     -19.474213      34.966418       0.135371       1.124700 0.81198068E+01  0.78614451E+02                                 1.685772                            1.593269      -0.884078       2.477207                    0.999216       3.126998       8.207691       0.539617       1.172367      -0.737500       0.032245      -0.027710      -0.010372       0.043762      -0.006918      -0.013593      -0.004484       0.005363      -0.026251      -0.019199       0.003204       0.015995              1.735209       1.812759      -0.397801      -0.109370       1.984081      -0.051995       1.408786          -0.000001
           76              H      17.248263     -17.229434      33.940088       0.142913       1.121922 0.80880470E+01  0.78659353E+02                                 1.716136                            1.613939      -0.998034       2.425526                    0.998350       3.198598       8.566188       0.521480       1.207708      -0.728051       0.036091       0.009013      -0.019163       0.041845      -0.006644      -0.012291      -0.002304       0.011245      -0.041290      -0.019660       0.000647       0.019012              1.790668       1.919676       0.177282      -0.405189       1.689495      -0.335836       1.762833          -0.000001
           77              H       9.257461      15.661549      20.571566       0.132700       1.127863 0.83412868E+01  0.81545506E+02                                 1.702376                            1.622026      -1.055981       2.393096                    0.997713       3.243563       8.638325       0.529694       1.182807      -0.733687       0.035125       0.016399      -0.000165       0.038765       0.009236      -0.001130      -0.004767       0.014199      -0.005912      -0.012125      -0.001173       0.013298              1.749606       2.066092       0.229348       0.243229       1.459840      -0.035896       1.722886           0.000355
           78              H       5.070731      13.663307      20.631498       0.124763       1.108361 0.78600506E+01  0.75089814E+02                                 1.633505                            1.537471      -0.830207       2.494505                    0.999483       3.090905       7.922471       0.568500       1.127768      -0.748590      -0.034112      -0.015927       0.000801       0.037655       0.011968       0.002696      -0.008881       0.018170       0.012938      -0.020561       0.007311       0.013250              1.679605       2.041386       0.341763       0.098395       1.467007      -0.043185       1.530421           0.000053
           79              H       6.406965      13.615730      22.526839       0.123794       1.143172 0.81032358E+01  0.78304849E+02                                 1.691990                            1.578463      -0.861909       2.476263                    0.999325       3.167424       8.268202       0.549711       1.153033      -0.741604      -0.013311      -0.019951       0.036457       0.043639       0.011934      -0.005885      -0.011305       0.011414       0.014455      -0.017873      -0.001799       0.019672              1.763567       1.546163       0.110160      -0.045083       1.495808      -0.335971       2.248730          -0.000337
           80              H       8.842062      16.435760      18.309143       0.134580       1.075708 0.75138937E+01  0.70855109E+02                                 1.590218                            1.497002      -0.817771       2.506136                    0.999703       2.997026       7.588569       0.580750       1.118435      -0.751460       0.034484       0.022934       0.001433       0.041438       0.014892       0.003480      -0.007685       0.014761       0.015743      -0.021831       0.007659       0.014172              1.614000       1.903366       0.343991       0.001234       1.493926      -0.089660       1.444709          -0.000001
           81              H       7.233670      16.145972      16.353871       0.139508       1.158543 0.83013806E+01  0.81481032E+02                                 1.767878                            1.643044      -1.065594       2.380933                    0.998584       3.298824       8.954016       0.511706       1.219493      -0.724327       0.008634       0.007823      -0.031733       0.033804       0.012249      -0.008766      -0.001386       0.008308       0.026096      -0.017936       0.001125       0.016811              1.877906       1.637114       0.079183      -0.015340       1.560334      -0.419054       2.436270          -0.000008
           82              H       5.881066      16.048655      13.540825       0.116571       1.190958 0.89127004E+01  0.88287976E+02                                 1.748669                            1.664360      -0.905931       2.448948                    0.998820       3.268285       8.665468       0.530515       1.165511      -0.738889       0.019426      -0.025726      -0.017808       0.036828      -0.010866      -0.007575      -0.002102      -0.017097       0.027104      -0.020380       0.008562       0.011819              1.811495       1.481065      -0.239347      -0.136498       2.252798       0.171237       1.700622          -0.000000
           83              H       5.400186      17.914978      12.420851       0.089385       1.194698 0.85699998E+01  0.84153454E+02                                 1.745243                            1.620861      -0.902356       2.432665                    0.998485       3.401507       9.010158       0.542591       1.149588      -0.740656      -0.003797      -0.003147      -0.034366       0.034718      -0.006709       0.000846       0.002463      -0.020692       0.038059      -0.018747       0.005380       0.013367              1.857135       1.304443      -0.039635      -0.029360       1.815565      -0.316933       2.451396          -0.000000
           84              H      14.960499      16.606605      29.610020       0.115401       1.095442 0.78286003E+01  0.74633702E+02                                 1.610626                            1.526171      -0.808264       2.498256                    0.999589       3.110077       7.935240       0.575840       1.115715      -0.751415       0.012376       0.023222      -0.026871       0.037610       0.015009       0.001732      -0.005442      -0.002665       0.015790      -0.018733       0.005213       0.013520              1.633959       1.465528       0.217873      -0.060951       1.568244      -0.267069       1.868106          -0.000015
           85              H      13.634497      15.780492      28.156676       0.126478       1.119683 0.83396392E+01  0.81443997E+02                                 1.683615                            1.613380      -1.079778       2.376830                    0.997507       3.267361       8.668821       0.535842       1.170462      -0.736349       0.015055       0.022475      -0.026911       0.038157       0.008986      -0.003400      -0.007386      -0.000260       0.008381      -0.011094      -0.002227       0.013321              1.709880       1.563854       0.198971       0.016885       1.565077      -0.202475       2.000710           0.000354
           86              H      10.847436      13.025340      29.048160       0.126672       1.101986 0.77656520E+01  0.74396716E+02                                 1.664400                            1.554827      -0.837937       2.490376                    0.999462       3.141719       8.219079       0.547662       1.167394      -0.737841      -0.035204      -0.023360      -0.016037       0.045191       0.016741       0.001659      -0.002640       0.004975      -0.012597      -0.015655      -0.003379       0.019034              1.740284       1.867618       0.360214       0.361437       1.599761       0.151178       1.753475          -0.000267
           87              H      11.618891      12.951811      31.235668       0.120646       1.125748 0.80077109E+01  0.76753832E+02                                 1.641043                            1.545041      -0.774744       2.512836                    0.999706       3.103754       7.933598       0.571625       1.117900      -0.751247      -0.016423      -0.023623       0.023650       0.037244       0.016120       0.005590      -0.006050       0.003433       0.026222      -0.022737       0.010884       0.011853              1.666660       1.529473       0.252060      -0.152849       1.653908      -0.323320       1.816599           0.000063
           88              H      15.920214      16.857467      31.797528       0.146636       1.180131 0.85178941E+01  0.83756387E+02                                 1.772400                            1.655639      -1.025476       2.418479                    0.998105       3.158775       8.452439       0.516167       1.206786      -0.729605       0.029117       0.029794       0.005494       0.042020       0.017774       0.004143      -0.007465      -0.002398       0.002557      -0.021251       0.003409       0.017842              1.858352       1.941548       0.493112       0.276016       1.900010       0.220118       1.733499          -0.000009
           89              H       4.354526      14.519696      18.488939       0.171599       1.073086 0.77175093E+01  0.74141817E+02                                 1.671171                            1.584979      -0.980497       2.455616                    0.998782       3.022014       8.030009       0.522299       1.220678      -0.726493      -0.041655      -0.008355       0.001672       0.042517       0.007415       0.000943      -0.010430       0.031572       0.001812      -0.022434       0.005160       0.017273              1.717062       2.096673       0.248617       0.097853       1.436839      -0.036642       1.617674          -0.000001
           90              H      13.300950      13.924981      33.116026       0.152918       1.127803 0.84501920E+01  0.83253041E+02                                 1.743419                            1.669053      -0.977654       2.442704                    0.998595       3.187012       8.647100       0.502884       1.236246      -0.722362      -0.015697      -0.019221       0.027857       0.037308       0.013114      -0.001350      -0.003136       0.003587       0.018547      -0.016425       0.004582       0.011842              1.771733       1.590853       0.155780      -0.027115       1.650422      -0.292644       2.073923           0.000001
           91              H      17.156179      18.392913      36.839285       0.135372       1.124705 0.81198595E+01  0.78615146E+02                                 1.685782                            1.593278      -0.884076       2.477208                    0.999216       3.127006       8.207741       0.539613       1.172374      -0.737499       0.032245       0.004872       0.029184       0.043763      -0.008313       0.012788       0.006764       0.009313      -0.014401      -0.019199       0.003204       0.015995              1.735220       1.812771       0.104184       0.399195       1.597649       0.275110       1.795240          -0.000001
           92              H      17.248263      16.381695      35.408415       0.142913       1.121924 0.80880681E+01  0.78659637E+02                                 1.716141                            1.613944      -0.998034       2.425526                    0.998350       3.198602       8.566213       0.521478       1.207712      -0.728051       0.036091      -0.021102       0.001776       0.041845      -0.007322       0.011899       0.007657       0.020517      -0.013475      -0.019660       0.000647       0.019012              1.790673       1.919681      -0.439546       0.049065       2.035347       0.136162       1.416990          -0.000000
           93              H       9.257461      31.610724      13.608248       0.132702       1.127794 0.83406008E+01  0.81536665E+02                                 1.702263                            1.621926      -1.055965       2.393104                    0.997713       3.243451       8.637755       0.529730       1.182758      -0.733699       0.035126      -0.008342      -0.014120       0.038766      -0.005597      -0.007435       0.000590       0.006965      -0.027621      -0.012126      -0.001174       0.013300              1.749486       2.065940       0.095953      -0.320201       1.688093      -0.095941       1.494423           0.000354
           94              H       5.070731      32.661748      15.308811       0.124764       1.108355 0.78599952E+01  0.75089085E+02                                 1.633491                            1.537459      -0.830206       2.494505                    0.999483       3.090901       7.922427       0.568506       1.127759      -0.748592      -0.034112       0.008658       0.013392       0.037655      -0.003649      -0.011713      -0.002294      -0.001187      -0.045133      -0.020561       0.007311       0.013250              1.679590       2.041366      -0.085669      -0.345168       1.551955      -0.005866       1.445450           0.000050
           95              H       6.406965      34.326950      14.402344       0.123795       1.143172 0.81032234E+01  0.78304539E+02                                 1.691972                            1.578447      -0.861909       2.476263                    0.999325       3.167433       8.268160       0.549722       1.153011      -0.741609      -0.013311       0.041548      -0.000951       0.043639      -0.011064      -0.007392       0.000052      -0.008077      -0.044021      -0.017874      -0.001799       0.019672              1.763547       1.546145      -0.094123      -0.072858       2.351431      -0.158036       1.393065          -0.000338
           96              H       8.842062      29.264303      14.068974       0.134582       1.075679 0.75136285E+01  0.70851837E+02                                 1.590173                            1.496962      -0.817768       2.506137                    0.999703       2.996995       7.588398       0.580767       1.118415      -0.751465       0.034484      -0.010226      -0.020578       0.041438      -0.004432      -0.014637      -0.002762      -0.003334      -0.038539      -0.021832       0.007659       0.014172              1.613954       1.903309      -0.170920      -0.298509       1.534617       0.066139       1.403937          -0.000002
           97              H       7.233670      27.715882      15.297574       0.139508       1.158525 0.83012198E+01  0.81479052E+02                                 1.767861                            1.643029      -1.065593       2.380934                    0.998584       3.298789       8.953896       0.511708       1.219495      -0.724327       0.008634      -0.031393       0.009091       0.033804      -0.013716      -0.006225      -0.006756      -0.005794      -0.016208      -0.017936       0.001125       0.016812              1.877886       1.637099      -0.052877      -0.060903       2.580163      -0.169760       1.416395          -0.000008
           98              H       5.881066      25.328371      16.788376       0.116571       1.190962 0.89127380E+01  0.88288445E+02                                 1.748673                            1.664363      -0.905930       2.448948                    0.998820       3.268289       8.665484       0.530514       1.165511      -0.738889       0.019426      -0.002559       0.031183       0.036828      -0.001127       0.013198      -0.001115      -0.022670       0.010385      -0.020380       0.008562       0.011818              1.811499       1.481068       0.001462       0.275530       1.690374       0.153481       2.263056          -0.000001
           99              H       5.400186      23.425283      15.732079       0.089385       1.194699 0.85700093E+01  0.84153609E+02                                 1.745248                            1.620865      -0.902357       2.432664                    0.998485       3.401506       9.010172       0.542589       1.149592      -0.740655      -0.003797      -0.028189       0.019908       0.034718       0.004087       0.005387      -0.004991      -0.025072       0.024920      -0.018747       0.005380       0.013367              1.857140       1.304446      -0.005609       0.049005       2.566919      -0.116857       1.700056          -0.000001
          100              H      14.960499      -4.286273       8.270579       0.115403       1.095423 0.78284380E+01  0.74631797E+02                                 1.610612                            1.526159      -0.808258       2.498259                    0.999589       3.110044       7.935147       0.575840       1.115721      -0.751414       0.012376      -0.034882      -0.006676       0.037610      -0.006005      -0.013864      -0.000120      -0.012301      -0.013115      -0.018733       0.005212       0.013520              1.633945       1.465516      -0.161719      -0.158206       2.024408       0.003690       1.411910          -0.000015
          101              H      13.634497      -5.131850       9.712686       0.126478       1.119691 0.83397362E+01  0.81445296E+02                                 1.683635                            1.613399      -1.079780       2.376829                    0.997507       3.267377       8.668922       0.535834       1.170475      -0.736346       0.015055      -0.034543      -0.006008       0.038157      -0.007438      -0.006083       0.001934      -0.009702      -0.019947      -0.011095      -0.002227       0.013322              1.709901       1.563872      -0.084862      -0.180760       2.067175      -0.087400       1.498654           0.000354
          102              H      10.847436      -2.982225      11.652976       0.126673       1.101905 0.77649250E+01  0.74387654E+02                                 1.664281                            1.554725      -0.837922       2.490383                    0.999462       3.141617       8.218568       0.547698       1.167350      -0.737851      -0.035205      -0.002208       0.028249       0.045191      -0.006933      -0.015329       0.002970       0.005550      -0.010881      -0.015656      -0.003379       0.019036              1.740153       1.867473       0.132886      -0.492612       1.584007      -0.142127       1.768980          -0.000268
          103              H      11.618891      -1.051024      10.622899       0.120648       1.125693 0.80071953E+01  0.76747345E+02                                 1.640954                            1.544962      -0.774738       2.512838                    0.999706       3.103712       7.933306       0.571658       1.117858      -0.751257      -0.016423       0.032293       0.008634       0.037244      -0.003219      -0.016755      -0.003395      -0.012928      -0.022858      -0.022737       0.010884       0.011853              1.666567       1.529394      -0.258380      -0.141853       2.055801       0.091206       1.414507           0.000063
          104              H      15.920214      -2.517266       6.959572       0.146635       1.180121 0.85178005E+01  0.83755170E+02                                 1.772384                            1.655624      -1.025476       2.418479                    0.998105       3.158765       8.452375       0.516172       1.206778      -0.729607       0.029117      -0.010140      -0.028549       0.042020      -0.005299      -0.017464       0.003698      -0.008922      -0.017016      -0.021251       0.003409       0.017842              1.858334       1.941529      -0.007519      -0.565047       1.584485      -0.037957       2.048989          -0.000010
          105              H       4.354526      30.378042      15.638436       0.171600       1.073085 0.77175004E+01  0.74141663E+02                                 1.671164                            1.584973      -0.980497       2.455617                    0.998782       3.022016       8.029994       0.522302       1.220671      -0.726494      -0.041655       0.005625       0.006400       0.042517      -0.002891      -0.006893      -0.002013       0.010020      -0.062843      -0.022433       0.005160       0.017273              1.717055       2.096663      -0.039567      -0.264234       1.604192      -0.059982       1.450309          -0.000003
          106              H      13.300950       0.090829       8.839930       0.152918       1.127794 0.84500966E+01  0.83251814E+02                                 1.743404                            1.669039      -0.977650       2.442705                    0.998595       3.187000       8.647035       0.502888       1.236240      -0.722364      -0.015697       0.033736       0.002717       0.037308      -0.007726      -0.010682      -0.003224      -0.007429      -0.014501      -0.016425       0.004582       0.011843              1.771717       1.590840      -0.101372      -0.121349       2.221464      -0.037058       1.502848           0.000001
          107              H      17.156179       1.081300       3.108958       0.135371       1.124698 0.81197879E+01  0.78614250E+02                                 1.685772                            1.593270      -0.884077       2.477207                    0.999216       3.126994       8.207689       0.539615       1.172371      -0.737499       0.032245       0.022838      -0.018811       0.043763       0.015231       0.000805      -0.002281       0.017079       0.008898      -0.019199       0.003204       0.015995              1.735209       1.812760       0.293618      -0.289820       1.507582      -0.223112       1.885286          -0.000001
          108              H      17.248263       0.847739       5.566159       0.142913       1.121913 0.80879542E+01  0.78658158E+02                                 1.716119                            1.613924      -0.998031       2.425527                    0.998350       3.198587       8.566119       0.521485       1.207700      -0.728053       0.036092       0.012089       0.017387       0.041846       0.013966       0.000392      -0.005353       0.024507      -0.001504      -0.019660       0.000647       0.019013              1.790649       1.919655       0.262259       0.356119       1.453643       0.199671       1.998649          -0.000000
          109              H       0.974039      25.646273       3.277516       0.132701       1.127793 0.83405981E+01  0.81536632E+02                                 1.702263                            1.621925      -1.055966       2.393103                    0.997713       3.243453       8.637760       0.529730       1.182758      -0.733699      -0.035126       0.008057       0.014285       0.038766      -0.003640      -0.008565      -0.004177       0.015222      -0.002851      -0.012126      -0.001174       0.013300              1.749485       2.065940      -0.325278      -0.077002       1.625928      -0.131832       1.556588           0.000355
          110              H       5.160769      24.699055       1.517022       0.124765       1.108356 0.78600061E+01  0.75089233E+02                                 1.633494                            1.537462      -0.830213       2.494502                    0.999483       3.090902       7.922438       0.568505       1.127761      -0.748592       0.034111      -0.007269      -0.014194       0.037655      -0.008319      -0.009017      -0.011176       0.014196       0.001017      -0.020561       0.007311       0.013250              1.679593       2.041370      -0.256090      -0.246777       1.477158      -0.049051       1.520251           0.000053
          111              H       3.824535      26.316679       0.528148       0.123800       1.143145 0.81029984E+01  0.78301864E+02                                 1.691951                            1.578430      -0.861882       2.476276                    0.999325       3.167393       8.268044       0.549723       1.153018      -0.741608       0.013313       0.021600      -0.035500       0.043635      -0.000869      -0.013275      -0.011251       0.011504       0.014741      -0.017869      -0.001802       0.019671              1.763525       1.546128      -0.016035      -0.117939       1.769497      -0.493992       1.974948          -0.000336
          112              H       1.389438      24.074063       5.079214       0.134581       1.075683 0.75136620E+01  0.70852234E+02                                 1.590177                            1.496965      -0.817770       2.506136                    0.999703       2.997002       7.588421       0.580766       1.118415      -0.751465      -0.034484       0.012708       0.019145       0.041438      -0.010460      -0.011157      -0.010446       0.009977       0.001393      -0.021832       0.007659       0.014172              1.613958       1.903314      -0.173058      -0.297277       1.379332      -0.023516       1.559228          -0.000000
          113              H       2.997829      22.235853       5.805886       0.139508       1.158529 0.83012575E+01  0.81479540E+02                                 1.767867                            1.643035      -1.065594       2.380933                    0.998584       3.298795       8.953928       0.511706       1.219498      -0.724326      -0.008634      -0.023570       0.022641       0.033804       0.001467      -0.014991      -0.008141      -0.003394      -0.009008      -0.017937       0.001125       0.016812              1.877893       1.637105      -0.026305      -0.076245       1.854361      -0.588810       2.142213          -0.000008
          114              H       4.350434      19.751026       7.128130       0.116571       1.190966 0.89127750E+01  0.88288935E+02                                 1.748680                            1.664369      -0.905931       2.448948                    0.998820       3.268293       8.665511       0.530512       1.165515      -0.738888      -0.019426      -0.028285      -0.013375       0.036828       0.011993       0.005623      -0.003217      -0.019029       0.021308      -0.020380       0.008562       0.011818              1.811507       1.481073       0.237887       0.139032       1.986975       0.324721       1.966472           0.000000
          115              H       4.831314      19.714262       9.304401       0.089385       1.194700 0.85700248E+01  0.84153822E+02                                 1.745252                            1.620869      -0.902356       2.432664                    0.998485       3.401508       9.010189       0.542587       1.149595      -0.740655       0.003797      -0.031335       0.014458       0.034718       0.002622       0.006233      -0.002529      -0.029338       0.012123      -0.018747       0.005380       0.013367              1.857145       1.304449       0.045244       0.019645       2.017977      -0.433793       2.249009          -0.000000
          116              H      15.734001      12.320332      37.034063       0.115402       1.095428 0.78284795E+01  0.74632312E+02                                 1.610619                            1.526165      -0.808259       2.498259                    0.999589       3.110049       7.935173       0.575838       1.115723      -0.751414      -0.012376      -0.011660       0.033547       0.037610      -0.009004      -0.012132      -0.005563      -0.002874       0.015165      -0.018733       0.005213       0.013520              1.633952       1.465522      -0.056151      -0.219157       1.561845      -0.263376       1.874488          -0.000015
          117              H      17.060003      10.648642      37.045300       0.126478       1.119692 0.83397440E+01  0.81445395E+02                                 1.683636                            1.613400      -1.079781       2.376828                    0.997507       3.267379       8.668930       0.535834       1.170476      -0.736346      -0.015055      -0.012069       0.032919       0.038157      -0.001549      -0.009483      -0.005452       0.003091       0.018434      -0.011095      -0.002227       0.013322              1.709902       1.563873      -0.114112      -0.163872       1.716477      -0.289878       1.849355           0.000354
          118              H      19.847064      10.043114      34.213526       0.126673       1.101903 0.77649067E+01  0.74387422E+02                                 1.664278                            1.554722      -0.837923       2.490383                    0.999462       3.141616       8.218557       0.547700       1.167348      -0.737852       0.035204      -0.025569      -0.012212       0.045191      -0.009809      -0.013669       0.000331       0.010121       0.002834      -0.015656      -0.003380       0.019036              1.740150       1.867469      -0.493056      -0.131222       1.845818       0.009031       1.507161          -0.000267
          119              H      19.075609      11.900788      33.056095       0.120648       1.125692 0.80071861E+01  0.76747223E+02                                 1.640951                            1.544960      -0.774739       2.512838                    0.999706       3.103713       7.933303       0.571659       1.117856      -0.751258       0.016423       0.008670      -0.032284       0.037244      -0.012901      -0.011166      -0.009445      -0.002448       0.008581      -0.022737       0.010884       0.011853              1.666565       1.529392       0.006342      -0.294690       1.495842      -0.232085       1.974461           0.000063
          120              H      14.774286      14.340201      36.157562       0.146636       1.180125 0.85178388E+01  0.83755665E+02                                 1.772390                            1.655630      -1.025475       2.418480                    0.998105       3.158768       8.452397       0.516170       1.206781      -0.729607      -0.029117       0.019655       0.023056       0.042020      -0.012475      -0.013321      -0.003767       0.004007       0.021773      -0.021251       0.003409       0.017842              1.858342       1.941536      -0.485589      -0.289036       1.965743       0.182159       1.667746          -0.000009
          121              H       5.876974      23.271739       3.329957       0.171600       1.073086 0.77175089E+01  0.74141774E+02                                 1.671166                            1.584975      -0.980498       2.455616                    0.998782       3.022018       8.030004       0.522302       1.220672      -0.726494       0.041655      -0.002730      -0.008071       0.042517      -0.004524      -0.005950      -0.012443       0.028086      -0.008647      -0.022433       0.005160       0.017273              1.717056       2.096665      -0.209050      -0.166382       1.540727      -0.096625       1.513776          -0.000001
          122              H      17.393550      14.015811      32.958706       0.152918       1.127793 0.84500906E+01  0.83251727E+02                                 1.743402                            1.669038      -0.977651       2.442705                    0.998595       3.187000       8.647029       0.502889       1.236238      -0.722364       0.015697       0.014515      -0.030575       0.037308      -0.005388      -0.012032      -0.006360      -0.001998       0.001794      -0.016425       0.004582       0.011843              1.771715       1.590839      -0.054405      -0.148465       1.714593      -0.329698       2.009714           0.000001
          123              H      13.538321      19.474213      34.966418       0.135372       1.124696 0.81197662E+01  0.78613974E+02                                 1.685768                            1.593266      -0.884077       2.477207                    0.999216       3.126991       8.207673       0.539617       1.172369      -0.737500      -0.032245       0.027710      -0.010372       0.043763      -0.006918       0.013593       0.004484       0.005363      -0.026252      -0.019199       0.003204       0.015995              1.735205       1.812756      -0.397800       0.109370       1.984077       0.051995       1.408784          -0.000001
          124              H      13.446237      17.229434      33.940088       0.142913       1.121911 0.80879413E+01  0.78657982E+02                                 1.716116                            1.613922      -0.998031       2.425527                    0.998350       3.198586       8.566107       0.521487       1.207697      -0.728054      -0.036092      -0.009013      -0.019163       0.041846      -0.006644       0.012291       0.002304       0.011246      -0.041290      -0.019660       0.000647       0.019013              1.790646       1.919651       0.177278       0.405181       1.689475       0.335830       1.762811          -0.000000
          125              H       0.974039      27.590451      20.571566       0.132701       1.127819 0.83408637E+01  0.81540118E+02                                 1.702312                            1.621970      -1.055965       2.393105                    0.997713       3.243490       8.637989       0.529712       1.182785      -0.733693      -0.035126      -0.016400      -0.000165       0.038766       0.009239       0.001130       0.004767       0.014200      -0.005914      -0.012127      -0.001174       0.013301              1.749538       2.066005       0.229334      -0.243212       1.459792       0.035894       1.722819          -0.000355
          126              H       5.160769      29.588693      20.631498       0.124765       1.108343 0.78598805E+01  0.75087674E+02                                 1.633474                            1.537444      -0.830202       2.494507                    0.999483       3.090892       7.922373       0.568512       1.127753      -0.748594       0.034112       0.015927       0.000802       0.037655       0.011968      -0.002696       0.008881       0.018169       0.012937      -0.020560       0.007310       0.013250              1.679571       2.041341       0.341752      -0.098391       1.466981       0.043184       1.530393          -0.000057
          127              H       3.824535      29.636270      22.526839       0.123796       1.143166 0.81031845E+01  0.78304152E+02                                 1.691974                            1.578450      -0.861902       2.476267                    0.999325       3.167429       8.268178       0.549718       1.153021      -0.741607       0.013311       0.019951       0.036457       0.043639       0.011934       0.005885       0.011306       0.011414       0.014455      -0.017874      -0.001799       0.019673              1.763550       1.546149       0.110158       0.045083       1.495796       0.335965       2.248706           0.000335
          128              H       1.389438      26.816240      18.309143       0.134582       1.075677 0.75136152E+01  0.70851704E+02                                 1.590174                            1.496963      -0.817765       2.506139                    0.999703       2.996993       7.588401       0.580765       1.118418      -0.751464      -0.034484      -0.022934       0.001433       0.041438       0.014892      -0.003481       0.007684       0.014760       0.015742      -0.021832       0.007659       0.014172              1.613954       1.903307       0.343976      -0.001233       1.493886       0.089656       1.444670          -0.000001
          129              H       2.997829      27.106028      16.353871       0.139508       1.158535 0.83013111E+01  0.81480146E+02                                 1.767868                            1.643035      -1.065591       2.380935                    0.998584       3.298811       8.953957       0.511709       1.219489      -0.724328      -0.008634      -0.007823      -0.031733       0.033804       0.012249       0.008766       0.001386       0.008308       0.026096      -0.017936       0.001125       0.016812              1.877894       1.637104       0.079183       0.015342       1.560326       0.419050       2.436252           0.000007
          130              H       4.350434      27.203345      13.540825       0.116571       1.190963 0.89127494E+01  0.88288653E+02                                 1.748682                            1.664371      -0.905929       2.448949                    0.998820       3.268283       8.665494       0.530510       1.165520      -0.738887      -0.019426       0.025726      -0.017808       0.036828      -0.010866       0.007575       0.002102      -0.017097       0.027103      -0.020380       0.008562       0.011818              1.811508       1.481074      -0.239349       0.136500       2.252816      -0.171238       1.700634          -0.000001
          131              H       4.831314      25.337022      12.420851       0.089385       1.194704 0.85700526E+01  0.84154138E+02                                 1.745252                            1.620869      -0.902356       2.432665                    0.998485       3.401515       9.010201       0.542589       1.149591      -0.740656       0.003797       0.003147      -0.034366       0.034718      -0.006709      -0.000846      -0.002463      -0.020692       0.038058      -0.018747       0.005380       0.013367              1.857145       1.304449      -0.039636       0.029360       1.815575       0.316936       2.451412           0.000000
          132              H      15.734001     -16.606605      29.610020       0.115403       1.095422 0.78284195E+01  0.74631526E+02                                 1.610604                            1.526151      -0.808260       2.498259                    0.999589       3.110052       7.935145       0.575845       1.115712      -0.751416      -0.012376      -0.023222      -0.026871       0.037610       0.015009      -0.001732       0.005443      -0.002666       0.015790      -0.018733       0.005212       0.013520              1.633936       1.465509       0.217868       0.060949       1.568223       0.267062       1.868077           0.000014
          133              H      17.060003     -15.780492      28.156676       0.126478       1.119705 0.83398816E+01  0.81447200E+02                                 1.683660                            1.613422      -1.079778       2.376830                    0.997507       3.267405       8.669067       0.535824       1.170489      -0.736343      -0.015055      -0.022475      -0.026912       0.038158       0.008988       0.003400       0.007386      -0.000260       0.008384      -0.011096      -0.002227       0.013322              1.709928       1.563896       0.198978      -0.016891       1.565116       0.202479       2.000771          -0.000354
          134              H      19.847064     -13.025340      29.048160       0.126672       1.101921 0.77650733E+01  0.74389564E+02                                 1.664313                            1.554752      -0.837917       2.490387                    0.999462       3.141633       8.218685       0.547686       1.167368      -0.737847       0.035205       0.023361      -0.016037       0.045192       0.016743      -0.001660       0.002639       0.004976      -0.012600      -0.015657      -0.003380       0.019037              1.740188       1.867511       0.360182      -0.361402       1.599679      -0.151164       1.753373           0.000267
          135              H      19.075609     -12.951811      31.235668       0.120648       1.125712 0.80073721E+01  0.76749567E+02                                 1.640983                            1.544988      -0.774738       2.512839                    0.999706       3.103733       7.933422       0.571648       1.117871      -0.751254       0.016423       0.023624       0.023650       0.037244       0.016120      -0.005590       0.006050       0.003432       0.026221      -0.022736       0.010883       0.011853              1.666597       1.529420       0.252045       0.152841       1.653847       0.323300       1.816526          -0.000063
          136              H      14.774286     -16.857467      31.797528       0.146635       1.180108 0.85176753E+01  0.83753572E+02                                 1.772365                            1.655608      -1.025477       2.418479                    0.998105       3.158750       8.452297       0.516177       1.206771      -0.729609      -0.029117      -0.029794       0.005494       0.042020       0.017774      -0.004143       0.007465      -0.002399       0.002556      -0.021251       0.003409       0.017842              1.858314       1.941507       0.493096      -0.276008       1.899970      -0.220111       1.733464           0.000008
          137              H       5.876974      28.732304      18.488939       0.171600       1.073078 0.77174313E+01  0.74140789E+02                                 1.671151                            1.584962      -0.980496       2.455617                    0.998782       3.022011       8.029954       0.522307       1.220664      -0.726496       0.041655       0.008355       0.001672       0.042517       0.007415      -0.000942       0.010430       0.031572       0.001811      -0.022433       0.005160       0.017273              1.717041       2.096645       0.248613      -0.097850       1.436824       0.036642       1.617655          -0.000001
          138              H      17.393550     -13.924981      33.116026       0.152918       1.127796 0.84501120E+01  0.83251981E+02                                 1.743403                            1.669038      -0.977653       2.442704                    0.998595       3.187007       8.647047       0.502890       1.236236      -0.722365       0.015697       0.019221       0.027857       0.037308       0.013114       0.001350       0.003136       0.003587       0.018547      -0.016425       0.004582       0.011842              1.771717       1.590839       0.155777       0.027115       1.650408       0.292641       2.073903          -0.000001
          139              H      13.538321     -18.392913      36.839285       0.135371       1.124702 0.81198279E+01  0.78614737E+02                                 1.685777                            1.593274      -0.884077       2.477208                    0.999216       3.126999       8.207708       0.539615       1.172371      -0.737499      -0.032245      -0.004872       0.029184       0.043762      -0.008313      -0.012788      -0.006764       0.009313      -0.014401      -0.019199       0.003204       0.015994              1.735215       1.812765       0.104184      -0.399193       1.597644      -0.275109       1.795235          -0.000001
          140              H      13.446237     -16.381695      35.408415       0.142913       1.121922 0.80880461E+01  0.78659345E+02                                 1.716136                            1.613939      -0.998034       2.425526                    0.998350       3.198598       8.566189       0.521480       1.207709      -0.728051      -0.036091       0.021102       0.001776       0.041845      -0.007322      -0.011899      -0.007657       0.020517      -0.013475      -0.019660       0.000647       0.019012              1.790668       1.919676      -0.439545      -0.049065       2.035341      -0.136161       1.416987          -0.000000
          141              H       0.974039      11.641276      13.608248       0.132701       1.127861 0.83412698E+01  0.81545286E+02                                 1.702372                            1.622023      -1.055981       2.393096                    0.997713       3.243560       8.638310       0.529695       1.182806      -0.733688      -0.035125       0.008342      -0.014120       0.038765      -0.005597       0.007433      -0.000589       0.006963      -0.027620      -0.012125      -0.001173       0.013298              1.749603       2.066088       0.095969       0.320235       1.688208       0.095954       1.494512          -0.000354
          142              H       5.160769      10.590252      15.308811       0.124764       1.108355 0.78599905E+01  0.75089061E+02                                 1.633494                            1.537462      -0.830206       2.494505                    0.999483       3.090899       7.922434       0.568504       1.127763      -0.748591       0.034112      -0.008658       0.013392       0.037655      -0.003649       0.011713       0.002294      -0.001187      -0.045133      -0.020561       0.007311       0.013250              1.679594       2.041371      -0.085668       0.345170       1.551957       0.005866       1.445453          -0.000055
          143              H       3.824535       8.925050      14.402344       0.123794       1.143168 0.81031994E+01  0.78304384E+02                                 1.691983                            1.578458      -0.861908       2.476263                    0.999325       3.167419       8.268174       0.549713       1.153030      -0.741605       0.013311      -0.041548      -0.000951       0.043639      -0.011064       0.007392      -0.000052      -0.008078      -0.044020      -0.017873      -0.001799       0.019672              1.763560       1.546157      -0.094123       0.072859       2.351448       0.158038       1.393075           0.000337
          144              H       1.389438      13.987697      14.068974       0.134581       1.075704 0.75138590E+01  0.70854685E+02                                 1.590212                            1.496997      -0.817770       2.506136                    0.999703       2.997023       7.588551       0.580752       1.118433      -0.751460      -0.034484       0.010226      -0.020578       0.041438      -0.004432       0.014637       0.002762      -0.003333      -0.038539      -0.021832       0.007659       0.014172              1.613994       1.903358      -0.170926       0.298520       1.534655      -0.066141       1.403968           0.000003
          145              H       2.997829      15.536118      15.297574       0.139508       1.158540 0.83013590E+01  0.81480751E+02                                 1.767874                            1.643040      -1.065593       2.380934                    0.998584       3.298821       8.953998       0.511707       1.219491      -0.724328      -0.008634       0.031393       0.009091       0.033804      -0.013716       0.006225       0.006756      -0.005794      -0.016208      -0.017936       0.001125       0.016811              1.877901       1.637110      -0.052877       0.060904       2.580188       0.169763       1.416404           0.000008
          146              H       4.350434      17.923629      16.788376       0.116571       1.190955 0.89126677E+01  0.88287536E+02                                 1.748663                            1.664354      -0.905932       2.448948                    0.998820       3.268282       8.665443       0.530517       1.165507      -0.738890      -0.019426       0.002560       0.031183       0.036828      -0.001127      -0.013198       0.001116      -0.022670       0.010386      -0.020380       0.008562       0.011819              1.811487       1.481060       0.001462      -0.275527       1.690364      -0.153479       2.263039          -0.000001
          147              H       4.831314      19.826717      15.732079       0.089385       1.194697 0.85699883E+01  0.84153295E+02                                 1.745240                            1.620859      -0.902356       2.432664                    0.998485       3.401506       9.010147       0.542593       1.149586      -0.740657       0.003797       0.028189       0.019908       0.034718       0.004087      -0.005387       0.004991      -0.025072       0.024920      -0.018747       0.005380       0.013367              1.857132       1.304442      -0.005609      -0.049005       2.566905       0.116857       1.700048          -0.000000
          148              H      15.734001       4.286273       8.270579       0.115401       1.095446 0.78286436E+01  0.74634257E+02                                 1.610635                            1.526179      -0.808263       2.498257                    0.999589       3.110079       7.935266       0.575836       1.115721      -0.751414      -0.012376       0.034882      -0.006676       0.037610      -0.006004       0.013864       0.000120      -0.012300      -0.013116      -0.018733       0.005213       0.013520              1.633969       1.465535      -0.161723       0.158209       2.024442      -0.003691       1.411928           0.000016
          149              H      17.060003       5.131850       9.712686       0.126479       1.119682 0.83396369E+01  0.81443981E+02                                 1.683616                            1.613381      -1.079776       2.376831                    0.997507       3.267359       8.668820       0.535841       1.170464      -0.736349      -0.015055       0.034543      -0.006008       0.038157      -0.007438       0.006082      -0.001935      -0.009702      -0.019945      -0.011094      -0.002227       0.013321              1.709881       1.563855      -0.084862       0.180757       2.067151       0.087397       1.498638          -0.000354
          150              H      19.847064       2.982225      11.652976       0.126672       1.101987 0.77656547E+01  0.74396752E+02                                 1.664401                            1.554827      -0.837937       2.490377                    0.999462       3.141718       8.219078       0.547662       1.167394      -0.737841       0.035204       0.002208       0.028249       0.045191      -0.006934       0.015328      -0.002970       0.005547      -0.010881      -0.015655      -0.003379       0.019034              1.740285       1.867619       0.132906       0.492674       1.584122       0.142148       1.769114           0.000269
          151              H      19.075609       1.051024      10.622899       0.120646       1.125746 0.80076866E+01  0.76753522E+02                                 1.641038                            1.545037      -0.774744       2.512836                    0.999706       3.103752       7.933582       0.571627       1.117897      -0.751248       0.016423      -0.032293       0.008633       0.037244      -0.003219       0.016755       0.003395      -0.012927      -0.022859      -0.022737       0.010884       0.011853              1.666655       1.529470      -0.258401       0.141865       2.055922      -0.091213       1.414573          -0.000063
          152              H      14.774286       2.517266       6.959572       0.146636       1.180137 0.85179532E+01  0.83757160E+02                                 1.772412                            1.655649      -1.025475       2.418480                    0.998105       3.158779       8.452474       0.516163       1.206792      -0.729604      -0.029117       0.010139      -0.028549       0.042020      -0.005299       0.017464      -0.003698      -0.008922      -0.017016      -0.021251       0.003409       0.017842              1.858365       1.941561      -0.007519       0.565062       1.584509       0.037958       2.049024           0.000008
          153              H       5.876974      12.873958      15.638436       0.171600       1.073082 0.77174680E+01  0.74141297E+02                                 1.671163                            1.584972      -0.980497       2.455617                    0.998782       3.022010       8.029983       0.522301       1.220674      -0.726493       0.041655      -0.005625       0.006400       0.042517      -0.002891       0.006893       0.002013       0.010020      -0.062843      -0.022434       0.005160       0.017273              1.717054       2.096662      -0.039565       0.264234       1.604191       0.059982       1.450308           0.000000
          154              H      17.393550      -0.090829       8.839930       0.152918       1.127801 0.84501647E+01  0.83252684E+02                                 1.743414                            1.669048      -0.977654       2.442704                    0.998595       3.187009       8.647080       0.502885       1.236243      -0.722363       0.015697      -0.033736       0.002717       0.037308      -0.007726       0.010682       0.003224      -0.007429      -0.014501      -0.016425       0.004582       0.011842              1.771728       1.590849      -0.101372       0.121351       2.221477       0.037059       1.502856          -0.000001
          155              H      13.538321      -1.081300       3.108958       0.135371       1.124704 0.81198467E+01  0.78614986E+02                                 1.685780                            1.593277      -0.884076       2.477208                    0.999216       3.127004       8.207732       0.539613       1.172373      -0.737499      -0.032245      -0.022838      -0.018811       0.043763       0.015231      -0.000805       0.002281       0.017079       0.008898      -0.019199       0.003204       0.015995              1.735218       1.812769       0.293620       0.289823       1.507588       0.223114       1.885297          -0.000001
          156              H      13.446237      -0.847739       5.566159       0.142913       1.121923 0.80880569E+01  0.78659495E+02                                 1.716139                            1.613942      -0.998033       2.425526                    0.998350       3.198600       8.566204       0.521478       1.207711      -0.728051      -0.036091      -0.012089       0.017387       0.041845       0.013966      -0.000392       0.005353       0.024507      -0.001504      -0.019660       0.000647       0.019012              1.790671       1.919679       0.262264      -0.356125       1.453658      -0.199675       1.998675          -0.000001
          157              H      11.205539      -4.020273      34.179815       0.132701       1.127795 0.83406107E+01  0.81536788E+02                                 1.702264                            1.621927      -1.055966       2.393103                    0.997713       3.243455       8.637768       0.529730       1.182758      -0.733699      -0.035126      -0.008057      -0.014285       0.038766       0.003640       0.008565      -0.004177       0.015222      -0.002851      -0.012126      -0.001174       0.013300              1.749487       2.065942       0.325279       0.077002       1.625929      -0.131833       1.556590           0.000355
          158              H      15.392269      -3.073055      35.940309       0.124766       1.108352 0.78599632E+01  0.75088691E+02                                 1.633486                            1.537455      -0.830212       2.494502                    0.999483       3.090897       7.922408       0.568508       1.127757      -0.748593       0.034111       0.007269       0.014194       0.037655       0.008319       0.009017      -0.011176       0.014196       0.001017      -0.020561       0.007311       0.013250              1.679585       2.041359       0.256088       0.246775       1.477151      -0.049051       1.520244           0.000052
          159              H      14.056035      -4.690679      36.929183       0.123800       1.143140 0.81029527E+01  0.78301283E+02                                 1.691943                            1.578423      -0.861881       2.476276                    0.999325       3.167387       8.268011       0.549725       1.153014      -0.741609       0.013313      -0.021600       0.035500       0.043635       0.000869       0.013275      -0.011251       0.011504       0.014741      -0.017869      -0.001802       0.019671              1.763516       1.546121       0.016035       0.117939       1.769488      -0.493988       1.974938          -0.000337
          160              H      11.620938      -2.448063      32.378117       0.134582       1.075677 0.75136090E+01  0.70851593E+02                                 1.590169                            1.496958      -0.817769       2.506137                    0.999703       2.996995       7.588390       0.580768       1.118413      -0.751465      -0.034484      -0.012708      -0.019145       0.041438       0.010460       0.011157      -0.010446       0.009977       0.001393      -0.021832       0.007659       0.014172              1.613950       1.903303       0.173056       0.297274       1.379326      -0.023516       1.559221           0.000002
          161              H      13.229329      -0.609853      31.651445       0.139508       1.158528 0.83012550E+01  0.81479498E+02                                 1.767866                            1.643034      -1.065594       2.380933                    0.998584       3.298794       8.953920       0.511707       1.219496      -0.724327      -0.008634       0.023570      -0.022641       0.033804      -0.001467       0.014991      -0.008141      -0.003393      -0.009008      -0.017936       0.001125       0.016812              1.877891       1.637104       0.026305       0.076245       1.854360      -0.588810       2.142211          -0.000007
          162              H      14.581934       1.874974      30.329201       0.116571       1.190965 0.89127614E+01  0.88288758E+02                                 1.748678                            1.664368      -0.905931       2.448948                    0.998820       3.268291       8.665501       0.530512       1.165514      -0.738888      -0.019426       0.028285       0.013375       0.036828      -0.011993      -0.005623      -0.003217      -0.019029       0.021308      -0.020380       0.008562       0.011818              1.811505       1.481072      -0.237887      -0.139032       1.986973       0.324721       1.966469           0.000000
          163              H      15.062814       1.911738      28.152930       0.089385       1.194698 0.85699986E+01  0.84153466E+02                                 1.745246                            1.620864      -0.902357       2.432664                    0.998485       3.401504       9.010161       0.542590       1.149591      -0.740656       0.003797       0.031335      -0.014458       0.034718      -0.002622      -0.006233      -0.002529      -0.029338       0.012123      -0.018747       0.005380       0.013367              1.857138       1.304445      -0.045244      -0.019645       2.017970      -0.433790       2.248999           0.000000
          164              H       5.502501       9.305668       0.423268       0.115402       1.095426 0.78284600E+01  0.74632070E+02                                 1.610616                            1.526162      -0.808259       2.498259                    0.999589       3.110046       7.935159       0.575839       1.115722      -0.751414      -0.012376       0.011660      -0.033547       0.037610       0.009004       0.012132      -0.005563      -0.002874       0.015165      -0.018733       0.005212       0.013520              1.633949       1.465519       0.056151       0.219156       1.561843      -0.263375       1.874484          -0.000015
          165              H       6.828503      10.977358       0.412031       0.126478       1.119692 0.83397462E+01  0.81445421E+02                                 1.683636                            1.613400      -1.079781       2.376828                    0.997507       3.267379       8.668930       0.535834       1.170476      -0.736346      -0.015055       0.012069      -0.032919       0.038157       0.001549       0.009484      -0.005452       0.003091       0.018434      -0.011095      -0.002227       0.013322              1.709902       1.563873       0.114112       0.163872       1.716478      -0.289878       1.849355           0.000354
          166              H       9.615564      11.582886       3.243805       0.126673       1.101899 0.77648722E+01  0.74386982E+02                                 1.664271                            1.554716      -0.837923       2.490383                    0.999462       3.141612       8.218531       0.547702       1.167344      -0.737852       0.035204       0.025569       0.012212       0.045191       0.009809       0.013669       0.000331       0.010121       0.002834      -0.015656      -0.003380       0.019036              1.740142       1.867461       0.493053       0.131222       1.845810       0.009031       1.507156          -0.000266
          167              H       8.844109       9.725212       4.401236       0.120648       1.125687 0.80071366E+01  0.76746600E+02                                 1.640943                            1.544953      -0.774739       2.512838                    0.999706       3.103708       7.933272       0.571663       1.117852      -0.751259       0.016423      -0.008670       0.032284       0.037244       0.012901       0.011166      -0.009445      -0.002448       0.008582      -0.022737       0.010884       0.011853              1.666556       1.529384      -0.006342       0.294688       1.495834      -0.232083       1.974450           0.000064
          168              H       4.542786       7.285799       1.299769       0.146635       1.180126 0.85178434E+01  0.83755720E+02                                 1.772391                            1.655631      -1.025476       2.418479                    0.998105       3.158768       8.452397       0.516170       1.206781      -0.729607      -0.029117      -0.019655      -0.023056       0.042020       0.012475       0.013321      -0.003767       0.004007       0.021773      -0.021251       0.003409       0.017842              1.858342       1.941537       0.485590       0.289037       1.965744       0.182159       1.667746          -0.000009
          169              H      16.108474      -1.645739      34.127374       0.171600       1.073084 0.77174931E+01  0.74141570E+02                                 1.671163                            1.584972      -0.980498       2.455616                    0.998782       3.022016       8.029991       0.522303       1.220670      -0.726494       0.041655       0.002730       0.008071       0.042517       0.004524       0.005950      -0.012443       0.028086      -0.008647      -0.022433       0.005160       0.017273              1.717053       2.096661       0.209049       0.166382       1.540724      -0.096624       1.513774          -0.000001
          170              H       7.162050       7.610189       4.498625       0.152918       1.127793 0.84500849E+01  0.83251660E+02                                 1.743402                            1.669037      -0.977651       2.442705                    0.998595       3.186998       8.647024       0.502889       1.236239      -0.722364       0.015697      -0.014515       0.030575       0.037308       0.005388       0.012032      -0.006360      -0.001998       0.001794      -0.016425       0.004582       0.011843              1.771715       1.590838       0.054405       0.148465       1.714593      -0.329698       2.009714           0.000001
          171              H       3.306821       2.151787       2.490913       0.135371       1.124698 0.81197883E+01  0.78614256E+02                                 1.685772                            1.593270      -0.884078       2.477207                    0.999216       3.126994       8.207689       0.539615       1.172371      -0.737499      -0.032245      -0.027710       0.010372       0.043763       0.006918      -0.013593       0.004484       0.005363      -0.026252      -0.019199       0.003204       0.015995              1.735210       1.812760       0.397801      -0.109371       1.984082       0.051995       1.408787          -0.000001
          172              H       3.214737       4.396566       3.517243       0.142913       1.121914 0.80879625E+01  0.78658262E+02                                 1.716121                            1.613926      -0.998031       2.425528                    0.998350       3.198588       8.566124       0.521485       1.207700      -0.728053      -0.036092       0.009013       0.019163       0.041846       0.006644      -0.012291       0.002304       0.011246      -0.041290      -0.019660       0.000647       0.019013              1.790651       1.919656      -0.177279      -0.405183       1.689479       0.335831       1.762816          -0.000000
          173              H      11.205539      -5.964451      16.885765       0.132701       1.127820 0.83408704E+01  0.81540194E+02                                 1.702312                            1.621970      -1.055965       2.393104                    0.997713       3.243491       8.637990       0.529712       1.182785      -0.733693      -0.035126       0.016400       0.000165       0.038766      -0.009239      -0.001130       0.004767       0.014200      -0.005914      -0.012127      -0.001174       0.013301              1.749539       2.066005      -0.229334       0.243212       1.459792       0.035893       1.722819          -0.000355
          174              H      15.392269      -7.962693      16.825833       0.124765       1.108334 0.78598041E+01  0.75086712E+02                                 1.633460                            1.537432      -0.830202       2.494507                    0.999483       3.090884       7.922323       0.568517       1.127746      -0.748595       0.034112      -0.015927      -0.000802       0.037655      -0.011968       0.002696       0.008881       0.018169       0.012937      -0.020560       0.007310       0.013250              1.679557       2.041322      -0.341748       0.098390       1.466970       0.043183       1.530380          -0.000057
          175              H      14.056035      -8.010270      14.930492       0.123796       1.143157 0.81030972E+01  0.78303032E+02                                 1.691958                            1.578436      -0.861903       2.476266                    0.999325       3.167420       8.268117       0.549724       1.153013      -0.741609       0.013311      -0.019951      -0.036457       0.043639      -0.011934      -0.005885       0.011306       0.011414       0.014455      -0.017874      -0.001799       0.019673              1.763532       1.546135      -0.110157      -0.045083       1.495782       0.335960       2.248680           0.000335
          176              H      11.620938      -5.190240      19.148188       0.134583       1.075671 0.75135635E+01  0.70851064E+02                                 1.590164                            1.496954      -0.817765       2.506139                    0.999703       2.996989       7.588372       0.580769       1.118414      -0.751465      -0.034484       0.022934      -0.001433       0.041438      -0.014892       0.003481       0.007684       0.014760       0.015742      -0.021832       0.007659       0.014172              1.613944       1.903294      -0.343972       0.001233       1.493877       0.089655       1.444662           0.000000
          177              H      13.229329      -5.480028      21.103460       0.139508       1.158534 0.83012963E+01  0.81479935E+02                                 1.767863                            1.643031      -1.065592       2.380934                    0.998584       3.298810       8.953940       0.511711       1.219486      -0.724329      -0.008634       0.007823       0.031733       0.033804      -0.012249      -0.008766       0.001386       0.008308       0.026096      -0.017936       0.001125       0.016812              1.877889       1.637100      -0.079182      -0.015342       1.560322       0.419048       2.436244           0.000008
          178              H      14.581934      -5.577345      23.916506       0.116571       1.190959 0.89127094E+01  0.88288124E+02                                 1.748674                            1.664364      -0.905930       2.448948                    0.998820       3.268280       8.665469       0.530512       1.165516      -0.738888      -0.019426      -0.025726       0.017808       0.036828       0.010866      -0.007575       0.002102      -0.017097       0.027103      -0.020380       0.008562       0.011819              1.811500       1.481069       0.239348      -0.136499       2.252805      -0.171237       1.700627          -0.000000
          179              H      15.062814      -3.711022      25.036480       0.089385       1.194701 0.85700216E+01  0.84153705E+02                                 1.745244                            1.620862      -0.902357       2.432664                    0.998485       3.401511       9.010165       0.542592       1.149585      -0.740657       0.003797      -0.003147       0.034366       0.034718       0.006709       0.000846      -0.002463      -0.020692       0.038058      -0.018747       0.005380       0.013367              1.857136       1.304444       0.039635      -0.029360       1.815566       0.316933       2.451398           0.000000
          180              H       5.502501      38.232605       7.847311       0.115403       1.095421 0.78284195E+01  0.74631527E+02                                 1.610604                            1.526151      -0.808260       2.498259                    0.999589       3.110052       7.935145       0.575845       1.115712      -0.751416      -0.012376       0.023222       0.026871       0.037610      -0.015009       0.001732       0.005443      -0.002665       0.015790      -0.018733       0.005212       0.013520              1.633936       1.465509      -0.217868      -0.060949       1.568223       0.267062       1.868077           0.000014
          181              H       6.828503      37.406492       9.300655       0.126478       1.119705 0.83398826E+01  0.81447206E+02                                 1.683660                            1.613421      -1.079779       2.376830                    0.997507       3.267406       8.669067       0.535825       1.170488      -0.736343      -0.015055       0.022475       0.026912       0.038158      -0.008988      -0.003400       0.007387      -0.000260       0.008384      -0.011096      -0.002227       0.013322              1.709927       1.563895      -0.198977       0.016891       1.565115       0.202479       2.000770          -0.000354
          182              H       9.615564      34.651340       8.409171       0.126673       1.101915 0.77650130E+01  0.74388790E+02                                 1.664300                            1.554741      -0.837917       2.490386                    0.999462       3.141626       8.218637       0.547691       1.167361      -0.737849       0.035205      -0.023361       0.016037       0.045192      -0.016743       0.001660       0.002639       0.004976      -0.012601      -0.015657      -0.003380       0.019037              1.740174       1.867496      -0.360178       0.361397       1.599668      -0.151162       1.753359           0.000268
          183              H       8.844109      34.577811       6.221663       0.120648       1.125703 0.80072924E+01  0.76748555E+02                                 1.640968                            1.544975      -0.774738       2.512839                    0.999706       3.103726       7.933372       0.571654       1.117863      -0.751256       0.016423      -0.023624      -0.023650       0.037244      -0.016120       0.005590       0.006050       0.003432       0.026221      -0.022736       0.010883       0.011853              1.666582       1.529407      -0.252042      -0.152839       1.653832       0.323296       1.816508          -0.000063
          184              H       4.542786      38.483467       5.659803       0.146635       1.180112 0.85177142E+01  0.83754078E+02                                 1.772372                            1.655614      -1.025476       2.418479                    0.998105       3.158753       8.452320       0.516175       1.206775      -0.729608      -0.029117       0.029794      -0.005494       0.042020      -0.017774       0.004143       0.007465      -0.002399       0.002556      -0.021251       0.003409       0.017842              1.858322       1.941515      -0.493099       0.276010       1.899978      -0.220112       1.733471           0.000008
          185              H      16.108474      -7.106304      18.968392       0.171600       1.073077 0.77174181E+01  0.74140622E+02                                 1.671149                            1.584960      -0.980496       2.455617                    0.998782       3.022009       8.029943       0.522307       1.220663      -0.726496       0.041655      -0.008355      -0.001672       0.042517      -0.007415       0.000942       0.010430       0.031572       0.001811      -0.022433       0.005160       0.017273              1.717039       2.096642      -0.248612       0.097850       1.436822       0.036642       1.617652          -0.000002
          186              H       7.162050      35.550981       4.341305       0.152918       1.127794 0.84500913E+01  0.83251693E+02                                 1.743398                            1.669033      -0.977654       2.442704                    0.998595       3.187005       8.647026       0.502892       1.236232      -0.722365       0.015697      -0.019221      -0.027857       0.037308      -0.013114      -0.001350       0.003136       0.003587       0.018547      -0.016425       0.004582       0.011842              1.771711       1.590835      -0.155776      -0.027116       1.650403       0.292639       2.073896          -0.000001
          187              H       3.306821      40.018913       0.618046       0.135371       1.124702 0.81198201E+01  0.78614627E+02                                 1.685774                            1.593272      -0.884078       2.477207                    0.999216       3.126999       8.207701       0.539616       1.172369      -0.737500      -0.032245       0.004872      -0.029184       0.043762       0.008313       0.012788      -0.006764       0.009313      -0.014401      -0.019199       0.003204       0.015995              1.735212       1.812762      -0.104183       0.399192       1.597642      -0.275108       1.795232          -0.000001
          188              H       3.214737      38.007695       2.048916       0.142913       1.121924 0.80880584E+01  0.78659497E+02                                 1.716138                            1.613941      -0.998035       2.425525                    0.998350       3.198600       8.566197       0.521479       1.207709      -0.728051      -0.036091      -0.021102      -0.001776       0.041845       0.007322       0.011899      -0.007657       0.020517      -0.013475      -0.019660       0.000647       0.019012              1.790670       1.919678       0.439546       0.049065       2.035343      -0.136161       1.416988          -0.000000
          189              H      11.205539       9.984724      23.849083       0.132700       1.127859 0.83412496E+01  0.81544994E+02                                 1.702366                            1.622018      -1.055982       2.393095                    0.997713       3.243557       8.638281       0.529698       1.182800      -0.733689      -0.035125      -0.008342       0.014120       0.038765       0.005597      -0.007433      -0.000589       0.006963      -0.027620      -0.012125      -0.001173       0.013298              1.749596       2.066080      -0.095968      -0.320233       1.688201       0.095953       1.494508          -0.000354
          190              H      15.392269      11.035748      22.148520       0.124766       1.108339 0.78598491E+01  0.75087282E+02                                 1.633469                            1.537440      -0.830204       2.494506                    0.999483       3.090883       7.922339       0.568513       1.127751      -0.748594       0.034112       0.008658      -0.013392       0.037655       0.003649      -0.011713       0.002294      -0.001187      -0.045132      -0.020560       0.007310       0.013250              1.679567       2.041336       0.085666      -0.345161       1.551933       0.005866       1.445432          -0.000055
          191              H      14.056035      12.700950      23.054987       0.123795       1.143162 0.81031451E+01  0.78303685E+02                                 1.691973                            1.578449      -0.861906       2.476264                    0.999325       3.167412       8.268132       0.549717       1.153025      -0.741606       0.013311       0.041548       0.000951       0.043639       0.011064      -0.007392      -0.000052      -0.008078      -0.044020      -0.017873      -0.001799       0.019672              1.763548       1.546148       0.094123      -0.072858       2.351430       0.158036       1.393067           0.000336
          192              H      11.620938       7.638303      23.388357       0.134582       1.075683 0.75136690E+01  0.70852334E+02                                 1.590178                            1.496967      -0.817769       2.506136                    0.999703       2.997006       7.588439       0.580765       1.118416      -0.751464      -0.034483      -0.010226       0.020578       0.041438       0.004432      -0.014637       0.002762      -0.003333      -0.038539      -0.021831       0.007659       0.014172              1.613959       1.903313       0.170920      -0.298510       1.534623      -0.066139       1.403941           0.000002
          193              H      13.229329       6.089882      22.159757       0.139508       1.158534 0.83012984E+01  0.81479919E+02                                 1.767858                            1.643027      -1.065595       2.380933                    0.998584       3.298814       8.953934       0.511714       1.219480      -0.724330      -0.008634      -0.031393      -0.009091       0.033804       0.013716      -0.006224       0.006756      -0.005793      -0.016208      -0.017936       0.001125       0.016811              1.877883       1.637096       0.052877      -0.060903       2.580160       0.169761       1.416393           0.000008
          194              H      14.581934       3.702371      20.668955       0.116571       1.190948 0.89125973E+01  0.88286607E+02                                 1.748650                            1.664342      -0.905932       2.448948                    0.998820       3.268276       8.665397       0.530522       1.165500      -0.738892      -0.019426      -0.002560      -0.031183       0.036828       0.001127       0.013198       0.001116      -0.022670       0.010386      -0.020380       0.008562       0.011819              1.811474       1.481050      -0.001462       0.275524       1.690351      -0.153477       2.263020           0.000000
          195              H      15.062814       1.799283      21.725252       0.089385       1.194694 0.85699618E+01  0.84152933E+02                                 1.745234                            1.620853      -0.902357       2.432664                    0.998485       3.401502       9.010118       0.542595       1.149582      -0.740658       0.003797      -0.028189      -0.019908       0.034718      -0.004087       0.005387       0.004991      -0.025072       0.024920      -0.018747       0.005380       0.013367              1.857124       1.304438       0.005609       0.049005       2.566893       0.116856       1.700042           0.000000
          196              H       5.502501      17.339727      29.186752       0.115402       1.095437 0.78285582E+01  0.74633174E+02                                 1.610618                            1.526164      -0.808264       2.498256                    0.999589       3.110073       7.935214       0.575843       1.115711      -0.751416      -0.012376      -0.034882       0.006676       0.037610       0.006005      -0.013864       0.000120      -0.012300      -0.013116      -0.018733       0.005212       0.013520              1.633952       1.465521       0.161720      -0.158207       2.024419      -0.003690       1.411915           0.000015
          197              H       6.828503      16.494150      27.744645       0.126478       1.119682 0.83396292E+01  0.81443868E+02                                 1.683614                            1.613379      -1.079778       2.376830                    0.997507       3.267358       8.668809       0.535843       1.170462      -0.736349      -0.015055      -0.034543       0.006008       0.038157       0.007438      -0.006082      -0.001935      -0.009702      -0.019945      -0.011094      -0.002227       0.013321              1.709879       1.563853       0.084862      -0.180756       2.067148       0.087397       1.498636          -0.000354
          198              H       9.615564      18.643775      25.804355       0.126672       1.101981 0.77656056E+01  0.74396113E+02                                 1.664390                            1.554818      -0.837937       2.490376                    0.999462       3.141714       8.219040       0.547667       1.167387      -0.737842       0.035204      -0.002208      -0.028249       0.045191       0.006934      -0.015328      -0.002970       0.005547      -0.010881      -0.015655      -0.003379       0.019034              1.740273       1.867606      -0.132904      -0.492668       1.584111       0.142146       1.769102           0.000268
          199              H       8.844109      20.574976      26.834432       0.120647       1.125736 0.80075991E+01  0.76752420E+02                                 1.641023                            1.545023      -0.774744       2.512836                    0.999706       3.103744       7.933530       0.571633       1.117890      -0.751250       0.016423       0.032293      -0.008633       0.037244       0.003219      -0.016755       0.003395      -0.012927      -0.022859      -0.022737       0.010884       0.011853              1.666639       1.529456       0.258397      -0.141863       2.055900      -0.091211       1.414561          -0.000064
          200              H       4.542786      19.108734      30.497759       0.146636       1.180132 0.85179008E+01  0.83756475E+02                                 1.772402                            1.655640      -1.025476       2.418479                    0.998105       3.158775       8.452442       0.516166       1.206787      -0.729605      -0.029117      -0.010139       0.028549       0.042020       0.005299      -0.017464      -0.003698      -0.008922      -0.017017      -0.021251       0.003409       0.017842              1.858354       1.941550       0.007519      -0.565056       1.584501       0.037957       2.049012           0.000008
          201              H      16.108474       8.752042      21.818895       0.171600       1.073070 0.77173588E+01  0.74139884E+02                                 1.671140                            1.584952      -0.980498       2.455616                    0.998782       3.022000       8.029901       0.522310       1.220660      -0.726497       0.041655       0.005625      -0.006400       0.042517       0.002891      -0.006893       0.002013       0.010021      -0.062844      -0.022434       0.005160       0.017274              1.717029       2.096629       0.039565      -0.264227       1.604169       0.059981       1.450290           0.000001
          202              H       7.162050      21.716829      28.617401       0.152918       1.127800 0.84501627E+01  0.83252654E+02                                 1.743413                            1.669048      -0.977654       2.442704                    0.998595       3.187008       8.647075       0.502886       1.236243      -0.722363       0.015697       0.033736      -0.002717       0.037308       0.007726      -0.010682       0.003224      -0.007429      -0.014501      -0.016425       0.004582       0.011842              1.771727       1.590849       0.101372      -0.121351       2.221477       0.037059       1.502856          -0.000001
          203              H       3.306821      22.707300      34.348373       0.135372       1.124704 0.81198462E+01  0.78614980E+02                                 1.685780                            1.593277      -0.884076       2.477208                    0.999216       3.127004       8.207732       0.539613       1.172373      -0.737499      -0.032245       0.022838       0.018811       0.043763      -0.015231       0.000805       0.002281       0.017079       0.008898      -0.019199       0.003204       0.015995              1.735218       1.812769      -0.293620      -0.289823       1.507588       0.223114       1.885297          -0.000001
          204              H       3.214737      22.473739      31.891172       0.142913       1.121922 0.80880492E+01  0.78659397E+02                                 1.716138                            1.613941      -0.998033       2.425526                    0.998350       3.198599       8.566198       0.521479       1.207710      -0.728051      -0.036091       0.012089      -0.017387       0.041845      -0.013966       0.000392       0.005353       0.024507      -0.001504      -0.019660       0.000647       0.019012              1.790669       1.919677      -0.262264       0.356125       1.453657      -0.199675       1.998673          -0.000001
          205              H      15.347250      -2.169088      26.223877       0.173321       0.964798 0.65897733E+01  0.61523891E+02                                 1.603234                            1.493862      -1.179386       2.357865                    0.996668       3.173643       8.614912       0.516596       1.269936      -0.711536       0.000000      -0.033636       0.019420       0.038839      -0.001503      -0.002603      -0.006155      -0.023083       0.008869      -0.013709       0.000092       0.013617              1.698732       1.206235       0.019933       0.034524       1.962064      -0.029587       1.927898           0.000000
          206              H      15.347250       2.169088      26.223877       0.173321       0.964809 0.65898519E+01  0.61524683E+02                                 1.603229                            1.493858      -1.179387       2.357864                    0.996668       3.173663       8.614913       0.516605       1.269913      -0.711541      -0.000000       0.033636       0.019420       0.038839      -0.001503       0.002603       0.006155      -0.023083       0.008869      -0.013709       0.000092       0.013617              1.698726       1.206231       0.019933      -0.034524       1.962057       0.029589       1.927890           0.000000
          207              H      15.347250      -0.000000      22.466907       0.173321       0.964809 0.65898566E+01  0.61524733E+02                                 1.603229                            1.493858      -1.179387       2.357864                    0.996668       3.173663       8.614911       0.516605       1.269912      -0.711541       0.000000      -0.000000      -0.038839       0.038839       0.003006       0.000000       0.000000      -0.012422       0.040851      -0.013709       0.000092       0.013617              1.698726       1.206231      -0.039865      -0.000000       1.910808       0.000000       1.979140           0.000000
          208              H       5.115750      23.795088      11.233454       0.173321       0.964798 0.65897758E+01  0.61523949E+02                                 1.603237                            1.493865      -1.179384       2.357866                    0.996668       3.173645       8.614933       0.516594       1.269941      -0.711535       0.000000       0.033636      -0.019420       0.038839       0.001503       0.002603      -0.006155      -0.023083       0.008869      -0.013709       0.000092       0.013617              1.698736       1.206237      -0.019933      -0.034525       1.962068      -0.029586       1.927904           0.000000
          209              H       5.115750      19.456912      11.233454       0.173321       0.964808 0.65898505E+01  0.61524689E+02                                 1.603231                            1.493859      -1.179385       2.357866                    0.996668       3.173664       8.614927       0.516603       1.269917      -0.711540       0.000000      -0.033636      -0.019420       0.038839       0.001503      -0.002603       0.006155      -0.023083       0.008869      -0.013709       0.000092       0.013617              1.698729       1.206232      -0.019933       0.034524       1.962060       0.029588       1.927894          -0.000000
          210              H       5.115750      21.626000      14.990424       0.173321       0.964809 0.65898575E+01  0.61524764E+02                                 1.603231                            1.493860      -1.179386       2.357865                    0.996668       3.173664       8.614925       0.516603       1.269916      -0.711540      -0.000000       0.000000       0.038839       0.038839      -0.003006      -0.000000       0.000000      -0.012423       0.040851      -0.013709       0.000092       0.013617              1.698729       1.206232       0.039865       0.000000       1.910812       0.000000       1.979143          -0.000000
          211              H       5.115750       0.000000       2.367303       0.120682       1.349885 0.10860242E+02  0.11428678E+03                                 1.980458                            1.902097      -1.258792       2.286337                    0.995342       3.606642      10.218994       0.465900       1.249272      -0.718187       0.000000      -0.000000       0.037314       0.037314       0.000470       0.000000      -0.000000      -0.015321       0.036953      -0.013834       0.001516       0.012318              2.012543       1.529806      -0.065080      -0.000000       2.046699      -0.000000       2.461125          -0.000000
          212              H       5.115750     -19.575855      36.273679       0.120683       1.349891 0.10860317E+02  0.11428790E+03                                 1.980476                            1.902113      -1.258788       2.286339                    0.995342       3.606645      10.219059       0.465894       1.249285      -0.718184       0.000000       0.032315      -0.018657       0.037314      -0.000235      -0.000407      -0.004683      -0.023433       0.012617      -0.013834       0.001516       0.012317              2.012562       1.529818       0.032540       0.056361       2.357541      -0.179454       2.150327          -0.000001
          213              H       5.115750      19.575855      36.273679       0.120683       1.349882 0.10860211E+02  0.11428634E+03                                 1.980452                            1.902091      -1.258793       2.286336                    0.995342       3.606638      10.218967       0.465902       1.249268      -0.718188      -0.000000      -0.032315      -0.018657       0.037314      -0.000235       0.000407       0.004683      -0.023434       0.012617      -0.013834       0.001516       0.012318              2.012537       1.529802       0.032540      -0.056360       2.357511       0.179451       2.150298          -0.000000
          214              H      15.347250      21.626000      35.090028       0.120683       1.349881 0.10860190E+02  0.11428604E+03                                 1.980448                            1.902088      -1.258793       2.286336                    0.995342       3.606637      10.218955       0.465903       1.249266      -0.718188       0.000000       0.000000      -0.037314       0.037314      -0.000470      -0.000000      -0.000000      -0.015321       0.036954      -0.013834       0.001516       0.012318              2.012533       1.529800       0.065079       0.000000       2.046689      -0.000000       2.461112          -0.000000
          215              H      15.347250      41.201855       1.183652       0.120683       1.349892 0.10860322E+02  0.11428797E+03                                 1.980476                            1.902113      -1.258789       2.286339                    0.995342       3.606646      10.219061       0.465894       1.249284      -0.718184       0.000000      -0.032315       0.018657       0.037314       0.000235       0.000407      -0.004683      -0.023433       0.012617      -0.013834       0.001516       0.012317              2.012562       1.529818      -0.032540      -0.056361       2.357542      -0.179454       2.150327          -0.000001
          216              H      15.347250       2.050145       1.183652       0.120683       1.349884 0.10860231E+02  0.11428662E+03                                 1.980456                            1.902095      -1.258792       2.286337                    0.995342       3.606640      10.218985       0.465900       1.249271      -0.718187      -0.000000       0.032315       0.018657       0.037314       0.000235      -0.000407       0.004683      -0.023434       0.012617      -0.013834       0.001516       0.012318              2.012541       1.529805      -0.032540       0.056360       2.357516       0.179452       2.150303          -0.000000
          217              C      18.197746       4.515509      35.651888       0.016131      41.127452 0.42806010E+03  0.99424024E+04                                10.365338                            6.825848       0.046475       2.017032                    0.999402      27.022978      75.165042       0.646070       0.408169      -1.078395      -0.044087      -0.015009       0.026662       0.053663      -0.010344       0.002006       0.024144      -0.017789       0.068120      -0.028801      -0.008787       0.037588             16.007922      15.700062       9.270083       4.531676      18.595829       9.202295      13.727875           0.000606
          218              C      18.649978       3.829965      34.531913      -0.170056      40.014269 0.44202017E+03  0.10459448E+05                                10.355315                            7.081840       0.034885       1.977875                    0.999599      29.990133      87.159166       0.608356       0.425482      -1.056019      -0.007532      -0.016679      -0.009370       0.020561      -0.005737      -0.005666      -0.039133       0.042627      -0.019867      -0.052694       0.025316       0.027378             15.280256      12.497509       7.284362       4.435873      18.136407      10.228134      15.206852           0.000514
          219              C      17.849875       2.861120      33.940088       0.092806      35.301604 0.36215098E+03  0.81232086E+04                                 9.485095                            6.394037      -0.214905       1.953458                    0.999212      25.819312      72.188691       0.645025       0.423343      -1.061231      -0.000174       0.017555       0.016190       0.023881       0.007761       0.004935       0.009174      -0.006629       0.014606      -0.010966      -0.004877       0.015843             13.804488      11.615401       6.127942       3.044682      15.494312       8.943064      14.303751           0.000489
          220              C      16.595493       2.577819      34.468236       0.096417      37.698821 0.42136153E+03  0.97879302E+04                                 9.935118                            6.906757      -0.201095       1.942341                    0.999086      26.678058      75.199797       0.621077       0.424546      -1.063518       0.006547      -0.004402      -0.014267       0.016303       0.004215       0.009275       0.029459      -0.020606       0.022723      -0.023891      -0.014374       0.038265             14.238952      12.638820       6.255355       2.843649      15.506561       8.811506      14.571474          -0.000110
          221              C      16.143261       3.263363      35.588210      -0.164949      37.157445 0.42986553E+03  0.10068408E+05                                 9.663473                            6.884950       0.141629       2.008237                    0.999788      29.699534      84.968057       0.632379       0.413524      -1.067034       0.000676       0.006964      -0.000443       0.007010       0.012350      -0.017441      -0.001112       0.061215      -0.026981      -0.028834      -0.014425       0.043259             12.785445      11.446192       5.236112       1.793987      14.219810       7.202305      12.690333          -0.000194
          222              C      16.943364       4.232208      36.180036      -0.093547      35.341858 0.41546746E+03  0.96708932E+04                                 9.463744                            6.853972      -0.035124       1.962713                    0.999572      29.054175      83.489651       0.620580       0.424013      -1.057933       0.025989      -0.001473      -0.016473       0.030805      -0.007885      -0.012484       0.019808       0.009796       0.047686      -0.023064      -0.009081       0.032145             12.439105      13.029208       6.310858       2.171556      13.750387       5.848999      10.537719           0.000224
          223              C      18.273459       2.257754      32.812622      -0.124898      35.322029 0.42800604E+03  0.99586724E+04                                 9.286467                            6.826678       0.346482       2.082055                    0.999816      28.741258      80.484912       0.644695       0.408320      -1.076364      -0.015080      -0.016600      -0.022630       0.031860       0.031189      -0.000579       0.013775       0.015869      -0.077910      -0.034835      -0.011245       0.046080             11.970495      11.024198       4.412652       1.088025      12.318111       6.215722      12.569176          -0.000197
          224              C      17.229846       1.193755      32.333168      -0.223212      35.384264 0.41625393E+03  0.97542180E+04                                 9.617609                            6.942247      -0.068552       1.942508                    0.999602      30.508207      89.765596       0.602003       0.434183      -1.045167       0.052237       0.036619       0.001395       0.063809      -0.007692       0.009210       0.007174      -0.069009       0.037166      -0.043335       0.012042       0.031293             12.916303      13.657575       6.335301       2.353314      13.448931       6.200209      11.642402           0.000109
          225              C      15.740140      -1.118064      29.939645      -0.204845      41.369116 0.47931423E+03  0.11547797E+05                                10.440831                            7.287461       0.074372       1.976697                    0.999855      31.028133      90.320721       0.611877       0.415493      -1.064716      -0.007014       0.002505      -0.034847       0.035634      -0.023803       0.015614      -0.028994      -0.054100      -0.013818      -0.034939      -0.021041       0.055981             15.129084       6.158341      -1.146249       0.265808      10.006027       1.456214      29.222883           0.000003
          226              C      15.578482      -1.085625      28.579944      -0.122473      40.864230 0.43438248E+03  0.10255049E+05                                10.483762                            7.019425      -0.085567       1.932834                    0.999647      30.160442      88.141966       0.609928       0.425365      -1.053927      -0.012241       0.023670       0.038625       0.046926      -0.010268       0.002336       0.037209      -0.041697      -0.056885      -0.040622      -0.010707       0.051329             15.667489       5.733645      -0.684394       1.304462      10.438498      -1.398989      30.830323          -0.000000
          227              C       1.422179      30.574839       0.951416       0.492764      29.167550 0.35389490E+03  0.79317750E+04                                 8.734142                            6.602667       0.009113       2.023191                    0.999853      24.555799      69.754090       0.591581       0.461951      -1.033170      -0.024117      -0.049309      -0.026330       0.060879      -0.080715       0.018643      -0.076023       0.014675      -0.004912      -0.104052      -0.015633       0.119684             11.765162       9.299392       5.063644       1.569121      15.833957       5.774671      10.162137           0.001490
          228              C       4.436378      34.285860       1.236092      -0.124976      36.551217 0.41325333E+03  0.95878600E+04                                 9.587409                            6.757346       0.114667       2.002842                    0.999727      29.208893      83.266419       0.637138       0.414350      -1.066118      -0.002987       0.009232       0.009194       0.013367      -0.007437      -0.010388       0.012426      -0.002766       0.061267      -0.017775      -0.010996       0.028771             12.641074      11.911683       8.072512      -0.205374      17.290884       2.789721       8.720655           0.000090
          229              C       4.462980      35.823469       3.022807       0.206242      37.303506 0.43414175E+03  0.10190275E+05                                 9.959886                            7.076207      -0.187467       1.939009                    0.999395      26.856414      76.830158       0.603324       0.432515      -1.055484       0.020458       0.030768       0.011543       0.038709       0.023518       0.024222       0.033388      -0.068291      -0.026776      -0.045686      -0.020916       0.066602             13.783493      12.181178       8.343429       0.975019      18.402444       3.923627      10.766857          -0.000042
          230              C       3.460293      33.639243       1.906578       0.085918      34.805363 0.36777313E+03  0.82885075E+04                                 9.424345                            6.461316      -0.256594       1.937763                    0.999197      26.007115      73.098110       0.638435       0.425690      -1.058824       0.003320       0.002031      -0.004372       0.005853       0.014359       0.013642      -0.001174      -0.009106      -0.057103      -0.026544       0.000715       0.025829             13.163865      12.252392       8.591331       0.069297      17.960456       3.662461       9.278748           0.000427
          231              C       2.999876      32.527667       1.209872      -0.159027      40.007674 0.44017018E+03  0.10403048E+05                                10.343018                            7.058484       0.024297       1.973280                    0.999604      29.929982      86.884998       0.610566       0.424457      -1.056830      -0.001817       0.007095      -0.001296       0.007438      -0.034074      -0.002473      -0.005094       0.016605       0.058149      -0.045237       0.019608       0.025628             14.893157      14.027102      10.514710       1.563711      21.439056       4.816667       9.213314           0.000808
          232              C       1.933753      31.788057       1.711800      -0.009976      40.946752 0.43844361E+03  0.10251273E+05                                10.362585                            6.922632       0.042111       2.013168                    0.999465      27.319823      76.400858       0.639119       0.409883      -1.076583      -0.011438       0.025787       0.026514       0.038714       0.015279      -0.009492      -0.005505       0.023376      -0.014854      -0.016823      -0.008811       0.025634             15.429368      13.343676       9.869721       2.087424      21.796699       6.703960      11.147729           0.000430
          233              C       1.330095      32.164350       2.910435      -0.088148      34.554326 0.41823820E+03  0.97532015E+04                                 9.334868                            6.881490      -0.033332       1.961876                    0.999586      29.072507      83.664185       0.618600       0.424593      -1.057396       0.009813       0.002284      -0.021506       0.023749       0.017516      -0.007209      -0.010757       0.021085      -0.029023      -0.020119      -0.008708       0.028827             11.839522       9.610311       5.658227       0.905115      15.551086       5.226509      10.357170           0.000030
          234              C       1.790512      33.275926       3.599650      -0.167782      36.839163 0.42824331E+03  0.10014198E+05                                 9.563563                            6.858838       0.186106       2.022148                    0.999819      29.665977      84.617305       0.635827       0.411947      -1.068772       0.001610      -0.005546      -0.010465       0.011953       0.009220      -0.027471       0.028342      -0.007119       0.071320      -0.044250      -0.002591       0.046842             12.139749      11.396306       6.736228      -0.100214      15.424839       3.482283       9.598102          -0.000265
          235              C       2.856635      34.015535       3.097721       0.105159      37.708737 0.40813379E+03  0.93995161E+04                                 9.909421                            6.786905      -0.118477       1.974938                    0.999255      26.283581      73.620485       0.628392       0.423226      -1.065008      -0.003384       0.013223       0.013259       0.019029       0.019471      -0.006287       0.022372      -0.023699      -0.004508      -0.032406      -0.000339       0.032745             13.793995      13.342802       9.421903       0.389071      18.847641       3.711773       9.191542          -0.000021
          236              C      19.200433       5.542744      36.157562       0.482874      33.255800 0.37812132E+03  0.85919508E+04                                 9.515122                            6.801698       0.035234       2.030091                    0.999867      24.702438      70.006336       0.587504       0.458812      -1.037855       0.048887       0.035499       0.024607       0.065235      -0.077443      -0.001707      -0.063877      -0.035933       0.039473      -0.102601      -0.000061       0.102662             13.994117      15.308071       8.641843       4.351035      16.086469       6.339318      10.587810          -0.000925
          237              C       5.027759      35.475290       1.738020      -0.201435      37.989916 0.48767142E+03  0.11782012E+05                                 9.806621                            7.339109       0.111280       1.990851                    0.999806      30.866755      89.528698       0.612101       0.414181      -1.067186       0.002200       0.002861      -0.016614       0.017002       0.021157      -0.017585       0.004325       0.012172       0.022124      -0.031185       0.004457       0.026728             12.398839      10.143483       6.345202       0.036343      16.770544       3.651921      10.282489           0.000063
          238              C      15.476167       1.730080      33.868919      -0.261939      41.598431 0.52203591E+03  0.12786097E+05                                10.380062                            7.566960       0.196733       2.015745                    0.999760      31.281655      90.365887       0.607988       0.411314      -1.072611      -0.033999       0.005241       0.019458       0.039522       0.009593      -0.006181       0.030025       0.015120      -0.003869      -0.037061       0.010783       0.026278             14.166098      12.869851       5.340741       2.059285      15.266641       8.186635      14.361802           0.000187
          239              C      16.169863       1.109414      32.808876       0.235376      30.881140 0.32253505E+03  0.70768107E+04                                 8.864956                            6.149426      -0.100988       1.985568                    0.999461      25.259722      71.444170       0.634924       0.439667      -1.044001      -0.035428      -0.022559      -0.014173       0.044327       0.029731       0.043572       0.013584      -0.055170       0.003565      -0.062714       0.003444       0.059270             12.532540      11.297403       4.950125       1.362689      13.175634       6.967879      13.124585          -0.000089
          240              C       3.409136      35.272006       3.715767      -0.275148      41.791609 0.51780239E+03  0.12704595E+05                                10.487992                            7.564802       0.109037       1.983183                    0.999666      31.889426      93.348790       0.602347       0.414441      -1.066539      -0.026907      -0.022871       0.021613       0.041403      -0.004341      -0.019427       0.022850      -0.002680       0.044052      -0.025344      -0.011826       0.037170             14.223398      13.435123       9.158874       0.863681      19.277039       4.032733       9.958032           0.000042
          241              C       6.265771      40.455758       2.363558      -0.140056      38.130338 0.48032232E+03  0.11559832E+05                                 9.893458                            7.311463       0.067707       1.980974                    0.999739      30.418630      88.042700       0.609790       0.417356      -1.065212       0.008021      -0.016301       0.013365       0.022554       0.017592       0.027798      -0.010184       0.013891      -0.081485      -0.045419       0.007208       0.038211             12.808305       9.264520       0.186162       2.570200      18.477024      -6.948555      10.683372          -0.000002
          242              C       6.296465      39.156036       3.019061      -0.197739      39.825222 0.49817699E+03  0.12119147E+05                                10.199931                            7.463177      -0.043712       1.941269                    0.999675      31.214872      91.318589       0.600513       0.419271      -1.062263       0.018279       0.024499      -0.000722       0.030575       0.008350       0.025486      -0.015955       0.029079      -0.063043      -0.041060       0.004656       0.036404             13.351822      10.144387       1.655804       1.871615      19.347957      -7.087133      10.563123           0.000004
          243              C      18.197746       6.991686      15.720842       0.016137      41.127067 0.42805613E+03  0.99422796E+04                                10.365255                            6.825804       0.046486       2.017036                    0.999402      27.022829      75.164322       0.646075       0.408167      -1.078397      -0.044090       0.030598      -0.000332       0.053668       0.006908       0.007954      -0.022969      -0.015753       0.074219      -0.028799      -0.008788       0.037586             16.007766      15.699958      -0.710505     -10.293844       6.975390      -2.493241      25.347951          -0.000604
          244              C      18.649978       6.364532      16.874528      -0.170056      40.013896 0.44201589E+03  0.10459311E+05                                10.355187                            7.081758       0.034900       1.977880                    0.999599      29.990097      87.158633       0.608367       0.425477      -1.056024      -0.007531       0.000227       0.019131       0.020562      -0.002032       0.007803       0.014640       0.000201      -0.147150      -0.052697       0.025320       0.027376             15.280045      12.497398       0.199370      -8.526261       7.081330      -3.845460      26.261406          -0.000514
          245              C      17.849875       6.336418      18.009485       0.092805      35.301449 0.36214943E+03  0.81231583E+04                                 9.485042                            6.394008      -0.214901       1.953460                    0.999212      25.819248      72.188245       0.645029       0.423340      -1.061233      -0.000174       0.005244      -0.023298       0.023881       0.000394      -0.009189      -0.006315      -0.001674       0.029466      -0.010966      -0.004877       0.015843             13.804398      11.615362      -0.427205      -6.829262       6.856429      -3.955962      22.941402          -0.000487
          246              C      16.595493       6.935458      17.990756       0.096416      37.698659 0.42135985E+03  0.97878762E+04                                 9.935075                            6.906732      -0.201089       1.942343                    0.999086      26.677995      75.199435       0.621080       0.424545      -1.063519       0.006547      -0.010155       0.010947       0.016304       0.005926      -0.008288      -0.015188       0.004112       0.096878      -0.023891      -0.014374       0.038265             14.238875      12.638771      -0.665011      -6.839074       7.174227      -4.000820      22.903629           0.000112
          247              C      16.143261       7.562612      16.837070      -0.164944      37.157271 0.42986310E+03  0.10068337E+05                                 9.663454                            6.884937       0.141633       2.008236                    0.999788      29.699408      84.967618       0.632379       0.413524      -1.067033       0.000679      -0.003865      -0.005812       0.007013      -0.021279      -0.001977      -0.006858       0.047418      -0.068388      -0.028837      -0.014424       0.043261             12.785425      11.446175      -1.064410      -5.431605       6.835308      -2.938866      20.074794           0.000194
          248              C      16.943364       7.590726      15.702113      -0.093550      35.341219 0.41545791E+03  0.96706158E+04                                 9.463643                            6.853898      -0.035108       1.962719                    0.999572      29.053839      83.488460       0.620582       0.424013      -1.057933       0.025982      -0.013531       0.009501       0.030796      -0.006861       0.013081      -0.022344       0.005391       0.034487      -0.023060      -0.009085       0.032145             12.438963      13.029064      -1.274794      -6.551039       6.275441      -1.533375      18.012385          -0.000222
          249              C      18.273459       5.661687      19.095747      -0.124898      35.321867 0.42800402E+03  0.99586106E+04                                 9.286421                            6.826651       0.346481       2.082054                    0.999816      28.741226      80.484678       0.644698       0.408318      -1.076365      -0.015080      -0.011298       0.025691       0.031860      -0.016095      -0.026720       0.006545       0.051064       0.027673      -0.034834      -0.011245       0.046079             11.970426      11.024151      -1.264071      -4.365452       7.123404      -3.216549      17.763721           0.000198
          250              C      17.229846       5.778467      20.256925      -0.223212      35.384218 0.41625366E+03  0.97542064E+04                                 9.617588                            6.942237      -0.068554       1.942508                    0.999602      30.508197      89.765433       0.602005       0.434182      -1.045168       0.052237      -0.017101      -0.032411       0.063809       0.011822       0.002056       0.003307      -0.050855       0.091627      -0.043336       0.012042       0.031293             12.916266      13.657554      -1.129628      -6.663167       6.724482      -2.317837      18.366760          -0.000108
          251              C      15.740140       4.861525      23.455781      -0.204846      41.369170 0.47931534E+03  0.11547826E+05                                10.440823                            7.287459       0.074370       1.976696                    0.999855      31.028172      90.320705       0.611878       0.415492      -1.064717      -0.007013      -0.031431       0.015254       0.035634       0.025424       0.012807       0.029202      -0.053740      -0.012739      -0.034940      -0.021041       0.055981             15.129072       6.158338       0.803306       0.859778      23.157548      -9.049251      16.071331          -0.000003
          252              C      15.578482       3.667770      24.107538      -0.122472      40.864291 0.43438321E+03  0.10255070E+05                                10.483771                            7.019432      -0.085569       1.932833                    0.999647      30.160461      88.142027       0.609928       0.425365      -1.053927      -0.012241       0.021616      -0.039811       0.046925       0.007157       0.007724       0.002739       0.027495       0.150692      -0.040622      -0.010707       0.051329             15.667502       5.733650       1.471887      -0.059526      26.943972      -8.130427      14.324885           0.000001
          253              C       1.422179       7.162531      10.503036       0.492765      29.167177 0.35389142E+03  0.79316718E+04                                 8.734031                            6.602613       0.009114       2.023192                    0.999853      24.555712      69.753570       0.591587       0.461948      -1.033173      -0.024117       0.001852       0.055868       0.060880       0.056503       0.060580       0.035900      -0.054826      -0.213406      -0.104052      -0.015634       0.119686             11.764953       9.299216      -1.172907      -5.169650       6.579007      -0.431384      19.416636          -0.001490
          254              C       4.436378       5.553557       7.146859      -0.124976      36.551120 0.41325294E+03  0.95878453E+04                                 9.587366                            6.757325       0.114664       2.002841                    0.999727      29.208935      83.266414       0.637142       0.414348      -1.066120      -0.002987       0.003347      -0.012592       0.013367      -0.005278       0.011633      -0.018880      -0.013940       0.027734      -0.017774      -0.010997       0.028771             12.640986      11.911586      -4.214089      -6.888216       8.447210       2.316111      17.564161          -0.000089
          255              C       4.462980       6.332093       4.921893       0.206242      37.303449 0.43414128E+03  0.10190260E+05                                 9.959874                            7.076203      -0.187466       1.939010                    0.999395      26.856391      76.830069       0.603325       0.432515      -1.055484       0.020458      -0.005387      -0.032417       0.038710       0.009218      -0.032479       0.003888      -0.003726       0.166921      -0.045686      -0.020916       0.066602             13.783445      12.181145      -3.327345      -7.713064       9.277803       1.344486      19.891387           0.000042
          256              C       3.460293       6.457524       7.371603       0.085917      34.805087 0.36777144E+03  0.82884474E+04                                 9.424250                            6.461274      -0.256591       1.937763                    0.999197      26.007008      73.097354       0.638442       0.425686      -1.058827       0.003319      -0.004802       0.000427       0.005854       0.004635      -0.019258       0.014920       0.014706       0.014330      -0.026544       0.000714       0.025830             13.163677      12.252236      -4.235620      -7.474794       8.277326       1.928020      18.961469          -0.000427
          257              C       2.999876       6.409946       8.682609      -0.159023      40.006338 0.44015545E+03  0.10402588E+05                                10.342719                            7.058318       0.024330       1.973291                    0.999604      29.929457      86.882312       0.610581       0.424451      -1.056836      -0.001821      -0.004674      -0.005497       0.007442       0.014906       0.030745      -0.013638      -0.015844      -0.039206      -0.045243       0.019606       0.025636             14.892648      14.026638      -3.903024      -9.887453       8.098175       2.885455      22.553130          -0.000806
          258              C       1.933753       7.214434       9.072166      -0.009976      40.945812 0.43843472E+03  0.10250986E+05                                10.362346                            6.922508       0.042139       2.013177                    0.999465      27.319524      76.399086       0.639134       0.409877      -1.076590      -0.011440       0.010065      -0.035590       0.038715      -0.015857      -0.008485       0.000908       0.015407      -0.038749      -0.016821      -0.008810       0.025631             15.428937      13.343308      -3.127035      -9.590792       8.004005       1.259104      24.939496          -0.000430
          259              C       1.330095       8.064335       8.146969      -0.088145      34.553838 0.41822957E+03  0.97529441E+04                                 9.334742                            6.881378      -0.033309       1.961885                    0.999586      29.072328      83.663257       0.618611       0.424588      -1.057400       0.009811      -0.019771       0.008774       0.023751      -0.014992      -0.011562       0.007099       0.014748      -0.048046      -0.020121      -0.008699       0.028820             11.839383       9.610224      -2.045269      -5.352699       7.129266      -0.364174      18.778660          -0.000028
          260              C       1.790512       8.105425       6.839709      -0.167782      36.838794 0.42823654E+03  0.10014005E+05                                 9.563526                            6.858795       0.186111       2.022150                    0.999819      29.665736      84.616606       0.635827       0.411949      -1.068770       0.001609      -0.006291       0.010035       0.011953      -0.028397       0.005750      -0.028072      -0.006647       0.072724      -0.044247      -0.002593       0.046840             12.139725      11.396285      -3.454910      -5.783644       8.039017       0.781920      16.983875           0.000266
          261              C       2.856635       7.300938       6.450152       0.105159      37.708520 0.40813132E+03  0.93994376E+04                                 9.909362                            6.786868      -0.118477       1.974938                    0.999255      26.283490      73.619957       0.628397       0.423224      -1.065010      -0.003384       0.004871      -0.018081       0.019029      -0.015180      -0.013719      -0.005080       0.006255       0.085349      -0.032407      -0.000339       0.032745             13.793894      13.342745      -4.374018      -8.354067       8.391052       2.325337      19.647886           0.000021
          262              C      19.200433       6.915995      14.578393       0.482874      33.255616 0.37811958E+03  0.85919051E+04                                 9.515090                            6.801685       0.035252       2.030098                    0.999867      24.702432      70.006395       0.587504       0.458812      -1.037854       0.048888       0.003562      -0.043047       0.065236       0.037243       0.067922       0.031173      -0.092581      -0.130464      -0.102602      -0.000061       0.102663             13.994048      15.308012      -0.552811      -9.659533       6.472447      -0.788674      20.201686           0.000925
          263              C       5.027759       5.393524       5.865818      -0.201435      37.989934 0.48767177E+03  0.11782027E+05                                 9.806626                            7.339111       0.111279       1.990850                    0.999806      30.866814      89.529024       0.612101       0.414181      -1.067186       0.002200      -0.015819       0.005829       0.017001      -0.025808      -0.009530      -0.009588       0.003059      -0.005221      -0.031186       0.004457       0.026729             12.398825      10.143478      -3.141146      -5.513246       8.741862       0.983444      18.311136          -0.000064
          264              C      15.476167       6.840304      19.024578      -0.261939      41.598336 0.52203452E+03  0.12786057E+05                                10.380068                            7.566967       0.196733       2.015745                    0.999760      31.281563      90.365664       0.607985       0.411316      -1.072610      -0.033999       0.014230      -0.014268       0.039522      -0.010149      -0.005217      -0.017448       0.036904       0.061482      -0.037061       0.010783       0.026278             14.166107      12.869858      -0.886979      -5.654870       7.498183      -3.701507      22.130282          -0.000189
          265              C      16.169863       6.232613      20.092112       0.235375      30.881112 0.32253490E+03  0.70768053E+04                                 8.864946                            6.149422      -0.100990       1.985567                    0.999461      25.259702      71.444062       0.634925       0.439666      -1.044002      -0.035428      -0.000995       0.026623       0.044327       0.022869      -0.047534       0.004380      -0.024054       0.096914      -0.062714       0.003444       0.059271             12.532521      11.297396      -1.294944      -4.968272       7.102977      -3.461818      19.197189           0.000090
          266              C       3.409136       7.207946       5.052994      -0.275147      41.791473 0.51780052E+03  0.12704542E+05                                10.487983                            7.564799       0.109039       1.983184                    0.999666      31.889359      93.348688       0.602346       0.414442      -1.066538      -0.026907       0.030153       0.009000       0.041403      -0.014654       0.013473      -0.020383       0.001595       0.056875      -0.025344      -0.011826       0.037170             14.223368      13.435114      -3.831493      -8.363621       8.795347       2.018891      20.439642          -0.000041
          267              C       6.265771       3.445022       1.239838      -0.140056      38.130465 0.48032433E+03  0.11559895E+05                                 9.893488                            7.311483       0.067707       1.980974                    0.999739      30.418681      88.042973       0.609788       0.417357      -1.065211       0.008021       0.019725       0.007435       0.022554       0.015278      -0.029135       0.019726       0.030419      -0.031901      -0.045420       0.007208       0.038212             12.808346       9.264544       2.132785      -1.446325      18.649476       6.849055      10.511018          -0.000000
          268              C       6.296465       4.662566       2.037679      -0.197739      39.825281 0.49817803E+03  0.12119183E+05                                10.199952                            7.463193      -0.043711       1.941269                    0.999675      31.214899      91.318809       0.600511       0.419272      -1.062262       0.018279      -0.012875      -0.020856       0.030575       0.017897      -0.019975       0.015331       0.027997      -0.066286      -0.041060       0.004657       0.036404             13.351848      10.144408       0.792968      -2.369782      18.897007       7.347523      11.014129          -0.000006
          269              C      18.197746     -11.507195      23.541933       0.016137      41.126721 0.42805393E+03  0.99422088E+04                                10.365174                            6.825775       0.046487       2.017036                    0.999402      27.022760      75.163889       0.646078       0.408166      -1.078399      -0.044090      -0.015587      -0.026333       0.053668       0.003434      -0.009960      -0.001172      -0.057571      -0.051228      -0.028799      -0.008787       0.037586             16.007576      15.699749      -8.559330       5.762146      22.913747      -6.708841       9.409231          -0.000605
          270              C      18.649978     -10.194496      23.508221      -0.170057      40.013741 0.44201554E+03  0.10459291E+05                                10.355153                            7.081758       0.034895       1.977878                    0.999599      29.989989      87.158007       0.608367       0.425477      -1.056024      -0.007531       0.016455      -0.009761       0.020561       0.007774      -0.002138       0.024496       0.067986       0.056199      -0.052697       0.025319       0.027377             15.279946      12.497266      -7.483554       4.090407      24.796532      -6.382438       8.546039          -0.000516
          271              C      17.849875      -9.197538      22.965090       0.092805      35.301428 0.36215006E+03  0.81231758E+04                                 9.485036                            6.394015      -0.214904       1.953459                    0.999212      25.819265      72.188309       0.645028       0.423341      -1.061233      -0.000174      -0.022799       0.007108       0.023881      -0.008154       0.004254      -0.002860      -0.017565      -0.018207      -0.010966      -0.004877       0.015843             13.804349      11.615300      -5.700633       3.784566      22.346062      -4.986979       7.451685          -0.000488
          272              C      16.595493      -9.513277      22.455670       0.096415      37.698660 0.42136030E+03  0.97878887E+04                                 9.935068                            6.906735      -0.201089       1.942343                    0.999086      26.678010      75.199463       0.621080       0.424544      -1.063520       0.006547       0.014558       0.003321       0.016304      -0.010141      -0.000988      -0.014271      -0.046912      -0.056194      -0.023891      -0.014374       0.038265             14.238835      12.638722      -5.590250       3.995429      22.436038      -4.810593       7.641745           0.000111
          273              C      16.143261     -10.825976      22.489382      -0.164943      37.157294 0.42986387E+03  0.10068357E+05                                 9.663439                            6.884933       0.141630       2.008236                    0.999788      29.699478      84.967778       0.632381       0.413523      -1.067034       0.000678      -0.003101       0.006253       0.007013       0.008927       0.019417       0.007969       0.049343      -0.062615      -0.028837      -0.014424       0.043261             12.785385      11.446129      -4.171654       3.637587      19.310000      -4.263409       7.600026           0.000190
          274              C      16.943364     -11.822934      23.032513      -0.093550      35.341203 0.41545888E+03  0.96706285E+04                                 9.463560                            6.853851      -0.035109       1.962718                    0.999572      29.053974      83.488369       0.620593       0.424007      -1.057939       0.025983       0.014993       0.006967       0.030797       0.014758      -0.000599       0.002538      -0.028912      -0.068432      -0.023062      -0.009083       0.032145             12.438827      13.028896      -5.035882       4.379459      16.405923      -4.315504       7.881661          -0.000225
          275              C      18.273459      -7.919441      23.006293      -0.124898      35.321745 0.42800277E+03  0.99585716E+04                                 9.286390                            6.826632       0.346483       2.082056                    0.999816      28.741197      80.484489       0.644701       0.408317      -1.076366      -0.015080       0.027898      -0.003061       0.031860      -0.015093       0.027300      -0.020319       0.027204      -0.043904      -0.034835      -0.011244       0.046079             11.970366      11.024117      -3.148505       3.277430      17.889136      -2.999086       6.997844           0.000195
          276              C      17.229846      -6.972222      22.324569      -0.223212      35.384024 0.41625060E+03  0.97541304E+04                                 9.617625                            6.942264      -0.068550       1.942509                    0.999602      30.507996      89.765227       0.601996       0.434189      -1.045162       0.052237      -0.019518       0.031016       0.063809      -0.004130      -0.011266      -0.010481      -0.063281       0.054351      -0.043335       0.012042       0.031293             12.916307      13.657605      -5.205662       4.309887      17.463542      -3.882343       7.627773          -0.000110
          277              C      15.740140      -3.743461      21.519237      -0.204845      41.369126 0.47931442E+03  0.11547801E+05                                10.440820                            7.287453       0.074371       1.976696                    0.999855      31.028148      90.320702       0.611878       0.415492      -1.064717      -0.007013       0.028926       0.019593       0.035634      -0.001621      -0.028421      -0.000208      -0.003521       0.137917      -0.034939      -0.021041       0.055980             15.129068       6.158336       0.342940      -1.125579      25.679747       7.593036      13.549122          -0.000003
          278              C      15.578482      -2.582144      22.227180      -0.122472      40.864258 0.43438262E+03  0.10255057E+05                                10.483794                            7.019445      -0.085570       1.932833                    0.999647      30.160411      88.142035       0.609924       0.425368      -1.053925      -0.012241      -0.045285       0.001186       0.046925       0.003111      -0.010060      -0.039948      -0.036952      -0.042652      -0.040622      -0.010707       0.051329             15.667542       5.733661      -0.787495      -1.244933      24.520875       9.529461      16.748089           0.000001
          279              C       1.422179      27.140630      26.002879       0.492765      29.167317 0.35389259E+03  0.79317062E+04                                 8.734081                            6.602639       0.009131       2.023198                    0.999853      24.555693      69.753603       0.591584       0.461950      -1.033171      -0.024118       0.047457      -0.029537       0.060879       0.024212      -0.079223       0.040126       0.076851       0.181629      -0.104053      -0.015634       0.119687             11.765034       9.299296      -3.890633       3.600628      16.580905      -5.343215       9.414900          -0.001490
          280              C       4.436378      25.038583      29.074380      -0.124976      36.551049 0.41325138E+03  0.95878108E+04                                 9.587414                            6.757356       0.114667       2.002842                    0.999727      29.208783      83.266297       0.637133       0.414353      -1.066115      -0.002987      -0.012578       0.003397       0.013367       0.012715      -0.001246       0.006453      -0.035465      -0.036833      -0.017775      -0.010997       0.028772             12.641059      11.911655      -3.858368       7.093662      13.279187      -5.105857      12.732334          -0.000091
          281              C       4.462980      22.722438      29.512631       0.206242      37.303464 0.43414170E+03  0.10190272E+05                                 9.959874                            7.076205      -0.187466       1.939010                    0.999395      26.856409      76.830122       0.603325       0.432514      -1.055484       0.020458      -0.025380       0.020874       0.038710      -0.032736       0.008257      -0.037277      -0.061556      -0.006572      -0.045686      -0.020916       0.066603             13.783444      12.181130      -5.016050       6.738083      16.073650      -5.268077      13.095552           0.000039
          282              C       3.460293      24.781233      28.179150       0.085917      34.805167 0.36777208E+03  0.82884720E+04                                 9.424288                            6.461294      -0.256594       1.937762                    0.999197      26.007049      73.097704       0.638438       0.425688      -1.058825       0.003320       0.002771       0.003945       0.005853      -0.018994       0.005615      -0.013748       0.016739       0.020429      -0.026544       0.000714       0.025830             13.163742      12.252284      -4.355596       7.405584      14.620809      -5.590431      12.618132          -0.000425
          283              C       2.999876      25.940387      27.564850      -0.159026      40.006976 0.44016312E+03  0.10402828E+05                                10.342867                            7.058406       0.024316       1.973286                    0.999604      29.929715      86.883678       0.610573       0.424454      -1.056833      -0.001819      -0.002425       0.006794       0.007439       0.019175      -0.028276       0.018734      -0.007014      -0.012718      -0.045238       0.019607       0.025631             14.892883      14.026852      -6.611403       8.323983      16.440784      -7.702053      14.211013          -0.000808
          284              C       1.933753      25.875509      26.673365      -0.009977      40.946263 0.43843964E+03  0.10251147E+05                                10.362472                            6.922582       0.042130       2.013174                    0.999465      27.319693      76.400132       0.639125       0.409881      -1.076586      -0.011439      -0.035854       0.009077       0.038714       0.000579       0.017978       0.004600       0.024944      -0.010135      -0.016825      -0.008808       0.025632             15.429131      13.343476      -6.742469       7.503585      19.615453      -7.962960      13.328465          -0.000427
          285              C       1.330095      24.649315      26.399927      -0.088147      34.554181 0.41823681E+03  0.97531559E+04                                 9.334827                            6.881470      -0.033318       1.961882                    0.999586      29.072451      83.663824       0.618603       0.424592      -1.057397       0.009812       0.017483       0.012732       0.023750      -0.002516       0.018771       0.003659       0.033380       0.007850      -0.020120      -0.008706       0.028826             11.839450       9.610258      -3.612926       4.447579      16.181823      -4.862244       9.726268          -0.000030
          286              C       1.790512      23.496649      27.017973      -0.167782      36.838965 0.42824124E+03  0.10014129E+05                                 9.563503                            6.858804       0.186107       2.022148                    0.999819      29.665901      84.616763       0.635831       0.411945      -1.068774       0.001610       0.011836       0.000430       0.011953       0.019181       0.021719      -0.000270      -0.055739      -0.074544      -0.044250      -0.002593       0.046842             12.139660      11.396237      -3.281299       5.883814      14.070399      -4.264155      10.952344           0.000266
          287              C       2.856635      23.561527      27.909457       0.105159      37.708557 0.40813223E+03  0.93994663E+04                                 9.909372                            6.786881      -0.118478       1.974938                    0.999255      26.283531      73.620168       0.628395       0.423225      -1.065009      -0.003384      -0.018094       0.004822       0.019029      -0.004291       0.020006      -0.017293      -0.032496      -0.030902      -0.032407      -0.000339       0.032745             13.793894      13.342714      -5.047836       7.965011      14.819928      -6.037034      13.219041           0.000020
          288              C      19.200433     -12.458739      24.178707       0.482874      33.255389 0.37811778E+03  0.85918389E+04                                 9.515003                            6.801643       0.035260       2.030100                    0.999867      24.702276      70.005444       0.587510       0.458809      -1.037858       0.048888      -0.039061       0.018438       0.065236       0.040201      -0.066214       0.032706       0.018057       0.201459      -0.102604      -0.000061       0.102665             13.993865      15.307823      -8.088829       5.308424      17.452130      -5.550503       9.221644           0.000925
          289              C       5.027759      24.009185      29.853493      -0.201435      37.989856 0.48767086E+03  0.11781996E+05                                 9.806606                            7.339099       0.111281       1.990851                    0.999806      30.866769      89.528762       0.612102       0.414181      -1.067187       0.002200       0.012958       0.010785       0.017001       0.004650       0.027116       0.005262      -0.004434      -0.027698      -0.031186       0.004457       0.026728             12.398802      10.143452      -3.204045       5.476914      15.067116      -4.635344      11.985840          -0.000058
          290              C      15.476167      -8.570384      22.021165      -0.261939      41.598254 0.52203368E+03  0.12786027E+05                                10.380026                            7.566940       0.196734       2.015745                    0.999760      31.281602      90.365664       0.607989       0.411314      -1.072612      -0.033999      -0.019472      -0.005190       0.039522       0.000557       0.011398      -0.012577      -0.015102      -0.094532      -0.037060       0.010783       0.026277             14.166020      12.869789      -4.453692       3.595550      21.677710      -4.485084       7.950560          -0.000190
          291              C      16.169863      -7.342027      22.013673       0.235375      30.881081 0.32253450E+03  0.70767942E+04                                 8.864938                            6.149416      -0.100988       1.985568                    0.999461      25.259684      71.444003       0.634926       0.439666      -1.044002      -0.035428       0.023554      -0.012450       0.044327      -0.052600       0.003962      -0.017965      -0.047583       0.026326      -0.062714       0.003443       0.059271             12.532491      11.297368      -3.655134       3.605577      19.171613      -3.506018       7.128492           0.000090
          292              C       3.409136      22.398048      28.688570      -0.275148      41.791501 0.51780137E+03  0.12704565E+05                                10.487980                            7.564802       0.109039       1.983184                    0.999666      31.889375      93.348650       0.602346       0.414441      -1.066539      -0.026907      -0.007282      -0.030614       0.041403       0.018995       0.005955      -0.002468      -0.037984      -0.061859      -0.025345      -0.011826       0.037171             14.223352      13.435085      -5.327358       7.499953      15.780162      -6.051570      13.454809          -0.000030
          293              C       6.265771      20.977220      33.853936      -0.140056      38.130453 0.48032442E+03  0.11559897E+05                                 9.893487                            7.311487       0.067708       1.980974                    0.999739      30.418668      88.042920       0.609788       0.417357      -1.065211       0.008022      -0.003424      -0.020800       0.022554      -0.032871       0.001336      -0.009543       0.048060       0.021017      -0.045421       0.007208       0.038212             12.808340       9.264547      -2.318948      -1.123886       6.614179       0.099533      22.546295          -0.000001
          294              C       6.296465      21.059399      32.400591      -0.197740      39.825267 0.49817831E+03  0.12119185E+05                                10.199933                            7.463186      -0.043710       1.941269                    0.999675      31.214902      91.318645       0.600513       0.419271      -1.062263       0.018279      -0.011624       0.021578       0.030575      -0.026247      -0.005512       0.000624       0.055634       0.016619      -0.041061       0.004656       0.036404             13.351818      10.144385      -2.448767       0.498176       6.621696      -0.260382      23.289372          -0.000000
          295              C       7.966246      17.110491       1.805443       0.016131      41.127476 0.42806026E+03  0.99424075E+04                                10.365344                            6.825850       0.046475       2.017032                    0.999402      27.022983      75.165075       0.646070       0.408169      -1.078395      -0.044087       0.015009      -0.026662       0.053663       0.010344      -0.002006       0.024144      -0.017790       0.068120      -0.028801      -0.008787       0.037588             16.007936      15.700077      -9.270093      -4.531681      18.595845       9.202304      13.727886           0.000606
          296              C       8.418478      17.796035       2.925418      -0.170057      40.014286 0.44202031E+03  0.10459453E+05                                10.355319                            7.081842       0.034883       1.977874                    0.999599      29.990140      87.159206       0.608356       0.425482      -1.056019      -0.007532       0.016680       0.009370       0.020561       0.005737       0.005666      -0.039133       0.042627      -0.019867      -0.052694       0.025316       0.027378             15.280265      12.497517      -7.284367      -4.435876      18.136417      10.228140      15.206861           0.000513
          297              C       7.618375      18.764880       3.517243       0.092805      35.301618 0.36215108E+03  0.81232118E+04                                 9.485100                            6.394039      -0.214906       1.953458                    0.999212      25.819316      72.188718       0.645024       0.423343      -1.061230      -0.000174      -0.017555      -0.016190       0.023881      -0.007761      -0.004935       0.009174      -0.006629       0.014606      -0.010966      -0.004877       0.015843             13.804497      11.615408      -6.127947      -3.044686      15.494323       8.943072      14.303761           0.000489
          298              C       6.363993      19.048181       2.989095       0.096417      37.698843 0.42136168E+03  0.97879352E+04                                 9.935124                            6.906759      -0.201095       1.942341                    0.999086      26.678063      75.199830       0.621077       0.424546      -1.063518       0.006547       0.004402       0.014267       0.016303      -0.004215      -0.009275       0.029459      -0.020606       0.022723      -0.023891      -0.014374       0.038265             14.238965      12.638828      -6.255362      -2.843654      15.506578       8.811519      14.571490          -0.000110
          299              C       5.911761      18.362637       1.869121      -0.164949      37.157480 0.42986579E+03  0.10068418E+05                                 9.663485                            6.884956       0.141627       2.008236                    0.999788      29.699543      84.968147       0.632378       0.413524      -1.067033       0.000676      -0.006964       0.000442       0.007010      -0.012350       0.017441      -0.001112       0.061215      -0.026981      -0.028834      -0.014426       0.043259             12.785467      11.446210      -5.236125      -1.793993      14.219836       7.202321      12.690353          -0.000194
          300              C       6.711864      17.393792       1.277295      -0.093547      35.341902 0.41546784E+03  0.96709062E+04                                 9.463758                            6.853979      -0.035125       1.962713                    0.999572      29.054192      83.489772       0.620579       0.424013      -1.057933       0.025989       0.001473       0.016473       0.030805       0.007885       0.012484       0.019808       0.009796       0.047686      -0.023064      -0.009081       0.032145             12.439129      13.029230      -6.310873      -2.171563      13.750415       5.849016      10.537741           0.000224
          301              C       8.041959      19.368246       4.644709      -0.124897      35.322025 0.42800598E+03  0.99586705E+04                                 9.286466                            6.826677       0.346481       2.082055                    0.999816      28.741255      80.484894       0.644695       0.408320      -1.076364      -0.015080       0.016600       0.022630       0.031860      -0.031189       0.000579       0.013775       0.015870      -0.077910      -0.034835      -0.011245       0.046080             11.970495      11.024194      -4.412651      -1.088027      12.318112       6.215724      12.569179          -0.000198
          302              C       6.998346      20.432245       5.124163      -0.223212      35.384262 0.41625390E+03  0.97542171E+04                                 9.617609                            6.942247      -0.068553       1.942508                    0.999602      30.508206      89.765592       0.602003       0.434183      -1.045167       0.052237      -0.036619      -0.001395       0.063809       0.007692      -0.009210       0.007174      -0.069009       0.037166      -0.043335       0.012042       0.031293             12.916304      13.657572      -6.335300      -2.353315      13.448933       6.200213      11.642407           0.000110
          303              C       5.508640      22.744064       7.517686      -0.204844      41.369087 0.47931361E+03  0.11547781E+05                                10.440828                            7.287456       0.074374       1.976698                    0.999855      31.028128      90.320747       0.611877       0.415493      -1.064716      -0.007014      -0.002505       0.034847       0.035634       0.023803      -0.015614      -0.028994      -0.054100      -0.013818      -0.034939      -0.021041       0.055981             15.129084       6.158340       1.146252      -0.265812      10.006031       1.456205      29.222883           0.000003
          304              C       5.346982      22.711625       8.877387      -0.122472      40.864268 0.43438265E+03  0.10255056E+05                                10.483776                            7.019430      -0.085566       1.932834                    0.999647      30.160451      88.142075       0.609927       0.425366      -1.053926      -0.012241      -0.023670      -0.038625       0.046925       0.010268      -0.002336       0.037209      -0.041697      -0.056885      -0.040622      -0.010707       0.051329             15.667519       5.733652       0.684396      -1.304467      10.438516      -1.398994      30.830389          -0.000002
          305              C      11.653678      -8.948839      36.505915       0.492764      29.167547 0.35389491E+03  0.79317754E+04                                 8.734142                            6.602668       0.009113       2.023191                    0.999853      24.555800      69.754099       0.591581       0.461951      -1.033170      -0.024117       0.049309       0.026330       0.060879       0.080715      -0.018643      -0.076023       0.014675      -0.004911      -0.104052      -0.015632       0.119685             11.765164       9.299399      -5.063650      -1.569122      15.833957       5.774668      10.162135           0.001489
          306              C      14.667878     -12.659860      36.221239      -0.124976      36.551224 0.41325332E+03  0.95878601E+04                                 9.587412                            6.757347       0.114667       2.002842                    0.999727      29.208894      83.266434       0.637138       0.414350      -1.066118      -0.002987      -0.009232      -0.009194       0.013367       0.007437       0.010388       0.012426      -0.002766       0.061267      -0.017775      -0.010996       0.028771             12.641081      11.911691      -8.072520       0.205373      17.290894       2.789722       8.720657           0.000090
          307              C      14.694480     -14.197469      34.434524       0.206242      37.303506 0.43414176E+03  0.10190275E+05                                 9.959885                            7.076207      -0.187467       1.939010                    0.999395      26.856414      76.830154       0.603325       0.432515      -1.055484       0.020458      -0.030768      -0.011543       0.038710      -0.023518      -0.024222       0.033388      -0.068291      -0.026776      -0.045686      -0.020916       0.066602             13.783492      12.181178      -8.343428      -0.975018      18.402438       3.923625      10.766858          -0.000042
          308              C      13.691793     -12.013243      35.550753       0.085918      34.805368 0.36777315E+03  0.82885082E+04                                 9.424346                            6.461316      -0.256593       1.937763                    0.999197      26.007116      73.098117       0.638435       0.425690      -1.058824       0.003320      -0.002031       0.004372       0.005853      -0.014359      -0.013642      -0.001174      -0.009105      -0.057103      -0.026544       0.000715       0.025829             13.163869      12.252399      -8.591336      -0.069297      17.960461       3.662460       9.278748           0.000426
          309              C      13.231376     -10.901667      36.247459      -0.159027      40.007685 0.44017025E+03  0.10403051E+05                                10.343022                            7.058485       0.024296       1.973279                    0.999604      29.929984      86.885013       0.610566       0.424457      -1.056830      -0.001817      -0.007095       0.001296       0.007438       0.034074       0.002473      -0.005094       0.016605       0.058149      -0.045236       0.019608       0.025628             14.893165      14.027112     -10.514719      -1.563713      21.439067       4.816668       9.213315           0.000808
          310              C      12.165253     -10.162057      35.745531      -0.009977      40.946780 0.43844392E+03  0.10251282E+05                                10.362591                            6.922636       0.042110       2.013167                    0.999465      27.319832      76.400901       0.639119       0.409883      -1.076583      -0.011438      -0.025787      -0.026514       0.038714      -0.015279       0.009492      -0.005505       0.023376      -0.014854      -0.016823      -0.008811       0.025634             15.429383      13.343693      -9.869738      -2.087430      21.796721       6.703965      11.147734           0.000429
          311              C      11.561595     -10.538350      34.546896      -0.088148      34.554350 0.41823858E+03  0.97532128E+04                                 9.334873                            6.881494      -0.033334       1.961876                    0.999586      29.072518      83.664233       0.618600       0.424593      -1.057396       0.009813      -0.002284       0.021506       0.023749      -0.017516       0.007209      -0.010756       0.021085      -0.029023      -0.020119      -0.008708       0.028827             11.839531       9.610317      -5.658232      -0.905118      15.551099       5.226514      10.357176           0.000030
          312              C      12.022012     -11.649926      33.857681      -0.167782      36.839173 0.42824346E+03  0.10014202E+05                                 9.563566                            6.858840       0.186105       2.022148                    0.999819      29.665979      84.617310       0.635826       0.411948      -1.068772       0.001610       0.005546       0.010465       0.011953      -0.009220       0.027471       0.028342      -0.007118       0.071320      -0.044251      -0.002591       0.046842             12.139753      11.396311      -6.736232       0.100212      15.424844       3.482284       9.598103          -0.000265
          313              C      13.088135     -12.389535      34.359610       0.105159      37.708740 0.40813380E+03  0.93995165E+04                                 9.909422                            6.786905      -0.118478       1.974938                    0.999255      26.283581      73.620490       0.628392       0.423226      -1.065008      -0.003384      -0.013223      -0.013259       0.019029      -0.019471       0.006287       0.022372      -0.023699      -0.004508      -0.032406      -0.000339       0.032745             13.793998      13.342805      -9.421906      -0.389073      18.847645       3.711775       9.191543          -0.000021
          314              C       8.968933      16.083256       1.299769       0.482874      33.255802 0.37812129E+03  0.85919501E+04                                 9.515123                            6.801698       0.035234       2.030091                    0.999867      24.702439      70.006345       0.587504       0.458812      -1.037855       0.048887      -0.035499      -0.024607       0.065235       0.077444       0.001707      -0.063877      -0.035933       0.039474      -0.102602      -0.000060       0.102662             13.994122      15.308077      -8.641849      -4.351038      16.086476       6.339322      10.587813          -0.000925
          315              C      15.259259     -13.849290      35.719311      -0.201434      37.989900 0.48767102E+03  0.11782001E+05                                 9.806618                            7.339104       0.111282       1.990851                    0.999806      30.866752      89.528707       0.612102       0.414181      -1.067186       0.002200      -0.002861       0.016614       0.017002      -0.021157       0.017585       0.004325       0.012172       0.022125      -0.031185       0.004457       0.026728             12.398837      10.143486      -6.345207      -0.036339      16.770540       3.651914      10.282485           0.000063
          316              C       5.244667      19.895920       3.588412      -0.261938      41.598421 0.52203564E+03  0.12786089E+05                                10.380062                            7.566958       0.196733       2.015745                    0.999760      31.281647      90.365871       0.607988       0.411314      -1.072611      -0.033999      -0.005241      -0.019458       0.039522      -0.009593       0.006181       0.030025       0.015120      -0.003868      -0.037061       0.010783       0.026278             14.166101      12.869852      -5.340744      -2.059287      15.266646       8.186640      14.361806           0.000187
          317              C       5.938363      20.516586       4.648455       0.235375      30.881153 0.32253518E+03  0.70768141E+04                                 8.864959                            6.149427      -0.100987       1.985568                    0.999461      25.259727      71.444187       0.634924       0.439667      -1.044001      -0.035428       0.022559       0.014173       0.044327      -0.029731      -0.043572       0.013584      -0.055170       0.003565      -0.062714       0.003444       0.059270             12.532548      11.297405      -4.950128      -1.362691      13.175642       6.967886      13.124595          -0.000090
          318              C      13.640636     -13.646006      33.741564      -0.275148      41.791612 0.51780239E+03  0.12704595E+05                                10.487993                            7.564802       0.109037       1.983183                    0.999666      31.889426      93.348789       0.602347       0.414441      -1.066539      -0.026907       0.022871      -0.021613       0.041403       0.004341       0.019427       0.022850      -0.002680       0.044051      -0.025344      -0.011826       0.037170             14.223400      13.435126      -9.158875      -0.863682      19.277040       4.032734       9.958033           0.000042
          319              C      16.497271     -18.829758      35.093773      -0.140056      38.130339 0.48032234E+03  0.11559832E+05                                 9.893457                            7.311463       0.067707       1.980974                    0.999739      30.418629      88.042682       0.609790       0.417356      -1.065212       0.008021       0.016301      -0.013365       0.022554      -0.017592      -0.027798      -0.010183       0.013891      -0.081485      -0.045419       0.007208       0.038211             12.808305       9.264518      -0.186158      -2.570202      18.477024      -6.948558      10.683375          -0.000002
          320              C      16.527965     -17.530036      34.438270      -0.197739      39.825223 0.49817700E+03  0.12119148E+05                                10.199931                            7.463177      -0.043712       1.941269                    0.999675      31.214874      91.318605       0.600513       0.419271      -1.062263       0.018279      -0.024499       0.000722       0.030575      -0.008350      -0.025486      -0.015955       0.029079      -0.063043      -0.041060       0.004656       0.036404             13.351823      10.144389      -1.655800      -1.871618      19.347955      -7.087134      10.563125           0.000004
          321              C       7.966246      14.634314      21.736489       0.016137      41.127128 0.42805648E+03  0.99422909E+04                                10.365270                            6.825809       0.046486       2.017036                    0.999402      27.022840      75.164395       0.646074       0.408168      -1.078397      -0.044090      -0.030598       0.000332       0.053668      -0.006908      -0.007954      -0.022969      -0.015753       0.074220      -0.028799      -0.008788       0.037586             16.007801      15.699996       0.710511      10.293871       6.975401      -2.493247      25.348007          -0.000604
          322              C       8.418478      15.261468      20.582803      -0.170056      40.013962 0.44201647E+03  0.10459331E+05                                10.355205                            7.081767       0.034899       1.977880                    0.999599      29.990117      87.158789       0.608365       0.425477      -1.056023      -0.007531      -0.000227      -0.019132       0.020562       0.002032      -0.007803       0.014640       0.000201      -0.147149      -0.052697       0.025320       0.027376             15.280080      12.497425      -0.199368       8.526282       7.081343      -3.845473      26.261472          -0.000516
          323              C       7.618375      15.289582      19.447846       0.092805      35.301492 0.36214958E+03  0.81231641E+04                                 9.485058                            6.394013      -0.214899       1.953460                    0.999212      25.819255      72.188325       0.645028       0.423341      -1.061232      -0.000174      -0.005244       0.023298       0.023881      -0.000394       0.009189      -0.006315      -0.001674       0.029465      -0.010966      -0.004877       0.015843             13.804427      11.615383       0.427212       6.829264       6.856446      -3.955979      22.941453          -0.000488
          324              C       6.363993      14.690542      19.466575       0.096416      37.698701 0.42136004E+03  0.97878831E+04                                 9.935088                            6.906736      -0.201087       1.942344                    0.999086      26.678000      75.199486       0.621079       0.424545      -1.063519       0.006547       0.010155      -0.010947       0.016304      -0.005926       0.008288      -0.015187       0.004113       0.096877      -0.023891      -0.014374       0.038265             14.238899      12.638794       0.665019       6.839076       7.174239      -4.000832      22.903663           0.000111
          325              C       5.911761      14.063388      20.620261      -0.164943      37.157342 0.42986338E+03  0.10068352E+05                                 9.663484                            6.884949       0.141631       2.008237                    0.999788      29.699437      84.967932       0.632377       0.413526      -1.067032       0.000678       0.003864       0.005812       0.007013       0.021279       0.001977      -0.006858       0.047419      -0.068386      -0.028838      -0.014423       0.043261             12.785474      11.446237       1.064426       5.431632       6.835328      -2.938872      20.074858           0.000193
          326              C       6.711864      14.035274      21.755218      -0.093549      35.341283 0.41545825E+03  0.96706288E+04                                 9.463663                            6.853904      -0.035109       1.962719                    0.999572      29.053863      83.488641       0.620582       0.424014      -1.057932       0.025982       0.013530      -0.009501       0.030796       0.006861      -0.013081      -0.022344       0.005392       0.034487      -0.023061      -0.009085       0.032145             12.439001      13.029103       1.274799       6.551070       6.275452      -1.533380      18.012449          -0.000224
          327              C       8.041959      15.964313      18.361584      -0.124897      35.321928 0.42800420E+03  0.99586215E+04                                 9.286446                            6.826658       0.346481       2.082055                    0.999816      28.741244      80.484905       0.644697       0.408319      -1.076364      -0.015079       0.011298      -0.025691       0.031860       0.016095       0.026721       0.006544       0.051063       0.027674      -0.034834      -0.011245       0.046079             11.970463      11.024202       1.264091       4.365464       7.123423      -3.216556      17.763763           0.000195
          328              C       6.998346      15.847533      17.200406      -0.223212      35.384251 0.41625362E+03  0.97542087E+04                                 9.617604                            6.942240      -0.068551       1.942509                    0.999602      30.508207      89.765577       0.602004       0.434183      -1.045167       0.052237       0.017101       0.032411       0.063809      -0.011822      -0.002056       0.003307      -0.050856       0.091628      -0.043336       0.012042       0.031293             12.916298      13.657583       1.129633       6.663188       6.724493      -2.317845      18.366818          -0.000109
          329              C       5.508640      16.764475      14.001550      -0.204845      41.369142 0.47931472E+03  0.11547810E+05                                10.440821                            7.287454       0.074371       1.976697                    0.999855      31.028169      90.320751       0.611878       0.415492      -1.064717      -0.007013       0.031431      -0.015254       0.035634      -0.025424      -0.012807       0.029202      -0.053740      -0.012738      -0.034940      -0.021041       0.055981             15.129074       6.158337      -0.803313      -0.859778      23.157556      -9.049244      16.071328          -0.000003
          330              C       5.346982      17.958230      13.349793      -0.122472      40.864313 0.43438321E+03  0.10255071E+05                                10.483782                            7.019435      -0.085567       1.932834                    0.999647      30.160461      88.142084       0.609927       0.425366      -1.053926      -0.012241      -0.021616       0.039811       0.046925      -0.007157      -0.007724       0.002739       0.027494       0.150691      -0.040622      -0.010707       0.051329             15.667527       5.733655      -1.471892       0.059527      26.944022      -8.130446      14.324905           0.000001
          331              C      11.653678      14.463469      26.954295       0.492766      29.167184 0.35389155E+03  0.79316756E+04                                 8.734033                            6.602614       0.009113       2.023191                    0.999853      24.555720      69.753605       0.591587       0.461948      -1.033173      -0.024117      -0.001852      -0.055868       0.060879      -0.056503      -0.060580       0.035900      -0.054826      -0.213406      -0.104052      -0.015634       0.119686             11.764959       9.299225       1.172908       5.169658       6.579008      -0.431385      19.416644          -0.001490
          332              C      14.667878      16.072443      30.310472      -0.124976      36.551162 0.41325349E+03  0.95878613E+04                                 9.587375                            6.757332       0.114662       2.002840                    0.999727      29.208949      83.266475       0.637141       0.414348      -1.066120      -0.002987      -0.003347       0.012592       0.013367       0.005278      -0.011633      -0.018880      -0.013941       0.027735      -0.017774      -0.010997       0.028771             12.640999      11.911601       4.214093       6.888227       8.447217       2.316115      17.564179          -0.000090
          333              C      14.694480      15.293907      32.535438       0.206243      37.303447 0.43414118E+03  0.10190258E+05                                 9.959875                            7.076203      -0.187466       1.939010                    0.999395      26.856389      76.830072       0.603325       0.432515      -1.055484       0.020458       0.005387       0.032417       0.038710      -0.009218       0.032479       0.003888      -0.003726       0.166921      -0.045686      -0.020916       0.066602             13.783452      12.181153       3.327344       7.713075       9.277802       1.344490      19.891402           0.000042
          334              C      13.691793      15.168476      30.085728       0.085917      34.805099 0.36777150E+03  0.82884501E+04                                 9.424255                            6.461276      -0.256592       1.937763                    0.999197      26.007012      73.097395       0.638441       0.425686      -1.058827       0.003319       0.004802      -0.000427       0.005854      -0.004636       0.019258       0.014920       0.014706       0.014330      -0.026544       0.000715       0.025830             13.163688      12.252247       4.235622       7.474804       8.277329       1.928022      18.961488          -0.000428
          335              C      13.231376      15.216054      28.774722      -0.159023      40.006374 0.44015579E+03  0.10402598E+05                                10.342729                            7.058323       0.024328       1.973291                    0.999604      29.929469      86.882383       0.610580       0.424451      -1.056836      -0.001821       0.004674       0.005497       0.007442      -0.014906      -0.030745      -0.013638      -0.015844      -0.039206      -0.045243       0.019607       0.025636             14.892665      14.026656       3.903028       9.887467       8.098182       2.885456      22.553158          -0.000807
          336              C      12.165253      14.411566      28.385165      -0.009976      40.945848 0.43843506E+03  0.10250997E+05                                10.362354                            6.922512       0.042138       2.013177                    0.999465      27.319534      76.399139       0.639134       0.409877      -1.076590      -0.011440      -0.010065       0.035590       0.038715       0.015857       0.008485       0.000908       0.015407      -0.038749      -0.016821      -0.008810       0.025631             15.428956      13.343329       3.127038       9.590812       8.004012       1.259105      24.939528          -0.000430
          337              C      11.561595      13.561665      29.310362      -0.088146      34.553879 0.41823000E+03  0.97529578E+04                                 9.334753                            6.881384      -0.033311       1.961884                    0.999586      29.072346      83.663364       0.618611       0.424588      -1.057399       0.009811       0.019771      -0.008774       0.023751       0.014992       0.011562       0.007098       0.014748      -0.048046      -0.020121      -0.008699       0.028820             11.839404       9.610240       2.045271       5.352715       7.129274      -0.364174      18.778698          -0.000028
          338              C      12.022012      13.520575      30.617622      -0.167782      36.838839 0.42823694E+03  0.10014019E+05                                 9.563540                            6.858802       0.186109       2.022149                    0.999819      29.665751      84.616727       0.635826       0.411949      -1.068770       0.001609       0.006291      -0.010035       0.011953       0.028397      -0.005750      -0.028072      -0.006646       0.072725      -0.044248      -0.002593       0.046840             12.139748      11.396304       3.454917       5.783657       8.039029       0.781919      16.983910           0.000265
          339              C      13.088135      14.325062      31.007179       0.105159      37.708539 0.40813142E+03  0.93994414E+04                                 9.909369                            6.786871      -0.118477       1.974938                    0.999255      26.283493      73.619997       0.628396       0.423224      -1.065010      -0.003384      -0.004871       0.018081       0.019029       0.015180       0.013719      -0.005080       0.006255       0.085349      -0.032407      -0.000339       0.032745             13.793910      13.342762       4.374024       8.354082       8.391059       2.325341      19.647907           0.000020
          340              C       8.968933      14.710005      22.878938       0.482874      33.255638 0.37811969E+03  0.85919091E+04                                 9.515097                            6.801687       0.035252       2.030098                    0.999867      24.702441      70.006447       0.587503       0.458813      -1.037854       0.048888      -0.003562       0.043047       0.065236      -0.037243      -0.067922       0.031173      -0.092581      -0.130465      -0.102602      -0.000061       0.102663             13.994070      15.308035       0.552812       9.659557       6.472451      -0.788674      20.201724           0.000925
          341              C      15.259259      16.232476      31.591513      -0.201435      37.989951 0.48767212E+03  0.11782037E+05                                 9.806630                            7.339115       0.111277       1.990850                    0.999806      30.866814      89.529007       0.612101       0.414182      -1.067186       0.002200       0.015819      -0.005829       0.017001       0.025808       0.009530      -0.009588       0.003059      -0.005221      -0.031186       0.004457       0.026729             12.398831      10.143480       3.141141       5.513249       8.741862       0.983441      18.311150          -0.000065
          342              C       5.244667      14.785696      18.432753      -0.261938      41.598284 0.52203341E+03  0.12786026E+05                                10.380061                            7.566957       0.196736       2.015746                    0.999760      31.281548      90.365682       0.607986       0.411316      -1.072610      -0.033998      -0.014230       0.014268       0.039522       0.010149       0.005217      -0.017448       0.036903       0.061483      -0.037061       0.010783       0.026278             14.166097      12.869868       0.886990       5.654857       7.498175      -3.701502      22.130248          -0.000189
          343              C       5.938363      15.393387      17.365219       0.235375      30.881123 0.32253488E+03  0.70768050E+04                                 8.864951                            6.149422      -0.100987       1.985568                    0.999461      25.259701      71.444067       0.634925       0.439666      -1.044001      -0.035428       0.000995      -0.026623       0.044327      -0.022869       0.047534       0.004380      -0.024054       0.096914      -0.062714       0.003444       0.059271             12.532529      11.297406       1.294955       4.968261       7.102984      -3.461824      19.197197           0.000090
          344              C      13.640636      14.418054      32.404337      -0.275147      41.791498 0.51780078E+03  0.12704551E+05                                10.487990                            7.564803       0.109038       1.983184                    0.999666      31.889362      93.348719       0.602345       0.414442      -1.066538      -0.026907      -0.030153      -0.009000       0.041403       0.014654      -0.013473      -0.020383       0.001595       0.056875      -0.025344      -0.011826       0.037170             14.223384      13.435131       3.831496       8.363639       8.795352       2.018896      20.439668          -0.000041
          345              C      16.497271      18.180978      36.217493      -0.140056      38.130467 0.48032434E+03  0.11559895E+05                                 9.893488                            7.311483       0.067707       1.980974                    0.999739      30.418683      88.042981       0.609788       0.417357      -1.065211       0.008021      -0.019725      -0.007435       0.022554      -0.015278       0.029135       0.019727       0.030420      -0.031901      -0.045420       0.007208       0.038212             12.808348       9.264545      -2.132784       1.446325      18.649479       6.849057      10.511020          -0.000001
          346              C      16.527965      16.963434      35.419652      -0.197739      39.825289 0.49817812E+03  0.12119185E+05                                10.199954                            7.463194      -0.043711       1.941269                    0.999675      31.214901      91.318814       0.600511       0.419272      -1.062262       0.018279       0.012875       0.020856       0.030575      -0.017897       0.019975       0.015331       0.027997      -0.066286      -0.041060       0.004657       0.036404             13.351852      10.144409      -0.792966       2.369783      18.897014       7.347528      11.014133          -0.000006
          347              C       7.966246      33.133195      13.915398       0.016137      41.126717 0.42805388E+03  0.99422075E+04                                10.365173                            6.825774       0.046486       2.017036                    0.999402      27.022759      75.163885       0.646078       0.408166      -1.078399      -0.044090       0.015587       0.026333       0.053668      -0.003434       0.009960      -0.001172      -0.057571      -0.051228      -0.028799      -0.008787       0.037586             16.007574      15.699750       8.559330      -5.762147      22.913742      -6.708840       9.409230          -0.000605
          348              C       8.418478      31.820496      13.949110      -0.170057      40.013744 0.44201565E+03  0.10459294E+05                                10.355152                            7.081758       0.034894       1.977878                    0.999599      29.989990      87.157985       0.608367       0.425477      -1.056025      -0.007531      -0.016455       0.009761       0.020561      -0.007774       0.002138       0.024496       0.067986       0.056200      -0.052697       0.025319       0.027378             15.279943      12.497260       7.483551      -4.090403      24.796531      -6.382437       8.546037          -0.000515
          349              C       7.618375      30.823538      14.492241       0.092806      35.301425 0.36215006E+03  0.81231758E+04                                 9.485034                            6.394014      -0.214904       1.953458                    0.999212      25.819265      72.188303       0.645029       0.423341      -1.061233      -0.000174       0.022799      -0.007108       0.023882       0.008154      -0.004254      -0.002860      -0.017565      -0.018207      -0.010966      -0.004877       0.015843             13.804344      11.615293       5.700626      -3.784562      22.346057      -4.986975       7.451682          -0.000489
          350              C       6.363993      31.139277      15.001661       0.096415      37.698662 0.42136030E+03  0.97878889E+04                                 9.935069                            6.906735      -0.201089       1.942343                    0.999086      26.678010      75.199468       0.621080       0.424545      -1.063520       0.006547      -0.014558      -0.003321       0.016304       0.010141       0.000988      -0.014271      -0.046912      -0.056194      -0.023891      -0.014374       0.038265             14.238837      12.638720       5.590247      -3.995427      22.436048      -4.810593       7.641744           0.000110
          351              C       5.911761      32.451976      14.967949      -0.164943      37.157329 0.42986416E+03  0.10068368E+05                                 9.663450                            6.884938       0.141628       2.008235                    0.999788      29.699492      84.967883       0.632380       0.413523      -1.067034       0.000678       0.003101      -0.006253       0.007013      -0.008927      -0.019417       0.007968       0.049343      -0.062616      -0.028838      -0.014424       0.043262             12.785403      11.446146       4.171661      -3.637594      19.310027      -4.263417       7.600036           0.000191
          352              C       6.711864      33.448934      14.424818      -0.093550      35.341229 0.41545910E+03  0.96706361E+04                                 9.463567                            6.853854      -0.035110       1.962718                    0.999572      29.053986      83.488446       0.620593       0.424007      -1.057938       0.025983      -0.014993      -0.006967       0.030797      -0.014758       0.000599       0.002538      -0.028912      -0.068433      -0.023062      -0.009083       0.032145             12.438840      13.028908       5.035890      -4.379465      16.405945      -4.315511       7.881668          -0.000226
          353              C       8.041959      29.545441      14.451038      -0.124898      35.321741 0.42800272E+03  0.99585698E+04                                 9.286388                            6.826630       0.346483       2.082056                    0.999816      28.741197      80.484475       0.644701       0.408317      -1.076366      -0.015080      -0.027898       0.003061       0.031860       0.015093      -0.027300      -0.020319       0.027204      -0.043904      -0.034835      -0.011244       0.046079             11.970362      11.024113       3.148501      -3.277428      17.889131      -2.999084       6.997842           0.000196
          354              C       6.998346      28.598222      15.132762      -0.223212      35.384031 0.41625073E+03  0.97541341E+04                                 9.617627                            6.942265      -0.068551       1.942509                    0.999602      30.507999      89.765237       0.601996       0.434189      -1.045162       0.052237       0.019518      -0.031016       0.063809       0.004130       0.011266      -0.010481      -0.063281       0.054351      -0.043335       0.012042       0.031293             12.916308      13.657605       5.205662      -4.309887      17.463544      -3.882342       7.627774          -0.000110
          355              C       5.508640      25.369461      15.938094      -0.204845      41.369145 0.47931464E+03  0.11547807E+05                                10.440824                            7.287455       0.074371       1.976696                    0.999855      31.028151      90.320708       0.611878       0.415492      -1.064717      -0.007013      -0.028926      -0.019593       0.035634       0.001621       0.028421      -0.000208      -0.003520       0.137917      -0.034939      -0.021041       0.055980             15.129077       6.158338      -0.342941       1.125578      25.679768       7.593044      13.549126          -0.000004
          356              C       5.346982      24.208144      15.230151      -0.122472      40.864255 0.43438255E+03  0.10255056E+05                                10.483794                            7.019444      -0.085569       1.932833                    0.999647      30.160411      88.142047       0.609924       0.425368      -1.053925      -0.012241       0.045285      -0.001186       0.046925      -0.003111       0.010060      -0.039948      -0.036952      -0.042652      -0.040622      -0.010707       0.051329             15.667543       5.733661       0.787493       1.244932      24.520881       9.529457      16.748087           0.000000
          357              C      11.653678      -5.514630      11.454452       0.492765      29.167314 0.35389265E+03  0.79317079E+04                                 8.734082                            6.602640       0.009130       2.023198                    0.999853      24.555692      69.753602       0.591583       0.461950      -1.033171      -0.024118      -0.047457       0.029537       0.060879      -0.024212       0.079223       0.040126       0.076851       0.181629      -0.104053      -0.015634       0.119687             11.765033       9.299300       3.890632      -3.600629      16.580900      -5.343212       9.414900          -0.001490
          358              C      14.667878      -3.412583       8.382951      -0.124976      36.551051 0.41325154E+03  0.95878140E+04                                 9.587412                            6.757356       0.114666       2.002842                    0.999727      29.208780      83.266246       0.637134       0.414353      -1.066115      -0.002987       0.012578      -0.003397       0.013367      -0.012715       0.001246       0.006453      -0.035465      -0.036833      -0.017775      -0.010996       0.028772             12.641055      11.911656       3.858368      -7.093662      13.279175      -5.105855      12.732333          -0.000091
          359              C      14.694480      -1.096438       7.944700       0.206242      37.303467 0.43414177E+03  0.10190274E+05                                 9.959874                            7.076206      -0.187466       1.939010                    0.999395      26.856410      76.830123       0.603325       0.432514      -1.055484       0.020458       0.025380      -0.020874       0.038710       0.032736      -0.008257      -0.037277      -0.061556      -0.006572      -0.045686      -0.020917       0.066603             13.783444      12.181133       5.016049      -6.738085      16.073645      -5.268075      13.095553           0.000039
          360              C      13.691793      -3.155233       9.278181       0.085917      34.805164 0.36777208E+03  0.82884719E+04                                 9.424286                            6.461293      -0.256595       1.937762                    0.999197      26.007049      73.097699       0.638438       0.425688      -1.058826       0.003320      -0.002771      -0.003945       0.005853       0.018994      -0.005615      -0.013748       0.016739       0.020429      -0.026544       0.000714       0.025830             13.163739      12.252281       4.355596      -7.405581      14.620807      -5.590430      12.618128          -0.000425
          361              C      13.231376      -4.314387       9.892481      -0.159026      40.006975 0.44016317E+03  0.10402829E+05                                10.342865                            7.058405       0.024314       1.973286                    0.999604      29.929717      86.883662       0.610573       0.424454      -1.056833      -0.001819       0.002425      -0.006794       0.007439      -0.019175       0.028276       0.018734      -0.007014      -0.012717      -0.045238       0.019607       0.025631             14.892877      14.026847       6.611399      -8.323977      16.440779      -7.702049      14.211006          -0.000808
          362              C      12.165253      -4.249509      10.783966      -0.009977      40.946256 0.43843966E+03  0.10251147E+05                                10.362471                            6.922582       0.042130       2.013174                    0.999465      27.319692      76.400127       0.639125       0.409881      -1.076586      -0.011439       0.035854      -0.009077       0.038714      -0.000579      -0.017978       0.004600       0.024944      -0.010135      -0.016825      -0.008808       0.025632             15.429129      13.343476       6.742470      -7.503584      19.615450      -7.962957      13.328462          -0.000427
          363              C      11.561595      -3.023315      11.057404      -0.088147      34.554195 0.41823698E+03  0.97531613E+04                                 9.334830                            6.881472      -0.033318       1.961881                    0.999586      29.072457      83.663855       0.618602       0.424592      -1.057397       0.009812      -0.017483      -0.012732       0.023750       0.002516      -0.018771       0.003659       0.033380       0.007849      -0.020120      -0.008706       0.028826             11.839457       9.610260       3.612930      -4.447580      16.181838      -4.862249       9.726271          -0.000029
          364              C      12.022012      -1.870649      10.439358      -0.167783      36.838967 0.42824118E+03  0.10014128E+05                                 9.563506                            6.858805       0.186107       2.022149                    0.999819      29.665905      84.616817       0.635831       0.411945      -1.068774       0.001610      -0.011836      -0.000430       0.011953      -0.019181      -0.021720      -0.000271      -0.055739      -0.074544      -0.044250      -0.002592       0.046842             12.139665      11.396240       3.281297      -5.883815      14.070410      -4.264155      10.952345           0.000268
          365              C      13.088135      -1.935527       9.547874       0.105158      37.708556 0.40813219E+03  0.93994655E+04                                 9.909373                            6.786882      -0.118477       1.974938                    0.999255      26.283529      73.620169       0.628395       0.423225      -1.065009      -0.003384       0.018094      -0.004822       0.019029       0.004291      -0.020006      -0.017293      -0.032496      -0.030902      -0.032407      -0.000339       0.032745             13.793897      13.342718       5.047837      -7.965014      14.819930      -6.037036      13.219043           0.000020
          366              C       8.968933      34.084739      13.278624       0.482874      33.255390 0.37811780E+03  0.85918393E+04                                 9.515003                            6.801643       0.035259       2.030100                    0.999867      24.702274      70.005436       0.587510       0.458809      -1.037858       0.048888       0.039061      -0.018438       0.065236      -0.040201       0.066214       0.032706       0.018057       0.201459      -0.102604      -0.000061       0.102664             13.993866      15.307826       8.088829      -5.308425      17.452128      -5.550502       9.221645           0.000924
          367              C      15.259259      -2.383185       7.603838      -0.201435      37.989852 0.48767094E+03  0.11781998E+05                                 9.806603                            7.339098       0.111280       1.990850                    0.999806      30.866770      89.528739       0.612103       0.414181      -1.067187       0.002200      -0.012958      -0.010785       0.017001      -0.004650      -0.027116       0.005262      -0.004434      -0.027698      -0.031186       0.004457       0.026729             12.398795      10.143448       3.204040      -5.476910      15.067105      -4.635337      11.985833          -0.000058
          368              C       5.244667      30.196384      15.436166      -0.261938      41.598239 0.52203343E+03  0.12786020E+05                                10.380024                            7.566938       0.196735       2.015746                    0.999760      31.281594      90.365642       0.607989       0.411314      -1.072612      -0.033999       0.019472       0.005190       0.039522      -0.000557      -0.011398      -0.012577      -0.015102      -0.094532      -0.037060       0.010783       0.026277             14.166018      12.869784       4.453691      -3.595548      21.677712      -4.485084       7.950557          -0.000190
          369              C       5.938363      28.968027      15.443658       0.235375      30.881078 0.32253447E+03  0.70767935E+04                                 8.864937                            6.149416      -0.100988       1.985568                    0.999461      25.259683      71.443999       0.634926       0.439666      -1.044002      -0.035428      -0.023554       0.012450       0.044327       0.052600      -0.003962      -0.017965      -0.047583       0.026326      -0.062714       0.003443       0.059271             12.532490      11.297365       3.655133      -3.605575      19.171615      -3.506017       7.128491           0.000090
          370              C      13.640636      -0.772048       8.768761      -0.275147      41.791474 0.51780098E+03  0.12704554E+05                                10.487975                            7.564798       0.109040       1.983184                    0.999666      31.889369      93.348647       0.602347       0.414441      -1.066539      -0.026907       0.007282       0.030614       0.041403      -0.018995      -0.005955      -0.002468      -0.037984      -0.061859      -0.025344      -0.011826       0.037171             14.223345      13.435078       5.327353      -7.499948      15.780158      -6.051565      13.454800          -0.000030
          371              C      16.497271       0.648780       3.603395      -0.140056      38.130457 0.48032444E+03  0.11559898E+05                                 9.893489                            7.311488       0.067708       1.980974                    0.999739      30.418670      88.042938       0.609788       0.417357      -1.065211       0.008022       0.003424       0.020800       0.022554       0.032871      -0.001336      -0.009543       0.048060       0.021017      -0.045420       0.007208       0.038212             12.808343       9.264549       2.318948       1.123886       6.614180       0.099533      22.546300          -0.000001
          372              C      16.527965       0.566601       5.056740      -0.197740      39.825256 0.49817811E+03  0.12119179E+05                                10.199932                            7.463184      -0.043710       1.941270                    0.999675      31.214899      91.318643       0.600513       0.419271      -1.062263       0.018279       0.011624      -0.021578       0.030575       0.026247       0.005512       0.000624       0.055634       0.016619      -0.041061       0.004656       0.036404             13.351816      10.144385       2.448767      -0.498172       6.621694      -0.260379      23.289367          -0.000000
          373              C       2.265254      26.141509       1.805443       0.016132      41.126660 0.42805345E+03  0.99421931E+04                                10.365155                            6.825764       0.046494       2.017039                    0.999402      27.022756      75.163815       0.646080       0.408165      -1.078399       0.044086      -0.015010      -0.026663       0.053664       0.010345       0.002008      -0.024142      -0.017789       0.068126      -0.028803      -0.008784       0.037587             16.007544      15.699718      -9.269810       4.531515      18.595349      -9.202027      13.727564          -0.000604
          374              C       1.813022      25.455965       2.925418      -0.170056      40.013772 0.44201607E+03  0.10459307E+05                                10.355163                            7.081766       0.034890       1.977876                    0.999599      29.990005      87.158081       0.608366       0.425477      -1.056024       0.007531      -0.016681       0.009369       0.020561       0.005739      -0.005663       0.039134       0.042630      -0.019866      -0.052696       0.025319       0.027377             15.279961      12.497275      -7.284179       4.435751      18.136036     -10.227903      15.206573          -0.000514
          375              C       2.613125      24.487120       3.517243       0.092805      35.301448 0.36215035E+03  0.81231844E+04                                 9.485041                            6.394018      -0.214906       1.953458                    0.999212      25.819274      72.188356       0.645028       0.423341      -1.061233       0.000174       0.017555      -0.016190       0.023882      -0.007761       0.004935      -0.009175      -0.006627       0.014606      -0.010966      -0.004877       0.015843             13.804356      11.615302      -6.127846       3.044608      15.494137      -8.942951      14.303628          -0.000487
          376              C       3.867507      24.203819       2.989095       0.096417      37.698660 0.42136024E+03  0.97878882E+04                                 9.935073                            6.906737      -0.201094       1.942342                    0.999086      26.678015      75.199516       0.621079       0.424545      -1.063519      -0.006547      -0.004402       0.014267       0.016303      -0.004215       0.009275      -0.029459      -0.020606       0.022723      -0.023891      -0.014374       0.038265             14.238841      12.638722      -6.255263       2.843580      15.506416      -8.811421      14.571384           0.000112
          377              C       4.319739      24.889363       1.869121      -0.164950      37.157295 0.42986377E+03  0.10068356E+05                                 9.663442                            6.884932       0.141624       2.008235                    0.999788      29.699495      84.967883       0.632381       0.413523      -1.067034      -0.000676       0.006964       0.000443       0.007010      -0.012350      -0.017440       0.001111       0.061216      -0.026982      -0.028834      -0.014425       0.043259             12.785389      11.446139      -5.236067       1.793956      14.219737      -7.202271      12.690292           0.000194
          378              C       3.519636      25.858208       1.277295      -0.093546      35.341441 0.41546232E+03  0.96707324E+04                                 9.463621                            6.853894      -0.035119       1.962714                    0.999572      29.054046      83.488783       0.620589       0.424008      -1.057937      -0.025990      -0.001473       0.016472       0.030806       0.007887      -0.012481      -0.019808       0.009799       0.047685      -0.023065      -0.009078       0.032143             12.438919      13.029000      -6.310731       2.171504      13.750172      -5.848910      10.537586          -0.000223
          379              C       2.189541      23.883754       4.644709      -0.124897      35.321808 0.42800348E+03  0.99585932E+04                                 9.286405                            6.826639       0.346480       2.082055                    0.999816      28.741216      80.484589       0.644700       0.408317      -1.076366       0.015080      -0.016600       0.022630       0.031860      -0.031189      -0.000579      -0.013775       0.015870      -0.077908      -0.034835      -0.011244       0.046079             11.970388      11.024138      -4.412603       1.087977      12.317977      -6.215625      12.569050           0.000197
          380              C       3.233154      22.819755       5.124163      -0.223212      35.384070 0.41625104E+03  0.97541444E+04                                 9.617637                            6.942270      -0.068552       1.942508                    0.999602      30.508012      89.765330       0.601996       0.434189      -1.045162      -0.052237       0.036619      -0.001395       0.063809       0.007692       0.009210      -0.007174      -0.069009       0.037167      -0.043336       0.012042       0.031293             12.916327      13.657624      -6.335312       2.353297      13.448944      -6.200199      11.642412          -0.000109
          381              C       4.722860      20.507936       7.517686      -0.204845      41.369104 0.47931403E+03  0.11547791E+05                                10.440820                            7.287451       0.074371       1.976697                    0.999855      31.028152      90.320744       0.611878       0.415492      -1.064716       0.007013       0.002505       0.034847       0.035634       0.023803       0.015615       0.028994      -0.054099      -0.013818      -0.034939      -0.021041       0.055980             15.129069       6.158336       1.146252       0.265797      10.006016      -1.456186      29.222855          -0.000003
          382              C       4.884518      20.540375       8.877387      -0.122472      40.864295 0.43438270E+03  0.10255062E+05                                10.483805                            7.019448      -0.085570       1.932833                    0.999647      30.160423      88.142134       0.609924       0.425368      -1.053924       0.012241       0.023669      -0.038625       0.046925       0.010268       0.002336      -0.037209      -0.041697      -0.056885      -0.040622      -0.010707       0.051329             15.667564       5.733666       0.684398       1.304459      10.438542       1.399017      30.830484           0.000001
          383              C      19.040821       8.948839      36.505915       0.492765      29.167341 0.35389281E+03  0.79317127E+04                                 8.734088                            6.602642       0.009129       2.023197                    0.999853      24.555697      69.753626       0.591583       0.461950      -1.033171       0.024118      -0.049308       0.026331       0.060879       0.080715       0.018644       0.076025       0.014670      -0.004912      -0.104053      -0.015634       0.119687             11.765049       9.299311      -5.063566       1.569080      15.833785      -5.774587      10.162052          -0.001490
          384              C      16.026622      12.659860      36.221239      -0.124976      36.551081 0.41325146E+03  0.95878132E+04                                 9.587421                            6.757357       0.114666       2.002842                    0.999727      29.208787      83.266309       0.637133       0.414353      -1.066115       0.002987       0.009231      -0.009194       0.013367       0.007436      -0.010388      -0.012426      -0.002765       0.061268      -0.017775      -0.010997       0.028772             12.641072      11.911673      -8.072494      -0.205384      17.290872      -2.789722       8.720672          -0.000089
          385              C      16.000020      14.197469      34.434524       0.206242      37.303469 0.43414163E+03  0.10190270E+05                                 9.959874                            7.076204      -0.187466       1.939010                    0.999395      26.856408      76.830119       0.603325       0.432514      -1.055484      -0.020458       0.030768      -0.011543       0.038710      -0.023518       0.024222      -0.033389      -0.068291      -0.026776      -0.045686      -0.020916       0.066603             13.783450      12.181138      -8.343384       0.974991      18.402374      -3.923597      10.766838           0.000042
          386              C      17.002707      12.013243      35.550753       0.085917      34.805190 0.36777193E+03  0.82884684E+04                                 9.424293                            6.461293      -0.256595       1.937762                    0.999197      26.007052      73.097728       0.638438       0.425688      -1.058825      -0.003320       0.002031       0.004372       0.005853      -0.014360       0.013642       0.001173      -0.009105      -0.057103      -0.026544       0.000714       0.025830             13.163757      12.252300      -8.591240       0.069269      17.960284      -3.662405       9.278688          -0.000427
          387              C      17.463124      10.901667      36.247459      -0.159026      40.007016 0.44016309E+03  0.10402827E+05                                10.342875                            7.058406       0.024314       1.973285                    0.999604      29.929729      86.883732       0.610573       0.424454      -1.056833       0.001819       0.007096       0.001297       0.007439       0.034075      -0.002468       0.005095       0.016610       0.058153      -0.045238       0.019607       0.025631             14.892903      14.026868     -10.514502       1.563660      21.438667      -4.816557       9.213173          -0.000806
          388              C      18.529246      10.162057      35.745531      -0.009976      40.946290 0.43843977E+03  0.10251151E+05                                10.362478                            6.922584       0.042130       2.013174                    0.999465      27.319693      76.400143       0.639125       0.409881      -1.076586       0.011439       0.025788      -0.026512       0.038714      -0.015280      -0.009491       0.005506       0.023375      -0.014843      -0.016825      -0.008808       0.025632             15.429150      13.343495      -9.869552       2.087366      21.796370      -6.703832      11.147584          -0.000430
          389              C      19.132905      10.538350      34.546896      -0.088147      34.554230 0.41823755E+03  0.97531779E+04                                 9.334839                            6.881478      -0.033319       1.961881                    0.999586      29.072463      83.663888       0.618602       0.424592      -1.057397      -0.009812       0.002285       0.021507       0.023750      -0.017514      -0.007207       0.010756       0.021088      -0.029028      -0.020120      -0.008706       0.028826             11.839468       9.610275      -5.658195       0.905104      15.551012      -5.226470      10.357118          -0.000028
          390              C      18.672487      11.649926      33.857681      -0.167783      36.839008 0.42824169E+03  0.10014144E+05                                 9.563516                            6.858811       0.186105       2.022148                    0.999819      29.665922      84.616902       0.635830       0.411946      -1.068773      -0.001610      -0.005546       0.010465       0.011953      -0.009220      -0.027471      -0.028343      -0.007117       0.071322      -0.044250      -0.002592       0.046842             12.139678      11.396255      -6.736193      -0.100223      15.424744      -3.482237       9.598034           0.000265
          391              C      17.606365      12.389535      34.359610       0.105159      37.708574 0.40813224E+03  0.93994675E+04                                 9.909378                            6.786883      -0.118478       1.974938                    0.999255      26.283533      73.620201       0.628395       0.423225      -1.065009       0.003384       0.013223      -0.013259       0.019029      -0.019471      -0.006287      -0.022373      -0.023698      -0.004508      -0.032407      -0.000339       0.032745             13.793907      13.342724      -9.421831       0.389047      18.847507      -3.711725       9.191489           0.000021
          392              C       1.262567      27.168744       1.299769       0.482875      33.255382 0.37811772E+03  0.85918374E+04                                 9.515004                            6.801644       0.035254       2.030098                    0.999867      24.702271      70.005438       0.587510       0.458809      -1.037858      -0.048888       0.035498      -0.024608       0.065235       0.077443      -0.001708       0.063879      -0.035938       0.039474      -0.102603      -0.000061       0.102664             13.993870      15.307828      -8.641646       4.350920      16.086147      -6.339158      10.587635           0.000925
          393              C      15.435241      13.849290      35.719311      -0.201435      37.989890 0.48767114E+03  0.11782005E+05                                 9.806612                            7.339101       0.111280       1.990851                    0.999806      30.866771      89.528776       0.612102       0.414181      -1.067187      -0.002200       0.002861       0.016614       0.017001      -0.021158      -0.017585      -0.004326       0.012173       0.022123      -0.031186       0.004457       0.026728             12.398814      10.143463      -6.345182       0.036329      16.770504      -3.651905      10.282475          -0.000064
          394              C       4.986833      23.356080       3.588412      -0.261938      41.598263 0.52203390E+03  0.12786035E+05                                10.380030                            7.566943       0.196734       2.015745                    0.999760      31.281606      90.365709       0.607989       0.411314      -1.072611       0.033999       0.005241      -0.019458       0.039522      -0.009593      -0.006181      -0.030025       0.015119      -0.003869      -0.037060       0.010783       0.026277             14.166026      12.869794      -5.340684       2.059237      15.266548      -8.186578      14.361735          -0.000189
          395              C       4.293137      22.735414       4.648455       0.235375      30.881081 0.32253455E+03  0.70767960E+04                                 8.864939                            6.149417      -0.100987       1.985568                    0.999461      25.259687      71.444024       0.634925       0.439666      -1.044002       0.035428      -0.022559       0.014173       0.044327      -0.029731       0.043572      -0.013585      -0.055170       0.003565      -0.062714       0.003443       0.059271             12.532493      11.297372      -4.950088       1.362648      13.175572      -6.967833      13.124534           0.000090
          396              C      17.053864      13.646006      33.741564      -0.275147      41.791516 0.51780139E+03  0.12704566E+05                                10.487985                            7.564803       0.109039       1.983184                    0.999666      31.889375      93.348681       0.602346       0.414442      -1.066539       0.026907      -0.022871      -0.021613       0.041403       0.004341      -0.019427      -0.022851      -0.002680       0.044053      -0.025344      -0.011826       0.037171             14.223364      13.435095      -9.158839       0.863656      19.276980      -4.032701       9.958016          -0.000042
          397              C      14.197229      18.829758      35.093773      -0.140056      38.130447 0.48032407E+03  0.11559886E+05                                 9.893484                            7.311483       0.067708       1.980974                    0.999739      30.418668      88.042909       0.609788       0.417357      -1.065211      -0.008022      -0.016301      -0.013365       0.022554      -0.017592       0.027799       0.010184       0.013892      -0.081488      -0.045421       0.007208       0.038212             12.808339       9.264542      -0.186160       2.570209      18.477070       6.948577      10.683404          -0.000000
          398              C      14.166535      17.530036      34.438270      -0.197740      39.825280 0.49817818E+03  0.12119181E+05                                10.199935                            7.463184      -0.043711       1.941269                    0.999675      31.214904      91.318652       0.600513       0.419271      -1.062263      -0.018279       0.024499       0.000722       0.030575      -0.008350       0.025486       0.015956       0.029080      -0.063044      -0.041061       0.004656       0.036404             13.351823      10.144383      -1.655810       1.871609      19.347963       7.087133      10.563123          -0.000006
          399              C       2.265254      28.617686      21.736489       0.016136      41.127503 0.42806059E+03  0.99424189E+04                                10.365356                            6.825859       0.046467       2.017029                    0.999402      27.022985      75.165133       0.646069       0.408170      -1.078394       0.044091       0.030596       0.000332       0.053668      -0.006906       0.007954       0.022969      -0.015752       0.074222      -0.028797      -0.008790       0.037587             16.007949      15.700091       0.710500     -10.293973       6.975454       2.493271      25.348303           0.000605
          400              C       1.813022      27.990532      20.582803      -0.170057      40.014257 0.44201991E+03  0.10459440E+05                                10.355308                            7.081834       0.034888       1.977876                    0.999599      29.990127      87.159117       0.608357       0.425482      -1.056019       0.007532       0.000225      -0.019131       0.020561       0.002038       0.007802      -0.014639       0.000202      -0.147145      -0.052695       0.025317       0.027379             15.280244      12.497495      -0.199397      -8.526364       7.081414       3.845535      26.261822           0.000512
          401              C       2.613125      27.962418      19.447846       0.092806      35.301591 0.36215069E+03  0.81232005E+04                                 9.485093                            6.394035      -0.214904       1.953458                    0.999212      25.819309      72.188675       0.645025       0.423343      -1.061231       0.000174       0.005244       0.023298       0.023881      -0.000393      -0.009189       0.006314      -0.001675       0.029467      -0.010966      -0.004877       0.015843             13.804482      11.615390       0.427200      -6.829278       6.856473       3.956012      22.941583           0.000488
          402              C       3.867507      28.561458      19.466575       0.096415      37.698828 0.42136158E+03  0.97879312E+04                                 9.935118                            6.906756      -0.201090       1.942343                    0.999086      26.678058      75.199783       0.621077       0.424546      -1.063518      -0.006547      -0.010155      -0.010947       0.016304      -0.005926      -0.008288       0.015187       0.004112       0.096878      -0.023891      -0.014374       0.038265             14.238952      12.638816       0.665007      -6.839112       7.174259       4.000853      22.903780          -0.000111
          403              C       4.319739      29.188612      20.620261      -0.164943      37.157516 0.42986611E+03  0.10068428E+05                                 9.663497                            6.884963       0.141633       2.008237                    0.999788      29.699539      84.968172       0.632377       0.413525      -1.067033      -0.000678      -0.003864       0.005812       0.007013       0.021280      -0.001977       0.006858       0.047417      -0.068387      -0.028837      -0.014424       0.043261             12.785486      11.446218       1.064416      -5.431627       6.835338       2.938882      20.074903          -0.000197
          404              C       3.519636      29.216726      21.755218      -0.093550      35.341624 0.41546378E+03  0.96707859E+04                                 9.463691                            6.853930      -0.035113       1.962718                    0.999572      29.054114      83.489373       0.620583       0.424011      -1.057934      -0.025982      -0.013531      -0.009501       0.030796       0.006864       0.013080       0.022345       0.005392       0.034490      -0.023061      -0.009086       0.032147             12.439029      13.029107       1.274800      -6.551067       6.275473       1.533385      18.012506           0.000221
          405              C       2.189541      27.287687      18.361584      -0.124898      35.321965 0.42800508E+03  0.99586441E+04                                 9.286453                            6.826667       0.346484       2.082056                    0.999816      28.741239      80.484824       0.644696       0.408319      -1.076364       0.015079      -0.011298      -0.025691       0.031860       0.016096      -0.026721      -0.006545       0.051064       0.027674      -0.034835      -0.011245       0.046080             11.970474      11.024172       1.264070      -4.365458       7.123431       3.216578      17.763819          -0.000200
          406              C       3.233154      27.404467      17.200406      -0.223212      35.384232 0.41625376E+03  0.97542126E+04                                 9.617601                            6.942244      -0.068550       1.942509                    0.999602      30.508197      89.765544       0.602004       0.434183      -1.045167      -0.052237      -0.017101       0.032411       0.063809      -0.011822       0.002056      -0.003307      -0.050855       0.091627      -0.043335       0.012042       0.031293             12.916288      13.657552       1.129621      -6.663166       6.724494       2.317859      18.366819           0.000108
          407              C       4.722860      26.487525      14.001550      -0.204845      41.369084 0.47931372E+03  0.11547783E+05                                10.440827                            7.287456       0.074375       1.976698                    0.999855      31.028126      90.320716       0.611877       0.415493      -1.064716       0.007013      -0.031431      -0.015254       0.035634      -0.025424       0.012807      -0.029202      -0.053740      -0.012740      -0.034939      -0.021041       0.055980             15.129081       6.158339      -0.803325       0.859775      23.157557       9.049245      16.071347           0.000002
          408              C       4.884518      25.293770      13.349793      -0.122472      40.864243 0.43438235E+03  0.10255046E+05                                10.483769                            7.019426      -0.085565       1.932835                    0.999647      30.160437      88.141990       0.609928       0.425366      -1.053926       0.012241       0.021616       0.039811       0.046926      -0.007157       0.007724      -0.002739       0.027495       0.150691      -0.040622      -0.010707       0.051328             15.667506       5.733648      -1.471899      -0.059531      26.943970       8.130434      14.324900          -0.000001
          409              C      19.040821     -14.463469      26.954295       0.492764      29.167538 0.35389490E+03  0.79317749E+04                                 8.734138                            6.602667       0.009114       2.023191                    0.999853      24.555801      69.754095       0.591581       0.461951      -1.033170       0.024117       0.001852      -0.055868       0.060879      -0.056503       0.060580      -0.035897      -0.054824      -0.213409      -0.104052      -0.015632       0.119685             11.765156       9.299387       1.172923      -5.169800       6.579078       0.431367      19.417002           0.001489
          410              C      16.026622     -16.072443      30.310472      -0.124976      36.551228 0.41325365E+03  0.95878692E+04                                 9.587411                            6.757349       0.114667       2.002842                    0.999727      29.208898      83.266437       0.637138       0.414350      -1.066118       0.002987       0.003347       0.012592       0.013367       0.005278       0.011634       0.018879      -0.013943       0.027735      -0.017775      -0.010996       0.028771             12.641076      11.911684       4.214116      -6.888314       8.447245      -2.316159      17.564299           0.000089
          411              C      16.000020     -15.293907      32.535438       0.206242      37.303522 0.43414193E+03  0.10190280E+05                                 9.959889                            7.076209      -0.187467       1.939009                    0.999395      26.856414      76.830159       0.603324       0.432515      -1.055484      -0.020458      -0.005387       0.032417       0.038709      -0.009218      -0.032479      -0.003889      -0.003726       0.166920      -0.045686      -0.020916       0.066602             13.783500      12.181186       3.327328      -7.713137       9.277800      -1.344496      19.891515          -0.000042
          412              C      17.002707     -15.168476      30.085728       0.085918      34.805377 0.36777346E+03  0.82885165E+04                                 9.424348                            6.461319      -0.256594       1.937763                    0.999197      26.007117      73.098115       0.638435       0.425690      -1.058824      -0.003320      -0.004802      -0.000428       0.005854      -0.004635      -0.019256      -0.014921       0.014706       0.014332      -0.026544       0.000715       0.025829             13.163868      12.252393       4.235652      -7.474959       8.277393      -1.928057      18.961820           0.000426
          413              C      17.463124     -15.216054      28.774722      -0.159027      40.007632 0.44016975E+03  0.10403036E+05                                10.343011                            7.058480       0.024297       1.973280                    0.999604      29.929979      86.884982       0.610566       0.424457      -1.056830       0.001817      -0.004670       0.005497       0.007438      -0.014895       0.030746       0.013638      -0.015840      -0.039185      -0.045237       0.019608       0.025628             14.893140      14.027087       3.903140      -9.887845       8.098390      -2.885562      22.553943           0.000807
          414              C      18.529246     -14.411566      28.385165      -0.009977      40.946762 0.43844384E+03  0.10251279E+05                                10.362587                            6.922634       0.042112       2.013168                    0.999465      27.319829      76.400879       0.639119       0.409883      -1.076583       0.011438       0.010068       0.035589       0.038714       0.015860      -0.008487      -0.000907       0.015412      -0.038745      -0.016823      -0.008811       0.025634             15.429370      13.343678       3.127104      -9.591138       8.004176      -1.259161      24.940256           0.000430
          415              C      19.132905     -13.561665      29.310362      -0.088147      34.554317 0.41823771E+03  0.97531891E+04                                 9.334869                            6.881485      -0.033331       1.961877                    0.999586      29.072504      83.664224       0.618600       0.424593      -1.057396      -0.009813      -0.019767      -0.008775       0.023749       0.015001      -0.011564      -0.007097       0.014747      -0.048038      -0.020119      -0.008708       0.028827             11.839530       9.610328       2.045269      -5.352740       7.129360       0.364214      18.778904           0.000029
          416              C      18.672487     -13.520575      30.617622      -0.167782      36.839195 0.42824315E+03  0.10014195E+05                                 9.563574                            6.858839       0.186109       2.022150                    0.999819      29.665971      84.617341       0.635826       0.411948      -1.068771      -0.001610      -0.006290      -0.010036       0.011953       0.028401       0.005751       0.028071      -0.006649       0.072728      -0.044250      -0.002591       0.046842             12.139771      11.396329       3.454911      -5.783661       8.039050      -0.781915      16.983935          -0.000265
          417              C      17.606365     -14.325062      31.007179       0.105159      37.708754 0.40813355E+03  0.93995092E+04                                 9.909424                            6.786902      -0.118476       1.974938                    0.999255      26.283580      73.620478       0.628393       0.423226      -1.065008       0.003384       0.004872       0.018081       0.019029       0.015180      -0.013719       0.005079       0.006254       0.085350      -0.032406      -0.000339       0.032745             13.794006      13.342814       4.374011      -8.354160       8.391079      -2.325336      19.648125          -0.000021
          418              C       1.262567      28.541995      22.878938       0.482873      33.255806 0.37812159E+03  0.85919581E+04                                 9.515120                            6.801698       0.035239       2.030093                    0.999867      24.702446      70.006349       0.587504       0.458812      -1.037855      -0.048888       0.003561       0.043047       0.065236      -0.037243       0.067922      -0.031172      -0.092580      -0.130467      -0.102603      -0.000060       0.102663             13.994112      15.308065       0.552816      -9.659571       6.472463       0.788668      20.201807          -0.000925
          419              C      15.435241     -16.232476      31.591513      -0.201435      37.989892 0.48767122E+03  0.11782006E+05                                 9.806617                            7.339107       0.111280       1.990850                    0.999806      30.866756      89.528695       0.612101       0.414181      -1.067186      -0.002200      -0.015819      -0.005829       0.017002       0.025808      -0.009530       0.009588       0.003057      -0.005223      -0.031186       0.004457       0.026729             12.398831      10.143477       3.141126      -5.513270       8.741844      -0.983447      18.311171           0.000062
          420              C       4.986833      28.466304      18.432753      -0.261939      41.598407 0.52203551E+03  0.12786084E+05                                10.380058                            7.566956       0.196734       2.015745                    0.999760      31.281641      90.365832       0.607988       0.411314      -1.072611       0.033999       0.014230       0.014268       0.039522       0.010150      -0.005217       0.017449       0.036903       0.061481      -0.037061       0.010783       0.026277             14.166093      12.869844       0.886979      -5.654855       7.498176       3.701511      22.130260           0.000186
          421              C       4.293137      27.858613      17.365219       0.235375      30.881149 0.32253526E+03  0.70768159E+04                                 8.864958                            6.149427      -0.100987       1.985568                    0.999461      25.259723      71.444164       0.634924       0.439667      -1.044001       0.035428      -0.000995      -0.026623       0.044327      -0.022869      -0.047533      -0.004380      -0.024054       0.096914      -0.062714       0.003444       0.059270             12.532542      11.297398       1.294941      -4.968272       7.102989       3.461838      19.197238          -0.000090
          422              C      17.053864     -14.418054      32.404337      -0.275148      41.791616 0.51780214E+03  0.12704587E+05                                10.487992                            7.564799       0.109038       1.983183                    0.999666      31.889424      93.348783       0.602348       0.414441      -1.066540       0.026907       0.030153      -0.009000       0.041403       0.014654       0.013473       0.020382       0.001594       0.056875      -0.025344      -0.011826       0.037170             14.223402      13.435128       3.831471      -8.363666       8.795337      -2.018885      20.439742           0.000042
          423              C      14.197229     -18.180978      36.217493      -0.140056      38.130350 0.48032273E+03  0.11559844E+05                                 9.893461                            7.311467       0.067707       1.980974                    0.999739      30.418632      88.042718       0.609790       0.417356      -1.065212      -0.008021       0.019725      -0.007434       0.022554      -0.015278      -0.029134      -0.019726       0.030420      -0.031899      -0.045419       0.007208       0.038211             12.808310       9.264523      -2.132778      -1.446323      18.649420      -6.849030      10.510988          -0.000002
          424              C      14.166535     -16.963434      35.419652      -0.197739      39.825209 0.49817705E+03  0.12119149E+05                                10.199929                            7.463178      -0.043712       1.941269                    0.999675      31.214874      91.318610       0.600513       0.419271      -1.062263      -0.018279      -0.012875       0.020856       0.030575      -0.017897      -0.019974      -0.015331       0.027998      -0.066286      -0.041060       0.004656       0.036404             13.351819      10.144391      -0.792965      -2.369779      18.896962      -7.347503      11.014105           0.000005
          425              C       2.265254      10.118805      13.915398       0.016137      41.127133 0.42805637E+03  0.99422875E+04                                10.365271                            6.825808       0.046486       2.017036                    0.999402      27.022833      75.164371       0.646074       0.408168      -1.078397       0.044090      -0.015586       0.026333       0.053668      -0.003435      -0.009959       0.001174      -0.057570      -0.051230      -0.028799      -0.008788       0.037586             16.007807      15.700002       8.559511       5.762261      22.914076       6.708956       9.409343           0.000606
          426              C       1.813022      11.431504      13.949110      -0.170056      40.013972 0.44201660E+03  0.10459335E+05                                10.355208                            7.081769       0.034900       1.977880                    0.999599      29.990115      87.158781       0.608365       0.425477      -1.056023       0.007531       0.016455       0.009762       0.020562      -0.007774      -0.002142      -0.024495       0.067985       0.056203      -0.052696       0.025320       0.027376             15.280085      12.497430       7.483669       4.090486      24.796722       6.382509       8.546104           0.000514
          427              C       2.613125      12.428462      14.492241       0.092806      35.301495 0.36214970E+03  0.81231674E+04                                 9.485059                            6.394015      -0.214898       1.953461                    0.999212      25.819254      72.188327       0.645028       0.423341      -1.061232       0.000174      -0.022799      -0.007108       0.023882       0.008154       0.004253       0.002860      -0.017565      -0.018206      -0.010966      -0.004877       0.015843             13.804431      11.615389       5.700722       3.784614      22.346179       4.987030       7.451725           0.000490
          428              C       3.867507      12.112723      15.001661       0.096416      37.698711 0.42136015E+03  0.97878862E+04                                 9.935090                            6.906737      -0.201087       1.942344                    0.999086      26.677999      75.199486       0.621079       0.424545      -1.063519      -0.006547       0.014558      -0.003321       0.016304       0.010141      -0.000988       0.014271      -0.046911      -0.056194      -0.023891      -0.014374       0.038265             14.238906      12.638799       5.590320       3.995466      22.436141       4.810634       7.641779          -0.000110
          429              C       4.319739      10.800024      14.967949      -0.164944      37.157362 0.42986377E+03  0.10068362E+05                                 9.663486                            6.884952       0.141631       2.008236                    0.999788      29.699441      84.967917       0.632377       0.413525      -1.067032      -0.000678      -0.003101      -0.006253       0.007013      -0.008927       0.019417      -0.007969       0.049342      -0.062616      -0.028838      -0.014423       0.043261             12.785477      11.446234       4.171724       3.637635      19.310119       4.263453       7.600076          -0.000194
          430              C       3.519636       9.803066      14.424818      -0.093549      35.341279 0.41545819E+03  0.96706263E+04                                 9.463660                            6.853903      -0.035109       1.962719                    0.999572      29.053852      83.488582       0.620582       0.424014      -1.057932      -0.025982       0.014993      -0.006967       0.030796      -0.014759      -0.000598      -0.002538      -0.028914      -0.068429      -0.023061      -0.009085       0.032146             12.438998      13.029102       5.035996       4.379545      16.406136       4.315577       7.881756           0.000224
          431              C       2.189541      13.706559      14.451038      -0.124897      35.321929 0.42800445E+03  0.99586285E+04                                 9.286448                            6.826662       0.346482       2.082055                    0.999816      28.741242      80.484901       0.644696       0.408319      -1.076364       0.015080       0.027898       0.003061       0.031860       0.015093       0.027300       0.020319       0.027204      -0.043903      -0.034834      -0.011245       0.046079             11.970465      11.024205       3.148566       3.277469      17.889297       2.999130       6.997893          -0.000197
          432              C       3.233154      14.653778      15.132762      -0.223212      35.384259 0.41625378E+03  0.97542132E+04                                 9.617605                            6.942242      -0.068551       1.942509                    0.999602      30.508208      89.765581       0.602004       0.434183      -1.045167      -0.052237      -0.019518      -0.031016       0.063809       0.004130      -0.011266       0.010481      -0.063281       0.054352      -0.043336       0.012042       0.031293             12.916299      13.657593       5.205675       4.309889      17.463539       3.882353       7.627765           0.000110
          433              C       4.722860      17.882539      15.938094      -0.204845      41.369188 0.47931532E+03  0.11547826E+05                                10.440827                            7.287458       0.074371       1.976696                    0.999855      31.028167      90.320722       0.611878       0.415491      -1.064717       0.007014       0.028926      -0.019593       0.035634       0.001621      -0.028421       0.000208      -0.003521       0.137918      -0.034940      -0.021041       0.055981             15.129085       6.158340      -0.342936      -1.125575      25.679795      -7.593047      13.549120           0.000003
          434              C       4.884518      19.043856      15.230151      -0.122472      40.864297 0.43438340E+03  0.10255076E+05                                10.483778                            7.019436      -0.085568       1.932834                    0.999647      30.160463      88.142073       0.609927       0.425366      -1.053926       0.012241      -0.045285      -0.001186       0.046925      -0.003111      -0.010060       0.039948      -0.036953      -0.042651      -0.040622      -0.010707       0.051329             15.667517       5.733653       0.787495      -1.244930      24.520846      -9.529440      16.748051          -0.000002
          435              C      19.040821       5.514630      11.454452       0.492765      29.167178 0.35389156E+03  0.79316754E+04                                 8.734031                            6.602614       0.009114       2.023192                    0.999853      24.555715      69.753578       0.591587       0.461948      -1.033173       0.024117       0.047457       0.029538       0.060880      -0.024212      -0.079223      -0.040124       0.076851       0.181625      -0.104052      -0.015634       0.119686             11.764953       9.299223       3.890600       3.600597      16.580812       5.343163       9.414824           0.001490
          436              C      16.026622       3.412583       8.382951      -0.124976      36.551123 0.41325292E+03  0.95878454E+04                                 9.587369                            6.757326       0.114664       2.002841                    0.999727      29.208937      83.266445       0.637141       0.414348      -1.066119       0.002987      -0.012578      -0.003398       0.013367      -0.012713      -0.001246      -0.006453      -0.035464      -0.036836      -0.017774      -0.010997       0.028771             12.640989      11.911590       3.858322       7.093617      13.279117       5.105808      12.732259           0.000092
          437              C      16.000020       1.096438       7.944700       0.206242      37.303433 0.43414112E+03  0.10190256E+05                                 9.959871                            7.076202      -0.187466       1.939010                    0.999395      26.856391      76.830070       0.603325       0.432515      -1.055484      -0.020458      -0.025380      -0.020874       0.038710       0.032736       0.008257       0.037277      -0.061557      -0.006572      -0.045686      -0.020917       0.066603             13.783441      12.181142       5.016033       6.738096      16.073624       5.268059      13.095556          -0.000039
          438              C      17.002707       3.155233       9.278181       0.085917      34.805092 0.36777145E+03  0.82884483E+04                                 9.424253                            6.461275      -0.256591       1.937763                    0.999197      26.007010      73.097379       0.638442       0.425686      -1.058827      -0.003319       0.002771      -0.003945       0.005853       0.018996       0.005615       0.013747       0.016739       0.020427      -0.026544       0.000714       0.025830             13.163681      12.252246       4.355547       7.405559      14.620716       5.590375      12.618082           0.000424
          439              C      17.463124       4.314387       9.892481      -0.159023      40.006359 0.44015569E+03  0.10402595E+05                                10.342724                            7.058321       0.024330       1.973291                    0.999604      29.929462      86.882348       0.610580       0.424451      -1.056836       0.001821      -0.002424      -0.006796       0.007442      -0.019173      -0.028281      -0.018738      -0.007011      -0.012706      -0.045243       0.019607       0.025636             14.892656      14.026649       6.611275       8.323852      16.440519       7.701908      14.210799           0.000809
          440              C      18.529246       4.249509      10.783966      -0.009976      40.945787 0.43843453E+03  0.10250981E+05                                10.362342                            6.922506       0.042138       2.013177                    0.999465      27.319528      76.399102       0.639134       0.409877      -1.076590       0.011440      -0.035855      -0.009078       0.038715      -0.000580       0.017975      -0.004599       0.024947      -0.010129      -0.016821      -0.008810       0.025631             15.428928      13.343314       6.742347       7.503492      19.615179       7.962823      13.328291           0.000427
          441              C      19.132905       3.023315      11.057404      -0.088145      34.553845 0.41823002E+03  0.97529574E+04                                 9.334745                            6.881382      -0.033310       1.961885                    0.999586      29.072335      83.663302       0.618611       0.424588      -1.057400      -0.009811       0.017484      -0.012735       0.023751       0.002517       0.018764      -0.003660       0.033382       0.007857      -0.020121      -0.008699       0.028820             11.839387       9.610237       3.612937       4.447613      16.181685       4.862244       9.726238           0.000030
          442              C      18.672487       1.870649      10.439358      -0.167782      36.838811 0.42823682E+03  0.10014014E+05                                 9.563533                            6.858799       0.186109       2.022150                    0.999819      29.665745      84.616674       0.635826       0.411949      -1.068770      -0.001609       0.011836      -0.000431       0.011953      -0.019178       0.021718       0.000270      -0.055737      -0.074547      -0.044247      -0.002593       0.046840             12.139735      11.396304       3.281324       5.883876      14.070492       4.264194      10.952408          -0.000267
          443              C      17.606365       1.935527       9.547874       0.105159      37.708503 0.40813106E+03  0.93994311E+04                                 9.909361                            6.786867      -0.118477       1.974938                    0.999255      26.283493      73.619986       0.628397       0.423224      -1.065010       0.003384      -0.018094      -0.004822       0.019029       0.004291       0.020006       0.017293      -0.032496      -0.030903      -0.032407      -0.000339       0.032745             13.793890      13.342749       5.047814       7.965047      14.819859       6.037007      13.219061          -0.000021
          444              C       1.262567       9.167261      13.278624       0.482874      33.255640 0.37811951E+03  0.85919040E+04                                 9.515096                            6.801685       0.035252       2.030098                    0.999867      24.702437      70.006428       0.587504       0.458813      -1.037854      -0.048888      -0.039061      -0.018439       0.065236      -0.040201      -0.066215      -0.032704       0.018058       0.201452      -0.102603      -0.000061       0.102663             13.994070      15.308037       8.089017       5.308528      17.452417       5.550613       9.221757          -0.000925
          445              C      15.435241       2.383185       7.603838      -0.201435      37.989948 0.48767197E+03  0.11782034E+05                                 9.806630                            7.339113       0.111279       1.990850                    0.999806      30.866816      89.529037       0.612101       0.414181      -1.067186      -0.002200       0.012958      -0.010785       0.017001      -0.004650       0.027116      -0.005262      -0.004434      -0.027699      -0.031186       0.004457       0.026729             12.398831      10.143482       3.204042       5.476937      15.067139       4.635344      11.985872           0.000056
          446              C       4.986833      13.055616      15.436166      -0.261938      41.598310 0.52203366E+03  0.12786033E+05                                10.380066                            7.566960       0.196736       2.015746                    0.999760      31.281549      90.365681       0.607985       0.411316      -1.072610       0.033998      -0.019472       0.005190       0.039522      -0.000557       0.011398       0.012577      -0.015102      -0.094534      -0.037061       0.010783       0.026278             14.166110      12.869871       4.453767       3.595587      21.677851       4.485131       7.950606           0.000186
          447              C       4.293137      14.283973      15.443658       0.235375      30.881119 0.32253462E+03  0.70767981E+04                                 8.864949                            6.149419      -0.100987       1.985568                    0.999461      25.259698      71.444057       0.634925       0.439666      -1.044001       0.035428       0.023554       0.012450       0.044327       0.052600       0.003962       0.017965      -0.047583       0.026326      -0.062714       0.003444       0.059271             12.532530      11.297407       3.655174       3.605596      19.171672       3.506039       7.128511          -0.000090
          448              C      17.053864       0.772048       8.768761      -0.275147      41.791474 0.51780077E+03  0.12704550E+05                                10.487986                            7.564803       0.109038       1.983184                    0.999666      31.889357      93.348686       0.602345       0.414442      -1.066538       0.026907      -0.007282       0.030614       0.041403      -0.018994       0.005954       0.002468      -0.037984      -0.061859      -0.025344      -0.011826       0.037170             14.223373      13.435123       5.327364       7.499986      15.780154       6.051574      13.454840           0.000030
          449              C      14.197229      -0.648780       3.603395      -0.140056      38.130464 0.48032434E+03  0.11559895E+05                                 9.893487                            7.311484       0.067707       1.980974                    0.999739      30.418681      88.042971       0.609788       0.417357      -1.065211      -0.008021      -0.003424       0.020800       0.022554       0.032871       0.001336       0.009543       0.048059       0.021017      -0.045420       0.007208       0.038212             12.808345       9.264547       2.318947      -1.123885       6.614177      -0.099527      22.546312          -0.000002
          450              C      14.166535      -0.566601       5.056740      -0.197739      39.825285 0.49817813E+03  0.12119185E+05                                10.199953                            7.463194      -0.043711       1.941269                    0.999675      31.214896      91.318789       0.600511       0.419272      -1.062262      -0.018279      -0.011624      -0.021578       0.030575       0.026247      -0.005512      -0.000624       0.055633       0.016620      -0.041060       0.004657       0.036404             13.351850      10.144409       2.448775       0.498166       6.621707       0.260380      23.289433          -0.000001
          451              C      12.496754      -4.515509      35.651888       0.016131      41.126663 0.42805350E+03  0.99421944E+04                                10.365155                            6.825764       0.046494       2.017039                    0.999402      27.022758      75.163815       0.646080       0.408165      -1.078399       0.044086       0.015011       0.026663       0.053664      -0.010345      -0.002008      -0.024142      -0.017789       0.068126      -0.028803      -0.008784       0.037587             16.007542      15.699716       9.269810      -4.531517      18.595347      -9.202026      13.727563          -0.000604
          452              C      12.044522      -3.829965      34.531913      -0.170056      40.013756 0.44201585E+03  0.10459301E+05                                10.355160                            7.081763       0.034890       1.977877                    0.999599      29.990000      87.158058       0.608366       0.425477      -1.056024       0.007532       0.016681      -0.009369       0.020561      -0.005739       0.005663       0.039134       0.042630      -0.019866      -0.052696       0.025319       0.027377             15.279956      12.497274       7.284178      -4.435750      18.136028     -10.227897      15.206565          -0.000514
          453              C      12.844625      -2.861120      33.940088       0.092805      35.301436 0.36215026E+03  0.81231814E+04                                 9.485036                            6.394015      -0.214906       1.953458                    0.999212      25.819270      72.188322       0.645029       0.423341      -1.061233       0.000174      -0.017555       0.016190       0.023881       0.007761      -0.004935      -0.009175      -0.006627       0.014606      -0.010966      -0.004877       0.015843             13.804348      11.615299       6.127847      -3.044610      15.494130      -8.942943      14.303616          -0.000488
          454              C      14.099007      -2.577819      34.468236       0.096417      37.698649 0.42136020E+03  0.97878863E+04                                 9.935068                            6.906735      -0.201094       1.942341                    0.999086      26.678013      75.199491       0.621080       0.424545      -1.063519      -0.006547       0.004402      -0.014267       0.016303       0.004215      -0.009276      -0.029459      -0.020606       0.022723      -0.023891      -0.014374       0.038265             14.238832      12.638719       6.255262      -2.843580      15.506407      -8.811412      14.571371           0.000111
          455              C      14.551239      -3.263363      35.588210      -0.164949      37.157230 0.42986313E+03  0.10068335E+05                                 9.663422                            6.884922       0.141626       2.008236                    0.999788      29.699473      84.967726       0.632382       0.413522      -1.067035      -0.000676      -0.006964      -0.000443       0.007010       0.012350       0.017440       0.001111       0.061216      -0.026982      -0.028834      -0.014425       0.043259             12.785358      11.446113       5.236052      -1.793950      14.219701      -7.202249      12.690260           0.000193
          456              C      13.751136      -4.232208      36.180036      -0.093546      35.341423 0.41546230E+03  0.96707303E+04                                 9.463614                            6.853891      -0.035119       1.962714                    0.999572      29.054041      83.488722       0.620589       0.424008      -1.057937      -0.025990       0.001473      -0.016472       0.030806      -0.007887       0.012481      -0.019808       0.009799       0.047685      -0.023065      -0.009078       0.032143             12.438906      13.028991       6.310724      -2.171501      13.750154      -5.848898      10.537571          -0.000224
          457              C      12.421041      -2.257754      32.812622      -0.124897      35.321783 0.42800329E+03  0.99585865E+04                                 9.286397                            6.826636       0.346482       2.082055                    0.999816      28.741206      80.484519       0.644700       0.408317      -1.076366       0.015080       0.016600      -0.022630       0.031860       0.031189       0.000579      -0.013775       0.015869      -0.077908      -0.034835      -0.011244       0.046079             11.970378      11.024125       4.412599      -1.087979      12.317969      -6.215621      12.569040           0.000198
          458              C      13.464654      -1.193755      32.333168      -0.223211      35.384041 0.41625071E+03  0.97541340E+04                                 9.617629                            6.942265      -0.068551       1.942509                    0.999602      30.508000      89.765259       0.601996       0.434189      -1.045162      -0.052237      -0.036619       0.001395       0.063809      -0.007692      -0.009210      -0.007174      -0.069009       0.037167      -0.043335       0.012042       0.031293             12.916313      13.657610       6.335303      -2.353292      13.448929      -6.200190      11.642399          -0.000108
          459              C      14.954360       1.118064      29.939645      -0.204845      41.369098 0.47931407E+03  0.11547791E+05                                10.440817                            7.287451       0.074371       1.976696                    0.999855      31.028152      90.320732       0.611878       0.415492      -1.064716       0.007013      -0.002505      -0.034847       0.035634      -0.023803      -0.015615       0.028994      -0.054099      -0.013818      -0.034939      -0.021041       0.055980             15.129061       6.158334      -1.146251      -0.265796      10.006012      -1.456185      29.222838          -0.000003
          460              C      15.116018       1.085625      28.579944      -0.122473      40.864277 0.43438258E+03  0.10255057E+05                                10.483799                            7.019446      -0.085570       1.932833                    0.999647      30.160416      88.142073       0.609924       0.425368      -1.053925       0.012241      -0.023669       0.038625       0.046925      -0.010268      -0.002336      -0.037209      -0.041697      -0.056885      -0.040622      -0.010707       0.051329             15.667552       5.733663      -0.684397      -1.304458      10.438532       1.399022      30.830459           0.000001
          461              C       8.809321      12.677161       0.951416       0.492766      29.167332 0.35389262E+03  0.79317074E+04                                 8.734087                            6.602640       0.009130       2.023198                    0.999853      24.555690      69.753603       0.591583       0.461950      -1.033171       0.024118       0.049308      -0.026331       0.060879      -0.080715      -0.018644       0.076025       0.014670      -0.004912      -0.104053      -0.015634       0.119687             11.765046       9.299305       5.063562      -1.569079      15.833783      -5.774587      10.162051          -0.001490
          462              C       5.795122       8.966140       1.236092      -0.124976      36.551063 0.41325132E+03  0.95878083E+04                                 9.587415                            6.757355       0.114667       2.002842                    0.999727      29.208780      83.266260       0.637134       0.414353      -1.066115       0.002987      -0.009231       0.009194       0.013367      -0.007436       0.010388      -0.012426      -0.002765       0.061268      -0.017775      -0.010997       0.028772             12.641064      11.911665       8.072487       0.205383      17.290862      -2.789720       8.720665          -0.000089
          463              C       5.768520       7.428531       3.022807       0.206242      37.303470 0.43414171E+03  0.10190272E+05                                 9.959874                            7.076205      -0.187466       1.939010                    0.999395      26.856409      76.830118       0.603325       0.432514      -1.055484      -0.020458      -0.030768       0.011543       0.038710       0.023518      -0.024222      -0.033389      -0.068291      -0.026777      -0.045686      -0.020917       0.066603             13.783447      12.181134       8.343381      -0.974990      18.402370      -3.923596      10.766837           0.000042
          464              C       6.771207       9.612757       1.906578       0.085917      34.805176 0.36777184E+03  0.82884656E+04                                 9.424289                            6.461291      -0.256594       1.937762                    0.999197      26.007048      73.097701       0.638438       0.425688      -1.058825      -0.003320      -0.002031      -0.004372       0.005853       0.014360      -0.013642       0.001173      -0.009104      -0.057103      -0.026544       0.000714       0.025830             13.163750      12.252291       8.591232      -0.069270      17.960274      -3.662405       9.278684          -0.000427
          465              C       7.231624      10.724333       1.209872      -0.159026      40.007006 0.44016312E+03  0.10402828E+05                                10.342873                            7.058406       0.024314       1.973285                    0.999604      29.929723      86.883703       0.610573       0.424454      -1.056833       0.001819      -0.007096      -0.001297       0.007439      -0.034075       0.002468       0.005095       0.016610       0.058153      -0.045238       0.019607       0.025631             14.892898      14.026863      10.514497      -1.563660      21.438661      -4.816557       9.213171          -0.000806
          466              C       8.297747      11.463943       1.711800      -0.009977      40.946303 0.43843992E+03  0.10251155E+05                                10.362480                            6.922585       0.042129       2.013174                    0.999465      27.319697      76.400157       0.639125       0.409881      -1.076586       0.011439      -0.025788       0.026512       0.038714       0.015280       0.009491       0.005506       0.023375      -0.014844      -0.016824      -0.008808       0.025632             15.429153      13.343492       9.869551      -2.087370      21.796376      -6.703840      11.147590          -0.000430
          467              C       8.901405      11.087650       2.910435      -0.088147      34.554222 0.41823748E+03  0.97531748E+04                                 9.334834                            6.881477      -0.033319       1.961881                    0.999586      29.072461      83.663850       0.618602       0.424592      -1.057397      -0.009812      -0.002285      -0.021507       0.023750       0.017514       0.007207       0.010756       0.021088      -0.029027      -0.020120      -0.008706       0.028826             11.839461       9.610265       5.658187      -0.905105      15.551001      -5.226469      10.357116          -0.000028
          468              C       8.440987       9.976074       3.599650      -0.167783      36.838968 0.42824126E+03  0.10014129E+05                                 9.563502                            6.858804       0.186106       2.022148                    0.999819      29.665905      84.616776       0.635831       0.411945      -1.068774      -0.001610       0.005545      -0.010465       0.011953       0.009219       0.027471      -0.028342      -0.007118       0.071322      -0.044250      -0.002592       0.046842             12.139659      11.396237       6.736181       0.100221      15.424721      -3.482231       9.598019           0.000266
          469              C       7.374865       9.236465       3.097721       0.105159      37.708555 0.40813210E+03  0.93994630E+04                                 9.909372                            6.786881      -0.118478       1.974938                    0.999255      26.283528      73.620163       0.628395       0.423225      -1.065009       0.003384      -0.013223       0.013259       0.019029       0.019471       0.006287      -0.022373      -0.023698      -0.004508      -0.032407      -0.000339       0.032745             13.793897      13.342711       9.421821      -0.389049      18.847495      -3.711725       9.191484           0.000021
          470              C      11.494067      -5.542744      36.157562       0.482875      33.255373 0.37811756E+03  0.85918331E+04                                 9.515003                            6.801643       0.035254       2.030098                    0.999867      24.702269      70.005436       0.587510       0.458809      -1.037858      -0.048888      -0.035497       0.024608       0.065235      -0.077443       0.001708       0.063879      -0.035938       0.039474      -0.102603      -0.000061       0.102664             13.993868      15.307822       8.641643      -4.350920      16.086144      -6.339159      10.587637           0.000925
          471              C       5.203741       7.776710       1.738020      -0.201435      37.989858 0.48767071E+03  0.11781991E+05                                 9.806604                            7.339096       0.111281       1.990851                    0.999806      30.866760      89.528716       0.612103       0.414181      -1.067187      -0.002200      -0.002861      -0.016614       0.017001       0.021158       0.017585      -0.004326       0.012173       0.022123      -0.031186       0.004457       0.026728             12.398802      10.143454       6.345174      -0.036327      16.770486      -3.651899      10.282466          -0.000064
          472              C      15.218333      -1.730080      33.868919      -0.261939      41.598262 0.52203397E+03  0.12786037E+05                                10.380028                            7.566942       0.196733       2.015745                    0.999760      31.281611      90.365704       0.607989       0.411314      -1.072612       0.033999      -0.005241       0.019458       0.039522       0.009593       0.006181      -0.030025       0.015119      -0.003869      -0.037060       0.010783       0.026277             14.166020      12.869790       5.340681      -2.059236      15.266542      -8.186572      14.361727          -0.000189
          473              C      14.524637      -1.109414      32.808876       0.235375      30.881078 0.32253452E+03  0.70767952E+04                                 8.864938                            6.149417      -0.100989       1.985568                    0.999461      25.259685      71.444012       0.634925       0.439666      -1.044002       0.035428       0.022559      -0.014173       0.044328       0.029731      -0.043572      -0.013585      -0.055170       0.003565      -0.062714       0.003443       0.059271             12.532489      11.297371       4.950087      -1.362648      13.175569      -6.967829      13.124528           0.000090
          474              C       6.822364       7.979994       3.715767      -0.275148      41.791504 0.51780128E+03  0.12704562E+05                                10.487980                            7.564801       0.109039       1.983184                    0.999666      31.889374      93.348661       0.602346       0.414441      -1.066539       0.026907       0.022871       0.021613       0.041403      -0.004341       0.019428      -0.022850      -0.002680       0.044053      -0.025344      -0.011826       0.037171             14.223355      13.435085       9.158831      -0.863654      19.276968      -4.032699       9.958013          -0.000041
          475              C       3.965729       2.796242       2.363558      -0.140056      38.130447 0.48032402E+03  0.11559886E+05                                 9.893486                            7.311484       0.067708       1.980974                    0.999739      30.418668      88.042925       0.609788       0.417357      -1.065211      -0.008022       0.016301       0.013365       0.022554       0.017592      -0.027799       0.010184       0.013892      -0.081488      -0.045420       0.007208       0.038212             12.808340       9.264544       0.186162      -2.570209      18.477072       6.948577      10.683404          -0.000000
          476              C       3.935035       4.095964       3.019061      -0.197740      39.825272 0.49817804E+03  0.12119177E+05                                10.199934                            7.463183      -0.043710       1.941270                    0.999675      31.214902      91.318658       0.600513       0.419271      -1.062263      -0.018279      -0.024499      -0.000722       0.030575       0.008350      -0.025486       0.015955       0.029080      -0.063044      -0.041061       0.004656       0.036404             13.351821      10.144383       1.655809      -1.871610      19.347958       7.087132      10.563121          -0.000006
          477              C      12.496754      -6.991686      15.720842       0.016136      41.127489 0.42806052E+03  0.99424164E+04                                10.365353                            6.825858       0.046467       2.017029                    0.999402      27.022983      75.165118       0.646069       0.408170      -1.078394       0.044091      -0.030596      -0.000332       0.053668       0.006906      -0.007954       0.022969      -0.015752       0.074222      -0.028797      -0.008790       0.037587             16.007943      15.700082      -0.710498      10.293970       6.975452       2.493269      25.348294           0.000605
          478              C      12.044522      -6.364532      16.874528      -0.170058      40.014257 0.44201990E+03  0.10459439E+05                                10.355308                            7.081835       0.034887       1.977876                    0.999599      29.990128      87.159120       0.608357       0.425482      -1.056019       0.007532      -0.000225       0.019131       0.020561      -0.002038      -0.007802      -0.014639       0.000202      -0.147145      -0.052695       0.025317       0.027378             15.280245      12.497499       0.199397       8.526369       7.081414       3.845533      26.261823           0.000513
          479              C      12.844625      -6.336418      18.009485       0.092806      35.301582 0.36215063E+03  0.81231986E+04                                 9.485090                            6.394034      -0.214905       1.953458                    0.999212      25.819307      72.188663       0.645025       0.423342      -1.061231       0.000174      -0.005244      -0.023298       0.023881       0.000393       0.009188       0.006314      -0.001675       0.029467      -0.010966      -0.004877       0.015843             13.804479      11.615391      -0.427198       6.829284       6.856469       3.956006      22.941576           0.000488
          480              C      14.099007      -6.935458      17.990756       0.096416      37.698815 0.42136154E+03  0.97879297E+04                                 9.935114                            6.906755      -0.201091       1.942343                    0.999086      26.678056      75.199768       0.621077       0.424546      -1.063518      -0.006547       0.010155       0.010947       0.016304       0.005926       0.008288       0.015187       0.004112       0.096878      -0.023891      -0.014374       0.038265             14.238943      12.638815      -0.665006       6.839114       7.174254       4.000845      22.903761          -0.000111
          481              C      14.551239      -7.562612      16.837070      -0.164943      37.157475 0.42986591E+03  0.10068419E+05                                 9.663481                            6.884956       0.141633       2.008237                    0.999788      29.699529      84.968047       0.632379       0.413524      -1.067034      -0.000678       0.003864      -0.005812       0.007013      -0.021280       0.001977       0.006858       0.047417      -0.068387      -0.028837      -0.014424       0.043261             12.785458      11.446193      -1.064413       5.431611       6.835327       2.938875      20.074855          -0.000197
          482              C      13.751136      -7.590726      15.702113      -0.093551      35.341613 0.41546395E+03  0.96707887E+04                                 9.463684                            6.853931      -0.035114       1.962717                    0.999572      29.054110      83.489299       0.620583       0.424011      -1.057934      -0.025982       0.013531       0.009501       0.030796      -0.006864      -0.013080       0.022345       0.005391       0.034489      -0.023061      -0.009086       0.032147             12.439014      13.029100      -1.274799       6.551059       6.275468       1.533378      18.012474           0.000221
          483              C      12.421041      -5.661687      19.095747      -0.124898      35.321975 0.42800536E+03  0.99586514E+04                                 9.286453                            6.826670       0.346483       2.082056                    0.999816      28.741242      80.484815       0.644696       0.408319      -1.076364       0.015079       0.011298       0.025691       0.031860      -0.016096       0.026721      -0.006545       0.051064       0.027674      -0.034835      -0.011245       0.046080             11.970475      11.024170      -1.264066       4.365462       7.123430       3.216578      17.763825          -0.000199
          484              C      13.464654      -5.778467      20.256925      -0.223212      35.384234 0.41625386E+03  0.97542151E+04                                 9.617601                            6.942245      -0.068551       1.942509                    0.999602      30.508199      89.765537       0.602004       0.434183      -1.045167      -0.052237       0.017101      -0.032411       0.063809       0.011822      -0.002056      -0.003307      -0.050855       0.091627      -0.043335       0.012042       0.031293             12.916286      13.657553      -1.129621       6.663167       6.724493       2.317857      18.366813           0.000109
          485              C      14.954360      -4.861525      23.455781      -0.204845      41.369085 0.47931388E+03  0.11547787E+05                                10.440825                            7.287457       0.074373       1.976697                    0.999855      31.028126      90.320693       0.611877       0.415493      -1.064716       0.007014       0.031431       0.015254       0.035634       0.025424      -0.012807      -0.029202      -0.053740      -0.012740      -0.034939      -0.021041       0.055981             15.129073       6.158338       0.803322      -0.859776      23.157541       9.049238      16.071339           0.000003
          486              C      15.116018      -3.667770      24.107538      -0.122472      40.864226 0.43438235E+03  0.10255044E+05                                10.483760                            7.019423      -0.085566       1.932834                    0.999647      30.160435      88.141928       0.609928       0.425365      -1.053927       0.012241      -0.021616      -0.039811       0.046926       0.007157      -0.007724      -0.002739       0.027495       0.150691      -0.040622      -0.010707       0.051328             15.667486       5.733644       1.471896       0.059530      26.943935       8.130420      14.324880          -0.000001
          487              C       8.809321      36.089469      10.503036       0.492764      29.167540 0.35389487E+03  0.79317741E+04                                 8.734139                            6.602667       0.009114       2.023191                    0.999853      24.555798      69.754085       0.591581       0.461951      -1.033170       0.024117      -0.001852       0.055868       0.060879       0.056503      -0.060580      -0.035897      -0.054824      -0.213409      -0.104052      -0.015632       0.119685             11.765156       9.299385      -1.172923       5.169798       6.579079       0.431367      19.417004           0.001489
          488              C       5.795122      37.698443       7.146859      -0.124976      36.551225 0.41325361E+03  0.95878680E+04                                 9.587412                            6.757349       0.114667       2.002842                    0.999727      29.208895      83.266430       0.637138       0.414350      -1.066118       0.002987      -0.003347      -0.012592       0.013367      -0.005278      -0.011634       0.018879      -0.013943       0.027735      -0.017775      -0.010996       0.028771             12.641077      11.911684      -4.214115       6.888316       8.447245      -2.316161      17.564302           0.000090
          489              C       5.768520      36.919907       4.921893       0.206242      37.303525 0.43414200E+03  0.10190282E+05                                 9.959889                            7.076209      -0.187467       1.939009                    0.999395      26.856416      76.830163       0.603324       0.432515      -1.055484      -0.020458       0.005387      -0.032417       0.038709       0.009218       0.032479      -0.003889      -0.003726       0.166920      -0.045686      -0.020916       0.066602             13.783497      12.181182      -3.327326       7.713133       9.277799      -1.344493      19.891510          -0.000042
          490              C       6.771207      36.794476       7.371603       0.085918      34.805366 0.36777340E+03  0.82885147E+04                                 9.424345                            6.461318      -0.256594       1.937763                    0.999197      26.007115      73.098105       0.638435       0.425690      -1.058824      -0.003320       0.004802       0.000428       0.005853       0.004635       0.019256      -0.014921       0.014706       0.014332      -0.026544       0.000715       0.025829             13.163863      12.252388      -4.235649       7.474956       8.277390      -1.928056      18.961813           0.000426
          491              C       7.231624      36.842054       8.682609      -0.159027      40.007646 0.44017007E+03  0.10403045E+05                                10.343014                            7.058483       0.024297       1.973279                    0.999604      29.929981      86.884993       0.610566       0.424457      -1.056830       0.001817       0.004670      -0.005497       0.007438       0.014895      -0.030746       0.013638      -0.015840      -0.039185      -0.045237       0.019608       0.025628             14.893146      14.027092      -3.903140       9.887851       8.098391      -2.885564      22.553955           0.000807
          492              C       8.297747      36.037566       9.072166      -0.009977      40.946744 0.43844370E+03  0.10251275E+05                                10.362583                            6.922632       0.042112       2.013168                    0.999465      27.319824      76.400852       0.639119       0.409883      -1.076583       0.011438      -0.010068      -0.035589       0.038714      -0.015860       0.008487      -0.000907       0.015412      -0.038745      -0.016823      -0.008811       0.025634             15.429362      13.343667      -3.127097       9.591132       8.004170      -1.259157      24.940249           0.000430
          493              C       8.901405      35.187665       8.146969      -0.088148      34.554304 0.41823765E+03  0.97531859E+04                                 9.334863                            6.881484      -0.033332       1.961877                    0.999586      29.072499      83.664158       0.618601       0.424592      -1.057396      -0.009813       0.019767       0.008775       0.023749      -0.015001       0.011564      -0.007097       0.014746      -0.048039      -0.020119      -0.008708       0.028827             11.839518       9.610314      -2.045263       5.352730       7.129355       0.364218      18.778885           0.000029
          494              C       8.440987      35.146575       6.839709      -0.167782      36.839170 0.42824301E+03  0.10014188E+05                                 9.563562                            6.858834       0.186108       2.022149                    0.999819      29.665961      84.617228       0.635827       0.411947      -1.068772      -0.001610       0.006290       0.010036       0.011953      -0.028401      -0.005751       0.028071      -0.006649       0.072727      -0.044250      -0.002592       0.046842             12.139754      11.396315      -3.454904       5.783653       8.039040      -0.781917      16.983907          -0.000265
          495              C       7.374865      35.951062       6.450152       0.105159      37.708742 0.40813350E+03  0.93995075E+04                                 9.909420                            6.786901      -0.118477       1.974938                    0.999255      26.283578      73.620462       0.628393       0.423226      -1.065008       0.003384      -0.004872      -0.018081       0.019029      -0.015180       0.013719       0.005079       0.006253       0.085349      -0.032406      -0.000339       0.032745             13.793997      13.342803      -4.374004       8.354153       8.391073      -2.325333      19.648116          -0.000021
          496              C      11.494067      -6.915995      14.578393       0.482873      33.255802 0.37812150E+03  0.85919557E+04                                 9.515120                            6.801698       0.035239       2.030093                    0.999867      24.702443      70.006341       0.587504       0.458812      -1.037855      -0.048888      -0.003561      -0.043047       0.065236       0.037243      -0.067922      -0.031172      -0.092580      -0.130467      -0.102603      -0.000060       0.102662             13.994111      15.308060      -0.552815       9.659569       6.472465       0.788671      20.201810          -0.000925
          497              C       5.203741      37.858476       5.865818      -0.201435      37.989884 0.48767106E+03  0.11782002E+05                                 9.806616                            7.339105       0.111281       1.990851                    0.999806      30.866757      89.528713       0.612102       0.414181      -1.067186      -0.002200       0.015819       0.005829       0.017002      -0.025808       0.009530       0.009588       0.003057      -0.005223      -0.031185       0.004457       0.026729             12.398830      10.143478      -3.141129       5.513270       8.741846      -0.983449      18.311165           0.000062
          498              C      15.218333      -6.840304      19.024578      -0.261939      41.598408 0.52203561E+03  0.12786087E+05                                10.380057                            7.566957       0.196733       2.015745                    0.999760      31.281644      90.365836       0.607988       0.411314      -1.072611       0.033999      -0.014230      -0.014268       0.039522      -0.010150       0.005217       0.017449       0.036903       0.061481      -0.037061       0.010783       0.026277             14.166089      12.869845      -0.886980       5.654855       7.498174       3.701505      22.130248           0.000186
          499              C      14.524637      -6.232613      20.092112       0.235375      30.881146 0.32253526E+03  0.70768160E+04                                 8.864956                            6.149427      -0.100988       1.985568                    0.999461      25.259723      71.444164       0.634924       0.439667      -1.044001       0.035428       0.000995       0.026623       0.044327       0.022869       0.047534      -0.004380      -0.024054       0.096914      -0.062714       0.003444       0.059270             12.532539      11.297399      -1.294940       4.968275       7.102987       3.461834      19.197231          -0.000090
          500              C       6.822364      36.044054       5.052994      -0.275148      41.791617 0.51780222E+03  0.12704589E+05                                10.487991                            7.564799       0.109038       1.983183                    0.999666      31.889426      93.348770       0.602348       0.414441      -1.066540       0.026907      -0.030153       0.009000       0.041403      -0.014654      -0.013473       0.020382       0.001594       0.056875      -0.025344      -0.011826       0.037170             14.223398      13.435125      -3.831469       8.363661       8.795336      -2.018884      20.439734           0.000042
          501              C       3.965729      39.806978       1.239838      -0.140056      38.130349 0.48032272E+03  0.11559844E+05                                 9.893461                            7.311467       0.067707       1.980974                    0.999739      30.418631      88.042705       0.609790       0.417356      -1.065212      -0.008021      -0.019725       0.007434       0.022554       0.015278       0.029134      -0.019726       0.030420      -0.031899      -0.045419       0.007208       0.038211             12.808309       9.264522       2.132780       1.446321      18.649420      -6.849028      10.510985          -0.000002
          502              C       3.935035      38.589434       2.037679      -0.197739      39.825201 0.49817694E+03  0.12119146E+05                                10.199927                            7.463177      -0.043712       1.941269                    0.999675      31.214873      91.318604       0.600513       0.419271      -1.062263      -0.018279       0.012875      -0.020856       0.030575       0.017897       0.019974      -0.015331       0.027998      -0.066286      -0.041060       0.004656       0.036404             13.351815      10.144389       0.792969       2.369776      18.896956      -7.347498      11.014100           0.000004
          503              C      12.496754      11.507195      23.541933       0.016136      41.127119 0.42805637E+03  0.99422868E+04                                10.365265                            6.825806       0.046486       2.017036                    0.999402      27.022835      75.164351       0.646074       0.408167      -1.078397       0.044090       0.015586      -0.026333       0.053669       0.003435       0.009959       0.001174      -0.057570      -0.051231      -0.028799      -0.008788       0.037586             16.007791      15.699987      -8.559505      -5.762252      22.914053       6.708947       9.409334           0.000606
          504              C      12.044522      10.194496      23.508221      -0.170056      40.013924 0.44201611E+03  0.10459318E+05                                10.355193                            7.081761       0.034899       1.977880                    0.999599      29.990103      87.158672       0.608366       0.425477      -1.056024       0.007531      -0.016455      -0.009762       0.020562       0.007773       0.002142      -0.024496       0.067985       0.056203      -0.052697       0.025320       0.027376             15.280058      12.497411      -7.483656      -4.090478      24.796672       6.382495       8.546091           0.000513
          505              C      12.844625       9.197538      22.965090       0.092805      35.301463 0.36214956E+03  0.81231620E+04                                 9.485045                            6.394009      -0.214900       1.953460                    0.999212      25.819248      72.188250       0.645029       0.423341      -1.061233       0.000174       0.022798       0.007108       0.023881      -0.008154      -0.004253       0.002860      -0.017565      -0.018206      -0.010966      -0.004877       0.015843             13.804407      11.615373      -5.700725      -3.784608      22.346133       4.987025       7.451716           0.000490
          506              C      14.099007       9.513277      22.455670       0.096416      37.698681 0.42136003E+03  0.97878813E+04                                 9.935079                            6.906734      -0.201089       1.942343                    0.999086      26.677996      75.199434       0.621080       0.424545      -1.063519      -0.006547      -0.014558       0.003321       0.016304      -0.010141       0.000988       0.014271      -0.046912      -0.056195      -0.023891      -0.014374       0.038265             14.238887      12.638780      -5.590320      -3.995459      22.436109       4.810629       7.641772          -0.000110
          507              C      14.551239      10.825976      22.489382      -0.164944      37.157265 0.42986294E+03  0.10068332E+05                                 9.663452                            6.884935       0.141632       2.008236                    0.999788      29.699407      84.967617       0.632379       0.413524      -1.067033      -0.000679       0.003101       0.006253       0.007013       0.008927      -0.019416      -0.007969       0.049343      -0.062614      -0.028837      -0.014424       0.043261             12.785425      11.446181      -4.171706      -3.637613      19.310046       4.263433       7.600048          -0.000194
          508              C      13.751136      11.822934      23.032513      -0.093550      35.341261 0.41545829E+03  0.96706272E+04                                 9.463650                            6.853901      -0.035110       1.962718                    0.999572      29.053853      83.488520       0.620582       0.424013      -1.057933      -0.025982      -0.014993       0.006967       0.030796       0.014759       0.000598      -0.002538      -0.028914      -0.068428      -0.023061      -0.009085       0.032145             12.438978      13.029084      -5.035983      -4.379534      16.406104       4.315565       7.881745           0.000223
          509              C      12.421041       7.919441      23.006293      -0.124898      35.321880 0.42800433E+03  0.99586198E+04                                 9.286426                            6.826654       0.346480       2.082054                    0.999816      28.741231      80.484708       0.644698       0.408318      -1.076365       0.015080      -0.027898      -0.003061       0.031860      -0.015093      -0.027299       0.020319       0.027205      -0.043902      -0.034834      -0.011245       0.046079             11.970432      11.024160      -3.148565      -3.277448      17.889261       2.999125       6.997876          -0.000197
          510              C      13.464654       6.972222      22.324569      -0.223212      35.384213 0.41625352E+03  0.97542027E+04                                 9.617587                            6.942236      -0.068553       1.942508                    0.999602      30.508193      89.765427       0.602005       0.434182      -1.045167      -0.052237       0.019518       0.031016       0.063809      -0.004130       0.011267       0.010481      -0.063281       0.054352      -0.043336       0.012042       0.031293             12.916265      13.657559      -5.205657      -4.309873      17.463490       3.882337       7.627748           0.000110
          511              C      14.954360       3.743461      21.519237      -0.204845      41.369207 0.47931572E+03  0.11547837E+05                                10.440829                            7.287462       0.074370       1.976696                    0.999855      31.028171      90.320702       0.611878       0.415492      -1.064717       0.007013      -0.028926       0.019593       0.035634      -0.001621       0.028422       0.000208      -0.003521       0.137918      -0.034940      -0.021041       0.055981             15.129084       6.158341       0.342937       1.125572      25.679799      -7.593046      13.549112           0.000003
          512              C      15.116018       2.582144      22.227180      -0.122472      40.864282 0.43438342E+03  0.10255076E+05                                10.483771                            7.019434      -0.085570       1.932833                    0.999647      30.160463      88.142033       0.609928       0.425365      -1.053927       0.012241       0.045285       0.001186       0.046925       0.003111       0.010060       0.039948      -0.036953      -0.042651      -0.040622      -0.010707       0.051329             15.667499       5.733650      -0.787493       1.244928      24.520816      -9.529425      16.748032          -0.000001
          513              C       8.809321      16.111370      26.002879       0.492766      29.167179 0.35389149E+03  0.79316738E+04                                 8.734032                            6.602614       0.009114       2.023192                    0.999853      24.555714      69.753584       0.591587       0.461948      -1.033172       0.024117      -0.047457      -0.029538       0.060879       0.024212       0.079223      -0.040124       0.076851       0.181625      -0.104052      -0.015634       0.119686             11.764955       9.299220      -3.890598      -3.600595      16.580818       5.343166       9.414827           0.001489
          514              C       5.795122      18.213417      29.074380      -0.124976      36.551149 0.41325343E+03  0.95878589E+04                                 9.587371                            6.757331       0.114662       2.002840                    0.999727      29.208943      83.266427       0.637141       0.414348      -1.066120       0.002987       0.012578       0.003398       0.013367       0.012714       0.001246      -0.006453      -0.035464      -0.036836      -0.017774      -0.010997       0.028771             12.640992      11.911596      -3.858329      -7.093620      13.279114       5.105813      12.732266           0.000091
          515              C       5.768520      20.529562      29.512631       0.206243      37.303427 0.43414105E+03  0.10190254E+05                                 9.959870                            7.076201      -0.187466       1.939010                    0.999395      26.856389      76.830065       0.603325       0.432515      -1.055484      -0.020458       0.025380       0.020874       0.038710      -0.032736      -0.008257       0.037277      -0.061557      -0.006572      -0.045686      -0.020916       0.066602             13.783440      12.181140      -5.016035      -6.738095      16.073625       5.268062      13.095555          -0.000039
          516              C       6.771207      18.470767      28.179150       0.085917      34.805076 0.36777135E+03  0.82884453E+04                                 9.424249                            6.461274      -0.256592       1.937763                    0.999197      26.007007      73.097360       0.638442       0.425686      -1.058827      -0.003319      -0.002771       0.003945       0.005854      -0.018996      -0.005614       0.013747       0.016739       0.020427      -0.026544       0.000715       0.025830             13.163675      12.252235      -4.355551      -7.405550      14.620716       5.590379      12.618075           0.000424
          517              C       7.231624      17.311613      27.564850      -0.159023      40.006365 0.44015588E+03  0.10402600E+05                                10.342726                            7.058323       0.024329       1.973291                    0.999604      29.929460      86.882332       0.610580       0.424451      -1.056836       0.001821       0.002424       0.006796       0.007442       0.019173       0.028281      -0.018738      -0.007011      -0.012706      -0.045243       0.019606       0.025636             14.892658      14.026647      -6.611279      -8.323850      16.440528       7.701913      14.210800           0.000809
          518              C       8.297747      17.376491      26.673365      -0.009976      40.945798 0.43843462E+03  0.10250984E+05                                10.362344                            6.922507       0.042138       2.013177                    0.999465      27.319530      76.399116       0.639134       0.409877      -1.076590       0.011440       0.035855       0.009079       0.038715       0.000580      -0.017975      -0.004599       0.024947      -0.010129      -0.016821      -0.008810       0.025631             15.428933      13.343310      -6.742353      -7.503488      19.615197       7.962831      13.328292           0.000427
          519              C       8.901405      18.602685      26.399927      -0.088145      34.553859 0.41823025E+03  0.97529633E+04                                 9.334745                            6.881384      -0.033312       1.961884                    0.999586      29.072341      83.663297       0.618611       0.424588      -1.057400      -0.009811      -0.017483       0.012735       0.023751      -0.002517      -0.018764      -0.003660       0.033382       0.007857      -0.020121      -0.008699       0.028820             11.839387       9.610231      -3.612938      -4.447608      16.181692       4.862245       9.726237           0.000029
          520              C       8.440987      19.755351      27.017973      -0.167782      36.838808 0.42823693E+03  0.10014015E+05                                 9.563526                            6.858797       0.186108       2.022149                    0.999819      29.665742      84.616594       0.635827       0.411949      -1.068770      -0.001609      -0.011837       0.000431       0.011953       0.019178      -0.021718       0.000270      -0.055737      -0.074547      -0.044247      -0.002593       0.046840             12.139725      11.396295      -3.281328      -5.883870      14.070479       4.264196      10.952402          -0.000268
          521              C       7.374865      19.690473      27.909457       0.105159      37.708491 0.40813097E+03  0.93994283E+04                                 9.909357                            6.786866      -0.118478       1.974938                    0.999255      26.283490      73.619966       0.628397       0.423224      -1.065010       0.003384       0.018094       0.004822       0.019029      -0.004291      -0.020006       0.017293      -0.032496      -0.030903      -0.032406      -0.000339       0.032745             13.793885      13.342737      -5.047818      -7.965039      14.819862       6.037012      13.219055          -0.000021
          522              C      11.494067      12.458739      24.178707       0.482875      33.255627 0.37811940E+03  0.85919007E+04                                 9.515092                            6.801684       0.035252       2.030098                    0.999867      24.702437      70.006423       0.587504       0.458812      -1.037854      -0.048888       0.039061       0.018439       0.065236       0.040200       0.066215      -0.032704       0.018058       0.201452      -0.102602      -0.000061       0.102663             13.994058      15.308023      -8.089007      -5.308519      17.452404       5.550604       9.221748          -0.000925
          523              C       5.203741      19.242815      29.853493      -0.201435      37.989947 0.48767211E+03  0.11782037E+05                                 9.806628                            7.339114       0.111277       1.990850                    0.999806      30.866814      89.529004       0.612101       0.414181      -1.067186      -0.002200      -0.012958       0.010785       0.017001       0.004650      -0.027116      -0.005262      -0.004434      -0.027699      -0.031186       0.004457       0.026729             12.398827      10.143478      -3.204040      -5.476931      15.067137       4.635342      11.985867           0.000055
          524              C      15.218333       8.570384      22.021165      -0.261939      41.598334 0.52203424E+03  0.12786048E+05                                10.380067                            7.566964       0.196734       2.015745                    0.999760      31.281560      90.365651       0.607985       0.411316      -1.072610       0.033999       0.019471      -0.005189       0.039522       0.000557      -0.011398       0.012577      -0.015101      -0.094534      -0.037061       0.010783       0.026278             14.166110      12.869859      -4.453775      -3.595582      21.677863       4.485134       7.950609           0.000187
          525              C      14.524637       7.342027      22.013673       0.235375      30.881121 0.32253474E+03  0.70768010E+04                                 8.864948                            6.149420      -0.100990       1.985567                    0.999461      25.259702      71.444062       0.634925       0.439666      -1.044002       0.035428      -0.023554      -0.012450       0.044327      -0.052600      -0.003962       0.017965      -0.047583       0.026326      -0.062714       0.003444       0.059271             12.532527      11.297401      -3.655185      -3.605593      19.171671       3.506042       7.128510          -0.000089
          526              C       6.822364      20.853952      28.688570      -0.275147      41.791479 0.51780085E+03  0.12704552E+05                                10.487986                            7.564803       0.109038       1.983183                    0.999666      31.889362      93.348693       0.602346       0.414442      -1.066538       0.026907       0.007282      -0.030613       0.041403       0.018994      -0.005954       0.002468      -0.037983      -0.061859      -0.025344      -0.011826       0.037170             14.223372      13.435120      -5.327365      -7.499984      15.780158       6.051577      13.454839           0.000030
          527              C       3.965729      22.274780      33.853936      -0.140056      38.130464 0.48032435E+03  0.11559895E+05                                 9.893487                            7.311483       0.067707       1.980974                    0.999739      30.418682      88.042972       0.609788       0.417357      -1.065211      -0.008021       0.003424      -0.020800       0.022554      -0.032871      -0.001336       0.009542       0.048059       0.021017      -0.045420       0.007208       0.038212             12.808345       9.264546      -2.318946       1.123885       6.614177      -0.099528      22.546313          -0.000002
          528              C       3.935035      22.192601      32.400591      -0.197739      39.825295 0.49817828E+03  0.12119190E+05                                10.199955                            7.463195      -0.043711       1.941269                    0.999675      31.214900      91.318804       0.600511       0.419272      -1.062262      -0.018279       0.011624       0.021578       0.030575      -0.026247       0.005512      -0.000624       0.055633       0.016620      -0.041060       0.004657       0.036404             13.351853      10.144410      -2.448774      -0.498168       6.621708       0.260379      23.289441          -0.000001
          529              C      15.347250       0.000000      30.804909       0.173635      40.766660 0.41757866E+03  0.96733447E+04                                10.459849                            6.856153       0.016894       2.012369                    0.999557      26.278280      73.849400       0.626345       0.422138      -1.065568      -0.000000      -0.000000       0.051297       0.051297       0.021515      -0.000000       0.000000      -0.007382       0.055742      -0.031119       0.012539       0.018581             16.863591       6.483196       0.168302       0.000015      10.012618       0.000017      34.094959           0.000001
          530              C      15.347250      -0.000000      27.748391       0.029334      46.920561 0.42844008E+03  0.99834791E+04                                11.457442                            6.894814      -0.074409       1.979276                    0.999449      27.142882      76.368940       0.631725       0.416089      -1.069997       0.000000       0.000000       0.002727       0.002727       0.010872       0.000000      -0.000000      -0.028232      -0.016519      -0.015064      -0.005506       0.020570             20.058528       6.433079      -0.794225       0.000004      11.356145       0.000022      42.386359           0.000001
          531              C      15.347250      -0.000000      26.235115       0.112563      49.645518 0.45730403E+03  0.10833189E+05                                11.847169                            7.134592      -0.151649       1.942675                    0.998992      27.467783      77.970050       0.619427       0.417412      -1.068949      -0.000000       0.000000      -0.048463       0.048463      -0.002592       0.000000       0.000000       0.023465       0.113802      -0.030983      -0.006951       0.037934             20.131578       6.360059      -0.023279       0.000003      18.113565       0.000010      35.921109          -0.000000
          532              C      15.347250       5.051834      22.054876       0.173635      40.766744 0.41757935E+03  0.96733648E+04                                10.459864                            6.856159       0.016893       2.012369                    0.999557      26.278302      73.849479       0.626345       0.422138      -1.065568       0.000000       0.044425      -0.025649       0.051297      -0.010757      -0.018632      -0.010470      -0.025517       0.001337      -0.031119       0.012539       0.018581             16.863625       6.483207      -0.084157      -0.145759      28.074453     -10.427991      16.033215          -0.000000
          533              C      15.347250       2.404811      23.583136       0.029333      46.920717 0.42844147E+03  0.99835206E+04                                11.457469                            6.894827      -0.074411       1.979275                    0.999449      27.142928      76.369131       0.631724       0.416089      -1.069996       0.000000       0.002362      -0.001364       0.002728      -0.005436      -0.009415       0.009689      -0.011450       0.033826      -0.015064      -0.005506       0.020570             20.058581       6.433094       0.397113       0.687818      34.628909     -13.436525      19.113739           0.000001
          534              C      15.347250       1.094276      24.339774       0.112564      49.645649 0.45730517E+03  0.10833223E+05                                11.847191                            7.134604      -0.151649       1.942674                    0.998992      27.467825      77.970218       0.619426       0.417412      -1.068949       0.000000      -0.041970       0.024232       0.048463       0.001296       0.002245      -0.029719      -0.028010      -0.040624      -0.030983      -0.006952       0.037934             20.131616       6.360070       0.011640       0.020161      31.469289      -7.710926      22.565491          -0.000000
          535              C      15.347250      -5.051834      22.054876       0.173635      40.766669 0.41757870E+03  0.96733455E+04                                10.459849                            6.856153       0.016894       2.012369                    0.999557      26.278276      73.849379       0.626345       0.422138      -1.065568       0.000000      -0.044425      -0.025649       0.051297      -0.010757       0.018632       0.010470      -0.025517       0.001337      -0.031119       0.012539       0.018581             16.863591       6.483196      -0.084143       0.145760      28.074372      10.427962      16.033205           0.000000
          536              C      15.347250      -2.404811      23.583136       0.029333      46.920586 0.42844033E+03  0.99834862E+04                                11.457446                            6.894815      -0.074409       1.979276                    0.999449      27.142885      76.368943       0.631725       0.416089      -1.069997      -0.000000      -0.002362      -0.001364       0.002728      -0.005436       0.009415      -0.009689      -0.011451       0.033826      -0.015064      -0.005506       0.020570             20.058534       6.433081       0.397117      -0.687816      34.628803      13.436490      19.113719           0.000001
          537              C      15.347250      -1.094276      24.339774       0.112564      49.645492 0.45730385E+03  0.10833183E+05                                11.847164                            7.134590      -0.151649       1.942674                    0.998992      27.467781      77.970039       0.619427       0.417412      -1.068949      -0.000000       0.041970       0.024232       0.048463       0.001296      -0.002245       0.029719      -0.028010      -0.040624      -0.030983      -0.006951       0.037934             20.131567       6.360056       0.011642      -0.020159      31.469195       7.710897      22.565451          -0.000000
          538              C       5.115750      21.626000       6.652422       0.173635      40.766673 0.41757879E+03  0.96733483E+04                                10.459851                            6.856154       0.016896       2.012370                    0.999557      26.278283      73.849408       0.626345       0.422138      -1.065568      -0.000000      -0.000000      -0.051297       0.051297      -0.021515       0.000000      -0.000000      -0.007382       0.055742      -0.031119       0.012539       0.018581             16.863600       6.483198      -0.168301      -0.000012      10.012625       0.000020      34.094978          -0.000000
          539              C       5.115750      21.626000       9.708940       0.029334      46.920585 0.42844018E+03  0.99834830E+04                                11.457449                            6.894816      -0.074408       1.979277                    0.999449      27.142886      76.368976       0.631725       0.416089      -1.069996       0.000000      -0.000000      -0.002727       0.002727      -0.010872       0.000000      -0.000000      -0.028232      -0.016518      -0.015064      -0.005506       0.020570             20.058546       6.433083       0.794227      -0.000006      11.356159       0.000013      42.386397           0.000001
          540              C       5.115750      21.626000      11.222216       0.112563      49.645544 0.45730412E+03  0.10833192E+05                                11.847177                            7.134595      -0.151648       1.942675                    0.998992      27.467786      77.970088       0.619427       0.417412      -1.068949       0.000000      -0.000000       0.048463       0.048463       0.002592      -0.000000       0.000000       0.023465       0.113802      -0.030983      -0.006952       0.037934             20.131599       6.360063       0.023279      -0.000004      18.113583       0.000001      35.921151          -0.000001
          541              C       5.115750      16.574166      15.402455       0.173635      40.766731 0.41757932E+03  0.96733638E+04                                10.459861                            6.856159       0.016895       2.012369                    0.999557      26.278300      73.849470       0.626345       0.422138      -1.065568       0.000000      -0.044425       0.025649       0.051297       0.010757       0.018632      -0.010470      -0.025517       0.001337      -0.031119       0.012539       0.018581             16.863622       6.483207       0.084157       0.145760      28.074440     -10.427985      16.033219          -0.000000
          542              C       5.115750      19.221189      13.874195       0.029333      46.920738 0.42844150E+03  0.99835221E+04                                11.457475                            6.894829      -0.074410       1.979276                    0.999449      27.142929      76.369149       0.631724       0.416089      -1.069996       0.000000      -0.002362       0.001364       0.002727       0.005436       0.009415       0.009689      -0.011450       0.033826      -0.015064      -0.005506       0.020570             20.058600       6.433098      -0.397114      -0.687818      34.628945     -13.436540      19.113758           0.000001
          543              C       5.115750      20.531724      13.117557       0.112564      49.645679 0.45730530E+03  0.10833228E+05                                11.847200                            7.134607      -0.151649       1.942675                    0.998992      27.467829      77.970258       0.619426       0.417412      -1.068949      -0.000000       0.041971      -0.024232       0.048463      -0.001296      -0.002245      -0.029719      -0.028010      -0.040624      -0.030983      -0.006952       0.037934             20.131642       6.360075      -0.011641      -0.020161      31.469335      -7.710945      22.565517          -0.000000
          544              C       5.115750      26.677834      15.402455       0.173636      40.766660 0.41757855E+03  0.96733412E+04                                10.459848                            6.856152       0.016894       2.012369                    0.999557      26.278271      73.849360       0.626345       0.422137      -1.065568       0.000000       0.044425       0.025649       0.051297       0.010757      -0.018632       0.010470      -0.025517       0.001337      -0.031119       0.012539       0.018581             16.863593       6.483196       0.084142      -0.145760      28.074373      10.427968      16.033211           0.000000
          545              C       5.115750      24.030811      13.874195       0.029332      46.920616 0.42844055E+03  0.99834930E+04                                11.457452                            6.894818      -0.074408       1.979276                    0.999449      27.142893      76.368983       0.631725       0.416089      -1.069997      -0.000000       0.002362       0.001364       0.002728       0.005436      -0.009415      -0.009689      -0.011451       0.033826      -0.015064      -0.005506       0.020570             20.058551       6.433084      -0.397120       0.687816      34.628836      13.436499      19.113732           0.000000
          546              C       5.115750      22.720276      13.117557       0.112564      49.645503 0.45730380E+03  0.10833183E+05                                11.847170                            7.134592      -0.151648       1.942675                    0.998992      27.467779      77.970060       0.619427       0.417412      -1.068949      -0.000000      -0.041970      -0.024232       0.048463      -0.001296       0.002245       0.029719      -0.028010      -0.040624      -0.030983      -0.006951       0.037934             20.131584       6.360060      -0.011644       0.020158      31.469226       7.710900      22.565466          -0.000001
          547              C      15.347250      -1.364601      25.759407      -0.249686      47.966441 0.54640556E+03  0.13626767E+05                                11.695542                            7.924167      -0.207252       1.891080                    0.998733      32.197147      95.913708       0.569908       0.430947      -1.053158      -0.000000      -0.035177       0.020309       0.040619      -0.001695      -0.002936       0.016322      -0.012988       0.050681      -0.015217      -0.011376       0.026594             17.536048       6.170484       0.104601       0.181174      19.079714       7.169167      27.357945           0.000001
          548              C      15.347250       1.364601      25.759407      -0.249686      47.966459 0.54640700E+03  0.13626794E+05                                11.695462                            7.924120      -0.207255       1.891079                    0.998733      32.197332      95.913815       0.569917       0.430940      -1.053163      -0.000000       0.035177       0.020309       0.040619      -0.001695       0.002936      -0.016321      -0.012988       0.050680      -0.015218      -0.011376       0.026593             17.535898       6.170441       0.104597      -0.181168      19.079560      -7.169078      27.357694           0.000002
          549              C      15.347250       0.000000      23.395849      -0.249685      47.966491 0.54640743E+03  0.13626807E+05                                11.695467                            7.924123      -0.207255       1.891079                    0.998733      32.197329      95.913801       0.569917       0.430940      -1.053163       0.000000      -0.000000      -0.040619       0.040619       0.003390       0.000000      -0.000000      -0.041257      -0.034127      -0.015218      -0.011376       0.026593             17.535908       6.170444      -0.209195       0.000000      31.496783       0.000001      14.940497           0.000001
          550              C       5.115750      22.990601      11.697924      -0.249685      47.966481 0.54640591E+03  0.13626780E+05                                11.695554                            7.924172      -0.207251       1.891081                    0.998733      32.197149      95.913768       0.569908       0.430947      -1.053158       0.000000       0.035177      -0.020309       0.040619       0.001695       0.002936       0.016322      -0.012988       0.050681      -0.015218      -0.011376       0.026594             17.536073       6.170490      -0.104602      -0.181175      19.079740       7.169177      27.357988          -0.000000
          551              C       5.115750      20.261399      11.697924      -0.249686      47.966507 0.54640743E+03  0.13626809E+05                                11.695475                            7.924126      -0.207254       1.891080                    0.998733      32.197338      95.913880       0.569916       0.430941      -1.053163       0.000000      -0.035177      -0.020309       0.040619       0.001695      -0.002936      -0.016321      -0.012989       0.050681      -0.015218      -0.011376       0.026593             17.535928       6.170448      -0.104598       0.181168      19.079594      -7.169102      27.357741           0.000001
          552              C       5.115750      21.626000      14.061482      -0.249685      47.966527 0.54640775E+03  0.13626818E+05                                11.695476                            7.924127      -0.207254       1.891080                    0.998733      32.197334      95.913853       0.569916       0.430940      -1.053163      -0.000000       0.000000       0.040619       0.040619      -0.003390      -0.000000      -0.000000      -0.041258      -0.034127      -0.015218      -0.011376       0.026593             17.535930       6.170448       0.209194      -0.000000      31.496828      -0.000004      14.940512           0.000000
          553              C       5.115750      40.663368       1.494548       0.052221      45.185359 0.49119423E+03  0.11841569E+05                                11.217476                            7.441784      -0.290711       1.901204                    0.998632      28.050012      80.227948       0.600922       0.422797      -1.065915      -0.000000      -0.014985       0.008652       0.017303       0.004834       0.008373      -0.021061      -0.066760       0.018121      -0.039224      -0.003296       0.042520             16.750239      10.254095       1.273196       2.205246      26.188787     -10.722218      13.807835           0.000005
          554              C       5.115750      41.964172       0.743528       0.083018      48.775424 0.48322145E+03  0.11610769E+05                                11.777448                            7.372756      -0.292291       1.900276                    0.998817      27.896762      79.858621       0.604292       0.421837      -1.065697      -0.000000       0.007335      -0.004235       0.008470       0.011035       0.019114      -0.005176      -0.005967      -0.005987      -0.025606       0.006970       0.018636             18.017745       6.296908       0.076016       0.131664      28.690136      -8.334580      19.066190           0.000000
[truncated: 56,340 more chars]
