# Supplementary material for: A collection of forcefield precursors for metal–organic frameworks
Source: RSC Adv. 2019 Nov 13;9(63):36492–507. doi: 10.1039/c9ra07327b (PMC9075174; doi:10.1039/c9ra07327b)
Supplement: RA-009-C9RA07327B-s5916 [file RA-009-C9RA07327B-s5916.xyz]

   94
jmolscript: load "" {1 1 1} spacegroup "x,y,z" unitcell [{      9.490200     0.000000     0.000000 }, {      0.410541    13.906241     0.000000 }, {      4.106787     1.907423    16.119787 }]
Pr     8.554178     1.704556     7.201192     2.073435
Pr     5.453350    14.109108     8.918595     2.073435
H     10.748035    12.953781    15.384725     0.127178
H      7.195097    11.127151     1.663562     0.126293
H     10.141280     8.177020     4.984238     0.142023
H      2.049235     6.170314     4.748889     0.141735
H      0.475062     6.998483     1.159013     0.287042
H     12.606583    12.397417    12.010853     0.102447
H     11.320820    13.626384    10.503653     0.101923
H      7.962506    12.258692    12.225246     0.113311
H      9.245826    11.152419    13.829165     0.118085
H      6.638517     9.071571     3.976751     0.119796
H      5.894396    10.509617     5.646761     0.123789
H      9.415739    12.452596     5.590342     0.112990
H     10.137999    11.057691     3.873585     0.117085
H      3.259493     2.859883     0.735062     0.127178
H      6.812431     4.686513    14.456225     0.126293
H      3.866248     7.636644    11.135549     0.142023
H     11.958293     9.643350    11.370898     0.141735
H      4.042266     8.815181    14.960774     0.287042
H      1.400945     3.416247     4.108934     0.102447
H      2.686708     2.187280     5.616134     0.101923
H      6.045022     3.554972     3.894541     0.113311
H      4.761702     4.661245     2.290622     0.118085
H      7.369011     6.742093    12.143036     0.119796
H      8.113132     5.304047    10.473026     0.123789
H      4.591789     3.361068    10.529445     0.112990
H      3.869529     4.755973    12.246202     0.117085
C     11.930455    11.171961    15.310574     0.195757
C     11.288177    12.332625    15.858646    -0.191593
C      7.484762    10.469654     1.042950    -0.191238
C      8.329913     9.340416     1.336330     0.195086
C      8.882645     9.072390     2.596898    -0.086466
C      9.754404     8.003958     2.887054     0.190940
C     10.293446     7.691265     4.181473    -0.181602
C      1.557287     6.593091     4.055738    -0.192621
C      1.490444     6.163388     2.680721     0.195228
C     11.869705    10.771049    13.979079    -0.090503
C     11.054701    11.594536    13.040908     0.113391
C     11.659399    12.365155    12.067273    -0.167263
C     10.888148    13.096695    11.162952    -0.091267
C      9.527328    13.068661    11.208088    -0.028589
C      8.910695    12.307339    12.189783    -0.095846
C      9.678109    11.616780    13.123119    -0.147523
C      8.698224    13.796694    10.168362     0.672016
C      8.472768     9.937568     3.726895     0.110762
C      7.204365     9.769940     4.284639    -0.154835
C      6.768971    10.620622     5.292126    -0.090585
C      7.575892    11.624805     5.787004    -0.037601
C      8.838364    11.776207     5.256663    -0.095730
C      9.267174    10.936133     4.233056    -0.148493
C      7.027880    12.528927     6.834790     0.650513
C      2.150121     1.646844     8.382289     0.524392
C      2.077073     4.641703     0.809213     0.195757
C      2.719351     3.481039     0.261141    -0.191593
C      6.522766     5.344010    15.076837    -0.191238
C      5.677615     6.473248    14.783457     0.195086
C      5.124883     6.741274    13.522889    -0.086466
C      4.253124     7.809706    13.232733     0.190940
C      3.714082     8.122399    11.938314    -0.181601
C     12.450241     9.220573    12.064049    -0.192621
C     12.517084     9.650276    13.439066     0.195228
C      2.137823     5.042615     2.140708    -0.090503
C      2.952827     4.219128     3.078879     0.113391
C      2.348129     3.448509     4.052514    -0.167263
C      3.119380     2.716969     4.956835    -0.091267
C      4.480200     2.745003     4.911699    -0.028589
C      5.096833     3.506325     3.930004    -0.095847
C      4.329419     4.196884     2.996668    -0.147523
C      5.309304     2.016970     5.951425     0.672016
C      5.534760     5.876096    12.392892     0.110762
C      6.803163     6.043724    11.835148    -0.154835
C      7.238557     5.193042    10.827661    -0.090585
C      6.431636     4.188859    10.332783    -0.037601
C      5.169164     4.037457    10.863124    -0.095730
C      4.740354     4.877531    11.886731    -0.148493
C      6.979648     3.284737     9.284997     0.650513
C      2.367207    14.166820     7.737498     0.524392
N      8.524027     8.619537     0.191825    -0.440602
N      0.685924     7.043761     2.011749    -0.289525
N      5.483501     7.194127    15.927962    -0.440602
N      3.831404     8.769903    14.108038    -0.289525
O      9.301422    14.593064     9.412344    -0.622250
O      7.458873    13.522661    10.144182    -0.725343
O      7.684499    13.566061     7.173305    -0.752552
O      5.951275    12.225757     7.363519    -0.604174
O     10.766228     2.508017     8.103417    -0.612787
O      3.151032     1.822687     9.104456    -0.616229
O      4.706106     1.220600     6.707443    -0.622250
O      6.548655     2.291003     5.975605    -0.725343
O      6.323029     2.247603     8.946482    -0.752552
O      8.056253     3.587907     8.756268    -0.604174
O      3.241300    13.305647     8.016370    -0.612787
O     10.856496    13.990977     7.015331    -0.616229

The following XYZ coordinates are in angstroms. Other properties are in atomic units.
The sperically averaged electron density of each atom fit to a function of the form exp(a - br)
eigen_1, eigen_2 and eigen_3 are the three eigenvalues of traceless quadrupole moment tensor
  atom number  atomic symbol              X              Y              Z     net charge C6 coefficient C8 coefficient C10 coefficient fluctuating dipole atomic polarizability isotropic forcefield polarizability              a              b squared Pearson coefficient          <r^3>          <r^4>         wp_QDO          m_QDO          q_QDO       dipole_x       dipole_y       dipole_z         dipole            Qxy            Qxz            Qyz     Q(x^2-y^2)  Q(3z^2 - R^2)        eigen_1        eigen_2        eigen_3 static polarizability      alpha(xx)      alpha(xy)      alpha(xz)      alpha(yy)      alpha(yz)      alpha(zz) atomic spin moment
            1             Pr       8.554178       1.704556       7.201192       2.073435     152.418758 0.35321225E+04  0.12531449E+06                                18.638371                           15.790128       2.646091       2.460536                    0.999637      88.041190     215.508557       0.652189       0.264708      -1.333368      -0.018447      -0.018285       0.025803       0.036612       0.060627      -0.040900      -0.067119      -0.244933       0.282175      -0.185997       0.018564       0.167433             22.512988      31.091260      -2.715753       3.475854      18.006441      -0.302477      18.441263           0.000025
            2             Pr       5.453350      14.109108       8.918595       2.073435     152.418723 0.35321215E+04  0.12531445E+06                                18.638368                           15.790125       2.646091       2.460536                    0.999637      88.041186     215.508536       0.652189       0.264708      -1.333368       0.018447       0.018285      -0.025803       0.036612       0.060627      -0.040900      -0.067120      -0.244933       0.282176      -0.185998       0.018564       0.167433             22.512984      31.091254      -2.715753       3.475854      18.006438      -0.302477      18.441260           0.000026
            3              H      10.748035      12.953781      15.384725       0.127178       1.289634 0.94490915E+01  0.95355456E+02                                 1.864232                            1.731262      -1.049598       2.381284                    0.998073       3.384912       9.176204       0.510251       1.189506      -0.732232      -0.021464       0.028963      -0.013592       0.038526      -0.018032       0.003689      -0.000709      -0.016183       0.002850      -0.020584       0.000929       0.019655              1.916390       1.808083      -0.420595       0.405853       1.924289      -0.341105       2.016798           0.000000
            4              H       7.195097      11.127151       1.663562       0.126293       1.330178 0.97750490E+01  0.99731850E+02                                 1.923421                            1.776206      -1.075191       2.369890                    0.997813       3.440908       9.455558       0.496012       1.210317      -0.727258      -0.014701       0.029385       0.020188       0.038564      -0.017139       0.002015       0.008514      -0.016816       0.005202      -0.021676       0.001307       0.020370              1.993430       1.582305      -0.270281      -0.185002       2.068464       0.575054       2.329521          -0.000000
            5              H      10.141280       8.177020       4.984238       0.142023       1.175893 0.83435694E+01  0.81364962E+02                                 1.736336                            1.613765      -0.940795       2.447253                    0.998819       3.173958       8.372172       0.536612       1.170470      -0.737498      -0.001780       0.014433       0.039099       0.041716      -0.008889       0.004479       0.005601      -0.004403       0.058265      -0.020105      -0.000673       0.020778              1.793637       1.447763      -0.196063      -0.133532       1.826451       0.469860       2.106698          -0.000000
            6              H       2.049235       6.170314       4.748889       0.141735       1.178210 0.83453620E+01  0.81571148E+02                                 1.753633                            1.625105      -0.942134       2.446041                    0.998824       3.201894       8.518365       0.528039       1.186722      -0.733299       0.019529      -0.010121       0.035440       0.041711      -0.010626       0.009959       0.001370       0.000624       0.048978      -0.020575       0.000464       0.020111              1.821728       1.704868      -0.359892       0.393815       1.804728      -0.352255       1.955590          -0.000000
            7              H       0.475062       6.998483       1.159013       0.287042       0.776835 0.50609778E+01  0.45186652E+02                                 1.481396                            1.378488      -1.552816       2.196582                    0.998327       3.196847       9.098462       0.487223       1.408001      -0.678782      -0.005860      -0.000926      -0.020884       0.021711      -0.001340       0.001006       0.000243      -0.002846      -0.000902      -0.002324       0.000209       0.002115              1.529074       1.270829      -0.136999       0.182008       1.332892       0.063034       1.983500          -0.000000
            8              H      12.606583      12.397417      12.010853       0.102447       1.428698 0.11230135E+02  0.11898621E+03                                 2.036932                            1.917232      -1.078857       2.350031                    0.997169       3.701588      10.469976       0.470976       1.227427      -0.722493       0.032632       0.002545       0.000928       0.032744       0.002060       0.002568      -0.010397       0.020124      -0.008161      -0.016889       0.005011       0.011878              2.086270       2.780015       0.010552      -0.049690       1.742851      -0.184735       1.735943           0.000001
            9              H      11.320820      13.626384      10.503653       0.101923       1.213688 0.86915769E+01  0.87713163E+02                                 1.908057                            1.738920      -1.432891       2.187189                    0.991852       3.936848      11.427228       0.465209       1.304644      -0.700703       0.011798       0.023224      -0.027620       0.037966       0.003398       0.000297      -0.008210      -0.000653       0.002377      -0.008774      -0.000290       0.009064              2.030166       1.824246       0.265699      -0.344549       1.946102      -0.691021       2.320150           0.000000
           10              H       7.962506      12.258692      12.225246       0.113311       1.278896 0.94248819E+01  0.94801127E+02                                 1.832032                            1.708630      -1.043348       2.377943                    0.997598       3.407037       9.142434       0.524224       1.161586      -0.738528      -0.039932      -0.004611       0.002270       0.040262       0.006152      -0.007823      -0.010606       0.019636      -0.008578      -0.016585      -0.002089       0.018674              1.888770       2.607033      -0.000275       0.053004       1.493408      -0.132887       1.565870           0.000002
           11              H       9.245826      11.152419      13.829165       0.118085       1.206679 0.89428729E+01  0.88684807E+02                                 1.760423                            1.664715      -0.957917       2.424429                    0.998340       3.293566       8.744751       0.531496       1.162074      -0.739242      -0.020646      -0.016428       0.029629       0.039674       0.001781      -0.005046      -0.013602       0.020382      -0.001511      -0.019692       0.004665       0.015027              1.797997       1.732455       0.195535      -0.233329       1.645262      -0.409801       2.016274           0.000001
           12              H       6.638517       9.071571       3.976751       0.119796       1.194464 0.88627246E+01  0.87880921E+02                                 1.762564                            1.668127      -0.914353       2.444231                    0.998728       3.308015       8.844485       0.524634       1.177395      -0.735245      -0.024742      -0.027082      -0.010518       0.038160       0.010320      -0.006186       0.010714       0.006775      -0.022457      -0.019634       0.004923       0.014711              1.804264       1.790039       0.411549       0.110820       1.994234       0.315823       1.628519           0.000000
           13              H       5.894396      10.509617       5.646761       0.123789       1.149556 0.83226901E+01  0.80899770E+02                                 1.688934                            1.592838      -0.914824       2.448736                    0.998729       3.205636       8.370652       0.551203       1.143169      -0.743795      -0.038858      -0.005150       0.014784       0.041893       0.009013      -0.005762       0.005676       0.015135      -0.030115      -0.016297      -0.000814       0.017110              1.728202       2.127624       0.072426      -0.366715       1.467272       0.099719       1.589711           0.000000
           14              H       9.415739      12.452596       5.590342       0.112990       1.214388 0.85450450E+01  0.85197961E+02                                 1.857742                            1.686751      -1.322474       2.242610                    0.994388       3.709665      10.432250       0.492008       1.248587      -0.714015       0.028866       0.020630       0.015953       0.038902       0.007608      -0.007549       0.006117       0.015055      -0.004920      -0.015484       0.002162       0.013322              1.984459       1.939003       0.529205       0.280404       2.210418       0.551220       1.803956           0.000000
           15              H      10.137999      11.057691       3.873585       0.117085       1.240631 0.94088165E+01  0.94415746E+02                                 1.794103                            1.710297      -0.875588       2.460804                    0.999007       3.289876       8.761875       0.523549       1.165841      -0.739287       0.035941       0.007751      -0.011623       0.038561       0.010363      -0.006245       0.009749       0.015049      -0.013801      -0.019462       0.004267       0.015195              1.812696       2.219535       0.107958      -0.317247       1.586363       0.094519       1.632190           0.000001
           16              H       3.259493       2.859883       0.735062       0.127178       1.289634 0.94490926E+01  0.95355475E+02                                 1.864233                            1.731262      -1.049598       2.381284                    0.998073       3.384912       9.176206       0.510251       1.189506      -0.732232       0.021464      -0.028963       0.013592       0.038526      -0.018032       0.003689      -0.000709      -0.016183       0.002850      -0.020584       0.000929       0.019655              1.916391       1.808084      -0.420595       0.405853       1.924290      -0.341106       2.016798           0.000000
           17              H       6.812431       4.686513      14.456225       0.126293       1.330179 0.97750589E+01  0.99731990E+02                                 1.923423                            1.776208      -1.075191       2.369890                    0.997813       3.440909       9.455567       0.496011       1.210318      -0.727257       0.014701      -0.029385      -0.020188       0.038564      -0.017139       0.002015       0.008514      -0.016816       0.005202      -0.021676       0.001307       0.020370              1.993432       1.582307      -0.270282      -0.185002       2.068467       0.575055       2.329524          -0.000000
           18              H       3.866248       7.636644      11.135549       0.142023       1.175894 0.83435786E+01  0.81365082E+02                                 1.736337                            1.613767      -0.940796       2.447253                    0.998819       3.173959       8.372179       0.536611       1.170471      -0.737497       0.001780      -0.014433      -0.039099       0.041716      -0.008889       0.004479       0.005601      -0.004403       0.058265      -0.020105      -0.000673       0.020778              1.793639       1.447765      -0.196063      -0.133532       1.826453       0.469860       2.106701          -0.000000
           19              H      11.958293       9.643350      11.370898       0.141735       1.178210 0.83453575E+01  0.81571092E+02                                 1.753632                            1.625104      -0.942134       2.446041                    0.998824       3.201893       8.518361       0.528039       1.186721      -0.733299      -0.019529       0.010121      -0.035440       0.041711      -0.010626       0.009959       0.001370       0.000624       0.048978      -0.020574       0.000464       0.020111              1.821728       1.704867      -0.359892       0.393815       1.804727      -0.352255       1.955589          -0.000000
           20              H       4.042266       8.815181      14.960774       0.287042       0.776834 0.50609771E+01  0.45186646E+02                                 1.481396                            1.378488      -1.552816       2.196582                    0.998327       3.196847       9.098463       0.487223       1.408001      -0.678782       0.005860       0.000926       0.020884       0.021711      -0.001340       0.001006       0.000243      -0.002846      -0.000902      -0.002324       0.000209       0.002115              1.529074       1.270829      -0.136999       0.182008       1.332892       0.063034       1.983500          -0.000000
           21              H       1.400945       3.416247       4.108934       0.102447       1.428698 0.11230128E+02  0.11898611E+03                                 2.036931                            1.917231      -1.078857       2.350031                    0.997169       3.701587      10.469970       0.470976       1.227426      -0.722494      -0.032632      -0.002545      -0.000928       0.032744       0.002060       0.002568      -0.010397       0.020124      -0.008161      -0.016889       0.005011       0.011878              2.086268       2.780013       0.010552      -0.049690       1.742850      -0.184734       1.735942           0.000001
           22              H       2.686708       2.187280       5.616134       0.101923       1.213687 0.86915712E+01  0.87713099E+02                                 1.908057                            1.738920      -1.432891       2.187189                    0.991852       3.936847      11.427228       0.465209       1.304645      -0.700702      -0.011798      -0.023224       0.027620       0.037966       0.003398       0.000297      -0.008210      -0.000653       0.002377      -0.008774      -0.000290       0.009064              2.030166       1.824246       0.265699      -0.344549       1.946102      -0.691021       2.320150           0.000000
           23              H       6.045022       3.554972       3.894541       0.113311       1.278895 0.94248731E+01  0.94801014E+02                                 1.832031                            1.708629      -1.043348       2.377943                    0.997598       3.407035       9.142427       0.524224       1.161586      -0.738528       0.039932       0.004611      -0.002270       0.040262       0.006152      -0.007823      -0.010606       0.019636      -0.008578      -0.016585      -0.002089       0.018674              1.888769       2.607031      -0.000275       0.053004       1.493407      -0.132887       1.565869           0.000002
           24              H       4.761702       4.661245       2.290622       0.118085       1.206680 0.89428741E+01  0.88684822E+02                                 1.760423                            1.664715      -0.957917       2.424429                    0.998340       3.293566       8.744751       0.531496       1.162074      -0.739242       0.020646       0.016428      -0.029629       0.039674       0.001781      -0.005046      -0.013602       0.020382      -0.001511      -0.019692       0.004665       0.015027              1.797997       1.732456       0.195535      -0.233329       1.645262      -0.409801       2.016274           0.000001
           25              H       7.369011       6.742093      12.143036       0.119796       1.194464 0.88627315E+01  0.87881014E+02                                 1.762566                            1.668128      -0.914354       2.444231                    0.998728       3.308016       8.844491       0.524634       1.177396      -0.735245       0.024742       0.027082       0.010518       0.038160       0.010320      -0.006186       0.010714       0.006775      -0.022457      -0.019634       0.004923       0.014711              1.804265       1.790040       0.411549       0.110820       1.994236       0.315824       1.628521           0.000000
           26              H       8.113132       5.304047      10.473026       0.123789       1.149556 0.83226856E+01  0.80899719E+02                                 1.688934                            1.592838      -0.914823       2.448736                    0.998729       3.205635       8.370650       0.551203       1.143170      -0.743794       0.038858       0.005150      -0.014784       0.041893       0.009013      -0.005762       0.005676       0.015135      -0.030115      -0.016297      -0.000814       0.017110              1.728202       2.127623       0.072426      -0.366715       1.467272       0.099719       1.589710           0.000000
           27              H       4.591789       3.361068      10.529445       0.112990       1.214387 0.85450432E+01  0.85197942E+02                                 1.857742                            1.686751      -1.322473       2.242610                    0.994388       3.709665      10.432251       0.492008       1.248587      -0.714015      -0.028866      -0.020630      -0.015953       0.038902       0.007608      -0.007549       0.006117       0.015055      -0.004920      -0.015484       0.002162       0.013322              1.984459       1.939003       0.529205       0.280404       2.210418       0.551220       1.803956           0.000000
           28              H       3.869529       4.755973      12.246202       0.117085       1.240631 0.94088206E+01  0.94415797E+02                                 1.794104                            1.710297      -0.875588       2.460804                    0.999007       3.289877       8.761878       0.523549       1.165840      -0.739287      -0.035941      -0.007751       0.011623       0.038561       0.010363      -0.006245       0.009749       0.015049      -0.013801      -0.019462       0.004267       0.015195              1.812696       2.219536       0.107958      -0.317247       1.586363       0.094519       1.632190           0.000001
           29              C      11.930455      11.171961      15.310574       0.195757      41.595256 0.38424922E+03  0.87766049E+04                                10.664187                            6.652403      -0.172589       1.949410                    0.999653      26.443748      75.423154       0.620893       0.431892      -1.052432       0.021062      -0.016910       0.041585       0.049587       0.006670      -0.005159       0.006708       0.004451      -0.001465      -0.012665       0.005364       0.007301             14.748296       7.192145      -1.912778       2.604833       9.472107       4.044986      27.580638           0.000001
           30              C      11.288177      12.332625      15.858646      -0.191593      36.710769 0.45809752E+03  0.10936359E+05                                 9.578726                            7.119709       0.102541       1.984242                    0.999767      30.866278      90.082883       0.618292       0.414952      -1.062731       0.006244      -0.005076       0.008217       0.011501      -0.019217      -0.001218      -0.005585      -0.014177      -0.069275      -0.024489      -0.007814       0.032303             11.202984       7.537184      -2.997197       2.812820       9.310720       0.259792      16.761046           0.000000
           31              C       7.484762      10.469654       1.042950      -0.191238      37.002000 0.46159424E+03  0.11046726E+05                                 9.638560                            7.149356       0.089340       1.979160                    0.999802      30.994451      90.725953       0.616351       0.415245      -1.061974       0.003014      -0.005884      -0.011426       0.013200      -0.015809      -0.010213       0.011661      -0.018811      -0.070917      -0.028048      -0.006169       0.034217             11.315781       7.075745      -2.734028       1.643192       9.588421       2.083223      17.283178          -0.000000
           32              C       8.329913       9.340416       1.336330       0.195086      41.208833 0.38555496E+03  0.88178196E+04                                10.608333                            6.673382      -0.198828       1.940703                    0.999641      26.516554      75.789657       0.618293       0.433149      -1.051201       0.001882      -0.017971      -0.043038       0.046677       0.001700       0.002160      -0.014041       0.012524      -0.014005      -0.018619       0.008785       0.009834             14.545333       8.745581      -2.896407       6.015691       8.965750      -1.115099      25.924668           0.000000
           33              C       8.882645       9.072390       2.596898      -0.086466      54.708283 0.47723815E+03  0.11392584E+05                                12.319244                            7.218905      -0.001156       1.991608                    0.999299      28.284012      79.813695       0.626585       0.409486      -1.077297      -0.013006       0.023899       0.025395       0.037218       0.023421      -0.028290       0.032013      -0.003443      -0.028560      -0.056978       0.025365       0.031613             17.560610      12.512261      -7.833271       2.717599      17.602903       2.075789      22.566665          -0.000001
           34              C       9.754404       8.003958       2.887054       0.190940      40.313227 0.37757294E+03  0.85569321E+04                                10.398927                            6.559710       0.068275       2.033922                    0.999462      25.786537      72.443385       0.632396       0.427366      -1.058842       0.026329      -0.051754      -0.038680       0.069770      -0.019254       0.001524       0.015085      -0.008254       0.052637      -0.030953       0.004077       0.026876             14.208859      12.693338     -10.176875       1.569980      19.483716      -0.240247      10.449524           0.000001
           35              C      10.293446       7.691265       4.181473      -0.181602      35.383573 0.43945732E+03  0.10341050E+05                                 9.236886                            6.908976       0.138437       2.002189                    0.999747      30.032808      85.878159       0.639023       0.407326      -1.071998       0.014584      -0.013667       0.012346       0.023492       0.005994       0.009985       0.002386       0.013621       0.096125      -0.025126      -0.009442       0.034568             10.783344       8.341971      -5.030584       0.459038      12.788901       1.756832      11.219158          -0.000002
           36              C       1.557287       6.593091       4.055738      -0.192621      35.984736 0.44833677E+03  0.10605175E+05                                 9.347372                            6.982344       0.135673       1.998545                    0.999712      30.280454      86.873578       0.634985       0.407783      -1.071466       0.001156       0.016719       0.013584       0.021573       0.006003       0.013604       0.000624       0.015189       0.102282      -0.027014      -0.011062       0.038076             10.947200       8.907823      -5.413195       1.546306      12.884538       0.014407      11.049238          -0.000001
           37              C       1.490444       6.163388       2.680721       0.195228      39.702756 0.37741955E+03  0.85549209E+04                                10.293814                            6.564774       0.030984       2.022259                    0.999532      25.778171      72.490660       0.631056       0.428200      -1.058038      -0.038138       0.051272      -0.030910       0.070984      -0.020883       0.014212      -0.003125      -0.012031       0.043123      -0.031021       0.004683       0.026339             13.874335      11.032301      -8.977408      -0.936785      19.345835       3.543052      11.244869           0.000000
           38              C      11.869705      10.771049      13.979079      -0.090503      54.217506 0.47612107E+03  0.11360909E+05                                12.240602                            7.208374       0.003556       1.992471                    0.999283      28.325812      79.951922       0.627223       0.409250      -1.077295      -0.022142       0.020727      -0.021047       0.036917       0.005675       0.010328      -0.042986       0.031382      -0.061634      -0.058217       0.026354       0.031863             17.333972      11.572962      -7.119558       2.639158      17.030634       1.803393      23.398319          -0.000000
           39              C      11.054701      11.594536      13.040908       0.113391      39.218216 0.42269006E+03  0.98673243E+04                                10.307910                            7.002606      -0.443087       1.871996                    0.998425      26.792074      76.739296       0.603115       0.435039      -1.052675       0.011681      -0.010661       0.015880       0.022411      -0.022057       0.019561       0.011350      -0.029197       0.060127      -0.044401       0.016388       0.028012             14.014132      14.248345      -4.353670       4.473337      11.916277      -7.725790      15.877772          -0.000000
           40              C      11.659399      12.365155      12.067273      -0.167263      37.344939 0.44875405E+03  0.10674884E+05                                 9.768138                            7.070668       0.095070       1.993942                    0.999542      30.428619      89.098987       0.616322       0.417776      -1.059277      -0.023402       0.014273      -0.012747       0.030230       0.000909       0.007293       0.014660       0.030589      -0.047612      -0.027441       0.002450       0.024991             12.287263      11.522999      -2.222999       2.445210      11.168795      -7.428803      14.169996          -0.000000
           41              C      10.888148      13.096695      11.162952      -0.091267      36.321249 0.43238406E+03  0.10199730E+05                                 9.696418                            7.024812      -0.056908       1.954989                    0.999631      29.535575      86.381583       0.606675       0.427987      -1.051935      -0.008396      -0.018865       0.021785       0.030016       0.012436      -0.008345       0.006904      -0.059732       0.054975      -0.043006       0.016154       0.026852             12.064275      13.444027      -2.262505       2.866871       9.858479      -6.345959      12.890318          -0.000000
           42              C       9.527328      13.068661      11.208088      -0.028589      37.084786 0.41780399E+03  0.96346476E+04                                 9.600057                            6.729069       0.097057       2.040938                    0.999309      26.733949      73.821455       0.653543       0.406414      -1.080777       0.026959      -0.025095       0.030214       0.047639       0.010874      -0.000162       0.007037      -0.010789      -0.016185      -0.012149      -0.004320       0.016468             12.520750      13.863666      -2.943593       4.171075       9.738246      -6.742341      13.960339          -0.000001
           43              C       8.910695      12.307339      12.189783      -0.095846      34.780330 0.41963535E+03  0.97804275E+04                                 9.259467                            6.827727       0.022636       1.976222                    0.999631      29.155491      83.502458       0.630825       0.416593      -1.063905       0.026987      -0.009542       0.000290       0.028625       0.009341      -0.007978       0.007963       0.041549      -0.021549      -0.024563      -0.002953       0.027516             11.215628      12.103423      -1.905139       2.763485       9.027406      -5.825562      12.516055           0.000001
           44              C       9.678109      11.616780      13.123119      -0.147523      35.108808 0.43244494E+03  0.10156969E+05                                 9.322942                            6.931886       0.150720       2.019649                    0.999610      29.506497      84.886961       0.625849       0.416681      -1.063645      -0.009293       0.020986      -0.016506       0.028270       0.017385      -0.018602      -0.011369      -0.001245       0.028415      -0.023585      -0.008897       0.032482             11.286106      13.797963      -2.698321       3.448914       8.287663      -4.851303      11.772692           0.000000
           45              C       8.698224      13.796694      10.168362       0.672016      22.796709 0.23674392E+03  0.48497546E+04                                 7.539548                            5.531967      -0.174715       2.014770                    0.999030      21.652008      60.868346       0.616813       0.484743      -1.010065      -0.045579       0.030670      -0.050575       0.074672      -0.006815      -0.039064       0.096902      -0.094510      -0.006373      -0.093519      -0.034724       0.128242              9.327450      10.786560      -1.016524       2.667774       7.525791      -4.076644       9.669998           0.000001
           46              C       8.472768       9.937568       3.726895       0.110762      39.531277 0.42703728E+03  0.99918208E+04                                10.356409                            7.033335      -0.446139       1.869353                    0.998503      26.865861      76.976013       0.602614       0.434398      -1.053329       0.002307      -0.011990      -0.021691       0.024891      -0.030559       0.004735       0.003373      -0.019898       0.056974      -0.042185       0.019543       0.022642             14.248768      10.479940      -1.277971      -3.295953      14.888267       9.604471      17.378098          -0.000001
           47              C       7.204365       9.769940       4.284639      -0.154835      35.348911 0.44331174E+03  0.10478800E+05                                 9.383412                            7.032035       0.141402       2.014810                    0.999489      29.749537      85.907487       0.619469       0.418296      -1.062435      -0.008543       0.020094       0.016927       0.027627       0.022620       0.009187       0.004497      -0.000120      -0.024218      -0.019733      -0.009450       0.029183             11.422382      10.384653      -0.713337      -3.851252      11.010666       6.023561      12.871827          -0.000001
           48              C       6.768971      10.620622       5.292126      -0.090585      34.358774 0.41011355E+03  0.94937534E+04                                 9.180414                            6.742983       0.051280       1.989331                    0.999624      28.758086      81.801355       0.636416       0.415749      -1.065572       0.025875       0.000645      -0.013820       0.029342       0.002561      -0.008234      -0.012994       0.037097      -0.026132      -0.024956      -0.000827       0.025783             11.302449       9.292794       0.032292      -2.427345      12.381087       6.873629      12.233467          -0.000001
           49              C       7.575892      11.624805       5.787004      -0.037601      38.051221 0.42169038E+03  0.97559903E+04                                 9.790577                            6.776171       0.066897       2.030922                    0.999245      26.912775      74.665777       0.648369       0.408325      -1.078493       0.016709      -0.032407      -0.025179       0.044310       0.001845       0.006140      -0.000368       0.008293       0.014843      -0.007326      -0.002381       0.009707             12.965408      10.576918      -1.172450      -3.665585      14.175302       8.588416      14.144006          -0.000001
           50              C       8.838364      11.776207       5.256663      -0.095730      36.465301 0.43389636E+03  0.10226491E+05                                 9.682301                            7.021024      -0.058412       1.953161                    0.999609      29.448825      85.601268       0.609985       0.426036      -1.054976      -0.002704      -0.037602      -0.006675       0.038286       0.014106       0.016704      -0.000639       0.027654       0.009471      -0.023666      -0.004198       0.027865             12.083943      10.543591      -0.035541      -2.628774      12.559078       7.309072      13.149160          -0.000001
           51              C       9.267174      10.936133       4.233056      -0.148493      36.174911 0.42745149E+03  0.10020772E+05                                 9.544921                            6.896543       0.194668       2.035178                    0.999554      29.505625      85.086857       0.626159       0.417261      -1.062194      -0.011082       0.017150       0.028145       0.034772       0.011035      -0.006419      -0.007146       0.052283      -0.011503      -0.027884      -0.004095       0.031978             12.072890       9.127367       0.381927      -1.609697      13.778524       8.018988      13.312779           0.000000
           52              C       7.027880      12.528927       6.834790       0.650513      23.487363 0.23680285E+03  0.48579501E+04                                 7.696896                            5.526051      -0.183980       2.005109                    0.999354      21.994321      62.154179       0.617399       0.483587      -1.009277      -0.012181       0.041810       0.044332       0.062143      -0.019068       0.091283      -0.078846       0.027092       0.027124      -0.108657      -0.025063       0.133720              9.697329       8.374705      -0.267408      -2.454197      10.931216       5.170482       9.786066           0.000001
           53              C       2.150121       1.646844       8.382289       0.524392      24.233322 0.28280964E+03  0.60439655E+04                                 7.684695                            5.986340      -0.257492       1.959575                    0.998720      23.598840      67.294873       0.603141       0.475182      -1.017253       0.019836       0.143653       0.070868       0.161406       0.041318      -0.109459      -0.040313       0.020711       0.202794      -0.099860      -0.056694       0.156555              8.849422      11.838577      -0.180915       2.615278       8.132266       0.816011       6.577422           0.000001
           54              C       2.077073       4.641703       0.809213       0.195757      41.595256 0.38424921E+03  0.87766047E+04                                10.664187                            6.652403      -0.172589       1.949410                    0.999653      26.443748      75.423154       0.620893       0.431892      -1.052432      -0.021062       0.016910      -0.041585       0.049587       0.006670      -0.005160       0.006708       0.004451      -0.001465      -0.012665       0.005363       0.007301             14.748296       7.192145      -1.912778       2.604832       9.472107       4.044987      27.580637           0.000001
           55              C       2.719351       3.481039       0.261141      -0.191593      36.710779 0.45809766E+03  0.10936363E+05                                 9.578729                            7.119710       0.102541       1.984241                    0.999767      30.866283      90.082908       0.618292       0.414952      -1.062731      -0.006244       0.005076      -0.008217       0.011501      -0.019217      -0.001218      -0.005585      -0.014177      -0.069275      -0.024489      -0.007814       0.032303             11.202987       7.537185      -2.997198       2.812820       9.310723       0.259793      16.761053           0.000001
           56              C       6.522766       5.344010      15.076837      -0.191238      37.002008 0.46159432E+03  0.11046729E+05                                 9.638562                            7.149357       0.089340       1.979160                    0.999802      30.994455      90.725977       0.616351       0.415245      -1.061974      -0.003014       0.005884       0.011426       0.013200      -0.015809      -0.010213       0.011661      -0.018811      -0.070917      -0.028048      -0.006169       0.034217             11.315784       7.075747      -2.734029       1.643191       9.588423       2.083225      17.283183          -0.000000
           57              C       5.677615       6.473248      14.783457       0.195086      41.208831 0.38555496E+03  0.88178193E+04                                10.608332                            6.673382      -0.198828       1.940703                    0.999641      26.516554      75.789654       0.618293       0.433149      -1.051201      -0.001882       0.017971       0.043038       0.046677       0.001700       0.002160      -0.014041       0.012524      -0.014005      -0.018619       0.008785       0.009834             14.545332       8.745581      -2.896407       6.015690       8.965750      -1.115099      25.924665           0.000001
           58              C       5.124883       6.741274      13.522889      -0.086466      54.708280 0.47723813E+03  0.11392583E+05                                12.319244                            7.218905      -0.001156       1.991608                    0.999299      28.284011      79.813694       0.626585       0.409486      -1.077297       0.013006      -0.023899      -0.025395       0.037218       0.023421      -0.028290       0.032013      -0.003443      -0.028560      -0.056978       0.025365       0.031613             17.560609      12.512261      -7.833271       2.717599      17.602902       2.075788      22.566665          -0.000001
           59              C       4.253124       7.809706      13.232733       0.190940      40.313224 0.37757292E+03  0.85569317E+04                                10.398927                            6.559710       0.068275       2.033922                    0.999462      25.786536      72.443382       0.632396       0.427366      -1.058842      -0.026329       0.051754       0.038680       0.069770      -0.019254       0.001524       0.015085      -0.008254       0.052637      -0.030953       0.004077       0.026876             14.208859      12.693337     -10.176874       1.569980      19.483715      -0.240247      10.449524           0.000001
           60              C       3.714082       8.122399      11.938314      -0.181601      35.383570 0.43945727E+03  0.10341049E+05                                 9.236886                            6.908975       0.138437       2.002189                    0.999747      30.032807      85.878160       0.639023       0.407326      -1.071998      -0.014584       0.013667      -0.012346       0.023492       0.005994       0.009985       0.002386       0.013621       0.096125      -0.025126      -0.009442       0.034568             10.783344       8.341971      -5.030584       0.459038      12.788901       1.756834      11.219159          -0.000001
           61              C      12.450241       9.220573      12.064049      -0.192621      35.984733 0.44833674E+03  0.10605173E+05                                 9.347371                            6.982344       0.135673       1.998545                    0.999712      30.280452      86.873569       0.634985       0.407783      -1.071466      -0.001156      -0.016719      -0.013584       0.021573       0.006003       0.013604       0.000624       0.015189       0.102282      -0.027014      -0.011062       0.038076             10.947199       8.907822      -5.413195       1.546305      12.884538       0.014408      11.049237          -0.000001
           62              C      12.517084       9.650276      13.439066       0.195228      39.702756 0.37741955E+03  0.85549209E+04                                10.293814                            6.564774       0.030984       2.022259                    0.999532      25.778171      72.490658       0.631056       0.428200      -1.058038       0.038138      -0.051272       0.030910       0.070984      -0.020883       0.014212      -0.003125      -0.012031       0.043123      -0.031021       0.004683       0.026339             13.874335      11.032301      -8.977408      -0.936785      19.345835       3.543051      11.244869           0.000001
           63              C       2.137823       5.042615       2.140708      -0.090503      54.217506 0.47612108E+03  0.11360909E+05                                12.240602                            7.208374       0.003556       1.992471                    0.999283      28.325812      79.951923       0.627223       0.409250      -1.077295       0.022142      -0.020727       0.021047       0.036917       0.005675       0.010328      -0.042986       0.031382      -0.061634      -0.058217       0.026354       0.031863             17.333972      11.572962      -7.119559       2.639157      17.030634       1.803394      23.398320          -0.000000
           64              C       2.952827       4.219128       3.078879       0.113391      39.218215 0.42269007E+03  0.98673244E+04                                10.307910                            7.002606      -0.443087       1.871996                    0.998425      26.792074      76.739293       0.603115       0.435039      -1.052675      -0.011681       0.010661      -0.015880       0.022411      -0.022057       0.019561       0.011350      -0.029197       0.060127      -0.044401       0.016388       0.028012             14.014131      14.248344      -4.353670       4.473336      11.916276      -7.725789      15.877772          -0.000000
           65              C       2.348129       3.448509       4.052514      -0.167263      37.344939 0.44875405E+03  0.10674884E+05                                 9.768138                            7.070668       0.095070       1.993942                    0.999542      30.428618      89.098981       0.616322       0.417776      -1.059277       0.023402      -0.014273       0.012747       0.030230       0.000909       0.007294       0.014660       0.030589      -0.047612      -0.027441       0.002450       0.024991             12.287263      11.522997      -2.222999       2.445210      11.168796      -7.428804      14.169997          -0.000000
           66              C       3.119380       2.716969       4.956835      -0.091267      36.321247 0.43238406E+03  0.10199730E+05                                 9.696417                            7.024812      -0.056908       1.954989                    0.999631      29.535574      86.381578       0.606675       0.427987      -1.051935       0.008396       0.018865      -0.021785       0.030016       0.012436      -0.008345       0.006904      -0.059732       0.054975      -0.043006       0.016154       0.026852             12.064274      13.444026      -2.262504       2.866870       9.858478      -6.345958      12.890318          -0.000000
           67              C       4.480200       2.745003       4.911699      -0.028589      37.084781 0.41780393E+03  0.96346457E+04                                 9.600056                            6.729069       0.097057       2.040938                    0.999309      26.733947      73.821445       0.653543       0.406414      -1.080777      -0.026959       0.025095      -0.030214       0.047639       0.010874      -0.000162       0.007037      -0.010789      -0.016185      -0.012149      -0.004320       0.016468             12.520748      13.863664      -2.943592       4.171075       9.738244      -6.742339      13.960337          -0.000001
           68              C       5.096833       3.506325       3.930004      -0.095847      34.780327 0.41963532E+03  0.97804262E+04                                 9.259466                            6.827727       0.022636       1.976222                    0.999631      29.155489      83.502446       0.630825       0.416593      -1.063905      -0.026987       0.009542      -0.000290       0.028625       0.009340      -0.007978       0.007963       0.041549      -0.021549      -0.024563      -0.002953       0.027516             11.215627      12.103421      -1.905139       2.763484       9.027405      -5.825562      12.516055           0.000001
           69              C       4.329419       4.196884       2.996668      -0.147523      35.108808 0.43244495E+03  0.10156970E+05                                 9.322941                            6.931886       0.150720       2.019649                    0.999610      29.506498      84.886963       0.625849       0.416681      -1.063645       0.009293      -0.020986       0.016506       0.028270       0.017385      -0.018602      -0.011369      -0.001245       0.028415      -0.023585      -0.008897       0.032482             11.286106      13.797962      -2.698320       3.448914       8.287663      -4.851303      11.772692           0.000000
           70              C       5.309304       2.016970       5.951425       0.672016      22.796710 0.23674392E+03  0.48497548E+04                                 7.539548                            5.531968      -0.174714       2.014770                    0.999030      21.652008      60.868346       0.616813       0.484743      -1.010065       0.045579      -0.030670       0.050575       0.074672      -0.006815      -0.039064       0.096902      -0.094510      -0.006373      -0.093519      -0.034724       0.128242              9.327450      10.786560      -1.016524       2.667774       7.525791      -4.076644       9.669999           0.000001
           71              C       5.534760       5.876096      12.392892       0.110762      39.531276 0.42703729E+03  0.99918209E+04                                10.356408                            7.033335      -0.446139       1.869353                    0.998503      26.865861      76.976013       0.602614       0.434398      -1.053329      -0.002307       0.011990       0.021691       0.024891      -0.030559       0.004735       0.003373      -0.019898       0.056974      -0.042185       0.019543       0.022642             14.248767      10.479940      -1.277970      -3.295952      14.888266       9.604469      17.378096          -0.000001
           72              C       6.803163       6.043724      11.835148      -0.154835      35.348914 0.44331177E+03  0.10478801E+05                                 9.383412                            7.032035       0.141402       2.014810                    0.999489      29.749539      85.907497       0.619469       0.418296      -1.062435       0.008543      -0.020094      -0.016927       0.027627       0.022620       0.009187       0.004497      -0.000120      -0.024218      -0.019733      -0.009450       0.029183             11.422383      10.384653      -0.713336      -3.851252      11.010666       6.023561      12.871828          -0.000001
           73              C       7.238557       5.193042      10.827661      -0.090585      34.358775 0.41011357E+03  0.94937539E+04                                 9.180414                            6.742983       0.051280       1.989331                    0.999624      28.758086      81.801356       0.636416       0.415749      -1.065572      -0.025875      -0.000645       0.013820       0.029342       0.002561      -0.008234      -0.012994       0.037097      -0.026132      -0.024956      -0.000827       0.025783             11.302450       9.292794       0.032292      -2.427345      12.381088       6.873630      12.233468          -0.000001
           74              C       6.431636       4.188859      10.332783      -0.037601      38.051224 0.42169041E+03  0.97559910E+04                                 9.790577                            6.776171       0.066897       2.030922                    0.999245      26.912776      74.665781       0.648369       0.408325      -1.078493      -0.016709       0.032407       0.025179       0.044310       0.001845       0.006139      -0.000368       0.008293       0.014843      -0.007326      -0.002381       0.009707             12.965409      10.576918      -1.172450      -3.665585      14.175303       8.588417      14.144007          -0.000001
           75              C       5.169164       4.037457      10.863124      -0.095730      36.465304 0.43389641E+03  0.10226492E+05                                 9.682301                            7.021025      -0.058412       1.953161                    0.999609      29.448826      85.601275       0.609985       0.426036      -1.054976       0.002704       0.037602       0.006675       0.038286       0.014106       0.016704      -0.000639       0.027654       0.009471      -0.023666      -0.004198       0.027865             12.083944      10.543592      -0.035542      -2.628775      12.559079       7.309073      13.149162          -0.000000
           76              C       4.740354       4.877531      11.886731      -0.148493      36.174907 0.42745141E+03  0.10020770E+05                                 9.544921                            6.896543       0.194668       2.035178                    0.999554      29.505622      85.086851       0.626159       0.417261      -1.062194       0.011082      -0.017150      -0.028144       0.034772       0.011035      -0.006419      -0.007146       0.052282      -0.011503      -0.027884      -0.004095       0.031978             12.072890       9.127367       0.381927      -1.609697      13.778524       8.018988      13.312778          -0.000000
           77              C       6.979648       3.284737       9.284997       0.650513      23.487363 0.23680285E+03  0.48579500E+04                                 7.696896                            5.526051      -0.183980       2.005109                    0.999354      21.994321      62.154180       0.617399       0.483587      -1.009277       0.012181      -0.041810      -0.044332       0.062143      -0.019068       0.091283      -0.078846       0.027092       0.027124      -0.108657      -0.025063       0.133720              9.697330       8.374705      -0.267408      -2.454197      10.931217       5.170483       9.786067           0.000001
           78              C       2.367207      14.166820       7.737498       0.524392      24.233324 0.28280967E+03  0.60439661E+04                                 7.684695                            5.986340      -0.257492       1.959575                    0.998720      23.598840      67.294871       0.603141       0.475182      -1.017253      -0.019836      -0.143653      -0.070868       0.161406       0.041318      -0.109459      -0.040313       0.020711       0.202794      -0.099861      -0.056694       0.156555              8.849422      11.838577      -0.180915       2.615278       8.132266       0.816011       6.577422           0.000001
           79              N       8.524027       8.619537       0.191825      -0.440602      52.187418 0.65138120E+03  0.16628200E+05                                11.604046                            8.212139       0.108003       2.010155                    0.998469      31.551036      88.902824       0.617998       0.388248      -1.103494      -0.105592       0.165717       0.018691       0.197386       0.053085       0.038305      -0.003831       0.056430       0.366872      -0.123488      -0.008079       0.131568             14.903889       8.613552      -2.572766       3.960853      10.117850       1.356311      25.980265          -0.000001
           80              N       0.685924       7.043761       2.011749      -0.289525      38.688582 0.44009273E+03  0.10383238E+05                                 9.998224                            7.034410      -0.713677       1.802505                    0.997176      28.750730      82.931498       0.615708       0.421641      -1.060377       0.014353       0.005857       0.061178       0.063112      -0.028769      -0.004108       0.005364      -0.022001      -0.082814      -0.028240      -0.016987       0.045228             12.515376      10.060155      -6.982139       0.841753      15.458272       1.387629      12.027700          -0.000000
           81              N       5.483501       7.194127      15.927962      -0.440602      52.187419 0.65138122E+03  0.16628200E+05                                11.604046                            8.212139       0.108002       2.010155                    0.998469      31.551037      88.902826       0.617998       0.388248      -1.103494       0.105592      -0.165717      -0.018691       0.197386       0.053085       0.038305      -0.003831       0.056430       0.366872      -0.123488      -0.008079       0.131568             14.903889       8.613552      -2.572766       3.960852      10.117850       1.356311      25.980264          -0.000002
           82              N       3.831404       8.769903      14.108038      -0.289525      38.688577 0.44009267E+03  0.10383236E+05                                 9.998222                            7.034409      -0.713676       1.802505                    0.997176      28.750728      82.931488       0.615709       0.421641      -1.060377      -0.014353      -0.005857      -0.061178       0.063112      -0.028769      -0.004108       0.005364      -0.022001      -0.082814      -0.028240      -0.016987       0.045228             12.515374      10.060153      -6.982138       0.841753      15.458269       1.387629      12.027699          -0.000000
           83              O       9.301422      14.593064       9.412344      -0.622250      39.827738 0.62397764E+03  0.15597122E+05                                 9.374562                            7.854921       0.115059       2.074601                    0.995641      28.876583      77.854862       0.660822       0.370805      -1.127791       0.010611      -0.019783       0.058959       0.063089       0.018262      -0.048105       0.053671      -0.088918      -0.030098      -0.091487       0.009650       0.081838             10.704188       9.376823       1.109055      -1.320976      10.618419      -5.102845      12.117323           0.000000
           84              O       7.458873      13.522661      10.144182      -0.725343      42.659368 0.65604256E+03  0.16594242E+05                                 9.705506                            7.919928       0.213897       2.059989                    0.998293      30.819418      83.404508       0.675366       0.358543      -1.138074       0.102470      -0.015074       0.016186       0.104830      -0.003134      -0.001229       0.071588      -0.006770      -0.055785      -0.076245       0.005765       0.070480             11.522590      18.330966      -0.946640       4.023766       7.188598      -1.339586       9.048206           0.000001
           85              O       7.684499      13.566061       7.173305      -0.752552      54.270989 0.85880148E+03  0.23260868E+05                                11.524148                            9.214063      -0.153559       1.936940                    0.997826      32.383841      91.006947       0.610003       0.370716      -1.127400      -0.001596      -0.106012      -0.010187       0.106513      -0.004731       0.090201      -0.044243      -0.027233      -0.018401      -0.105135       0.007408       0.097728             13.992668      11.434533       3.793104       2.406143      18.621861       6.467214      11.921611           0.000000
           86              O       5.951275      12.225757       7.363519      -0.604174      32.455921 0.49204994E+03  0.11586182E+05                                 8.056572                            6.844652       0.368562       2.159257                    0.997256      27.956048      73.070083       0.728534       0.357047      -1.138907       0.002788      -0.040890      -0.065418       0.077196      -0.009893       0.015946      -0.054181       0.098544      -0.027533      -0.083960       0.019804       0.064156              9.024099      11.633375      -0.269535      -3.651343       7.286420       1.174759       8.152503           0.000000
           87              O      10.766228       2.508017       8.103417      -0.612787      35.459245 0.53385603E+03  0.12832392E+05                                 8.525431                            7.144194       0.396296       2.150209                    0.998171      28.766116      76.022677       0.710737       0.358520      -1.137476       0.085862       0.027720       0.085165       0.124072      -0.034708      -0.043475      -0.061291       0.100469       0.028232      -0.109798       0.034908       0.074890              9.584996      13.620592      -2.813665       0.700933       8.656321      -0.871277       6.478076          -0.000000
           88              O       3.151032       1.822687       9.104456      -0.616229      38.654135 0.55269609E+03  0.13368391E+05                                 9.031009                            7.242762       0.533698       2.196745                    0.998886      28.543851      75.072137       0.711476       0.355921      -1.142323      -0.085410       0.101271      -0.030095       0.135855       0.021568      -0.022199      -0.022964       0.124840       0.097467      -0.085468       0.016380       0.069089             10.676133      15.928928       2.082317       4.274946       7.142033       1.370943       8.957438          -0.000000
           89              O       4.706106       1.220600       6.707443      -0.622250      39.827741 0.62397772E+03  0.15597124E+05                                 9.374563                            7.854922       0.115059       2.074601                    0.995641      28.876584      77.854868       0.660822       0.370805      -1.127791      -0.010611       0.019783      -0.058959       0.063089       0.018262      -0.048105       0.053671      -0.088918      -0.030098      -0.091487       0.009650       0.081838             10.704189       9.376824       1.109055      -1.320976      10.618420      -5.102845      12.117324          -0.000000
           90              O       6.548655       2.291003       5.975605      -0.725343      42.659354 0.65604231E+03  0.16594233E+05                                 9.705503                            7.919926       0.213897       2.059989                    0.998293      30.819416      83.404494       0.675366       0.358543      -1.138074      -0.102470       0.015074      -0.016185       0.104830      -0.003134      -0.001229       0.071588      -0.006770      -0.055784      -0.076245       0.005765       0.070480             11.522586      18.330960      -0.946639       4.023764       7.188596      -1.339585       9.048203           0.000000
           91              O       6.323029       2.247603       8.946482      -0.752552      54.270988 0.85880144E+03  0.23260867E+05                                11.524148                            9.214063      -0.153559       1.936940                    0.997826      32.383840      91.006945       0.610003       0.370716      -1.127400       0.001596       0.106012       0.010187       0.106513      -0.004731       0.090200      -0.044243      -0.027233      -0.018401      -0.105135       0.007407       0.097728             13.992668      11.434533       3.793103       2.406143      18.621861       6.467214      11.921611           0.000000
           92              O       8.056253       3.587907       8.756268      -0.604174      32.455926 0.49205003E+03  0.11586185E+05                                 8.056573                            6.844653       0.368562       2.159257                    0.997256      27.956050      73.070090       0.728534       0.357047      -1.138907      -0.002788       0.040890       0.065418       0.077196      -0.009893       0.015946      -0.054181       0.098544      -0.027533      -0.083960       0.019803       0.064156              9.024100      11.633376      -0.269535      -3.651344       7.286421       1.174760       8.152504           0.000000
           93              O       3.241300      13.305647       8.016370      -0.612787      35.459221 0.53385559E+03  0.12832379E+05                                 8.525427                            7.144190       0.396297       2.150209                    0.998171      28.766111      76.022649       0.710737       0.358520      -1.137477      -0.085862      -0.027720      -0.085165       0.124072      -0.034708      -0.043475      -0.061291       0.100469       0.028232      -0.109798       0.034908       0.074890              9.584990      13.620583      -2.813663       0.700932       8.656316      -0.871277       6.478073          -0.000000
           94              O      10.856496      13.990977       7.015331      -0.616229      38.654137 0.55269612E+03  0.13368392E+05                                 9.031009                            7.242762       0.533697       2.196744                    0.998886      28.543851      75.072140       0.711476       0.355921      -1.142323       0.085410      -0.101271       0.030095       0.135854       0.021568      -0.022199      -0.022964       0.124840       0.097467      -0.085468       0.016379       0.069089             10.676134      15.928929       2.082317       4.274946       7.142033       1.370943       8.957439          -0.000000

******************************************************
Auxiliary information for the entire system
The total spin magnetic moment of the unit cell is   0.000057
The total net atomic charge of the unit cell is   0.000000
Accuracy of reproducing the electrostatic potential in the unit cell:
  The inner radius (bohr) =    5.0000
  The outer radius (bohr) =   12.0000
  Valid grid points have density less than (e/(bohr^3)) =    0.0001
  The number of valid grid points were=       164011
  The rms potential error without charges in kcal/mol is=      4.14649
  The rms potential error with partial charges in kcal/mol is=      1.79654
  The RRMSE value at monopole order=      0.43327
  The rms potential error with partial charges and cloud penetration in kcal/mol is=      1.80069
  The RRMSE value at monopole order with cloud penetration is=      0.43427
  The rms potential error with partial charges and atomic dipoles in kcal/mol is=      0.56649
  The RRMSE value at dipole order=      0.13662
  The rms potential error with partial charges, atomic dipoles and cloud penetration in kcal/mol is=      0.55158
  The RRMSE value at dipole order with cloud penetration=      0.13302

******************************************************
The electron densities and ab initio electrostatic potential were computed in VASP using the PBE functional and
projector augmented wave method. See the main text of the journal article for a description of computational details.
The atomic charges, dipoles, and quadrupoles were computed with the DDEC6 method as described in
(a) T. A. Manz and N. Gabaldon Limas, RSC Adv. 6 (2016) 47771-47801 DOI: 10.1039/c6ra04656h
(b) N. Gabaldon Limas and T. A. Manz, RSC Adv. 8 (2018) 2678-2707 DOI: 10.1039/c7ra11829e.
For each atom in the material, the electron cloud parameters were fit to the spherically averaged atom-in-material
electron density using radial positions for which this density was between 10^-4 and 10^-2 electrons per cubic bohr.
The polarizabilities, dispersion coefficients, and quantum Drude oscillator (QDO) parameters were fit using the MCLF method.
The magnetic structure of the system was optimized in VASP from the default ferromagnetic initial guess using spin polarization.
The atomic spin moments (ASMs) were computed on this optimized magnetic structure using the DDEC6 partition as inputs
to the method of T. A. Manz and D. S. Sholl, J. Chem. Theory Comput. 7 (2011) 4146-4164 DOI: 10.1021/ct200539n.
The RMSE and RRMSE were computed using a uniform grid with Ewald summation.
