# Supplementary material for: A collection of forcefield precursors for metal–organic frameworks
Source: RSC Adv. 2019 Nov 13;9(63):36492–507. doi: 10.1039/c9ra07327b (PMC9075174; doi:10.1039/c9ra07327b)
Supplement: RA-009-C9RA07327B-s5917 [file RA-009-C9RA07327B-s5917.xyz]

  518
jmolscript: load "" {1 1 1} spacegroup "x,y,z" unitcell [{     16.155800     0.000000     0.000000 }, {     -1.641341    16.072208     0.000000 }, {     -5.811373    -6.435072    29.720818 }]
Dy    -2.100067     5.793788    20.770096     2.123820
Dy    -4.219380     6.375746    17.456522     2.038872
Dy    -0.179766     7.920183    23.811131     2.123820
Dy    -0.974023     9.969407    27.124705     2.038871
Dy    10.802991     3.843348     8.950722     2.123765
Dy    12.922466     3.261390    12.264296     2.038880
Dy     8.882852     1.716953     5.909687     2.123826
Dy     9.677109    -0.332271     2.596113     2.038880
H      4.717199     2.035522    13.231708     0.135069
H      2.961177     2.749447    14.789079     0.138545
H      0.658818     0.432557    19.039156     0.139328
H      1.363466    -1.341820    20.605443     0.137225
H      6.058308    -3.839260    21.280106     0.135378
H      6.275202    11.628628    19.758400     0.137899
H      6.631943    11.848337    14.349211     0.136963
H      7.574947    -2.489019    12.720510     0.143419
H      0.098233     1.021151    15.808503     0.118692
H     -1.696178     2.404576    16.144348     0.123332
H      0.619589     4.750627    18.507153     0.112238
H      2.420444     3.342135    18.138615     0.120188
H      4.692743    -2.116924    22.641319     0.100072
H      3.881332    -3.072665    24.605865     0.113746
H     -0.616146    11.103465    22.480827     0.119412
H      1.856185    -4.030679    20.501420     0.118795
H      5.748652     9.818333    17.838435     0.105840
H      7.413426     8.216220    18.007844     0.122400
H     10.047780    10.890003    16.414808     0.125430
H      8.334164    12.470234    16.361310     0.116074
H      7.679061     1.479710    13.401117     0.116337
H      8.634664     2.248059    11.389017     0.116890
H      6.386840    -0.412751     9.344225     0.113060
H      5.455239    -1.172412    11.308771     0.103358
H     11.782588    -3.361295    19.844590     0.141342
H     10.939296    -1.668884    18.263443     0.142108
H      6.872879     1.710480    18.162392     0.141017
H      5.046748     2.361082    19.707874     0.138221
H      8.991931    10.275418    20.968037     0.115329
H     -5.448965     8.685880    20.953177     0.118986
H      8.137389    -0.939527    16.720932     0.092818
H      9.020265    -0.373362    14.685056     0.106880
H     11.278078     2.455939    16.471277     0.112784
H     10.475360     1.728079    18.548763     0.106607
H      2.890501     1.207808    20.929400     0.104031
H      1.207567     2.775501    20.881847     0.109105
H     10.063024     7.955082     1.628701     0.135074
H      9.174391     9.629488     0.071330     0.138549
H      5.434014     5.720245    25.542071     0.139335
H      7.270798     5.199510    23.975784     0.137231
H     10.232286     0.782686    23.301121     0.135382
H     -5.133535    -1.004539    24.822827     0.137903
H      0.495510     5.053317     0.511198     0.136968
H     14.854487     5.571789     2.139899     0.143423
H      4.791512     6.218132    28.772724     0.118693
H      3.232942     7.862710    28.436879     0.123332
H      1.134300     5.320579    26.074074     0.112239
H      2.718461     3.672136    26.442612     0.120190
H      8.380128     1.966206    21.939908     0.100072
H      9.248489     2.870516    19.975362     0.113747
H     -5.311211     5.904506    22.100400     0.119413
H      9.995802     4.982513    24.079807     0.118796
H     -3.386101    -0.296797    26.742792     0.105841
H     -1.623145    -1.790191    26.573383     0.122404
H     -4.015458    -4.682556    28.166419     0.125434
H     -5.761606    -3.138350    28.219917     0.116075
H     10.916870     5.065013     1.459292     0.116337
H     10.249580     4.036294     3.471392     0.116893
H     12.668256     6.542812     5.516184     0.113061
H     13.329341     7.546769     3.551638     0.103358
H     10.338350    -4.960534    24.736637     0.141342
H      8.569021    -4.293545    26.317784     0.142108
H      4.794017    -0.591494    26.418835     0.141017
H      3.961256     1.159091    24.873353     0.138222
H     -3.511321    -3.569733    23.613190     0.115331
H     -1.755782    -5.114275    23.628050     0.118986
H      7.558780    -1.580235    27.860295     0.092817
H     12.896612     3.919011     0.175353     0.106880
H      4.499959    -5.049634    28.109950     0.112784
H      5.142502    -4.177123    26.032464     0.106605
H      4.889500     3.421348    23.651827     0.104030
H      3.158942     4.936305    23.699380     0.109106
H      3.985887     7.601614    16.489110     0.135075
H      5.741909     6.887689    14.931739     0.138549
H      8.044268     9.204579    10.681662     0.139336
H      7.339620    10.978956     9.115375     0.137235
H      2.644778    13.476396     8.440712     0.135386
H      2.427884    -1.991492     9.962418     0.137908
H      2.071143    -2.211201    15.371607     0.136970
H      1.128139    12.126155    17.000308     0.143425
H      8.604853     8.615985    13.912315     0.118695
H     10.399264     7.232560    13.576470     0.123333
H      8.083497     4.886509    11.213665     0.112237
H      6.282642     6.295001    11.582203     0.120190
H      4.010343    11.754060     7.079499     0.100078
H      4.821754    12.709801     5.114953     0.113749
H      9.319232    -1.466329     7.239991     0.119414
H      6.846901    13.667815     9.219398     0.118798
H      2.954434    -0.181197    11.882383     0.105841
H      1.289660     1.420916    11.712974     0.122407
H     -1.344694    -1.252867    13.306010     0.125432
H      0.368922    -2.833098    13.359508     0.116075
H      1.024025     8.157426    16.319701     0.116336
H      0.068422     7.389077    18.331801     0.116893
H      2.316246    10.049887    20.376593     0.113057
H      3.247847    10.809548    18.412047     0.103359
H     -3.079502    12.998431     9.876228     0.141338
H     -2.236210    11.306020    11.457375     0.142104
H      1.830207     7.926656    11.558426     0.141011
H      3.656338     7.276054    10.012944     0.138215
H     -0.288845    -0.638282     8.752781     0.115325
H     -2.003749     0.951256     8.767641     0.118982
H      0.565697    10.576663    12.999886     0.092816
H     -0.317179    10.010498    15.035762     0.106878
H     -2.574992     7.181197    13.249541     0.112783
H     -1.772274     7.909057    11.172055     0.106607
H      5.812585     8.429328     8.791418     0.104029
H      7.495519     6.861635     8.838971     0.109099
H     -1.359938     1.682054    28.092117     0.135077
H     -0.471305     0.007648    29.649488     0.138552
H      3.269072     3.916891     4.178747     0.139341
H      1.432288     4.437626     5.745034     0.137237
H     -1.529200     8.854450     6.419697     0.135388
H     13.836621    10.641675     4.897991     0.137911
H      8.207576     4.583819    29.209620     0.136972
H     -6.151401     4.065347    27.580919     0.143425
H      3.911574     3.419004     0.948094     0.118696
H      5.470144     1.774426     1.283939     0.123333
H      7.568786     4.316557     3.646744     0.112240
H      5.984625     5.965000     3.278206     0.120189
H      0.322958     7.670930     7.780910     0.100076
H     -0.545403     6.766620     9.745456     0.113748
H     14.014297     3.732630     7.620418     0.119418
H     -1.292716     4.654623     5.641011     0.118799
H     12.089187     9.933933     2.978026     0.105842
H     10.326231    11.427327     3.147435     0.122406
H     12.718544    14.319692     1.554399     0.125430
H     14.464692    12.775486     1.500901     0.116075
H     -2.213784     4.572123    28.261526     0.116336
H     -1.546494     5.600842    26.249426     0.116893
H     -3.965170     3.094324    24.204634     0.113057
H     -4.626255     2.090367    26.169180     0.103358
H     -1.635264    14.597670     4.984181     0.141338
H      0.134065    13.930681     3.403034     0.142104
H      3.909069    10.228630     3.301983     0.141011
H      4.741830     8.478045     4.847465     0.138215
H     12.214407    13.206869     6.107628     0.115325
H     12.100209    -1.320797     6.092768     0.118981
H      1.144306    11.217371     1.860523     0.092818
H     -4.193526     5.718125    29.545465     0.106879
H      4.203127    14.686770     1.610868     0.112783
H      3.560584    13.814259     3.688354     0.106606
H      3.813586     6.215788     6.068991     0.104030
H      5.544144     4.700831     6.021438     0.109101
C      5.012257     0.358600    14.526050     0.146814
C      4.453434     1.582442    14.025254    -0.175340
C      3.502659     1.971536    14.863381    -0.186636
C      3.448725     0.985127    15.915498     0.148747
C      2.487399     0.958231    16.952755    -0.145353
C      2.464627    -0.018718    17.953752     0.150720
C      1.446139    -0.094599    18.979714    -0.188592
C      1.836135    -1.058145    19.829730    -0.178838
C      3.091876    -1.585409    19.362519     0.137456
C      3.913867    -2.449857    20.081465    -0.113941
C      5.198149    -2.856068    19.626737     0.148303
C      6.126845    -3.613094    20.361732    -0.195926
C      7.134124    -3.957509    19.532522    -0.183403
C      6.784213    -3.436177    18.230750     0.142815
C      5.780556    12.304551    17.030029    -0.117322
C      7.087776    -3.175171    15.793048     0.142233
C      6.059718    12.585050    14.524564    -0.186615
C      7.316348    -2.549962    13.632939    -0.181718
C      6.425968    -1.650326    14.354858     0.147388
C      5.935483    -0.433106    13.854954    -0.111077
C      1.412127     1.985879    16.994364     0.128680
C      0.197282     1.771282    16.382115    -0.141036
C     -0.867747     2.592018    16.570248    -0.085670
C     -0.740013     3.724551    17.396784    -0.055984
C      0.504896     3.979596    17.963262    -0.091677
C      1.575864     3.136812    17.758189    -0.149189
C     -1.904679     4.610276    17.618798     0.636110
C      3.401095    -3.006928    21.355299     0.116424
C      3.961961    -2.722194    22.593766    -0.145418
C      3.491713    -3.293001    23.767738    -0.091107
C      2.446043    -4.182551    23.697003    -0.040680
C      1.799756    -4.418757    22.501631    -0.083010
C      2.287030    -3.846985    21.330631    -0.144622
C      2.001927    -4.939100    24.919717     0.626201
C      6.872726    11.288458    17.068666     0.119080
C      6.628786    10.034403    17.553115    -0.141335
C      7.606706     9.070696    17.639305    -0.112898
C      8.916831     9.376487    17.169717    -0.022658
C      9.174915    10.653360    16.706072    -0.097677
C      8.146424    11.593270    16.670407    -0.146381
C      9.966431     8.302521    17.267795     0.576396
C      6.490131     0.048686    12.565070     0.115609
C      7.427956     1.080005    12.574878    -0.134591
C      8.009030     1.533813    11.377129    -0.072354
C      7.663454     0.932894    10.196024    -0.045681
C      6.673461    -0.048856    10.172544    -0.093386
C      6.112905    -0.487098    11.335520    -0.151532
C      8.343944     1.353668     8.942994     0.677882
C     10.192856    -2.717266    21.160628     0.151934
C     11.043693    -2.776938    19.981306    -0.184996
C     10.591968    -1.853123    19.129210    -0.165607
C      9.471451    -1.179700    19.760183     0.135757
C      8.705286    -0.181875    19.152690    -0.090019
C      7.537632     0.374948    19.683801     0.145383
C      6.732486     1.365388    19.036184    -0.174583
C      5.736740     1.729731    19.877283    -0.182649
C      5.933723     0.953186    21.110697     0.148871
C      9.757584    10.414812    21.511928    -0.154273
C     -5.367493     9.459482    21.500040    -0.086683
C      9.198981     0.325447    17.826547     0.096636
C      8.802477    -0.260307    16.679323    -0.155509
C      9.314518     0.084856    15.463742    -0.100676
C     10.265036     1.101608    15.347830    -0.024276
C     10.661042     1.733324    16.512886    -0.099631
C     10.155600     1.320332    17.752245    -0.155582
C     10.826505     1.469302    13.983645     0.624948
C      2.961445     1.976909    21.482207    -0.146455
C      1.946935     2.900100    21.464375    -0.099740
C     11.761246     7.831917     0.334359     0.146820
C     10.486963     8.263513     0.835155    -0.175341
C     10.003288     9.169838    -0.002972    -0.186636
C      5.167742     2.888636    28.665729     0.148744
C      5.096833     3.847719    27.628472    -0.145350
C      6.066413     3.969627    26.627475     0.150711
C      6.038430     4.990554    25.601513    -0.188587
C      7.036611     4.700467    24.751497    -0.178836
C      7.688723     3.504790    25.218708     0.137460
C      8.632209     2.774876    24.499762    -0.113949
C      9.166794     1.538507    24.954490     0.148308
C     10.014253     0.691526    24.219495    -0.195931
C     10.459220    -0.275550    25.048705    -0.183402
C      9.905037     0.019586    26.350477     0.142812
C     -5.856213    -0.581122    27.551198    -0.117319
C      9.676221    -0.308924    28.788179     0.142228
C     -0.295527     5.547735     0.335845    -0.186609
C     14.888842     5.835242     1.227470    -0.181714
C     13.903403     6.629616     0.505551     0.147394
C     12.642650     6.993901     1.005455    -0.111083
C      3.965260     4.813025    27.586863     0.128679
C      4.055325     6.043386    28.199112    -0.141035
C      3.130634     7.019522    28.010979    -0.085669
C      2.016939     6.777390    27.184443    -0.055982
C      1.889690     5.513011    26.617965    -0.091675
C      2.836918     4.533206    26.823038    -0.149189
C      1.017472     7.846045    26.962429     0.636110
C      9.134302     3.341590    23.225928     0.116423
C      8.908022     2.754698    21.987461    -0.145417
C      9.428102     3.280504    20.813489    -0.091104
C     10.206815     4.411137    20.884224    -0.040679
C     10.376139     5.078077    22.079596    -0.083009
C      9.856830     4.535236    23.250596    -0.144623
C     10.914329     4.929817    19.661510     0.626201
C     -4.734419    -1.564412    27.512561     0.119080
C     -3.511636    -1.194329    27.028112    -0.141334
C     -2.453563    -2.069282    26.941922    -0.112897
C     -2.624671    -3.403694    27.411510    -0.022656
C     -3.868717    -3.790167    27.875155    -0.097676
C     -4.908253    -2.862486    27.910820    -0.146381
C     -1.449629    -4.338755    27.313432     0.576396
C     12.219700     6.393175     2.295339     0.115605
C     11.288995     5.355427     2.285531    -0.134595
C     10.896570     4.731254     3.483280    -0.072353
C     11.459271     5.136092     4.664385    -0.045672
C     12.335363     6.220704     4.687865    -0.093387
C     12.714388     6.822883     3.524889    -0.151534
C     11.109808     4.416375     5.917415     0.677881
C      9.536145    -3.444458    23.420599     0.151934
C      9.681949    -4.284830    24.599921    -0.184997
C      8.717021    -3.929297    25.452017    -0.165607
C      7.933244    -2.882994    24.821044     0.135757
C      6.862744    -2.222167    25.428537    -0.090020
C      6.190174    -1.117124    24.897426     0.145383
C      5.123060    -0.416768    25.545043    -0.174584
C      4.659440     0.536811    24.703944    -0.182650
C      5.451979     0.419740    23.470530     0.148870
C     -3.572207    -4.345586    23.069299    -0.154274
C     -4.158446    10.798289    23.081187    -0.086683
C      6.408203    -2.764848    26.754680     0.096636
C      6.950643    -2.310886    27.901904    -0.155510
C      6.659287    -2.855344    29.117485    -0.100676
C      5.744363    -3.904241    29.233397    -0.024276
C      5.156148    -4.362377    28.068341    -0.099631
C      5.515653    -3.817593    26.828982    -0.155580
C     11.246986     1.934911     0.876764     0.624948
C      4.131587     3.272635    23.099020    -0.146457
C      3.110103     4.188104    23.116852    -0.099742
C      3.690829     9.278536    15.194768     0.146831
C      4.249652     8.054694    15.695564    -0.175341
C      5.200427     7.665600    14.857437    -0.186627
C      5.254361     8.652009    13.805320     0.148739
C      6.215687     8.678905    12.768063    -0.145336
C      6.238459     9.655854    11.767066     0.150710
C      7.256947     9.731735    10.741104    -0.188577
C      6.866951    10.695281     9.891088    -0.178834
C      5.611210    11.222545    10.358299     0.137473
C      4.789219    12.086993     9.639353    -0.113955
C      3.504937    12.493204    10.094081     0.148321
C      2.576241    13.250230     9.359086    -0.195929
C      1.568962    13.594645    10.188296    -0.183388
C      1.918873    13.073313    11.490068     0.142807
C      2.922530    -2.667415    12.690789    -0.117302
C      1.615310    12.812307    13.927770     0.142224
C      2.643368    -2.947914    15.196254    -0.186598
C      1.386738    12.187098    16.087879    -0.181712
C      2.277118    11.287462    15.365960     0.147405
C      2.767603    10.070242    15.865864    -0.111089
C      7.290959     7.651257    12.726454     0.128675
C      8.505804     7.865854    13.338703    -0.141034
C      9.570833     7.045118    13.150570    -0.085665
C      9.443099     5.912585    12.324034    -0.055983
C      8.198190     5.657540    11.757556    -0.091679
C      7.127222     6.500324    11.962629    -0.149184
C     10.607765     5.026860    12.102020     0.636112
C      5.301991    12.644064     8.365519     0.116421
C      4.741125    12.359330     7.127052    -0.145411
C      5.211373    12.930137     5.953080    -0.091101
C      6.257043    13.819687     6.023815    -0.040679
C      6.903330    14.055893     7.219187    -0.083007
C      6.416056    13.484121     8.390187    -0.144626
C      6.701159    14.576236     4.801101     0.626201
C      1.830360    -1.651322    12.652152     0.119077
C      2.074300    -0.397267    12.167703    -0.141331
C      1.096380     0.566440    12.081513    -0.112895
C     -0.213745     0.260649    12.551101    -0.022652
C     -0.471829    -1.016224    13.014746    -0.097673
C      0.556662    -1.956134    13.050411    -0.146378
C     -1.263345     1.334615    12.453023     0.576396
C      2.212955     9.588450    17.155748     0.115603
C      1.275130     8.557131    17.145940    -0.134595
C      0.694056     8.103323    18.343689    -0.072351
C      1.039632     8.704242    19.524794    -0.045676
C      2.029625     9.685992    19.548274    -0.093388
C      2.590181    10.124234    18.385298    -0.151533
C      0.359142     8.283468    20.777824     0.677889
C     -1.489770    12.354402     8.560190     0.151986
C     -2.340607    12.414074     9.739512    -0.185035
C     -1.888882    11.490259    10.591608    -0.165589
C     -0.768365    10.816836     9.960635     0.135679
C     -0.002200     9.819011    10.568128    -0.089954
C      1.165454     9.262188    10.037017     0.145308
C      1.970600     8.271748    10.684634    -0.174571
C      2.966346     7.907405     9.843535    -0.182697
C      2.769363     8.683950     8.610121     0.148920
C     -1.054498    -0.777676     8.208890    -0.154278
C     14.070579     0.177654     8.220778    -0.086687
C     -0.495895     9.311689    11.894271     0.096637
C     -0.099391     9.897443    13.041495    -0.155511
C     -0.611432     9.552280    14.257076    -0.100680
C     -1.561950     8.535528    14.372988    -0.024276
C     -1.957956     7.903812    13.207932    -0.099633
C     -1.452514     8.316804    11.968573    -0.155578
C     -2.123419     8.167834    15.737173     0.624947
C      5.741641     7.660227     8.238611    -0.146464
C      6.756151     6.737036     8.256443    -0.099746
C     -3.058160     1.805219    29.386459     0.146810
C     -1.783877     1.373623    28.885663    -0.175340
C      4.511171     6.902370     0.002972    -0.186641
C      3.535344     6.748500     1.055089     0.148747
C      3.606253     5.789417     2.092346    -0.145370
C      2.636673     5.667509     3.093343     0.150713
C      2.664656     4.646582     4.119305    -0.188591
C      1.666475     4.936669     4.969321    -0.178827
C      1.014363     6.132346     4.502110     0.137449
C      0.070877     6.862260     5.221056    -0.113939
C     -0.463708     8.098629     4.766328     0.148299
C     -1.311167     8.945610     5.501323    -0.195927
C     -1.756134     9.912686     4.672113    -0.183401
C     -1.201951     9.617550     3.370341     0.142816
C     14.559299    10.218258     2.169620    -0.117337
C     -0.973135     9.946060     0.932639     0.142230
C      8.998613     4.089401    29.384973    -0.186615
C     -6.185756     3.801894    28.493348    -0.181709
C     -5.200317     3.007520    29.215267     0.147378
C     -3.939564     2.643235    28.715363    -0.111081
C      4.737826     4.824111     2.133955     0.128682
C      4.647761     3.593750     1.521706    -0.141036
C      5.572452     2.617614     1.709839    -0.085666
C      6.686147     2.859746     2.536375    -0.055982
C      6.813396     4.124125     3.102853    -0.091673
C      5.866168     5.103930     2.897780    -0.149186
C      7.685614     1.791091     2.758389     0.636110
C     -0.431216     6.295546     6.494890     0.116417
C     -0.204936     6.882438     7.733357    -0.145411
C     -0.725016     6.356632     8.907329    -0.091103
C     -1.503729     5.225999     8.836594    -0.040670
C     -1.673053     4.559059     7.641222    -0.083000
C     -1.153744     5.101900     6.470222    -0.144628
C     -2.211243     4.707319    10.059308     0.626196
C     13.437505    11.201548     2.208257     0.119083
C     12.214722    10.831465     2.692706    -0.141334
C     11.156649    11.706418     2.778896    -0.112895
C     11.327757    13.040830     2.309308    -0.022656
C     12.571803    13.427303     1.845663    -0.097672
C     13.611339    12.499622     1.809998    -0.146378
C     10.152715    13.975891     2.407386     0.576396
C     -3.516614     3.243961    27.425479     0.115605
C     -2.585909     4.281709    27.435287    -0.134594
C     -2.193484     4.905882    26.237538    -0.072351
C     -2.756185     4.501044    25.056433    -0.045676
C     -3.632277     3.416432    25.032953    -0.093388
C     -4.011302     2.814253    26.195929    -0.151533
C     -2.406722     5.220761    23.803403     0.677889
C     -0.833059    13.081594     6.300219     0.151986
C     -0.978863    13.921966     5.120897    -0.185034
C     -0.013935    13.566433     4.268801    -0.165589
C      0.769842    12.520130     4.899774     0.135678
C      1.840342    11.859303     4.292281    -0.089954
C      2.512912    10.754260     4.823392     0.145308
C      3.580026    10.053904     4.175775    -0.174570
C      4.043646     9.100325     5.016874    -0.182695
C      3.251107     9.217396     6.250288     0.148920
C     12.275293    13.982722     6.651519    -0.154278
C     12.861532    -1.161153     6.639631    -0.086690
C      2.294883    12.401984     2.966138     0.096638
C      1.752443    11.948022     1.818914    -0.155510
C      2.043799    12.492480     0.603333    -0.100680
C      2.958723    13.541377     0.487421    -0.024276
C      3.546938    13.999513     1.652477    -0.099634
C      3.187433    13.454729     2.891836    -0.155580
C     -2.543900     7.702225    28.844054     0.624948
C      4.571499     6.364501     6.621798    -0.146464
C      5.592983     5.449032     6.603966    -0.099741
C     10.348583    -3.518026    22.290614    -0.131868
C      5.190972     1.139700    22.290614    -0.115650
C     11.468023    -4.528968    22.290614     0.120933
C     -4.223716     9.641898    22.290614    -0.056522
C     -3.139870     8.663100    22.290614     0.687231
C      4.098227     2.126533    22.290614     0.117179
C      1.992825     4.027875    22.290614    -0.051771
C      0.868046     5.043639    22.290614     0.682616
C     -1.645497    13.155162     7.430204    -0.131976
C      3.512114     8.497436     7.430204    -0.115765
C     -2.764937    14.166104     7.430204     0.120953
C     12.926802    -0.004762     7.430204    -0.056526
C     11.842956     0.974036     7.430204     0.687229
C      4.604859     7.510603     7.430204     0.117210
C      6.710261     5.609261     7.430204    -0.051789
C      7.835040     4.593497     7.430204     0.682608
N      4.403797     0.036908    15.717855    -0.202635
N      3.437342    -0.938098    18.191518    -0.198170
N      5.642758    -2.685757    18.342797    -0.208601
N      6.238449    -2.089464    15.650388    -0.204691
N      9.239730    -1.736122    21.002810    -0.196164
N      7.028856     0.118914    20.939802    -0.218249
N      6.208085     2.034839    28.863372    -0.202627
N      7.079859     3.095348    26.389709    -0.198163
N      9.042534     1.078896    26.238430    -0.208594
N      8.509845     0.425707    28.930839    -0.204683
N      8.463245    -2.595943    23.578417    -0.196164
N      6.393195    -0.584969    23.641425    -0.218248
N      4.299289     9.600228    14.002963    -0.202622
N      5.265744    10.575234    11.529300    -0.198159
N      3.060328    12.322893    11.378021    -0.208589
N      2.464637    11.726600    14.070430    -0.204679
N     -0.536644    11.373258     8.718008    -0.196166
N      1.674230     9.518222     8.781016    -0.218249
N      2.495001     7.602297     0.857446    -0.202611
N      1.623227     6.541788     3.331109    -0.198147
N     -0.339448     8.558240     3.482388    -0.208580
N      0.193241     9.211429     0.789979    -0.204668
N      0.239841    12.233079     6.142401    -0.196164
N      2.309891    10.222105     6.079393    -0.218250
Cl     4.935411    -1.413134    16.985745     0.423448
Cl     7.704633     1.653291    27.595482     0.423449
Cl     3.767675    11.050270    12.735073     0.423457
Cl     0.998453     7.983845     2.125336     0.423457
Cl     7.794159    -1.211182    22.290614     0.395568
Cl     0.908927    10.848318     7.430204     0.395585
O     -2.948187     4.420462    17.010116    -0.595526
O     -1.774663     5.587548    18.461681    -0.791438
O      2.307683    -4.524676    26.068427    -0.589891
O     -0.342269    10.078961    24.780029    -0.794515
O      9.886501     7.409692    18.126727    -0.637652
O     10.943454     8.368267    16.444529    -0.648093
O      9.273086     2.224383     9.002733    -0.746138
O      7.980782     0.851705     7.840055    -0.671669
O     -3.261849     7.627105    21.580880    -0.690096
O     10.656576     0.651419    13.062300    -0.593144
O     11.437292     2.566765    13.886161    -0.729887
O     -0.142430     4.808108    21.561265    -0.704456
O      1.100290     8.903437    27.571111    -0.595526
O      0.058466     7.617416    26.119546    -0.791437
O     10.533113     4.583539    18.512800    -0.589890
O     -4.264184     5.736130    19.801198    -0.794515
O     -0.569539    -4.168532    26.454500    -0.637651
O     -1.415774    -5.317402    28.136698    -0.648092
O     10.337993     3.403581     5.857676    -0.746165
O     11.572278     4.828655     7.020354    -0.671652
O     -2.121628     8.889699    23.000347    -0.690096
O     12.043374     2.187053     1.798109    -0.593141
O     10.217255     1.215788     0.974248    -0.729885
O      0.999699     6.072816    23.019962    -0.704457
O     11.651273     5.216674    12.710702    -0.595520
O     10.477749     4.049588    11.259137    -0.791428
O      6.395403    14.161812     3.652391    -0.589888
O      9.045355    -0.441825     4.940789    -0.794514
O     -1.183415     2.227444    11.594091    -0.637646
O     -2.240368     1.268869    13.276289    -0.648093
O     -0.570000     7.412753    20.718085    -0.746163
O      0.722304     8.785431    21.880763    -0.671677
O     11.964935     2.010031     8.139938    -0.690101
O     -1.953491     8.985717    16.658518    -0.593149
O     -2.734206     7.070371    15.834657    -0.729887
O      8.845516     4.829028     8.159553    -0.704432
O      7.602796     0.733699     2.149707    -0.595525
O      8.644620     2.019720     3.601272    -0.791438
O     -1.830027     5.053597    11.208018    -0.589898
O     12.967270     3.901006     9.919620    -0.794485
O      9.272625    13.805668     3.266318    -0.637648
O     10.118860    14.954538     1.584120    -0.648093
O     -1.634907     6.233555    23.863142    -0.746163
O     -2.869192     4.808481    22.700464    -0.671676
O     10.824714     0.747437     6.720471    -0.690107
O     -3.340288     7.450083    27.922709    -0.593150
O     -1.514169     8.421348    28.746570    -0.729887
O      7.703387     3.564320     6.700856    -0.704455

The following XYZ coordinates are in angstroms. Other properties are in atomic units.
The sperically averaged electron density of each atom fit to a function of the form exp(a - br)
eigen_1, eigen_2 and eigen_3 are the three eigenvalues of traceless quadrupole moment tensor
  atom number  atomic symbol              X              Y              Z     net charge C6 coefficient C8 coefficient C10 coefficient fluctuating dipole atomic polarizability isotropic forcefield polarizability              a              b squared Pearson coefficient          <r^3>          <r^4>         wp_QDO          m_QDO          q_QDO       dipole_x       dipole_y       dipole_z         dipole            Qxy            Qxz            Qyz     Q(x^2-y^2)  Q(3z^2 - R^2)        eigen_1        eigen_2        eigen_3 static polarizability      alpha(xx)      alpha(xy)      alpha(xz)      alpha(yy)      alpha(yz)      alpha(zz) atomic spin moment
            1             Dy      -2.100067       5.793788      20.770096       2.123820     112.842625 0.22487073E+04  0.70644915E+05                                15.273856                           12.615845       2.253674       2.485685                    0.999821      69.708553     156.052218       0.734560       0.265418      -1.344159      -0.000940       0.011284      -0.017629       0.020952       0.000803      -0.010832      -0.019385      -0.139703      -0.278622      -0.096232      -0.021861       0.118093             18.151496      21.089470       0.620419      -0.585554      13.752311       0.596472      19.612707           0.000835
            2             Dy      -4.219380       6.375746      17.456522       2.038872     110.832783 0.24031359E+04  0.77058398E+05                                15.497963                           13.269416       2.300313       2.476182                    0.999868      72.205846     165.385846       0.695197       0.274762      -1.327431      -0.003905       0.008920      -0.049100       0.050056       0.132406       0.182643       0.261990      -0.040090       0.332573      -0.234642      -0.179083       0.413725             18.717090      20.800994      -4.974878      -2.545891      18.276976      -5.762714      17.073301           0.000005
            3             Dy      -0.179766       7.920183      23.811131       2.123820     112.842889 0.22487134E+04  0.70645160E+05                                15.273884                           12.615866       2.253674       2.485685                    0.999821      69.708581     156.052364       0.734559       0.265419      -1.344159      -0.011321      -0.000210       0.017628       0.020951       0.014907      -0.018183      -0.012745       0.136493      -0.278622      -0.096232      -0.021860       0.118092             18.151528      13.702662      -0.133949       0.652876      21.139212      -0.521929      19.612710           0.000821
            4             Dy      -0.974023       9.969407      27.124705       2.038871     110.832983 0.24031411E+04  0.77058611E+05                                15.497984                           13.269433       2.300313       2.476182                    0.999868      72.205871     165.385964       0.695196       0.274762      -1.327431      -0.009271       0.002978       0.049100       0.050056       0.133724       0.242080       0.208315      -0.014266       0.332573      -0.234643      -0.179082       0.413725             18.717120      19.308681      -5.127305      -5.474253      19.769393      -3.118176      17.073287          -0.000030
            5             Dy      10.802991       3.843348       8.950722       2.123765     112.859681 0.22491222E+04  0.70661457E+05                                15.275654                           12.617260       2.253661       2.485647                    0.999821      69.711090     156.063561       0.734494       0.265429      -1.344141       0.000957      -0.011306       0.017631       0.020967       0.000788      -0.010839      -0.019307      -0.139846      -0.278699      -0.096246      -0.021916       0.118162             18.153715      21.092205       0.620529      -0.585632      13.754106       0.596169      19.614834           0.000944
            6             Dy      12.922466       3.261390      12.264296       2.038880     110.830905 0.24030877E+04  0.77056448E+05                                15.497755                           13.269255       2.300316       2.476184                    0.999868      72.205665     165.384849       0.695204       0.274761      -1.327433       0.003903      -0.008921       0.049098       0.050054       0.132405       0.182648       0.261993      -0.040084       0.332551      -0.234647      -0.179079       0.413726             18.716812      20.800727      -4.974764      -2.545873      18.276731      -5.762597      17.072979           0.000062
            7             Dy       8.882852       1.716953       5.909687       2.123826     112.840533 0.22486596E+04  0.70643018E+05                                15.273633                           12.615680       2.253679       2.485687                    0.999821      69.708391     156.051233       0.734568       0.265417      -1.344162       0.011323       0.000208      -0.017632       0.020956       0.014905      -0.018193      -0.012750       0.136496      -0.278633      -0.096238      -0.021858       0.118096             18.151209      13.702464      -0.133993       0.652896      21.138887      -0.521880      19.612275           0.000929
            8             Dy       9.677109      -0.332271       2.596113       2.038880     110.831118 0.24030933E+04  0.77056672E+05                                15.497777                           13.269271       2.300316       2.476183                    0.999868      72.205701     165.384989       0.695203       0.274761      -1.327433       0.009272      -0.002977      -0.049100       0.050056       0.133726       0.242081       0.208315      -0.014265       0.332576      -0.234643      -0.179083       0.413726             18.716853      19.308445      -5.127254      -5.474133      19.769119      -3.118126      17.072993          -0.000001
            9              H       4.717199       2.035522      13.231708       0.135069       1.129584 0.81918904E+01  0.79731176E+02                                 1.701430                            1.609000      -0.924834       2.446697                    0.998930       3.223681       8.568921       0.531010       1.185111      -0.733264       0.003741       0.024853      -0.031826       0.040553      -0.007651      -0.004473      -0.014517      -0.015234       0.016801      -0.018549      -0.001345       0.019894              1.722399       1.515222       0.118970      -0.285208       1.645042      -0.374931       2.006934           0.000117
           10              H       2.961177       2.749447      14.789079       0.138545       1.169280 0.83939607E+01  0.82175490E+02                                 1.743382                            1.630783      -0.928653       2.449343                    0.998801       3.214759       8.562776       0.526592       1.188110      -0.732994      -0.018875       0.033756      -0.010703       0.040128      -0.013117      -0.005612      -0.012694      -0.014960      -0.003042      -0.021383       0.001832       0.019551              1.782324       1.752215      -0.509087      -0.018954       2.153845      -0.054414       1.440913          -0.000049
           11              H       0.658818       0.432557      19.039156       0.139328       1.163996 0.83936478E+01  0.82596180E+02                                 1.774732                            1.659078      -0.886882       2.469839                    0.999262       3.258898       8.850420       0.506154       1.229742      -0.722975      -0.034688       0.018646       0.010212       0.040684      -0.011670      -0.012033      -0.004801       0.015766      -0.004019      -0.019484       0.000643       0.018841              1.815059       2.132169      -0.521578      -0.008194       1.834192      -0.019910       1.478817          -0.000101
           12              H       1.363466      -1.341820      20.605443       0.137225       1.136048 0.82654726E+01  0.80613509E+02                                 1.708027                            1.616403      -0.934174       2.443859                    0.998930       3.218167       8.558278       0.529789       1.185394      -0.733347      -0.026123      -0.004897       0.031558       0.041259      -0.006523      -0.013584      -0.005204       0.017081       0.009681      -0.017672      -0.001198       0.018870              1.725171       1.612972       0.123926      -0.364825       1.581998      -0.307764       1.980543           0.000034
           13              H       6.058308      -3.839260      21.280106       0.135378       1.141511 0.84433343E+01  0.83882369E+02                                 1.800984                            1.701744      -1.042795       2.393773                    0.997814       3.418350       9.577184       0.479340       1.286191      -0.709159       0.004010      -0.015657       0.036906       0.040290      -0.011349       0.003043      -0.012257       0.004547       0.031040      -0.019001      -0.000648       0.019648              1.845001       1.566059       0.021031      -0.092533       1.452643      -0.104384       2.516302           0.000009
           14              H       6.275202      11.628628      19.758400       0.137899       1.073483 0.79214117E+01  0.77953987E+02                                 1.767055                            1.677011      -1.062006       2.389630                    0.997082       3.482936       9.919161       0.467487       1.331376      -0.698535       0.030774      -0.018658       0.016686       0.039668      -0.010597       0.000529      -0.011068       0.011450       0.017077      -0.018607       0.003603       0.015004              1.795939       2.183121      -0.389412       0.234445       1.629811      -0.017146       1.574885          -0.000135
           15              H       6.631943      11.848337      14.349211       0.136963       1.114526 0.83590437E+01  0.83416711E+02                                 1.817034                            1.727127      -1.079421       2.381740                    0.996360       3.531657      10.145284       0.458655       1.338206      -0.697285       0.024675      -0.028552      -0.015248       0.040701      -0.011068      -0.011841      -0.000735      -0.008022       0.011583      -0.018561       0.003611       0.014950              1.847080       1.750345      -0.468213      -0.021344       2.160807       0.182301       1.630090          -0.000057
           16              H       7.574947      -2.489019      12.720510       0.143419       1.077391 0.78842655E+01  0.77419982E+02                                 1.768645                            1.671654      -1.019469       2.414109                    0.997479       3.418867       9.694455       0.469301       1.329116      -0.699529       0.018933      -0.002220      -0.037838       0.042369      -0.008680      -0.011210      -0.001538       0.003459       0.023354      -0.016025       0.000316       0.015709              1.819552       1.423764       0.005570      -0.155566       1.550005      -0.050651       2.484887           0.000088
           17              H       0.098233       1.021151      15.808503       0.118692       1.197719 0.90198713E+01  0.91271049E+02                                 1.868915                            1.760843      -1.067287       2.373818                    0.996800       3.594060      10.224032       0.469571       1.289058      -0.707453      -0.007375      -0.026750      -0.022730       0.035869      -0.001325       0.005198       0.011147       0.003420      -0.024699      -0.016440       0.006197       0.010242              1.906905       1.613600      -0.059199       0.089328       2.131463       0.599809       1.975651           0.000014
           18              H      -1.696178       2.404576      16.144348       0.123332       1.113193 0.79947543E+01  0.78654218E+02                                 1.788051                            1.662228      -1.086705       2.370780                    0.996237       3.545608      10.011611       0.480377       1.296007      -0.705068      -0.036752      -0.012990      -0.017934       0.042908       0.003846       0.006761       0.010326       0.007798      -0.030613      -0.016919       0.001698       0.015222              1.854061       2.410917       0.052686       0.402863       1.506337       0.153215       1.644929           0.000012
           19              H       0.619589       4.750627      18.507153       0.112238       1.144704 0.83297278E+01  0.82972110E+02                                 1.836110                            1.707172      -1.074859       2.368371                    0.996076       3.653266      10.452449       0.468651       1.312063      -0.701400       0.009084       0.034122       0.022184       0.041701       0.000707       0.012237       0.011991       0.000566      -0.020798      -0.019389       0.002752       0.016637              1.907368       1.548249      -0.056884       0.049296       2.392886       0.493316       1.780968          -0.000000
           20              H       2.420444       3.342135      18.138615       0.120188       1.138774 0.85955785E+01  0.85000112E+02                                 1.737304                            1.667408      -0.860612       2.469701                    0.999172       3.342668       9.069792       0.510648       1.212941      -0.726211       0.033136       0.012044       0.015430       0.038485       0.002013       0.007318       0.010812       0.007768      -0.035986      -0.018930       0.004104       0.014827              1.744435       2.107472       0.038465       0.335268       1.528815       0.083377       1.597017          -0.000021
           21              H       4.692743      -2.116924      22.641319       0.100072       1.082243 0.79287561E+01  0.79300654E+02                                 1.859341                            1.731657      -1.491699       2.153784                    0.991336       4.186204      12.662572       0.431802       1.418241      -0.676691       0.024438       0.022530       0.001895       0.033293       0.006464      -0.001879      -0.003655       0.000424       0.020700      -0.010028       0.000655       0.009373              1.939903       2.129175       0.672971       0.101569       2.015148       0.130114       1.675386          -0.000013
           22              H       3.881332      -3.072665      24.605865       0.113746       1.143894 0.82687723E+01  0.82708720E+02                                 1.863639                            1.720357      -1.354763       2.233184                    0.992501       3.873474      11.325453       0.456214       1.342231      -0.693252       0.011701       0.011481       0.035456       0.039062       0.006362       0.003266       0.001665       0.003032       0.027542      -0.011157       0.000473       0.010684              1.942942       1.783675       0.268556       0.487042       1.575585       0.171749       2.469565           0.000075
           23              H      -0.616146      11.103465      22.480827       0.119412       1.079836 0.75820272E+01  0.73958351E+02                                 1.783208                            1.640392      -1.117717       2.352729                    0.996014       3.602144      10.284429       0.471806       1.330887      -0.697120      -0.035821      -0.023021      -0.003484       0.042723       0.011546       0.004544       0.002857       0.018710       0.029900      -0.019857       0.004598       0.015259              1.884076       2.241558       0.617479      -0.113747       1.878255      -0.064752       1.532414           0.000002
           24              H       1.856185      -4.030679      20.501420       0.118795       1.192359 0.92259350E+01  0.92999110E+02                                 1.804909                            1.738326      -0.995485       2.407715                    0.997753       3.416042       9.403304       0.494714       1.228241      -0.722872      -0.020060      -0.011791      -0.032347       0.039846       0.014520       0.008042       0.001476       0.012187       0.022080      -0.019835       0.002148       0.017687              1.816853       1.615633       0.137095       0.237284       1.623048       0.116721       2.211880          -0.000020
           25              H       5.748652       9.818333      17.838435       0.105840       1.192789 0.92480163E+01  0.94238453E+02                                 1.856300                            1.775942      -1.225449       2.288993                    0.994253       3.757078      10.752368       0.469987       1.278911      -0.708306      -0.033295      -0.011842       0.011456       0.037149       0.002535      -0.005956      -0.012202       0.001599      -0.032703      -0.018272       0.003644       0.014628              1.872548       2.484050       0.097564      -0.182261       1.616498       0.017912       1.517098          -0.000025
           26              H       7.413426       8.216220      18.007844       0.122400       1.137803 0.84885029E+01  0.82890840E+02                                 1.673215                            1.608064      -0.977267       2.418697                    0.998198       3.218590       8.414277       0.549065       1.142371      -0.744181      -0.009415      -0.036418       0.018516       0.041926       0.003653      -0.009393      -0.009949      -0.003156      -0.037268      -0.018925       0.002382       0.016544              1.678284       1.476346      -0.004499       0.021229       2.110084      -0.295376       1.448421          -0.000009
           27              H      10.047780      10.890003      16.414808       0.125430       1.088253 0.78862497E+01  0.75397202E+02                                 1.607036                            1.535596      -0.885300       2.464780                    0.998921       3.117139       7.990800       0.571356       1.121281      -0.749726       0.039231       0.010610      -0.013948       0.042967       0.003646      -0.007206      -0.008339       0.004329      -0.042970      -0.018557       0.003358       0.015198              1.618969       2.103238       0.061082      -0.233443       1.402193      -0.015640       1.351477           0.000041
           28              H       8.334164      12.470234      16.361310       0.116074       1.129901 0.85751802E+01  0.84981719E+02                                 1.740319                            1.673715      -0.999388       2.404676                    0.997562       3.430314       9.401844       0.504514       1.225042      -0.722419       0.010379       0.035248      -0.013385       0.039106       0.003624      -0.007467      -0.008712      -0.000411      -0.041220      -0.018313       0.003249       0.015064              1.744431       1.519440       0.060314       0.007339       2.241902      -0.187169       1.471950           0.000008
           29              H       7.679061       1.479710      13.401117       0.116337       1.260057 0.98504326E+01  0.10181826E+03                                 1.929458                            1.838952      -1.173860       2.323268                    0.995099       3.656355      10.486703       0.460277       1.287409      -0.708211       0.016959       0.016773       0.031785       0.039739       0.013506      -0.000368       0.006763      -0.007346       0.014817      -0.017370       0.002874       0.014496              1.960147       1.737696       0.195850       0.263643       1.712596       0.240104       2.430148           0.000018
           30              H       8.634664       2.248059      11.389017       0.116890       1.006159 0.70377218E+01  0.68142778E+02                                 1.767222                            1.629665      -1.278055       2.274450                    0.993294       3.821886      11.277455       0.447016       1.415128      -0.678843       0.029657       0.029048       0.005870       0.041926       0.011984       0.003548       0.006989      -0.011656       0.014685      -0.015800      -0.000452       0.016252              1.858318       1.849986       0.612396      -0.060673       2.166703      -0.084386       1.558265           0.000024
           31              H       6.386840      -0.412751       9.344225       0.113060       1.250924 0.96203444E+01  0.98710253E+02                                 1.898300                            1.799104      -1.249029       2.284919                    0.994069       3.693094      10.503049       0.473131       1.261692      -0.712830      -0.014820      -0.013797      -0.035696       0.041038       0.010123       0.008296       0.004012       0.005141       0.032729      -0.016059      -0.001448       0.017507              1.934434       1.601786       0.232937       0.125115       1.804290       0.348736       2.397224           0.000019
           32              H       5.455239      -1.172412      11.308771       0.103358       1.090923 0.79410154E+01  0.79545306E+02                                 1.876060                            1.736659      -1.576814       2.114215                    0.991301       4.237996      12.877325       0.429322       1.424244      -0.675200      -0.022454      -0.025600      -0.001861       0.034103       0.009935      -0.000811       0.000025       0.000065       0.015723      -0.012575       0.005119       0.007455              1.964922       2.094649       0.711918       0.010948       2.194265       0.068396       1.605853          -0.000006
           33              H      11.782588      -3.361295      19.844590       0.141342       1.192486 0.87091461E+01  0.86428324E+02                                 1.797250                            1.685277      -0.954279       2.439163                    0.998681       3.287709       8.943925       0.504693       1.222920      -0.724540       0.034250      -0.020246      -0.013422       0.041990      -0.013720      -0.012369      -0.003578       0.016569       0.005712      -0.021061       0.000900       0.020160              1.830932       2.084213      -0.558978      -0.065190       1.892109       0.016929       1.516475           0.000302
           34              H      10.939296      -1.668884      18.263443       0.142108       1.124794 0.82733457E+01  0.81226728E+02                                 1.742738                            1.653896      -0.911650       2.462957                    0.999004       3.256646       8.872567       0.503178       1.239843      -0.720542       0.020761       0.001957      -0.037712       0.043094      -0.009166      -0.015133      -0.004712       0.011592       0.029228      -0.020745      -0.000456       0.021201              1.760228       1.530252       0.041857      -0.268195       1.525977      -0.218599       2.224455          -0.000216
           35              H       6.872879       1.710480      18.162392       0.141017       1.087401 0.79604299E+01  0.77406867E+02                                 1.705562                            1.624101      -0.863787       2.483958                    0.999395       3.211521       8.708416       0.506924       1.242570      -0.720127       0.000496       0.020420      -0.037860       0.043019      -0.008721      -0.002032      -0.013999      -0.003905       0.030424      -0.018397      -0.000965       0.019362              1.730854       1.486204       0.028511      -0.130952       1.467008      -0.239305       2.239351          -0.000225
           36              H       5.046748       2.361082      19.707874       0.138221       1.128538 0.82846286E+01  0.81569270E+02                                 1.757815                            1.662708      -0.960428       2.432281                    0.998700       3.336816       9.178719       0.497122       1.251382      -0.717077      -0.025463       0.027943      -0.014253       0.040402      -0.013201      -0.000388      -0.011111      -0.004806       0.008032      -0.017784       0.000418       0.017366              1.782093       2.068769      -0.492809       0.102451       1.761258      -0.092760       1.516252           0.000339
           37              H       8.991931      10.275418      20.968037       0.115329       1.208400 0.91304811E+01  0.92158783E+02                                 1.844637                            1.745507      -0.991841       2.406847                    0.997893       3.499406       9.763477       0.484933       1.251356      -0.716693      -0.029651      -0.007245      -0.021695       0.037448      -0.002461       0.009846       0.009231       0.005840      -0.023446      -0.017523       0.005260       0.012263              1.876784       2.166284      -0.046970       0.549166       1.614501       0.090694       1.849566          -0.000010
           38              H      -5.448965       8.685880      20.953177       0.118986       1.070759 0.77265215E+01  0.75631587E+02                                 1.764915                            1.651299      -1.053953       2.382642                    0.996786       3.582373      10.204921       0.472812       1.323423      -0.698957      -0.005151      -0.035071      -0.023853       0.042726       0.001008       0.008790       0.011063      -0.007350      -0.017195      -0.015806       0.000731       0.015075              1.816785       1.501735      -0.088752       0.083280       2.244983       0.447001       1.703637           0.000018
           39              H       8.137389      -0.939527      16.720932       0.092818       1.117844 0.82488042E+01  0.83432045E+02                                 1.905490                            1.768794      -1.559019       2.113386                    0.991661       4.343983      13.270849       0.425764       1.422312      -0.675314      -0.020893      -0.021996       0.000695       0.030345       0.007983      -0.005796       0.000437      -0.002239       0.022245      -0.012878       0.002485       0.010393              1.992718       2.105046       0.716669       0.063097       2.186374       0.058385       1.686732           0.000014
           40              H       9.020265      -0.373362      14.685056       0.106880       1.202018 0.91110809E+01  0.93389339E+02                                 1.923787                            1.804934      -1.486868       2.165842                    0.991288       4.013245      11.886022       0.445651       1.340862      -0.693294      -0.008811      -0.019709      -0.031604       0.038274       0.007155       0.002287       0.005157      -0.005996       0.023436      -0.011715      -0.000045       0.011760              1.986729       1.761614       0.329465       0.334980       1.791297       0.333470       2.407276           0.000002
           41              H      11.278078       2.455939      16.471277       0.112784       1.113537 0.78271914E+01  0.77073024E+02                                 1.819972                            1.665872      -1.277006       2.271973                    0.993484       3.761441      10.841997       0.467844       1.329562      -0.696268       0.024346       0.031109      -0.002426       0.039578       0.010560       0.000047       0.002497      -0.001963       0.011829      -0.012741       0.003435       0.009307              1.919530       2.045885       0.671212      -0.074082       2.087192      -0.019490       1.625513           0.000016
           42              H      10.475360       1.728079      18.548763       0.106607       1.334163 0.10001567E+02  0.10363247E+03                                 1.988610                            1.837667      -1.203885       2.298550                    0.995137       3.733072      10.671850       0.466854       1.266185      -0.712136       0.015324       0.019583       0.028202       0.037599       0.013790       0.003457       0.003598       0.003258       0.019713      -0.017178       0.003225       0.013954              2.070350       1.688358       0.278992       0.202810       1.964396       0.545018       2.558296          -0.000003
           43              H       2.890501       1.207808      20.929400       0.104031       1.086333 0.80213982E+01  0.79777889E+02                                 1.808068                            1.699547      -1.324206       2.234300                    0.993791       3.962527      11.624293       0.456064       1.350355      -0.690902      -0.001953      -0.028401      -0.019878       0.034721      -0.007102       0.002701       0.006631      -0.001757      -0.012612      -0.011293       0.001164       0.010128              1.858633       1.527731      -0.013769       0.097730       2.199503       0.604657       1.848665           0.000001
           44              H       1.207567       2.775501      20.881847       0.109105       1.287894 0.98731123E+01  0.10180647E+03                                 1.921926                            1.811155      -1.266960       2.271455                    0.994043       3.727727      10.574694       0.476756       1.245915      -0.716174      -0.030173      -0.006063      -0.021942       0.037798       0.003026       0.009454       0.007396       0.001765      -0.015834      -0.012962      -0.000511       0.013473              1.953071       2.213543      -0.091536       0.531809       1.636524       0.131319       2.009147           0.000016
           45              H      10.063024       7.955082       1.628701       0.135074       1.129588 0.81919418E+01  0.79731898E+02                                 1.701443                            1.609011      -0.924850       2.446691                    0.998930       3.223692       8.568996       0.531005       1.185121      -0.733262      -0.024345      -0.006247       0.031827       0.040554      -0.005955      -0.013987      -0.005926       0.018013       0.016801      -0.018551      -0.001344       0.019894              1.722411       1.619666       0.129637      -0.344018       1.540621      -0.321826       2.006947           0.000063
           46              H       9.174391       9.629488       0.071330       0.138549       1.169295 0.83941031E+01  0.82177352E+02                                 1.743407                            1.630805      -0.928672       2.449335                    0.998800       3.214783       8.562905       0.526583       1.188122      -0.732991      -0.035500       0.015348       0.010704       0.040129      -0.011335      -0.012058      -0.006874       0.019954      -0.003040      -0.021385       0.001833       0.019551              1.782351       2.252642      -0.457996      -0.052208       1.653479      -0.024385       1.440932          -0.000084
           47              H       5.434014       5.720245      25.542071       0.139335       1.163969 0.83934131E+01  0.82593342E+02                                 1.774710                            1.659059      -0.886915       2.469831                    0.999263       3.258857       8.850297       0.506155       1.229749      -0.722974      -0.022071       0.032615      -0.010216       0.040685      -0.013023      -0.003558      -0.012459      -0.010720      -0.004012      -0.019488       0.000649       0.018839              1.815036       1.942671      -0.540915      -0.018974       2.023635      -0.010175       1.478801          -0.000107
           48              H       7.270798       5.199510      23.975784       0.137231       1.136037 0.82653781E+01  0.80612394E+02                                 1.708020                            1.616396      -0.934148       2.443873                    0.998930       3.218151       8.558238       0.529789       1.185398      -0.733346       0.002217       0.026485      -0.031559       0.041259      -0.008116      -0.003798      -0.014043      -0.014091       0.009681      -0.017674      -0.001197       0.018871              1.725164       1.557262       0.118236      -0.269105       1.637695      -0.394202       1.980534           0.000012
           49              H      10.232286       0.782686      23.301121       0.135382       1.141510 0.84433289E+01  0.83882355E+02                                 1.800987                            1.701746      -1.042810       2.393768                    0.997814       3.418352       9.577211       0.479338       1.286196      -0.709158       0.015984      -0.002399      -0.036906       0.040290      -0.011576      -0.012503       0.001781       0.000135       0.031039      -0.019002      -0.000647       0.019649              1.845004       1.449564       0.009134      -0.094443       1.569143      -0.102659       2.516306          -0.000007
           50              H      -5.133535      -1.004539      24.822827       0.137903       1.073487 0.79214493E+01  0.77954488E+02                                 1.767062                            1.677017      -1.062025       2.389622                    0.997082       3.482947       9.919217       0.467485       1.331379      -0.698534       0.021688      -0.028720      -0.016686       0.039669      -0.011536      -0.011065      -0.000599      -0.006929       0.017081      -0.018608       0.003604       0.015004              1.795946       1.714243      -0.437297      -0.040876       2.098704       0.231492       1.574891          -0.000133
           51              H       0.495510       5.053317       0.511198       0.136968       1.114529 0.83590899E+01  0.83417411E+02                                 1.817048                            1.727139      -1.079445       2.381731                    0.996359       3.531677      10.145405       0.458650       1.338219      -0.697282       0.030911      -0.021648       0.015248       0.040702      -0.010029       0.000471      -0.011855       0.012331       0.011585      -0.018562       0.003612       0.014950              1.847095       2.251233      -0.417067       0.183529       1.659949      -0.002713       1.630102          -0.000081
           52              H      14.854487       5.571789       2.139899       0.143423       1.077396 0.78843246E+01  0.77420817E+02                                 1.768659                            1.671668      -1.019500       2.414096                    0.997479       3.418889       9.694578       0.469295       1.329128      -0.699527       0.004131      -0.018610       0.037839       0.042370      -0.008851      -0.000392      -0.011309       0.000122       0.023353      -0.016026       0.000317       0.015709              1.819567       1.547588       0.018214      -0.034583       1.426203      -0.159908       2.484909           0.000044
           53              H       4.791512       6.218132      28.772724       0.118693       1.197727 0.90199506E+01  0.91272106E+02                                 1.868927                            1.760854      -1.067306       2.373809                    0.996800       3.594079      10.224120       0.469568       1.289062      -0.707452       0.025862       0.010055       0.022730       0.035869      -0.001643       0.010561       0.006304      -0.002813      -0.024699      -0.016440       0.006197       0.010243              1.906917       2.138099      -0.005637       0.587635       1.606989       0.149805       1.975663          -0.000010
           54              H       3.232942       7.862710      28.436879       0.123332       1.113192 0.79947404E+01  0.78654052E+02                                 1.788050                            1.662227      -1.086704       2.370780                    0.996237       3.545605      10.011603       0.480376       1.296008      -0.705068       0.009189       0.037881       0.017934       0.042908       0.002979       0.009586       0.007775      -0.009192      -0.030613      -0.016920       0.001698       0.015222              1.854060       1.505023      -0.039827       0.111494       2.412230       0.416344       1.644927          -0.000003
           55              H       1.134300       5.320579      26.074074       0.112239       1.144700 0.83296957E+01  0.82971709E+02                                 1.836106                            1.707168      -1.074858       2.368372                    0.996076       3.653258      10.452421       0.468652       1.312064      -0.701400      -0.033023      -0.012504      -0.022184       0.041701       0.000635       0.010686       0.013392      -0.000840      -0.020798      -0.019389       0.002752       0.016637              1.907364       2.395663       0.029656       0.485754       1.545465       0.099158       1.780964          -0.000011
           56              H       2.718461       3.672136      26.442612       0.120190       1.138780 0.85956471E+01  0.85000987E+02                                 1.737312                            1.667415      -0.860626       2.469695                    0.999172       3.342681       9.069847       0.510647       1.212943      -0.726210      -0.008616      -0.034188      -0.015430       0.038486       0.001187       0.010013       0.008379      -0.008422      -0.035986      -0.018931       0.004103       0.014827              1.744442       1.527019      -0.020812       0.048885       2.109284       0.342006       1.597024          -0.000043
           57              H       8.380128       1.966206      21.939908       0.100072       1.082248 0.79288016E+01  0.79301239E+02                                 1.859347                            1.731663      -1.491710       2.153778                    0.991336       4.186222      12.662645       0.431801       1.418242      -0.676691      -0.019931      -0.026600      -0.001895       0.033293       0.006288      -0.003444      -0.002240      -0.003028       0.020699      -0.010028       0.000655       0.009373              1.939909       1.880298       0.647557       0.119123       2.264038       0.114263       1.675392          -0.000015
           58              H       9.248489       2.870516      19.975362       0.113747       1.143894 0.82687709E+01  0.82708703E+02                                 1.863639                            1.720357      -1.354765       2.233184                    0.992501       3.873472      11.325447       0.456214       1.342231      -0.693252      -0.010232      -0.012807      -0.035456       0.039062       0.005924       0.001324       0.003419      -0.005542       0.027542      -0.011157       0.000473       0.010684              1.942942       1.523447       0.241980       0.121379       1.835812       0.501971       2.469567           0.000079
           59              H      -5.311211       5.904506      22.100400       0.119413       1.079835 0.75820209E+01  0.73958277E+02                                 1.783207                            1.640391      -1.117717       2.352729                    0.996014       3.602142      10.284424       0.471806       1.330887      -0.697120       0.019263       0.037975       0.003484       0.042723       0.009416       0.002381       0.004811      -0.022992       0.029900      -0.019857       0.004598       0.015259              1.884075       1.757189       0.568014      -0.052862       2.362623      -0.119737       1.532414          -0.000001
           60              H       9.995802       4.982513      24.079807       0.118796       1.192363 0.92259822E+01  0.92999711E+02                                 1.804913                            1.738330      -0.995500       2.407707                    0.997753       3.416053       9.403343       0.494713       1.228240      -0.722872       0.009692       0.021154       0.032346       0.039846       0.012988       0.000652       0.008151      -0.017806       0.022079      -0.019835       0.002148       0.017688              1.816858       1.595262       0.135015       0.092011       1.643425       0.247914       2.211886          -0.000039
           61              H      -3.386101      -0.296797      26.742792       0.105841       1.192812 0.92482402E+01  0.94241309E+02                                 1.856321                            1.775962      -1.225497       2.288969                    0.994252       3.757124      10.752534       0.469986       1.278908      -0.708306       0.008399       0.034326      -0.011457       0.037149       0.002322      -0.011535      -0.007166      -0.002591      -0.032702      -0.018272       0.003643       0.014629              1.872569       1.605748       0.007867       0.036337       2.494848      -0.179500       1.517113          -0.000044
           62              H      -1.623145      -1.790191      26.573383       0.122404       1.137782 0.84883008E+01  0.82888329E+02                                 1.673190                            1.608042      -0.977252       2.418706                    0.998198       3.218559       8.414154       0.549071       1.142366      -0.744183       0.035274       0.013066      -0.018516       0.041926       0.003896      -0.008943      -0.010355       0.001614      -0.037267      -0.018925       0.002381       0.016544              1.678258       2.104416       0.059644      -0.295997       1.481957      -0.008889       1.448401          -0.000040
           63              H      -4.015458      -4.682556      28.166419       0.125434       1.088252 0.78862519E+01  0.75397306E+02                                 1.607043                            1.535602      -0.885292       2.464785                    0.998921       3.117139       7.990831       0.571351       1.121289      -0.749724      -0.006569      -0.040106       0.013948       0.042967       0.003133      -0.007564      -0.008015      -0.005713      -0.042970      -0.018556       0.003358       0.015198              1.618976       1.397087      -0.011033       0.008158       2.108360      -0.233826       1.351482          -0.000006
           64              H      -5.761606      -3.138350      28.219917       0.116075       1.129904 0.85752221E+01  0.84982301E+02                                 1.740327                            1.673723      -0.999400       2.404670                    0.997562       3.430326       9.401909       0.504510       1.225048      -0.722417      -0.034011      -0.013906       0.013386       0.039106       0.003591      -0.007908      -0.008313      -0.001063      -0.041219      -0.018313       0.003248       0.015064              1.744439       2.222263       0.132089      -0.186947       1.539096      -0.011714       1.471956          -0.000021
           65              H      10.916870       5.065013       1.459292       0.116337       1.260073 0.98505884E+01  0.10182029E+03                                 1.929473                            1.838966      -1.173877       2.323258                    0.995099       3.656386      10.486818       0.460275       1.287408      -0.708211      -0.014963      -0.018575      -0.031785       0.039739       0.013969       0.006766       0.000321       0.001734       0.014816      -0.017370       0.002874       0.014496              1.960162       1.673279       0.189274       0.212079       1.777040       0.286676       2.430166          -0.000008
           66              H      10.249580       4.036294       3.471392       0.116893       1.006133 0.70375091E+01  0.68140355E+02                                 1.767210                            1.629655      -1.278030       2.274465                    0.993294       3.821855      11.277415       0.447010       1.415153      -0.678839      -0.025885      -0.032455      -0.005868       0.041926       0.012914       0.006592       0.004239       0.006571       0.014688      -0.015800      -0.000451       0.016251              1.858306       2.039632       0.631759      -0.077784       1.977032      -0.068931       1.558253           0.000013
           67              H      12.668256       6.542812       5.516184       0.113061       1.250938 0.96204832E+01  0.98712054E+02                                 1.898313                            1.799117      -1.249061       2.284903                    0.994069       3.693126      10.503167       0.473129       1.261691      -0.712830       0.012220       0.016145       0.035696       0.041038       0.009393       0.003149       0.008661      -0.009128       0.032728      -0.016059      -0.001449       0.017508              1.934447       1.755127       0.248598       0.334222       1.650972       0.159898       2.397241           0.000005
           68              H      13.329341       7.546769       3.551638       0.103358       1.090941 0.79411814E+01  0.79547433E+02                                 1.876082                            1.736678      -1.576850       2.114196                    0.991301       4.238058      12.877576       0.429319       1.424246      -0.675200       0.023186       0.024939       0.001862       0.034103       0.009723       0.000107      -0.000804      -0.004080       0.015721      -0.012575       0.005119       0.007456              1.964947       2.049359       0.707303       0.066932       2.239610       0.017840       1.605871          -0.000027
           69              H      10.338350      -4.960534      24.736637       0.141342       1.192492 0.87092029E+01  0.86429070E+02                                 1.797259                            1.685285      -0.954284       2.439159                    0.998681       3.287720       8.943978       0.504691       1.222924      -0.724539       0.023621      -0.032016       0.013422       0.041990      -0.015112      -0.002302      -0.012669      -0.010680       0.005712      -0.021061       0.000900       0.020160              1.830942       2.007093      -0.566860       0.023464       1.969251      -0.063133       1.516482           0.000283
           70              H       8.569021      -4.293545      26.317784       0.142108       1.124800 0.82734075E+01  0.81227533E+02                                 1.742748                            1.653905      -0.911654       2.462955                    0.999004       3.256660       8.872633       0.503175       1.239847      -0.720541       0.000162      -0.020853       0.037712       0.043094      -0.010149      -0.003150      -0.015533      -0.007646       0.029228      -0.020745      -0.000455       0.021201              1.760238       1.517569       0.040561      -0.190223       1.538677      -0.289018       2.224468          -0.000241
           71              H       4.794017      -0.591494      26.418835       0.141017       1.087402 0.79604439E+01  0.77407041E+02                                 1.705563                            1.624102      -0.863789       2.483956                    0.999395       3.211526       8.708433       0.506923       1.242569      -0.720127      -0.020264      -0.002569       0.037860       0.043019      -0.008147      -0.013720      -0.003444       0.007350       0.030424      -0.018397      -0.000965       0.019362              1.730855       1.461444       0.025982      -0.224763       1.491770      -0.154586       2.239351          -0.000254
           72              H       3.961256       1.159091      24.873353       0.138222       1.128540 0.82846485E+01  0.81569498E+02                                 1.757815                            1.662707      -0.960433       2.432278                    0.998700       3.336821       9.178728       0.497123       1.251379      -0.717077      -0.030386       0.022492       0.014253       0.040402      -0.012443      -0.011014      -0.001514       0.010044       0.008032      -0.017784       0.000418       0.017366              1.782092       1.864047      -0.513715      -0.102688       1.965978       0.092496       1.516252           0.000321
           73              H      -3.511321      -3.569733      23.613190       0.115331       1.208397 0.91304508E+01  0.92158366E+02                                 1.844630                            1.745501      -0.991840       2.406848                    0.997893       3.499402       9.763448       0.484936       1.251351      -0.716694       0.004195       0.030233       0.021695       0.037448      -0.003000       0.008183       0.010733      -0.004724      -0.023446      -0.017523       0.005260       0.012263              1.876777       1.629685      -0.101769       0.034432       2.151087       0.555536       1.849559          -0.000018
           74              H      -1.755782      -5.114275      23.628050       0.118986       1.070760 0.77265347E+01  0.75631744E+02                                 1.764916                            1.651300      -1.053954       2.382642                    0.996786       3.582375      10.204927       0.472812       1.323423      -0.698957       0.034366       0.008688       0.023853       0.042726       0.001730       0.010113       0.009868       0.006791      -0.017195      -0.015806       0.000731       0.015075              1.816786       2.255254      -0.011800       0.436227       1.491467       0.128262       1.703638           0.000013
           75              H       7.558780      -1.580235      27.860295       0.092817       1.117858 0.82489407E+01  0.83433796E+02                                 1.905507                            1.768809      -1.559039       2.113375                    0.991661       4.344029      13.271032       0.425763       1.422312      -0.675313       0.019759       0.023020      -0.000694       0.030345       0.008045       0.001024      -0.005722      -0.001035       0.022246      -0.012878       0.002485       0.010393              1.992737       2.040689       0.710106       0.051674       2.250774       0.068704       1.686747           0.000004
           76              H      12.896612       3.919011       0.175353       0.106880       1.202024 0.91111521E+01  0.93390287E+02                                 1.923796                            1.804943      -1.486877       2.165837                    0.991288       4.013268      11.886119       0.445649       1.340864      -0.693293       0.018712       0.010767       0.031604       0.038274       0.007613       0.004898       0.002799       0.002980       0.023436      -0.011716      -0.000045       0.011760              1.986739       1.724401       0.325667       0.297714       1.828528       0.367129       2.407287          -0.000015
           77              H       4.499959      -5.049634      28.109950       0.112784       1.113537 0.78271890E+01  0.77072990E+02                                 1.819971                            1.665872      -1.277005       2.271974                    0.993484       3.761440      10.841991       0.467844       1.329562      -0.696268      -0.028475      -0.027380       0.002426       0.039578       0.010541       0.002479       0.000301      -0.002346       0.011829      -0.012741       0.003435       0.009307              1.919529       1.951089       0.661531      -0.011862       2.181988      -0.075679       1.625511           0.000004
           78              H       5.142502      -4.177123      26.032464       0.106605       1.334161 0.10001544E+02  0.10363219E+03                                 1.988610                            1.837667      -1.203885       2.298550                    0.995137       3.733068      10.671840       0.466854       1.266187      -0.712136      -0.017925      -0.017234      -0.028202       0.037599       0.013176       0.003228       0.003805      -0.008766       0.019714      -0.017178       0.003225       0.013954              2.070349       1.905152       0.301132       0.521593       1.747602       0.257132       2.558294          -0.000012
           79              H       4.889500       3.421348      23.651827       0.104030       1.086347 0.80215273E+01  0.79779502E+02                                 1.808083                            1.699560      -1.324225       2.234289                    0.993791       3.962564      11.624430       0.456063       1.350353      -0.690902       0.028055       0.004828       0.019878       0.034721      -0.006778       0.006322       0.003360       0.004592      -0.012612      -0.011293       0.001164       0.010128              1.858649       2.195373       0.054410       0.591608       1.531893       0.158656       1.848681          -0.000003
           80              H       3.158942       4.936305      23.699380       0.109106       1.287895 0.98731311E+01  0.10180673E+03                                 1.921928                            1.811157      -1.266959       2.271455                    0.994043       3.727732      10.574716       0.476756       1.245916      -0.716173       0.002967       0.030633       0.021942       0.037797       0.002785       0.006397       0.010157      -0.002952      -0.015833      -0.012962      -0.000511       0.013474              1.953073       1.660984      -0.147966       0.076611       2.189086       0.542398       2.009148           0.000012
           81              H       3.985887       7.601614      16.489110       0.135075       1.129586 0.81919167E+01  0.79731587E+02                                 1.701441                            1.609009      -0.924864       2.446686                    0.998930       3.223681       8.568961       0.531005       1.185121      -0.733262      -0.003741      -0.024854       0.031827       0.040555      -0.007653      -0.004475      -0.014518      -0.015233       0.016800      -0.018552      -0.001343       0.019895              1.722410       1.515231       0.118971      -0.285211       1.645052      -0.374934       2.006948           0.000060
           82              H       5.741909       6.887689      14.931739       0.138549       1.169289 0.83940497E+01  0.82176684E+02                                 1.743401                            1.630800      -0.928682       2.449333                    0.998800       3.214766       8.562847       0.526584       1.188122      -0.732991       0.018875      -0.033758       0.010705       0.040131      -0.013118      -0.005613      -0.012694      -0.014959      -0.003040      -0.021385       0.001834       0.019551              1.782345       1.752235      -0.509096      -0.018954       2.153872      -0.054416       1.440927          -0.000037
           83              H       8.044268       9.204579      10.681662       0.139336       1.163983 0.83935359E+01  0.82594861E+02                                 1.774725                            1.659071      -0.886884       2.469842                    0.999262       3.258874       8.850363       0.506153       1.229749      -0.722973       0.034690      -0.018647      -0.010213       0.040686      -0.011670      -0.012034      -0.004801       0.015766      -0.004019      -0.019485       0.000643       0.018842              1.815051       2.132159      -0.521574      -0.008195       1.834183      -0.019909       1.478811          -0.000025
           84              H       7.339620      10.978956       9.115375       0.137235       1.136038 0.82653954E+01  0.80612705E+02                                 1.708030                            1.616405      -0.934175       2.443863                    0.998930       3.218149       8.558275       0.529783       1.185409      -0.733343       0.026123       0.004896      -0.031560       0.041260      -0.006524      -0.013584      -0.005205       0.017081       0.009680      -0.017674      -0.001197       0.018871              1.725174       1.612975       0.123927      -0.364826       1.582001      -0.307764       1.980547           0.000081
           85              H       2.644778      13.476396       8.440712       0.135386       1.141494 0.84431937E+01  0.83880746E+02                                 1.800978                            1.701739      -1.042805       2.393773                    0.997814       3.418328       9.577155       0.479336       1.286205      -0.709156      -0.004011       0.015658      -0.036907       0.040291      -0.011351       0.003042      -0.012257       0.004548       0.031040      -0.019003      -0.000646       0.019649              1.844994       1.566054       0.021031      -0.092531       1.452639      -0.104383       2.516289           0.000055
           86              H       2.427884      -1.991492       9.962418       0.137908       1.073468 0.79212864E+01  0.77952593E+02                                 1.767054                            1.677010      -1.062033       2.389624                    0.997081       3.482917       9.919158       0.467482       1.331394      -0.698531      -0.030777       0.018658      -0.016688       0.039671      -0.010598       0.000528      -0.011068       0.011451       0.017079      -0.018608       0.003605       0.015004              1.795938       2.183119      -0.389411       0.234446       1.629810      -0.017146       1.574884          -0.000064
           87              H       2.071143      -2.211201      15.371607       0.136970       1.114507 0.83588649E+01  0.83414561E+02                                 1.817022                            1.727115      -1.079433       2.381740                    0.996360       3.531622      10.145193       0.458654       1.338217      -0.697283      -0.024676       0.028553       0.015249       0.040703      -0.011068      -0.011842      -0.000736      -0.008022       0.011584      -0.018562       0.003611       0.014950              1.847068       1.750333      -0.468209      -0.021345       2.160791       0.182299       1.630079          -0.000043
           88              H       1.128139      12.126155      17.000308       0.143425       1.077375 0.78841183E+01  0.77418254E+02                                 1.768635                            1.671646      -1.019483       2.414107                    0.997479       3.418839       9.694390       0.469299       1.329127      -0.699527      -0.018933       0.002220       0.037840       0.042371      -0.008681      -0.011211      -0.001538       0.003459       0.023355      -0.016026       0.000317       0.015709              1.819542       1.423757       0.005570      -0.155565       1.549997      -0.050650       2.484871           0.000055
           89              H       8.604853       8.615985      13.912315       0.118695       1.197726 0.90199357E+01  0.91271854E+02                                 1.868919                            1.760848      -1.067306       2.373809                    0.996800       3.594071      10.224068       0.469571       1.289055      -0.707453       0.007376       0.026750       0.022730       0.035869      -0.001324       0.005198       0.011147       0.003419      -0.024699      -0.016440       0.006197       0.010243              1.906909       1.613604      -0.059198       0.089330       2.131466       0.599810       1.975656           0.000023
           90              H      10.399264       7.232560      13.576470       0.123333       1.113186 0.79946815E+01  0.78653289E+02                                 1.788040                            1.662218      -1.086700       2.370783                    0.996237       3.545588      10.011527       0.480379       1.296004      -0.705068       0.036752       0.012990       0.017934       0.042908       0.003846       0.006761       0.010326       0.007797      -0.030613      -0.016919       0.001698       0.015222              1.854050       2.410903       0.052686       0.402861       1.506328       0.153214       1.644920           0.000024
           91              H       8.083497       4.886509      11.213665       0.112237       1.144701 0.83297077E+01  0.82971942E+02                                 1.836114                            1.707176      -1.074850       2.368371                    0.996077       3.653275      10.452511       0.468648       1.312073      -0.701398      -0.009086      -0.034122      -0.022183       0.041700       0.000707       0.012237       0.011990       0.000567      -0.020801      -0.019389       0.002752       0.016638              1.907373       1.548252      -0.056886       0.049294       2.392894       0.493319       1.780974           0.000021
           92              H       6.282642       6.295001      11.582203       0.120190       1.138772 0.85955805E+01  0.85000240E+02                                 1.737313                            1.667415      -0.860620       2.469701                    0.999172       3.342671       9.069842       0.510643       1.212952      -0.726208      -0.033137      -0.012045      -0.015431       0.038487       0.002014       0.007319       0.010812       0.007769      -0.035986      -0.018931       0.004103       0.014828              1.744443       2.107483       0.038465       0.335271       1.528821       0.083378       1.597024           0.000023
           93              H       4.010343      11.754060       7.079499       0.100078       1.082221 0.79285641E+01  0.79298306E+02                                 1.859322                            1.731641      -1.491700       2.153788                    0.991336       4.186163      12.662441       0.431802       1.418249      -0.676689      -0.024438      -0.022531      -0.001896       0.033294       0.006463      -0.001879      -0.003654       0.000424       0.020698      -0.010026       0.000654       0.009372              1.939882       2.129151       0.672960       0.101567       2.015126       0.130113       1.675369           0.000027
           94              H       4.821754      12.709801       5.114953       0.113749       1.143897 0.82687966E+01  0.82709059E+02                                 1.863644                            1.720361      -1.354779       2.233177                    0.992501       3.873485      11.325507       0.456213       1.342234      -0.693252      -0.011701      -0.011481      -0.035456       0.039062       0.006360       0.003266       0.001665       0.003032       0.027543      -0.011155       0.000472       0.010684              1.942947       1.783680       0.268557       0.487045       1.575589       0.171749       2.469572           0.000106
           95              H       9.319232      -1.466329       7.239991       0.119414       1.079828 0.75819619E+01  0.73957564E+02                                 1.783201                            1.640386      -1.117713       2.352733                    0.996014       3.602130      10.284383       0.471806       1.330888      -0.697120       0.035822       0.023021       0.003483       0.042724       0.011546       0.004544       0.002857       0.018710       0.029900      -0.019857       0.004598       0.015259              1.884069       2.241550       0.617475      -0.113746       1.878248      -0.064752       1.532408           0.000021
           96              H       6.846901      13.667815       9.219398       0.118798       1.192359 0.92259388E+01  0.92999109E+02                                 1.804903                            1.738322      -0.995499       2.407707                    0.997753       3.416045       9.403294       0.494717       1.228234      -0.722874       0.020061       0.011791       0.032346       0.039846       0.014520       0.008043       0.001477       0.012188       0.022078      -0.019835       0.002147       0.017688              1.816847       1.615629       0.137095       0.237282       1.623044       0.116720       2.211869           0.000017
           97              H       2.954434      -0.181197      11.882383       0.105841       1.192789 0.92480102E+01  0.94238340E+02                                 1.856297                            1.775939      -1.225456       2.288990                    0.994253       3.757072      10.752335       0.469989       1.278908      -0.708306       0.033295       0.011843      -0.011455       0.037149       0.002536      -0.005956      -0.012203       0.001599      -0.032703      -0.018272       0.003643       0.014629              1.872544       2.484043       0.097565      -0.182261       1.616495       0.017912       1.517095           0.000003
           98              H       1.289660       1.420916      11.712974       0.122407       1.137778 0.84882590E+01  0.82887830E+02                                 1.673187                            1.608039      -0.977244       2.418710                    0.998198       3.218549       8.414127       0.549071       1.142367      -0.744182       0.009415       0.036418      -0.018516       0.041926       0.003653      -0.009392      -0.009949      -0.003156      -0.037266      -0.018925       0.002381       0.016544              1.678255       1.476322      -0.004498       0.021229       2.110046      -0.295369       1.448398           0.000053
           99              H      -1.344694      -1.252867      13.306010       0.125432       1.088240 0.78861332E+01  0.75395781E+02                                 1.607021                            1.535582      -0.885288       2.464787                    0.998921       3.117119       7.990722       0.571360       1.121278      -0.749727      -0.039231      -0.010610       0.013947       0.042967       0.003646      -0.007205      -0.008339       0.004329      -0.042970      -0.018556       0.003358       0.015198              1.618954       2.103216       0.061081      -0.233440       1.402181      -0.015639       1.351466           0.000059
          100              H       0.368922      -2.833098      13.359508       0.116075       1.129903 0.85752003E+01  0.84982000E+02                                 1.740323                            1.673719      -0.999390       2.404674                    0.997562       3.430319       9.401874       0.504512       1.225045      -0.722418      -0.010380      -0.035248       0.013385       0.039106       0.003625      -0.007467      -0.008712      -0.000411      -0.041219      -0.018312       0.003248       0.015065              1.744435       1.519443       0.060315       0.007339       2.241908      -0.187169       1.471954           0.000019
          101              H       1.024025       8.157426      16.319701       0.116336       1.260075 0.98506100E+01  0.10182056E+03                                 1.929475                            1.838967      -1.173886       2.323255                    0.995099       3.656388      10.486823       0.460275       1.287408      -0.708211      -0.016960      -0.016773      -0.031785       0.039739       0.013506      -0.000368       0.006764      -0.007346       0.014816      -0.017370       0.002874       0.014497              1.960165       1.737711       0.195853       0.263646       1.712610       0.240106       2.430172           0.000017
          102              H       0.068422       7.389077      18.331801       0.116893       1.006129 0.70374772E+01  0.68139979E+02                                 1.767207                            1.629652      -1.278027       2.274467                    0.993294       3.821848      11.277394       0.447010       1.415155      -0.678839      -0.029658      -0.029049      -0.005868       0.041927       0.011984       0.003547       0.006988      -0.011657       0.014688      -0.015800      -0.000450       0.016251              1.858302       1.849972       0.612389      -0.060672       2.166682      -0.084384       1.558252           0.000012
          103              H       2.316246      10.049887      20.376593       0.113057       1.250924 0.96203419E+01  0.98710255E+02                                 1.898304                            1.799107      -1.249020       2.284924                    0.994069       3.693094      10.503062       0.473129       1.261697      -0.712829       0.014820       0.013797       0.035695       0.041039       0.010123       0.008296       0.004012       0.005140       0.032728      -0.016060      -0.001448       0.017508              1.934438       1.601788       0.232937       0.125115       1.804292       0.348737       2.397234          -0.000018
          104              H       3.247847      10.809548      18.412047       0.103359       1.090907 0.79408820E+01  0.79543639E+02                                 1.876044                            1.736646      -1.576800       2.114224                    0.991301       4.237959      12.877187       0.429323       1.424247      -0.675200       0.022455       0.025600       0.001863       0.034104       0.009935      -0.000811       0.000026       0.000067       0.015721      -0.012575       0.005119       0.007456              1.964904       2.094629       0.711906       0.010948       2.194242       0.068396       1.605841          -0.000017
          105              H      -3.079502      12.998431       9.876228       0.141338       1.192525 0.87095204E+01  0.86433047E+02                                 1.797292                            1.685315      -0.954329       2.439132                    0.998680       3.287791       8.944227       0.504686       1.222924      -0.724538      -0.034249       0.020245       0.013422       0.041988      -0.013723      -0.012372      -0.003580       0.016568       0.005721      -0.021066       0.000904       0.020162              1.830976       2.084264      -0.558995      -0.065192       1.892154       0.016928       1.516511           0.000391
          106              H      -2.236210      11.306020      11.457375       0.142104       1.124820 0.82735938E+01  0.81229849E+02                                 1.742772                            1.653926      -0.911665       2.462950                    0.999004       3.256692       8.872757       0.503171       1.239851      -0.720540      -0.020763      -0.001958       0.037714       0.043096      -0.009166      -0.015132      -0.004712       0.011591       0.029226      -0.020744      -0.000455       0.021200              1.760263       1.530280       0.041858      -0.268203       1.526005      -0.218606       2.224504          -0.000179
          107              H       1.830207       7.926656      11.558426       0.141011       1.087439 0.79607924E+01  0.77411385E+02                                 1.705612                            1.624146      -0.863827       2.483937                    0.999395       3.211590       8.708700       0.506912       1.242582      -0.720124      -0.000497      -0.020422       0.037861       0.043020      -0.008721      -0.002033      -0.013999      -0.003905       0.030422      -0.018396      -0.000964       0.019361              1.730906       1.486244       0.028512      -0.130959       1.467047      -0.239316       2.239428          -0.000194
          108              H       3.656338       7.276054      10.012944       0.138215       1.128598 0.82852128E+01  0.81576601E+02                                 1.757885                            1.662772      -0.960504       2.432236                    0.998699       3.336948       9.179223       0.497108       1.251391      -0.717074       0.025461      -0.027942       0.014252       0.040400      -0.013204      -0.000391      -0.011113      -0.004802       0.008044      -0.017791       0.000423       0.017367              1.782165       2.068857      -0.492835       0.102455       1.761326      -0.092765       1.516312           0.000417
          109              H      -0.288845      -0.638282       8.752781       0.115325       1.208420 0.91306896E+01  0.92161481E+02                                 1.844662                            1.745531      -0.991869       2.406831                    0.997893       3.499452       9.763660       0.484928       1.251361      -0.716692       0.029650       0.007244       0.021694       0.037446      -0.002461       0.009847       0.009230       0.005839      -0.023446      -0.017523       0.005260       0.012263              1.876810       2.166316      -0.046973       0.549176       1.614524       0.090697       1.849591           0.000055
          110              H      -2.003749       0.951256       8.767641       0.118982       1.070771 0.77266324E+01  0.75632922E+02                                 1.764926                            1.651309      -1.053963       2.382636                    0.996786       3.582398      10.205000       0.472811       1.323420      -0.698957       0.005151       0.035071       0.023853       0.042725       0.001007       0.008790       0.011063      -0.007349      -0.017196      -0.015806       0.000732       0.015075              1.816798       1.501745      -0.088753       0.083281       2.245001       0.447005       1.703648           0.000045
          111              H       0.565697      10.576663      12.999886       0.092816       1.117885 0.82491835E+01  0.83436886E+02                                 1.905536                            1.768834      -1.559065       2.113360                    0.991661       4.344100      13.271310       0.425760       1.422310      -0.675313       0.020893       0.021995      -0.000695       0.030344       0.007984      -0.005796       0.000437      -0.002239       0.022247      -0.012878       0.002485       0.010393              1.992768       2.105101       0.716696       0.063100       2.186431       0.058388       1.686772           0.000034
          112              H      -0.317179      10.010498      15.035762       0.106878       1.202042 0.91113126E+01  0.93392318E+02                                 1.923811                            1.804956      -1.486886       2.165830                    0.991288       4.013301      11.886231       0.445648       1.340860      -0.693294       0.008810       0.019709       0.031604       0.038274       0.007155       0.002287       0.005157      -0.005997       0.023437      -0.011716      -0.000044       0.011760              1.986755       1.761636       0.329471       0.334986       1.791318       0.333475       2.407311           0.000005
          113              H      -2.574992       7.181197      13.249541       0.112783       1.113544 0.78272422E+01  0.77073620E+02                                 1.819975                            1.665875      -1.277008       2.271971                    0.993484       3.761450      10.842016       0.467845       1.329558      -0.696268      -0.024345      -0.031109       0.002426       0.039577       0.010560       0.000047       0.002497      -0.001964       0.011830      -0.012742       0.003435       0.009307              1.919534       2.045890       0.671215      -0.074083       2.087197      -0.019491       1.625516           0.000026
          114              H      -1.772274       7.909057      11.172055       0.106607       1.334181 0.10001739E+02  0.10363476E+03                                 1.988632                            1.837686      -1.203908       2.298540                    0.995136       3.733104      10.671988       0.466850       1.266188      -0.712135      -0.015324      -0.019583      -0.028202       0.037599       0.013791       0.003456       0.003598       0.003259       0.019713      -0.017179       0.003225       0.013954              2.070373       1.688376       0.278997       0.202813       1.964418       0.545027       2.558327           0.000043
          115              H       5.812585       8.429328       8.791418       0.104029       1.086351 0.80215754E+01  0.79780173E+02                                 1.808093                            1.699571      -1.324229       2.234286                    0.993790       3.962588      11.624549       0.456059       1.350361      -0.690900       0.001951       0.028400       0.019877       0.034720      -0.007102       0.002701       0.006632      -0.001757      -0.012614      -0.011293       0.001164       0.010129              1.858660       1.527753      -0.013771       0.097732       2.199536       0.604669       1.848690           0.000031
          116              H       7.495519       6.861635       8.838971       0.109099       1.287926 0.98734160E+01  0.10181036E+03                                 1.921954                            1.811180      -1.266968       2.271446                    0.994043       3.727785      10.574889       0.476754       1.245911      -0.716174       0.030172       0.006064       0.021942       0.037797       0.003027       0.009454       0.007396       0.001765      -0.015833      -0.012962      -0.000512       0.013474              1.953100       2.213579      -0.091542       0.531819       1.636547       0.131320       2.009174           0.000055
          117              H      -1.359938       1.682054      28.092117       0.135077       1.129606 0.81921173E+01  0.79734110E+02                                 1.701468                            1.609034      -0.924909       2.446664                    0.998929       3.223720       8.569124       0.530998       1.185128      -0.733260       0.024347       0.006247      -0.031829       0.040557      -0.005958      -0.013988      -0.005928       0.018014       0.016799      -0.018555      -0.001341       0.019895              1.722438       1.619690       0.129639      -0.344026       1.540643      -0.321834       2.006981           0.000041
          118              H      -0.471305       0.007648      29.649488       0.138552       1.169321 0.83943512E+01  0.82180516E+02                                 1.743443                            1.630838      -0.928735       2.449307                    0.998800       3.214824       8.563096       0.526573       1.188135      -0.732988       0.035502      -0.015349      -0.010706       0.040132      -0.011337      -0.012060      -0.006877       0.019954      -0.003035      -0.021389       0.001837       0.019552              1.782389       2.252693      -0.458010      -0.052211       1.653513      -0.024386       1.440960          -0.000110
          119              H       3.269072       3.916891       4.178747       0.139341       1.163983 0.83935676E+01  0.82595458E+02                                 1.774744                            1.659090      -0.886952       2.469816                    0.999263       3.258888       8.850489       0.506142       1.229771      -0.722968       0.022073      -0.032616       0.010218       0.040687      -0.013024      -0.003560      -0.012461      -0.010719      -0.004008      -0.019492       0.000651       0.018840              1.815071       1.942709      -0.540928      -0.018975       2.023676      -0.010175       1.478828          -0.000079
          120              H       1.432288       4.437626       5.745034       0.137237       1.136056 0.82655717E+01  0.80615000E+02                                 1.708062                            1.616433      -0.934182       2.443861                    0.998930       3.218179       8.558436       0.529772       1.185425      -0.733339      -0.002217      -0.026486       0.031561       0.041262      -0.008118      -0.003800      -0.014044      -0.014090       0.009679      -0.017677      -0.001194       0.018871              1.725207       1.557298       0.118241      -0.269116       1.637736      -0.394217       1.980586           0.000081
          121              H      -1.529200       8.854450       6.419697       0.135388       1.141510 0.84433517E+01  0.83882817E+02                                 1.801004                            1.701762      -1.042847       2.393754                    0.997814       3.418363       9.577322       0.479329       1.286216      -0.709154      -0.015985       0.002400       0.036909       0.040293      -0.011578      -0.012503       0.001781       0.000133       0.031039      -0.019005      -0.000644       0.019649              1.845021       1.449577       0.009134      -0.094444       1.569156      -0.102659       2.516331           0.000060
          122              H      13.836621      10.641675       4.897991       0.137911       1.073480 0.79214073E+01  0.77954155E+02                                 1.767072                            1.677026      -1.062064       2.389609                    0.997081       3.482953       9.919315       0.467477       1.331400      -0.698530      -0.021690       0.028721       0.016688       0.039672      -0.011538      -0.011065      -0.000601      -0.006931       0.017087      -0.018612       0.003607       0.015004              1.795957       1.714252      -0.437301      -0.040876       2.098717       0.231495       1.574900          -0.000102
          123              H       8.207576       4.583819      29.209620       0.136972       1.114522 0.83590290E+01  0.83416736E+02                                 1.817048                            1.727140      -1.079468       2.381723                    0.996359       3.531670      10.145414       0.458647       1.338229      -0.697280      -0.030912       0.021649      -0.015249       0.040703      -0.010030       0.000469      -0.011856       0.012332       0.011591      -0.018564       0.003614       0.014951              1.847095       2.251232      -0.417066       0.183529       1.659949      -0.002713       1.630103          -0.000090
          124              H      -6.151401       4.065347      27.580919       0.143425       1.077397 0.78843430E+01  0.77421131E+02                                 1.768670                            1.671677      -1.019532       2.414083                    0.997478       3.418897       9.694645       0.469290       1.329139      -0.699525      -0.004132       0.018611      -0.037841       0.042372      -0.008853      -0.000392      -0.011309       0.000125       0.023354      -0.016029       0.000319       0.015709              1.819579       1.547597       0.018214      -0.034583       1.426211      -0.159910       2.484928           0.000045
          125              H       3.911574       3.419004       0.948094       0.118696       1.197749 0.90201771E+01  0.91275008E+02                                 1.868950                            1.760876      -1.067341       2.373791                    0.996799       3.594127      10.224304       0.469565       1.289061      -0.707452      -0.025861      -0.010056      -0.022730       0.035869      -0.001642       0.010562       0.006304      -0.002814      -0.024698      -0.016440       0.006196       0.010244              1.906941       2.138124      -0.005637       0.587644       1.607010       0.149809       1.975688          -0.000011
          126              H       5.470144       1.774426       1.283939       0.123333       1.113190 0.79947152E+01  0.78653721E+02                                 1.788046                            1.662223      -1.086700       2.370782                    0.996237       3.545599      10.011572       0.480378       1.296005      -0.705068      -0.009189      -0.037881      -0.017934       0.042908       0.002979       0.009586       0.007775      -0.009191      -0.030614      -0.016920       0.001698       0.015222              1.854056       1.505019      -0.039829       0.111492       2.412227       0.416343       1.644923           0.000001
          127              H       7.568786       4.316557       3.646744       0.112240       1.144695 0.83296476E+01  0.82971107E+02                                 1.836101                            1.707163      -1.074846       2.368378                    0.996076       3.653249      10.452386       0.468653       1.312063      -0.701400       0.033023       0.012504       0.022185       0.041701       0.000635       0.010686       0.013392      -0.000840      -0.020798      -0.019389       0.002751       0.016638              1.907359       2.395657       0.029655       0.485752       1.545461       0.099157       1.780958           0.000004
          128              H       5.984625       5.965000       3.278206       0.120189       1.138798 0.85958345E+01  0.85003474E+02                                 1.737346                            1.667446      -0.860654       2.469684                    0.999172       3.342718       9.070041       0.510635       1.212960      -0.726206       0.008616       0.034189       0.015431       0.038487       0.001187       0.010013       0.008380      -0.008423      -0.035985      -0.018930       0.004102       0.014828              1.744476       1.527047      -0.020813       0.048887       2.109329       0.342016       1.597053          -0.000015
          129              H       0.322958       7.670930       7.780910       0.100076       1.082235 0.79286989E+01  0.79300013E+02                                 1.859338                            1.731656      -1.491720       2.153776                    0.991336       4.186208      12.662617       0.431800       1.418249      -0.676689       0.019932       0.026600       0.001896       0.033293       0.006287      -0.003444      -0.002240      -0.003028       0.020696      -0.010026       0.000655       0.009371              1.939899       1.880288       0.647551       0.119123       2.264025       0.114263       1.675385           0.000021
          130              H      -0.545403       6.766620       9.745456       0.113748       1.143898 0.82688035E+01  0.82709138E+02                                 1.863645                            1.720362      -1.354779       2.233177                    0.992501       3.873485      11.325505       0.456213       1.342233      -0.693252       0.010233       0.012806       0.035456       0.039062       0.005922       0.001324       0.003418      -0.005541       0.027543      -0.011155       0.000472       0.010684              1.942948       1.523451       0.241981       0.121378       1.835817       0.501973       2.469576           0.000114
          131              H      14.014297       3.732630       7.620418       0.119418       1.079805 0.75817583E+01  0.73955092E+02                                 1.783178                            1.640366      -1.117701       2.352741                    0.996015       3.602079      10.284208       0.471808       1.330893      -0.697119      -0.019265      -0.037975      -0.003482       0.042724       0.009417       0.002380       0.004811      -0.022990       0.029897      -0.019856       0.004598       0.015258              1.884043       1.757159       0.568000      -0.052859       2.362582      -0.119734       1.532390           0.000017
          132              H      -1.292716       4.654623       5.641011       0.118799       1.192389 0.92262452E+01  0.93003053E+02                                 1.804938                            1.738354      -0.995549       2.407682                    0.997753       3.416102       9.403522       0.494710       1.228239      -0.722872      -0.009693      -0.021155      -0.032345       0.039846       0.012989       0.000653       0.008152      -0.017806       0.022076      -0.019835       0.002146       0.017689              1.816883       1.595285       0.135019       0.092013       1.643448       0.247919       2.211915          -0.000018
          133              H      12.089187       9.933933       2.978026       0.105842       1.192809 0.92482199E+01  0.94241065E+02                                 1.856320                            1.775961      -1.225503       2.288967                    0.994252       3.757120      10.752526       0.469985       1.278910      -0.708306      -0.008399      -0.034326       0.011456       0.037149       0.002323      -0.011534      -0.007165      -0.002592      -0.032702      -0.018272       0.003642       0.014630              1.872568       1.605748       0.007868       0.036337       2.494844      -0.179500       1.517111          -0.000025
          134              H      10.326231      11.427327       3.147435       0.122406       1.137785 0.84883343E+01  0.82888791E+02                                 1.673198                            1.608049      -0.977248       2.418708                    0.998198       3.218562       8.414186       0.549067       1.142371      -0.744181      -0.035273      -0.013066       0.018517       0.041926       0.003896      -0.008943      -0.010354       0.001614      -0.037266      -0.018925       0.002382       0.016543              1.678267       2.104431       0.059645      -0.296000       1.481963      -0.008889       1.448407           0.000015
          135              H      12.718544      14.319692       1.554399       0.125430       1.088258 0.78863048E+01  0.75397952E+02                                 1.607051                            1.535609      -0.885294       2.464784                    0.998921       3.117146       7.990861       0.571349       1.121292      -0.749723       0.006570       0.040106      -0.013947       0.042967       0.003133      -0.007564      -0.008015      -0.005713      -0.042970      -0.018556       0.003358       0.015198              1.618985       1.397093      -0.011034       0.008158       2.108373      -0.233828       1.351488           0.000010
          136              H      14.464692      12.775486       1.500901       0.116075       1.129915 0.85753335E+01  0.84983736E+02                                 1.740342                            1.673737      -0.999422       2.404659                    0.997562       3.430350       9.402013       0.504506       1.225053      -0.722416       0.034011       0.013907      -0.013385       0.039106       0.003592      -0.007908      -0.008313      -0.001063      -0.041218      -0.018312       0.003247       0.015065              1.744454       2.222285       0.132090      -0.186949       1.539109      -0.011714       1.471968          -0.000016
          137              H      -2.213784       4.572123      28.261526       0.116336       1.260101 0.98508751E+01  0.10182406E+03                                 1.929505                            1.838995      -1.173929       2.323234                    0.995098       3.656437      10.487027       0.460270       1.287412      -0.708210       0.014964       0.018576       0.031784       0.039740       0.013969       0.006766       0.000322       0.001735       0.014815      -0.017370       0.002873       0.014497              1.960196       1.673304       0.189279       0.212083       1.777070       0.286682       2.430213          -0.000016
          138              H      -1.546494       5.600842      26.249426       0.116893       1.006130 0.70374805E+01  0.68140011E+02                                 1.767207                            1.629652      -1.278027       2.274467                    0.993294       3.821848      11.277390       0.447010       1.415154      -0.678839       0.025886       0.032455       0.005868       0.041927       0.012914       0.006592       0.004239       0.006571       0.014689      -0.015800      -0.000450       0.016251              1.858303       2.039627       0.631758      -0.077785       1.977029      -0.068932       1.558252           0.000004
          139              H      -3.965170       3.094324      24.204634       0.113057       1.250926 0.96203530E+01  0.98710380E+02                                 1.898303                            1.799107      -1.249025       2.284921                    0.994069       3.693097      10.503065       0.473130       1.261694      -0.712830      -0.012220      -0.016145      -0.035695       0.041038       0.009395       0.003148       0.008660      -0.009127       0.032728      -0.016060      -0.001448       0.017507              1.934438       1.755115       0.248594       0.334221       1.650963       0.159897       2.397234          -0.000027
          140              H      -4.626255       2.090367      26.169180       0.103358       1.090930 0.79410923E+01  0.79546307E+02                                 1.876071                            1.736669      -1.576836       2.114204                    0.991301       4.238029      12.877464       0.429320       1.424247      -0.675200      -0.023187      -0.024939      -0.001863       0.034103       0.009723       0.000108      -0.000803      -0.004082       0.015718      -0.012574       0.005118       0.007456              1.964933       2.049342       0.707294       0.066932       2.239594       0.017841       1.605864          -0.000031
          141              H      -1.635264      14.597670       4.984181       0.141338       1.192535 0.87096224E+01  0.86434429E+02                                 1.797313                            1.685333      -0.954332       2.439130                    0.998680       3.287811       8.944340       0.504679       1.222936      -0.724536      -0.023620       0.032015      -0.013422       0.041988      -0.015114      -0.002305      -0.012671      -0.010678       0.005721      -0.021066       0.000904       0.020161              1.830998       2.007156      -0.566883       0.023464       1.969311      -0.063135       1.516526           0.000363
          142              H       0.134065      13.930681       3.403034       0.142104       1.124825 0.82736516E+01  0.81230676E+02                                 1.742788                            1.653941      -0.911664       2.462950                    0.999004       3.256708       8.872857       0.503164       1.239864      -0.720537      -0.000162       0.020854      -0.037714       0.043096      -0.010149      -0.003150      -0.015533      -0.007646       0.029227      -0.020744      -0.000455       0.021199              1.760278       1.517601       0.040562      -0.190230       1.538710      -0.289027       2.224525          -0.000214
          143              H       3.909069      10.228630       3.301983       0.141011       1.087442 0.79608277E+01  0.77411849E+02                                 1.705619                            1.624152      -0.863830       2.483935                    0.999395       3.211599       8.708744       0.506910       1.242586      -0.720124       0.020265       0.002569      -0.037861       0.043020      -0.008147      -0.013720      -0.003444       0.007350       0.030422      -0.018396      -0.000964       0.019360              1.730912       1.461486       0.025983      -0.224774       1.491815      -0.154595       2.239436          -0.000236
          144              H       4.741830       8.478045       4.847465       0.138215       1.128604 0.82852827E+01  0.81577540E+02                                 1.757900                            1.662785      -0.960508       2.432234                    0.998699       3.336963       9.179307       0.497103       1.251400      -0.717072       0.030384      -0.022491      -0.014252       0.040400      -0.012446      -0.011016      -0.001518       0.010040       0.008043      -0.017791       0.000423       0.017367              1.782180       1.864137      -0.513750      -0.102695       1.966079       0.092502       1.516323           0.000390
          145              H      12.214407      13.206869       6.107628       0.115325       1.208416 0.91306522E+01  0.92161014E+02                                 1.844659                            1.745527      -0.991864       2.406834                    0.997893       3.499447       9.763643       0.484929       1.251362      -0.716692      -0.004194      -0.030232      -0.021694       0.037446      -0.003001       0.008182       0.010734      -0.004724      -0.023446      -0.017523       0.005260       0.012263              1.876806       1.629712      -0.101773       0.034433       2.151121       0.555547       1.849586           0.000043
          146              H      12.100209      -1.320797       6.092768       0.118981       1.070775 0.77266703E+01  0.75633404E+02                                 1.764932                            1.651314      -1.053959       2.382636                    0.996786       3.582411      10.205052       0.472810       1.323422      -0.698957      -0.034366      -0.008688      -0.023853       0.042725       0.001730       0.010113       0.009869       0.006791      -0.017195      -0.015806       0.000731       0.015075              1.816804       2.255280      -0.011803       0.436233       1.491480       0.128263       1.703651           0.000039
          147              H       1.144306      11.217371       1.860523       0.092818       1.117897 0.82492973E+01  0.83438372E+02                                 1.905552                            1.768847      -1.559091       2.113347                    0.991660       4.344144      13.271496       0.425758       1.422312      -0.675313      -0.019759      -0.023019       0.000695       0.030344       0.008046       0.001024      -0.005722      -0.001035       0.022248      -0.012879       0.002485       0.010394              1.992786       2.040739       0.710132       0.051677       2.250833       0.068707       1.686785           0.000009
          148              H      -4.193526       5.718125      29.545465       0.106879       1.202055 0.91114508E+01  0.93394141E+02                                 1.923828                            1.804971      -1.486907       2.165819                    0.991288       4.013341      11.886397       0.445646       1.340862      -0.693293      -0.018712      -0.010766      -0.031604       0.038273       0.007613       0.004897       0.002798       0.002982       0.023438      -0.011716      -0.000044       0.011760              1.986773       1.724427       0.325675       0.297720       1.828558       0.367137       2.407333          -0.000021
          149              H       4.203127      14.686770       1.610868       0.112783       1.113545 0.78272533E+01  0.77073765E+02                                 1.819978                            1.665877      -1.277009       2.271971                    0.993484       3.761454      10.842034       0.467844       1.329559      -0.696268       0.028475       0.027380      -0.002426       0.039577       0.010541       0.002479       0.000301      -0.002346       0.011829      -0.012742       0.003435       0.009307              1.919537       1.951096       0.661535      -0.011863       2.181998      -0.075680       1.625517           0.000011
          150              H       3.560584      13.814259       3.688354       0.106606       1.334189 0.10001810E+02  0.10363572E+03                                 1.988642                            1.837695      -1.203908       2.298539                    0.995136       3.733118      10.672052       0.466848       1.266192      -0.712135       0.017924       0.017234       0.028202       0.037599       0.013177       0.003228       0.003804      -0.008766       0.019713      -0.017179       0.003225       0.013954              2.070384       1.905183       0.301140       0.521606       1.747630       0.257138       2.558340           0.000030
          151              H       3.813586       6.215788       6.068991       0.104030       1.086367 0.80217223E+01  0.79782014E+02                                 1.808110                            1.699585      -1.324266       2.234268                    0.993790       3.962632      11.624713       0.456057       1.350359      -0.690900      -0.028055      -0.004826      -0.019877       0.034720      -0.006778       0.006323       0.003360       0.004591      -0.012614      -0.011293       0.001164       0.010129              1.858679       2.195410       0.054411       0.591622       1.531916       0.158660       1.848710           0.000022
          152              H       5.544144       4.700831       6.021438       0.109101       1.287904 0.98732141E+01  0.10180778E+03                                 1.921936                            1.811164      -1.266952       2.271456                    0.994043       3.727752      10.574779       0.476755       1.245915      -0.716174      -0.002967      -0.030633      -0.021942       0.037797       0.002785       0.006397       0.010157      -0.002952      -0.015834      -0.012963      -0.000511       0.013474              1.953081       1.660992      -0.147968       0.076612       2.189095       0.542400       2.009155           0.000043
          153              C       5.012257       0.358600      14.526050       0.146814      36.519128 0.40313627E+03  0.93359122E+04                                 9.779409                            6.838464       0.071406       2.022849                    0.999743      27.101459      78.293032       0.608001       0.435007      -1.048654      -0.033345      -0.003248       0.043632       0.055011      -0.013753      -0.010142      -0.013591       0.002704       0.019908      -0.025912       0.010127       0.015785             11.899018      13.013051      -5.388410      -5.659302      10.838362       1.398219      11.845641          -0.005450
          154              C       4.453434       1.582442      14.025254      -0.175340      32.556663 0.44812806E+03  0.10624752E+05                                 8.777786                            7.034609       0.097979       1.989748                    0.999751      30.291279      87.697370       0.623850       0.414104      -1.064768      -0.012707       0.001372      -0.001464       0.012864      -0.002947       0.018972      -0.020763      -0.033351       0.007975      -0.030991      -0.003552       0.034542              9.471235       8.888822      -2.142385      -3.237974       9.277704      -1.547941      10.247179           0.001930
          155              C       3.502659       1.971536      14.863381      -0.186636      33.055962 0.45031198E+03  0.10682181E+05                                 8.836942                            7.025902       0.118291       1.993274                    0.999763      30.436018      87.942341       0.628113       0.411076      -1.067455      -0.001124      -0.004383      -0.012020       0.012843      -0.003816       0.005542      -0.027747      -0.028313       0.002002      -0.021861      -0.014711       0.036572              9.577623       9.230924      -3.510533      -2.618402      10.301658      -0.955716       9.200285          -0.004387
          156              C       3.448725       0.985127      15.915498       0.148747      37.487506 0.40400199E+03  0.93406979E+04                                 9.883952                            6.800143       0.150518       2.045189                    0.999531      27.007699      77.408126       0.617201       0.429224      -1.054453       0.034017      -0.030723      -0.021659       0.050697      -0.014750      -0.007334      -0.013817       0.007317       0.018909      -0.025786       0.010298       0.015489             12.112269      13.059030      -3.306502      -7.034153       8.902087      -0.111240      14.375691           0.002713
          157              C       2.487399       0.958231      16.952755      -0.145353      53.063354 0.53345557E+03  0.13139929E+05                                12.115487                            7.690512      -0.000841       1.973065                    0.999276      29.925732      86.764076       0.598092       0.415761      -1.069467      -0.031662       0.029395      -0.000312       0.043204      -0.026298       0.010927       0.012904       0.002556      -0.063668      -0.035581      -0.001378       0.036959             15.779756      16.294980      -7.368970      -4.400800      15.578482      -2.533208      15.465807          -0.010032
          158              C       2.464627      -0.018718      17.953752       0.150720      36.227445 0.40228299E+03  0.92992189E+04                                 9.663865                            6.799128       0.095187       2.027633                    0.999649      27.040102      77.716709       0.614873       0.430929      -1.052482       0.029865      -0.037888       0.017998       0.051491      -0.015910      -0.017201      -0.006238      -0.005995       0.019945      -0.028246       0.008498       0.019748             11.630171       8.688595      -3.539323      -0.169768      12.995341      -6.135302      13.206576           0.002798
          159              C       1.446139      -0.094599      18.979714      -0.188592      33.238089 0.45585536E+03  0.10847261E+05                                 8.886720                            7.078363       0.184330       2.017098                    0.999755      30.405020      88.001123       0.624516       0.412164      -1.066706      -0.000490      -0.001329       0.015133       0.015199      -0.003175      -0.024441       0.014315       0.022717       0.021546      -0.025243      -0.009786       0.035029              9.620449       9.888446      -3.677207      -0.714705       9.864663      -2.506568       9.108237          -0.003946
          160              C       1.836135      -1.058145      19.829730      -0.178838      32.865286 0.45201213E+03  0.10726117E+05                                 8.802535                            7.040728       0.161133       2.009171                    0.999759      30.250115      87.247055       0.627621       0.411260      -1.067983      -0.003758       0.013930       0.000806       0.014450      -0.002314      -0.017221       0.017053       0.029726       0.002512      -0.027563      -0.001851       0.029414              9.471338       8.856078      -2.085420      -1.465804       9.534925      -3.329241      10.023011           0.002312
          161              C       3.091876      -1.585409      19.362519       0.137456      36.729491 0.40925411E+03  0.94957276E+04                                 9.752768                            6.851233       0.116497       2.034263                    0.999641      27.130844      77.979323       0.613755       0.430106      -1.053580       0.004847       0.035581      -0.039873       0.053660      -0.014821      -0.015976      -0.014622       0.013852       0.029086      -0.031908       0.009352       0.022556             11.762726      10.480962      -5.140156       1.319018      12.798676      -5.555578      12.008539          -0.004975
          162              C       3.913867      -2.449857      20.081465      -0.113941      48.361125 0.52234027E+03  0.12818288E+05                                11.470660                            7.652317       0.008404       1.985182                    0.999372      29.530278      85.888576       0.593698       0.420401      -1.064864      -0.007219      -0.015080       0.035929       0.039629       0.023517      -0.005167      -0.001142      -0.005859       0.077596      -0.036787       0.009653       0.027135             14.395726      14.835534      -3.319888      -3.483949      11.887640      -4.901028      16.464003           0.004892
          163              C       5.198149      -2.856068      19.626737       0.148303      34.669272 0.40751178E+03  0.94934131E+04                                 9.545771                            6.947814      -0.045747       1.986006                    0.999746      27.458083      80.404351       0.591884       0.444209      -1.039811       0.023350       0.004749      -0.040145       0.046684      -0.013994      -0.015091      -0.022959       0.001900       0.014450      -0.035045       0.010605       0.024440             11.399745      15.279641      -3.636518      -4.232458       7.114872       0.377785      11.804723          -0.005927
          164              C       6.126845      -3.613094      20.361732      -0.195926      32.525017 0.47317696E+03  0.11428723E+05                                 8.910802                            7.307788      -0.003981       1.956212                    0.999284      31.216633      92.707218       0.599173       0.423233      -1.053744       0.013021      -0.014567      -0.001671       0.019610       0.002586       0.012832      -0.027343      -0.006168      -0.013426      -0.031730       0.002139       0.029592              9.711780      10.222439      -1.716035      -1.417000       6.020153      -0.269551      12.892748           0.001837
          165              C       7.134124      -3.957509      19.532522      -0.183403      33.325740 0.48891384E+03  0.11896780E+05                                 9.082465                            7.444278      -0.024226       1.951373                    0.999081      31.209914      92.801771       0.592195       0.425054      -1.053412      -0.000276       0.006074       0.016133       0.017241       0.002520       0.012645      -0.014154      -0.014844       0.028918      -0.021342      -0.001566       0.022909              9.920216      11.855028      -2.831349      -0.481264       6.533124       0.132581      11.372497          -0.005814
          166              C       6.784213      -3.436177      18.230750       0.142815      35.597615 0.41271202E+03  0.96467416E+04                                 9.741188                            7.014196      -0.066934       1.976915                    0.999724      27.649455      81.145633       0.586182       0.447033      -1.037986      -0.039352       0.025382       0.014215       0.048938      -0.023391      -0.006447      -0.012752      -0.000655       0.022458      -0.031849       0.010204       0.021644             11.878264      11.188656      -3.055882      -4.717726       7.306318       1.672919      17.139817           0.002724
          167              C       5.780556      12.304551      17.030029      -0.117322      48.678995 0.52955689E+03  0.13060025E+05                                11.575927                            7.745717      -0.053197       1.964350                    0.999327      29.815792      87.370347       0.584565       0.424856      -1.060436       0.030111      -0.027052      -0.001674       0.040513      -0.008575      -0.005406      -0.006519      -0.002131      -0.107164      -0.037255       0.010724       0.026531             14.743208      12.886728      -6.084073      -1.124598      12.536744      -1.799031      18.806152          -0.011889
          168              C       7.087776      -3.175171      15.793048       0.142233      36.245094 0.42147790E+03  0.99033608E+04                                 9.896782                            7.114107      -0.115440       1.961744                    0.999561      27.785428      81.753770       0.578897       0.450295      -1.036120      -0.023346       0.038988      -0.015154       0.047903      -0.022377      -0.013796      -0.009757      -0.000460       0.000486      -0.031324       0.008560       0.022764             12.198423       7.696153      -3.248528       2.009501      10.962972      -4.624668      17.936143           0.003073
          169              C       6.059718      12.585050      14.524564      -0.186615      33.311253 0.48970379E+03  0.11930401E+05                                 9.078641                            7.447162      -0.050079       1.940721                    0.999169      31.421068      93.731907       0.591977       0.424697      -1.052786       0.007975       0.008509      -0.010952       0.015999       0.002303      -0.019624       0.014577       0.015608       0.017681      -0.025142      -0.002118       0.027259              9.979868       6.970374      -3.205972       0.060103      11.103319      -0.768121      11.865912          -0.004798
          170              C       7.316348      -2.549962      13.632939      -0.181718      33.005507 0.48975220E+03  0.11918418E+05                                 9.021302                            7.451901      -0.004340       1.958950                    0.999056      31.133264      92.480589       0.591936       0.425196      -1.053666       0.020859      -0.001721      -0.000114       0.020930      -0.003956      -0.020178       0.012895       0.020091      -0.024379      -0.024913      -0.004097       0.029011              9.925782       6.264464      -1.984892      -0.438578      10.108251      -1.352424      13.404630           0.002531
          171              C       6.425968      -1.650326      14.354858       0.147388      35.298398 0.41795504E+03  0.98039787E+04                                 9.746429                            7.108706      -0.117480       1.964333                    0.999275      27.676992      81.473802       0.575905       0.453401      -1.033921       0.005857      -0.021739       0.045854       0.051083      -0.014215      -0.014464      -0.011754       0.003266       0.026364      -0.027971       0.009163       0.018807             11.813852       7.699985      -4.144163       0.695495      15.555567      -4.583222      12.186003          -0.005776
          172              C       5.935483      -0.433106      13.854954      -0.111077      47.742555 0.51533483E+03  0.12624089E+05                                11.412867                            7.626100      -0.083077       1.958283                    0.999271      29.545154      86.309336       0.590811       0.423201      -1.061386       0.021729       0.010715      -0.035459       0.042946       0.024837       0.002868      -0.000948       0.017056       0.090447      -0.041418       0.011020       0.030397             14.420458      12.312106      -3.800365      -4.651893      14.662694      -3.380242      16.286573           0.005032
          173              C       1.412127       1.985879      16.994364       0.128680      38.128233 0.41951015E+03  0.97794970E+04                                10.102963                            6.983382      -0.447210       1.871634                    0.998456      26.665038      76.446817       0.602714       0.435934      -1.051610       0.020498      -0.023002       0.000493       0.030814      -0.016329      -0.030449      -0.018450       0.006661       0.017395      -0.043568       0.009668       0.033901             13.171595      16.421359      -7.602784       0.814140      15.452856       2.571093       7.640570           0.000030
          174              C       0.197282       1.771282      16.382115      -0.141036      34.786181 0.42506301E+03  0.99780006E+04                                 9.335242                            6.917043       0.058791       1.998374                    0.998782      29.482505      85.837751       0.618154       0.422103      -1.056250      -0.020640       0.021279       0.006630       0.030377       0.013414       0.001337       0.001898      -0.031677       0.022507      -0.024518       0.007011       0.017507             11.156807      15.344628      -5.094423       1.452455      10.724562       2.378952       7.401230          -0.000290
          175              C      -0.867747       2.592018      16.570248      -0.085670      34.837771 0.42166231E+03  0.98590414E+04                                 9.341050                            6.889726       0.016007       1.982423                    0.999639      28.982404      83.679232       0.620534       0.422153      -1.058283       0.024879       0.001104       0.010027       0.026847       0.023081       0.005677      -0.006308       0.005354      -0.018531      -0.024153      -0.002171       0.026324             11.200272      14.039515      -4.782535       0.415898      12.169295       3.489184       7.392007           0.000103
          176              C      -0.740013       3.724551      17.396784      -0.055984      39.066144 0.44771737E+03  0.10517722E+05                                 9.941152                            6.990147       0.044720       2.016151                    0.999259      27.492671      76.939499       0.637072       0.409261      -1.077535       0.042413      -0.020385      -0.023253       0.052490      -0.000036       0.010528       0.004356      -0.019037      -0.044209      -0.021092       0.003501       0.017591             12.605139      16.602232      -6.402979      -0.053450      13.759386       3.704166       7.453800          -0.000005
          177              C       0.504896       3.979596      17.963262      -0.091677      34.920608 0.43608279E+03  0.10290297E+05                                 9.369289                            7.018641       0.006787       1.974810                    0.999652      29.399734      85.491980       0.612743       0.423612      -1.056548       0.009254      -0.019133      -0.023873       0.031962       0.009911       0.017768       0.002661      -0.048710       0.011690      -0.035608       0.009165       0.026443             11.147374      13.994660      -4.799700       0.753707      12.551806       2.752987       6.895654           0.000104
          178              C       1.575864       3.136812      17.758189      -0.149189      34.539643 0.43566149E+03  0.10259851E+05                                 9.242264                            6.970630       0.176377       2.031480                    0.999195      29.509724      85.236201       0.621853       0.418241      -1.061786      -0.020461       0.019279       0.005421       0.028631       0.014240       0.015656      -0.006454       0.013945      -0.002581      -0.024387       0.002568       0.021819             10.994397      12.097269      -4.945987       0.089332      13.797176       3.435139       7.088746          -0.000366
          179              C      -1.904679       4.610276      17.618798       0.636110      23.777114 0.24396081E+03  0.50480560E+04                                 7.725360                            5.588828      -0.205315       1.984137                    0.999340      22.615364      64.428922       0.616523       0.480123      -1.009918      -0.029297       0.063139      -0.005716       0.069839       0.090472      -0.030297      -0.061383      -0.076695       0.079873      -0.112221      -0.017564       0.129785              9.494876      12.338370      -3.653400       0.529093       9.522152       2.442136       6.624106           0.000019
          180              C       3.401095      -3.006928      21.355299       0.116424      36.993693 0.42152854E+03  0.98430216E+04                                 9.883144                            7.000831      -0.341075       1.905587                    0.998788      26.772408      76.938229       0.601591       0.436017      -1.051060       0.012503       0.010762      -0.021853       0.027380      -0.019615      -0.015918      -0.020692       0.001003      -0.010775      -0.037653       0.015239       0.022414             12.456470      10.107514       4.287997      -2.347753       9.216371      -3.503489      18.045524          -0.000035
          181              C       3.961961      -2.722194      22.593766      -0.145418      36.907495 0.46935049E+03  0.11313228E+05                                 9.798898                            7.333726      -0.091617       1.946027                    0.998025      30.325956      89.968166       0.591335       0.429718      -1.049754      -0.018582      -0.011610       0.019344       0.029228       0.002331      -0.011069       0.005836       0.002865      -0.075056      -0.028917       0.011935       0.016983             11.629545       9.439722       4.276802      -0.557230       8.754829      -1.626350      16.694084           0.000243
          182              C       3.491713      -3.293001      23.767738      -0.091107      36.153907 0.43610677E+03  0.10312255E+05                                 9.634319                            7.055267      -0.113536       1.939645                    0.999325      29.543095      86.579522       0.605173       0.428021      -1.051645      -0.018739       0.009355      -0.024832       0.032485      -0.018446       0.003418       0.010792      -0.001080       0.017397      -0.024692       0.006292       0.018400             11.550767      10.770744       5.651891      -1.106631       9.903927      -2.318522      13.977630          -0.000089
          183              C       2.446043      -4.182551      23.697003      -0.040680      38.146743 0.42976877E+03  0.10001843E+05                                 9.791857                            6.860009       0.097153       2.040179                    0.999281      27.110065      75.724116       0.640937       0.410625      -1.075723       0.007865       0.032305      -0.038369       0.050770       0.004642      -0.012691       0.014573      -0.005186       0.028687      -0.021525      -0.000318       0.021843             12.327619      10.785348       5.924654      -2.149551      10.910527      -3.955341      15.286982           0.000219
          184              C       1.799756      -4.418757      22.501631      -0.083010      34.302307 0.42920798E+03  0.10086348E+05                                 9.289230                            6.980993       0.012230       1.983455                    0.999623      29.028551      84.195780       0.612128       0.425792      -1.055357       0.023180       0.008154      -0.011223       0.027014       0.006219      -0.002680       0.021298       0.006539      -0.053116      -0.031035       0.010732       0.020303             10.998451       9.820585       4.370320      -1.901984       8.874623      -2.769507      14.300145          -0.000061
          185              C       2.287030      -3.846985      21.330631      -0.144622      34.988851 0.44896725E+03  0.10656190E+05                                 9.332790                            7.087872       0.058199       1.994348                    0.999096      29.656174      86.078196       0.614993       0.419612      -1.060602      -0.005232      -0.020565       0.024339       0.032291      -0.002614       0.021438       0.011642      -0.012492      -0.007320      -0.028039       0.006550       0.021489             11.050161       9.891531       4.879318      -2.697482       9.855437      -3.355999      13.403514           0.000294
          186              C       2.001927      -4.939100      24.919717       0.626201      24.433062 0.25298405E+03  0.52726645E+04                                 7.866163                            5.699786      -0.120573       2.016154                    0.999462      22.548115      64.077707       0.610259       0.481565      -1.011046      -0.042016      -0.038640       0.036287       0.067639      -0.066996       0.037198       0.034436       0.102825      -0.264987      -0.118360      -0.011855       0.130215              9.625559       7.070250       3.654614      -1.704301       9.444763      -2.163234      12.361663           0.000101
          187              C       6.872726      11.288458      17.068666       0.119080      32.663935 0.40880876E+03  0.95003801E+04                                 9.176140                            6.950542      -0.352171       1.906673                    0.998896      26.716265      77.314382       0.594753       0.443148      -1.043808      -0.020381       0.015253      -0.002223       0.025553      -0.027630       0.008939       0.008638      -0.001605       0.061712      -0.040458       0.017356       0.023103             10.950382      13.958271      -4.978688      -0.430662      13.219363      -1.155057       5.673510           0.000188
          188              C       6.628786      10.034403      17.553115      -0.141335      33.023089 0.44292875E+03  0.10512558E+05                                 9.034579                            7.084055       0.013202       1.977489                    0.999406      29.925470      87.815933       0.607394       0.424875      -1.053760       0.022643      -0.015007      -0.005856       0.027788       0.017964      -0.007668       0.000249       0.029771       0.046411      -0.031331       0.008851       0.022479             10.379659      12.667681      -4.403704       0.063789      13.178922      -1.187126       5.292375          -0.000857
          189              C       7.606706       9.070696      17.639305      -0.112898      32.452902 0.43421074E+03  0.10189398E+05                                 8.806642                            6.929300       0.168494       2.021564                    0.999700      29.221437      83.508055       0.629432       0.414677      -1.066960      -0.000777       0.021638      -0.006298       0.022549       0.011732      -0.005640      -0.021667      -0.023952      -0.010834      -0.018946      -0.013394       0.032341             10.104295      13.583639      -4.673589       0.067880      11.436479      -1.274885       5.292767           0.000129
          190              C       8.916831       9.376487      17.169717      -0.022658      37.731385 0.45700587E+03  0.10781452E+05                                 9.777453                            7.100242       0.053802       2.024575                    0.999141      27.190656      76.031128       0.627617       0.413672      -1.075621      -0.025998       0.028658      -0.006463       0.039229      -0.006293      -0.015144      -0.009468       0.024338       0.011607      -0.022947       0.000385       0.022562             12.266543      15.842772      -7.262674      -0.024999      15.159712      -1.433917       5.797145          -0.000956
          191              C       9.174915      10.653360      16.706072      -0.097677      31.267889 0.41144504E+03  0.95133688E+04                                 8.538049                            6.719989       0.207026       2.039975                    0.999586      28.584672      80.734332       0.643616       0.411582      -1.070384      -0.023941       0.002128       0.005177       0.024586       0.010383      -0.016025      -0.001213       0.027436      -0.034389      -0.019230      -0.009762       0.028992              9.682466      11.875636      -4.205779      -0.582988      12.120982      -0.783182       5.050781           0.000263
          192              C       8.146424      11.593270      16.670407      -0.146381      32.975753 0.44309832E+03  0.10476991E+05                                 8.927835                            7.028715       0.135657       2.014947                    0.999685      29.603901      85.620131       0.619565       0.418103      -1.062102       0.022348      -0.024411       0.002017       0.033157       0.017223       0.001319      -0.013754      -0.030656       0.004217      -0.025697      -0.002276       0.027972             10.170364      13.747983      -4.151613      -0.556496      11.553274      -0.566571       5.209834          -0.001034
          193              C       9.966431       8.302521      17.267795       0.576396      25.360551 0.26424542E+03  0.55414448E+04                                 7.944774                            5.731113       0.034207       2.051852                    0.999641      22.937206      64.384324       0.626598       0.466124      -1.024140       0.022358      -0.023713       0.006492       0.033232       0.102577       0.032906       0.043631      -0.004016       0.093743      -0.118587      -0.001514       0.120101              9.824311      11.507863      -5.430343      -0.571460      10.746916      -2.018962       7.218155          -0.000197
          194              C       6.490131       0.048686      12.565070       0.115609      37.107761 0.42472516E+03  0.99379006E+04                                 9.914568                            7.032914      -0.340056       1.906308                    0.998743      26.802641      77.141326       0.599412       0.436711      -1.050486      -0.005330      -0.020892       0.022718       0.031321      -0.023904      -0.023323      -0.013481       0.007757       0.005784      -0.040742       0.012005       0.028736             12.511311       9.343186       4.367836      -3.427130      10.089815      -2.379953      18.100933           0.000087
          195              C       7.427956       1.080005      12.574878      -0.134591      35.505235 0.45042101E+03  0.10716198E+05                                 9.470747                            7.118181       0.017125       1.984144                    0.998544      29.703358      86.763012       0.610286       0.421843      -1.057531       0.038357      -0.007838      -0.023464       0.045643      -0.009369       0.010810       0.017175       0.014323      -0.007377      -0.027144       0.011886       0.015258             11.295402       9.692632       4.982534      -2.890029       9.950488      -2.663698      14.243086           0.000285
          196              C       8.009030       1.533813      11.377129      -0.072354      35.226300 0.44028897E+03  0.10423846E+05                                 9.517182                            7.109046      -0.099220       1.949798                    0.999425      29.125417      85.082522       0.601035       0.430443      -1.051389       0.006848      -0.038700       0.018793       0.043563      -0.006041       0.015132      -0.000866      -0.003495      -0.072250      -0.029836       0.008864       0.020971             11.331203       8.473412       4.265623      -2.624936       9.830664      -1.866985      15.689532           0.000031
          197              C       7.663454       0.932894      10.196024      -0.045681      37.962169 0.42167493E+03  0.97485186E+04                                 9.716533                            6.747616       0.185344       2.069148                    0.999340      26.843154      74.270504       0.654321       0.404906      -1.081542      -0.017716      -0.029692       0.045007       0.056755       0.000818       0.010801      -0.006589       0.009548      -0.001133      -0.012933      -0.001162       0.014095             12.476015      10.093879       5.430397      -4.453484      10.470135      -2.727286      16.864031           0.000133
          198              C       6.673461      -0.048856      10.172544      -0.093386      34.705160 0.42496697E+03  0.99786737E+04                                 9.340048                            6.935661      -0.096189       1.941954                    0.999511      29.482471      85.948427       0.614521       0.424475      -1.054403       0.008316       0.010724       0.026445       0.029723      -0.013923       0.021855       0.008783       0.012175       0.012931      -0.029828       0.003410       0.026418             11.193552       9.353337       5.118258      -3.275920      10.277796      -2.070964      13.949524           0.000056
          199              C       6.112905      -0.487098      11.335520      -0.151532      36.719000 0.46257071E+03  0.11107100E+05                                 9.738862                            7.257241      -0.083061       1.947991                    0.997860      30.295853      89.647912       0.597430       0.426969      -1.051650       0.021996       0.008424      -0.013403       0.027100      -0.004469       0.006644      -0.009420       0.009515      -0.070553      -0.026823       0.006292       0.020531             11.622236       8.912720       4.340175      -2.255217       9.575267      -0.921148      16.378721           0.000178
          200              C       8.343944       1.353668       8.942994       0.677882      23.050916 0.23577010E+03  0.48353140E+04                                 7.628114                            5.544595      -0.186175       2.011764                    0.999276      21.758229      61.637241       0.610784       0.488970      -1.005690       0.045844       0.016522      -0.060491       0.077678      -0.082505       0.041517       0.009289      -0.025657      -0.256454      -0.108136      -0.020042       0.128178              9.388771       7.829605       3.515767      -2.934806       7.956126      -1.624891      12.380582           0.000441
          201              C      10.192856      -2.717266      21.160628       0.151934      37.420858 0.40516232E+03  0.93651477E+04                                 9.839642                            6.796584       0.081823       2.022198                    0.999579      26.944671      76.973195       0.619779       0.427547      -1.056511      -0.026981       0.038001      -0.016243       0.049355      -0.014839      -0.012043      -0.005564      -0.000006       0.013520      -0.022878       0.007095       0.015783             11.982119       8.753377      -4.106399       1.158761      11.623975      -6.144344      15.569004          -0.005562
          202              C      11.043693      -2.776938      19.981306      -0.184996      33.569460 0.45953147E+03  0.10967487E+05                                 8.977429                            7.127332       0.106873       1.991249                    0.999718      30.591505      88.958477       0.619076       0.414543      -1.064125       0.000098       0.001065      -0.007956       0.008028      -0.003482      -0.022988       0.008706       0.031073       0.036050      -0.023890      -0.011250       0.035140              9.725894       9.459064      -4.108740      -0.416702       9.590018      -2.259936      10.128601           0.017951
          203              C      10.591968      -1.853123      19.129210      -0.165607      32.690515 0.45778160E+03  0.10923405E+05                                 8.855011                            7.141816       0.074409       1.983946                    0.999639      30.424119      88.676895       0.614350       0.417821      -1.061245       0.000967      -0.011227      -0.002628       0.011571      -0.002270      -0.019961       0.015333       0.033046       0.002533      -0.027624      -0.004626       0.032250              9.521350       8.154605      -2.705063      -0.893414       8.961424      -2.742465      11.448021          -0.004070
          204              C       9.471451      -1.179700      19.760183       0.135757      36.539359 0.41555753E+03  0.96841312E+04                                 9.745362                            6.924546       0.042985       2.009748                    0.999759      27.310748      78.806821       0.607427       0.432696      -1.051431      -0.000316      -0.033491       0.040401       0.052478      -0.017289      -0.013784      -0.012886       0.010863       0.031753      -0.031616       0.011474       0.020142             11.667818       9.847982      -5.369772       1.264777      13.136984      -5.034495      12.018488           0.022754
          205              C       8.705286      -0.181875      19.152690      -0.090019      47.263814 0.50955867E+03  0.12434404E+05                                11.335573                            7.584843      -0.008879       1.985495                    0.999319      29.156816      84.719303       0.592850       0.423380      -1.062389       0.009096       0.011480      -0.039780       0.042390       0.034750      -0.001418       0.007254      -0.018581       0.088440      -0.051093       0.019034       0.032059             14.121545      13.856672      -4.353525      -3.856018      12.290554      -3.178415      16.217410          -0.009208
          206              C       7.537632       0.374948      19.683801       0.145383      35.739697 0.41210760E+03  0.96146794E+04                                 9.709177                            6.962269       0.018643       2.010102                    0.999582      27.308163      79.678740       0.595196       0.441085      -1.043029      -0.030394      -0.004435       0.043592       0.053327      -0.011616      -0.010779      -0.014906      -0.006044       0.018965      -0.025272       0.006855       0.018417             11.673116      14.462942      -4.536110      -5.058056       8.532476       1.079276      12.023930           0.022715
          207              C       6.732486       1.365388      19.036184      -0.174583      32.029934 0.46736729E+03  0.11214947E+05                                 8.751923                            7.229380       0.132594       2.001963                    0.999691      30.574933      89.494338       0.608684       0.419348      -1.059815      -0.008236       0.010150       0.002725       0.013352       0.000676       0.014878      -0.023676      -0.018676       0.006592      -0.027395      -0.003917       0.031313              9.397967       9.676279      -2.160315      -2.076959       6.953722      -0.919587      11.563898          -0.003725
          208              C       5.736740       1.729731      19.877283      -0.182649      32.832500 0.47771997E+03  0.11515241E+05                                 8.881536                            7.291305       0.161496       2.008920                    0.999694      30.772274      89.992127       0.608889       0.417319      -1.062123       0.002184       0.000875      -0.009038       0.009339      -0.001091       0.009363      -0.020292      -0.017166       0.026645      -0.019525      -0.008880       0.028405              9.560147      10.974828      -3.404754      -1.568389       7.446661      -0.622865      10.258952           0.020964
          209              C       5.933723       0.953186      21.110697       0.148871      37.019621 0.43035346E+03  0.10124377E+05                                 9.880182                            7.075616       0.042689       2.009621                    0.999762      27.475014      79.846103       0.596800       0.436249      -1.048523       0.038707      -0.026183      -0.014133       0.048821      -0.019979      -0.004532      -0.012978       0.011585       0.021235      -0.029129       0.009781       0.019348             11.958651      12.248789      -3.001848      -5.991863       7.439261       0.743515      16.187904          -0.005538
          210              C       9.757584      10.414812      21.511928      -0.154273      36.190122 0.44326746E+03  0.10492825E+05                                 9.544105                            7.029601       0.136001       2.013369                    0.999527      29.889128      86.786233       0.618946       0.418049      -1.061039       0.025988      -0.016977       0.000567       0.031047       0.011608       0.018104      -0.002939       0.025741       0.002453      -0.022706      -0.004478       0.027184             11.569393      12.669816      -6.146745       1.414732      14.518518       2.464082       7.519847           0.001727
          211              C      -5.367493       9.459482      21.500040      -0.086683      35.937491 0.44034708E+03  0.10386982E+05                                 9.510729                            7.014732       0.079329       1.997356                    0.999662      29.169654      84.031415       0.619660       0.419043      -1.062400      -0.002484       0.026023       0.015585       0.030435       0.010607       0.000507       0.012961      -0.031353       0.003243      -0.020110      -0.004914       0.025024             11.534732      14.206602      -5.855692       2.316179      13.252341       1.537403       7.145254          -0.000007
          212              C       9.198981       0.325447      17.826547       0.096636      37.241236 0.41711925E+03  0.97261595E+04                                 9.922659                            6.960102      -0.391754       1.887588                    0.998635      26.967211      77.747019       0.603146       0.435514      -1.050102      -0.010598      -0.011768       0.023535       0.028367      -0.020462      -0.024402      -0.022746       0.009031       0.033572      -0.045802       0.014385       0.031417             12.478925       9.328725       4.304618      -2.449354       9.846110      -1.607393      18.261939           0.000214
          213              C       8.802477      -0.260307      16.679323      -0.155509      36.335767 0.44898157E+03  0.10728477E+05                                 9.703406                            7.166322      -0.092160       1.943810                    0.998044      30.420868      90.561784       0.597587       0.428939      -1.047724       0.018749       0.013597      -0.024660       0.033831      -0.004713       0.001568      -0.004516      -0.001858      -0.092079      -0.031151       0.010606       0.020545             11.604258       8.678003       3.975213      -0.846201       8.812043       0.005834      17.322729          -0.000348
          214              C       9.314518       0.084856      15.463742      -0.100676      36.036159 0.44762565E+03  0.10674591E+05                                 9.659058                            7.177636      -0.187694       1.911293                    0.999223      30.075002      89.076370       0.595101       0.431598      -1.047420       0.013532       0.003640       0.029047       0.032250      -0.018810       0.007952       0.015609      -0.004957      -0.011804      -0.028277       0.005263       0.023013             11.481254       9.924271       5.027856      -2.179638       9.472555      -1.729765      15.046935           0.000654
          215              C      10.265036       1.101608      15.347830      -0.024276      38.565760 0.43616573E+03  0.10171377E+05                                 9.835052                            6.883547       0.083193       2.031871                    0.999303      27.064630      75.264777       0.644724       0.407384      -1.079647      -0.007350      -0.015891       0.036760       0.040716      -0.004201      -0.004385       0.003115      -0.020821      -0.057545      -0.020288      -0.000910       0.021198             12.370196      10.063697       4.912213      -3.543795       9.382442      -2.147952      17.664448          -0.000144
          216              C      10.661042       1.733324      16.512886      -0.099631      36.173814 0.44533341E+03  0.10563065E+05                                 9.599911                            7.101999      -0.026835       1.963801                    0.999582      29.579255      86.215041       0.607987       0.424724      -1.055937      -0.020396      -0.013683       0.012726       0.027662       0.007137      -0.006774      -0.000894      -0.000518      -0.058834      -0.021123       0.003386       0.017738             11.332209       8.991282       4.230119      -1.956243       9.070134      -0.528257      15.935212           0.000659
          217              C      10.155600       1.320332      17.752245      -0.155582      37.144822 0.45704131E+03  0.10921158E+05                                 9.729088                            7.158846       0.044235       1.980668                    0.998971      30.349399      89.048665       0.609580       0.420496      -1.057629       0.007274       0.012704      -0.036142       0.038994      -0.000007       0.017517       0.021880      -0.020377       0.014305      -0.028190      -0.003524       0.031714             11.566883       9.624391       5.112899      -2.467010      10.404275      -1.049549      14.671983          -0.000455
          218              C      10.826505       1.469302      13.983645       0.624948      23.253081 0.25354550E+03  0.52897401E+04                                 7.629912                            5.734021      -0.245979       1.977456                    0.999089      22.608875      64.380165       0.603718       0.486288      -1.008116       0.036818       0.041996      -0.034418       0.065603      -0.067225       0.064642      -0.012372       0.074492      -0.230307      -0.102145      -0.031589       0.133734              9.024155       7.280520       3.179728      -2.636682       8.360071      -1.497994      11.431873           0.000031
          219              C       2.961445       1.976909      21.482207      -0.146455      36.581522 0.45947290E+03  0.10998610E+05                                 9.679891                            7.219677      -0.018562       1.965868                    0.998941      30.170237      88.726675       0.601480       0.425409      -1.054104      -0.015432       0.021909       0.009238       0.028346       0.009839      -0.016389       0.008175      -0.026856       0.007110      -0.028517       0.011639       0.016878             11.410116      14.176363      -5.104185       2.622773      11.794227       2.136999       8.259758           0.003084
          220              C       1.946935       2.900100      21.464375      -0.099740      34.837258 0.43127867E+03  0.10158140E+05                                 9.332476                            6.969829      -0.065835       1.947701                    0.999605      29.692140      86.522418       0.615648       0.422394      -1.056336       0.021347      -0.000447       0.020743       0.029768       0.020674       0.009425      -0.009608       0.021062       0.001546      -0.029269       0.005853       0.023416             10.943025      12.181439      -5.429366       1.338194      12.676918       2.792802       7.970716          -0.000062
          221              C      11.761246       7.831917       0.334359       0.146820      36.519964 0.40314561E+03  0.93361839E+04                                 9.779524                            6.838522       0.071390       2.022838                    0.999743      27.101902      78.294575       0.608002       0.435005      -1.048656      -0.000152       0.033501      -0.043632       0.055010      -0.013751      -0.012495      -0.011478       0.002916       0.019921      -0.025927       0.010134       0.015793             11.899177      11.950189      -5.497076       1.965981      11.901572      -5.488051      11.845771          -0.004788
          222              C      10.486963       8.263513       0.835155      -0.175341      32.557198 0.44813662E+03  0.10625005E+05                                 8.777854                            7.034653       0.097989       1.989747                    0.999751      30.291682      87.698727       0.623851       0.414101      -1.064770      -0.002661       0.012506       0.001462       0.012869       0.000474      -0.022589       0.016756       0.033865       0.007983      -0.030983      -0.003570       0.034552              9.471312       9.706852      -2.058889      -1.210977       8.459844      -3.378508      10.247240           0.001324
          223              C      10.003288       9.169838      -0.002972      -0.186636      33.056600 0.45032200E+03  0.10682477E+05                                 8.837022                            7.025952       0.118303       1.993271                    0.999763      30.436493      87.943935       0.628115       0.411072      -1.067458       0.004245       0.001559       0.012028       0.012850      -0.000885      -0.028176       0.002685       0.029279       0.002002      -0.021862      -0.014722       0.036584              9.577717      11.000361      -3.329903      -0.684759       8.532444      -2.701971       9.200344          -0.003917
          224              C       5.167742       2.888636      28.665729       0.148744      37.488548 0.40401365E+03  0.93410322E+04                                 9.884081                            6.800207       0.150519       2.045182                    0.999531      27.008215      77.409800       0.617203       0.429220      -1.054456       0.034026      -0.030719       0.021656       0.050700      -0.015195      -0.013009      -0.008711      -0.001199       0.018916      -0.025806       0.010308       0.015498             12.112445       9.613503      -3.658456       0.603994      12.347938      -7.009182      14.375892           0.001977
          225              C       5.096833       3.847719      27.628472      -0.145350      53.064505 0.53346761E+03  0.13140284E+05                                12.115557                            7.690534      -0.000798       1.973072                    0.999276      29.926185      86.765248       0.598099       0.415754      -1.069472      -0.032458       0.028509       0.000316       0.043202      -0.026030       0.011717       0.012169       0.008136      -0.063683      -0.035574      -0.001405       0.036979             15.779867      17.075558      -7.289340      -2.072999      14.798142      -4.635436      15.465902          -0.008766
          226              C       6.066413       3.969627      26.627475       0.150711      36.228389 0.40229434E+03  0.92995399E+04                                 9.663963                            6.799180       0.095217       2.027635                    0.999649      27.040591      77.718165       0.614877       0.430924      -1.052487       0.040732      -0.025868      -0.017996       0.051498      -0.014983      -0.004464      -0.017755       0.012304       0.019949      -0.028261       0.008505       0.019757             11.630301      13.666486      -3.031017      -6.086396       8.017687      -0.792212      13.206730           0.002126
          227              C       6.038430       4.990554      25.601513      -0.188587      33.238489 0.45586235E+03  0.10847467E+05                                 8.886773                            7.078405       0.184332       2.017094                    0.999755      30.405304      88.002075       0.624515       0.412162      -1.066707       0.001277       0.000613      -0.015128       0.015194      -0.005413       0.016718      -0.022858      -0.020955       0.021536      -0.025232      -0.009794       0.035026              9.620505      10.608267      -3.603712      -2.421005       9.144944      -0.965675       9.108303          -0.003471
          228              C       7.036611       4.700467      24.751497      -0.178836      32.865484 0.45201526E+03  0.10726208E+05                                 8.802550                            7.040738       0.161102       2.009161                    0.999758      30.250274      87.247518       0.627622       0.411258      -1.067984      -0.014241       0.002326      -0.000807       0.014452      -0.005284       0.018710      -0.015406      -0.028177       0.002507      -0.027557      -0.001868       0.029424              9.471354       9.949473      -1.973762      -3.163098       8.441556      -1.796461      10.023031           0.001732
          229              C       7.688723       3.504790      25.218708       0.137460      36.730189 0.40926233E+03  0.94959627E+04                                 9.752845                            6.851273       0.116511       2.034261                    0.999641      27.131204      77.980453       0.613757       0.430103      -1.053582      -0.034907      -0.008439       0.039877       0.053664      -0.015922      -0.012930      -0.017387      -0.007578       0.029093      -0.031922       0.009356       0.022565             11.762831      13.813911      -4.799846      -5.660902       9.465931       0.747786      12.008651          -0.004348
          230              C       8.632209       2.774876      24.499762      -0.113949      48.362520 0.52235692E+03  0.12818783E+05                                11.470775                            7.652372       0.008443       1.985188                    0.999372      29.530837      85.890141       0.593705       0.420394      -1.064870       0.014271       0.008710      -0.035928       0.039627       0.023609      -0.000629      -0.005267      -0.003789       0.077622      -0.036777       0.009626       0.027151             14.395891      12.589268      -3.549325      -4.521776      14.134177      -3.963917      16.464228           0.003673
          231              C       9.166794       1.538507      24.954490       0.148308      34.669948 0.40751966E+03  0.94936413E+04                                 9.545859                            6.947860      -0.045742       1.986002                    0.999746      27.458497      80.405711       0.591885       0.444206      -1.039812      -0.002355      -0.023708       0.040147       0.046684      -0.013908      -0.021314      -0.017351       0.003790       0.014466      -0.035061       0.010613       0.024448             11.399867       7.934294      -4.386708       0.805850      14.460448      -4.172248      11.804860          -0.005237
          232              C      10.014253       0.691526      24.219495      -0.195931      32.525579 0.47318664E+03  0.11429012E+05                                 8.910872                            7.307836      -0.003971       1.956210                    0.999284      31.217064      92.708644       0.599175       0.423230      -1.053746       0.015819      -0.011481       0.001672       0.019618       0.003145      -0.028512       0.009984       0.004986      -0.013408      -0.031730       0.002132       0.029599              9.711863       6.410445      -2.105348      -0.124194       9.832267      -1.437066      12.892877           0.001344
          233              C      10.459220      -0.275550      25.048705      -0.183402      33.326200 0.48892158E+03  0.11897009E+05                                 9.082498                            7.444297      -0.024199       1.951376                    0.999081      31.210283      92.802856       0.592200       0.425049      -1.053415      -0.006072      -0.000340      -0.016142       0.017249       0.003955      -0.015371       0.011138       0.013514       0.028946      -0.021333      -0.001586       0.022919              9.920258       7.160396      -3.310796       0.180788      11.227823      -0.465297      11.372554          -0.005192
          234              C       9.905037       0.019586      26.350477       0.142812      35.598580 0.41272311E+03  0.96470673E+04                                 9.741338                            7.014280      -0.066939       1.976905                    0.999724      27.650037      81.147670       0.586180       0.447032      -1.037987      -0.029251       0.036571      -0.014209       0.048938      -0.022856      -0.012036      -0.007715       0.010097       0.022481      -0.031868       0.010214       0.021654             11.878469       7.964215      -3.385245       2.143607      10.531051      -4.523461      17.140141           0.002093
          235              C      -5.856213      -0.581122      27.551198      -0.117319      48.680194 0.52957071E+03  0.13060435E+05                                11.576014                            7.745754      -0.053155       1.964357                    0.999327      29.816314      87.371758       0.584572       0.424849      -1.060442       0.029969      -0.027206       0.001668       0.040510      -0.008210      -0.005939      -0.006044       0.005562      -0.107128      -0.037246       0.010694       0.026552             14.743335      13.770297      -5.993918      -1.675488      11.653399      -1.301566      18.806309          -0.010643
          236              C       9.676221      -0.308924      28.788179       0.142228      36.246116 0.42149006E+03  0.99037191E+04                                 9.896939                            7.114197      -0.115432       1.961737                    0.999561      27.786043      81.755910       0.578895       0.450294      -1.036120      -0.041163       0.019266       0.015155       0.047909      -0.021882      -0.008305      -0.014722       0.009503       0.000510      -0.031340       0.008566       0.022774             12.198636      11.586108      -2.851351      -4.805003       7.073326       1.529303      17.936473           0.002454
          237              C      -0.295527       5.547735       0.335845      -0.186609      33.311613 0.48971053E+03  0.11930607E+05                                 9.078686                            7.447194      -0.050074       1.940719                    0.999169      31.421380      93.733021       0.591978       0.424695      -1.052788      -0.007656      -0.008799       0.010954       0.016001       0.000669       0.016494      -0.018045      -0.016211       0.017694      -0.025136      -0.002130       0.027266              9.979921      11.708784      -2.722101      -0.770245       6.365012      -0.018242      11.865967          -0.004282
          238              C      14.888842       5.835242       1.227470      -0.181714      33.005878 0.48975916E+03  0.11918631E+05                                 9.021354                            7.451938      -0.004350       1.958943                    0.999056      31.133582      92.481749       0.591936       0.425194      -1.053667       0.003832      -0.020577       0.000113       0.020931      -0.005912       0.014876      -0.018770      -0.018067      -0.024366      -0.024909      -0.004107       0.029016              9.925842      10.469869      -1.555445      -1.300866       5.902944      -0.573710      13.404714           0.001971
          239              C      13.903403       6.629616       0.505551       0.147394      35.299143 0.41796387E+03  0.98042384E+04                                 9.746541                            7.108769      -0.117472       1.964329                    0.999275      27.677467      81.475443       0.575903       0.453400      -1.033921       0.022223      -0.003619      -0.045858       0.051087      -0.014260      -0.010225      -0.015592       0.002556       0.026380      -0.027985       0.009168       0.018817             11.814008      16.312429      -3.264724      -4.630242       6.943455       0.226282      12.186140          -0.005101
          240              C      12.642650       6.993901       1.005455      -0.111083      47.743979 0.51535187E+03  0.12624599E+05                                11.412998                            7.626166      -0.083055       1.958283                    0.999271      29.545762      86.311153       0.590816       0.423194      -1.061391      -0.008457      -0.022703       0.035457       0.042944       0.022587      -0.001243       0.002738      -0.026720       0.090475      -0.041404       0.011002       0.030402             14.420638      15.406839      -3.484405      -2.890178      11.568316      -4.971304      16.286759           0.003822
          241              C       3.965260       4.813025      27.586863       0.128679      38.128760 0.41951552E+03  0.97796577E+04                                10.103056                            6.983429      -0.447233       1.871623                    0.998456      26.665274      76.447747       0.602712       0.435934      -1.051609       0.024966      -0.018055      -0.000493       0.030814      -0.016666      -0.015262      -0.032168       0.000077       0.017397      -0.043571       0.009668       0.033904             13.171748      16.999885      -7.543850       2.475111      14.874727       1.071134       7.640632           0.000006
          242              C       4.055325       6.043386      28.199112      -0.141035      34.786334 0.42506470E+03  0.99780531E+04                                 9.335273                            6.917059       0.058779       1.998370                    0.998782      29.482589      85.838132       0.618153       0.422104      -1.056249      -0.023267       0.018373      -0.006630       0.030379       0.016341       0.001752       0.001523       0.025599       0.022510      -0.024520       0.007012       0.017508             11.156854      11.802085      -5.456241       2.219092      14.267235       1.686631       7.401244          -0.000288
          243              C       3.130634       7.019522      28.010979      -0.085669      34.837717 0.42166106E+03  0.98590040E+04                                 9.341039                            6.889713       0.016013       1.982426                    0.999639      28.982359      83.679048       0.620535       0.422153      -1.058284       0.001430      -0.024863      -0.010027       0.026847       0.022063      -0.006852       0.005006      -0.014575      -0.018531      -0.024153      -0.002171       0.026324             11.200269      13.155334      -4.872848       3.428871      13.053488       0.768222       7.391986           0.000041
          244              C       2.016939       6.777390      27.184443      -0.055982      39.066049 0.44771606E+03  0.10517683E+05                                 9.941136                            6.990136       0.044724       2.016152                    0.999259      27.492623      76.939310       0.637072       0.409261      -1.077535       0.024588      -0.040122       0.023253       0.052489       0.001889       0.003263       0.010915       0.018659      -0.044207      -0.021091       0.003501       0.017590             12.605131      15.083021      -6.558137       3.690426      15.278591       0.323140       7.453782          -0.000021
          245              C       1.889690       5.513011      26.617965      -0.091675      34.920548 0.43608163E+03  0.10290262E+05                                 9.369278                            7.018631       0.006790       1.974812                    0.999652      29.399672      85.491732       0.612744       0.423612      -1.056549       0.019974      -0.007263       0.023872       0.031962       0.014630       0.000842       0.017946       0.043697       0.011689      -0.035607       0.009165       0.026442             11.147369      13.536917      -4.846459       2.662173      13.009553       1.029484       6.895639           0.000048
          246              C       2.836918       4.533206      26.823038      -0.149189      34.539806 0.43566352E+03  0.10259914E+05                                 9.242297                            6.970649       0.176365       2.031475                    0.999195      29.509815      85.236604       0.621852       0.418241      -1.061786      -0.021259       0.018397      -0.005422       0.028632       0.012539      -0.008012       0.014919      -0.019413      -0.002577      -0.024389       0.002569       0.021820             10.994448      14.779493      -4.672105       3.408315      11.115081       0.437858       7.088769          -0.000351
          247              C       1.017472       7.846045      26.962429       0.636110      23.777086 0.24396048E+03  0.50480475E+04                                 7.725355                            5.588826      -0.205316       1.984137                    0.999340      22.615349      64.428870       0.616523       0.480123      -1.009918      -0.065788       0.022731       0.005716       0.069839       0.096356      -0.057988      -0.036376       0.038536       0.079873      -0.112221      -0.017564       0.129785              9.494873      10.289717      -3.862614       2.375748      11.570806       0.774462       6.624098           0.000004
          248              C       9.134302       3.341590      23.225928       0.116423      36.994167 0.42153360E+03  0.98431711E+04                                 9.883218                            7.000868      -0.341084       1.905580                    0.998788      26.772625      76.939021       0.601590       0.436016      -1.051061      -0.009436      -0.013532       0.021853       0.027381      -0.019312      -0.018969      -0.017938       0.006943      -0.010777      -0.037655       0.015241       0.022414             12.456587       8.358865       4.109449      -3.246891      10.965167      -2.691596      18.045728          -0.000042
          249              C       8.908022       2.754698      21.987461      -0.145417      36.907580 0.46935116E+03  0.11313251E+05                                 9.798917                            7.333734      -0.091627       1.946024                    0.998025      30.326011      89.968423       0.591334       0.429718      -1.049753       0.009663       0.019664      -0.019344       0.029228       0.001993       0.006933      -0.010420      -0.003749      -0.075057      -0.028918       0.011935       0.016983             11.629578       7.897408       4.119299      -1.561332      10.297167      -0.719584      16.694160           0.000165
          250              C       9.428102       3.280504      20.813489      -0.091104      36.153862 0.43610576E+03  0.10312225E+05                                 9.634315                            7.055261      -0.113536       1.939646                    0.999325      29.543049      86.579371       0.605173       0.428022      -1.051645      -0.011211       0.017692       0.024832       0.032485      -0.017956       0.010389       0.004496       0.008516       0.017397      -0.024692       0.006292       0.018400             11.550769       8.770406       5.447602      -2.194109      11.904239      -1.336464      13.977661          -0.000063
          251              C      10.206815       4.411137      20.884224      -0.040679      38.146693 0.42976778E+03  0.10001813E+05                                 9.791847                            6.860000       0.097166       2.040184                    0.999281      27.110030      75.723975       0.640937       0.410625      -1.075723      -0.031339      -0.011105       0.038369       0.050770       0.005070       0.015787      -0.011145       0.003202       0.028686      -0.021525      -0.000318       0.021844             12.327617       9.711627       5.814992      -3.716504      11.984216      -2.540284      15.287009           0.000169
          252              C      10.376139       5.078077      22.079596      -0.083009      34.302320 0.42920740E+03  0.10086330E+05                                 9.289230                            6.980987       0.012232       1.983456                    0.999623      29.028530      84.195691       0.612128       0.425792      -1.055358      -0.005757      -0.023888       0.011223       0.027014       0.005430       0.021460      -0.000503      -0.008918      -0.053115      -0.031035       0.010732       0.020302             10.998464       8.000982       4.184499      -2.561964      10.694228      -2.173531      14.300181          -0.000063
          253              C       9.856830       4.535236      23.250596      -0.144623      34.989057 0.44896962E+03  0.10656261E+05                                 9.332824                            7.087889       0.058194       1.994345                    0.999096      29.656291      86.078638       0.614993       0.419612      -1.060602       0.019926       0.007296      -0.024340       0.032291      -0.001297       0.009405       0.022511       0.013292      -0.007323      -0.028041       0.006550       0.021491             11.050214       8.869549       4.774971      -3.064615      10.877496      -3.024515      13.403597           0.000200
          254              C      10.914329       4.929817      19.661510       0.626201      24.433088 0.25298419E+03  0.52726679E+04                                 7.866166                            5.699786      -0.120571       2.016155                    0.999462      22.548121      64.077712       0.610259       0.481565      -1.011046       0.034171       0.045724      -0.036287       0.067639      -0.076005       0.030478       0.040503      -0.073617      -0.264985      -0.118359      -0.011855       0.130214              9.625570       8.681519       3.819161      -1.978901       7.833496      -1.915263      12.361694           0.000083
          255              C      -4.734419      -1.564412      27.512561       0.119080      32.664331 0.40881391E+03  0.95005359E+04                                 9.176220                            6.950591      -0.352189       1.906663                    0.998896      26.716525      77.315445       0.594750       0.443148      -1.043807      -0.017245       0.018726       0.002222       0.025554      -0.026899       0.007686       0.009768       0.012744       0.061725      -0.040462       0.017356       0.023106             10.950493      14.233515      -4.950673      -1.105335      12.944414      -0.545782       5.673552           0.000145
          256              C      -3.511636      -1.194329      27.028112      -0.141334      33.023283 0.44293197E+03  0.10512659E+05                                 9.034624                            7.084089       0.013165       1.977476                    0.999406      29.925637      87.816695       0.607391       0.424876      -1.053759       0.017230      -0.021002       0.005854       0.027789       0.014586       0.001028      -0.007604      -0.036416       0.046419      -0.031332       0.008851       0.022481             10.379717      14.063872      -4.261161      -1.187468      11.782885      -0.057141       5.292396          -0.000789
          257              C      -2.453563      -2.069282      26.941922      -0.112897      32.452908 0.43421084E+03  0.10189401E+05                                 8.806648                            6.929305       0.168495       2.021565                    0.999700      29.221409      83.507955       0.629431       0.414677      -1.066960      -0.021604      -0.001425       0.006298       0.022549       0.013911      -0.020983      -0.007812       0.018714      -0.010829      -0.018946      -0.013395       0.032341             10.104308      12.403352      -4.794150      -1.275182      12.616806      -0.061983       5.292767           0.000066
          258              C      -2.624671      -3.403694      27.411510      -0.022656      37.731317 0.45700480E+03  0.10781420E+05                                 9.777439                            7.100231       0.053808       2.024577                    0.999141      27.190629      76.031010       0.627618       0.413671      -1.075621      -0.031151       0.022953       0.006463       0.039230      -0.008623      -0.007881      -0.016028      -0.021291       0.011605      -0.022948       0.000385       0.022563             12.266536      16.634801      -7.181798      -1.423955      14.367673      -0.170540       5.797134          -0.000872
          259              C      -3.868717      -3.790167      27.875155      -0.097676      31.267872 0.41144490E+03  0.95133657E+04                                 8.538049                            6.719989       0.207032       2.039977                    0.999586      28.584671      80.734364       0.643616       0.411582      -1.070384      -0.004549       0.023601      -0.005177       0.024587       0.007396       0.000422      -0.016064      -0.031068      -0.034388      -0.019230      -0.009762       0.028991              9.682471      12.968582      -4.094172      -0.719896      11.028054      -0.659540       5.050776           0.000189
          260              C      -4.908253      -2.862486      27.910820      -0.146381      32.975849 0.44309976E+03  0.10477037E+05                                 8.927856                            7.028729       0.135651       2.014944                    0.999685      29.603975      85.620482       0.619563       0.418103      -1.062101       0.026556      -0.019753      -0.002015       0.033158       0.019967      -0.013818      -0.000084       0.023059       0.004217      -0.025699      -0.002275       0.027973             10.170396      12.415143      -4.287754      -0.507099      12.886205      -0.611179       5.209839          -0.000974
          261              C      -1.449629      -4.338755      27.313432       0.576396      25.360589 0.26424584E+03  0.55414552E+04                                 7.944778                            5.731114       0.034214       2.051854                    0.999641      22.937217      64.384335       0.626598       0.466124      -1.024140       0.025863      -0.019833      -0.006492       0.033232       0.100865       0.040062       0.037168      -0.037536       0.093742      -0.118587      -0.001514       0.120100              9.824323      11.852465      -5.395175      -1.950459      10.402357      -0.773612       7.218148          -0.000194
          262              C      12.219700       6.393175       2.295339       0.115605      37.108290 0.42473144E+03  0.99380884E+04                                 9.914656                            7.032963      -0.340062       1.906302                    0.998743      26.802924      77.142404       0.599410       0.436710      -1.050486       0.020242       0.007426      -0.022719       0.031321      -0.024195      -0.011042      -0.024574       0.002071       0.005790      -0.040744       0.012007       0.028738             12.511428       9.199295       4.353184      -2.019479      10.233891      -3.651223      18.101097           0.000067
          263              C      11.288995       5.355427       2.285531      -0.134595      35.505478 0.45042448E+03  0.10716303E+05                                 9.470786                            7.118206       0.017122       1.984140                    0.998544      29.703535      86.763684       0.610285       0.421843      -1.057531       0.011693      -0.037362       0.023466       0.045643      -0.010622       0.015990       0.012501      -0.010242      -0.007379      -0.027146       0.011885       0.015261             11.295447       8.940717       4.905778      -2.356308      10.702512      -3.145701      14.243112           0.000184
          264              C      10.896570       4.731254       3.483280      -0.072353      35.226163 0.44028728E+03  0.10423792E+05                                 9.517149                            7.109024      -0.099206       1.949804                    0.999425      29.125310      85.082059       0.601037       0.430442      -1.051390       0.039194      -0.002882      -0.018791       0.043561      -0.005561      -0.002402       0.014961       0.005864      -0.072242      -0.029831       0.008863       0.020968             11.331157       8.954379       4.314729      -1.590628       9.349639      -2.801011      15.689453           0.000006
          265              C      11.459271       5.136092       4.664385      -0.045672      37.961829 0.42167120E+03  0.97484094E+04                                 9.716476                            6.747583       0.185337       2.069147                    0.999340      26.843021      74.270011       0.654323       0.404906      -1.081542       0.027735       0.020637      -0.045005       0.056750      -0.000161      -0.007654       0.010074      -0.009682      -0.001147      -0.012936      -0.001157       0.014092             12.475930       9.368495       5.356282      -2.260715      11.195374      -4.707482      16.863921           0.000082
          266              C      12.335363       6.220704       4.687865      -0.093387      34.705386 0.42497037E+03  0.99787779E+04                                 9.340101                            6.935697      -0.096213       1.941945                    0.999511      29.482606      85.949050       0.614518       0.424476      -1.054402      -0.009823      -0.009361      -0.026445       0.029723      -0.014869       0.006518       0.022634      -0.006298       0.012928      -0.029830       0.003410       0.026419             11.193620       9.233717       5.106071      -1.727462      10.397526      -3.469402      13.949617           0.000032
          267              C      12.714388       6.822883       3.524889      -0.151534      36.719309 0.46257509E+03  0.11107239E+05                                 9.738930                            7.257282      -0.083083       1.947982                    0.997860      30.296082      89.648935       0.597427       0.426970      -1.051649      -0.006146      -0.022739       0.013405       0.027102      -0.005339      -0.010047       0.005655      -0.007513      -0.070557      -0.026825       0.006292       0.020533             11.622319       8.691186       4.317585      -0.687264       9.796935      -2.337142      16.378837           0.000086
          268              C      11.109808       4.416375       5.917415       0.677881      23.050678 0.23576937E+03  0.48353021E+04                                 7.628111                            5.544617      -0.186086       2.011796                    0.999276      21.758256      61.637622       0.610777       0.488975      -1.005685      -0.011784      -0.047291       0.060486       0.077678      -0.078209       0.005024       0.042240       0.058490      -0.256442      -0.108130      -0.020047       0.128177              9.388757       7.244094       3.455935      -1.318384       8.541558      -3.084728      12.380618           0.000414
          269              C       9.536145      -3.444458      23.420599       0.151934      37.420902 0.40516254E+03  0.93651552E+04                                 9.839650                            6.796586       0.081821       2.022197                    0.999579      26.944698      76.973309       0.619779       0.427547      -1.056511      -0.040548       0.022979       0.016242       0.049355      -0.014532      -0.004311      -0.012547       0.006005       0.013520      -0.022878       0.007094       0.015784             11.982132      12.424426      -3.731516      -6.230291       7.952959       0.528545      15.569012          -0.005567
          270              C       9.681949      -4.284830      24.599921      -0.184997      33.569537 0.45953262E+03  0.10967523E+05                                 8.977444                            7.127341       0.106870       1.991247                    0.999718      30.591568      88.958742       0.619076       0.414543      -1.064125      -0.001052      -0.000207       0.007954       0.008026      -0.006551       0.010996      -0.021985      -0.029023       0.036051      -0.023889      -0.011250       0.035140              9.725912      10.419222      -4.010706      -2.205914       8.629906      -0.644137      10.128607           0.017927
          271              C       8.717021      -3.929297      25.452017      -0.165607      32.690620 0.45778349E+03  0.10923464E+05                                 8.855031                            7.141831       0.074405       1.983944                    0.999639      30.424207      88.677264       0.614350       0.417821      -1.061245       0.011265       0.000178       0.002627       0.011569      -0.005564       0.017282      -0.018301      -0.031445       0.002537      -0.027623      -0.004627       0.032250              9.521371       9.499914      -2.567688      -2.637520       7.616158      -1.167409      11.448040          -0.004109
          272              C       7.933244      -2.882994      24.821044       0.135757      36.539445 0.41555863E+03  0.96841652E+04                                 9.745378                            6.924555       0.042975       2.009744                    0.999759      27.310812      78.807086       0.607426       0.432696      -1.051431       0.033284       0.003715      -0.040402       0.052478      -0.018031      -0.011419      -0.015023      -0.003649       0.031753      -0.031618       0.011475       0.020143             11.667838      14.188499      -4.926527      -5.136950       8.796517       0.746765      12.018499           0.022750
          273              C       6.862744      -2.222167      25.428537      -0.090020      47.263917 0.50956042E+03  0.12434459E+05                                11.335592                            7.584858      -0.008885       1.985493                    0.999318      29.156875      84.719558       0.592849       0.423380      -1.062389      -0.010498      -0.010216       0.039778       0.042390       0.035909       0.007360      -0.000674       0.004148       0.088444      -0.051093       0.019033       0.032060             14.121562      13.186766      -4.421960      -2.770230      12.960511      -4.158958      16.217408          -0.009216
          274              C       6.190174      -1.117124      24.897426       0.145383      35.739714 0.41210826E+03  0.96147001E+04                                 9.709184                            6.962277       0.018637       2.010099                    0.999582      27.308201      79.678912       0.595195       0.441085      -1.043028       0.001323       0.030686      -0.043593       0.053326      -0.010766      -0.013734      -0.012237       0.010614       0.018965      -0.025272       0.006855       0.018417             11.673121       9.510624      -5.041866       1.587562      13.484819      -4.922229      12.023920           0.022708
          275              C       5.123060      -0.416768      25.545043      -0.174584      32.030010 0.46736901E+03  0.11214998E+05                                 8.751933                            7.229390       0.132595       2.001962                    0.999691      30.575010      89.494611       0.608684       0.419348      -1.059816      -0.010935       0.007161      -0.002726       0.013353       0.002548      -0.025065       0.012395       0.018018       0.006595      -0.027394      -0.003919       0.031313              9.397974       7.418518      -2.390889      -0.703820       9.211505      -2.159637      11.563899          -0.003753
          276              C       4.659440       0.536811      24.703944      -0.182650      32.832613 0.47772228E+03  0.11515311E+05                                 8.881554                            7.291321       0.161492       2.008917                    0.999694      30.772366      89.992471       0.608888       0.417319      -1.062123      -0.000650      -0.002264       0.009037       0.009339       0.000665      -0.021139       0.007252       0.017254       0.026644      -0.019524      -0.008881       0.028406              9.560166       8.171327      -3.691066      -0.460301      10.250202      -1.623558      10.258968           0.020939
          277              C       5.451979       0.419740      23.470530       0.148870      37.019690 0.43035440E+03  0.10124406E+05                                 9.880196                            7.075624       0.042679       2.009618                    0.999762      27.475062      79.846311       0.596799       0.436249      -1.048523       0.029977      -0.035848       0.014132       0.048821      -0.020738      -0.012450      -0.005828      -0.003270       0.021238      -0.029130       0.009782       0.019348             11.958669       8.095706      -3.425984       1.348415      11.592381      -5.885336      16.187919          -0.005538
          278              C      -3.572207      -4.345586      23.069299      -0.154274      36.190229 0.44326848E+03  0.10492856E+05                                 9.544122                            7.029608       0.136001       2.013367                    0.999527      29.889180      86.786408       0.618946       0.418048      -1.061039       0.019530      -0.024128      -0.000569       0.031047       0.008767      -0.004763       0.017712      -0.029902       0.002452      -0.022706      -0.004478       0.027184             11.569420      15.741969      -5.833044       2.307596      11.446442       1.657752       7.519849           0.001719
          279              C      -4.158446      10.798289      23.081187      -0.086683      35.937555 0.44034729E+03  0.10386989E+05                                 9.510739                            7.014734       0.079327       1.997355                    0.999662      29.169678      84.031510       0.619660       0.419043      -1.062400      -0.026140      -0.000171      -0.015587       0.030435       0.013557       0.012843       0.001821       0.026419       0.003242      -0.020110      -0.004914       0.025025             11.534752      14.445871      -5.831283       1.294132      13.013130       2.460391       7.145256          -0.000016
          280              C       6.408203      -2.764848      26.754680       0.096636      37.241215 0.41711922E+03  0.97261602E+04                                 9.922661                            6.960106      -0.391758       1.887587                    0.998635      26.967216      77.747079       0.603145       0.435515      -1.050102       0.010630       0.011739      -0.023535       0.028367      -0.020953      -0.020149      -0.026587      -0.000572       0.033572      -0.045802       0.014386       0.031416             12.478917       8.970648       4.268055      -1.350226      10.204194      -2.599959      18.261909           0.000204
          281              C       6.950643      -2.310886      27.901904      -0.155510      36.335857 0.44898292E+03  0.10728520E+05                                 9.703424                            7.166332      -0.092167       1.943806                    0.998044      30.420964      90.562194       0.597587       0.428939      -1.047724      -0.011623      -0.020034       0.024659       0.033831      -0.004428      -0.004652       0.001101       0.003723      -0.092079      -0.031151       0.010607       0.020544             11.604274       8.007138       3.906721       0.091776       9.482957      -0.841219      17.322727          -0.000377
          282              C       6.659287      -2.855344      29.117485      -0.100676      36.036272 0.44762738E+03  0.10674645E+05                                 9.659083                            7.177653      -0.187700       1.911290                    0.999223      30.075081      89.076732       0.595100       0.431598      -1.047420      -0.002246      -0.013832      -0.029047       0.032250      -0.017920       0.014721       0.009496       0.012460      -0.011803      -0.028276       0.005263       0.023013             11.481280       8.460921       4.878437      -1.499380      10.935975      -2.344098      15.046945           0.000614
          283              C       5.744363      -3.904241      29.233397      -0.024276      38.565758 0.43616589E+03  0.10171382E+05                                 9.835054                            6.883549       0.083195       2.031871                    0.999303      27.064628      75.264787       0.644723       0.407384      -1.079647       0.015062       0.008927      -0.036760       0.040716      -0.002010       0.003544      -0.004045       0.022090      -0.057544      -0.020288      -0.000910       0.021198             12.370188       8.396538       4.741972      -1.776807      11.049633      -3.743677      17.664392          -0.000170
          284              C       5.156148      -4.362377      28.068341      -0.099631      36.173772 0.44533317E+03  0.10563058E+05                                 9.599904                            7.101998      -0.026833       1.963801                    0.999582      29.579243      86.214999       0.607987       0.424725      -1.055937       0.011540       0.021681      -0.012726       0.027662       0.007042      -0.000201      -0.006829      -0.002378      -0.058834      -0.021123       0.003386       0.017737             11.332189       8.214253       4.150770      -0.326777       9.847162      -1.999778      15.935152           0.000624
          285              C       5.515653      -3.817593      26.828982      -0.155580      37.144699 0.45703982E+03  0.10921114E+05                                 9.729069                            7.158836       0.044235       1.980669                    0.998971      30.349338      89.048451       0.609581       0.420496      -1.057629      -0.011900      -0.008527       0.036141       0.038994       0.002052       0.019986       0.019649       0.019959       0.014305      -0.028190      -0.003524       0.031714             11.566851       9.362702       5.086171      -0.793475      10.665934      -2.560854      14.671916          -0.000478
          286              C      11.246986       1.934911       0.876764       0.624948      23.253043 0.25354508E+03  0.52897297E+04                                 7.629906                            5.734017      -0.245976       1.977457                    0.999089      22.608866      64.380154       0.603717       0.486289      -1.008115      -0.038039      -0.040893       0.034418       0.065604      -0.073367      -0.018875       0.063051      -0.045776      -0.230306      -0.102145      -0.031589       0.133735              9.024142       7.706188       3.223205      -1.222374       7.934413      -2.775228      11.431826           0.000011
          287              C       4.131587       3.272635      23.099020      -0.146457      36.581656 0.45947486E+03  0.10998671E+05                                 9.679917                            7.219693      -0.018569       1.965864                    0.998941      30.170344      88.727118       0.601479       0.425409      -1.054104      -0.023363       0.013127      -0.009239       0.028346       0.012350       0.009799      -0.015474       0.022323       0.007108      -0.028517       0.011639       0.016878             11.410149      12.850623      -5.239596       1.859506      13.120045       2.826304       8.259778           0.003079
          288              C       3.110103       4.188104      23.116852      -0.099742      34.837373 0.43128015E+03  0.10158185E+05                                 9.332496                            6.969841      -0.065834       1.947700                    0.999605      29.692203      86.522661       0.615647       0.422394      -1.056336       0.002614      -0.021190      -0.020744       0.029769       0.018118      -0.010516       0.008401      -0.028986       0.001546      -0.029270       0.005853       0.023417             10.943054      13.769349      -5.267232       2.642418      11.089086       1.614993       7.970727          -0.000064
          289              C       3.690829       9.278536      15.194768       0.146831      36.519954 0.40314540E+03  0.93361695E+04                                 9.779486                            6.838498       0.071432       2.022850                    0.999743      27.101876      78.294237       0.608006       0.435002      -1.048658       0.033340       0.003256      -0.043631       0.055007      -0.013762      -0.010152      -0.013598       0.002699       0.019922      -0.025930       0.010134       0.015795             11.899129      13.013188      -5.388463      -5.659384      10.838430       1.398242      11.845770          -0.004056
          290              C       4.249652       8.054694      15.695564      -0.175341      32.557210 0.44813669E+03  0.10624998E+05                                 8.777822                            7.034628       0.098009       1.989753                    0.999751      30.291704      87.698512       0.623856       0.414098      -1.064772       0.012714      -0.001382       0.001461       0.012872      -0.002966       0.018960      -0.020773      -0.033361       0.007983      -0.030978      -0.003579       0.034557              9.471278       8.888866      -2.142394      -3.238000       9.277727      -1.547950      10.247242           0.001162
          291              C       5.200427       7.665600      14.857437      -0.186627      33.056449 0.45031957E+03  0.10682396E+05                                 8.836958                            7.025904       0.118333       1.993280                    0.999763      30.436447      87.943455       0.628121       0.411069      -1.067461       0.001116       0.004378       0.012032       0.012853      -0.003829       0.005532      -0.027761      -0.028320       0.002003      -0.021863      -0.014725       0.036588              9.577643       9.230946      -3.510550      -2.618404      10.301678      -0.955722       9.200305          -0.003278
          292              C       5.254361       8.652009      13.805320       0.148739      37.489011 0.40401960E+03  0.93411965E+04                                 9.884117                            6.800230       0.150542       2.045186                    0.999531      27.008435      77.410336       0.617206       0.429216      -1.054459      -0.034021       0.030732       0.021652       0.050702      -0.014766      -0.007349      -0.013832       0.007316       0.018919      -0.025816       0.010313       0.015503             12.112491      13.059273      -3.306568      -7.034309       8.902222      -0.111239      14.375977           0.001708
          293              C       6.215687       8.678905      12.768063      -0.145336      53.064367 0.53346643E+03  0.13140238E+05                                12.115490                            7.690496      -0.000764       1.973083                    0.999276      29.926160      86.764894       0.598104       0.415751      -1.069475       0.031656      -0.029395       0.000317       0.043200      -0.026320       0.010913       0.012891       0.002557      -0.063693      -0.035575      -0.001410       0.036985             15.779770      16.294999      -7.368982      -4.400796      15.578488      -2.533217      15.465823          -0.007443
          294              C       6.238459       9.655854      11.767066       0.150710      36.228819 0.40229980E+03  0.92996949E+04                                 9.664016                            6.799212       0.095217       2.027633                    0.999649      27.040800      77.718808       0.614878       0.430922      -1.052488      -0.029874       0.037895      -0.018000       0.051502      -0.015923      -0.017218      -0.006250      -0.005989       0.019953      -0.028273       0.008508       0.019765             11.630368       8.688726      -3.539396      -0.169753      12.995569      -6.135435      13.206809           0.001844
          295              C       7.256947       9.731735      10.741104      -0.188577      33.238255 0.45585855E+03  0.10847346E+05                                 8.886697                            7.078348       0.184356       2.017103                    0.999755      30.405212      88.001472       0.624522       0.412159      -1.066709       0.000490       0.001331      -0.015139       0.015205      -0.003184      -0.024448       0.014311       0.022724       0.021539      -0.025240      -0.009799       0.035039              9.620420       9.888425      -3.677190      -0.714705       9.864625      -2.506554       9.108208          -0.002834
          296              C       6.866951      10.695281       9.891088      -0.178834      32.865522 0.45201639E+03  0.10726235E+05                                 8.802527                            7.040723       0.161156       2.009177                    0.999759      30.250332      87.247516       0.627627       0.411255      -1.067987       0.003759      -0.013932      -0.000806       0.014453      -0.002326      -0.017228       0.017043       0.029731       0.002521      -0.027553      -0.001871       0.029424              9.471326       8.856073      -2.085409      -1.465810       9.534906      -3.329234      10.022998           0.001576
          297              C       5.611210      11.222545      10.358299       0.137473      36.730173 0.40926211E+03  0.94959550E+04                                 9.752832                            6.851266       0.116528       2.034267                    0.999641      27.131204      77.980404       0.613759       0.430102      -1.053583      -0.004849      -0.035584       0.039874       0.053663      -0.014828      -0.015984      -0.014627       0.013862       0.029095      -0.031922       0.009355       0.022566             11.762813      10.481027      -5.140199       1.319039      12.798786      -5.555638      12.008624          -0.003652
          298              C       4.789219      12.086993       9.639353      -0.113955      48.362896 0.52236233E+03  0.12818941E+05                                11.470788                            7.652384       0.008468       1.985194                    0.999372      29.531010      85.890543       0.593708       0.420391      -1.064873       0.007211       0.015079      -0.035928       0.039626       0.023499      -0.005180      -0.001169      -0.005820       0.077626      -0.036771       0.009615       0.027156             14.395896      14.835707      -3.319919      -3.484007      11.887782      -4.901099      16.464198           0.003154
          299              C       3.504937      12.493204      10.094081       0.148321      34.670010 0.40752072E+03  0.94936698E+04                                 9.545856                            6.947861      -0.045740       1.986002                    0.999746      27.458528      80.405754       0.591886       0.444205      -1.039813      -0.023344      -0.004756       0.040145       0.046682      -0.014006      -0.015096      -0.022966       0.001911       0.014473      -0.035063       0.010614       0.024448             11.399857      15.279808      -3.636560      -4.232521       7.114934       0.377798      11.804830          -0.004422
          300              C       2.576241      13.250230       9.359086      -0.195929      32.525557 0.47318738E+03  0.11429028E+05                                 8.910844                            7.307824      -0.003952       1.956218                    0.999284      31.217056      92.708423       0.599178       0.423228      -1.053748      -0.013036       0.014568       0.001670       0.019621       0.002568       0.012830      -0.027352      -0.006146      -0.013405      -0.031730       0.002129       0.029601              9.711825      10.222495      -1.716044      -1.416993       6.020182      -0.269551      12.892797           0.001267
          301              C       1.568962      13.594645      10.188296      -0.183388      33.326021 0.48891938E+03  0.11896936E+05                                 9.082445                            7.444263      -0.024184       1.951383                    0.999081      31.210176      92.802291       0.592203       0.425047      -1.053417       0.000277      -0.006080      -0.016150       0.017259       0.002503       0.012644      -0.014161      -0.014828       0.028959      -0.021332      -0.001591       0.022923              9.920193      11.855009      -2.831344      -0.481241       6.533112       0.132574      11.372458          -0.004347
          302              C       1.918873      13.073313      11.490068       0.142807      35.599017 0.41272936E+03  0.96472409E+04                                 9.741371                            7.014304      -0.066917       1.976910                    0.999724      27.650205      81.148029       0.586183       0.447028      -1.037990       0.039355      -0.025387      -0.014205       0.048940      -0.023412      -0.006452      -0.012758      -0.000644       0.022498      -0.031877       0.010219       0.021658             11.878506      11.188883      -3.055947      -4.717853       7.306447       1.672960      17.140188           0.001851
          303              C       2.922530      -2.667415      12.690789      -0.117302      48.679703 0.52956505E+03  0.13060241E+05                                11.575869                            7.745666      -0.053090       1.964380                    0.999327      29.816060      87.370413       0.584581       0.424844      -1.060447      -0.030107       0.027050       0.001664       0.040508      -0.008604      -0.005406      -0.006520      -0.002123      -0.107136      -0.037247       0.010693       0.026554             14.743137      12.886658      -6.084037      -1.124609      12.536684      -1.799021      18.806069          -0.009209
          304              C       1.615310      12.812307      13.927770       0.142224      36.246445 0.42149469E+03  0.99038396E+04                                 9.896928                            7.114190      -0.115378       1.961753                    0.999561      27.786076      81.755641       0.578901       0.450288      -1.036125       0.023356      -0.038993       0.015157       0.047913      -0.022396      -0.013805      -0.009759      -0.000458       0.000522      -0.031347       0.008569       0.022778             12.198622       7.696253      -3.248578       2.009539      10.963146      -4.624769      17.936466           0.002177
          305              C       2.643368      -2.947914      15.196254      -0.186598      33.311388 0.48970574E+03  0.11930453E+05                                 9.078628                            7.447148      -0.050062       1.940726                    0.999169      31.421164      93.732014       0.591982       0.424694      -1.052789      -0.007971      -0.008507       0.010957       0.015999       0.002293      -0.019629       0.014575       0.015609       0.017690      -0.025138      -0.002130       0.027268              9.979855       6.970362      -3.205966       0.060095      11.103300      -0.768110      11.865904          -0.003647
          306              C       1.386738      12.187098      16.087879      -0.181712      33.005807 0.48975725E+03  0.11918565E+05                                 9.021321                            7.451912      -0.004336       1.958950                    0.999056      31.133456      92.481072       0.591939       0.425193      -1.053668      -0.020856       0.001724       0.000116       0.020927      -0.003968      -0.020186       0.012891       0.020084      -0.024364      -0.024907      -0.004111       0.029019              9.925807       6.264476      -1.984897      -0.438582      10.108269      -1.352421      13.404677           0.001750
          307              C       2.277118      11.287462      15.365960       0.147405      35.299218 0.41796474E+03  0.98042532E+04                                 9.746505                            7.108744      -0.117438       1.964340                    0.999275      27.677403      81.474941       0.575909       0.453396      -1.033925      -0.005854       0.021744      -0.045857       0.051087      -0.014225      -0.014475      -0.011756       0.003264       0.026382      -0.027987       0.009168       0.018819             11.813958       7.700043      -4.144202       0.695514      15.555696      -4.583291      12.186134          -0.004367
          308              C       2.767603      10.070242      15.865864      -0.111089      47.744375 0.51535648E+03  0.12624724E+05                                11.412989                            7.626157      -0.083004       1.958297                    0.999271      29.545878      86.311168       0.590822       0.423190      -1.061396      -0.021722      -0.010721       0.035457       0.042942       0.024816       0.002841      -0.000963       0.017027       0.090480      -0.041399       0.010997       0.030402             14.420637      12.312255      -3.800399      -4.651973      14.662832      -3.380298      16.286823           0.003312
          309              C       7.290959       7.651257      12.726454       0.128675      38.129026 0.41951881E+03  0.97797528E+04                                10.103092                            6.983452      -0.447234       1.871621                    0.998456      26.665384      76.448109       0.602711       0.435933      -1.051610      -0.020498       0.023001      -0.000492       0.030814      -0.016331      -0.030451      -0.018451       0.006663       0.017396      -0.043572       0.009668       0.033903             13.171789      16.421619      -7.602937       0.814145      15.453085       2.571127       7.640662           0.000023
          310              C       8.505804       7.865854      13.338703      -0.141034      34.786294 0.42506452E+03  0.99780460E+04                                 9.335258                            6.917054       0.058780       1.998369                    0.998782      29.482588      85.838071       0.618154       0.422103      -1.056250       0.020642      -0.021282      -0.006629       0.030380       0.013419       0.001337       0.001897      -0.031677       0.022512      -0.024522       0.007013       0.017509             11.156826      15.344671      -5.094425       1.452473      10.724563       2.378949       7.401243          -0.000187
          311              C       9.570833       7.045118      13.150570      -0.085665      34.837523 0.42165868E+03  0.98589321E+04                                 9.340999                            6.889691       0.016017       1.982429                    0.999639      28.982259      83.678622       0.620537       0.422153      -1.058284      -0.024880      -0.001103      -0.010027       0.026847       0.023082       0.005676      -0.006309       0.005353      -0.018529      -0.024154      -0.002171       0.026325             11.200207      14.039452      -4.782494       0.415909      12.169203       3.489153       7.391965           0.000107
          312              C       9.443099       5.912585      12.324034      -0.055983      39.066002 0.44771662E+03  0.10517698E+05                                 9.941119                            6.990136       0.044725       2.016152                    0.999259      27.492643      76.939333       0.637073       0.409260      -1.077536      -0.042413       0.020385       0.023255       0.052491      -0.000036       0.010526       0.004354      -0.019037      -0.044212      -0.021091       0.003500       0.017591             12.605083      16.602158      -6.402926      -0.053433      13.759313       3.704147       7.453778           0.000027
          313              C       8.198190       5.657540      11.757556      -0.091679      34.920789 0.43608543E+03  0.10290376E+05                                 9.369317                            7.018659       0.006788       1.974809                    0.999652      29.399832      85.492345       0.612743       0.423612      -1.056549      -0.009258       0.019132       0.023875       0.031965       0.009913       0.017771       0.002660      -0.048709       0.011679      -0.035609       0.009165       0.026444             11.147413      13.994694      -4.799733       0.753697      12.551866       2.753011       6.895679           0.000102
          314              C       7.127222       6.500324      11.962629      -0.149184      34.539649 0.43566106E+03  0.10259843E+05                                 9.242273                            6.970632       0.176363       2.031476                    0.999194      29.509726      85.236322       0.621852       0.418241      -1.061786       0.020462      -0.019281      -0.005422       0.028634       0.014244       0.015657      -0.006455       0.013942      -0.002573      -0.024392       0.002571       0.021821             10.994411      12.097282      -4.946001       0.089330      13.797197       3.435150       7.088754          -0.000228
          315              C      10.607765       5.026860      12.102020       0.636112      23.777193 0.24396124E+03  0.50480634E+04                                 7.725366                            5.588828      -0.205333       1.984132                    0.999340      22.615305      64.428595       0.616524       0.480122      -1.009919       0.029298      -0.063141       0.005714       0.069841       0.090470      -0.030299      -0.061382      -0.076695       0.079869      -0.112218      -0.017565       0.129784              9.494881      12.338363      -3.653355       0.529131       9.522145       2.442159       6.624136           0.000040
          316              C       5.301991      12.644064       8.365519       0.116421      36.994268 0.42153529E+03  0.98432189E+04                                 9.883223                            7.000875      -0.341062       1.905585                    0.998788      26.772693      76.939211       0.601590       0.436016      -1.051061      -0.012502      -0.010764       0.021853       0.027381      -0.019615      -0.015919      -0.020694       0.001009      -0.010779      -0.037656       0.015242       0.022414             12.456577      10.107601       4.288043      -2.347798       9.216451      -3.503542      18.045678           0.000004
          317              C       4.741125      12.359330       7.127052      -0.145411      36.907306 0.46934793E+03  0.11313154E+05                                 9.798880                            7.333718      -0.091625       1.946027                    0.998025      30.325834      89.967819       0.591334       0.429719      -1.049753       0.018582       0.011607      -0.019346       0.029228       0.002329      -0.011069       0.005839       0.002863      -0.075060      -0.028919       0.011938       0.016981             11.629516       9.439690       4.276784      -0.557218       8.754804      -1.626340      16.694052           0.000215
          318              C       5.211373      12.930137       5.953080      -0.091101      36.153838 0.43610582E+03  0.10312230E+05                                 9.634324                            7.055273      -0.113550       1.939642                    0.999325      29.543039      86.579453       0.605171       0.428023      -1.051644       0.018740      -0.009359       0.024831       0.032487      -0.018446       0.003416       0.010792      -0.001081       0.017393      -0.024691       0.006290       0.018401             11.550770      10.770751       5.651894      -1.106617       9.903930      -2.318515      13.977630           0.000034
          319              C       6.257043      13.819687       6.023815      -0.040679      38.146673 0.42976819E+03  0.10001823E+05                                 9.791833                            6.859997       0.097173       2.040186                    0.999281      27.110044      75.723966       0.640939       0.410624      -1.075724      -0.007862      -0.032306       0.038369       0.050771       0.004643      -0.012690       0.014573      -0.005185       0.028689      -0.021525      -0.000318       0.021843             12.327579      10.785329       5.924641      -2.149536      10.910498      -3.955322      15.286911           0.000179
          320              C       6.903330      14.055893       7.219187      -0.083007      34.302202 0.42920625E+03  0.10086295E+05                                 9.289206                            6.980976       0.012241       1.983460                    0.999623      29.028482      84.195485       0.612129       0.425792      -1.055358      -0.023179      -0.008156       0.011222       0.027013       0.006219      -0.002680       0.021298       0.006539      -0.053116      -0.031035       0.010732       0.020302             10.998417       9.820576       4.370314      -1.901981       8.874600      -2.769498      14.300074          -0.000000
          321              C       6.416056      13.484121       8.390187      -0.144626      34.989177 0.44897198E+03  0.10656330E+05                                 9.332838                            7.087906       0.058201       1.994345                    0.999096      29.656366      86.078865       0.614992       0.419612      -1.060603       0.005236       0.020563      -0.024341       0.032291      -0.002613       0.021441       0.011644      -0.012493      -0.007326      -0.028043       0.006550       0.021493             11.050220       9.891602       4.879364      -2.697515       9.855504      -3.356029      13.403555           0.000226
          322              C       6.701159      14.576236       4.801101       0.626201      24.433097 0.25298468E+03  0.52726793E+04                                 7.866158                            5.699785      -0.120564       2.016156                    0.999462      22.548141      64.077730       0.610260       0.481564      -1.011047       0.042017       0.038639      -0.036287       0.067640      -0.066995       0.037199       0.034436       0.102825      -0.264986      -0.118360      -0.011854       0.130214              9.625544       7.070251       3.654614      -1.704291       9.444758      -2.163228      12.361623           0.000092
          323              C       1.830360      -1.651322      12.652152       0.119077      32.664494 0.40881629E+03  0.95005988E+04                                 9.176227                            6.950599      -0.352180       1.906665                    0.998896      26.716555      77.315398       0.594752       0.443147      -1.043808       0.020380      -0.015253       0.002222       0.025553      -0.027632       0.008937       0.008640      -0.001606       0.061716      -0.040461       0.017358       0.023104             10.950495      13.958416      -4.978766      -0.430667      13.219512      -1.155060       5.673557           0.000161
          324              C       2.074300      -0.397267      12.167703      -0.141331      33.023006 0.44292737E+03  0.10512515E+05                                 9.034554                            7.084040       0.013204       1.977490                    0.999406      29.925425      87.815715       0.607395       0.424875      -1.053761      -0.022644       0.015009       0.005857       0.027790       0.017968      -0.007666       0.000251       0.029770       0.046414      -0.031334       0.008856       0.022479             10.379626      12.667623      -4.403678       0.063783      13.178896      -1.187117       5.292359          -0.000609
          325              C       1.096380       0.566440      12.081513      -0.112895      32.452681 0.43420730E+03  0.10189293E+05                                 8.806597                            6.929272       0.168515       2.021573                    0.999700      29.221259      83.507314       0.629434       0.414676      -1.066960       0.000777      -0.021638       0.006299       0.022549       0.011732      -0.005638      -0.021666      -0.023951      -0.010825      -0.018945      -0.013393       0.032338             10.104239      13.583550      -4.673564       0.067875      11.436427      -1.274869       5.292740           0.000150
          326              C      -0.213745       0.260649      12.551101      -0.022652      37.730993 0.45700078E+03  0.10781296E+05                                 9.777372                            7.100193       0.053825       2.024585                    0.999141      27.190471      76.030335       0.627621       0.413671      -1.075622       0.025998      -0.028658       0.006462       0.039229      -0.006292      -0.015143      -0.009467       0.024338       0.011609      -0.022946       0.000384       0.022561             12.266432      15.842603      -7.262599      -0.025008      15.159593      -1.433890       5.797099          -0.000730
          327              C      -0.471829      -1.016224      13.014746      -0.097673      31.267706 0.41144200E+03  0.95132783E+04                                 8.538016                            6.719966       0.207036       2.039980                    0.999586      28.584520      80.733749       0.643617       0.411582      -1.070384       0.023940      -0.002130      -0.005180       0.024586       0.010384      -0.016022      -0.001211       0.027435      -0.034387      -0.019230      -0.009760       0.028990              9.682431      11.875584      -4.205771      -0.582989      12.120945      -0.783168       5.050763           0.000249
          328              C       0.556662      -1.956134      13.050411      -0.146378      32.975697 0.44309743E+03  0.10476966E+05                                 8.927822                            7.028708       0.135657       2.014948                    0.999685      29.603881      85.620074       0.619565       0.418103      -1.062102      -0.022350       0.024411      -0.002018       0.033159       0.017228       0.001321      -0.013753      -0.030655       0.004219      -0.025701      -0.002272       0.027973             10.170347      13.747953      -4.151601      -0.556501      11.553259      -0.566561       5.209829          -0.000791
          329              C      -1.263345       1.334615      12.453023       0.576396      25.360525 0.26424535E+03  0.55414415E+04                                 7.944761                            5.731108       0.034220       2.051857                    0.999641      22.937186      64.384203       0.626599       0.466124      -1.024140      -0.022359       0.023713      -0.006492       0.033232       0.102576       0.032906       0.043631      -0.004015       0.093744      -0.118587      -0.001514       0.120101              9.824290      11.507824      -5.430321      -0.571472      10.746903      -2.018951       7.218142          -0.000131
          330              C       2.212955       9.588450      17.155748       0.115603      37.108500 0.42473343E+03  0.99381424E+04                                 9.914673                            7.032967      -0.340051       1.906303                    0.998743      26.802982      77.142494       0.599412       0.436709      -1.050487       0.005332       0.020892      -0.022719       0.031322      -0.023903      -0.023328      -0.013481       0.007755       0.005789      -0.040745       0.012006       0.028740             12.511474       9.343291       4.367878      -3.427207      10.089899      -2.380003      18.101232           0.000084
          331              C       1.275130       8.557131      17.145940      -0.134595      35.505551 0.45042519E+03  0.10716325E+05                                 9.470802                            7.118214       0.017119       1.984139                    0.998544      29.703558      86.763797       0.610284       0.421843      -1.057531      -0.038358       0.007836       0.023466       0.045645      -0.009368       0.010812       0.017178       0.014325      -0.007382      -0.027148       0.011886       0.015262             11.295482       9.692698       4.982563      -2.890062       9.950528      -2.663719      14.243220           0.000175
          332              C       0.694056       8.103323      18.343689      -0.072351      35.226181 0.44028676E+03  0.10423779E+05                                 9.517159                            7.109024      -0.099213       1.949802                    0.999425      29.125291      85.082044       0.601037       0.430443      -1.051390      -0.006850       0.038699      -0.018791       0.043561      -0.006038       0.015129      -0.000870      -0.003496      -0.072241      -0.029831       0.008863       0.020968             11.331190       8.473394       4.265599      -2.624939       9.830610      -1.866972      15.689565           0.000012
          333              C       1.039632       8.704242      19.524794      -0.045676      37.961983 0.42167259E+03  0.97484517E+04                                 9.716511                            6.747602       0.185339       2.069148                    0.999340      26.843057      74.270201       0.654321       0.404907      -1.081541       0.017713       0.029688      -0.045006       0.056751       0.000822       0.010801      -0.006591       0.009545      -0.001140      -0.012937      -0.001157       0.014093             12.475993      10.093837       5.430341      -4.453486      10.470045      -2.727261      16.864097           0.000057
          334              C       2.029625       9.685992      19.548274      -0.093388      34.705144 0.42496674E+03  0.99786677E+04                                 9.340049                            6.935662      -0.096188       1.941954                    0.999511      29.482454      85.948405       0.614520       0.424475      -1.054402      -0.008315      -0.010721      -0.026445       0.029722      -0.013921       0.021855       0.008783       0.012172       0.012931      -0.029827       0.003410       0.026417             11.193555       9.353318       5.118221      -3.275927      10.277741      -2.070952      13.949607           0.000008
          335              C       2.590181      10.124234      18.385298      -0.151533      36.719097 0.46257154E+03  0.11107124E+05                                 9.738877                            7.257247      -0.083054       1.947993                    0.997860      30.295880      89.648003       0.597430       0.426969      -1.051650      -0.021998      -0.008423       0.013406       0.027103      -0.004469       0.006646      -0.009417       0.009515      -0.070557      -0.026823       0.006292       0.020532             11.622265       8.912717       4.340149      -2.255230       9.575235      -0.921141      16.378844           0.000074
          336              C       0.359142       8.283468      20.777824       0.677889      23.050514 0.23576692E+03  0.48352367E+04                                 7.628055                            5.544575      -0.186143       2.011779                    0.999276      21.758136      61.637074       0.610782       0.488973      -1.005687      -0.045844      -0.016528       0.060491       0.077679      -0.082506       0.041516       0.009289      -0.025665      -0.256446      -0.108134      -0.020044       0.128178              9.388690       7.829512       3.515666      -2.934791       7.955972      -1.624871      12.380586           0.000372
          337              C      -1.489770      12.354402       8.560190       0.151986      37.420845 0.40515894E+03  0.93650656E+04                                 9.839663                            6.796566       0.081793       2.022186                    0.999579      26.944724      76.973744       0.619777       0.427548      -1.056509       0.026971      -0.037994       0.016238       0.049342      -0.014839      -0.012040      -0.005561      -0.000009       0.013506      -0.022874       0.007092       0.015782             11.982173       8.753409      -4.106431       1.158782      11.624033      -6.144396      15.569078          -0.005785
          338              C      -2.340607      12.414074       9.739512      -0.185035      33.571055 0.45955619E+03  0.10968236E+05                                 8.977714                            7.127524       0.106816       1.991223                    0.999718      30.592516      88.962388       0.619067       0.414543      -1.064124      -0.000097      -0.001068       0.007955       0.008027      -0.003504      -0.023002       0.008683       0.031064       0.036103      -0.023876      -0.011280       0.035156              9.726223       9.459372      -4.108899      -0.416714       9.590336      -2.260039      10.128961           0.019118
          339              C      -1.888882      11.490259      10.591608      -0.165589      32.691263 0.45779272E+03  0.10923742E+05                                 8.855114                            7.141873       0.074441       1.983944                    0.999639      30.424728      88.679088       0.614352       0.417817      -1.061247      -0.000978       0.011233       0.002624       0.011577      -0.002267      -0.019974       0.015329       0.033051       0.002576      -0.027626      -0.004635       0.032261              9.521475       8.154707      -2.705106      -0.893432       8.961529      -2.742516      11.448188          -0.004193
          340              C      -0.768365      10.816836       9.960635       0.135679      36.542181 0.41559266E+03  0.96851378E+04                                 9.745709                            6.924736       0.043060       2.009750                    0.999759      27.312178      78.811271       0.607433       0.432683      -1.051441       0.000323       0.033501      -0.040427       0.052505      -0.017334      -0.013806      -0.012910       0.010872       0.031792      -0.031681       0.011511       0.020170             11.668286       9.848387      -5.370060       1.264865      13.137538      -5.034735      12.018932           0.024091
          341              C      -0.002200       9.819011      10.568128      -0.089954      47.263141 0.50954609E+03  0.12434008E+05                                11.335407                            7.584704      -0.008791       1.985519                    0.999319      29.156519      84.717859       0.592862       0.423375      -1.062393      -0.009094      -0.011483       0.039773       0.042385       0.034766      -0.001419       0.007256      -0.018592       0.088488      -0.051119       0.019043       0.032075             14.121369      13.856537      -4.353534      -3.855944      12.290419      -3.178364      16.217151          -0.009657
          342              C       1.165454       9.262188      10.037017       0.145308      35.742280 0.41213999E+03  0.96156051E+04                                 9.709495                            6.962446       0.018736       2.010113                    0.999582      27.309444      79.682667       0.595202       0.441073      -1.043038       0.030395       0.004437      -0.043621       0.053351      -0.011654      -0.010799      -0.014930      -0.006020       0.018991      -0.025327       0.006889       0.018438             11.673550      14.463531      -4.536351      -5.058278       8.532785       1.079346      12.024333           0.024010
          343              C       1.970600       8.271748      10.684634      -0.174571      32.030714 0.46737941E+03  0.11215310E+05                                 8.752007                            7.229421       0.132653       2.001967                    0.999691      30.575632      89.496673       0.608689       0.419342      -1.059819       0.008246      -0.010162      -0.002730       0.013369       0.000677       0.014874      -0.023691      -0.018683       0.006633      -0.027401      -0.003929       0.031330              9.398075       9.676384      -2.160348      -2.077008       6.953781      -0.919603      11.564059          -0.003852
          344              C       2.966346       7.907405       9.843535      -0.182697      32.834385 0.47775196E+03  0.11516215E+05                                 8.881851                            7.291526       0.161443       2.008890                    0.999693      30.773585      89.997018       0.608882       0.417317      -1.062124      -0.002191      -0.000876       0.009038       0.009341      -0.001119       0.009339      -0.020309      -0.017142       0.026716      -0.019495      -0.008930       0.028425              9.560511      10.975253      -3.404908      -1.568473       7.446915      -0.622886      10.259365           0.022251
          345              C       2.769363       8.683950       8.610121       0.148920      37.019652 0.43035071E+03  0.10124312E+05                                 9.880203                            7.075597       0.042667       2.009610                    0.999762      27.475144      79.846887       0.596799       0.436249      -1.048521      -0.038699       0.026171       0.014125       0.048807      -0.019980      -0.004534      -0.012976       0.011589       0.021222      -0.029128       0.009781       0.019348             11.958709      12.248843      -3.001875      -5.991914       7.439281       0.743526      16.188001          -0.005759
          346              C      -1.054498      -0.777676       8.208890      -0.154278      36.190575 0.44327190E+03  0.10492964E+05                                 9.544204                            7.029646       0.135980       2.013361                    0.999527      29.889305      86.787084       0.618942       0.418050      -1.061038      -0.025986       0.016976      -0.000564       0.031045       0.011606       0.018103      -0.002943       0.025740       0.002448      -0.022707      -0.004475       0.027182             11.569563      12.670020      -6.146900       1.414730      14.518764       2.464117       7.519905           0.001942
          347              C      14.070579       0.177654       8.220778      -0.086687      35.937904 0.44035149E+03  0.10387117E+05                                 9.510810                            7.014772       0.079311       1.997348                    0.999662      29.169846      84.032222       0.619657       0.419043      -1.062400       0.002483      -0.026022      -0.015587       0.030435       0.010606       0.000508       0.012963      -0.031358       0.003240      -0.020111      -0.004917       0.025027             11.534869      14.206803      -5.855795       2.316206      13.252498       1.537413       7.145305           0.000066
          348              C      -0.495895       9.311689      11.894271       0.096637      37.241759 0.41712436E+03  0.97263222E+04                                 9.922796                            6.960177      -0.391871       1.887550                    0.998635      26.967445      77.748220       0.603138       0.435518      -1.050098       0.010598       0.011766      -0.023532       0.028364      -0.020468      -0.024401      -0.022744       0.009031       0.033557      -0.045803       0.014392       0.031411             12.479133       9.328865       4.304683      -2.449420       9.846244      -1.607445      18.262291           0.000265
          349              C      -0.099391       9.897443      13.041495      -0.155511      36.336156 0.44898589E+03  0.10728615E+05                                 9.703487                            7.166361      -0.092193       1.943796                    0.998043      30.421152      90.563049       0.597584       0.428939      -1.047723      -0.018751      -0.013599       0.024658       0.033831      -0.004713       0.001567      -0.004516      -0.001857      -0.092082      -0.031152       0.010606       0.020545             11.604377       8.678092       3.975262      -0.846223       8.812118       0.005820      17.322921          -0.000339
          350              C      -0.611432       9.552280      14.257076      -0.100680      36.036533 0.44762996E+03  0.10674723E+05                                 9.659126                            7.177670      -0.187700       1.911288                    0.999223      30.075219      89.077252       0.595099       0.431598      -1.047420      -0.013535      -0.003641      -0.029048       0.032252      -0.018810       0.007952       0.015611      -0.004960      -0.011796      -0.028277       0.005264       0.023014             11.481358       9.924350       5.027897      -2.179686       9.472610      -1.729803      15.047113           0.000705
          351              C      -1.561950       8.535528      14.372988      -0.024276      38.565814 0.43616556E+03  0.10171372E+05                                 9.835063                            6.883545       0.083192       2.031871                    0.999303      27.064628      75.264774       0.644724       0.407384      -1.079647       0.007351       0.015891      -0.036761       0.040718      -0.004201      -0.004385       0.003114      -0.020822      -0.057541      -0.020288      -0.000911       0.021198             12.370233      10.063730       4.912231      -3.543837       9.382456      -2.147981      17.664514          -0.000147
          352              C      -1.957956       7.903812      13.207932      -0.099633      36.173877 0.44533375E+03  0.10563074E+05                                 9.599916                            7.101997      -0.026827       1.963803                    0.999582      29.579283      86.215100       0.607988       0.424724      -1.055938       0.020398       0.013683      -0.012726       0.027663       0.007137      -0.006773      -0.000894      -0.000520      -0.058835      -0.021123       0.003385       0.017738             11.332227       8.991303       4.230132      -1.956269       9.070141      -0.528279      15.935235           0.000739
          353              C      -1.452514       8.316804      11.968573      -0.155578      37.144879 0.45704128E+03  0.10921165E+05                                 9.729119                            7.158860       0.044191       1.980656                    0.998971      30.349428      89.048987       0.609578       0.420498      -1.057627      -0.007273      -0.012704       0.036141       0.038993      -0.000009       0.017517       0.021880      -0.020377       0.014297      -0.028191      -0.003522       0.031713             11.566931       9.624433       5.112924      -2.467028      10.404312      -1.049558      14.672047          -0.000407
          354              C      -2.123419       8.167834      15.737173       0.624947      23.253042 0.25354475E+03  0.52897218E+04                                 7.629911                            5.734016      -0.245981       1.977456                    0.999089      22.608868      64.380190       0.603717       0.486289      -1.008115      -0.036817      -0.041997       0.034419       0.065604      -0.067226       0.064643      -0.012372       0.074491      -0.230309      -0.102147      -0.031589       0.133735              9.024165       7.280531       3.179735      -2.636704       8.360071      -1.498013      11.431894           0.000030
          355              C       5.741641       7.660227       8.238611      -0.146464      36.582107 0.45947912E+03  0.10998807E+05                                 9.680021                            7.219742      -0.018583       1.965860                    0.998941      30.170484      88.727880       0.601475       0.425411      -1.054102       0.015428      -0.021908      -0.009233       0.028341       0.009836      -0.016394       0.008176      -0.026856       0.007091      -0.028519       0.011639       0.016880             11.410317      14.176670      -5.104351       2.622825      11.794430       2.137005       8.259850           0.003349
          356              C       6.756151       6.737036       8.256443      -0.099746      34.837808 0.43128495E+03  0.10158333E+05                                 9.332583                            6.969885      -0.065836       1.947696                    0.999606      29.692463      86.523776       0.615644       0.422394      -1.056335      -0.021349       0.000447      -0.020746       0.029772       0.020678       0.009428      -0.009606       0.021067       0.001552      -0.029274       0.005852       0.023421             10.943184      12.181660      -5.429503       1.338218      12.677107       2.792817       7.970786           0.000025
          357              C      -3.058160       1.805219      29.386459       0.146810      36.522343 0.40317248E+03  0.93369467E+04                                 9.779792                            6.838651       0.071457       2.022840                    0.999743      27.103083      78.298172       0.608010       0.434992      -1.048665       0.000140      -0.033498       0.043642       0.055016      -0.013777      -0.012511      -0.011503       0.002944       0.019946      -0.025973       0.010157       0.015816             11.899558      11.950531      -5.497299       1.966083      11.901989      -5.488288      11.846155          -0.005445
          358              C      -1.783877       1.373623      28.885663      -0.175340      32.558385 0.44815469E+03  0.10625529E+05                                 8.777965                            7.034715       0.098031       1.989748                    0.999751      30.292598      87.701477       0.623860       0.414092      -1.064777       0.002678      -0.012517      -0.001455       0.012882       0.000451      -0.022607       0.016733       0.033892       0.008008      -0.030966      -0.003613       0.034578              9.471448       9.706961      -2.058923      -1.211000       8.459969      -3.378583      10.247414           0.001525
          359              C       4.511171       6.902370       0.002972      -0.186641      33.058029 0.45034410E+03  0.10683126E+05                                 8.837189                            7.026055       0.118324       1.993264                    0.999763      30.437557      87.947355       0.628120       0.411064      -1.067464      -0.004242      -0.001546      -0.012043       0.012861      -0.000910      -0.028197       0.002661       0.029297       0.002015      -0.021863      -0.014748       0.036611              9.577913      11.000575      -3.329988      -0.684781       8.532621      -2.702042       9.200543          -0.004465
          360              C       3.535344       6.748500       1.055089       0.148747      37.490814 0.40403845E+03  0.93417388E+04                                 9.884337                            6.800326       0.150550       2.045175                    0.999531      27.009334      77.413286       0.617210       0.429208      -1.054464      -0.034037       0.030723      -0.021647       0.050705      -0.015220      -0.013028      -0.008735      -0.001186       0.018934      -0.025850       0.010331       0.015519             12.112810       9.613737      -3.658581       0.604029      12.348327      -7.009457      14.376368           0.002319
          361              C       3.606253       5.789417       2.092346      -0.145370      53.068403 0.53350910E+03  0.13141532E+05                                12.115907                            7.690689      -0.000725       1.973077                    0.999276      29.927658      86.769627       0.598111       0.415738      -1.069485       0.032457      -0.028501      -0.000320       0.043196      -0.026075       0.011685       0.012130       0.008151      -0.063719      -0.035548      -0.001482       0.037030             15.780385      17.076104      -7.289628      -2.073075      14.798644      -4.635599      15.466407          -0.009993
          362              C       2.636673       5.667509       3.093343       0.150713      36.230445 0.40231786E+03  0.93002117E+04                                 9.664203                            6.799297       0.095249       2.027629                    0.999649      27.041662      77.721564       0.614883       0.430913      -1.052494      -0.040736       0.025880       0.017998       0.051508      -0.015004      -0.004481      -0.017779       0.012303       0.019960      -0.028300       0.008521       0.019779             11.630633      13.666882      -3.031116      -6.086631       8.017884      -0.792218      13.207133           0.002469
          363              C       2.664656       4.646582       4.119305      -0.188591      33.239775 0.45588288E+03  0.10848077E+05                                 8.886944                            7.078516       0.184335       2.017084                    0.999755      30.406232      88.005229       0.624517       0.412157      -1.066710      -0.001282      -0.000613       0.015138       0.015205      -0.005435       0.016702      -0.022879      -0.020956       0.021536      -0.025216      -0.009831       0.035047              9.620703      10.608484      -3.603801      -2.421072       9.145137      -0.965695       9.108488          -0.003887
          364              C       1.666475       4.936669       4.969321      -0.178827      32.866304 0.45202774E+03  0.10726574E+05                                 8.802626                            7.040775       0.161125       2.009160                    0.999758      30.250937      87.249596       0.627629       0.411251      -1.067989       0.014250      -0.002331       0.000803       0.014461      -0.005303       0.018692      -0.015425      -0.028185       0.002526      -0.027541      -0.001903       0.029445              9.471446       9.949559      -1.973775      -3.163149       8.441639      -1.796492      10.023139           0.002089
          365              C       1.014363       6.132346       4.502110       0.137449      36.732452 0.40928867E+03  0.94967168E+04                                 9.753119                            6.851414       0.116567       2.034261                    0.999641      27.132325      77.983996       0.613762       0.430093      -1.053590       0.034913       0.008449      -0.039884       0.053676      -0.015947      -0.012948      -0.017405      -0.007592       0.029110      -0.031964       0.009376       0.022588             11.763207      13.814402      -4.800044      -5.661136       9.466215       0.747839      12.009003          -0.004911
          366              C       0.070877       6.862260       5.221056      -0.113939      48.364662 0.52238171E+03  0.12819496E+05                                11.470846                            7.652381       0.008580       1.985219                    0.999372      29.531710      85.891996       0.593727       0.420375      -1.064886      -0.014269      -0.008701       0.035923       0.039620       0.023581      -0.000668      -0.005294      -0.003828       0.077682      -0.036760       0.009570       0.027190             14.396007      12.589396      -3.549384      -4.521829      14.134304      -3.963942      16.464322           0.004266
          367              C      -0.463708       8.098629       4.766328       0.148299      34.672052 0.40754548E+03  0.94943798E+04                                 9.546116                            6.948003      -0.045684       1.986003                    0.999746      27.459657      80.409317       0.591889       0.444197      -1.039820       0.002364       0.023703      -0.040159       0.046692      -0.013938      -0.021334      -0.017365       0.003771       0.014505      -0.035104       0.010638       0.024467             11.400211       7.934527      -4.386885       0.805893      14.460925      -4.172412      11.805180          -0.005894
          368              C      -1.311167       8.945610       5.501323      -0.195927      32.526536 0.47320345E+03  0.11429508E+05                                 8.910953                            7.307890      -0.003915       1.956218                    0.999284      31.217846      92.710999       0.599182       0.423221      -1.053753      -0.015827       0.011501      -0.001673       0.019636       0.003120      -0.028528       0.009979       0.004964      -0.013358      -0.031731       0.002116       0.029615              9.711958       6.410504      -2.105376      -0.124203       9.832366      -1.437072      12.893004           0.001657
          369              C      -1.756134       9.912686       4.672113      -0.183401      33.327223 0.48893958E+03  0.11897540E+05                                 9.082576                            7.444347      -0.024148       1.951384                    0.999081      31.211062      92.805102       0.592209       0.425039      -1.053423       0.006078       0.000338       0.016162       0.017270       0.003921      -0.015383       0.011130       0.013495       0.029017      -0.021310      -0.001634       0.022943              9.920352       7.160461      -3.310840       0.180783      11.227941      -0.465292      11.372653          -0.005783
          370              C      -1.201951       9.617550       3.370341       0.142816      35.600473 0.41274495E+03  0.96476943E+04                                 9.741565                            7.014399      -0.066887       1.976905                    0.999724      27.651073      81.150892       0.586184       0.447024      -1.037993       0.029256      -0.036574       0.014198       0.048940      -0.022887      -0.012045      -0.007723       0.010091       0.022535      -0.031909       0.010235       0.021673             11.878783       7.964401      -3.385352       2.143682      10.531333      -4.523635      17.140615           0.002429
          371              C      14.559299      10.218258       2.169620      -0.117337      48.683295 0.52960622E+03  0.13061485E+05                                11.576241                            7.745856      -0.053038       1.964379                    0.999327      29.817545      87.374981       0.584588       0.424832      -1.060456      -0.029964       0.027202      -0.001661       0.040504      -0.008273      -0.005945      -0.006049       0.005575      -0.107042      -0.037223       0.010624       0.026599             14.743666      13.770620      -5.994079      -1.675540      11.653649      -1.301616      18.806729          -0.011960
          372              C      -0.973135       9.946060       0.932639       0.142230      36.248000 0.42151150E+03  0.99043303E+04                                 9.897133                            7.114290      -0.115337       1.961751                    0.999562      27.786982      81.758617       0.578903       0.450282      -1.036129       0.041171      -0.019272      -0.015153       0.047918      -0.021910      -0.008311      -0.014737       0.009517       0.000564      -0.031379       0.008583       0.022796             12.198919      11.586379      -2.851421      -4.805173       7.073451       1.529345      17.936927           0.002788
          373              C       8.998613       4.089401      29.384973      -0.186615      33.312697 0.48972830E+03  0.11931138E+05                                 9.078805                            7.447270      -0.050052       1.940717                    0.999169      31.422140      93.735406       0.591983       0.424688      -1.052793       0.007658       0.008795      -0.010964       0.016006       0.000644       0.016488      -0.018057      -0.016192       0.017731      -0.025120      -0.002165       0.027285              9.980068      11.708951      -2.722144      -0.770262       6.365087      -0.018244      11.866165          -0.004833
          374              C      -6.185756       3.801894      28.493348      -0.181709      33.006823 0.48977444E+03  0.11919085E+05                                 9.021440                            7.451987      -0.004307       1.958947                    0.999056      31.134280      92.483847       0.591943       0.425186      -1.053673      -0.003842       0.020579      -0.000111       0.020935      -0.005931       0.014870      -0.018787      -0.018043      -0.024315      -0.024897      -0.004134       0.029031              9.925954      10.469974      -1.555468      -1.300878       5.902996      -0.573724      13.404892           0.002231
          375              C      -5.200317       3.007520      29.215267       0.147378      35.301474 0.41799209E+03  0.98050446E+04                                 9.746806                            7.108911      -0.117368       1.964342                    0.999275      27.678658      81.478968       0.575911       0.453387      -1.033931      -0.022226       0.003615       0.045873       0.051101      -0.014288      -0.010234      -0.015618       0.002588       0.026415      -0.028032       0.009191       0.018841             11.814372      16.312957      -3.264855      -4.630437       6.943643       0.226304      12.186517          -0.005767
          376              C      -3.939564       2.643235      28.715363      -0.111081      47.746613 0.51538124E+03  0.12625447E+05                                11.413127                            7.626200      -0.082903       1.958316                    0.999271      29.546788      86.313454       0.590839       0.423174      -1.061408       0.008463       0.022699      -0.035449       0.042936       0.022562      -0.001266       0.002692      -0.026669       0.090550      -0.041382       0.010965       0.030417             14.420854      15.407027      -3.484475      -2.890222      11.568498      -4.971416      16.287037           0.004363
          377              C       4.737826       4.824111       2.133955       0.128682      38.129792 0.41952527E+03  0.97799545E+04                                10.103248                            6.983523      -0.447282       1.871600                    0.998456      26.665738      76.449668       0.602705       0.435936      -1.051607      -0.024967       0.018057       0.000492       0.030816      -0.016667      -0.015267      -0.032175       0.000075       0.017409      -0.043580       0.009667       0.033912             13.172060      17.000298      -7.544109       2.475150      14.875114       1.071148       7.640769           0.000010
          378              C       4.647761       3.593750       1.521706      -0.141036      34.786764 0.42506929E+03  0.99781946E+04                                 9.335359                            6.917103       0.058751       1.998358                    0.998782      29.482821      85.839149       0.618150       0.422105      -1.056248       0.023269      -0.018376       0.006629       0.030382       0.016346       0.001751       0.001523       0.025597       0.022520      -0.024525       0.007015       0.017509             11.156987      11.802205      -5.456346       2.219090      14.267452       1.686668       7.401304          -0.000327
          379              C       5.572452       2.617614       1.709839      -0.085666      34.837669 0.42165925E+03  0.98589501E+04                                 9.341026                            6.889695       0.016022       1.982430                    0.999639      28.982297      83.678781       0.620537       0.422153      -1.058284      -0.001431       0.024864       0.010028       0.026848       0.022063      -0.006852       0.005007      -0.014575      -0.018530      -0.024153      -0.002171       0.026324             11.200274      13.155323      -4.872890       3.428844      13.053539       0.768224       7.391961           0.000065
          380              C       6.686147       2.859746       2.536375      -0.055982      39.066096 0.44771587E+03  0.10517676E+05                                 9.941143                            6.990132       0.044726       2.016153                    0.999259      27.492613      76.939241       0.637073       0.409260      -1.077536      -0.024589       0.040123      -0.023253       0.052489       0.001888       0.003263       0.010915       0.018659      -0.044208      -0.021091       0.003501       0.017590             12.605171      15.083072      -6.558207       3.690419      15.278666       0.323132       7.453774          -0.000008
          381              C       6.813396       4.124125       3.102853      -0.091673      34.920506 0.43607978E+03  0.10290206E+05                                 9.369267                            7.018612       0.006803       1.974818                    0.999652      29.399599      85.491421       0.612746       0.423612      -1.056549      -0.019975       0.007264      -0.023872       0.031963       0.014630       0.000842       0.017947       0.043696       0.011691      -0.035608       0.009165       0.026442             11.147383      13.536948      -4.846508       2.662170      13.009577       1.029475       6.895622           0.000083
          382              C       5.866168       5.103930       2.897780      -0.149186      34.539983 0.43566472E+03  0.10259957E+05                                 9.242341                            6.970666       0.176339       2.031467                    0.999194      29.509900      85.237113       0.621850       0.418242      -1.061785       0.021262      -0.018399       0.005425       0.028636       0.012543      -0.008013       0.014920      -0.019413      -0.002566      -0.024393       0.002572       0.021821             10.994524      14.779602      -4.672164       3.408339      11.115170       0.437863       7.088800          -0.000373
          383              C       7.685614       1.791091       2.758389       0.636110      23.777127 0.24396073E+03  0.50480535E+04                                 7.725363                            5.588827      -0.205319       1.984135                    0.999340      22.615362      64.428903       0.616523       0.480123      -1.009918       0.065789      -0.022730      -0.005716       0.069839       0.096356      -0.057988      -0.036376       0.038536       0.079873      -0.112221      -0.017564       0.129785              9.494895      10.289745      -3.862640       2.375748      11.570847       0.774461       6.624095           0.000020
          384              C      -0.431216       6.295546       6.494890       0.116417      36.995366 0.42154753E+03  0.98435832E+04                                 9.883410                            7.000976      -0.341107       1.905563                    0.998788      26.773201      76.941156       0.601586       0.436015      -1.051061       0.009438       0.013532      -0.021853       0.027381      -0.019316      -0.018973      -0.017940       0.006935      -0.010784      -0.037661       0.015244       0.022417             12.456856       8.359036       4.109543      -3.247003      10.965388      -2.691684      18.046144          -0.000014
          385              C      -0.204936       6.882438       7.733357      -0.145411      36.907602 0.46935104E+03  0.11313253E+05                                 9.798935                            7.333745      -0.091647       1.946019                    0.998025      30.326021      89.968626       0.591332       0.429720      -1.049752      -0.009663      -0.019664       0.019347       0.029230       0.001992       0.006937      -0.010418      -0.003747      -0.075063      -0.028921       0.011939       0.016982             11.629601       7.897406       4.119288      -1.561332      10.297161      -0.719569      16.694236           0.000282
          386              C      -0.725016       6.356632       8.907329      -0.091103      36.153938 0.43610684E+03  0.10312261E+05                                 9.634342                            7.055281      -0.113545       1.939644                    0.999325      29.543072      86.579576       0.605171       0.428023      -1.051644       0.011213      -0.017691      -0.024831       0.032486      -0.017955       0.010389       0.004495       0.008519       0.017397      -0.024691       0.006290       0.018400             11.550801       8.770410       5.447596      -2.194127      11.904247      -1.336471      13.977748           0.000028
          387              C      -1.503729       5.225999       8.836594      -0.040670      38.146366 0.42976333E+03  0.10001679E+05                                 9.791782                            6.859958       0.097186       2.040193                    0.999281      27.109866      75.723295       0.640941       0.410624      -1.075724       0.031334       0.011105      -0.038369       0.050767       0.005073       0.015788      -0.011143       0.003207       0.028685      -0.021527      -0.000316       0.021843             12.327532       9.711530       5.814920      -3.716486      11.984115      -2.540276      15.286951           0.000243
          388              C      -1.673053       4.559059       7.641222      -0.083000      34.302032 0.42920264E+03  0.10086187E+05                                 9.289174                            6.980946       0.012255       1.983466                    0.999623      29.028305      84.194797       0.612131       0.425792      -1.055358       0.005752       0.023890      -0.011221       0.027014       0.005431       0.021455      -0.000503      -0.008910      -0.053118      -0.031030       0.010728       0.020302             10.998394       8.000919       4.184457      -2.561942      10.694160      -2.173514      14.300103          -0.000013
          389              C      -1.153744       5.101900       6.470222      -0.144628      34.989577 0.44897710E+03  0.10656490E+05                                 9.332917                            7.087952       0.058165       1.994331                    0.999096      29.656637      86.080031       0.614989       0.419613      -1.060601      -0.019924      -0.007300       0.024342       0.032292      -0.001295       0.009407       0.022517       0.013295      -0.007335      -0.028048       0.006552       0.021496             11.050330       8.869654       4.775037      -3.064652      10.877621      -3.024546      13.403716           0.000272
          390              C      -2.211243       4.707319      10.059308       0.626196      24.433157 0.25298585E+03  0.52727075E+04                                 7.866159                            5.699789      -0.120518       2.016170                    0.999462      22.548184      64.077786       0.610262       0.481562      -1.011048      -0.034168      -0.045719       0.036285       0.067634      -0.076007       0.030481       0.040503      -0.073618      -0.264973      -0.118359      -0.011854       0.130213              9.625555       8.681475       3.819144      -1.978944       7.833502      -1.915294      12.361687           0.000127
          391              C      13.437505      11.201548       2.208257       0.119083      32.665064 0.40882227E+03  0.95007824E+04                                 9.176343                            6.950656      -0.352206       1.906650                    0.998897      26.716904      77.316850       0.594748       0.443148      -1.043807       0.017247      -0.018726      -0.002221       0.025555      -0.026902       0.007686       0.009766       0.012746       0.061752      -0.040468       0.017354       0.023114             10.950675      14.233786      -4.950814      -1.105348      12.944619      -0.545789       5.673621           0.000183
          392              C      12.214722      10.831465       2.692706      -0.141334      33.023371 0.44293201E+03  0.10512659E+05                                 9.034631                            7.084084       0.013168       1.977477                    0.999406      29.925653      87.816715       0.607392       0.424875      -1.053760      -0.017230       0.021003      -0.005851       0.027789       0.014590       0.001031      -0.007601      -0.036418       0.046415      -0.031336       0.008856       0.022479             10.379741      14.063956      -4.261190      -1.187473      11.782876      -0.057142       5.292392          -0.000853
          393              C      11.156649      11.706418       2.778896      -0.112895      32.452817 0.43420840E+03  0.10189327E+05                                 8.806623                            6.929279       0.168516       2.021572                    0.999700      29.221328      83.507600       0.629433       0.414676      -1.066960       0.021606       0.001427      -0.006298       0.022550       0.013912      -0.020982      -0.007810       0.018714      -0.010827      -0.018947      -0.013393       0.032340             10.104290      12.403375      -4.794145      -1.275181      12.616747      -0.061988       5.292747           0.000146
          394              C      11.327757      13.040830       2.309308      -0.022656      37.731290 0.45700407E+03  0.10781393E+05                                 9.777414                            7.100212       0.053829       2.024585                    0.999141      27.190599      76.030756       0.627621       0.413670      -1.075623       0.031153      -0.022953      -0.006460       0.039232      -0.008623      -0.007883      -0.016029      -0.021292       0.011598      -0.022949       0.000385       0.022564             12.266518      16.634806      -7.181796      -1.423941      14.367631      -0.170549       5.797116          -0.000963
          395              C      12.571803      13.427303       1.845663      -0.097672      31.267793 0.41144254E+03  0.95132971E+04                                 8.538034                            6.719968       0.207038       2.039980                    0.999586      28.584585      80.734048       0.643617       0.411582      -1.070384       0.004550      -0.023600       0.005182       0.024587       0.007397       0.000423      -0.016063      -0.031069      -0.034389      -0.019230      -0.009761       0.028991              9.682469      12.968586      -4.094192      -0.719884      11.028055      -0.659546       5.050764           0.000235
          396              C      13.611339      12.499622       1.809998      -0.146378      32.975952 0.44310028E+03  0.10477055E+05                                 8.927874                            7.028733       0.135635       2.014940                    0.999685      29.604027      85.620727       0.619563       0.418103      -1.062101      -0.026555       0.019754       0.002014       0.033158       0.019972      -0.013818      -0.000080       0.023057       0.004216      -0.025704      -0.002270       0.027974             10.170431      12.415195      -4.287795      -0.507091      12.886252      -0.611186       5.209845          -0.001072
          397              C      10.152715      13.975891       2.407386       0.576396      25.360630 0.26424631E+03  0.55414666E+04                                 7.944779                            5.731115       0.034218       2.051855                    0.999641      22.937242      64.384386       0.626599       0.466123      -1.024141      -0.025862       0.019835       0.006493       0.033233       0.100865       0.040061       0.037166      -0.037537       0.093744      -0.118588      -0.001512       0.120100              9.824329      11.852489      -5.395182      -1.950450      10.402355      -0.773619       7.218143          -0.000200
          398              C      -3.516614       3.243961      27.425479       0.115605      37.109451 0.42474374E+03  0.99384537E+04                                 9.914847                            7.033060      -0.340106       1.906278                    0.998743      26.803430      77.144306       0.599406       0.436710      -1.050485      -0.020242      -0.007427       0.022719       0.031322      -0.024200      -0.011041      -0.024580       0.002079       0.005783      -0.040751       0.012008       0.028744             12.511734       9.199457       4.353269      -2.019573      10.234112      -3.651394      18.101633           0.000055
          399              C      -2.585909       4.281709      27.435287      -0.134594      35.505767 0.45042704E+03  0.10716387E+05                                 9.470847                            7.118233       0.017090       1.984129                    0.998544      29.703699      86.764458       0.610283       0.421843      -1.057530      -0.011690       0.037363      -0.023468       0.045644      -0.010624       0.015993       0.012504      -0.010245      -0.007392      -0.027152       0.011888       0.015264             11.295552       8.940756       4.905812      -2.356350      10.702601      -3.145771      14.243300           0.000197
          400              C      -2.193484       4.905882      26.237538      -0.072351      35.226166 0.44028564E+03  0.10423744E+05                                 9.517152                            7.109011      -0.099205       1.949806                    0.999425      29.125253      85.081863       0.601038       0.430442      -1.051390      -0.039195       0.002882       0.018790       0.043562      -0.005560      -0.002402       0.014962       0.005865      -0.072241      -0.029831       0.008863       0.020968             11.331194       8.954363       4.314727      -1.590659       9.349653      -2.801066      15.689567          -0.000043
          401              C      -2.756185       4.501044      25.056433      -0.045676      37.962004 0.42167233E+03  0.97484431E+04                                 9.716513                            6.747598       0.185342       2.069149                    0.999340      26.843044      74.270130       0.654322       0.404906      -1.081542      -0.027735      -0.020638       0.045006       0.056751      -0.000160      -0.007654       0.010075      -0.009681      -0.001140      -0.012937      -0.001156       0.014093             12.476013       9.368488       5.356272      -2.260728      11.195411      -4.707555      16.864138           0.000068
          402              C      -3.632277       3.416432      25.032953      -0.093388      34.705185 0.42496662E+03  0.99786647E+04                                 9.340059                            6.935663      -0.096191       1.941954                    0.999511      29.482449      85.948404       0.614520       0.424475      -1.054402       0.009822       0.009360       0.026446       0.029723      -0.014866       0.006517       0.022634      -0.006294       0.012931      -0.029828       0.003410       0.026418             11.193580       9.233617       5.106002      -1.727443      10.397459      -3.469405      13.949663          -0.000042
          403              C      -4.011302       2.814253      26.195929      -0.151533      36.719394 0.46257484E+03  0.11107232E+05                                 9.738941                            7.257280      -0.083085       1.947981                    0.997860      30.296079      89.648923       0.597428       0.426970      -1.051649       0.006143       0.022742      -0.013408       0.027106      -0.005340      -0.010044       0.005659      -0.007511      -0.070566      -0.026827       0.006291       0.020536             11.622357       8.691154       4.317555      -0.687263       9.796930      -2.337167      16.378986           0.000083
          404              C      -2.406722       5.220761      23.803403       0.677889      23.050550 0.23576713E+03  0.48352417E+04                                 7.628060                            5.544575      -0.186142       2.011779                    0.999276      21.758145      61.637088       0.610782       0.488973      -1.005687       0.011785       0.047285      -0.060491       0.077679      -0.078209       0.005023       0.042244       0.058489      -0.256445      -0.108133      -0.020044       0.128177              9.388705       7.244027       3.455880      -1.318316       8.541477      -3.084699      12.380611           0.000373
          405              C      -0.833059      13.081594       6.300219       0.151986      37.420933 0.40515963E+03  0.93650874E+04                                 9.839682                            6.796574       0.081778       2.022181                    0.999579      26.944771      76.973959       0.619777       0.427548      -1.056508       0.040537      -0.022971      -0.016237       0.049341      -0.014532      -0.004310      -0.012544       0.006009       0.013505      -0.022875       0.007093       0.015782             11.982203      12.424514      -3.731552      -6.230359       7.952996       0.528565      15.569100          -0.005787
          406              C      -0.978863      13.921966       5.120897      -0.185034      33.571151 0.45955762E+03  0.10968283E+05                                 8.977739                            7.127537       0.106810       1.991221                    0.999718      30.592592      88.962774       0.619066       0.414544      -1.064123       0.001053       0.000205      -0.007955       0.008027      -0.006572       0.010975      -0.022001      -0.029005       0.036105      -0.023875      -0.011281       0.035156              9.726253      10.419594      -4.010874      -2.206020       8.630198      -0.644157      10.128967           0.019075
          407              C      -0.013935      13.566433       4.268801      -0.165589      32.691404 0.45779541E+03  0.10923827E+05                                 8.855150                            7.141899       0.074430       1.983940                    0.999639      30.424839      88.679637       0.614349       0.417818      -1.061246      -0.011275      -0.000168      -0.002624       0.011577      -0.005562       0.017279      -0.018313      -0.031451       0.002580      -0.027625      -0.004637       0.032262              9.521514       9.500054      -2.567739      -2.637578       7.616267      -1.167430      11.448221          -0.004241
          408              C       0.769842      12.520130       4.899774       0.135678      36.542367 0.41559507E+03  0.96852121E+04                                 9.745749                            6.924760       0.043035       2.009741                    0.999759      27.312297      78.811790       0.607431       0.432683      -1.051440      -0.033294      -0.003725       0.040427       0.052504      -0.018077      -0.011442      -0.015046      -0.003639       0.031795      -0.031684       0.011513       0.020171             11.668339      14.189161      -4.926814      -5.137213       8.796893       0.746831      12.018962           0.024061
          409              C       1.840342      11.859303       4.292281      -0.089954      47.263232 0.50954784E+03  0.12434064E+05                                11.335428                            7.584721      -0.008800       1.985515                    0.999319      29.156584      84.718165       0.592860       0.423375      -1.062393       0.010499       0.010214      -0.039773       0.042384       0.035927       0.007362      -0.000675       0.004152       0.088490      -0.051118       0.019043       0.032075             14.121388      13.186647      -4.421974      -2.770189      12.960385      -4.158878      16.217132          -0.009677
          410              C       2.512912      10.754260       4.823392       0.145308      35.742312 0.41214097E+03  0.96156353E+04                                 9.709506                            6.962457       0.018733       2.010111                    0.999582      27.309498      79.682902       0.595201       0.441073      -1.043037      -0.001327      -0.030690       0.043621       0.053352      -0.010806      -0.013756      -0.012259       0.010607       0.018991      -0.025327       0.006889       0.018438             11.673561       9.510994      -5.042138       1.587654      13.485371      -4.922443      12.024317           0.023987
          411              C       3.580026      10.053904       4.175775      -0.174570      32.030711 0.46737987E+03  0.11215324E+05                                 8.752006                            7.229422       0.132658       2.001968                    0.999691      30.575662      89.496794       0.608690       0.419342      -1.059819       0.010946      -0.007172       0.002730       0.013368       0.002551      -0.025078       0.012391       0.018023       0.006637      -0.027400      -0.003929       0.031329              9.398071       7.418575      -2.390925      -0.703830       9.211598      -2.159686      11.564040          -0.003917
          412              C       4.043646       9.100325       5.016874      -0.182695      32.834398 0.47775255E+03  0.11516236E+05                                 8.881860                            7.291533       0.161440       2.008889                    0.999693      30.773614      89.997206       0.608881       0.417317      -1.062124       0.000649       0.002268      -0.009037       0.009340       0.000636      -0.021152       0.007227       0.017240       0.026716      -0.019494      -0.008930       0.028424              9.560521       8.171611      -3.691240      -0.460313      10.250593      -1.623638      10.259360           0.022201
          413              C       3.251107       9.217396       6.250288       0.148920      37.019744 0.43035201E+03  0.10124353E+05                                 9.880223                            7.075610       0.042656       2.009606                    0.999762      27.475208      79.847173       0.596798       0.436250      -1.048521      -0.029967       0.035840      -0.014126       0.048807      -0.020739      -0.012448      -0.005828      -0.003273       0.021225      -0.029129       0.009781       0.019348             11.958735       8.095741      -3.426021       1.348434      11.592437      -5.885390      16.188028          -0.005772
          414              C      12.275293      13.982722       6.651519      -0.154278      36.190595 0.44327154E+03  0.10492954E+05                                 9.544207                            7.029643       0.135979       2.013360                    0.999527      29.889305      86.787079       0.618942       0.418050      -1.061038      -0.019528       0.024127       0.000564       0.031045       0.008765      -0.004767       0.017711      -0.029902       0.002447      -0.022707      -0.004476       0.027183             11.569574      15.742247      -5.833187       2.307630      11.446583       1.657744       7.519892           0.001931
          415              C      12.861532      -1.161153       6.639631      -0.086690      35.938013 0.44035281E+03  0.10387156E+05                                 9.510822                            7.014777       0.079319       1.997349                    0.999662      29.169918      84.032451       0.619658       0.419043      -1.062400       0.026141       0.000173       0.015587       0.030436       0.013557       0.012845       0.001823       0.026422       0.003242      -0.020111      -0.004917       0.025028             11.534889      14.446108      -5.831411       1.294149      13.013266       2.460389       7.145293           0.000057
          416              C       2.294883      12.401984       2.966138       0.096638      37.241738 0.41712439E+03  0.97263253E+04                                 9.922800                            6.960182      -0.391875       1.887549                    0.998635      26.967456      77.748321       0.603137       0.435519      -1.050098      -0.010629      -0.011738       0.023532       0.028363      -0.020959      -0.020147      -0.026585      -0.000571       0.033555      -0.045803       0.014393       0.031410             12.479126       8.970776       4.268126      -1.350272      10.204357      -2.600024      18.262244           0.000249
          417              C       1.752443      11.948022       1.818914      -0.155510      36.336109 0.44898541E+03  0.10728605E+05                                 9.703486                            7.166361      -0.092204       1.943793                    0.998043      30.421173      90.563212       0.597584       0.428940      -1.047722       0.011623       0.020035      -0.024658       0.033831      -0.004429      -0.004651       0.001101       0.003722      -0.092082      -0.031152       0.010606       0.020546             11.604367       8.007189       3.906762       0.091766       9.483042      -0.841232      17.322871          -0.000382
          418              C       2.043799      12.492480       0.603333      -0.100680      36.036623 0.44763146E+03  0.10674773E+05                                 9.659157                            7.177692      -0.187715       1.911283                    0.999223      30.075292      89.077666       0.595097       0.431599      -1.047419       0.002246       0.013835       0.029048       0.032253      -0.017920       0.014722       0.009495       0.012464      -0.011798      -0.028277       0.005262       0.023015             11.481390       8.460972       4.878480      -1.499409      10.936072      -2.344141      15.047126           0.000646
          419              C       2.958723      13.541377       0.487421      -0.024276      38.565812 0.43616574E+03  0.10171378E+05                                 9.835066                            6.883548       0.083197       2.031872                    0.999303      27.064627      75.264793       0.644723       0.407384      -1.079647      -0.015063      -0.008927       0.036761       0.040718      -0.002010       0.003543      -0.004046       0.022091      -0.057540      -0.020287      -0.000911       0.021198             12.370224       8.396547       4.741989      -1.776829      11.049671      -3.743711      17.664455          -0.000180
          420              C       3.546938      13.999513       1.652477      -0.099634      36.173892 0.44533421E+03  0.10563089E+05                                 9.599921                            7.102002      -0.026825       1.963803                    0.999582      29.579303      86.215200       0.607987       0.424724      -1.055938      -0.011541      -0.021682       0.012725       0.027663       0.007043      -0.000201      -0.006829      -0.002377      -0.058835      -0.021123       0.003385       0.017739             11.332222       8.214266       4.150789      -0.326796       9.847201      -1.999804      15.935198           0.000684
          421              C       3.187433      13.454729       2.891836      -0.155580      37.144912 0.45704191E+03  0.10921186E+05                                 9.729127                            7.158866       0.044191       1.980655                    0.998971      30.349463      89.049160       0.609577       0.420498      -1.057627       0.011898       0.008526      -0.036141       0.038993       0.002050       0.019988       0.019649       0.019959       0.014298      -0.028191      -0.003522       0.031713             11.566934       9.362764       5.086217      -0.793482      10.666017      -2.560874      14.672020          -0.000442
          422              C      -2.543900       7.702225      28.844054       0.624948      23.253012 0.25354448E+03  0.52897149E+04                                 7.629904                            5.734012      -0.245977       1.977457                    0.999089      22.608861      64.380163       0.603717       0.486289      -1.008115       0.038039       0.040893      -0.034419       0.065604      -0.073366      -0.018875       0.063052      -0.045775      -0.230309      -0.102147      -0.031589       0.133735              9.024150       7.706181       3.223211      -1.222390       7.934426      -2.775247      11.431845           0.000005
          423              C       4.571499       6.364501       6.621798      -0.146464      36.582141 0.45948013E+03  0.10998839E+05                                 9.680030                            7.219752      -0.018596       1.965855                    0.998941      30.170547      88.728152       0.601474       0.425411      -1.054102       0.023362      -0.013122       0.009234       0.028341       0.012347       0.009799      -0.015479       0.022324       0.007091      -0.028519       0.011640       0.016879             11.410324      12.850842      -5.239734       1.859537      13.120261       2.826333       8.259868           0.003340
          424              C       5.592983       5.449032       6.603966      -0.099741      34.837635 0.43128232E+03  0.10158254E+05                                 9.332552                            6.969863      -0.065834       1.947698                    0.999605      29.692330      86.523252       0.615645       0.422394      -1.056335      -0.002611       0.021191       0.020746       0.029771       0.018119      -0.010516       0.008404      -0.028991       0.001546      -0.029273       0.005853       0.023420             10.943155      13.769508      -5.267320       2.642460      11.089184       1.614983       7.970772           0.000013
          425              C      10.348583      -3.518026      22.290614      -0.131868      52.327814 0.51285336E+03  0.12498504E+05                                11.980098                            7.526569       0.020561       1.984528                    0.999240      29.438952      84.673435       0.606749       0.414221      -1.071331       0.031299      -0.028267      -0.000001       0.042174      -0.020211       0.015173       0.016801       0.004129      -0.086219      -0.042688       0.008002       0.034686             15.643248      15.570051      -7.665573      -2.530234      14.004385      -2.801760      17.355308           0.040848
          426              C       5.190972       1.139700      22.290614      -0.115650      48.423629 0.51170209E+03  0.12490532E+05                                11.446973                            7.558379       0.034337       1.993521                    0.999369      29.410235      85.261478       0.599337       0.418670      -1.066157      -0.030797       0.027810      -0.000000       0.041495      -0.010898       0.012976       0.014368       0.002225      -0.073498      -0.034865       0.011661       0.023205             14.452304      13.806197      -6.206756      -2.156554      12.538494      -2.388010      17.012221           0.042940
          427              C      11.468023      -4.528968      22.290614       0.120933      38.220561 0.41827501E+03  0.97382925E+04                                10.092575                            6.954911      -0.443537       1.871715                    0.998468      26.712863      76.401166       0.606642       0.433663      -1.053549      -0.021832       0.019716      -0.000000       0.029417      -0.022128      -0.021207      -0.023484       0.004520       0.019341      -0.044948       0.019020       0.025928             13.173708      16.484265      -7.989869       1.753840      14.852366       1.942082       8.184495           0.000161
          428              C      -4.223716       9.641898      22.290614      -0.056522      39.235239 0.43575085E+03  0.10148813E+05                                 9.919628                            6.848396       0.061028       2.021466                    0.999181      27.223763      75.404829       0.651566       0.403618      -1.083274      -0.037502       0.033868      -0.000001       0.050531       0.006860       0.001538       0.001703      -0.001401      -0.006654      -0.005787      -0.002710       0.008496             12.916969      16.581614      -7.655911       1.807909      15.017947       2.001951       7.151345           0.001190
          429              C      -3.139870       8.663100      22.290614       0.687231      23.033444 0.22380351E+03  0.45284707E+04                                 7.571847                            5.366886      -0.245349       1.992264                    0.998829      21.463676      60.305709       0.627209       0.482624      -1.009434       0.054331      -0.049065      -0.000000       0.073206       0.071459      -0.052960      -0.058644      -0.014595       0.154895      -0.097646      -0.030245       0.127891              9.413982      11.584111      -3.672324       1.525629      10.834060       1.689366       5.823774           0.000885
          430              C       4.098227       2.126533      22.290614       0.117179      37.137485 0.42392609E+03  0.99024172E+04                                 9.877597                            7.003807      -0.342252       1.904194                    0.998608      26.728279      76.555754       0.604290       0.433920      -1.053458       0.021510      -0.019425      -0.000000       0.028983      -0.018977      -0.015540      -0.017208       0.003875       0.022995      -0.035394       0.015243       0.020151             12.221708      14.708515      -6.584112       1.972669      13.363730       2.184370       8.592879           0.000615
          431              C       1.992825       4.027875      22.290614      -0.051771      39.821470 0.44856135E+03  0.10516171E+05                                10.012259                            6.945632       0.117998       2.036455                    0.999247      27.380149      75.923874       0.647795       0.403304      -1.084201       0.039490      -0.035662      -0.000001       0.053209       0.006031       0.004170       0.004617      -0.001232      -0.007179      -0.005441      -0.004866       0.010307             12.779916      15.847870      -7.507589       2.033718      14.314455       2.251974       8.177422           0.003355
          432              C       0.868046       5.043639      22.290614       0.682616      22.504265 0.24007201E+03  0.49431114E+04                                 7.523390                            5.600823      -0.230764       1.996752                    0.998941      21.811563      61.799219       0.607091       0.489997      -1.005718      -0.062869       0.056776      -0.000000       0.084711       0.065539      -0.052178      -0.057778      -0.013386       0.161686      -0.092828      -0.031797       0.124624              9.075948      10.960436      -4.308472       1.280210      10.080447       1.417606       6.186961           0.001780
          433              C      -1.645497      13.155162       7.430204      -0.131976      52.333969 0.51291737E+03  0.12500480E+05                                11.981001                            7.527040       0.020464       1.984477                    0.999240      29.441098      84.681621       0.606729       0.414221      -1.071329      -0.031300       0.028267      -0.000001       0.042175      -0.020258       0.015140       0.016765       0.004137      -0.086146      -0.042644       0.007923       0.034721             15.644529      15.571386      -7.666340      -2.530435      14.005554      -2.801976      17.356647           0.043150
          434              C       3.512114       8.497436       7.430204      -0.115765      48.429272 0.51176817E+03  0.12492570E+05                                11.447805                            7.558848       0.034224       1.993465                    0.999369      29.412475      85.269905       0.599319       0.418667      -1.066156       0.030795      -0.027810       0.000001       0.041493      -0.010953       0.012951       0.014341       0.002236      -0.073386      -0.034821       0.011580       0.023241             14.453432      13.807286      -6.207324      -2.156721      12.539462      -2.388206      17.013550           0.045316
          435              C      -2.764937      14.166104       7.430204       0.120953      38.220335 0.41826899E+03  0.97381307E+04                                10.092575                            6.954883      -0.443536       1.871716                    0.998469      26.712781      76.401186       0.606640       0.433666      -1.053546       0.021836      -0.019720       0.000000       0.029423      -0.022125      -0.021214      -0.023490       0.004519       0.019369      -0.044955       0.019012       0.025943             13.173764      16.484368      -7.989950       1.753836      14.852434       1.942076       8.184491           0.000197
          436              C      12.926802      -0.004762       7.430204      -0.056526      39.235624 0.43575492E+03  0.10148937E+05                                 9.919702                            6.848433       0.060999       2.021454                    0.999181      27.223925      75.405514       0.651563       0.403619      -1.083273       0.037503      -0.033866       0.000001       0.050531       0.006856       0.001540       0.001706      -0.001403      -0.006663      -0.005781      -0.002714       0.008495             12.917111      16.581888      -7.656048       1.807946      15.018064       2.001928       7.151382           0.001300
          437              C      11.842956       0.974036       7.430204       0.687229      23.033632 0.22380608E+03  0.45285384E+04                                 7.571916                            5.366934      -0.245362       1.992258                    0.998829      21.463798      60.306268       0.627203       0.482627      -1.009432      -0.054330       0.049063      -0.000003       0.073205       0.071462      -0.052958      -0.058645      -0.014595       0.154897      -0.097649      -0.030243       0.127893              9.414090      11.584303      -3.672443       1.525635      10.834167       1.689350       5.823799           0.000965
          438              C       4.604859       7.510603       7.430204       0.117210      37.137060 0.42391773E+03  0.99021924E+04                                 9.877586                            7.003778      -0.342260       1.904194                    0.998608      26.728129      76.555693       0.604285       0.433925      -1.053453      -0.021514       0.019428       0.000000       0.028988      -0.018972      -0.015548      -0.017216       0.003875       0.023040      -0.035402       0.015231       0.020171             12.221735      14.708570      -6.584164       1.972677      13.363757       2.184354       8.592877           0.000677
          439              C       6.710261       5.609261       7.430204      -0.051789      39.822634 0.44857323E+03  0.10516527E+05                                10.012462                            6.945730       0.117978       2.036443                    0.999247      27.380574      75.925531       0.647789       0.403305      -1.084199      -0.039495       0.035665      -0.000002       0.053216       0.006025       0.004171       0.004623      -0.001234      -0.007189      -0.005448      -0.004858       0.010307             12.780253      15.848353      -7.507887       2.033784      14.314838       2.251984       8.177567           0.003593
          440              C       7.835040       4.593497       7.430204       0.682608      22.504803 0.24007687E+03  0.49432319E+04                                 7.523481                            5.600859      -0.230742       1.996752                    0.998942      21.811747      61.799683       0.607093       0.489993      -1.005721       0.062870      -0.056775      -0.000004       0.084711       0.065545      -0.052176      -0.057775      -0.013378       0.161687      -0.092834      -0.031790       0.124623              9.076107      10.960711      -4.308610       1.280286      10.080576       1.417581       6.187035           0.001912
          441              N       4.403797       0.036908      15.717855      -0.202635      39.569601 0.52820834E+03  0.12868119E+05                                 9.885455                            7.581233      -0.343795       1.926618                    0.997083      27.877839      78.169540       0.616156       0.408043      -1.083711       0.002347       0.020886      -0.008436       0.022647      -0.063749      -0.045697      -0.046517      -0.004177       0.068975      -0.107778       0.051714       0.056063             11.629036      11.501557      -4.050288      -3.914438      10.572716      -0.899406      12.812836          -0.000437
          442              N       3.437342      -0.938098      18.191518      -0.198170      39.966938 0.52960201E+03  0.12910223E+05                                 9.944223                            7.594294      -0.368486       1.921075                    0.996511      27.804669      77.982099       0.615270       0.408373      -1.083521      -0.021521      -0.007800       0.004418       0.023313      -0.062951      -0.044206      -0.049842       0.026378       0.074421      -0.109675       0.050939       0.058737             11.664296      10.360643      -4.151677      -1.130106      11.729033      -3.458756      12.903214          -0.001238
          443              N       5.642758      -2.685757      18.342797      -0.208601      38.910955 0.55013420E+03  0.13580948E+05                                 9.855261                            7.796327      -0.479520       1.880018                    0.996312      28.462232      81.149639       0.598828       0.414326      -1.076263       0.020150       0.007299       0.019730       0.029130      -0.075507      -0.033882      -0.043912       0.030979       0.114340      -0.116075       0.056625       0.059450             11.433223      11.580867      -3.076032      -2.812470       8.606187      -0.902852      14.112614          -0.000848
          444              N       6.238449      -2.089464      15.650388      -0.204691      38.098638 0.54843561E+03  0.13539792E+05                                 9.835182                            7.891336      -0.580423       1.852408                    0.994447      28.462659      81.373613       0.582657       0.425801      -1.068050       0.002444      -0.011639      -0.015577       0.019599      -0.072006      -0.042777      -0.036472      -0.004819       0.094472      -0.110043       0.051504       0.058539             11.406842       9.127726      -3.049765      -0.422089      11.307838      -2.824983      13.784961          -0.001268
          445              N       9.239730      -1.736122      21.002810      -0.196164      38.938998 0.52621682E+03  0.12777507E+05                                 9.705446                            7.520657      -0.299954       1.940081                    0.997224      27.656243      76.830092       0.625816       0.403068      -1.089591       0.004242      -0.006791      -0.013350       0.015567      -0.070462      -0.044573      -0.048872       0.025766       0.082846      -0.115879       0.055268       0.060611             11.252196       9.772795      -3.969631      -0.442059      10.783750      -3.236963      13.200043           0.006124
          446              N       7.028856       0.118914      20.939802      -0.218249      39.809647 0.56590834E+03  0.14027538E+05                                 9.928978                            7.857938      -0.354799       1.921115                    0.995685      28.376957      80.285824       0.603905       0.409169      -1.082864      -0.004082       0.015835      -0.017752       0.024136      -0.075290      -0.035688      -0.042199       0.026557       0.110140      -0.114948       0.056821       0.058127             11.452400      11.718022      -2.995161      -3.393590       9.107937      -0.486904      13.531240           0.005482
          447              N       6.208085       2.034839      28.863372      -0.202627      39.570136 0.52821567E+03  0.12868355E+05                                 9.885566                            7.581302      -0.343841       1.926601                    0.997083      27.878100      78.170702       0.616151       0.408045      -1.083708      -0.020547      -0.004461       0.008433       0.022654      -0.062017      -0.041635      -0.050187       0.029854       0.068987      -0.107783       0.051719       0.056065             11.629182      11.401182      -4.060628      -0.497064      10.673389      -3.985616      12.812976          -0.000452
          448              N       7.079859       3.095348      26.389709      -0.198163      39.967397 0.52960841E+03  0.12910426E+05                                 9.944307                            7.594348      -0.368527       1.921061                    0.996510      27.804895      77.983031       0.615266       0.408373      -1.083520       0.005576       0.022212      -0.004415       0.023323      -0.064324      -0.045096      -0.049043      -0.000376       0.074434      -0.109684       0.050945       0.058740             11.664406      12.554248      -3.927717      -3.326081       9.535633      -1.475663      12.903337          -0.001217
          449              N       9.042534       1.078896      26.238430      -0.208594      38.911387 0.55014005E+03  0.13581146E+05                                 9.855374                            7.796400      -0.479573       1.879997                    0.996312      28.462542      81.151028       0.598821       0.414330      -1.076259      -0.005218      -0.020794      -0.019735       0.029140      -0.077082      -0.040245      -0.038174       0.000189       0.114337      -0.116081       0.056630       0.059450             11.433369       9.258780      -3.313229      -0.612452      10.928517      -2.889691      14.112811          -0.000796
          450              N       8.509845       0.425707      28.930839      -0.204683      38.098872 0.54843840E+03  0.13539898E+05                                 9.835279                            7.891403      -0.580454       1.852396                    0.994447      28.462953      81.374950       0.582649       0.425806      -1.068045       0.011834      -0.001245       0.015582       0.019606      -0.070040      -0.031943      -0.046265       0.033831       0.094478      -0.110054       0.051511       0.058543             11.406967      11.901954      -2.766507      -2.767524       8.533842      -0.706905      13.785105          -0.001293
          451              N       8.463245      -2.595943      23.578417      -0.196164      38.939085 0.52621803E+03  0.12777549E+05                                 9.705473                            7.520675      -0.299966       1.940077                    0.997224      27.656284      76.830336       0.625814       0.403069      -1.089590       0.007185      -0.003531       0.013348       0.015564      -0.071612      -0.044091      -0.049308       0.003251       0.082845      -0.115879       0.055267       0.060612             11.252230      11.575768      -3.785532      -3.175317       8.980849      -0.768624      13.200073           0.006130
          452              N       6.393195      -0.584969      23.641425      -0.218248      39.809686 0.56590944E+03  0.14027577E+05                                 9.928996                            7.857954      -0.354810       1.921111                    0.995685      28.376992      80.286037       0.603903       0.409170      -1.082863      -0.016168       0.002449       0.017750       0.024135      -0.076421      -0.038355      -0.039790       0.004430       0.110141      -0.114948       0.056821       0.058127             11.452418       9.740341      -3.197142      -0.139615      11.085665      -3.425496      13.531249           0.005475
          453              N       4.299289       9.600228      14.002963      -0.202622      39.569970 0.52821256E+03  0.12868255E+05                                 9.885524                            7.581272      -0.343824       1.926609                    0.997083      27.878019      78.170301       0.616153       0.408044      -1.083709      -0.002352      -0.020901       0.008430       0.022659      -0.063754      -0.045698      -0.046515      -0.004164       0.068994      -0.107782       0.051720       0.056063             11.629132      11.501656      -4.050322      -3.914485      10.572780      -0.899414      12.812961          -0.000349
          454              N       5.265744      10.575234      11.529300      -0.198159      39.967371 0.52960770E+03  0.12910408E+05                                 9.944312                            7.594351      -0.368539       1.921058                    0.996510      27.804892      77.983089       0.615265       0.408374      -1.083519       0.021533       0.007805      -0.004412       0.023325      -0.062961      -0.044210      -0.049845       0.026369       0.074442      -0.109688       0.050946       0.058742             11.664411      10.360734      -4.151724      -1.130101      11.729157      -3.458812      12.903342          -0.001010
          455              N       3.060328      12.322893      11.378021      -0.208589      38.911237 0.55013767E+03  0.13581072E+05                                 9.855349                            7.796385      -0.479572       1.880000                    0.996312      28.462470      81.150763       0.598821       0.414330      -1.076259      -0.020162      -0.007309      -0.019736       0.029145      -0.075510      -0.033888      -0.043912       0.030974       0.114338      -0.116079       0.056631       0.059448             11.433334      11.580983      -3.076064      -2.812509       8.606265      -0.902862      14.112754          -0.000637
          456              N       2.464637      11.726600      14.070430      -0.204679      38.098938 0.54843894E+03  0.13539898E+05                                 9.835233                            7.891365      -0.580441       1.852401                    0.994447      28.462873      81.374355       0.582655       0.425802      -1.068050      -0.002437       0.011657       0.015587       0.019616      -0.072016      -0.042781      -0.036484      -0.004815       0.094479      -0.110060       0.051517       0.058543             11.406912       9.127770      -3.049777      -0.422085      11.307900      -2.825018      13.785065          -0.001101
          457              N      -0.536644      11.373258       8.718008      -0.196166      38.940179 0.52623307E+03  0.12778016E+05                                 9.705658                            7.520783      -0.299997       1.940061                    0.997224      27.656780      76.832220       0.625809       0.403069      -1.089589      -0.004243       0.006776       0.013368       0.015577      -0.070473      -0.044582      -0.048881       0.025767       0.082857      -0.115898       0.055277       0.060621             11.252482       9.773051      -3.969786      -0.442046      10.784038      -3.237071      13.200356           0.006632
          458              N       1.674230       9.518222       8.781016      -0.218249      39.810649 0.56592316E+03  0.14028012E+05                                 9.929158                            7.858050      -0.354822       1.921101                    0.995685      28.377468      80.287862       0.603899       0.409170      -1.082862       0.004066      -0.015839       0.017770       0.024149      -0.075302      -0.035694      -0.042207       0.026558       0.110159      -0.114967       0.056831       0.058136             11.452642      11.718297      -2.995281      -3.393683       9.108123      -0.486892      13.531504           0.005915
          459              N       2.495001       7.602297       0.857446      -0.202611      39.571172 0.52822812E+03  0.12868751E+05                                 9.885755                            7.581407      -0.343895       1.926580                    0.997083      27.878581      78.172673       0.616143       0.408046      -1.083706       0.020570       0.004478      -0.008428       0.022677      -0.062033      -0.041635      -0.050193       0.029843       0.069021      -0.107801       0.051732       0.056069             11.629448      11.401409      -4.060748      -0.497063      10.673649      -3.985749      12.813286          -0.000534
          460              N       1.623227       6.541788       3.331109      -0.198147      39.968410 0.52962121E+03  0.12910837E+05                                 9.944503                            7.594463      -0.368607       1.921031                    0.996510      27.805391      77.985136       0.615258       0.408376      -1.083517      -0.005584      -0.022230       0.004413       0.023341      -0.064340      -0.045105      -0.049051      -0.000359       0.074464      -0.109709       0.050959       0.058750             11.664669      12.554550      -3.927834      -3.326200       9.535840      -1.475680      12.903616          -0.001359
          461              N      -0.339448       8.558240       3.482388      -0.208580      38.912170 0.55014988E+03  0.13581473E+05                                 9.855552                            7.796511      -0.479637       1.879972                    0.996312      28.463065      81.153235       0.598811       0.414334      -1.076254       0.005232       0.020811       0.019752       0.029165      -0.077093      -0.040249      -0.038188       0.000197       0.114344      -0.116098       0.056645       0.059454             11.433604       9.258968      -3.313326      -0.612459      10.928754      -2.889776      14.113090          -0.000903
          462              N       0.193241       9.211429       0.789979      -0.204668      38.099504 0.54844481E+03  0.13540108E+05                                 9.835411                            7.891477      -0.580478       1.852384                    0.994447      28.463399      81.376627       0.582642       0.425809      -1.068043      -0.011850       0.001235      -0.015599       0.019628      -0.070057      -0.031960      -0.046276       0.033836       0.094495      -0.110084       0.051531       0.058553             11.407152      11.902151      -2.766568      -2.767605       8.533961      -0.706909      13.785345          -0.001437
          463              N       0.239841      12.233079       6.142401      -0.196164      38.940260 0.52623437E+03  0.12778059E+05                                 9.705680                            7.520798      -0.300014       1.940055                    0.997224      27.656830      76.832471       0.625807       0.403069      -1.089588      -0.007172       0.003532      -0.013368       0.015576      -0.071623      -0.044099      -0.049318       0.003255       0.082856      -0.115899       0.055277       0.060622             11.252509      11.576086      -3.785679      -3.175427       8.981073      -0.768619      13.200369           0.006611
          464              N       2.309891      10.222105       6.079393      -0.218250      39.810793 0.56592622E+03  0.14028112E+05                                 9.929192                            7.858078      -0.354844       1.921092                    0.995685      28.377559      80.288274       0.603897       0.409170      -1.082861       0.016171      -0.002435      -0.017770       0.024149      -0.076433      -0.038362      -0.039797       0.004432       0.110163      -0.114969       0.056832       0.058137             11.452679       9.740572      -3.197278      -0.139593      11.085936      -3.425594      13.531528           0.005911
          465             Cl       4.935411      -1.413134      16.985745       0.423448     110.700878 0.24891393E+04  0.84276423E+05                                15.605904                           13.528445       1.265174       2.190413                    0.997239      54.836086     149.784911       0.656102       0.275726      -1.267168      -0.007711      -0.011470      -0.006964       0.015477      -0.246058      -0.147964      -0.148264       0.042235       0.305348      -0.387411       0.185313       0.202098             17.211847      15.627454      -4.507652      -2.296760      15.308941      -1.875246      20.699145          -0.000928
          466             Cl       7.704633       1.653291      27.595482       0.423449     110.702489 0.24891844E+04  0.84278348E+05                                15.606046                           13.528556       1.265161       2.190406                    0.997239      54.836496     149.786465       0.656100       0.275726      -1.267168       0.010625       0.008834       0.006963       0.015473      -0.245247      -0.132463      -0.162261       0.058108       0.305341      -0.387409       0.185310       0.202099             17.212013      16.223575      -4.446855      -1.632219      14.713129      -2.475407      20.699336          -0.000936
          467             Cl       3.767675      11.050270      12.735073       0.423457     110.701689 0.24891608E+04  0.84277330E+05                                15.605965                           13.528490       1.265172       2.190413                    0.997238      54.836252     149.785502       0.656102       0.275726      -1.267169       0.007712       0.011471       0.006962       0.015476      -0.246054      -0.147958      -0.148258       0.042230       0.305335      -0.387400       0.185308       0.202092             17.211920      15.627520      -4.507674      -2.296762      15.308992      -1.875280      20.699247          -0.000722
          468             Cl       0.998453       7.983845       2.125336       0.423457     110.704022 0.24892190E+04  0.84279787E+05                                15.606139                           13.528604       1.265229       2.190424                    0.997239      54.836920     149.787726       0.656102       0.275724      -1.267171      -0.010626      -0.008833      -0.006961       0.015473      -0.245239      -0.132456      -0.162254       0.058113       0.305324      -0.387394       0.185302       0.202092             17.212143      16.223696      -4.446937      -1.632280      14.713252      -2.475439      20.699482          -0.001040
          469             Cl       7.794159      -1.211182      22.290614       0.395568     112.389571 0.25518982E+04  0.86768792E+05                                15.709182                           13.675604       1.393575       2.225397                    0.996521      55.106229     149.869775       0.655458       0.274828      -1.270717       0.006113      -0.005525       0.000000       0.008239      -0.238633      -0.130713      -0.144742       0.048741       0.333753      -0.373901       0.184249       0.189652             17.112045      15.515480      -4.143801      -1.579137      14.669129      -1.748610      21.151527           0.006126
          470             Cl       0.908927      10.848318       7.430204       0.395585     112.391476 0.25519448E+04  0.86770727E+05                                15.709284                           13.675657       1.393609       2.225402                    0.996522      55.106867     149.871567       0.655462       0.274825      -1.270720      -0.006116       0.005523      -0.000000       0.008240      -0.238614      -0.130705      -0.144734       0.048738       0.333720      -0.373873       0.184235       0.189638             17.112184      15.515648      -4.143932      -1.579150      14.669271      -1.748616      21.151633           0.006955
          471              O      -2.948187       4.420462      17.010116      -0.595526      37.789729 0.56580880E+03  0.13793781E+05                                 9.023609                            7.428089       0.274750       2.134639                    0.996121      28.108200      74.708167       0.687032       0.365692      -1.132330       0.044914      -0.061298      -0.018364       0.078180       0.057447       0.007036      -0.066619       0.010480       0.033147      -0.094061       0.011378       0.082683             10.364720      15.132994      -0.635176       2.731415       8.340984       0.773840       7.620181           0.000036
          472              O      -1.774663       5.587548      18.461681      -0.791438      54.094448 0.88799374E+03  0.24206881E+05                                11.387254                            9.299554      -0.003295       1.980339                    0.996931      32.767343      91.804246       0.615222       0.365212      -1.133797       0.093774      -0.002448      -0.118863       0.151420       0.072745      -0.037035       0.008040      -0.086419       0.069447      -0.106341       0.030460       0.075881             13.071282      10.479515      -0.804772      -0.300273      14.183700       5.579799      14.550629           0.000037
          473              O       2.307683      -4.524676      26.068427      -0.589891      32.667279 0.50220122E+03  0.11863269E+05                                 8.054890                            6.896904       0.606628       2.238307                    0.997383      27.827283      72.401629       0.729991       0.355191      -1.142551       0.054228       0.054150      -0.037756       0.085431      -0.064859       0.046222       0.049413       0.077562      -0.003570      -0.113844       0.033058       0.080786              8.825278       7.553850       1.722332       0.818872       6.822658       1.117196      12.099328           0.000037
          474              O      -0.342269      10.078961      24.780029      -0.794515      56.136342 0.87232004E+03  0.23722176E+05                                11.743402                            9.255991      -0.161248       1.932167                    0.997626      32.768359      92.307336       0.611542       0.368300      -1.129115      -0.011470       0.117192      -0.057508       0.131045      -0.016698       0.029576       0.000547       0.055055      -0.216504      -0.078513       0.004694       0.073819             14.017346      11.146196       5.842956      -0.618089      18.919424      -0.033573      11.986417           0.000051
          475              O       9.886501       7.409692      18.126727      -0.637652      35.067325 0.52589455E+03  0.12554996E+05                                 8.435644                            7.028526       0.672903       2.244960                    0.998948      28.372502      73.980746       0.728328       0.352258      -1.146013      -0.080463       0.041313       0.025888       0.094081       0.042848       0.044613      -0.032500      -0.071336       0.108324      -0.096146       0.033951       0.062195              9.619391       7.506644      -3.072987       1.320630      12.025913      -4.708266       9.325617          -0.000090
          476              O      10.943454       8.368267      16.444529      -0.648093      37.060224 0.58831383E+03  0.14437944E+05                                 8.775189                            7.466285       0.616385       2.217295                    0.998197      29.098476      76.812110       0.702390       0.355330      -1.144054      -0.021209       0.097546      -0.040460       0.107713       0.048269      -0.056428       0.033385       0.091360       0.086426      -0.103693       0.016159       0.087534              9.813615      13.828301      -2.564332      -3.698563       6.869367       0.294359       8.743179          -0.000075
          477              O       9.273086       2.224383       9.002733      -0.746138      53.267839 0.82169148E+03  0.22018322E+05                                11.366770                            9.002636      -0.013025       1.981265                    0.997475      32.018231      89.591428       0.617972       0.369881      -1.127677      -0.076912      -0.084334       0.033102       0.118842      -0.061289       0.023263       0.002561      -0.019526      -0.287166      -0.100867      -0.009906       0.110773             13.735205      15.501005       7.575306      -3.054791      15.499460      -2.465130      10.205150           0.000086
          478              O       7.980782       0.851705       7.840055      -0.671669      36.861540 0.59217348E+03  0.14604856E+05                                 8.797117                            7.554286       0.244578       2.101249                    0.997093      29.350303      78.516064       0.687209       0.361384      -1.135455      -0.019371      -0.037907       0.087843       0.097615      -0.050987       0.039566       0.033314      -0.015538      -0.017520      -0.083225       0.028721       0.054503              9.697179       6.234779       1.322322      -0.443390       8.673553       1.225018      14.183204           0.000108
          479              O      -3.261849       7.627105      21.580880      -0.690096      46.934349 0.70361041E+03  0.18110714E+05                                10.431407                            8.305800       0.118542       2.051199                    0.996653      30.201860      82.435714       0.647203       0.367673      -1.131000      -0.047564       0.067391       0.045586       0.094244       0.068275      -0.036184      -0.008616      -0.053475       0.104308      -0.095702       0.019614       0.076089             12.227090       9.358649      -1.715597      -0.225593      18.170980       4.953978       9.151641           0.000341
          480              O      10.656576       0.651419      13.062300      -0.593144      29.882305 0.50030308E+03  0.11828375E+05                                 7.487599                            6.855164       0.526157       2.178130                    0.999398      28.771156      75.327510       0.735496       0.352236      -1.142895      -0.021180      -0.017336       0.040068       0.048524      -0.065147       0.099455       0.078771       0.012317      -0.170132      -0.173330       0.070615       0.102716              7.696615       6.656891       1.089656       0.293239       6.885355       2.106752       9.547599           0.000134
          481              O      11.437292       2.566765      13.886161      -0.729887      46.446828 0.70033060E+03  0.17994417E+05                                10.286530                            8.208387       0.237077       2.076784                    0.998487      30.819919      83.883249       0.660735       0.360781      -1.137047      -0.077932      -0.053034       0.068729       0.116661      -0.027636       0.033357      -0.037911      -0.003169      -0.222405      -0.090564       0.009410       0.081154             12.181424      11.490753       5.267819      -3.530610      14.165606      -4.558812      10.887911           0.000040
          482              O      -0.142430       4.808108      21.561265      -0.704456      41.204592 0.67209574E+03  0.17107308E+05                                 9.498541                            8.070659       0.190312       2.065775                    0.997405      30.435246      82.686059       0.662121       0.363428      -1.133969       0.085228      -0.019265       0.051725       0.101540       0.053264      -0.020377      -0.049583       0.030978       0.122318      -0.082966      -0.003627       0.086593             10.620864      15.178561      -2.470362       3.582276       7.658580      -0.296202       9.025450           0.000769
          483              O       1.100290       8.903437      27.571111      -0.595526      37.789684 0.56580795E+03  0.13793755E+05                                 9.023601                            7.428082       0.274750       2.134640                    0.996121      28.108191      74.708126       0.687032       0.365692      -1.132330       0.065544      -0.038454       0.018364       0.078179       0.055202      -0.066990       0.000232      -0.033488       0.033147      -0.094062       0.011378       0.082684             10.364712       8.539482      -1.308528       0.492340      14.934492       2.795895       7.620163           0.000009
          484              O       0.058466       7.617416      26.119546      -0.791437      54.094385 0.88799243E+03  0.24206836E+05                                11.387244                            9.299546      -0.003295       1.980340                    0.996931      32.767325      91.804173       0.615222       0.365212      -1.133797       0.011963      -0.093040       0.118863       0.151420       0.079977       0.011761      -0.036027       0.055227       0.069446      -0.106341       0.030460       0.075881             13.071268      14.308143      -0.413778       5.581426      10.355070       0.268158      14.550591           0.000022
          485              O      10.533113       4.583539      18.512800      -0.589890      32.667252 0.50220043E+03  0.11863246E+05                                 8.054884                            6.896898       0.606627       2.238307                    0.997383      27.827271      72.401574       0.729992       0.355191      -1.142551      -0.048360      -0.059448       0.037756       0.085430      -0.071359       0.044462       0.051003      -0.049740      -0.003569      -0.113844       0.033059       0.080786              8.825278       6.482048       1.612874       1.028218       7.894443       0.928138      12.099342           0.000060
          486              O      -4.264184       5.736130      19.801198      -0.794515      56.136364 0.87232029E+03  0.23722185E+05                                11.743405                            9.255993      -0.161248       1.932166                    0.997626      32.768367      92.307367       0.611542       0.368300      -1.129115      -0.117751      -0.000495       0.057507       0.131044      -0.021917      -0.002460       0.029479      -0.047168      -0.216505      -0.078513       0.004694       0.073819             14.017351      17.658106       6.507969       0.029389      12.407506      -0.618307      11.986441           0.000052
          487              O      -0.569539      -4.168532      26.454500      -0.637651      35.067283 0.52589397E+03  0.12554979E+05                                 8.435637                            7.028522       0.672907       2.244961                    0.998948      28.372486      73.980680       0.728328       0.352258      -1.146014      -0.049273       0.075849      -0.025888       0.094080       0.049173      -0.036865       0.041081       0.052541       0.108325      -0.096147       0.033952       0.062196              9.619384      12.600432      -2.552800      -4.818068       6.932123       0.835469       9.325596          -0.000113
          488              O      -1.415774      -5.317402      28.136698      -0.648092      37.060218 0.58831369E+03  0.14437939E+05                                 8.775189                            7.466285       0.616387       2.217296                    0.998197      29.098465      76.812080       0.702390       0.355330      -1.144054      -0.099196       0.011189       0.040460       0.107713       0.038039       0.038946      -0.052745      -0.108989       0.086426      -0.103693       0.016159       0.087534              9.813618       7.459544      -3.214739       0.668590      13.238148      -3.649513       8.743161          -0.000106
          489              O      10.337993       3.403581       5.857676      -0.746165      53.269170 0.82173539E+03  0.22019756E+05                                11.366872                            9.002811      -0.012756       1.981330                    0.997476      32.019085      89.593844       0.617974       0.369875      -1.127683       0.076084       0.085092      -0.033092       0.118847      -0.058102       0.000172       0.023385       0.043903      -0.287088      -0.100835      -0.009974       0.110809             13.735282      13.967964       7.418515      -2.142045      17.032414      -3.289490      10.205469           0.000067
          490              O      11.572278       4.828655       7.020354      -0.671652      36.861248 0.59217186E+03  0.14604810E+05                                 8.797092                            7.554293       0.244627       2.101272                    0.997097      29.350112      78.515617       0.687206       0.361386      -1.135453       0.035749       0.023104      -0.087834       0.097605      -0.048358       0.029137       0.042745       0.035834      -0.017492      -0.083229       0.028736       0.054493              9.697135       8.381157       1.541554       1.263548       6.527235      -0.316611      14.183013           0.000096
          491              O      -2.121628       8.889699      23.000347      -0.690096      46.934348 0.70361030E+03  0.18110711E+05                                10.431406                            8.305799       0.118541       2.051198                    0.996653      30.201866      82.435738       0.647203       0.367673      -1.131000      -0.071874       0.040472      -0.045587       0.094244       0.072270      -0.004895      -0.036872       0.024769       0.104307      -0.095702       0.019614       0.076088             12.227089      18.426809      -0.789538       4.951263       9.102823       0.278869       9.151635           0.000334
          492              O      12.043374       2.187053       1.798109      -0.593141      29.882429 0.50030622E+03  0.11828470E+05                                 7.487632                            6.855196       0.526150       2.178128                    0.999398      28.771158      75.327636       0.735493       0.352237      -1.142894       0.015093       0.022833      -0.040067       0.048523      -0.065047       0.068259       0.106943       0.014274      -0.170129      -0.173330       0.070614       0.102716              7.696643       6.662767       1.090264       2.066065       6.879553       0.505751       9.547610           0.000048
          493              O      10.217255       1.215788       0.974248      -0.729885      46.446777 0.70032939E+03  0.17994379E+05                                10.286525                            8.208381       0.237075       2.076783                    0.998487      30.819893      83.883177       0.660735       0.360781      -1.137047       0.044841       0.082919      -0.068728       0.116661      -0.026746      -0.041104       0.029334       0.014276      -0.222407      -0.090565       0.009410       0.081156             12.181417      13.073183       5.429427      -4.176527      12.583192      -3.975491      10.887876           0.000011
          494              O       0.999699       6.072816      23.019962      -0.704457      41.204638 0.67209655E+03  0.17107334E+05                                 9.498546                            8.070663       0.190313       2.065775                    0.997405      30.435269      82.686130       0.662121       0.363428      -1.133969       0.027824      -0.082830      -0.051727       0.101541       0.049033      -0.047256      -0.025309      -0.051872       0.122317      -0.082966      -0.003627       0.086593             10.620869       8.235561      -3.179411      -0.658611      14.601601       3.533645       9.025445           0.000761
          495              O      11.651273       5.216674      12.710702      -0.595520      37.789607 0.56580501E+03  0.13793665E+05                                 9.023592                            7.428065       0.274748       2.134641                    0.996121      28.108104      74.707818       0.687033       0.365692      -1.132330      -0.044911       0.061297       0.018361       0.078176       0.057447       0.007037      -0.066618       0.010479       0.033148      -0.094061       0.011379       0.082683             10.364714      15.133016      -0.635159       2.731438       8.340954       0.773836       7.620173           0.000057
          496              O      10.477749       4.049588      11.259137      -0.791428      54.092104 0.88794179E+03  0.24205083E+05                                11.386885                            9.299245      -0.002849       1.980484                    0.996935      32.766524      91.800881       0.615236       0.365210      -1.133801      -0.093767       0.002448       0.118859       0.151412       0.072735      -0.037014       0.008042      -0.086413       0.069466      -0.106325       0.030463       0.075862             13.070837      10.479025      -0.804612      -0.300010      14.183189       5.579649      14.550297           0.000066
          497              O       6.395403      14.161812       3.652391      -0.589888      32.667223 0.50220039E+03  0.11863245E+05                                 8.054879                            6.896898       0.606626       2.238307                    0.997383      27.827267      72.401564       0.729991       0.355191      -1.142551      -0.054229      -0.054151       0.037757       0.085432      -0.064858       0.046223       0.049413       0.077560      -0.003572      -0.113844       0.033058       0.080785              8.825260       7.553850       1.722333       0.818878       6.822650       1.117193      12.099280           0.000061
          498              O       9.045355      -0.441825       4.940789      -0.794514      56.136342 0.87232052E+03  0.23722191E+05                                11.743400                            9.255994      -0.161249       1.932166                    0.997626      32.768369      92.307359       0.611542       0.368300      -1.129115       0.011473      -0.117193       0.057508       0.131046      -0.016697       0.029577       0.000547       0.055055      -0.216506      -0.078514       0.004694       0.073819             14.017336      11.146213       5.842955      -0.618078      18.919420      -0.033582      11.986376           0.000070
          499              O      -1.183415       2.227444      11.594091      -0.637646      35.067161 0.52589204E+03  0.12554922E+05                                 8.435619                            7.028512       0.672894       2.244958                    0.998948      28.372440      73.980545       0.728328       0.352258      -1.146013       0.080461      -0.041312      -0.025891       0.094080       0.042848       0.044612      -0.032499      -0.071337       0.108327      -0.096146       0.033952       0.062195              9.619352       7.506597      -3.072952       1.320602      12.025886      -4.708237       9.325574          -0.000008
          500              O      -2.240368       1.268869      13.276289      -0.648093      37.060178 0.58831314E+03  0.14437921E+05                                 8.775177                            7.466278       0.616390       2.217297                    0.998197      29.098482      76.812092       0.702391       0.355329      -1.144054       0.021210      -0.097545       0.040459       0.107711       0.048269      -0.056428       0.033386       0.091361       0.086427      -0.103693       0.016159       0.087534              9.813596      13.828262      -2.564322      -3.698559       6.869361       0.294365       8.743166          -0.000038
          501              O      -0.570000       7.412753      20.718085      -0.746163      53.269681 0.82174476E+03  0.22020083E+05                                11.366972                            9.002887      -0.012702       1.981345                    0.997477      32.019189      89.594460       0.617968       0.369878      -1.127680       0.076924       0.084328      -0.033092       0.118843      -0.061340       0.023248       0.002544      -0.019507      -0.287103      -0.100840      -0.009972       0.110811             13.735401      15.501340       7.575177      -3.054873      15.499320      -2.465138      10.205541           0.000048
          502              O       0.722304       8.785431      21.880763      -0.671677      36.861904 0.59218080E+03  0.14605082E+05                                 8.797172                            7.554329       0.244589       2.101250                    0.997093      29.350451      78.516589       0.687207       0.361384      -1.135455       0.019367       0.037902      -0.087849       0.097617      -0.050980       0.039564       0.033316      -0.015545      -0.017522      -0.083220       0.028723       0.054497              9.697255       6.234811       1.322323      -0.443421       8.673569       1.224981      14.183386           0.000026
          503              O      11.964935       2.010031       8.139938      -0.690101      46.932172 0.70358047E+03  0.18109700E+05                                10.430958                            8.305515       0.118947       2.051321                    0.996655      30.201564      82.433600       0.647229       0.367664      -1.131010       0.047577      -0.067398      -0.045587       0.094256       0.068291      -0.036177      -0.008629      -0.053447       0.104341      -0.095710       0.019607       0.076103             12.226514       9.358405      -1.715567      -0.225600      18.169932       4.953589       9.151205           0.000392
          504              O      -1.953491       8.985717      16.658518      -0.593149      29.882735 0.50031256E+03  0.11828660E+05                                 7.487691                            6.855246       0.526129       2.178120                    0.999398      28.771289      75.328164       0.735489       0.352238      -1.142893       0.021182       0.017334      -0.040070       0.048526      -0.065147       0.099456       0.078770       0.012317      -0.170134      -0.173331       0.070613       0.102717              7.696712       6.656977       1.089676       0.293226       6.885426       2.106769       9.547733           0.000061
          505              O      -2.734206       7.070371      15.834657      -0.729887      46.446882 0.70033092E+03  0.17994429E+05                                10.286543                            8.208390       0.237072       2.076782                    0.998487      30.819913      83.883258       0.660735       0.360781      -1.137047       0.077936       0.053033      -0.068729       0.116662      -0.027638       0.033358      -0.037912      -0.003169      -0.222407      -0.090565       0.009409       0.081156             12.181453      11.490776       5.267846      -3.530640      14.165634      -4.558841      10.887949           0.000040
          506              O       8.845516       4.829028       8.159553      -0.704432      41.202814 0.67204667E+03  0.17105739E+05                                 9.498267                            8.070352       0.190158       2.065748                    0.997408      30.434256      82.682473       0.662135       0.363427      -1.133970      -0.085217       0.019259      -0.051737       0.101536       0.053219      -0.020355      -0.049586       0.031017       0.122265      -0.082937      -0.003617       0.086554             10.620628      15.178340      -2.470495       3.582371       7.658376      -0.296330       9.025168           0.000869
          507              O       7.602796       0.733699       2.149707      -0.595525      37.789728 0.56580839E+03  0.13793769E+05                                 9.023610                            7.428087       0.274747       2.134639                    0.996121      28.108195      74.708151       0.687032       0.365692      -1.132330      -0.065544       0.038453      -0.018364       0.078179       0.055202      -0.066990       0.000232      -0.033488       0.033147      -0.094062       0.011378       0.082684             10.364734       8.539495      -1.308541       0.492337      14.934543       2.795899       7.620163           0.000025
          508              O       8.644620       2.019720       3.601272      -0.791438      54.094383 0.88799259E+03  0.24206840E+05                                11.387240                            9.299545      -0.003291       1.980341                    0.996931      32.767338      91.804190       0.615222       0.365212      -1.133798      -0.011962       0.093040      -0.118863       0.151420       0.079977       0.011761      -0.036027       0.055229       0.069445      -0.106340       0.030460       0.075880             13.071262      14.308169      -0.413795       5.581428      10.355081       0.268154      14.550538           0.000048
          509              O      -1.830027       5.053597      11.208018      -0.589898      32.667451 0.50220595E+03  0.11863408E+05                                 8.054906                            6.896929       0.606632       2.238304                    0.997383      27.827455      72.402129       0.729991       0.355190      -1.142552       0.048359       0.059448      -0.037760       0.085432      -0.071357       0.044462       0.051003      -0.049740      -0.003565      -0.113843       0.033059       0.080784              8.825288       6.482051       1.612870       1.028180       7.894474       0.928120      12.099338           0.000129
          510              O      12.967270       3.901006       9.919620      -0.794485      56.134896 0.87230198E+03  0.23721552E+05                                11.743210                            9.255900      -0.161240       1.932174                    0.997626      32.767998      92.305933       0.611545       0.368300      -1.129115       0.117734       0.000486      -0.057529       0.131039      -0.021890      -0.002451       0.029483      -0.047180      -0.216451      -0.078498       0.004699       0.073799             14.017080      17.657642       6.507829       0.029119      12.407413      -0.618385      11.986184           0.000085
          511              O       9.272625      13.805668       3.266318      -0.637648      35.067247 0.52589335E+03  0.12554960E+05                                 8.435632                            7.028519       0.672907       2.244962                    0.998948      28.372467      73.980626       0.728328       0.352258      -1.146013       0.049275      -0.075849       0.025890       0.094082       0.049173      -0.036865       0.041080       0.052540       0.108328      -0.096147       0.033951       0.062196              9.619377      12.600442      -2.552797      -4.818057       6.932112       0.835461       9.325576          -0.000069
          512              O      10.118860      14.954538       1.584120      -0.648093      37.060346 0.58831619E+03  0.14438017E+05                                 8.775208                            7.466301       0.616384       2.217294                    0.998197      29.098525      76.812292       0.702389       0.355330      -1.144054       0.099197      -0.011190      -0.040459       0.107714       0.038039       0.038946      -0.052745      -0.108987       0.086428      -0.103693       0.016159       0.087534              9.813641       7.459576      -3.214759       0.668604      13.238172      -3.649527       8.743175          -0.000104
          513              O      -1.634907       6.233555      23.863142      -0.746163      53.269760 0.82174565E+03  0.22020113E+05                                11.366984                            9.002892      -0.012704       1.981344                    0.997477      32.019204      89.594518       0.617968       0.369878      -1.127680      -0.076077      -0.085094       0.033091       0.118843      -0.058102       0.000169       0.023386       0.043902      -0.287102      -0.100839      -0.009972       0.110811             13.735425      13.968142       7.418620      -2.142040      17.032576      -3.289531      10.205558           0.000043
          514              O      -2.869192       4.808481      22.700464      -0.671676      36.861906 0.59218062E+03  0.14605076E+05                                 8.797172                            7.554328       0.244589       2.101250                    0.997093      29.350452      78.516587       0.687207       0.361384      -1.135455      -0.035738      -0.023118       0.087849       0.097617      -0.048357       0.029125       0.042744       0.035834      -0.017522      -0.083220       0.028723       0.054497              9.697260       8.381103       1.541509       1.263686       6.527274      -0.316682      14.183403           0.000031
          515              O      10.824714       0.747437       6.720471      -0.690107      46.934618 0.70361613E+03  0.18110894E+05                                10.431429                            8.305820       0.118545       2.051196                    0.996653      30.202031      82.436209       0.647204       0.367672      -1.131001       0.071882      -0.040473       0.045587       0.094251       0.072271      -0.004892      -0.036871       0.024766       0.104301      -0.095702       0.019616       0.076086             12.227132      18.426936      -0.789658       4.951247       9.102856       0.278824       9.151603           0.000386
          516              O      -3.340288       7.450083      27.922709      -0.593150      29.882809 0.50031460E+03  0.11828722E+05                                 7.487708                            6.855265       0.526127       2.178119                    0.999397      28.771297      75.328250       0.735487       0.352238      -1.142892      -0.015093      -0.022834       0.040070       0.048526      -0.065047       0.068258       0.106944       0.014274      -0.170135      -0.173331       0.070613       0.102718              7.696726       6.662818       1.090280       2.066075       6.879631       0.505743       9.547730          -0.000018
          517              O      -1.514169       8.421348      28.746570      -0.729887      46.446898 0.70033076E+03  0.17994424E+05                                10.286545                            8.208389       0.237073       2.076782                    0.998487      30.819919      83.883279       0.660735       0.360781      -1.137047      -0.044841      -0.082920       0.068729       0.116662      -0.026747      -0.041105       0.029334       0.014276      -0.222407      -0.090565       0.009409       0.081156             12.181456      13.073202       5.429459      -4.176556      12.583241      -3.975527      10.887927           0.000006
          518              O       7.703387       3.564320       6.700856      -0.704455      41.204282 0.67208987E+03  0.17107116E+05                                 9.498481                            8.070613       0.190288       2.065767                    0.997405      30.435198      82.685746       0.662125       0.363427      -1.133970      -0.027834       0.082829       0.051716       0.101538       0.049038      -0.047261      -0.025310      -0.051874       0.122310      -0.082971      -0.003627       0.086598             10.620804       8.235531      -3.179404      -0.658593      14.601500       3.533618       9.025381           0.000859

******************************************************
Auxiliary information for the entire system
The total spin magnetic moment of the unit cell is   0.362763
The total net atomic charge of the unit cell is   -0.000011
Accuracy of reproducing the electrostatic potential in the unit cell:
  The inner radius (bohr) =    5.0000
  The outer radius (bohr) =   12.0000
  Valid grid points have density less than (e/(bohr^3)) =    0.0001
  The number of valid grid points were=       225506
  The rms potential error without charges in kcal/mol is=      5.66272
  The rms potential error with partial charges in kcal/mol is=      1.70783
  The RRMSE value at monopole order=      0.30159
  The rms potential error with partial charges and cloud penetration in kcal/mol is=      1.71579
  The RRMSE value at monopole order with cloud penetration is=      0.30300
  The rms potential error with partial charges and atomic dipoles in kcal/mol is=      0.55236
  The RRMSE value at dipole order=      0.09754
  The rms potential error with partial charges, atomic dipoles and cloud penetration in kcal/mol is=      0.53841
  The RRMSE value at dipole order with cloud penetration=      0.09508

******************************************************
The electron densities and ab initio electrostatic potential were computed in VASP using the PBE functional and
projector augmented wave method. See the main text of the journal article for a description of computational details.
The atomic charges, dipoles, and quadrupoles were computed with the DDEC6 method as described in
(a) T. A. Manz and N. Gabaldon Limas, RSC Adv. 6 (2016) 47771-47801 DOI: 10.1039/c6ra04656h
(b) N. Gabaldon Limas and T. A. Manz, RSC Adv. 8 (2018) 2678-2707 DOI: 10.1039/c7ra11829e.
For each atom in the material, the electron cloud parameters were fit to the spherically averaged atom-in-material
electron density using radial positions for which this density was between 10^-4 and 10^-2 electrons per cubic bohr.
The polarizabilities, dispersion coefficients, and quantum Drude oscillator (QDO) parameters were fit using the MCLF method.
The magnetic structure of the system was optimized in VASP from the default ferromagnetic initial guess using spin polarization.
The atomic spin moments (ASMs) were computed on this optimized magnetic structure using the DDEC6 partition as inputs
to the method of T. A. Manz and D. S. Sholl, J. Chem. Theory Comput. 7 (2011) 4146-4164 DOI: 10.1021/ct200539n.
The RMSE and RRMSE were computed using a uniform grid with Ewald summation.
