# Supplementary material for: A collection of forcefield precursors for metal–organic frameworks
Source: RSC Adv. 2019 Nov 13;9(63):36492–507. doi: 10.1039/c9ra07327b (PMC9075174; doi:10.1039/c9ra07327b)
Supplement: RA-009-C9RA07327B-s5918 [file RA-009-C9RA07327B-s5918.xyz]

  524
jmolscript: load "" {1 1 1} spacegroup "x,y,z" unitcell [{     16.151200     0.000000     0.000000 }, {     -1.876854    16.043591     0.000000 }, {     -5.350011    -6.031330    30.242918 }]
Nd     8.033938     8.237644    24.203105     2.120529
Nd     6.125347     6.098133    21.161877     2.122246
Nd     4.063500     6.750820    17.733842     2.015980
Nd     7.144868    10.206700    27.630837     2.030460
Nd     0.890397     1.774617     6.039813     2.120529
Nd     2.798988     3.914128     9.081041     2.122246
Nd     4.860835     3.261441    12.509076     2.015980
Nd     1.779467    -0.194439     2.612081     2.030460
H      3.330431    -0.534365    25.325420     0.135464
H      2.423889     1.136166    23.722545     0.143770
H     -0.664750     5.520942    24.406035     0.125921
H     -2.512734     6.060615    26.011934     0.135643
H      0.978334     9.745771     0.220773     0.141319
H      1.901501     8.052199     1.778284     0.136118
H      6.620924     5.565082     2.101883     0.128206
H      8.434240     5.031827     0.495984     0.127055
H      0.720380     1.778946    27.297258     0.291075
H     -0.907785     2.322419    28.924327     0.286217
H      0.491948     2.247633    22.413027     0.114038
H      1.315173     3.181352    20.426067     0.108942
H      2.967149     6.214972    22.494682     0.115601
H      1.997261     5.394186    24.430229     0.115549
H     -3.090178     6.600438    29.338655     0.121668
H     -4.788487     8.153625    28.999934     0.126210
H      9.407188     5.585051    26.562355     0.112975
H     -5.006064     4.000198    26.858735     0.121833
H      5.219451     7.601537     3.474911     0.103682
H      4.682189     6.617046     5.531430     0.110649
H      2.159390     4.060415     3.677539     0.111537
H      2.695724     5.051119     1.630093     0.118490
H      5.016956     0.063910    27.248869     0.106301
H      6.746587    -1.446528    27.115800     0.122570
H      4.347145    -4.304091    28.733796     0.127258
H      2.590233    -2.724425    28.785209     0.116112
H      2.727607    -4.379592    25.283079     0.140323
H      0.895781    -3.772693    26.801274     0.138547
H     -3.116486    -0.318496    26.777080     0.130538
H     -3.872990     1.491567    25.270982     0.127630
H     -2.775364     2.681152    20.102468     0.133847
H     -0.986595     2.071262    18.551006     0.145072
H      2.979551    -1.452924    18.572176     0.129530
H      3.820372    -3.186411    20.144808     0.130204
H      0.432240    -1.663104    23.447334     0.287814
H     -0.539646    -0.127761    21.886800     0.286624
H     -2.470246    -3.899571    26.262950     0.109216
H     -3.127313    -4.935149    28.213618     0.119580
H      4.242076     3.841958     0.163312     0.110252
H     -0.415264    -1.133710    28.395076     0.106500
H     11.277490     1.605487    21.200286     0.099214
H      9.499207     3.083078    21.248674     0.113054
H     -4.740903     5.191179    24.136873     0.112553
H     -3.090573     3.575167    24.179213     0.102298
H      2.713706     1.824120    19.098403     0.109307
H      3.617539     2.717706    17.159832     0.120055
H      1.128657     0.435383    14.976293     0.101446
H      0.180197    -0.539229    16.926961     0.113501
H      2.590098     8.894128    21.529933     0.125110
H      0.831102    10.460550    21.599492     0.117267
H      6.731266    -4.573169    23.767909     0.123270
H      4.937313    -3.084155    23.831419     0.115598
H     -1.834301    11.816976    20.099443     0.142626
H     -1.768052    -3.523261    21.632759     0.138719
H      9.690218    -0.958979    20.994634     0.130609
H      8.940591     0.802614    19.361516     0.134102
H     11.062009     2.882863    14.915807     0.138262
H     12.845063     2.197568    13.364345     0.133881
H     -0.251113    -2.239729    13.040746     0.130971
H     -1.435590    12.077770    14.664791     0.128097
H     -2.567315    -1.916127    18.055022     0.291948
H     12.846642    -0.329421    16.446099     0.284040
H     10.134525    -3.649043    20.903905     0.119293
H      7.563995    11.359550    22.899938     0.111569
H     -3.859943    -2.703267    24.938310     0.108320
H     -3.110828    -1.700367    22.966472     0.114102
H      8.345683     1.268725    16.034795     0.121728
H      6.553352     2.761214    16.370492     0.130107
H      8.878585     5.044623    18.789925     0.115388
H     10.676842     3.517018    18.493544     0.118703
H     13.705788    -1.096344    11.667718     0.101886
H     -1.575341    -0.445740     9.571884     0.116154
H      0.664094     2.356924    11.495333     0.108324
H     -0.248719     1.710977    13.503463     0.118322
H     -2.273909    10.089654    18.133654     0.107770
H     -0.577727     8.563222    18.306038     0.113784
H      2.021894    11.193786    16.651751     0.128547
H      2.123864    -3.232176    16.585216     0.120603
H      5.593904    10.546626     4.917498     0.135464
H      6.500446     8.876095     6.520373     0.143770
H      9.589085     4.491319     5.836883     0.125921
H     11.437069     3.951646     4.230984     0.135643
H      7.946001     0.266490    30.022145     0.141320
H      7.022834     1.960062    28.464634     0.136118
H      2.303411     4.447179    28.141035     0.128206
H      0.490095     4.980434    29.746934     0.127055
H      8.203955     8.233315     2.945660     0.291075
H      9.832120     7.689842     1.318591     0.286217
H      8.432387     7.764628     7.829891     0.114038
H      7.609162     6.830909     9.816851     0.108942
H      5.957186     3.797289     7.748236     0.115601
H      6.927074     4.618075     5.812689     0.115549
H     12.014513     3.411823     0.904263     0.121668
H     13.712822     1.858636     1.242984     0.126210
H     -0.482853     4.427210     3.680563     0.112975
H     13.930399     6.012063     3.384183     0.121833
H      3.704884     2.410724    26.768007     0.103682
H      4.242146     3.395215    24.711488     0.110649
H      6.764945     5.951846    26.565379     0.111537
H      6.228611     4.961142    28.612825     0.118490
H      3.907379     9.948351     2.994049     0.106301
H      2.177748    11.458789     3.127118     0.122570
H      4.577190    14.316352     1.509122     0.127258
H      6.334102    12.736686     1.457709     0.116112
H      6.196728    14.391853     4.959839     0.140323
H      8.028554    13.784954     3.441644     0.138547
H     12.040821    10.330757     3.465838     0.130538
H     12.797325     8.520694     4.971936     0.127630
H     11.699699     7.331109    10.140450     0.133847
H      9.910930     7.940999    11.691912     0.145072
H      5.944784    11.465185    11.670742     0.129530
H      5.103963    13.198672    10.098110     0.130204
H      8.492095    11.675365     6.795584     0.287814
H      9.463981    10.140022     8.356118     0.286624
H     11.394581    13.911832     3.979968     0.109216
H     12.051648    14.947410     2.029300     0.119580
H      4.682259     6.170303    30.079606     0.110252
H      9.339599    11.145971     1.847842     0.106500
H     -2.353155     8.406774     9.042632     0.099214
H     -0.574872     6.929183     8.994244     0.113054
H     13.665238     4.821082     6.106045     0.112553
H     12.014908     6.437094     6.063705     0.102298
H      6.210629     8.188141    11.144515     0.109307
H      5.306796     7.294555    13.083086     0.120055
H      7.795678     9.576878    15.266625     0.101446
H      8.744138    10.551490    13.315957     0.113501
H      6.334237     1.118133     8.712985     0.125110
H      8.093233    -0.448289     8.643426     0.117267
H      2.193069    14.585430     6.475009     0.123270
H      3.987022    13.096416     6.411499     0.115598
H     10.758636    -1.804715    10.143475     0.142625
H     10.692387    13.535522     8.610159     0.138719
H     -0.765883    10.971240     9.248284     0.130609
H     -0.016256     9.209647    10.881402     0.134102
H     -2.137674     7.129398    15.327111     0.138263
H     -3.920728     7.814693    16.878573     0.133881
H      9.175448    12.251990    17.202172     0.130971
H     10.359925    -2.065509    15.578127     0.128097
H     11.491650    11.928388    12.187896     0.291948
H     -3.922307    10.341682    13.796819     0.284040
H     -1.210190    13.661304     9.339013     0.119293
H      1.360340    -1.347289     7.342980     0.111569
H     12.784278    12.715528     5.304608     0.108320
H     12.035163    11.712628     7.276446     0.114102
H      0.578652     8.743536    14.208123     0.121728
H      2.370983     7.251047    13.872426     0.130107
H      0.045750     4.967638    11.452993     0.115388
H     -1.752507     6.495243    11.749374     0.118704
H     -4.781453    11.108605    18.575200     0.101886
H     10.499676    10.458001    20.671034     0.116154
H      8.260241     7.655337    18.747585     0.108324
H      9.173054     8.301284    16.739455     0.118322
H     11.198244    -0.077393    12.109264     0.107770
H      9.502062     1.449039    11.936880     0.113785
H      6.902441    -1.181525    13.591167     0.128547
H      6.800471    13.244437    13.657702     0.120603
C      2.127111     0.377784    26.801274     0.181904
C      2.703685     0.149792    25.531071    -0.178517
C      2.214175     1.068725    24.647978    -0.182162
C      1.323382     1.915057    25.391954     0.206672
C      0.739978     3.129375    24.950407    -0.079399
C     -0.213810     3.835947    25.655067     0.180785
C     -0.885411     5.031024    25.189326    -0.188517
C     -1.894576     5.341235    26.063347    -0.200125
C     -1.801019     4.298489    27.100679     0.194731
C     -2.735147     4.222750    28.180351    -0.098253
C     -2.648636     3.364493    29.241877     0.197201
C      1.790674     9.266525     0.105850    -0.182890
C      2.300360     8.332164     0.961725    -0.179090
C      3.539116     7.840492     0.426425     0.200463
C      4.426404     7.002114     1.034308    -0.088107
C      5.663044     6.573411     0.505057     0.207398
C      6.647552     5.815214     1.185522    -0.185466
C      7.634266     5.508815     0.308478    -0.174144
C      1.873039     0.029031    29.241877     0.176637
C      2.484179    -0.220035    28.004942    -0.077593
C      1.208543     3.700378    23.631816     0.108395
C      0.986500     3.059427    22.437221    -0.145954
C      1.492881     3.607499    21.257747    -0.093915
C      2.252321     4.767836    21.287990    -0.039824
C      2.452061     5.418221    22.467464    -0.084910
C      1.901518     4.907664    23.619719    -0.142459
C      2.914858     5.239140    20.026860     0.629113
C     -3.867856     5.160733    28.110792     0.110442
C     -3.814010     6.395367    28.757991    -0.146504
C     -4.818519     7.317777    28.549315    -0.084364
C     -5.890856     7.037047    27.672270    -0.048763
C     -5.987769     5.802980    27.094630    -0.097213
C     -4.957967     4.847289    27.285161    -0.157814
C      9.276777     8.144573    27.436375     0.634683
C      4.038931     6.400628     2.352899     0.107879
C      4.609795     6.874545     3.508178    -0.153910
C      4.289914     6.283735     4.733017    -0.089125
C      3.414587     5.221818     4.796527    -0.050968
C      2.793740     4.766152     3.638223    -0.082545
C      3.114148     5.359363     2.425482    -0.136070
C      3.142105     4.593456     6.121167     0.656159
C      3.631054    -1.192856    27.959578     0.106566
C      4.867084    -0.836267    27.515007    -0.142908
C      5.897053    -1.724443    27.439400    -0.105789
C      5.695732    -3.052851    27.841630    -0.019411
C      4.476322    -3.428945    28.392051    -0.101739
C      3.436700    -2.478983    28.431367    -0.142637
C      6.839148    -4.016830    27.759974     0.578246
C      1.798896    -3.071742    23.873759     0.190948
C      2.017789    -3.775859    25.095573    -0.190931
C      1.031929    -3.426721    25.927254    -0.173370
C      0.222033    -2.457774    25.292152     0.194643
C     -0.863433    -1.797452    25.842573    -0.074246
C     -1.599494    -0.736514    25.325420     0.200074
C     -2.739034    -0.098882    25.933302    -0.170164
C     -3.178880     0.864949    25.098598    -0.186280
C     -2.402852     0.763063    23.904002     0.188588
C     -2.657417     1.459749    22.703359    -0.080125
C     -1.951391     1.290093    21.478520     0.182414
C     -2.095684     2.039928    20.268804    -0.171842
C     -1.131949     1.700428    19.412929    -0.167884
C     -0.353131     0.667513    20.038957     0.198134
C      0.787243     0.043488    19.491561    -0.081269
C      1.553864    -0.955930    20.102468     0.196637
C      2.649450    -1.632042    19.446196    -0.186148
C      3.119997    -2.563195    20.302071    -0.197510
C      2.344855    -2.424010    21.502715     0.191844
C      2.564689    -3.172422    22.673116    -0.101304
C     -1.355910    -2.429819    27.155116     0.086147
C     -2.185514    -3.556453    27.100679    -0.150875
C     -2.581068    -4.159664    28.258983    -0.073729
C     -2.211778    -3.676350    29.471724    -0.041616
C     -1.378329    -2.529077    29.559428    -0.113706
C     -0.964560    -1.909002    28.364833    -0.155904
C      2.760704     1.702986     0.486911     0.675923
C     -3.747883     2.419771    22.676140     0.110141
C     11.300055     2.325738    21.820265    -0.143499
C     10.246011     3.217762    21.820265    -0.104888
C     10.294262     4.322540    22.676140    -0.049867
C     -4.789205     4.451061    23.544112    -0.091853
C     -3.791161     3.490653    23.541087    -0.144381
C      9.165287     5.268316    22.664043     0.683452
C      1.324707     0.617482    18.206237     0.086480
C      2.380919     1.543173    18.254625    -0.152277
C      2.941351     2.050316    17.111443    -0.079234
C      2.513680     1.577642    15.877532    -0.037648
C      1.464645     0.687246    15.829143    -0.113068
C      0.857118     0.125350    16.981398    -0.156467
C      3.061870     2.089283    14.558941     0.653716
C      3.684488    -4.148488    22.700334     0.114708
C      2.688604     9.710712    22.004747    -0.099863
C      1.652953    10.656066    22.034990    -0.151824
C      3.886463    10.007376    22.697310    -0.055048
C      4.035761    11.245823    23.341484    -0.089717
C      4.846150    -3.897928    23.350557    -0.149023
C      5.011084     9.000442    22.694286     0.661445
C     -1.069562    -3.166573    18.557054     0.182011
C     -0.722639    -3.708697    19.875646    -0.170533
C     -1.714619    -3.321055    20.707326    -0.174478
C     -2.673328    -2.555609    19.966374     0.200973
C     12.232540    -2.113033    20.426067    -0.088822
C     11.414954    -1.256139    19.685115     0.180488
C     10.139240    -0.697073    20.196221    -0.189919
C      9.724152     0.267386    19.310103    -0.198950
C     10.766416     0.288565    18.254625     0.197013
C     10.723364     1.175700    17.193099    -0.101999
C     11.612920     1.194092    16.095281     0.201794
C     11.634936     2.130769    15.018633    -0.190487
C     12.615544     1.755768    14.171831    -0.178836
C     -2.899891     0.585734    14.688985     0.189424
C     -1.985429    -0.219548    14.069005    -0.087908
C     -1.408566    -1.415879    14.637572     0.195704
C     -0.515244    -2.299340    13.951058    -0.179894
C     -2.002351    12.822109    14.834151    -0.176600
C     -0.727302    -2.867542    16.092257     0.187832
C     -0.420525    -3.456555    17.332216    -0.088948
C     11.709158    -2.633095    21.738609     0.107935
C     10.596379    -3.480788    21.717439    -0.147710
C     10.171906    -4.078402    22.912035    -0.083897
C     10.804238    -3.796827    24.106630    -0.041822
C     -4.286428    -2.909821    24.115703    -0.083346
C     -3.831595    -2.318034    22.942278    -0.148591
C     10.368501    -4.506963    25.334492     0.626721
C      9.683538     2.236145    17.265682     0.107344
C      8.451733     2.015670    16.609411    -0.146414
C      7.381755     2.904184    16.812038    -0.087292
C      7.541888     3.993124    17.658840    -0.046041
C      8.764095     4.264565    18.260674    -0.109841
C      9.842073     3.355990    18.070144    -0.151961
C      6.343150     4.900252    17.937075     0.611542
C     -1.462098     0.240549    12.759487     0.117227
C     -1.819353    -0.383586    11.625378    -0.156309
C     -1.291263    -0.010752    10.367272    -0.081040
C     -0.338759     1.014458    10.318884    -0.055324
C      0.028485     1.651597    11.516503    -0.084225
C     -0.513933     1.271778    12.705050    -0.134814
C      0.266302     1.390308     9.045657     0.661503
C     -1.167185    11.579076    17.374556     0.105501
C     -1.398523    10.331248    17.855419    -0.142789
C     -0.392297     9.421734    17.943123    -0.099518
C      0.877864     9.702302    17.525771    -0.022119
C      1.155163    10.980046    16.975350    -0.104991
C      0.090724    11.938475    16.923937    -0.143271
C      2.008643     8.685899    17.610451     0.566084
C      6.797224     9.634477     3.441644     0.181904
C      6.220650     9.862469     4.711847    -0.178517
C      6.710160     8.943536     5.594940    -0.182162
C      7.600953     8.097204     4.850964     0.206672
C      8.184357     6.882886     5.292511    -0.079399
C      9.138145     6.176314     4.587851     0.180785
C      9.809746     4.981237     5.053592    -0.188517
C     10.818911     4.671026     4.179571    -0.200125
C     10.725354     5.713772     3.142239     0.194731
C     11.659482     5.789511     2.062567    -0.098253
C     11.572971     6.647768     1.001041     0.197201
C      7.133661     0.745736    30.137068    -0.182890
C      6.623975     1.680097    29.281193    -0.179090
C      5.385219     2.171769    29.816493     0.200463
C      4.497931     3.010147    29.208610    -0.088107
C      3.261291     3.438850    29.737861     0.207398
C      2.276783     4.197047    29.057396    -0.185466
C      1.290069     4.503446    29.934440    -0.174144
C      7.051296     9.983230     1.001041     0.176637
C      6.440156    10.232296     2.237976    -0.077593
C      7.715792     6.311883     6.611102     0.108395
C      7.937835     6.952834     7.805697    -0.145954
C      7.431454     6.404762     8.985171    -0.093915
C      6.672014     5.244425     8.954928    -0.039824
C      6.472274     4.594040     7.775454    -0.084910
C      7.022817     5.104597     6.623199    -0.142459
C      6.009477     4.773121    10.216058     0.629113
C     12.792191     4.851528     2.132126     0.110442
C     12.738345     3.616894     1.484927    -0.146504
C     13.742854     2.694484     1.693603    -0.084364
C     14.815191     2.975214     2.570648    -0.048763
C     14.912104     4.209281     3.148288    -0.097213
C     13.882302     5.164972     2.957757    -0.157814
C     -0.352442     1.867688     2.806543     0.634683
C      4.885404     3.611633    27.890019     0.107879
C      4.314540     3.137716    26.734740    -0.153910
C      4.634421     3.728526    25.509901    -0.089125
C      5.509748     4.790443    25.446391    -0.050968
C      6.130595     5.246109    26.604695    -0.082544
C      5.810187     4.652898    27.817436    -0.136070
C      5.782230     5.418805    24.121751     0.656159
C      5.293281    11.205117     2.283340     0.106566
C      4.057251    10.848528     2.727911    -0.142908
C      3.027282    11.736704     2.803518    -0.105789
C      3.228603    13.065112     2.401288    -0.019411
C      4.448013    13.441206     1.850867    -0.101739
C      5.487635    12.491244     1.811551    -0.142637
C      2.085187    14.029091     2.482944     0.578246
C      7.125439    13.084003     6.369159     0.190948
C      6.906546    13.788120     5.147345    -0.190932
C      7.892406    13.438982     4.315664    -0.173370
C      8.702302    12.470035     4.950766     0.194643
C      9.787768    11.809713     4.400345    -0.074246
C     10.523829    10.748775     4.917498     0.200074
C     11.663369    10.111143     4.309616    -0.170164
C     12.103215     9.147312     5.144320    -0.186280
C     11.327187     9.249198     6.338916     0.188588
C     11.581752     8.552512     7.539559    -0.080125
C     10.875726     8.722168     8.764398     0.182414
C     11.020019     7.972333     9.974114    -0.171842
C     10.056284     8.311833    10.829989    -0.167884
C      9.277466     9.344748    10.203961     0.198134
C      8.137092     9.968773    10.751357    -0.081269
C      7.370471    10.968191    10.140450     0.196637
C      6.274885    11.644303    10.796722    -0.186148
C      5.804338    12.575456     9.940847    -0.197510
C      6.579480    12.436271     8.740203     0.191844
C      6.359646    13.184683     7.569802    -0.101304
C     10.280245    12.442080     3.087802     0.086146
C     11.109849    13.568714     3.142239    -0.150874
C     11.505403    14.171925     1.983935    -0.073729
C     11.136113    13.688611     0.771194    -0.041616
C     10.302664    12.541338     0.683490    -0.113706
C      9.888895    11.921263     1.878085    -0.155904
C      6.163631     8.309275    29.756007     0.675923
C     12.672218     7.592490     7.566778     0.110141
C     -2.375720     7.686523     8.422653    -0.143499
C     -1.321676     6.794499     8.422653    -0.104888
C     -1.369927     5.689721     7.566778    -0.049867
C     13.713540     5.561200     6.698806    -0.091853
C     12.715496     6.521608     6.701831    -0.144381
C     -0.240952     4.743945     7.578875     0.683452
C      7.599628     9.394779    12.036681     0.086480
C      6.543416     8.469088    11.988293    -0.152278
C      5.982984     7.961945    13.131475    -0.079234
C      6.410655     8.434619    14.365386    -0.037648
C      7.459690     9.325015    14.413775    -0.113068
C      8.067217     9.886911    13.261520    -0.156467
C      5.862465     7.922978    15.683977     0.653716
C      5.239847    14.160749     7.542584     0.114708
C      6.235731     0.301549     8.238171    -0.099863
C      7.271382    -0.643805     8.207928    -0.151824
C      5.037872     0.004885     7.545608    -0.055048
C      4.888574    -1.233562     6.901434    -0.089717
C      4.078185    13.910189     6.892361    -0.149023
C      3.913251     1.011819     7.548632     0.661445
C      9.993897    13.178834    11.685864     0.182011
C      9.646974    13.720958    10.367272    -0.170533
C     10.638954    13.333316     9.535592    -0.174478
C     11.597663    12.567870    10.276544     0.200973
C     -3.308205    12.125294     9.816851    -0.088822
C     -2.490619    11.268400    10.557803     0.180488
C     -1.214905    10.709334    10.046697    -0.189919
C     -0.799817     9.744875    10.932815    -0.198950
C     -1.842081     9.723696    11.988293     0.197013
C     -1.799029     8.836561    13.049819    -0.101999
C     -2.688585     8.818169    14.147637     0.201794
C     -2.710601     7.881492    15.224285    -0.190487
C     -3.691209     8.256493    16.071087    -0.178836
C     11.824226     9.426527    15.553933     0.189424
C     10.909764    10.231809    16.173913    -0.087908
C     10.332901    11.428140    15.605346     0.195704
C      9.439579    12.311601    16.291860    -0.179894
C     10.926686    -2.809848    15.408767    -0.176600
C      9.651637    12.879803    14.150661     0.187832
C     11.221714    -2.574775    12.910702    -0.088948
C     -2.784823    12.645356     8.504309     0.107935
C     -1.672044    13.493049     8.525479    -0.147710
C     -1.247571    14.090663     7.330883    -0.083897
C     -1.879903    13.809088     6.136288    -0.041822
C     13.210763    12.922082     6.127215    -0.083346
C     12.755930    12.330295     7.300640    -0.148591
C     -1.444166    14.519224     4.908426     0.626721
C     -0.759203     7.776116    12.977236     0.107344
C      0.472602     7.996591    13.633507    -0.146414
C      1.542580     7.108077    13.430880    -0.087292
C      1.382447     6.019137    12.584078    -0.046040
C      0.160240     5.747696    11.982244    -0.109841
C     -0.917738     6.656271    12.172774    -0.151961
C      2.581185     5.112009    12.305843     0.611542
C     10.386433     9.771712    17.483431     0.117227
C     10.743688    10.395847    18.617540    -0.156309
C     10.215598    10.023013    19.875646    -0.081040
C      9.263094     8.997803    19.924034    -0.055323
C      8.895850     8.360664    18.726415    -0.084225
C      9.438268     8.740483    17.537868    -0.134814
C      8.658033     8.621953    21.197261     0.661503
C     10.091520    -1.566815    12.868362     0.105501
C     10.322858    -0.318987    12.387499    -0.142789
C      9.316632     0.590527    12.299795    -0.099518
C      8.046471     0.309959    12.717147    -0.022119
C      7.769172    -0.967785    13.267568    -0.104991
C      8.833611    -1.926214    13.318981    -0.143271
C      6.915692     1.326362    12.632467     0.566084
N      1.240074     1.455780    26.665181    -0.303871
N     -0.779663     3.442472    26.879906    -0.409371
N     -1.591802     2.457319    29.462651    -0.315862
N      0.706490     0.781777    29.441481    -0.417054
N      0.735116    -2.237957    24.037071    -0.304449
N     -1.412661    -0.202640    24.064290    -0.443313
N     -0.853640     0.445488    21.297063    -0.311355
N      1.376957    -1.465931    21.348476    -0.433686
N     -2.202763    -2.408977    18.684075    -0.302175
N     11.740683    -0.615207    18.490520    -0.414859
N     12.621826     0.316808    15.892653    -0.298776
N     -1.598971    -1.812200    15.941042    -0.413837
N      7.684261     8.556481     3.577737    -0.303871
N      9.703998     6.569789     3.363012    -0.409371
N     10.516137     7.554942     0.780267    -0.315862
N      8.217845     9.230484     0.801437    -0.417054
N      8.189219    12.250218     6.205847    -0.304449
N     10.336996    10.214901     6.178628    -0.443313
N      9.777975     9.566773     8.945855    -0.311355
N      7.547378    11.478192     8.894442    -0.433686
N     11.127098    12.421238    11.558843    -0.302175
N     -2.816348    10.627468    11.752398    -0.414859
N     -3.697491     9.695453    14.350265    -0.298776
N     10.523306    11.824461    14.301876    -0.413837
O      3.911930     6.045663    20.165978    -0.813200
O      2.514383     4.889543    18.907872    -0.566049
O      8.369444     7.918573    26.598646    -0.783762
O      9.388496     9.221015    28.007966    -0.577421
O      2.393955     3.541998     6.124191    -0.764333
O      3.638814     5.107554     7.131280    -0.619036
O      7.769884    -3.834345    26.973659    -0.630317
O      6.847220    -5.052025    28.534193    -0.657803
O      3.060183     1.973608     1.527267    -0.609966
O      1.911341     0.753869     0.362915    -0.737969
O      9.280965     6.310971    23.429189    -0.726572
O      8.185813     5.079156    21.947286    -0.678536
O      3.934079     2.993262    14.716204    -0.713700
O      2.843464     1.652002    13.533706    -0.599683
O      4.838851     7.930441    22.074306    -0.671738
O      6.058770     9.324415    23.314265    -0.675803
O      7.837515    10.451140    25.210496    -0.797998
O     10.699619    -4.070140    26.474650    -0.578836
O      6.489947     5.825342    18.792949    -0.774517
O      5.311715     4.627207    17.335241    -0.564671
O      1.211541     2.222198     8.985171    -0.745745
O     -0.179643     0.809853     7.990179    -0.649762
O      3.021595     8.828286    16.799941    -0.645979
O      1.934487     7.763395    18.414913    -0.613949
O      5.012405     3.966598    10.076940    -0.813200
O      6.409952     5.122718    11.335046    -0.566049
O      0.554891     2.093688     3.644272    -0.783762
O     -0.464161     0.791246     2.234952    -0.577421
O      6.530380     6.470263    24.118727    -0.764333
O      5.285521     4.904707    23.111638    -0.619035
O      1.154451    13.846606     3.269259    -0.630317
O      2.077115    15.064286     1.708725    -0.657802
O      5.864152     8.038653    28.715651    -0.609966
O      7.012994     9.258392    29.880003    -0.737969
O     -0.356630     3.701290     6.813729    -0.726572
O      0.738522     4.933105     8.295632    -0.678536
O      4.990256     7.018999    15.526714    -0.713700
O      6.080871     8.360259    16.709212    -0.599683
O      4.085484     2.081820     8.168612    -0.671738
O      2.865565     0.687846     6.928653    -0.675803
O      1.086820    -0.438879     5.032422    -0.797998
O     -1.775284    14.082401     3.768268    -0.578836
O      2.434388     4.186919    11.449969    -0.774517
O      3.612620     5.385054    12.907677    -0.564671
O      7.712794     7.790063    21.257747    -0.745745
O      9.103978     9.202408    22.252739    -0.649762
O      5.902740     1.183975    13.442977    -0.645979
O      6.989848     2.248866    11.828005    -0.613949

The following XYZ coordinates are in angstroms. Other properties are in atomic units.
The sperically averaged electron density of each atom fit to a function of the form exp(a - br)
eigen_1, eigen_2 and eigen_3 are the three eigenvalues of traceless quadrupole moment tensor
  atom number  atomic symbol              X              Y              Z     net charge C6 coefficient C8 coefficient C10 coefficient fluctuating dipole atomic polarizability isotropic forcefield polarizability              a              b squared Pearson coefficient          <r^3>          <r^4>         wp_QDO          m_QDO          q_QDO       dipole_x       dipole_y       dipole_z         dipole            Qxy            Qxz            Qyz     Q(x^2-y^2)  Q(3z^2 - R^2)        eigen_1        eigen_2        eigen_3 static polarizability      alpha(xx)      alpha(xy)      alpha(xz)      alpha(yy)      alpha(yz)      alpha(zz) atomic spin moment
            1             Nd       8.033938       8.237644      24.203105       2.120529     156.016773 0.35123111E+04  0.12390123E+06                                18.778114                           15.677226       2.487530       2.446645                    0.999386      84.025306     202.223554       0.661678       0.262408      -1.342053      -0.010578      -0.009284       0.008986       0.016698       0.019075      -0.008618      -0.023563       0.116738      -0.292489      -0.103482      -0.007402       0.110885             22.177061      16.444051      -0.292307       1.103200      25.913198       0.016727      24.173933           0.000020
            2             Nd       6.125347       6.098133      21.161877       2.122246     154.641982 0.34531288E+04  0.12126602E+06                                18.630031                           15.512530       2.493642       2.448488                    0.999358      83.860775     201.205157       0.667415       0.261327      -1.343783       0.001520       0.018678      -0.017633       0.025732      -0.005773      -0.020442      -0.009560      -0.121716      -0.289646      -0.101795      -0.007974       0.109769             22.009598      25.590550       0.765466      -0.034803      16.360612       1.258751      24.077632           0.000022
            3             Nd       4.063500       6.750820      17.733842       2.015980     154.551819 0.38663860E+04  0.14008639E+06                                19.099531                           16.674549       2.686384       2.479953                    0.999584      87.290606     214.806707       0.626875       0.269671      -1.329307      -0.039972       0.002818      -0.057493       0.070079       0.143618       0.192231       0.238612      -0.012668       0.138174      -0.230236      -0.161268       0.391503             22.703559      24.142541      -6.746500      -3.539187      21.292884      -6.362086      22.675253           0.000035
            4             Nd       7.144868      10.206700      27.630837       2.030460     151.939800 0.37588311E+04  0.13518136E+06                                18.854257                           16.407949       2.691231       2.486213                    0.999660      86.656386     212.193955       0.634096       0.268588      -1.331146      -0.004702       0.035552       0.058994       0.069039       0.136379       0.215396       0.211899      -0.036121       0.122842      -0.228697      -0.154451       0.383148             22.528012      22.829083      -7.064429      -5.774078      22.417716      -4.171344      22.337238           0.000020
            5             Nd       0.890397       1.774617       6.039813       2.120529     156.016810 0.35123121E+04  0.12390127E+06                                18.778118                           15.677229       2.487530       2.446645                    0.999386      84.025309     202.223573       0.661678       0.262408      -1.342053       0.010578       0.009284      -0.008986       0.016698       0.019075      -0.008618      -0.023563       0.116738      -0.292489      -0.103482      -0.007402       0.110885             22.177065      16.444054      -0.292307       1.103200      25.913204       0.016727      24.173938           0.000021
            6             Nd       2.798988       3.914128       9.081041       2.122246     154.641982 0.34531288E+04  0.12126602E+06                                18.630031                           15.512530       2.493642       2.448488                    0.999358      83.860775     201.205157       0.667415       0.261327      -1.343783      -0.001520      -0.018678       0.017633       0.025732      -0.005773      -0.020442      -0.009560      -0.121716      -0.289645      -0.101795      -0.007974       0.109769             22.009598      25.590551       0.765467      -0.034802      16.360612       1.258751      24.077632           0.000024
            7             Nd       4.860835       3.261441      12.509076       2.015980     154.551813 0.38663858E+04  0.14008638E+06                                19.099530                           16.674549       2.686384       2.479953                    0.999584      87.290605     214.806703       0.626875       0.269671      -1.329307       0.039972      -0.002818       0.057493       0.070080       0.143618       0.192231       0.238611      -0.012668       0.138174      -0.230236      -0.161268       0.391503             22.703559      24.142541      -6.746500      -3.539187      21.292884      -6.362086      22.675252           0.000036
            8             Nd       1.779467      -0.194439       2.612081       2.030460     151.939804 0.37588312E+04  0.13518137E+06                                18.854257                           16.407949       2.691231       2.486213                    0.999660      86.656388     212.193960       0.634096       0.268588      -1.331146       0.004702      -0.035552      -0.058994       0.069039       0.136379       0.215396       0.211900      -0.036121       0.122842      -0.228697      -0.154451       0.383148             22.528012      22.829082      -7.064428      -5.774078      22.417716      -4.171344      22.337238           0.000021
            9              H       3.330431      -0.534365      25.325420       0.135464       1.086755 0.80626669E+01  0.79464802E+02                                 1.763824                            1.677674      -1.028741       2.402794                    0.997725       3.450853       9.742594       0.474725       1.309084      -0.703526       0.024126      -0.026363      -0.016091       0.039192      -0.011051      -0.010509       0.000479       0.000141       0.012956      -0.016003       0.000606       0.015397              1.790124       1.788108      -0.457123      -0.037044       2.016178       0.191052       1.566087          -0.000004
           10              H       2.423889       1.136166      23.722545       0.143770       1.106735 0.80685535E+01  0.79056367E+02                                 1.750062                            1.652771      -0.957865       2.439352                    0.998752       3.301445       9.111090       0.492384       1.269583      -0.713248       0.012525      -0.005103      -0.038497       0.040803      -0.009889      -0.010819       0.000803       0.003456       0.030895      -0.016892      -0.000720       0.017612              1.791565       1.419069       0.004398      -0.084262       1.518546      -0.083845       2.437080          -0.000003
           11              H      -0.664750       5.520942      24.406035       0.125921       1.209141 0.90300420E+01  0.90175629E+02                                 1.787216                            1.694347      -1.051916       2.378945                    0.998166       3.367837       9.107391       0.514470       1.192192      -0.731198       0.003672       0.023908      -0.031538       0.039746      -0.007409      -0.003792      -0.014026      -0.012612       0.012722      -0.017157      -0.001345       0.018502              1.803408       1.627624       0.110081      -0.285939       1.700860      -0.405154       2.081739          -0.000003
           12              H      -2.512734       6.060615      26.011934       0.135643       1.231478 0.90634305E+01  0.91029511E+02                                 1.847806                            1.728101      -0.993149       2.413732                    0.998554       3.377177       9.303944       0.493560       1.235597      -0.721211      -0.023734       0.032176      -0.007737       0.040724      -0.014637      -0.002611      -0.010534      -0.009694      -0.004892      -0.018922       0.000028       0.018894              1.889547       2.044461      -0.564062      -0.039453       2.081630       0.002103       1.542550          -0.000002
           13              H       0.978334       9.745771       0.220773       0.141319       1.157589 0.83750630E+01  0.81997700E+02                                 1.738450                            1.633985      -0.941757       2.446860                    0.998717       3.200791       8.544109       0.523303       1.195472      -0.731386      -0.036382       0.017303       0.011766       0.041970      -0.012193      -0.012273      -0.004641       0.019449      -0.000637      -0.020502       0.000242       0.020260              1.774447       2.201189      -0.455371      -0.089898       1.665296       0.002867       1.456856          -0.000006
           14              H       1.901501       8.052199       1.778284       0.136118       1.120634 0.81433859E+01  0.79096699E+02                                 1.690312                            1.602252      -0.912445       2.453867                    0.999073       3.201144       8.484586       0.533415       1.182191      -0.734132      -0.022847      -0.006405       0.034462       0.041840      -0.006755      -0.014190      -0.005205       0.014237       0.022363      -0.018451      -0.001315       0.019766              1.711627       1.598593       0.108675      -0.328352       1.515728      -0.290784       2.020561          -0.000005
           15              H       6.620924       5.565082       2.101883       0.128206       1.166601 0.86807445E+01  0.86972209E+02                                 1.835148                            1.730734      -1.009294       2.403440                    0.997939       3.501503       9.900389       0.472441       1.294002      -0.707018       0.004626      -0.012697       0.036439       0.038864      -0.007263       0.001039      -0.011084       0.002836       0.029843      -0.015245      -0.001243       0.016488              1.884731       1.591626       0.003815      -0.053102       1.467359      -0.162407       2.595209          -0.000004
           16              H       8.434240       5.031827       0.495984       0.127055       1.177047 0.89217912E+01  0.90266925E+02                                 1.863436                            1.768287      -1.074451       2.373840                    0.996827       3.593388      10.308778       0.460622       1.314271      -0.702204       0.034100      -0.017025       0.014419       0.040750      -0.011296       0.001801      -0.009152       0.015177       0.008468      -0.017717       0.002320       0.015397              1.891374       2.322767      -0.419223       0.186550       1.691556       0.002989       1.659798          -0.000005
           17              H       0.720380       1.778946      27.297258       0.291075       0.657596 0.43378723E+01  0.37858052E+02                                 1.413783                            1.346494      -1.524601       2.215834                    0.998352       3.270357       9.688438       0.447776       1.567341      -0.650497      -0.011970       0.007996       0.016249       0.021708      -0.002109      -0.000022      -0.001176      -0.004790       0.010219      -0.004917       0.000998       0.003919              1.444858       1.430047      -0.175077      -0.241696       1.305449       0.106514       1.599077          -0.000002
           18              H      -0.907785       2.322419      28.924327       0.286217       0.698964 0.46691270E+01  0.41298847E+02                                 1.437741                            1.369310      -1.568612       2.184062                    0.998052       3.324292       9.754010       0.459838       1.505911      -0.660321       0.016727      -0.001865      -0.012731       0.021103      -0.002336      -0.001537      -0.004576       0.001846       0.003844      -0.006146       0.001490       0.004657              1.467265       1.607419      -0.150544      -0.271841       1.264963       0.006599       1.529414          -0.000002
           19              H       0.491948       2.247633      22.413027       0.114038       1.011414 0.72647234E+01  0.71032493E+02                                 1.780594                            1.661427      -1.346288       2.236398                    0.992578       3.950690      11.785717       0.439636       1.424868      -0.676428      -0.017991      -0.030176      -0.000145       0.035132       0.006937      -0.004017      -0.001753      -0.010522       0.014034      -0.011554       0.002416       0.009138              1.855566       1.772541       0.601168       0.102259       2.200549       0.096115       1.593609          -0.000002
           20              H       1.315173       3.181352      20.426067       0.108942       1.157375 0.84952075E+01  0.85522828E+02                                 1.872100                            1.738998      -1.460004       2.180786                    0.991593       3.937516      11.538085       0.455767       1.334920      -0.694416      -0.009598      -0.014546      -0.034132       0.038323       0.005893       0.000559       0.003252      -0.008442       0.026530      -0.011720       0.001493       0.010227              1.942753       1.536532       0.248805       0.119262       1.858854       0.487648       2.432872           0.000000
           21              H       2.967149       6.214972      22.494682       0.115601       1.086598 0.75672778E+01  0.73881204E+02                                 1.795020                            1.640848      -1.216097       2.300334                    0.995239       3.686173      10.577022       0.470201       1.334223      -0.695716       0.020696       0.034057       0.003885       0.040041       0.009436       0.002868       0.005195      -0.019417       0.031450      -0.018798       0.003406       0.015392              1.905967       1.819885       0.609689      -0.049192       2.365599      -0.111673       1.532416           0.000002
           22              H       1.997261       5.394186      24.430229       0.115549       1.223390 0.95259169E+01  0.96722657E+02                                 1.834107                            1.765361      -0.956392       2.423284                    0.998157       3.424157       9.437103       0.491692       1.226851      -0.723612       0.005491       0.023715       0.029990       0.038625       0.012066      -0.001542       0.008322      -0.017247       0.018951      -0.019108       0.002649       0.016459              1.843656       1.599735       0.123161       0.031102       1.710804       0.275887       2.220430          -0.000001
           23              H      -3.090178       6.600438      29.338655       0.121668       1.174016 0.88138911E+01  0.88640538E+02                                 1.843948                            1.741391      -1.004673       2.404028                    0.997694       3.536659      10.017837       0.472047       1.290198      -0.707557       0.027901       0.012516       0.023189       0.038377      -0.002046       0.009704       0.007714      -0.000941      -0.023033      -0.016230       0.005938       0.010291              1.876060       2.080871       0.023875       0.565891       1.602700       0.164167       1.944608          -0.000003
           24              H      -4.788487       8.153625      28.999934       0.126210       1.078759 0.76692410E+01  0.74838809E+02                                 1.761783                            1.634980      -1.233508       2.303153                    0.994846       3.575473      10.128533       0.480206       1.307085      -0.701998       0.003464       0.037565       0.020421       0.042897       0.001766       0.007119       0.006826      -0.004247      -0.019627      -0.012299       0.001296       0.011003              1.834719       1.489954      -0.114864       0.075534       2.385989       0.426168       1.628213           0.000001
           25              H       9.407188       5.585051      26.562355       0.112975       1.159307 0.84556592E+01  0.84443120E+02                                 1.842539                            1.713407      -1.083003       2.363464                    0.996103       3.650260      10.416945       0.471069       1.301982      -0.703586      -0.033330      -0.012894      -0.019589       0.040754       0.000354       0.009403       0.013724      -0.001495      -0.023575      -0.019421       0.003317       0.016104              1.911902       2.397629       0.086338       0.463988       1.565718       0.134310       1.772360           0.000001
           26              H      -5.006064       4.000198      26.858735       0.121833       1.134339 0.85496441E+01  0.84671070E+02                                 1.751151                            1.677033      -0.886278       2.460695                    0.998909       3.374973       9.249008       0.501364       1.233577      -0.721119      -0.004008      -0.034879      -0.019113       0.039974      -0.000907       0.009334       0.009958      -0.007392      -0.032049      -0.018811       0.004824       0.013986              1.767186       1.542494      -0.071109       0.020874       2.092119       0.391628       1.666944          -0.000003
           27              H       5.219451       7.601537       3.474911       0.103682       1.080001 0.78418977E+01  0.78322919E+02                                 1.864221                            1.726479      -1.566100       2.117719                    0.991724       4.236890      12.864127       0.430235       1.425387      -0.674921       0.023389       0.023604      -0.001781       0.033277       0.007612      -0.000914      -0.002147      -0.001785       0.014291      -0.010085       0.002820       0.007264              1.952898       2.030839       0.693782       0.040024       2.228669      -0.012675       1.599188          -0.000003
           28              H       4.682189       6.617046       5.531430       0.110649       1.233783 0.94629172E+01  0.96873390E+02                                 1.886552                            1.787103      -1.315631       2.249012                    0.993172       3.772613      10.781564       0.472739       1.265626      -0.710966       0.013789       0.014791       0.035318       0.040697       0.007272       0.004321       0.007633      -0.005838       0.033849      -0.013502      -0.003102       0.016605              1.927060       1.804333       0.290202       0.369568       1.663819       0.154176       2.313028          -0.000001
           29              H       2.159390       4.060415       3.677539       0.111537       1.060771 0.73684059E+01  0.71859229E+02                                 1.793699                            1.638804      -1.309197       2.251560                    0.993043       3.870238      11.301672       0.459500       1.366822      -0.687709      -0.025189      -0.030202      -0.004493       0.039583       0.010051       0.006559       0.003669       0.003463       0.013913      -0.012655      -0.001190       0.013845              1.899182       2.069017       0.665682      -0.085826       2.039587      -0.095118       1.588941           0.000001
           30              H       2.695724       5.051119       1.630093       0.118490       1.230975 0.94133733E+01  0.96190044E+02                                 1.901801                            1.799092      -1.044789       2.384974                    0.996791       3.585119      10.219082       0.464867       1.289415      -0.708030      -0.018404      -0.018281      -0.030937       0.040373       0.015215       0.006500       0.001042       0.002095       0.016512      -0.018587       0.003004       0.015583              1.941176       1.705790       0.228911       0.255082       1.756784       0.307466       2.360955          -0.000001
           31              H       5.016956       0.063910      27.248869       0.106301       1.202083 0.92715455E+01  0.94509800E+02                                 1.863863                            1.776424      -1.230771       2.286798                    0.994031       3.755328      10.738591       0.470770       1.276357      -0.708873       0.009504       0.033337      -0.010229       0.036143       0.002186      -0.011094      -0.007401      -0.001986      -0.034252      -0.018371       0.003867       0.014503              1.885220       1.612674       0.034555       0.041599       2.525674      -0.163889       1.517312          -0.000004
           32              H       6.746587      -1.446528      27.115800       0.122570       1.145548 0.85515769E+01  0.83728865E+02                                 1.686904                            1.618691      -0.972107       2.421476                    0.998222       3.230430       8.478730       0.544458       1.148982      -0.742510       0.036295       0.013852      -0.014742       0.041552       0.005317      -0.007624      -0.009359       0.002740      -0.042172      -0.018833       0.001797       0.017036              1.694132       2.151015       0.065191      -0.270281       1.495566      -0.001122       1.435816          -0.000005
           33              H       4.347145      -4.304091      28.733796       0.127258       1.101853 0.79943487E+01  0.76647145E+02                                 1.613642                            1.540682      -0.932798       2.441648                    0.998553       3.139853       8.045278       0.573745       1.113458      -0.751472      -0.005977      -0.038116       0.018119       0.042625       0.004281      -0.009281      -0.009599      -0.005153      -0.031693      -0.017269       0.000678       0.016590              1.626175       1.406091      -0.019125       0.006807       2.089352      -0.272042       1.383083          -0.000006
           34              H       2.590233      -2.724425      28.785209       0.116112       1.179881 0.90618365E+01  0.91043934E+02                                 1.790169                            1.719999      -1.044778       2.381239                    0.997244       3.485266       9.615202       0.497966       1.224253      -0.722603      -0.033966      -0.014093       0.015894       0.040062       0.003855      -0.007021      -0.010489      -0.001435      -0.038721      -0.018455       0.002580       0.015875              1.794424       2.251545       0.114068      -0.223806       1.582815      -0.011151       1.548910          -0.000005
           35              H       2.727607      -4.379592      25.283079       0.140323       1.230216 0.90497691E+01  0.90894070E+02                                 1.854409                            1.732671      -1.028972       2.404923                    0.998053       3.346217       9.230690       0.490210       1.244016      -0.719703       0.026336      -0.026105       0.015643       0.040246      -0.014497      -0.000462      -0.011906      -0.002228       0.004579      -0.019141       0.000607       0.018534              1.893033       2.164313      -0.591687       0.093806       1.923476      -0.083579       1.591309          -0.000003
           36              H       0.895781      -3.772693      26.801274       0.138547       1.150309 0.85100621E+01  0.84231688E+02                                 1.774798                            1.681089      -0.946342       2.442540                    0.998688       3.318806       9.110297       0.496917       1.245316      -0.718983      -0.000234      -0.021138       0.036357       0.042056      -0.008729      -0.002267      -0.015860      -0.007501       0.030702      -0.019399      -0.002270       0.021669              1.796443       1.555176       0.037824      -0.167922       1.541210      -0.294114       2.292944          -0.000005
           37              H      -3.116486      -0.318496      26.777080       0.130538       1.123411 0.82387678E+01  0.80435359E+02                                 1.707444                            1.624031      -0.900589       2.454771                    0.999224       3.241826       8.677404       0.522593       1.200488      -0.729692      -0.020303      -0.007054       0.034141       0.040343      -0.004993      -0.013622      -0.005375       0.006202       0.021373      -0.016272      -0.001271       0.017543              1.730510       1.497445       0.055313      -0.256259       1.512514      -0.207458       2.181571          -0.000006
           38              H      -3.872990       1.491567      25.270982       0.127630       1.174808 0.86710741E+01  0.86230125E+02                                 1.791337                            1.689124      -1.010960       2.397642                    0.998421       3.418666       9.407108       0.499158       1.233905      -0.720626      -0.025690       0.023490       0.012377       0.036945      -0.012547      -0.010460      -0.000559       0.007318       0.005279      -0.016730      -0.000176       0.016906              1.821420       1.891757      -0.536375      -0.108080       2.033710       0.083547       1.538793          -0.000005
           39              H      -2.775364       2.681152      20.102468       0.133847       1.119486 0.81453078E+01  0.79615838E+02                                 1.729825                            1.633490      -0.921691       2.449785                    0.999015       3.284926       8.914199       0.510103       1.228448      -0.722593      -0.024379       0.026438      -0.014750       0.038870      -0.012020       0.000375      -0.010608      -0.005637       0.007160      -0.016054      -0.000693       0.016748              1.757252       2.037828      -0.491828       0.087685       1.749745      -0.095951       1.484184          -0.000000
           40              H      -0.986595       2.071262      18.551006       0.145072       1.057556 0.75716690E+01  0.72347988E+02                                 1.640805                            1.557404      -0.870868       2.480984                    0.999491       3.109402       8.222554       0.533616       1.201274      -0.729879       0.000053       0.021241      -0.035790       0.041619      -0.006515      -0.001576      -0.014302      -0.005576       0.024461      -0.015952      -0.002806       0.018758              1.667040       1.427614       0.037956      -0.144550       1.434206      -0.253016       2.139299           0.000001
           41              H       2.979551      -1.452924      18.572176       0.129530       1.212426 0.91634467E+01  0.92470842E+02                                 1.839917                            1.746125      -1.052538       2.383482                    0.997860       3.445384       9.576435       0.486449       1.247737      -0.718020       0.018768       0.004366      -0.035606       0.040486      -0.007855      -0.014846      -0.004336       0.009491       0.032196      -0.019420      -0.001557       0.020977              1.857503       1.583385       0.039180      -0.270806       1.622539      -0.214269       2.366584           0.000002
           42              H       3.820372      -3.186411      20.144808       0.130204       1.302844 0.97983747E+01  0.10039806E+03                                 1.921254                            1.798847      -1.083040       2.367589                    0.997559       3.483078       9.707870       0.482691       1.238413      -0.720442       0.029195      -0.022527      -0.011768       0.038708      -0.014845      -0.010722      -0.001826       0.011474       0.004163      -0.019589       0.000563       0.019027              1.955389       2.158606      -0.624743      -0.071529       2.070672       0.052606       1.636890           0.000002
           43              H       0.432240      -1.663104      23.447334       0.287814       0.683260 0.44832144E+01  0.39227222E+02                                 1.415566                            1.341773      -1.539215       2.205250                    0.998347       3.243861       9.445789       0.464845       1.505914      -0.660766      -0.008358       0.014876      -0.013094       0.021509      -0.004025      -0.001285      -0.000571       0.003867      -0.002394      -0.004447      -0.000527       0.004973              1.445860       1.316109      -0.196005       0.119426       1.431676      -0.254085       1.589794          -0.000002
           44              H      -0.539646      -0.127761      21.886800       0.286624       0.683590 0.45606968E+01  0.40241183E+02                                 1.438757                            1.371028      -1.550955       2.196798                    0.998415       3.327825       9.862228       0.449132       1.545584      -0.653798       0.008271      -0.015403       0.013334       0.021987      -0.002874      -0.003239      -0.002128      -0.000596      -0.003455      -0.005623       0.002006       0.003617              1.467067       1.331085      -0.157625       0.090805       1.497917      -0.240431       1.572198          -0.000002
           45              H      -2.470246      -3.899571      26.262950       0.109216       1.304282 0.98184588E+01  0.10095631E+03                                 1.940660                            1.808484      -1.096138       2.352121                    0.996268       3.622471      10.213161       0.476868       1.249158      -0.716745      -0.016871      -0.016497      -0.029747       0.037969       0.012912       0.002587       0.004648      -0.012565       0.021723      -0.017982       0.003399       0.014583              2.008365       1.758077       0.221094       0.403022       1.693028       0.218176       2.573989          -0.000001
           46              H      -3.127313      -4.935149      28.213618       0.119580       1.089453 0.75444449E+01  0.73617110E+02                                 1.795739                            1.636173      -1.294114       2.267636                    0.993940       3.709799      10.648667       0.471728       1.330646      -0.696046      -0.024331      -0.031591      -0.001401       0.039899       0.008310       0.001818       0.003988      -0.011704       0.011641      -0.012107       0.001169       0.010939              1.903593       1.789238       0.642891       0.028065       2.331564      -0.036044       1.589977           0.000001
           47              H       4.242076       3.841958       0.163312       0.110252       1.223301 0.92126200E+01  0.94412602E+02                                 1.930364                            1.803601      -1.413359       2.204424                    0.991706       3.907636      11.460956       0.451368       1.324125      -0.697533       0.013233       0.013202       0.034407       0.039157       0.008614       0.003632       0.003042      -0.004809       0.024331      -0.013054       0.001633       0.011421              1.994780       1.599951       0.251939       0.179044       1.844897       0.424839       2.539494          -0.000002
           48              H      -0.415264      -1.133710      28.395076       0.106500       1.101071 0.80683292E+01  0.80950404E+02                                 1.871088                            1.739187      -1.503607       2.146383                    0.993236       4.170664      12.585031       0.434241       1.405854      -0.679006       0.018045       0.027525       0.001536       0.032948       0.006028      -0.001022      -0.005983      -0.000399       0.029001      -0.011477      -0.000933       0.012410              1.954213       1.928404       0.670837       0.100633       2.274445       0.142769       1.659789          -0.000003
           49              H      11.277490       1.605487      21.200286       0.099214       1.089107 0.80652528E+01  0.80396027E+02                                 1.814983                            1.706482      -1.417752       2.188215                    0.992834       4.028389      11.865848       0.453808       1.353995      -0.689814       0.000770      -0.026685      -0.023538       0.035591      -0.008551       0.001624       0.007361      -0.001647       0.000511      -0.012031       0.001317       0.010714              1.867868       1.561407      -0.047267       0.075745       2.112647       0.613076       1.929550          -0.000001
           50              H       9.499207       3.083078      21.248674       0.113054       1.281788 0.97915298E+01  0.10070803E+03                                 1.911389                            1.800138      -1.288155       2.263454                    0.993994       3.710372      10.495704       0.479844       1.241058      -0.717215      -0.031186      -0.008402      -0.020598       0.038307       0.004137       0.008367       0.007696       0.003449      -0.014657      -0.011901      -0.001861       0.013761              1.945387       2.213744      -0.075613       0.522220       1.628564       0.146932       1.993854           0.000002
           51              H      -4.740903       5.191179      24.136873       0.112553       1.289101 0.98213015E+01  0.10123285E+03                                 1.929058                            1.810830      -1.294108       2.261101                    0.993774       3.734716      10.624565       0.474609       1.252039      -0.714634       0.002989       0.031761       0.021992       0.038747       0.002824       0.006636       0.009339      -0.006041      -0.011170      -0.011574      -0.001846       0.013421              1.966783       1.660967      -0.135518       0.088949       2.191073       0.559477       2.048309           0.000000
           52              H      -3.090573       3.575167      24.179213       0.102298       1.076711 0.79722632E+01  0.79341878E+02                                 1.812069                            1.705248      -1.424139       2.189239                    0.992214       4.016459      11.871428       0.449946       1.367807      -0.687174       0.025747       0.000073       0.024825       0.035766      -0.008446       0.008193       0.002558       0.006291       0.002392      -0.013061       0.001293       0.011768              1.865241       2.088075      -0.002941       0.593617       1.567070       0.128943       1.940577          -0.000002
           53              H       2.713706       1.824120      19.098403       0.109307       1.299956 0.99285330E+01  0.10237757E+03                                 1.939037                            1.821443      -1.051272       2.372791                    0.996658       3.615305      10.208866       0.474033       1.253076      -0.716152       0.018178       0.014019       0.030536       0.038203       0.013893       0.005881       0.001431       0.006287       0.021797      -0.018145       0.003398       0.014747              1.995806       1.663717       0.206843       0.191681       1.779916       0.364576       2.543784           0.000003
           54              H       3.617539       2.717706      17.159832       0.120055       1.086371 0.74904806E+01  0.73055432E+02                                 1.800479                            1.636473      -1.279997       2.272525                    0.993924       3.732685      10.757869       0.468408       1.340724      -0.693822       0.026714       0.029889       0.000765       0.040095       0.010557       0.002672       0.001317       0.004847       0.013315      -0.013074       0.002964       0.010110              1.911404       2.143259       0.700187      -0.036712       2.007921       0.028250       1.583031           0.000004
           55              H       1.128657       0.435383      14.976293       0.101446       1.210471 0.91007523E+01  0.92921751E+02                                 1.909110                            1.785112      -1.410917       2.200112                    0.991730       3.942652      11.517982       0.456858       1.313061      -0.699449      -0.012747      -0.010538      -0.033372       0.037246       0.008609       0.003376       0.001697       0.002106       0.022856      -0.012531       0.002358       0.010173              1.973773       1.791714       0.260454       0.416615       1.607303       0.163273       2.522302           0.000002
           56              H       0.180197      -0.539229      16.926961       0.113501       1.077875 0.77943743E+01  0.77612033E+02                                 1.851857                            1.715066      -1.522133       2.141494                    0.993051       4.139772      12.488032       0.434657       1.415180      -0.677162      -0.021935      -0.025132      -0.002577       0.033457       0.006148      -0.005477      -0.001777      -0.005074       0.030815      -0.012386      -0.000246       0.012632              1.938444       2.063817       0.693045       0.151503       2.115921       0.139090       1.635593          -0.000001
           57              H       2.590098       8.894128      21.529933       0.125110       1.064688 0.76150756E+01  0.74062033E+02                                 1.741754                            1.627306      -1.001667       2.411927                    0.997389       3.489577       9.818080       0.482936       1.304054      -0.703512      -0.005943      -0.036854      -0.022625       0.043651       0.001891       0.008574       0.011759      -0.006222      -0.023795      -0.016986       0.001020       0.015965              1.797044       1.481556      -0.065454       0.076443       2.317384       0.394186       1.592193           0.000003
           58              H       0.831102      10.460550      21.599492       0.117267       1.202636 0.91332573E+01  0.91718343E+02                                 1.805459                            1.721296      -0.899415       2.449818                    0.998831       3.402318       9.309872       0.501370       1.216514      -0.725513      -0.032386      -0.011786      -0.018037       0.038898       0.000632       0.008917       0.009248       0.004948      -0.036274      -0.018688       0.004954       0.013735              1.825570       2.189563       0.009257       0.452856       1.605946       0.090261       1.681202          -0.000001
           59              H       6.731266      -4.573169      23.767909       0.123270       1.081636 0.77322666E+01  0.75390586E+02                                 1.753061                            1.634197      -0.987319       2.418051                    0.997594       3.477133       9.753490       0.485023       1.295189      -0.705637       0.037645       0.012544       0.018252       0.043676       0.003645       0.009558       0.009865       0.006850      -0.029274      -0.017294       0.000850       0.016444              1.813117       2.388620       0.055414       0.357281       1.493924       0.126144       1.556807           0.000001
           60              H       4.937313      -3.084155      23.831419       0.115598       1.198813 0.90467863E+01  0.90694172E+02                                 1.806084                            1.715869      -0.879219       2.458056                    0.998921       3.409857       9.342669       0.500629       1.220408      -0.724454       0.005689       0.030422       0.019744       0.036711      -0.000860       0.007535       0.010502      -0.003480      -0.029379      -0.017423       0.004825       0.012598              1.831295       1.611569      -0.061304       0.037785       2.149034       0.502613       1.733283          -0.000003
           61              H      -1.834301      11.816976      20.099443       0.142626       1.069744 0.78708155E+01  0.77152676E+02                                 1.749401                            1.661260      -1.040690       2.403023                    0.997478       3.413173       9.628095       0.475213       1.314881      -0.702345       0.032157      -0.018975       0.017789       0.041359      -0.010799       0.001615      -0.009883       0.007731       0.012120      -0.016270       0.001384       0.014885              1.776951       2.133890      -0.399896       0.208159       1.645870      -0.016000       1.551094          -0.000002
           62              H      -1.768052      -3.523261      21.632759       0.138719       1.062625 0.76830580E+01  0.74212891E+02                                 1.688961                            1.601298      -0.855628       2.483821                    0.999509       3.247151       8.838825       0.506663       1.251531      -0.717259       0.007102      -0.010782       0.038978       0.041061      -0.008538       0.004709      -0.009864       0.003447       0.032480      -0.015169      -0.002936       0.018105              1.726567       1.470819       0.015797      -0.081362       1.373381      -0.074542       2.335502          -0.000002
           63              H       9.690218      -0.958979      20.994634       0.130609       1.211385 0.90750882E+01  0.90783538E+02                                 1.794057                            1.702588      -1.064247       2.375867                    0.998125       3.359893       9.108654       0.511152       1.197842      -0.729970      -0.022864      -0.004855       0.033658       0.040978      -0.006041      -0.013400      -0.004402       0.014207       0.016778      -0.016642      -0.001760       0.018402              1.809395       1.669029       0.107363      -0.362118       1.654013      -0.317970       2.105144          -0.000002
           64              H       8.940591       0.802614      19.361516       0.134102       1.227414 0.90802910E+01  0.91287180E+02                                 1.846803                            1.731886      -1.009806       2.404296                    0.998463       3.391755       9.364015       0.491843       1.238711      -0.720395      -0.034773       0.020006       0.007598       0.040830      -0.013196      -0.010070      -0.003047       0.016172      -0.003476      -0.018526      -0.000422       0.018948              1.885839       2.196831      -0.537013       0.005938       1.911807      -0.035943       1.548879           0.000003
           65              H      11.062009       2.882863      14.915807       0.138262       1.179857 0.85095687E+01  0.83559964E+02                                 1.751298                            1.639504      -0.934196       2.445017                    0.998790       3.226755       8.596765       0.526583       1.184537      -0.733833      -0.020875       0.033930      -0.011209       0.041384      -0.013866      -0.003786      -0.012766      -0.014176      -0.003199      -0.020654       0.000292       0.020362              1.791524       1.802032      -0.525376       0.005338       2.112332      -0.081278       1.460207           0.000004
           66              H      12.845063       2.197568      13.364345       0.133881       1.118793 0.80964378E+01  0.78485295E+02                                 1.684725                            1.594694      -0.886831       2.464693                    0.999203       3.195887       8.447572       0.536438       1.177855      -0.735198       0.002951       0.023624      -0.033609       0.041187      -0.007970      -0.004067      -0.014269      -0.011160       0.020396      -0.018246      -0.000867       0.019113              1.707570       1.483393       0.100989      -0.253182       1.628561      -0.372247       2.010758           0.000002
           67              H      -0.251113      -2.239729      13.040746       0.130971       1.156178 0.85298872E+01  0.85002350E+02                                 1.819217                            1.712286      -0.980317       2.420046                    0.998238       3.447261       9.689277       0.476846       1.288964      -0.708413       0.014970      -0.002731      -0.035288       0.038429      -0.007610      -0.011298      -0.001400       0.001100       0.028858      -0.015811      -0.000445       0.016256              1.868750       1.463309      -0.003868      -0.172443       1.568040      -0.081523       2.574901           0.000001
           68              H      -1.435590      12.077770      14.664791       0.128097       1.163086 0.87510629E+01  0.88105853E+02                                 1.848521                            1.751078      -1.056347       2.382687                    0.997021       3.570271      10.214666       0.463000       1.313958      -0.702302       0.019741      -0.030588      -0.014230       0.039087      -0.012070      -0.010479       0.001129      -0.009682       0.008041      -0.017775       0.001913       0.015861              1.877269       1.785683      -0.487005      -0.011540       2.208880       0.173092       1.637243           0.000001
           69              H      -2.567315      -1.916127      18.055022       0.291948       0.659392 0.43525582E+01  0.38014032E+02                                 1.415222                            1.347808      -1.525771       2.214733                    0.998396       3.274148       9.699636       0.448089       1.565102      -0.650803      -0.008672       0.011554      -0.015145       0.020930      -0.001726      -0.001381      -0.000659       0.004864       0.006917      -0.004306       0.001007       0.003299              1.446558       1.342655      -0.183564       0.124527       1.397271      -0.231430       1.599748          -0.000001
           70              H      12.846642      -0.329421      16.446099       0.284040       0.696494 0.46255423E+01  0.40838149E+02                                 1.439905                            1.367392      -1.547759       2.197495                    0.998128       3.303786       9.700927       0.457666       1.515844      -0.658904       0.004905      -0.015231       0.013243       0.020771      -0.002674      -0.003184      -0.001443       0.001805       0.001368      -0.004903       0.000930       0.003972              1.471207       1.308726      -0.197336       0.052013       1.562220      -0.280407       1.542674          -0.000000
           71              H      10.134525      -3.649043      20.903905       0.119293       1.220010 0.94844839E+01  0.96200304E+02                                 1.830215                            1.761509      -0.954629       2.425345                    0.998217       3.415073       9.408130       0.492217       1.226838      -0.723589      -0.023323      -0.009249      -0.031541       0.040303       0.014378       0.008631      -0.000170       0.010978       0.020325      -0.019791       0.002681       0.017110              1.840597       1.676784       0.136323       0.264356       1.633997       0.089201       2.211008           0.000003
           72              H       7.563995      11.359550      22.899938       0.111569       1.092006 0.76610235E+01  0.75006560E+02                                 1.796486                            1.647263      -1.227047       2.290916                    0.995202       3.724810      10.693342       0.471002       1.328222      -0.696690      -0.032504      -0.026059      -0.003232       0.041786       0.011179       0.004692       0.003350       0.015410       0.031097      -0.018782       0.003595       0.015187              1.904817       2.207554       0.641869      -0.109722       1.960197      -0.066584       1.546699           0.000002
           73              H      -3.859943      -2.703267      24.938310       0.108320       1.119985 0.81361610E+01  0.81186978E+02                                 1.847058                            1.713492      -1.413159       2.202935                    0.992072       3.920074      11.509410       0.453590       1.353243      -0.690705       0.015269       0.009892       0.034333       0.038856       0.007252       0.004645       0.000136       0.005212       0.024850      -0.012184       0.001498       0.010686              1.920472       1.792790       0.266893       0.491015       1.568982       0.153226       2.399644          -0.000002
           74              H      -3.110828      -1.700367      22.966472       0.114102       1.054039 0.76537611E+01  0.75883637E+02                                 1.830584                            1.704850      -1.488186       2.164255                    0.991853       4.074436      12.273857       0.433815       1.424061      -0.675945       0.024087       0.024194       0.002033       0.034200       0.006306      -0.002502      -0.004343      -0.000674       0.023772      -0.010361      -0.000439       0.010801              1.909783       2.064640       0.661789       0.078153       2.022692       0.112571       1.642016          -0.000002
           75              H       8.345683       1.268725      16.034795       0.121728       1.179426 0.88835500E+01  0.89502585E+02                                 1.845602                            1.745097      -1.037575       2.388842                    0.997365       3.559306      10.085753       0.472904       1.285534      -0.708313      -0.008724      -0.030460      -0.023499       0.039448      -0.001352       0.006084       0.010398       0.002263      -0.023123      -0.015806       0.005573       0.010233              1.877573       1.612357      -0.044839       0.089941       2.080333       0.572775       1.940028           0.000003
           76              H       6.553352       2.761214      16.370492       0.130107       1.056438 0.74704240E+01  0.72470038E+02                                 1.744154                            1.619321      -1.119718       2.359181                    0.996053       3.531340       9.995879       0.479668       1.316292      -0.700299      -0.037794      -0.008178      -0.019011       0.043089       0.002172       0.007003       0.008277       0.005222      -0.021969      -0.013678       0.001455       0.012223              1.814835       2.366462       0.020877       0.405730       1.464804       0.133133       1.613239           0.000005
           77              H       8.878585       5.044623      18.789925       0.115388       1.148393 0.83603681E+01  0.83343069E+02                                 1.838322                            1.709542      -1.088933       2.361933                    0.996076       3.649219      10.440602       0.468701       1.310888      -0.701648       0.008491       0.035349       0.020166       0.041573       0.000326       0.012893       0.011686       0.001112      -0.022945      -0.020108       0.003436       0.016673              1.908543       1.558377      -0.031675       0.066258       2.406103       0.470152       1.761148           0.000004
           78              H      10.676842       3.517018      18.493544       0.118703       1.144868 0.86677041E+01  0.85999671E+02                                 1.750246                            1.679326      -0.928189       2.437677                    0.998525       3.381534       9.228040       0.505960       1.220105      -0.724240       0.033908       0.008484       0.018231       0.039422       0.000060       0.008037       0.010295       0.007503      -0.034154      -0.018773       0.005200       0.013573              1.762436       2.090354       0.012250       0.377818       1.538246       0.072799       1.658709           0.000002
           79              H      13.705788      -1.096344      11.667718       0.101886       1.085252 0.79025994E+01  0.79121732E+02                                 1.873177                            1.734772      -1.586909       2.106532                    0.991529       4.276048      13.020462       0.428385       1.428059      -0.674262      -0.018512      -0.025965       0.002528       0.031989       0.007468      -0.001953      -0.000613      -0.004702       0.013852      -0.010238       0.003426       0.006812              1.963954       2.034304       0.698345      -0.011530       2.240655       0.045417       1.616902          -0.000001
           80              H      -1.575341      -0.445740       9.571884       0.116154       1.229519 0.94158641E+01  0.96372802E+02                                 1.890028                            1.789301      -1.342471       2.241000                    0.992849       3.763908      10.792589       0.469325       1.275081      -0.708899      -0.013422      -0.015969      -0.037304       0.042741       0.007554       0.007731       0.005186       0.001956       0.034372      -0.013422      -0.003683       0.017105              1.932404       1.601960       0.264363       0.111704       1.885379       0.395017       2.309872           0.000000
           81              H       0.664094       2.356924      11.495333       0.108324       1.062503 0.74182803E+01  0.72463683E+02                                 1.795853                            1.644188      -1.309656       2.250561                    0.992880       3.882252      11.343930       0.458836       1.366567      -0.687779       0.027244       0.028126       0.006626       0.039714       0.009939       0.002955       0.006756      -0.008994       0.013815      -0.013301      -0.000872       0.014173              1.898673       1.900670       0.646819      -0.079628       2.207559      -0.095800       1.587790           0.000004
           82              H      -0.248719       1.710977      13.503463       0.118322       1.235228 0.94126350E+01  0.96265762E+02                                 1.913406                            1.804354      -1.059814       2.379817                    0.996724       3.595475      10.282715       0.461724       1.297070      -0.706358       0.016866       0.019154       0.029783       0.039222       0.014163       0.000890       0.006707      -0.007910       0.017926      -0.018180       0.002693       0.015487              1.957558       1.718930       0.226134       0.286318       1.746363       0.282814       2.407379           0.000004
           83              H      -2.273909      10.089654      18.133654       0.107770       1.209117 0.93004999E+01  0.94964811E+02                                 1.877806                            1.784443      -1.260370       2.274073                    0.993779       3.768807      10.818161       0.467218       1.283898      -0.707190      -0.031681      -0.013585       0.010775       0.036116       0.002996      -0.005767      -0.012767       0.001776      -0.032671      -0.018614       0.003383       0.015231              1.903256       2.539071       0.126003      -0.185992       1.638664       0.018703       1.532032          -0.000000
           84              H      -0.577727       8.563222      18.306038       0.113784       1.161783 0.87110684E+01  0.85554357E+02                                 1.690964                            1.623844      -0.946117       2.426254                    0.998323       3.261162       8.529878       0.549398       1.135138      -0.745905      -0.009056      -0.034939       0.016485       0.039680       0.003707      -0.008581      -0.009499      -0.002405      -0.038592      -0.018560       0.002586       0.015974              1.696035       1.492110      -0.003721       0.021139       2.136217      -0.298737       1.459778           0.000002
           85              H       2.021894      11.193786      16.651751       0.128547       1.104871 0.80409738E+01  0.77281416E+02                                 1.623103                            1.550565      -0.961125       2.430403                    0.998346       3.148449       8.102780       0.568378       1.121250      -0.749434       0.039544       0.010131      -0.016771       0.044132       0.005048      -0.008404      -0.009486       0.003721      -0.034621      -0.017362       0.000720       0.016641              1.635836       2.107362       0.046038      -0.258511       1.418919      -0.017743       1.381227           0.000006
           86              H       2.123864      -3.232176      16.585216       0.120603       1.163169 0.89155597E+01  0.89248142E+02                                 1.776846                            1.709550      -1.043620       2.386411                    0.997247       3.455860       9.529788       0.497748       1.229267      -0.721561       0.010200       0.036883      -0.014543       0.040938       0.004270      -0.009155      -0.008676      -0.000337      -0.041511      -0.019095       0.002655       0.016439              1.777816       1.554111       0.058092       0.012131       2.249770      -0.206041       1.529568           0.000001
           87              H       5.593904      10.546626       4.917498       0.135464       1.086756 0.80626682E+01  0.79464818E+02                                 1.763824                            1.677674      -1.028741       2.402794                    0.997725       3.450853       9.742594       0.474725       1.309084      -0.703526      -0.024126       0.026363       0.016091       0.039192      -0.011051      -0.010509       0.000479       0.000141       0.012956      -0.016003       0.000606       0.015397              1.790124       1.788108      -0.457123      -0.037044       2.016178       0.191053       1.566087          -0.000003
           88              H       6.500446       8.876095       6.520373       0.143770       1.106735 0.80685535E+01  0.79056367E+02                                 1.750062                            1.652771      -0.957865       2.439352                    0.998752       3.301445       9.111090       0.492384       1.269583      -0.713248      -0.012525       0.005103       0.038497       0.040803      -0.009889      -0.010819       0.000803       0.003456       0.030895      -0.016892      -0.000720       0.017612              1.791565       1.419069       0.004398      -0.084262       1.518546      -0.083845       2.437080          -0.000002
           89              H       9.589085       4.491319       5.836883       0.125921       1.209141 0.90300420E+01  0.90175629E+02                                 1.787216                            1.694347      -1.051916       2.378945                    0.998166       3.367837       9.107391       0.514470       1.192192      -0.731198      -0.003672      -0.023908       0.031538       0.039746      -0.007409      -0.003792      -0.014026      -0.012612       0.012722      -0.017157      -0.001345       0.018502              1.803408       1.627624       0.110081      -0.285939       1.700860      -0.405154       2.081739          -0.000003
           90              H      11.437069       3.951646       4.230984       0.135643       1.231478 0.90634290E+01  0.91029494E+02                                 1.847806                            1.728101      -0.993148       2.413732                    0.998554       3.377177       9.303944       0.493560       1.235597      -0.721211       0.023734      -0.032176       0.007737       0.040724      -0.014637      -0.002611      -0.010534      -0.009694      -0.004892      -0.018922       0.000028       0.018894              1.889547       2.044461      -0.564062      -0.039453       2.081630       0.002103       1.542550          -0.000002
           91              H       7.946001       0.266490      30.022145       0.141320       1.157588 0.83750503E+01  0.81997545E+02                                 1.738448                            1.633984      -0.941755       2.446860                    0.998717       3.200789       8.544102       0.523303       1.195472      -0.731386       0.036382      -0.017303      -0.011766       0.041970      -0.012193      -0.012273      -0.004641       0.019449      -0.000637      -0.020502       0.000242       0.020260              1.774445       2.201186      -0.455371      -0.089898       1.665295       0.002867       1.456855          -0.000006
           92              H       7.022834       1.960062      28.464634       0.136118       1.120633 0.81433738E+01  0.79096551E+02                                 1.690310                            1.602251      -0.912444       2.453867                    0.999073       3.201142       8.484579       0.533415       1.182191      -0.734132       0.022847       0.006405      -0.034462       0.041840      -0.006755      -0.014190      -0.005205       0.014237       0.022363      -0.018451      -0.001315       0.019766              1.711626       1.598592       0.108675      -0.328351       1.515727      -0.290784       2.020559          -0.000006
           93              H       2.303411       4.447179      28.141035       0.128206       1.166601 0.86807435E+01  0.86972192E+02                                 1.835147                            1.730734      -1.009293       2.403440                    0.997939       3.501503       9.900387       0.472441       1.294002      -0.707018      -0.004626       0.012697      -0.036439       0.038864      -0.007263       0.001039      -0.011084       0.002836       0.029843      -0.015245      -0.001243       0.016488              1.884731       1.591626       0.003815      -0.053102       1.467359      -0.162407       2.595208          -0.000004
           94              H       0.490095       4.980434      29.746934       0.127055       1.177047 0.89217918E+01  0.90266927E+02                                 1.863435                            1.768287      -1.074451       2.373840                    0.996827       3.593388      10.308776       0.460622       1.314270      -0.702204      -0.034100       0.017025      -0.014419       0.040750      -0.011296       0.001801      -0.009152       0.015177       0.008468      -0.017717       0.002320       0.015397              1.891373       2.322767      -0.419222       0.186550       1.691555       0.002989       1.659797          -0.000005
           95              H       8.203955       8.233315       2.945660       0.291075       0.657595 0.43378714E+01  0.37858042E+02                                 1.413783                            1.346494      -1.524601       2.215834                    0.998352       3.270357       9.688438       0.447776       1.567341      -0.650497       0.011970      -0.007997      -0.016249       0.021708      -0.002109      -0.000022      -0.001176      -0.004790       0.010219      -0.004917       0.000998       0.003919              1.444858       1.430047      -0.175077      -0.241696       1.305449       0.106513       1.599077          -0.000002
           96              H       9.832120       7.689842       1.318591       0.286217       0.698964 0.46691262E+01  0.41298839E+02                                 1.437741                            1.369310      -1.568612       2.184062                    0.998052       3.324292       9.754011       0.459838       1.505911      -0.660321      -0.016727       0.001865       0.012731       0.021103      -0.002336      -0.001537      -0.004576       0.001846       0.003844      -0.006146       0.001490       0.004657              1.467265       1.607419      -0.150544      -0.271841       1.264964       0.006599       1.529414          -0.000002
           97              H       8.432387       7.764628       7.829891       0.114038       1.011414 0.72647215E+01  0.71032473E+02                                 1.780594                            1.661427      -1.346288       2.236398                    0.992578       3.950690      11.785719       0.439636       1.424869      -0.676428       0.017991       0.030176       0.000145       0.035132       0.006937      -0.004017      -0.001753      -0.010522       0.014035      -0.011554       0.002416       0.009138              1.855566       1.772541       0.601168       0.102259       2.200549       0.096115       1.593609          -0.000002
           98              H       7.609162       6.830909       9.816851       0.108942       1.157375 0.84952075E+01  0.85522828E+02                                 1.872100                            1.738998      -1.460004       2.180786                    0.991593       3.937516      11.538085       0.455767       1.334920      -0.694416       0.009598       0.014546       0.034132       0.038323       0.005893       0.000559       0.003252      -0.008442       0.026530      -0.011720       0.001493       0.010227              1.942753       1.536532       0.248805       0.119262       1.858854       0.487648       2.432872           0.000001
           99              H       5.957186       3.797289       7.748236       0.115601       1.086598 0.75672778E+01  0.73881204E+02                                 1.795020                            1.640848      -1.216097       2.300334                    0.995239       3.686173      10.577022       0.470201       1.334223      -0.695716      -0.020696      -0.034057      -0.003885       0.040041       0.009436       0.002868       0.005195      -0.019417       0.031450      -0.018798       0.003406       0.015392              1.905967       1.819885       0.609689      -0.049192       2.365599      -0.111673       1.532416           0.000002
          100              H       6.927074       4.618075       5.812689       0.115549       1.223390 0.95259173E+01  0.96722665E+02                                 1.834107                            1.765362      -0.956392       2.423284                    0.998157       3.424157       9.437104       0.491692       1.226851      -0.723612      -0.005491      -0.023715      -0.029990       0.038625       0.012066      -0.001542       0.008322      -0.017247       0.018951      -0.019108       0.002649       0.016459              1.843657       1.599736       0.123161       0.031102       1.710804       0.275887       2.220430          -0.000001
          101              H      12.014513       3.411823       0.904263       0.121668       1.174016 0.88138912E+01  0.88640538E+02                                 1.843948                            1.741391      -1.004673       2.404027                    0.997694       3.536659      10.017837       0.472047       1.290198      -0.707557      -0.027901      -0.012516      -0.023189       0.038377      -0.002046       0.009704       0.007714      -0.000941      -0.023033      -0.016230       0.005938       0.010291              1.876060       2.080871       0.023875       0.565891       1.602700       0.164167       1.944608          -0.000003
          102              H      13.712822       1.858636       1.242984       0.126210       1.078759 0.76692416E+01  0.74838814E+02                                 1.761783                            1.634980      -1.233508       2.303153                    0.994846       3.575473      10.128532       0.480206       1.307085      -0.701998      -0.003464      -0.037565      -0.020421       0.042897       0.001766       0.007119       0.006826      -0.004247      -0.019627      -0.012299       0.001296       0.011003              1.834718       1.489954      -0.114864       0.075534       2.385989       0.426168       1.628213           0.000001
          103              H      -0.482853       4.427210       3.680563       0.112975       1.159306 0.84556551E+01  0.84443075E+02                                 1.842540                            1.713408      -1.083003       2.363464                    0.996103       3.650259      10.416944       0.471068       1.301983      -0.703586       0.033330       0.012894       0.019589       0.040754       0.000354       0.009403       0.013724      -0.001495      -0.023575      -0.019421       0.003317       0.016104              1.911902       2.397629       0.086338       0.463988       1.565719       0.134310       1.772360           0.000001
          104              H      13.930399       6.012063       3.384183       0.121833       1.134338 0.85496385E+01  0.84671000E+02                                 1.751151                            1.677032      -0.886277       2.460695                    0.998909       3.374972       9.249004       0.501364       1.233577      -0.721119       0.004008       0.034879       0.019113       0.039974      -0.000907       0.009334       0.009958      -0.007392      -0.032049      -0.018811       0.004824       0.013986              1.767185       1.542493      -0.071109       0.020874       2.092118       0.391628       1.666943          -0.000003
          105              H       3.704884       2.410724      26.768007       0.103682       1.080000 0.78418907E+01  0.78322838E+02                                 1.864221                            1.726479      -1.566100       2.117719                    0.991724       4.236889      12.864126       0.430235       1.425387      -0.674920      -0.023389      -0.023604       0.001781       0.033277       0.007612      -0.000914      -0.002147      -0.001785       0.014291      -0.010085       0.002820       0.007264              1.952898       2.030838       0.693781       0.040024       2.228668      -0.012675       1.599188          -0.000003
          106              H       4.242146       3.395215      24.711488       0.110649       1.233783 0.94629168E+01  0.96873387E+02                                 1.886552                            1.787103      -1.315631       2.249012                    0.993172       3.772613      10.781565       0.472739       1.265626      -0.710966      -0.013789      -0.014791      -0.035318       0.040697       0.007272       0.004321       0.007633      -0.005838       0.033849      -0.013502      -0.003102       0.016605              1.927060       1.804333       0.290202       0.369568       1.663820       0.154176       2.313028          -0.000001
          107              H       6.764945       5.951846      26.565379       0.111537       1.060771 0.73684056E+01  0.71859224E+02                                 1.793699                            1.638804      -1.309198       2.251560                    0.993043       3.870238      11.301671       0.459500       1.366821      -0.687709       0.025189       0.030202       0.004493       0.039583       0.010051       0.006559       0.003669       0.003463       0.013913      -0.012655      -0.001190       0.013845              1.899181       2.069017       0.665682      -0.085826       2.039587      -0.095118       1.588941           0.000001
          108              H       6.228611       4.961142      28.612825       0.118490       1.230974 0.94133719E+01  0.96190025E+02                                 1.901801                            1.799092      -1.044789       2.384974                    0.996791       3.585119      10.219081       0.464867       1.289415      -0.708030       0.018404       0.018281       0.030937       0.040373       0.015215       0.006500       0.001042       0.002095       0.016512      -0.018587       0.003004       0.015583              1.941176       1.705789       0.228911       0.255082       1.756784       0.307466       2.360954          -0.000001
          109              H       3.907379       9.948351       2.994049       0.106301       1.202082 0.92715405E+01  0.94509740E+02                                 1.863863                            1.776424      -1.230771       2.286798                    0.994031       3.755327      10.738589       0.470770       1.276358      -0.708873      -0.009504      -0.033337       0.010229       0.036143       0.002186      -0.011094      -0.007401      -0.001986      -0.034252      -0.018371       0.003867       0.014503              1.885220       1.612674       0.034555       0.041599       2.525674      -0.163889       1.517312          -0.000004
          110              H       2.177748      11.458789       3.127118       0.122570       1.145547 0.85515657E+01  0.83728727E+02                                 1.686903                            1.618690      -0.972106       2.421476                    0.998222       3.230428       8.478723       0.544458       1.148982      -0.742510      -0.036295      -0.013852       0.014742       0.041552       0.005317      -0.007624      -0.009359       0.002740      -0.042172      -0.018833       0.001797       0.017036              1.694131       2.151013       0.065190      -0.270281       1.495565      -0.001122       1.435815          -0.000004
          111              H       4.577190      14.316352       1.509122       0.127258       1.101853 0.79943438E+01  0.76647086E+02                                 1.613641                            1.540681      -0.932797       2.441648                    0.998553       3.139852       8.045274       0.573746       1.113458      -0.751472       0.005977       0.038116      -0.018119       0.042625       0.004281      -0.009281      -0.009599      -0.005153      -0.031693      -0.017269       0.000678       0.016590              1.626175       1.406091      -0.019125       0.006807       2.089352      -0.272042       1.383082          -0.000006
          112              H       6.334102      12.736686       1.457709       0.116112       1.179880 0.90618322E+01  0.91043881E+02                                 1.790169                            1.719998      -1.044778       2.381239                    0.997244       3.485265       9.615199       0.497966       1.224253      -0.722603       0.033966       0.014093      -0.015894       0.040062       0.003855      -0.007021      -0.010489      -0.001435      -0.038721      -0.018455       0.002580       0.015875              1.794423       2.251544       0.114068      -0.223805       1.582815      -0.011151       1.548910          -0.000005
          113              H       6.196728      14.391853       4.959839       0.140323       1.230216 0.90497711E+01  0.90894090E+02                                 1.854409                            1.732670      -1.028972       2.404923                    0.998053       3.346218       9.230691       0.490210       1.244015      -0.719703      -0.026336       0.026105      -0.015643       0.040246      -0.014497      -0.000462      -0.011906      -0.002228       0.004579      -0.019141       0.000607       0.018534              1.893032       2.164313      -0.591687       0.093806       1.923475      -0.083579       1.591308          -0.000003
          114              H       8.028554      13.784954       3.441644       0.138547       1.150309 0.85100660E+01  0.84231733E+02                                 1.774798                            1.681089      -0.946342       2.442540                    0.998688       3.318807       9.110299       0.496917       1.245316      -0.718983       0.000234       0.021138      -0.036357       0.042056      -0.008729      -0.002267      -0.015860      -0.007501       0.030702      -0.019399      -0.002270       0.021669              1.796443       1.555176       0.037824      -0.167922       1.541210      -0.294114       2.292944          -0.000005
          115              H      12.040821      10.330757       3.465838       0.130538       1.123410 0.82387605E+01  0.80435267E+02                                 1.707443                            1.624030      -0.900588       2.454771                    0.999224       3.241825       8.677399       0.522593       1.200488      -0.729692       0.020303       0.007054      -0.034141       0.040343      -0.004993      -0.013622      -0.005375       0.006202       0.021373      -0.016272      -0.001271       0.017543              1.730509       1.497445       0.055312      -0.256259       1.512513      -0.207458       2.181570          -0.000006
          116              H      12.797325       8.520694       4.971936       0.127630       1.174808 0.86710712E+01  0.86230081E+02                                 1.791336                            1.689123      -1.010959       2.397642                    0.998421       3.418666       9.407104       0.499159       1.233904      -0.720626       0.025690      -0.023490      -0.012377       0.036945      -0.012547      -0.010460      -0.000559       0.007318       0.005279      -0.016730      -0.000176       0.016906              1.821419       1.891756      -0.536374      -0.108080       2.033708       0.083547       1.538792          -0.000004
          117              H      11.699699       7.331109      10.140450       0.133847       1.119486 0.81453064E+01  0.79615823E+02                                 1.729825                            1.633490      -0.921691       2.449785                    0.999015       3.284926       8.914199       0.510103       1.228448      -0.722593       0.024379      -0.026438       0.014750       0.038870      -0.012020       0.000375      -0.010608      -0.005637       0.007160      -0.016054      -0.000693       0.016748              1.757252       2.037828      -0.491828       0.087685       1.749745      -0.095951       1.484184           0.000000
          118              H       9.910930       7.940999      11.691912       0.145072       1.057555 0.75716635E+01  0.72347921E+02                                 1.640804                            1.557403      -0.870867       2.480984                    0.999491       3.109401       8.222550       0.533617       1.201274      -0.729879      -0.000053      -0.021241       0.035790       0.041619      -0.006515      -0.001576      -0.014302      -0.005576       0.024461      -0.015952      -0.002806       0.018758              1.667039       1.427614       0.037956      -0.144550       1.434205      -0.253015       2.139298           0.000001
          119              H       5.944784      11.465185      11.670742       0.129530       1.212426 0.91634470E+01  0.92470850E+02                                 1.839918                            1.746126      -1.052538       2.383482                    0.997860       3.445384       9.576437       0.486448       1.247738      -0.718019      -0.018768      -0.004366       0.035606       0.040486      -0.007855      -0.014846      -0.004336       0.009491       0.032196      -0.019420      -0.001557       0.020977              1.857503       1.583385       0.039180      -0.270806       1.622540      -0.214269       2.366584           0.000002
          120              H       5.103963      13.198672      10.098110       0.130204       1.302844 0.97983747E+01  0.10039806E+03                                 1.921254                            1.798847      -1.083039       2.367589                    0.997559       3.483078       9.707870       0.482691       1.238413      -0.720442      -0.029195       0.022527       0.011768       0.038708      -0.014845      -0.010722      -0.001826       0.011474       0.004163      -0.019589       0.000563       0.019027              1.955389       2.158606      -0.624743      -0.071529       2.070672       0.052606       1.636890           0.000003
          121              H       8.492095      11.675365       6.795584       0.287814       0.683260 0.44832143E+01  0.39227220E+02                                 1.415566                            1.341773      -1.539215       2.205251                    0.998347       3.243861       9.445788       0.464845       1.505913      -0.660766       0.008359      -0.014876       0.013094       0.021509      -0.004025      -0.001285      -0.000571       0.003867      -0.002394      -0.004447      -0.000527       0.004973              1.445859       1.316109      -0.196005       0.119426       1.431676      -0.254085       1.589793          -0.000002
          122              H       9.463981      10.140022       8.356118       0.286624       0.683591 0.45607019E+01  0.40241234E+02                                 1.438757                            1.371028      -1.550955       2.196798                    0.998415       3.327826       9.862228       0.449132       1.545582      -0.653798      -0.008271       0.015403      -0.013334       0.021987      -0.002874      -0.003239      -0.002128      -0.000596      -0.003455      -0.005623       0.002006       0.003617              1.467067       1.331085      -0.157625       0.090805       1.497917      -0.240432       1.572199          -0.000002
          123              H      11.394581      13.911832       3.979968       0.109216       1.304282 0.98184588E+01  0.10095631E+03                                 1.940660                            1.808484      -1.096138       2.352121                    0.996268       3.622471      10.213162       0.476868       1.249158      -0.716745       0.016871       0.016497       0.029747       0.037969       0.012912       0.002587       0.004648      -0.012565       0.021723      -0.017982       0.003399       0.014583              2.008365       1.758077       0.221095       0.403022       1.693028       0.218176       2.573990          -0.000000
          124              H      12.051648      14.947410       2.029300       0.119580       1.089453 0.75444457E+01  0.73617118E+02                                 1.795739                            1.636173      -1.294114       2.267636                    0.993940       3.709799      10.648666       0.471729       1.330646      -0.696046       0.024331       0.031591       0.001401       0.039899       0.008310       0.001818       0.003988      -0.011704       0.011640      -0.012107       0.001169       0.010939              1.903593       1.789238       0.642891       0.028065       2.331564      -0.036044       1.589977           0.000001
          125              H       4.682259       6.170303      30.079606       0.110252       1.223301 0.92126201E+01  0.94412608E+02                                 1.930365                            1.803601      -1.413359       2.204424                    0.991706       3.907636      11.460958       0.451367       1.324126      -0.697533      -0.013233      -0.013202      -0.034407       0.039157       0.008614       0.003632       0.003042      -0.004809       0.024331      -0.013054       0.001633       0.011421              1.994781       1.599951       0.251939       0.179044       1.844897       0.424839       2.539495          -0.000002
          126              H       9.339599      11.145971       1.847842       0.106500       1.101072 0.80683328E+01  0.80950448E+02                                 1.871089                            1.739187      -1.503607       2.146383                    0.993236       4.170665      12.585034       0.434241       1.405854      -0.679006      -0.018045      -0.027525      -0.001536       0.032948       0.006028      -0.001022      -0.005983      -0.000399       0.029001      -0.011477      -0.000933       0.012410              1.954213       1.928405       0.670837       0.100633       2.274445       0.142769       1.659789          -0.000003
          127              H      -2.353155       8.406774       9.042632       0.099214       1.089107 0.80652537E+01  0.80396036E+02                                 1.814983                            1.706482      -1.417752       2.188215                    0.992834       4.028389      11.865847       0.453809       1.353994      -0.689814      -0.000770       0.026685       0.023538       0.035591      -0.008551       0.001624       0.007361      -0.001647       0.000511      -0.012031       0.001317       0.010714              1.867868       1.561407      -0.047267       0.075745       2.112647       0.613076       1.929550          -0.000001
          128              H      -0.574872       6.929183       8.994244       0.113054       1.281788 0.97915301E+01  0.10070803E+03                                 1.911389                            1.800137      -1.288156       2.263454                    0.993994       3.710372      10.495702       0.479844       1.241058      -0.717215       0.031186       0.008402       0.020598       0.038307       0.004137       0.008367       0.007696       0.003449      -0.014657      -0.011901      -0.001861       0.013761              1.945387       2.213743      -0.075613       0.522220       1.628564       0.146932       1.993853           0.000002
          129              H      13.665238       4.821082       6.106045       0.112553       1.289101 0.98213058E+01  0.10123290E+03                                 1.929058                            1.810831      -1.294108       2.261101                    0.993774       3.734717      10.624569       0.474609       1.252039      -0.714634      -0.002989      -0.031761      -0.021992       0.038747       0.002824       0.006636       0.009339      -0.006041      -0.011170      -0.011574      -0.001846       0.013421              1.966784       1.660967      -0.135518       0.088949       2.191074       0.559478       2.048310           0.000001
          130              H      12.014908       6.437094       6.063705       0.102298       1.076711 0.79722626E+01  0.79341874E+02                                 1.812069                            1.705249      -1.424139       2.189239                    0.992214       4.016459      11.871430       0.449946       1.367808      -0.687174      -0.025747      -0.000073      -0.024825       0.035766      -0.008446       0.008193       0.002558       0.006291       0.002392      -0.013061       0.001293       0.011768              1.865241       2.088076      -0.002941       0.593617       1.567070       0.128943       1.940578          -0.000002
          131              H       6.210629       8.188141      11.144515       0.109307       1.299956 0.99285345E+01  0.10237759E+03                                 1.939037                            1.821444      -1.051272       2.372791                    0.996658       3.615305      10.208867       0.474033       1.253077      -0.716152      -0.018178      -0.014019      -0.030536       0.038203       0.013894       0.005881       0.001431       0.006287       0.021797      -0.018145       0.003398       0.014747              1.995806       1.663717       0.206843       0.191681       1.779916       0.364576       2.543785           0.000003
          132              H       5.306796       7.294555      13.083086       0.120055       1.086371 0.74904806E+01  0.73055432E+02                                 1.800479                            1.636473      -1.279997       2.272525                    0.993924       3.732685      10.757869       0.468408       1.340724      -0.693822      -0.026714      -0.029889      -0.000765       0.040095       0.010557       0.002672       0.001317       0.004847       0.013315      -0.013074       0.002964       0.010110              1.911404       2.143259       0.700187      -0.036712       2.007921       0.028250       1.583031           0.000004
          133              H       7.795678       9.576878      15.266625       0.101446       1.210471 0.91007516E+01  0.92921745E+02                                 1.909110                            1.785112      -1.410917       2.200112                    0.991730       3.942652      11.517983       0.456858       1.313061      -0.699449       0.012747       0.010538       0.033372       0.037246       0.008609       0.003376       0.001697       0.002106       0.022856      -0.012531       0.002358       0.010173              1.973773       1.791714       0.260454       0.416615       1.607303       0.163273       2.522303           0.000002
          134              H       8.744138      10.551490      13.315957       0.113501       1.077875 0.77943733E+01  0.77612022E+02                                 1.851857                            1.715066      -1.522133       2.141494                    0.993051       4.139772      12.488033       0.434657       1.415180      -0.677162       0.021935       0.025132       0.002577       0.033457       0.006148      -0.005477      -0.001777      -0.005074       0.030815      -0.012386      -0.000246       0.012632              1.938444       2.063817       0.693045       0.151503       2.115922       0.139090       1.635593          -0.000000
          135              H       6.334237       1.118133       8.712985       0.125110       1.064688 0.76150768E+01  0.74062048E+02                                 1.741755                            1.627306      -1.001667       2.411927                    0.997389       3.489577       9.818080       0.482936       1.304054      -0.703512       0.005943       0.036854       0.022625       0.043651       0.001891       0.008574       0.011759      -0.006222      -0.023795      -0.016986       0.001020       0.015965              1.797044       1.481556      -0.065454       0.076443       2.317385       0.394186       1.592193           0.000003
          136              H       8.093233      -0.448289       8.643426       0.117267       1.202636 0.91332576E+01  0.91718349E+02                                 1.805459                            1.721297      -0.899415       2.449818                    0.998831       3.402318       9.309873       0.501370       1.216514      -0.725513       0.032386       0.011786       0.018037       0.038898       0.000632       0.008917       0.009248       0.004948      -0.036274      -0.018688       0.004954       0.013735              1.825571       2.189564       0.009257       0.452856       1.605946       0.090261       1.681202          -0.000000
          137              H       2.193069      14.585430       6.475009       0.123270       1.081636 0.77322666E+01  0.75390586E+02                                 1.753061                            1.634197      -0.987319       2.418051                    0.997594       3.477133       9.753490       0.485023       1.295189      -0.705637      -0.037645      -0.012544      -0.018252       0.043676       0.003645       0.009558       0.009865       0.006850      -0.029274      -0.017294       0.000850       0.016444              1.813117       2.388620       0.055414       0.357281       1.493924       0.126144       1.556807           0.000002
          138              H       3.987022      13.096416       6.411499       0.115598       1.198813 0.90467843E+01  0.90694139E+02                                 1.806083                            1.715868      -0.879219       2.458056                    0.998921       3.409857       9.342666       0.500629       1.220407      -0.724454      -0.005689      -0.030422      -0.019744       0.036711      -0.000860       0.007535       0.010502      -0.003480      -0.029379      -0.017423       0.004825       0.012598              1.831294       1.611568      -0.061304       0.037785       2.149033       0.502613       1.733283          -0.000002
          139              H      10.758636      -1.804715      10.143475       0.142625       1.069744 0.78708151E+01  0.77152670E+02                                 1.749401                            1.661260      -1.040690       2.403023                    0.997478       3.413173       9.628095       0.475213       1.314882      -0.702345      -0.032157       0.018975      -0.017789       0.041359      -0.010799       0.001615      -0.009883       0.007731       0.012120      -0.016270       0.001384       0.014885              1.776951       2.133890      -0.399896       0.208159       1.645870      -0.016000       1.551094          -0.000001
          140              H      10.692387      13.535522       8.610159       0.138719       1.062625 0.76830580E+01  0.74212893E+02                                 1.688961                            1.601299      -0.855628       2.483821                    0.999509       3.247151       8.838826       0.506663       1.251532      -0.717259      -0.007102       0.010782      -0.038978       0.041061      -0.008538       0.004709      -0.009864       0.003447       0.032480      -0.015169      -0.002936       0.018105              1.726567       1.470819       0.015797      -0.081362       1.373381      -0.074542       2.335502          -0.000002
          141              H      -0.765883      10.971240       9.248284       0.130609       1.211385 0.90750878E+01  0.90783530E+02                                 1.794057                            1.702588      -1.064247       2.375867                    0.998125       3.359893       9.108653       0.511152       1.197842      -0.729970       0.022864       0.004855      -0.033658       0.040978      -0.006041      -0.013400      -0.004402       0.014207       0.016778      -0.016642      -0.001760       0.018402              1.809395       1.669029       0.107363      -0.362118       1.654013      -0.317970       2.105143          -0.000001
          142              H      -0.016256       9.209647      10.881402       0.134102       1.227415 0.90802946E+01  0.91287232E+02                                 1.846804                            1.731887      -1.009807       2.404296                    0.998463       3.391755       9.364018       0.491842       1.238712      -0.720395       0.034773      -0.020006      -0.007598       0.040830      -0.013196      -0.010070      -0.003047       0.016172      -0.003476      -0.018526      -0.000422       0.018948              1.885840       2.196833      -0.537013       0.005938       1.911808      -0.035943       1.548880           0.000003
          143              H      -2.137674       7.129398      15.327111       0.138263       1.179855 0.85095560E+01  0.83559807E+02                                 1.751296                            1.639503      -0.934194       2.445018                    0.998790       3.226753       8.596758       0.526583       1.184537      -0.733833       0.020874      -0.033930       0.011209       0.041384      -0.013866      -0.003786      -0.012766      -0.014176      -0.003199      -0.020654       0.000292       0.020362              1.791522       1.802030      -0.525376       0.005338       2.112330      -0.081278       1.460206           0.000004
          144              H      -3.920728       7.814693      16.878573       0.133881       1.118792 0.80964265E+01  0.78485155E+02                                 1.684723                            1.594693      -0.886829       2.464694                    0.999203       3.195885       8.447564       0.536439       1.177855      -0.735198      -0.002951      -0.023624       0.033609       0.041187      -0.007970      -0.004067      -0.014269      -0.011160       0.020396      -0.018245      -0.000867       0.019113              1.707569       1.483391       0.100989      -0.253182       1.628560      -0.372246       2.010756           0.000002
          145              H       9.175448      12.251990      17.202172       0.130971       1.156178 0.85298872E+01  0.85002350E+02                                 1.819217                            1.712286      -0.980317       2.420046                    0.998238       3.447261       9.689277       0.476846       1.288964      -0.708413      -0.014970       0.002731       0.035288       0.038429      -0.007610      -0.011298      -0.001400       0.001100       0.028858      -0.015811      -0.000445       0.016256              1.868750       1.463309      -0.003868      -0.172443       1.568040      -0.081523       2.574901           0.000001
          146              H      10.359925      -2.065509      15.578127       0.128097       1.163086 0.87510629E+01  0.88105853E+02                                 1.848521                            1.751078      -1.056347       2.382687                    0.997021       3.570271      10.214666       0.463000       1.313958      -0.702302      -0.019741       0.030588       0.014230       0.039087      -0.012070      -0.010479       0.001129      -0.009682       0.008041      -0.017775       0.001913       0.015861              1.877269       1.785683      -0.487005      -0.011540       2.208880       0.173092       1.637243           0.000001
          147              H      11.491650      11.928388      12.187896       0.291948       0.659392 0.43525574E+01  0.38014025E+02                                 1.415222                            1.347808      -1.525771       2.214733                    0.998396       3.274148       9.699637       0.448089       1.565103      -0.650803       0.008672      -0.011554       0.015145       0.020930      -0.001726      -0.001381      -0.000659       0.004864       0.006918      -0.004306       0.001007       0.003299              1.446558       1.342655      -0.183564       0.124527       1.397271      -0.231430       1.599748          -0.000000
          148              H      -3.922307      10.341682      13.796819       0.284040       0.696494 0.46255415E+01  0.40838142E+02                                 1.439905                            1.367392      -1.547759       2.197495                    0.998128       3.303786       9.700928       0.457665       1.515844      -0.658904      -0.004905       0.015231      -0.013243       0.020771      -0.002674      -0.003184      -0.001443       0.001805       0.001368      -0.004903       0.000930       0.003972              1.471207       1.308726      -0.197336       0.052013       1.562220      -0.280407       1.542674          -0.000000
          149              H      -1.210190      13.661304       9.339013       0.119293       1.220010 0.94844823E+01  0.96200292E+02                                 1.830215                            1.761509      -0.954628       2.425346                    0.998217       3.415072       9.408130       0.492216       1.226839      -0.723589       0.023323       0.009249       0.031541       0.040303       0.014378       0.008631      -0.000170       0.010978       0.020325      -0.019791       0.002681       0.017110              1.840597       1.676785       0.136323       0.264356       1.633998       0.089201       2.211009           0.000004
          150              H       1.360340      -1.347289       7.342980       0.111569       1.092006 0.76610235E+01  0.75006560E+02                                 1.796486                            1.647263      -1.227047       2.290916                    0.995202       3.724810      10.693342       0.471002       1.328222      -0.696690       0.032504       0.026059       0.003232       0.041786       0.011179       0.004692       0.003350       0.015410       0.031097      -0.018782       0.003595       0.015187              1.904817       2.207554       0.641869      -0.109722       1.960197      -0.066584       1.546699           0.000002
          151              H      12.784278      12.715528       5.304608       0.108320       1.119984 0.81361601E+01  0.81186970E+02                                 1.847058                            1.713492      -1.413159       2.202935                    0.992072       3.920074      11.509411       0.453590       1.353244      -0.690705      -0.015269      -0.009892      -0.034333       0.038856       0.007252       0.004645       0.000136       0.005212       0.024850      -0.012184       0.001498       0.010686              1.920472       1.792790       0.266893       0.491015       1.568982       0.153226       2.399645          -0.000001
          152              H      12.035163      11.712628       7.276446       0.114102       1.054038 0.76537601E+01  0.75883627E+02                                 1.830584                            1.704850      -1.488186       2.164255                    0.991853       4.074436      12.273858       0.433815       1.424061      -0.675945      -0.024087      -0.024194      -0.002033       0.034200       0.006306      -0.002502      -0.004343      -0.000674       0.023772      -0.010361      -0.000439       0.010801              1.909783       2.064640       0.661789       0.078153       2.022692       0.112571       1.642016          -0.000002
          153              H       0.578652       8.743536      14.208123       0.121728       1.179426 0.88835557E+01  0.89502655E+02                                 1.845603                            1.745097      -1.037575       2.388842                    0.997365       3.559307      10.085756       0.472904       1.285534      -0.708313       0.008724       0.030460       0.023499       0.039448      -0.001352       0.006085       0.010398       0.002263      -0.023123      -0.015806       0.005573       0.010233              1.877573       1.612357      -0.044839       0.089941       2.080334       0.572776       1.940028           0.000003
          154              H       2.370983       7.251047      13.872426       0.130107       1.056438 0.74704233E+01  0.72470028E+02                                 1.744153                            1.619321      -1.119718       2.359181                    0.996053       3.531340       9.995878       0.479668       1.316291      -0.700299       0.037794       0.008178       0.019011       0.043089       0.002172       0.007003       0.008277       0.005222      -0.021969      -0.013678       0.001455       0.012223              1.814835       2.366462       0.020877       0.405730       1.464804       0.133133       1.613238           0.000005
          155              H       0.045750       4.967638      11.452993       0.115388       1.148393 0.83603687E+01  0.83343073E+02                                 1.838322                            1.709542      -1.088933       2.361933                    0.996076       3.649219      10.440601       0.468702       1.310888      -0.701648      -0.008491      -0.035349      -0.020166       0.041573       0.000326       0.012893       0.011686       0.001112      -0.022945      -0.020108       0.003436       0.016673              1.908542       1.558376      -0.031675       0.066258       2.406102       0.470152       1.761148           0.000004
          156              H      -1.752507       6.495243      11.749374       0.118704       1.144868 0.86677026E+01  0.85999651E+02                                 1.750245                            1.679325      -0.928189       2.437677                    0.998525       3.381534       9.228039       0.505960       1.220104      -0.724240      -0.033908      -0.008484      -0.018231       0.039422       0.000060       0.008037       0.010295       0.007503      -0.034154      -0.018773       0.005200       0.013573              1.762436       2.090353       0.012250       0.377817       1.538246       0.072799       1.658709           0.000002
          157              H      -4.781453      11.108605      18.575200       0.101886       1.085252 0.79025994E+01  0.79121732E+02                                 1.873177                            1.734772      -1.586909       2.106532                    0.991529       4.276048      13.020462       0.428385       1.428059      -0.674262       0.018512       0.025965      -0.002528       0.031989       0.007468      -0.001953      -0.000613      -0.004702       0.013852      -0.010238       0.003426       0.006812              1.963954       2.034304       0.698345      -0.011530       2.240655       0.045417       1.616902          -0.000001
          158              H      10.499676      10.458001      20.671034       0.116154       1.229519 0.94158602E+01  0.96372758E+02                                 1.890029                            1.789301      -1.342471       2.241000                    0.992849       3.763907      10.792588       0.469325       1.275082      -0.708899       0.013422       0.015969       0.037304       0.042741       0.007554       0.007731       0.005186       0.001956       0.034372      -0.013422      -0.003683       0.017105              1.932404       1.601960       0.264363       0.111704       1.885380       0.395017       2.309872           0.000000
          159              H       8.260241       7.655337      18.747585       0.108324       1.062503 0.74182812E+01  0.72463692E+02                                 1.795852                            1.644188      -1.309656       2.250561                    0.992880       3.882252      11.343929       0.458837       1.366567      -0.687779      -0.027244      -0.028126      -0.006626       0.039714       0.009939       0.002955       0.006756      -0.008994       0.013815      -0.013301      -0.000872       0.014173              1.898673       1.900670       0.646819      -0.079628       2.207559      -0.095800       1.587790           0.000003
          160              H       9.173054       8.301284      16.739455       0.118322       1.235228 0.94126338E+01  0.96265742E+02                                 1.913405                            1.804353      -1.059814       2.379817                    0.996724       3.595475      10.282713       0.461724       1.297069      -0.706358      -0.016866      -0.019154      -0.029783       0.039222       0.014163       0.000890       0.006707      -0.007910       0.017926      -0.018180       0.002693       0.015487              1.957557       1.718930       0.226134       0.286317       1.746363       0.282813       2.407379           0.000004
          161              H      11.198244      -0.077393      12.109264       0.107770       1.209117 0.93004999E+01  0.94964811E+02                                 1.877806                            1.784443      -1.260370       2.274073                    0.993779       3.768807      10.818161       0.467218       1.283898      -0.707190       0.031681       0.013585      -0.010775       0.036116       0.002996      -0.005767      -0.012767       0.001776      -0.032671      -0.018614       0.003383       0.015231              1.903256       2.539071       0.126003      -0.185992       1.638664       0.018703       1.532032          -0.000000
          162              H       9.502062       1.449039      11.936880       0.113785       1.161783 0.87110687E+01  0.85554363E+02                                 1.690964                            1.623844      -0.946116       2.426254                    0.998323       3.261162       8.529879       0.549398       1.135138      -0.745905       0.009056       0.034939      -0.016485       0.039680       0.003706      -0.008581      -0.009499      -0.002405      -0.038592      -0.018560       0.002586       0.015974              1.696035       1.492110      -0.003721       0.021139       2.136217      -0.298737       1.459778           0.000002
          163              H       6.902441      -1.181525      13.591167       0.128547       1.104872 0.80409789E+01  0.77281477E+02                                 1.623104                            1.550565      -0.961126       2.430402                    0.998346       3.148450       8.102783       0.568378       1.121250      -0.749434      -0.039544      -0.010131       0.016771       0.044132       0.005048      -0.008404      -0.009486       0.003721      -0.034621      -0.017362       0.000720       0.016641              1.635836       2.107363       0.046038      -0.258511       1.418919      -0.017743       1.381227           0.000006
          164              H       6.800471      13.244437      13.657702       0.120603       1.163169 0.89155596E+01  0.89248139E+02                                 1.776846                            1.709550      -1.043620       2.386411                    0.997247       3.455860       9.529787       0.497748       1.229267      -0.721561      -0.010200      -0.036883       0.014543       0.040938       0.004270      -0.009155      -0.008676      -0.000337      -0.041511      -0.019095       0.002655       0.016439              1.777816       1.554111       0.058092       0.012131       2.249769      -0.206041       1.529568           0.000002
          165              C       2.127111       0.377784      26.801274       0.181904      34.986885 0.39781262E+03  0.92042518E+04                                 9.661291                            6.896247      -0.109455       1.978265                    0.999681      26.656893      77.583073       0.590497       0.448310      -1.038277      -0.046821       0.043697      -0.011205       0.065016      -0.039311      -0.009243      -0.004506       0.010854       0.003902      -0.042395       0.002929       0.039467             11.882796       7.914350      -3.336429       2.205363      10.642814      -4.950521      17.091225          -0.000005
          166              C       2.703685       0.149792      25.531071      -0.178517      32.583771 0.47148765E+03  0.11354412E+05                                 8.906041                            7.283541       0.042675       1.978992                    0.999201      30.626478      90.213740       0.602790       0.421936      -1.056720      -0.007774      -0.001166      -0.031319       0.032291       0.008418      -0.006581       0.018188       0.016643      -0.005009      -0.026219       0.012259       0.013961              9.747933       7.426012      -3.294499       0.271091      10.549966      -0.975069      11.267821          -0.000009
          167              C       2.214175       1.068725      24.647978      -0.182162      32.573169 0.47125352E+03  0.11325101E+05                                 8.860698                            7.260568       0.126180       2.008087                    0.999048      30.371741      88.798549       0.607576       0.419486      -1.060340       0.007535      -0.030654      -0.004938       0.031950       0.007127      -0.015426       0.013463       0.010181      -0.018932      -0.025777       0.007646       0.018131              9.663914       6.634377      -2.213673       0.039464       9.532022      -1.653970      12.825343          -0.000007
          168              C       1.323382       1.915057      25.391954       0.206672      33.853566 0.39148225E+03  0.90212957E+04                                 9.461200                            6.843146      -0.131298       1.976440                    0.999689      26.323005      76.450253       0.592541       0.448571      -1.038154      -0.013062      -0.030338       0.054297       0.063554      -0.014771      -0.016691      -0.015291      -0.001015       0.042288      -0.032758       0.007717       0.025041             11.389725       8.435142      -4.869716       1.318286      14.208829      -4.442986      11.525205          -0.000005
          169              C       0.739978       3.129375      24.950407      -0.079399      46.684039 0.49421864E+03  0.11940699E+05                                11.213306                            7.439522       0.058552       2.016884                    0.999188      28.467204      81.687579       0.603661       0.419954      -1.067006       0.007654       0.005423      -0.034880       0.036120       0.041301       0.011772      -0.003611       0.000842       0.093895      -0.058272       0.022389       0.035884             14.128470      13.070777      -4.373042      -4.000387      13.896272      -3.554686      15.418361          -0.000006
          170              C      -0.213810       3.835947      25.655067       0.180785      36.545605 0.39855551E+03  0.91988981E+04                                 9.804448                            6.810819      -0.070100       1.982051                    0.999697      26.732482      76.971775       0.608020       0.436457      -1.048306      -0.032103      -0.007689       0.042801       0.054052      -0.002776       0.003284      -0.003135      -0.004453      -0.005860      -0.004946      -0.001746       0.006692             11.973786      14.621685      -5.355946      -5.939363       9.592447       1.315550      11.707228          -0.000005
          171              C      -0.885411       5.031024      25.189326      -0.188517      34.074193 0.47687986E+03  0.11477316E+05                                 9.046688                            7.243487       0.164093       2.002237                    0.999813      30.917512      90.023670       0.616818       0.412589      -1.066325      -0.011986      -0.004975       0.006003       0.014298       0.005686       0.018279      -0.017707      -0.020865       0.031795      -0.030457       0.001912       0.028545              9.793246      10.445472      -2.186507      -3.492853       8.517109      -1.546524      10.417158          -0.000009
          172              C      -1.894576       5.341235      26.063347      -0.200125      34.533243 0.48577940E+03  0.11742422E+05                                 9.130384                            7.311843       0.184120       2.011094                    0.999892      31.042895      90.503436       0.613962       0.412711      -1.066542       0.001112      -0.002378      -0.009364       0.009725      -0.008990       0.021433      -0.012761      -0.015574       0.012175      -0.025409      -0.004378       0.029787              9.923905      11.137154      -3.808793      -2.723895       9.161771      -0.660780       9.472789          -0.000009
          173              C      -1.801019       4.298489      27.100679       0.194731      36.328201 0.39983609E+03  0.92326469E+04                                 9.760759                            6.822056      -0.106726       1.969483                    0.999649      26.709885      76.836835       0.607690       0.436496      -1.048648       0.033697      -0.020782      -0.013453       0.041813       0.012694       0.002426      -0.006401       0.015506       0.052550      -0.024719       0.006037       0.018682             11.900606      13.437780      -2.816203      -6.761978       7.662731      -0.476728      14.601308          -0.000005
          174              C      -2.735147       4.222750      28.180351      -0.098253      49.740225 0.48382817E+03  0.11622305E+05                                11.621132                            7.317217      -0.005382       1.989546                    0.999277      28.590203      81.679337       0.614431       0.414985      -1.070686      -0.025636       0.026395      -0.013480       0.039186      -0.013187       0.025145       0.032002      -0.002625      -0.096542      -0.058817       0.025654       0.033163             15.173589      15.384459      -6.343802      -1.800811      13.380359      -4.880658      16.755950          -0.000007
          175              C      -2.648636       3.364493      29.241877       0.197201      37.108652 0.38353429E+03  0.87523006E+04                                 9.897835                            6.674451       0.085206       2.040793                    0.999559      26.003947      74.027259       0.616212       0.435570      -1.050671       0.045016      -0.047466       0.021058       0.068724      -0.030467      -0.010799      -0.007321       0.013498      -0.015736      -0.034027      -0.000200       0.034227             12.367262       9.346872      -3.855126       1.195586      12.120961      -7.387768      15.633952          -0.000005
          176              C       1.790674       9.266525       0.105850      -0.182890      33.385416 0.45924858E+03  0.10929263E+05                                 8.881666                            7.083548       0.153558       2.006338                    0.999732      30.281616      87.152610       0.628171       0.409718      -1.070153      -0.000491      -0.002730       0.016714       0.016943      -0.005260      -0.018740       0.010485       0.024033       0.007161      -0.019310      -0.009261       0.028571              9.671928      10.548254      -3.398742      -0.662097       8.690489      -2.714158       9.777040          -0.000013
          177              C       2.300360       8.332164       0.961725      -0.179090      33.197723 0.46015015E+03  0.10955902E+05                                 8.855919                            7.101037       0.159511       2.009380                    0.999760      30.206719      86.952760       0.626011       0.410937      -1.069377      -0.011365       0.016634       0.000592       0.020154       0.000508      -0.023142       0.013455       0.017047       0.030415      -0.025177      -0.007190       0.032367              9.622247       9.655570      -2.413072      -1.038514       8.713948      -3.257396      10.497223          -0.000012
          178              C       3.539116       7.840492       0.426425       0.200463      35.217092 0.37651042E+03  0.85722546E+04                                 9.611525                            6.648764       0.028763       2.025296                    0.999632      26.032610      74.586269       0.611015       0.440287      -1.045419       0.001091       0.036140      -0.057807       0.068183      -0.008171      -0.015805      -0.015389       0.005483       0.050721      -0.027762      -0.000163       0.027925             11.828064      11.790172      -5.871761       2.084525      12.216381      -5.366350      11.477639          -0.000007
          179              C       4.426404       7.002114       1.034308      -0.088107      46.616990 0.48717881E+03  0.11746327E+05                                11.227351                            7.405125      -0.004567       1.998271                    0.999015      28.501791      82.109474       0.601845       0.422093      -1.064032       0.000784      -0.019976       0.030254       0.036262       0.037861       0.004080       0.005873      -0.034565       0.109886      -0.059934       0.020196       0.039737             14.269184      15.434156      -4.670169      -2.346778      11.894552      -4.356788      15.478844          -0.000007
          180              C       5.663044       6.573411       0.505057       0.207398      34.233106 0.39106447E+03  0.90254143E+04                                 9.558588                            6.859494      -0.216136       1.946233                    0.999284      26.657578      77.935623       0.588194       0.451198      -1.034784       0.020273       0.007897      -0.036875       0.042815       0.004282      -0.000379       0.001518      -0.008338      -0.032553      -0.011005      -0.000467       0.011472             11.673855      16.316013      -3.986285      -4.780988       7.069808       0.836982      11.635743          -0.000005
          181              C       6.647552       5.815214       1.185522      -0.185466      32.883755 0.46840016E+03  0.11273779E+05                                 8.961826                            7.255333       0.061909       1.980203                    0.999446      30.899230      91.315067       0.603844       0.421433      -1.055888       0.012393       0.007834      -0.002618       0.014894       0.011933       0.016570      -0.010958      -0.014707       0.018382      -0.028449       0.010720       0.017729              9.904169      10.708533      -1.978019      -1.789903       5.868562      -0.393452      13.135412          -0.000010
          182              C       7.634266       5.508815       0.308478      -0.174144      33.982231 0.49453563E+03  0.12054073E+05                                 9.168530                            7.463855       0.039490       1.969269                    0.999317      31.189247      92.469338       0.594853       0.422435      -1.056261       0.001011       0.018911       0.008885       0.020919      -0.001683       0.022741      -0.007164      -0.004801      -0.017777      -0.026255       0.003831       0.022424             10.089326      12.170520      -2.917507      -1.224888       6.351568       0.168720      11.745889          -0.000011
          183              C       1.873039       0.029031      29.241877       0.176637      37.342235 0.42457190E+03  0.99728204E+04                                10.031683                            7.086889      -0.186898       1.945260                    0.999479      27.251782      79.608682       0.587825       0.443600      -1.042249      -0.036923       0.029022       0.015129       0.049340       0.000408      -0.000877      -0.005148      -0.007543       0.017481      -0.006747      -0.002370       0.009116             12.503525      11.477177      -2.576291      -5.669007       6.849418       1.803114      19.183980          -0.000006
          184              C       2.484179      -0.220035      28.004942      -0.077593      46.768073 0.49836816E+03  0.12084723E+05                                11.241466                            7.482695       0.034951       2.006843                    0.999243      28.698743      82.917070       0.599546       0.421305      -1.064511       0.021816      -0.026642       0.001291       0.034459       0.002313       0.002048      -0.001976      -0.000038      -0.171441      -0.057244       0.026357       0.030887             14.355788      12.746565      -5.203248      -1.676487      10.980085      -1.740952      19.340713          -0.000008
          185              C       1.208543       3.700378      23.631816       0.108395      36.539307 0.42501116E+03  0.99362137E+04                                 9.797792                            7.021056      -0.303416       1.916337                    0.998909      26.787715      76.811751       0.602351       0.434947      -1.052613      -0.010770      -0.006648       0.019354       0.023125      -0.014499      -0.023650      -0.017920       0.013400       0.005884      -0.037593       0.009934       0.027659             12.248678       8.170248       3.970343      -3.105726      11.060442      -2.475075      17.515345          -0.000003
          186              C       0.986500       3.059427      22.437221      -0.145954      35.808204 0.46299991E+03  0.11111625E+05                                 9.585653                            7.275085      -0.045686       1.964183                    0.998047      30.043115      88.658883       0.595365       0.428673      -1.051393       0.007824       0.014441      -0.021403       0.026979      -0.002650       0.002190      -0.009598      -0.005947      -0.073598      -0.026794       0.008325       0.018469             11.249646       7.607656       3.937982      -1.404534      10.287148      -0.515814      15.854135          -0.000003
          187              C       1.492881       3.607499      21.257747      -0.093915      35.965118 0.44509953E+03  0.10568922E+05                                 9.579052                            7.110995      -0.088471       1.944396                    0.999468      29.664200      86.852181       0.605477       0.426025      -1.053854      -0.008484       0.017479       0.031817       0.037280      -0.017231       0.009934       0.008194       0.002941       0.017440      -0.025422       0.010356       0.015066             11.383021       8.496043       5.225589      -2.180572      11.818964      -1.387887      13.834056           0.000001
          188              C       2.252321       4.767836      21.287990      -0.039824      37.461956 0.42564095E+03  0.98847644E+04                                 9.675925                            6.828261       0.084701       2.036449                    0.999285      27.067233      75.595632       0.642059       0.410779      -1.075311      -0.029100      -0.006944       0.038444       0.048713       0.005710       0.014998      -0.012643       0.006004      -0.003512      -0.022835       0.005390       0.017446             12.076106       9.087503       5.259595      -3.487100      11.468630      -2.316983      15.672183           0.000003
          189              C       2.452061       5.418221      22.467464      -0.084910      34.204913 0.42128483E+03  0.98692124E+04                                 9.299752                            6.936123      -0.020657       1.973679                    0.999588      29.043776      84.528981       0.610535       0.428242      -1.052236      -0.007805      -0.024624       0.011199       0.028155      -0.003040       0.018820      -0.002057      -0.015661      -0.053439      -0.029426       0.010524       0.018902             11.033768       8.241530       4.269352      -2.560716      10.578994      -1.950703      14.280780           0.000003
          190              C       1.901518       4.907664      23.619719      -0.142459      34.562527 0.43887539E+03  0.10369198E+05                                 9.276130                            7.017887       0.087206       2.004665                    0.999147      29.576291      85.963545       0.616027       0.420826      -1.058654       0.013956       0.005609      -0.029745       0.033331      -0.003561       0.011560       0.026170       0.017691      -0.009033      -0.033938       0.009733       0.024205             10.987913       8.783454       4.642291      -3.397158      10.920730      -2.953326      13.259553          -0.000001
          191              C       2.914858       5.239140      20.026860       0.629113      23.998957 0.25085220E+03  0.52173704E+04                                 7.770502                            5.680298      -0.135806       2.012476                    0.999471      22.469084      63.794219       0.610544       0.482343      -1.010602       0.034687       0.048105      -0.036397       0.069585      -0.073403       0.024164       0.032604      -0.077524      -0.270696      -0.110601      -0.018655       0.129256              9.394085       8.177065       3.402396      -1.684473       7.400761      -1.608595      12.604428           0.000004
          192              C      -3.867856       5.160733      28.110792       0.110442      38.188106 0.43382204E+03  0.10189220E+05                                10.080974                            7.078629      -0.439925       1.868076                    0.998525      27.006781      77.491409       0.602086       0.433130      -1.054247       0.022243      -0.009082      -0.002862       0.024195      -0.020902      -0.011981      -0.026458       0.002265       0.003124      -0.040337       0.012280       0.028057             12.958396      16.395142      -7.215268       2.541694      14.464143       1.097281       8.015904          -0.000003
          193              C      -3.814010       6.395367      28.757991      -0.146504      35.090727 0.44016054E+03  0.10403536E+05                                 9.352481                            7.014559       0.152913       2.024683                    0.999118      29.653516      86.106276       0.618181       0.419200      -1.060049      -0.013132       0.019035      -0.006977       0.024155       0.012551       0.004716       0.006954       0.020301       0.012491      -0.019056       0.001055       0.018002             11.086777      11.913409      -5.310853       2.205923      13.824088       1.756874       7.522832          -0.000004
          194              C      -4.818519       7.317777      28.549315      -0.084364      35.181402 0.43254118E+03  0.10169603E+05                                 9.404080                            6.980255       0.024937       1.984802                    0.999666      29.047220      83.872275       0.616713       0.422422      -1.058990       0.000484      -0.025576      -0.010242       0.027555       0.017522      -0.010555       0.006965      -0.018624      -0.011578      -0.025345       0.003559       0.021785             11.230529      13.200726      -4.961324       3.322199      12.928112       0.953620       7.562748           0.000001
          195              C      -5.890856       7.037047      27.672270      -0.048763      37.802557 0.44260037E+03  0.10368570E+05                                 9.722356                            6.952810       0.040564       2.015131                    0.999248      27.394609      76.579808       0.638350       0.409581      -1.077232       0.024311      -0.037420       0.017188       0.047819       0.002366       0.007376       0.005629       0.033985      -0.028066      -0.016859      -0.006832       0.023691             12.110586      13.765627      -5.837961       3.379811      15.107872       0.749136       7.458258           0.000002
          196              C      -5.987769       5.802980      27.094630      -0.097213      35.149368 0.44389128E+03  0.10519782E+05                                 9.405520                            7.080978       0.003497       1.971060                    0.999670      29.622291      86.288732       0.610148       0.423586      -1.056701       0.021697      -0.010820       0.021577       0.032456       0.009855       0.003083       0.014546       0.040436      -0.000626      -0.028896       0.004409       0.024487             11.120817      13.531069      -4.462818       2.437433      12.871700       1.454754       6.959682           0.000001
          197              C      -4.957967       4.847289      27.285161      -0.157814      35.702928 0.46375626E+03  0.11084480E+05                                 9.448435                            7.191622       0.136342       2.011869                    0.999215      30.040297      87.183008       0.612753       0.418211      -1.062665      -0.021532       0.022323      -0.011144       0.032956       0.005106      -0.004355       0.021597      -0.021524      -0.027441      -0.023995      -0.004071       0.028066             11.177040      14.946563      -4.667038       3.274437      11.029595       0.840047       7.554962          -0.000005
          198              C       9.276777       8.144573      27.436375       0.634683      22.585008 0.23240548E+03  0.47496807E+04                                 7.449719                            5.448244      -0.122748       2.017892                    0.999431      22.258408      62.964273       0.625735       0.478959      -1.010805      -0.056925       0.023499      -0.005664       0.061845       0.087338      -0.066259      -0.031661       0.052719       0.102388      -0.110006      -0.019246       0.129252              9.040480       9.407453      -3.218914       2.309742      11.252240       0.921786       6.461746           0.000002
          199              C       4.038931       6.400628       2.352899       0.107879      36.821090 0.42408558E+03  0.99104079E+04                                 9.836522                            7.004735      -0.325122       1.908685                    0.998795      26.799042      76.859373       0.604097       0.433872      -1.053133       0.015109       0.000896      -0.023330       0.027810      -0.022614      -0.012445      -0.022705       0.007812       0.012504      -0.039824       0.015371       0.024453             12.338860       9.278726       4.357956      -1.639334      10.267958      -3.515608      17.469894          -0.000004
          200              C       4.609795       6.874545       3.508178      -0.153910      36.879210 0.47173928E+03  0.11384172E+05                                 9.792187                            7.344721      -0.140309       1.929146                    0.997609      30.458510      90.386578       0.591871       0.428825      -1.050399      -0.000585      -0.020767       0.020876       0.029452      -0.008453      -0.018543      -0.001371       0.001143      -0.068269      -0.031319       0.007279       0.024040             11.640613       8.715207       4.228638      -0.233621       9.849609      -2.214980      16.357024          -0.000006
          201              C       4.289914       6.283735       4.733017      -0.089125      35.037517 0.43297367E+03  0.10213036E+05                                 9.415021                            7.008411      -0.128517       1.931197                    0.999469      29.574192      86.379107       0.610385       0.425411      -1.053945      -0.010698      -0.005550      -0.030387       0.032690      -0.020893       0.001983       0.019964       0.000048       0.028803      -0.031997       0.004154       0.027843             11.280388       9.210436       4.963074      -1.524342      10.325147      -3.654828      14.305580          -0.000003
          202              C       3.414587       5.221818       4.796527      -0.050968      38.215034 0.42951762E+03  0.99773934E+04                                 9.750637                            6.808898       0.122175       2.044182                    0.999349      27.101502      75.206791       0.651427       0.404766      -1.081450       0.010625       0.014771      -0.046440       0.049877      -0.000594      -0.005408       0.005876      -0.008546      -0.000546      -0.008703      -0.000707       0.009410             12.414624       9.167747       4.954866      -1.752846      10.697679      -4.478057      17.378446           0.000001
          203              C       2.793740       4.766152       3.638223      -0.082545      35.921243 0.44324956E+03  0.10506913E+05                                 9.604275                            7.119130      -0.093374       1.948037                    0.999427      29.317602      85.573858       0.602618       0.428782      -1.052869       0.028027       0.007936      -0.012583       0.031730      -0.000568       0.001379       0.016019       0.002006      -0.060466      -0.027283       0.011138       0.016145             11.417465       9.075566       4.358458      -1.033589       9.446262      -2.627042      15.730567           0.000002
          204              C       3.114148       5.359363       2.425482      -0.136070      35.618686 0.44248577E+03  0.10477031E+05                                 9.459769                            7.040116       0.070355       2.000577                    0.998914      29.583997      86.108002       0.615851       0.420041      -1.059037       0.009404      -0.022884       0.025656       0.035642      -0.002450       0.015711       0.018323       0.002761      -0.006761      -0.026035       0.003749       0.022286             11.265278       9.009908       4.888966      -1.977694      10.557198      -3.049686      14.228728          -0.000003
          205              C       3.142105       4.593456       6.121167       0.656159      23.106477 0.24022573E+03  0.49454896E+04                                 7.599124                            5.573218      -0.188794       2.004793                    0.999372      22.014196      62.303400       0.613610       0.484868      -1.008689      -0.012348      -0.039317       0.053286       0.067362      -0.075173       0.002888       0.035577       0.064608      -0.301016      -0.113506      -0.019777       0.133283              9.260283       7.109200       3.324063      -0.991130       8.424972      -2.738906      12.246677           0.000003
          206              C       3.631054      -1.192856      27.959578       0.106566      32.901150 0.42084064E+03  0.98392097E+04                                 9.197531                            7.034399      -0.342609       1.906201                    0.998831      26.902141      77.778366       0.594150       0.440928      -1.046389      -0.013285       0.016692       0.002821       0.021519      -0.029121       0.008204       0.009848       0.007204       0.049006      -0.040403       0.019162       0.021242             10.905323      14.394810      -4.643051      -0.973932      12.558951      -0.778963       5.762207          -0.000005
          207              C       4.867084      -0.836267      27.515007      -0.142908      32.867745 0.43521625E+03  0.10288298E+05                                 8.998607                            7.020848       0.019523       1.980391                    0.999395      29.851517      87.536586       0.610046       0.424723      -1.053440       0.019343      -0.022319       0.010026       0.031190       0.013861      -0.000231      -0.009159      -0.033680       0.057501      -0.031563       0.006399       0.025163             10.345210      13.883686      -4.100150      -1.010923      11.942269      -0.104078       5.209674          -0.000007
          208              C       5.897053      -1.724443      27.439400      -0.105789      32.009029 0.42021119E+03  0.97942595E+04                                 8.748598                            6.834117       0.120061       2.010091                    0.999676      29.024602      83.047676       0.630483       0.416801      -1.064092      -0.021889      -0.000366       0.010502       0.024280       0.013247      -0.016581      -0.005693       0.023091       0.003925      -0.018480      -0.009767       0.028247             10.056540      12.200265      -4.668079      -1.101741      12.838658      -0.063146       5.130697          -0.000007
          209              C       5.695732      -3.052851      27.841630      -0.019411      37.239852 0.44689212E+03  0.10488926E+05                                 9.690174                            7.019680       0.017887       2.013854                    0.999104      27.093801      75.681534       0.631124       0.413488      -1.075239      -0.031728       0.028497       0.002542       0.042722      -0.007198      -0.008859      -0.011520      -0.005242       0.011217      -0.018491       0.004356       0.014135             12.139499      16.006851      -6.995608      -1.537271      14.665511      -0.129171       5.746135          -0.000001
          210              C       4.476322      -3.428945      28.392051      -0.101739      31.485209 0.42133799E+03  0.98002342E+04                                 8.594227                            6.814127       0.199312       2.035743                    0.999581      28.779777      81.529739       0.637205       0.413258      -1.069288      -0.005104       0.023332       0.000143       0.023884       0.009729       0.000422      -0.014177      -0.025169      -0.015331      -0.016961      -0.007582       0.024544              9.684784      12.797073      -4.013523      -0.826262      11.008814      -0.820651       5.248466          -0.000008
          211              C       3.436700      -2.478983      28.431367      -0.142637      32.873671 0.45289020E+03  0.10765260E+05                                 8.917011                            7.109868       0.129340       2.011916                    0.999630      29.723643      86.143308       0.615621       0.418564      -1.062000       0.026432      -0.017241       0.002421       0.031651       0.022765      -0.009614      -0.000989       0.016893       0.002995      -0.025649      -0.000972       0.026621             10.068954      12.215333      -4.076265      -0.637453      12.579233      -0.719103       5.412295          -0.000008
          212              C       6.839148      -4.016830      27.759974       0.578246      25.352330 0.26291860E+03  0.55024144E+04                                 7.942917                            5.713409       0.005962       2.044667                    0.999608      22.784737      63.729579       0.628599       0.465587      -1.025230       0.032152      -0.022851      -0.000599       0.039449       0.083153       0.044997       0.038630      -0.023978       0.118820      -0.104431      -0.007553       0.111985              9.855176      12.009378      -5.531164      -1.801991      10.787773      -0.819956       6.768378          -0.000001
          213              C       1.798896      -3.071742      23.873759       0.190948      36.277366 0.38371841E+03  0.87466798E+04                                 9.707238                            6.637399       0.044302       2.024370                    0.999547      26.033877      73.770904       0.624110       0.430541      -1.055036      -0.054916       0.032862       0.015140       0.065764      -0.026356      -0.007929      -0.012473       0.020399       0.001350      -0.034695       0.006648       0.028047             12.019657      12.020615      -3.845527      -6.174067       7.593354       1.091316      16.445000          -0.000005
          214              C       2.017789      -3.775859      25.095573      -0.190931      33.269546 0.44856439E+03  0.10646911E+05                                 8.920983                            7.028435       0.128661       2.000229                    0.999748      30.452169      88.462296       0.624861       0.412975      -1.064571      -0.003931      -0.002514       0.022017       0.022506      -0.002080       0.014830      -0.013942      -0.020488       0.000177      -0.022282      -0.001157       0.023439              9.754727      10.905422      -4.051084      -1.828929       7.900455      -0.516714      10.458303          -0.000009
          215              C       1.031929      -3.426721      25.927254      -0.173370      32.521192 0.44623033E+03  0.10588936E+05                                 8.837900                            7.050912       0.056742       1.980903                    0.999665      30.284131      88.268869       0.617803       0.417795      -1.060362       0.019236      -0.011298      -0.000350       0.022311       0.006959       0.019877      -0.012850      -0.028901       0.010315      -0.032205       0.009141       0.023064              9.619114      10.018539      -2.687989      -2.472589       7.289152      -1.107843      11.549652          -0.000010
          216              C       0.222033      -2.457774      25.292152       0.194643      34.498455 0.37349129E+03  0.84851945E+04                                 9.466353                            6.608704      -0.020903       2.009459                    0.999660      25.981151      74.323598       0.614811       0.438514      -1.046625       0.032956       0.007773      -0.055931       0.065382      -0.011222      -0.018040      -0.016947      -0.001285       0.053784      -0.032381       0.002276       0.030105             11.501719      14.795438      -5.075106      -4.935584       8.366487       0.774187      11.343232          -0.000005
          217              C      -0.863433      -1.797452      25.842573      -0.074246      46.837965 0.49099096E+03  0.11842693E+05                                11.232911                            7.422670       0.057410       2.018591                    0.999107      28.332549      81.218952       0.603463       0.420802      -1.066523      -0.008537      -0.002318       0.030553       0.031808       0.051429       0.007448       0.010243      -0.009067       0.119760      -0.071607       0.022559       0.049048             14.099409      14.731831      -5.403860      -2.145010      13.504182      -4.050762      14.062214          -0.000007
          218              C      -1.599494      -0.736514      25.325420       0.200074      35.224442 0.38938046E+03  0.89622058E+04                                 9.686408                            6.809526      -0.092624       1.986160                    0.999545      26.503409      76.968057       0.595901       0.446571      -1.039150       0.005215       0.031391      -0.033847       0.046457       0.003081       0.002985       0.003720       0.000059      -0.033490      -0.012256       0.002518       0.009739             11.871324      10.647274      -5.940237       2.447450      13.872017      -5.243675      11.094683          -0.000005
          219              C      -2.739034      -0.098882      25.933302      -0.170164      31.848985 0.45719485E+03  0.10893277E+05                                 8.677474                            7.119602       0.231078       2.036019                    0.999800      30.184048      87.579978       0.618312       0.415759      -1.063790       0.001926       0.007937      -0.006465       0.010417       0.017159      -0.014656       0.017965       0.011089       0.026570      -0.034757       0.013445       0.021312              9.377460       7.671643      -2.325216      -0.663975       9.420633      -2.800146      11.040103          -0.000011
          220              C      -3.178880       0.864949      25.098598      -0.186280      32.612956 0.46336685E+03  0.11097933E+05                                 8.850889                            7.183692       0.144776       2.003374                    0.999748      30.712265      89.886723       0.612332       0.417640      -1.060625       0.012977       0.002273       0.009086       0.016004       0.002851      -0.008847       0.014914       0.014327      -0.018008      -0.022235       0.007074       0.015161              9.628304       8.108618      -3.721101      -0.389837      10.616051      -2.011750      10.160244          -0.000011
          221              C      -2.402852       0.763063      23.904002       0.188588      35.751039 0.40436183E+03  0.93856285E+04                                 9.731796                            6.905634      -0.164080       1.953257                    0.999665      26.927366      78.265478       0.596684       0.442250      -1.042751       0.028068      -0.029338       0.015585       0.043491      -0.000123       0.000708      -0.000914      -0.017774       0.023346      -0.012803       0.004723       0.008080             11.932288       7.959423      -3.200353       1.564297      11.337745      -6.219749      16.499696          -0.000004
          222              C      -2.657417       1.459749      22.703359      -0.080125      47.351556 0.48988196E+03  0.11806800E+05                                11.270809                            7.384880       0.096816       2.025894                    0.999428      28.471803      81.530904       0.608750       0.417471      -1.068867      -0.026730       0.020792       0.004985       0.034230      -0.006906       0.013277       0.023602       0.001193      -0.118099      -0.050799       0.022519       0.028280             14.376988      13.348527      -5.735758      -2.085467      12.120306      -2.696426      17.662131          -0.000006
          223              C      -1.951391       1.290093      21.478520       0.182414      36.212606 0.41082317E+03  0.95475862E+04                                 9.801859                            6.950675      -0.011869       2.007172                    0.999691      26.539350      76.506592       0.597636       0.440992      -1.046323       0.049925      -0.035890      -0.016054       0.063547      -0.041845      -0.007774      -0.010542       0.021737       0.004109      -0.047432       0.004881       0.042551             12.020324      12.294067      -2.960662      -6.309405       7.432113       0.803946      16.334791          -0.000003
          224              C      -2.095684       2.039928      20.268804      -0.171842      31.724297 0.44223084E+03  0.10455156E+05                                 8.652596                            6.997274       0.168808       2.019109                    0.999773      30.018526      86.916895       0.624000       0.415183      -1.063577       0.002131      -0.002530      -0.021686       0.021936       0.003017       0.018647      -0.010844      -0.020812      -0.016327      -0.027572       0.007892       0.019680              9.411442      10.775002      -3.227915      -1.965315       7.277350      -0.622169      10.181973          -0.000003
          225              C      -1.131949       1.700428      19.412929      -0.167884      31.083926 0.43959871E+03  0.10358589E+05                                 8.511619                            6.969253       0.250142       2.049628                    0.999803      29.596252      85.046262       0.627357       0.414331      -1.066059      -0.017248       0.009576      -0.005555       0.020495       0.006881       0.022264      -0.011538      -0.023788      -0.006168      -0.032692       0.011965       0.020727              9.198673       9.463481      -2.065373      -2.454022       6.943743      -0.936735      11.188793          -0.000002
          226              C      -0.353131       0.667513      20.038957       0.198134      34.777605 0.39044113E+03  0.89702348E+04                                 9.584553                            6.797434       0.086280       2.048751                    0.999755      26.068060      75.018400       0.600748       0.443778      -1.043392      -0.037629      -0.010840       0.056536       0.068773      -0.010088      -0.013025      -0.017078       0.002904       0.041613      -0.028093       0.003202       0.024890             11.695203      14.480469      -4.890795      -5.461033       8.862870       1.482137      11.742269          -0.000002
          227              C       0.787243       0.043488      19.491561      -0.081269      46.847787 0.50019500E+03  0.12120073E+05                                11.236798                            7.484733       0.058658       2.015779                    0.999240      28.541547      81.988630       0.601860       0.419995      -1.067102       0.009960       0.003848      -0.037945       0.039419       0.045239       0.006369       0.014211      -0.004397       0.105810      -0.063208       0.016422       0.046786             14.079391      14.256003      -4.879066      -3.723010      13.255890      -3.040551      14.726280          -0.000003
          228              C       1.553864      -0.955930      20.102468       0.196637      35.085648 0.38675032E+03  0.88790043E+04                                 9.589509                            6.738260      -0.207571       1.939683                    0.999644      26.690593      77.197027       0.606005       0.440247      -1.043754       0.000374      -0.024907       0.035717       0.043546       0.000299       0.003013       0.000475       0.005681      -0.055370      -0.018759       0.006376       0.012383             11.631382       9.810053      -5.797944       1.732951      13.715467      -5.057792      11.368625          -0.000002
          229              C       2.649450      -1.632042      19.446196      -0.186148      33.486346 0.47762517E+03  0.11535435E+05                                 9.034040                            7.307001       0.063492       1.973392                    0.999632      31.122631      91.702750       0.604974       0.419201      -1.058809      -0.001604      -0.007687       0.007302       0.010723       0.011195      -0.016262       0.015885       0.014917       0.031089      -0.030489       0.006239       0.024250              9.753422       8.021358      -2.841608      -0.678991       9.371417      -2.787131      11.867492           0.000000
          230              C       3.119997      -2.563195      20.302071      -0.197510      33.819173 0.46888304E+03  0.11268797E+05                                 9.053925                            7.206938       0.100775       1.983548                    0.999732      31.134662      91.425018       0.613514       0.415402      -1.061535      -0.006316       0.003491      -0.005604       0.009137      -0.003741      -0.011865       0.016235       0.021440      -0.008594      -0.023310       0.000169       0.023141              9.832252       9.067915      -4.281773      -0.132789       9.889495      -2.107328      10.539347          -0.000001
          231              C       2.344855      -2.424010      21.502715       0.191844      37.010353 0.38777461E+03  0.88827021E+04                                 9.842822                            6.683034      -0.126491       1.961451                    0.999652      26.598374      76.122666       0.619072       0.431916      -1.051786      -0.027490       0.038260      -0.015342       0.049547       0.008322      -0.000707      -0.002374      -0.003209       0.022889      -0.012338       0.003438       0.008900             12.231635       8.468169      -4.083772       2.021599      11.107723      -6.430756      17.119013          -0.000003
          232              C       2.564689      -3.172422      22.673116      -0.101304      52.049510 0.50154711E+03  0.12118447E+05                                11.889634                            7.397250       0.052901       2.002468                    0.999281      28.697969      81.383186       0.619599       0.409129      -1.077894       0.027606      -0.022359      -0.003076       0.035657      -0.010709       0.014610       0.025339       0.007546      -0.139539      -0.058619       0.023841       0.034778             15.682969      14.902158      -7.314074      -1.883406      13.234477      -2.951733      18.912272          -0.000005
          233              C      -1.355910      -2.429819      27.155116       0.086147      37.791743 0.44602164E+03  0.10540296E+05                                 9.967380                            7.158571      -0.323816       1.903712                    0.998693      27.196715      78.074422       0.601563       0.430852      -1.056473       0.004558       0.011826      -0.016447       0.020764      -0.012593      -0.021973      -0.030354       0.006192       0.022931      -0.043974       0.009107       0.034866             12.391463       8.729540       4.355174      -1.659253      11.013716      -2.418656      17.431132          -0.000004
          234              C      -2.185514      -3.556453      27.100679      -0.150875      36.132650 0.44191636E+03  0.10467375E+05                                 9.535966                            7.031716       0.081158       1.996303                    0.999158      29.966965      87.434760       0.616303       0.419579      -1.058601      -0.022473      -0.003407       0.026367       0.034812      -0.001455       0.016313       0.022295       0.010159       0.003844      -0.029209       0.002258       0.026951             11.369535       8.659246       4.878276      -1.112535      11.090942      -2.834856      14.358418          -0.000002
          235              C      -2.581068      -4.159664      28.258983      -0.073729      35.247520 0.41331792E+03  0.96450240E+04                                 9.499695                            6.891151      -0.116637       1.946209                    0.999466      28.904596      84.204294       0.609195       0.430854      -1.049706       0.003360       0.028347      -0.003388       0.028746      -0.008621       0.004957      -0.001465       0.005971      -0.078524      -0.026755       0.004054       0.022700             11.366417       7.437017       4.022473      -0.892252      10.594115      -2.275309      16.068119          -0.000000
          236              C      -2.211778      -3.676350      29.471724      -0.041616      38.657076 0.42373685E+03  0.98136449E+04                                 9.826205                            6.784375       0.069397       2.030599                    0.999307      26.897438      74.623603       0.649258       0.407338      -1.079318       0.004652       0.016036      -0.048573       0.051363       0.009831       0.000145      -0.004997       0.007378      -0.037652      -0.014498      -0.002537       0.017034             12.389455       7.861415       4.716908      -2.024020      11.704937      -3.460759      17.602013          -0.000001
          237              C      -1.378329      -2.529077      29.559428      -0.113706      36.487309 0.47047399E+03  0.11316146E+05                                 9.647888                            7.292696      -0.038738       1.952811                    0.999511      30.225901      88.780310       0.600719       0.423908      -1.056212       0.002270      -0.001467      -0.029410       0.029534      -0.001969       0.012436       0.005996       0.003709       0.025541      -0.013873      -0.003453       0.017325             11.311552       8.063533       4.872792      -1.518331      11.636697      -1.641765      14.234425          -0.000006
          238              C      -0.964560      -1.909002      28.364833      -0.155904      36.815970 0.47739668E+03  0.11555456E+05                                 9.767541                            7.386265      -0.071197       1.947397                    0.998008      30.657041      91.122421       0.590468       0.428550      -1.050534      -0.016730      -0.013085       0.024801       0.032653      -0.001374       0.001291      -0.002760      -0.005586      -0.063970      -0.021588       0.007562       0.014027             11.486216       7.916152       4.092185      -0.391536      10.225139      -0.564174      16.317358          -0.000007
          239              C       2.760704       1.702986       0.486911       0.675923      19.856373 0.19822753E+03  0.39035942E+04                                 6.927911                            5.093660      -0.211649       2.010077                    0.999431      21.130254      59.185211       0.633692       0.490826      -1.001975      -0.018035      -0.031594       0.029393       0.046770      -0.080896       0.001877       0.036220       0.033851      -0.257313      -0.101651      -0.026076       0.127727              8.306667       5.517243       2.456730      -1.268009       7.533260      -2.269797      11.869498          -0.000000
          240              C      -3.747883       2.419771      22.676140       0.110141      36.364694 0.40843939E+03  0.94587462E+04                                 9.729428                            6.863582      -0.325140       1.909849                    0.998842      26.618239      76.081464       0.611498       0.432519      -1.053593       0.017821      -0.020561       0.000933       0.027225      -0.008507      -0.014808      -0.019658       0.003144       0.018395      -0.028958       0.005545       0.023413             12.093472      14.506845      -6.608307       1.973204      12.808162       2.072286       8.965407          -0.000003
          241              C      11.300055       2.325738      21.820265      -0.143499      37.150174 0.46480499E+03  0.11157632E+05                                 9.783989                            7.265333      -0.039730       1.957827                    0.999080      30.238025      89.031712       0.599147       0.425865      -1.053894      -0.016087       0.022719       0.018301       0.033315       0.012538      -0.017540       0.008164      -0.033597       0.020242      -0.033528       0.014591       0.018937             11.580852      14.487890      -5.281414       2.684398      11.423369       2.146336       8.831296          -0.000003
          242              C      10.246011       3.217762      21.820265      -0.104888      34.822011 0.43345813E+03  0.10213242E+05                                 9.315629                            6.975266      -0.028061       1.959845                    0.999666      29.642800      86.143434       0.617567       0.420926      -1.058199       0.017971      -0.003556       0.022432       0.028961       0.016972       0.007317      -0.009656       0.015435       0.011342      -0.025518       0.008671       0.016847             10.922338      12.357754      -5.331159       1.297530      12.307802       2.868602       8.101458           0.000001
          243              C      10.294262       4.322540      22.676140      -0.049867      39.070828 0.42904965E+03  0.99579993E+04                                 9.887980                            6.794670       0.084066       2.029905                    0.999315      27.095127      75.013941       0.654005       0.403516      -1.082918       0.045329      -0.033288       0.001682       0.056264       0.005520      -0.003021       0.001543      -0.014263      -0.012035      -0.009193      -0.001847       0.011040             12.655659      15.886601      -7.452300       2.263527      13.752194       2.037825       8.328182           0.000002
          244              C      -4.789205       4.451061      23.544112      -0.091853      34.873525 0.42450804E+03  0.99579209E+04                                 9.345281                            6.918546      -0.053613       1.956174                    0.999637      29.405340      85.476252       0.617516       0.422839      -1.056193       0.005089      -0.020476      -0.020044       0.029102       0.013436      -0.012876       0.003510      -0.024913       0.005217      -0.025591       0.007809       0.017782             11.024348      13.563545      -5.300479       2.808092      11.242567       1.580372       8.266933          -0.000000
          245              C      -3.791161       3.490653      23.541087      -0.144381      37.063246 0.45861683E+03  0.10980978E+05                                 9.790365                            7.227709      -0.066203       1.951743                    0.998958      30.164287      88.931599       0.598870       0.427152      -1.052262      -0.029308       0.010776      -0.009656       0.032685       0.013793       0.008849      -0.022657       0.027468       0.010962      -0.036151       0.017452       0.018698             11.653382      12.681230      -5.745965       1.801134      13.437179       2.798365       8.841736          -0.000004
          246              C       9.165287       5.268316      22.664043       0.683452      22.258423 0.23002731E+03  0.46888555E+04                                 7.466952                            5.479362      -0.242685       1.994678                    0.999019      21.594845      61.001378       0.613913       0.489454      -1.005374      -0.058607       0.052194       0.002414       0.078516       0.063442      -0.054580      -0.057097      -0.027256       0.155139      -0.091198      -0.033251       0.124450              9.075033      11.276464      -4.444054       1.423427       9.777358       1.264346       6.171276           0.000003
          247              C       1.324707       0.617482      18.206237       0.086480      38.157670 0.45051392E+03  0.10674605E+05                                10.024990                            7.191185      -0.335208       1.897669                    0.998655      27.332404      78.602272       0.600535       0.430451      -1.056576      -0.002947      -0.009309       0.018364       0.020798      -0.012095      -0.025847      -0.025250       0.001459       0.034339      -0.042170       0.006355       0.035815             12.476682      10.066129       4.493438      -2.326675       9.757123      -2.047691      17.606795          -0.000001
          248              C       2.380919       1.543173      18.254625      -0.152277      36.384239 0.45121877E+03  0.10747432E+05                                 9.593342                            7.115831       0.036650       1.979564                    0.999120      30.215901      88.512217       0.611073       0.420819      -1.057435       0.005468       0.007707      -0.025726       0.027406       0.001849       0.023831       0.015915      -0.019825       0.018752      -0.030712      -0.000290       0.031001             11.404284      10.126586       5.162880      -2.708077       9.912604      -1.827792      14.173664           0.000005
          249              C       2.941351       2.050316      17.111443      -0.079234      35.814446 0.42962046E+03  0.10108096E+05                                 9.570681                            7.004084      -0.083564       1.953754                    0.999499      29.115762      84.762621       0.607957       0.428202      -1.052865      -0.025206      -0.011546      -0.001381       0.027759      -0.004345      -0.000103       0.005116       0.000250      -0.061182      -0.021241       0.006308       0.014934             11.390390       9.704305       4.529118      -2.011153       8.886747      -1.128949      15.580118           0.000010
          250              C       2.513680       1.577642      15.877532      -0.037648      38.426118 0.43175411E+03  0.10042508E+05                                 9.795074                            6.852168       0.068590       2.028288                    0.999266      27.036984      75.080203       0.645728       0.407803      -1.079416       0.003962      -0.015014       0.044884       0.047494       0.007586      -0.010196       0.009400      -0.001086      -0.035721      -0.021565       0.008006       0.013559             12.263425      10.708646       5.108660      -3.037259       9.033824      -2.316796      17.047807           0.000007
          251              C       1.464645       0.687246      15.829143      -0.113068      36.445568 0.45973942E+03  0.11007658E+05                                 9.645758                            7.215701      -0.064746       1.943039                    0.999566      30.257904      89.023639       0.602346       0.424694      -1.054445       0.004105      -0.007153       0.038173       0.039054      -0.011064       0.007849       0.015107      -0.007312       0.045106      -0.025217       0.001736       0.023482             11.378208      10.825631       5.371687      -1.665856       9.344978      -2.176142      13.964014           0.000005
          252              C       0.857118       0.125350      16.981398      -0.156467      37.485762 0.49091917E+03  0.11944732E+05                                 9.864204                            7.475686      -0.025975       1.962062                    0.997901      30.612788      90.698319       0.589680       0.426897      -1.053425       0.014033       0.004835      -0.029053       0.032624      -0.002135      -0.000653      -0.003534       0.005083      -0.031986      -0.011602       0.002932       0.008671             11.608935       9.432635       4.551132      -0.442267       9.437057      -0.496655      15.957112           0.000000
          253              C       3.061870       2.089283      14.558941       0.653716      20.307197 0.21170812E+03  0.42271674E+04                                 6.977130                            5.231961      -0.128684       2.030405                    0.999462      21.489148      60.094552       0.632661       0.484867      -1.007662       0.029957       0.018505      -0.028892       0.045548      -0.081931       0.043322       0.004945       0.007594      -0.264072      -0.107503      -0.022222       0.129724              8.261277       7.048169       2.724842      -1.812309       6.317389      -1.223055      11.418273           0.000006
          254              C       3.684488      -4.148488      22.700334       0.114708      38.049043 0.42473931E+03  0.99302460E+04                                10.080245                            7.023031      -0.474758       1.860941                    0.998412      26.866795      77.090111       0.601604       0.435470      -1.052087      -0.017483       0.017014      -0.006860       0.025342      -0.024902      -0.016845      -0.016268       0.000168       0.035526      -0.041166       0.018930       0.022235             13.048628      16.945419      -7.472140       1.987128      14.633473       1.561169       7.566992          -0.000002
          255              C       2.688604       9.710712      22.004747      -0.099863      35.682076 0.44997923E+03  0.10670270E+05                                 9.450066                            7.089730       0.063630       1.988180                    0.999652      29.496550      85.158459       0.616630       0.418888      -1.062647      -0.000198       0.020624       0.009918       0.022886       0.011894       0.005926       0.013303      -0.031473      -0.006674      -0.018785      -0.009054       0.027838             11.268178      13.894634      -5.143681       2.020120      13.377146       1.617187       6.532755           0.000007
          256              C       1.652953      10.656066      22.034990      -0.151824      35.909041 0.45791941E+03  0.10913567E+05                                 9.482287                            7.141796       0.140732       2.011771                    0.999425      30.031540      87.115843       0.615278       0.417693      -1.062683       0.025480      -0.012382       0.000478       0.028333       0.015696       0.018947       0.003709       0.023078      -0.007620      -0.020932      -0.010233       0.031166             11.316060      12.601882      -5.567972       1.329081      14.643350       2.196091       6.702949           0.000000
          257              C       3.886463      10.007376      22.697310      -0.055048      39.171858 0.45879792E+03  0.10817169E+05                                 9.908919                            7.031066       0.035582       2.006678                    0.999238      27.655954      76.909625       0.642927       0.404066      -1.083673      -0.041851       0.035201       0.000435       0.054688       0.001593       0.005614       0.005114       0.004691      -0.028676      -0.012612       0.002441       0.010171             12.623858      16.271480      -6.683034       1.760336      15.045566       1.969357       6.554528           0.000007
          258              C       4.035761      11.245823      23.341484      -0.089717      35.639778 0.43692149E+03  0.10287292E+05                                 9.452442                            6.989213       0.066059       1.992936                    0.999594      29.170569      83.989444       0.620475       0.419261      -1.062137      -0.024287       0.006462      -0.014755       0.029143       0.014125       0.011681       0.004581       0.027705       0.001158      -0.019983      -0.005804       0.025787             11.413163      14.950968      -5.252843       1.185958      12.936742       2.225219       6.351781           0.000004
          259              C       4.846150      -3.897928      23.350557      -0.149023      35.279307 0.42914082E+03  0.10083821E+05                                 9.396009                            6.930900       0.135183       2.016305                    0.999464      29.646699      85.969209       0.620969       0.419769      -1.059181       0.025711      -0.023495      -0.000399       0.034831       0.010593      -0.004902       0.011453      -0.032897       0.005494      -0.023234      -0.000029       0.023263             11.354247      16.090617      -5.379212       2.069057      11.151082       1.611749       6.821042          -0.000001
          260              C       5.011084       9.000442      22.694286       0.661445      23.661328 0.23557454E+03  0.48205690E+04                                 7.648863                            5.474055      -0.224916       1.986913                    0.998782      21.971626      61.764326       0.627502       0.477003      -1.013982       0.053474      -0.049128      -0.000177       0.072616       0.070986      -0.051875      -0.061098      -0.014706       0.181585      -0.101678      -0.029851       0.131529              9.402127      11.559008      -2.817434       1.535785      11.108210       1.798988       5.539163           0.000006
          261              C      -1.069562      -3.166573      18.557054       0.182011      35.527583 0.41232165E+03  0.96146643E+04                                 9.740040                            7.007755      -0.100659       1.978428                    0.999609      26.829168      78.094609       0.588105       0.446635      -1.040450      -0.049340       0.042238       0.014397       0.066526      -0.035167      -0.004335      -0.009999       0.012916       0.024273      -0.041990       0.009862       0.032128             11.948544      11.606700      -3.030035      -5.141829       7.280763       1.741495      16.958169          -0.000002
          262              C      -0.722639      -3.708697      19.875646      -0.170533      32.913507 0.48386978E+03  0.11714164E+05                                 8.958836                            7.382644       0.019852       1.971136                    0.999146      30.646977      90.154844       0.598958       0.422403      -1.057708       0.011144       0.011925       0.026595       0.031204       0.008930       0.017258      -0.008363      -0.015020       0.010030      -0.025910       0.009986       0.015923              9.762065      11.758678      -2.890157      -0.729138       6.660325       0.188808      10.867192          -0.000005
          263              C      -1.714619      -3.321055      20.707326      -0.174478      31.822572 0.45897994E+03  0.10958981E+05                                 8.724248                            7.170155       0.162397       2.021727                    0.999367      30.111873      87.790095       0.610710       0.420044      -1.059855       0.025893      -0.000045       0.008743       0.027330       0.011170       0.019586      -0.014720      -0.017060      -0.008425      -0.032479       0.012698       0.019781              9.498243      10.211698      -1.887228      -1.627159       6.059286      -0.066458      12.223746          -0.000005
          264              C      -2.673328      -2.555609      19.966374       0.200973      34.165660 0.38899357E+03  0.89416656E+04                                 9.490763                            6.802484      -0.027810       2.010951                    0.999725      26.181148      75.722147       0.597319       0.446091      -1.040524       0.030728       0.013814      -0.056102       0.065441      -0.011286      -0.010412      -0.020593       0.004579       0.064118      -0.031875       0.000264       0.031611             11.501672      15.515993      -4.102721      -4.767953       7.366692       0.871446      11.622330          -0.000002
          265              C      12.232540      -2.113033      20.426067      -0.088822      46.919023 0.49652246E+03  0.12009309E+05                                11.230752                            7.442743       0.080686       2.020520                    0.999354      28.614513      82.132077       0.605297       0.418368      -1.068106      -0.009636      -0.008779       0.039883       0.041959       0.037495      -0.001480       0.010230      -0.017562       0.084094      -0.053225       0.019237       0.033988             14.185091      14.972421      -4.038864      -3.356906      11.885823      -4.243562      15.697028          -0.000004
          266              C      11.414954      -1.256139      19.685115       0.180488      37.265817 0.41112639E+03  0.95529144E+04                                 9.919084                            6.910331      -0.069434       1.979360                    0.999695      26.891755      77.423321       0.605190       0.435566      -1.049949       0.004873       0.029545      -0.039828       0.049829      -0.008411      -0.002660       0.003108       0.009414      -0.010379      -0.008341      -0.003980       0.012321             12.123727      10.823271      -5.791491       2.005690      13.581770      -5.892656      11.966138          -0.000002
          267              C      10.139240      -0.697073      20.196221      -0.189919      34.409410 0.49118852E+03  0.11897402E+05                                 9.095331                            7.346676       0.156784       2.000479                    0.999889      31.048694      90.396901       0.613673       0.412064      -1.067739       0.005185       0.012488      -0.001648       0.013621       0.006146      -0.019172       0.017226       0.015118       0.028986      -0.029385       0.001216       0.028169              9.805686       8.888992      -2.281241      -1.188320       9.901733      -3.572973      10.626334          -0.000002
          268              C       9.724152       0.267386      19.310103      -0.198950      34.710132 0.49293894E+03  0.11960672E+05                                 9.178048                            7.378584       0.149072       2.000282                    0.999845      31.142428      91.003492       0.609480       0.414175      -1.065462       0.003488       0.000827       0.007826       0.008608      -0.008842      -0.014474       0.023784       0.022699       0.023461      -0.030157      -0.003522       0.033679              9.953314       9.977037      -3.841864      -0.420300      10.178659      -2.762701       9.704246           0.000001
          269              C      10.766416       0.288565      18.254625       0.197013      36.043030 0.38702506E+03  0.88741767E+04                                 9.703809                            6.714845      -0.119931       1.966221                    0.999617      26.613116      76.565834       0.611439       0.436882      -1.047256       0.023483      -0.035613       0.018570       0.046526       0.010978      -0.006947       0.006450      -0.018839       0.038140      -0.023104       0.007083       0.016021             11.868937       8.353340      -3.450558       0.378748      12.572139      -6.764161      14.681332          -0.000001
          270              C      10.723364       1.175700      17.193099      -0.101999      50.289867 0.49049613E+03  0.11813966E+05                                11.689290                            7.357535       0.017827       1.995606                    0.999321      28.646163      81.747119       0.614449       0.413867      -1.072215      -0.028073       0.023269       0.000676       0.036469      -0.017495       0.023432       0.028255       0.019753      -0.102089      -0.058199       0.020199       0.038000             15.264287      14.579853      -6.310960      -4.407431      14.083303      -2.732731      17.129705          -0.000001
          271              C      11.612920       1.194092      16.095281       0.201794      36.202128 0.37445986E+03  0.84964005E+04                                 9.749471                            6.594924       0.106273       2.049847                    0.999488      25.819078      73.352151       0.619770       0.435558      -1.050409       0.047192      -0.039216      -0.017526       0.063814      -0.023089      -0.006926      -0.010211       0.002018      -0.000240      -0.028326       0.004965       0.023360             12.173219      12.801282      -3.334932      -7.282846       8.389680       0.180264      15.328696          -0.000000
          272              C      11.634936       2.130769      15.018633      -0.190487      33.235637 0.45174354E+03  0.10714741E+05                                 8.858381                            7.026140       0.152849       2.005688                    0.999739      30.309128      87.306082       0.630149       0.409801      -1.069272       0.003789       0.002227      -0.020798       0.021258      -0.007504       0.013643      -0.018709      -0.025257      -0.001662      -0.022041      -0.008674       0.030714              9.672872       9.554814      -3.597316      -2.592788       9.836358      -1.010430       9.627444           0.000002
          273              C      12.615544       1.755768      14.171831      -0.178836      32.661623 0.44905856E+03  0.10634915E+05                                 8.766976                            7.018236       0.155407       2.009225                    0.999760      30.103096      86.639412       0.628769       0.411324      -1.068309      -0.020406       0.009699      -0.000352       0.022597       0.000104       0.015969      -0.020686      -0.025289       0.032266      -0.027783      -0.004835       0.032618              9.529366       9.175260      -2.340823      -3.161197       8.994386      -1.467973      10.418453           0.000001
          274              C      -2.899891       0.585734      14.688985       0.189424      35.509943 0.37684816E+03  0.85788646E+04                                 9.653332                            6.642401       0.049566       2.031500                    0.999638      26.056861      74.565763       0.612813       0.439051      -1.046520      -0.037055      -0.007051       0.057201       0.068519      -0.011015      -0.016859      -0.021155      -0.000601       0.063519      -0.034596       0.000218       0.034378             11.933061      13.628178      -5.690050      -5.827814      10.438821       1.675269      11.732186           0.000000
          275              C      -1.985429      -0.219548      14.069005      -0.087908      47.209024 0.49761390E+03  0.12048955E+05                                11.296556                            7.468976       0.033080       2.007159                    0.999206      28.592655      82.262436       0.601712       0.420398      -1.066226       0.019553      -0.000729      -0.033949       0.039185       0.038939       0.004934       0.004192       0.020658       0.107063      -0.058131       0.019808       0.038322             14.385802      12.845154      -4.763963      -4.117027      14.224030      -2.909019      16.088221          -0.000002
          276              C      -1.408566      -1.415879      14.637572       0.195704      34.865583 0.40626186E+03  0.94478550E+04                                 9.634433                            6.957424      -0.157453       1.961744                    0.999367      26.823619      78.229810       0.589463       0.446809      -1.039303      -0.004823      -0.021471       0.039426       0.045152      -0.001103       0.001453      -0.002312       0.002076      -0.037463      -0.012869       0.004855       0.008014             11.752088       8.176506      -4.906117       1.567358      15.149824      -4.864905      11.929935          -0.000001
          277              C      -0.515244      -2.299340      13.951058      -0.179894      32.053919 0.45576896E+03  0.10886336E+05                                 8.786502                            7.139776       0.118301       2.001666                    0.999457      30.521728      89.621320       0.611383       0.419426      -1.057995      -0.002628      -0.011896       0.002122       0.012366       0.013425      -0.012470       0.015883       0.011681       0.008484      -0.028858       0.012556       0.016302              9.679667       6.240714      -2.266676      -0.256107       9.688363      -1.904027      13.109924           0.000000
          278              C      -2.002351      12.822109      14.834151      -0.176600      32.883981 0.46953564E+03  0.11312025E+05                                 8.984420                            7.281878       0.030093       1.971379                    0.999268      30.847847      91.314610       0.600323       0.423496      -1.054220      -0.013678      -0.003064      -0.010307       0.017398       0.005675      -0.009082       0.021149       0.009892      -0.022449      -0.028723       0.011255       0.017468              9.884098       6.958823      -3.424268       0.233386      11.096147      -1.186607      11.597324          -0.000000
          279              C      -0.727302      -2.867542      16.092257       0.187832      35.174860 0.39892429E+03  0.92454685E+04                                 9.690470                            6.895186      -0.224453       1.936477                    0.999556      26.989320      78.868503       0.591337       0.446923      -1.038064      -0.028932       0.033700      -0.018314       0.048044       0.005695      -0.000340      -0.002597       0.008400       0.010900      -0.009261       0.003044       0.006216             11.998203       7.303416      -2.956844       2.123102      10.475358      -4.948965      18.215836          -0.000001
          280              C      -0.420525      -3.456555      17.332216      -0.088948      47.608086 0.52062483E+03  0.12749979E+05                                11.368602                            7.639889       0.049408       2.007577                    0.999219      28.996031      83.909992       0.594896       0.420417      -1.066166       0.028169      -0.018458      -0.000160       0.033678       0.001551      -0.000196       0.001432      -0.006727      -0.172852      -0.057641       0.025108       0.032533             14.470138      12.390208      -5.298343      -1.426861      11.633176      -2.012636      19.387031          -0.000003
          281              C      11.709158      -2.633095      21.738609       0.107935      36.897827 0.43105421E+03  0.10108051E+05                                 9.843920                            7.059485      -0.294677       1.917164                    0.998849      26.879137      77.064243       0.602456       0.433556      -1.053985       0.004922       0.010693      -0.017957       0.021471      -0.013942      -0.016445      -0.026590      -0.007266       0.013210      -0.038019       0.008262       0.029757             12.306071      10.102610       4.188284      -2.071738       9.125248      -3.128362      17.690355          -0.000002
          282              C      10.596379      -3.480788      21.717439      -0.147710      34.856415 0.45354975E+03  0.10794253E+05                                 9.317372                            7.129418       0.063622       1.994757                    0.999051      29.793833      86.646062       0.612384       0.420257      -1.060006      -0.009465      -0.019101       0.023102       0.031435      -0.000894       0.022101       0.010101      -0.014662      -0.002905      -0.027759       0.005645       0.022115             10.965289       9.735610       4.675534      -2.374825       9.876734      -3.456990      13.283525           0.000002
          283              C      10.171906      -4.078402      22.912035      -0.083897      34.932199 0.43995353E+03  0.10407765E+05                                 9.426178                            7.083171      -0.025265       1.968399                    0.999603      29.293858      85.376108       0.605446       0.427642      -1.053730       0.025103       0.008327      -0.013024       0.029481       0.002670      -0.005046       0.019272       0.014773      -0.057465      -0.031187       0.013531       0.017656             11.165036       9.584938       4.380465      -1.641810       9.294968      -2.750978      14.615201           0.000002
          284              C      10.804238      -3.796827      24.106630      -0.041822      38.067239 0.42804491E+03  0.99575938E+04                                 9.783288                            6.851959       0.071251       2.031949                    0.999227      27.125664      75.898141       0.640132       0.411312      -1.074639       0.008332       0.030477      -0.034103       0.046490       0.001624      -0.007025       0.015143      -0.013208       0.007283      -0.016224      -0.003373       0.019597             12.282270      10.562053       5.708351      -2.171437      10.685605      -3.894387      15.599151           0.000000
          285              C      -4.286428      -2.909821      24.115703      -0.083346      36.076879 0.44006245E+03  0.10429195E+05                                 9.634060                            7.096523      -0.126175       1.936209                    0.999294      29.526786      86.625922       0.602229       0.429149      -1.050965      -0.019145       0.007722      -0.028161       0.034917      -0.016408       0.007101       0.011609      -0.000554       0.008044      -0.024283       0.007940       0.016343             11.511429      10.676649       5.577599      -1.107853       9.967774      -2.524439      13.889862          -0.000004
          286              C      -3.831595      -2.318034      22.942278      -0.148591      36.371140 0.46762019E+03  0.11255389E+05                                 9.690917                            7.314085      -0.096458       1.946324                    0.997888      30.225885      89.458274       0.593172       0.429001      -1.050727      -0.017254      -0.006871       0.021829       0.028661      -0.003774      -0.008636       0.003254       0.002675      -0.059324      -0.022179       0.006033       0.016145             11.421328       9.206166       4.225392      -0.350842       8.908743      -1.469890      16.149074          -0.000004
          287              C      10.368501      -4.506963      25.334492       0.626721      24.298923 0.25205230E+03  0.52502660E+04                                 7.840551                            5.695817      -0.144581       2.008925                    0.999490      22.531835      64.087596       0.609204       0.482673      -1.010106      -0.045122      -0.038301       0.032803       0.067669      -0.063366       0.029980       0.026925       0.109886      -0.256293      -0.107202      -0.020644       0.127846              9.527911       6.799271       3.379260      -1.545621       9.188930      -2.008139      12.595532           0.000001
          288              C       9.683538       2.236145      17.265682       0.107344      38.268320 0.43961037E+03  0.10356343E+05                                10.088893                            7.122895      -0.441041       1.866695                    0.998538      27.103036      77.808852       0.600746       0.432789      -1.054770       0.013527      -0.022017       0.005570       0.026434      -0.019062      -0.023215      -0.014833       0.012153       0.004015      -0.038140       0.010729       0.027411             12.912143      15.589454      -7.158068       0.792019      15.133309       2.698048       8.013666           0.000001
          289              C       8.451733       2.015670      16.609411      -0.146414      35.800324 0.45938034E+03  0.10968288E+05                                 9.494199                            7.176241       0.108996       2.007169                    0.998920      29.938392      87.214586       0.610220       0.420391      -1.059892      -0.023592       0.012632       0.009194       0.028296       0.009488       0.005763       0.008740      -0.027457       0.007675      -0.018434      -0.002536       0.020970             11.223517      15.164094      -4.976668       1.515592      10.847153       2.428841       7.659306           0.000008
          290              C       7.381755       2.904184      16.812038      -0.087292      35.110877 0.43539391E+03  0.10256163E+05                                 9.395301                            7.008589       0.009041       1.979076                    0.999592      29.150381      84.321424       0.614601       0.423068      -1.058312       0.023674      -0.000334       0.011724       0.026420       0.013398       0.008201      -0.007671       0.011930      -0.027119      -0.020594       0.001112       0.019483             11.154295      13.942234      -4.561115       0.642766      11.955337       3.431462       7.565314           0.000013
          291              C       7.541888       3.993124      17.658840      -0.046041      37.552340 0.45126356E+03  0.10622240E+05                                 9.680675                            7.019253       0.040995       2.011831                    0.999288      27.600758      77.325907       0.635532       0.409433      -1.077393       0.036317      -0.026395      -0.021705       0.049867      -0.002551       0.010710       0.001627      -0.005931      -0.044706      -0.019864       0.008127       0.011737             11.926907      15.610904      -5.187665       0.343669      12.632562       3.643417       7.537254           0.000009
          292              C       8.764095       4.264565      18.260674      -0.109841      35.904994 0.46146057E+03  0.11035254E+05                                 9.531164                            7.212835       0.014905       1.970353                    0.999691      29.963524      87.481730       0.605828       0.422774      -1.057930       0.014581      -0.018669      -0.020721       0.031472       0.004397       0.016708       0.009649      -0.043088      -0.009850      -0.030288       0.001886       0.028402             11.239412      13.900764      -4.478331       1.103527      12.772456       2.672977       7.045015           0.000009
          293              C       9.842073       3.355990      18.070144      -0.151961      35.408754 0.45904511E+03  0.10951424E+05                                 9.404673                            7.164785       0.112689       2.004494                    0.999232      30.034094      87.279298       0.612222       0.419355      -1.061210      -0.027106       0.018272       0.010223       0.034251       0.009312       0.021662      -0.004703       0.022042      -0.027919      -0.025857      -0.003290       0.029147             11.089283      11.968976      -4.898273       0.417461      13.865007       3.331569       7.433867           0.000005
          294              C       6.343150       4.900252      17.937075       0.611542      23.268297 0.24620791E+03  0.50991715E+04                                 7.567094                            5.593060      -0.116382       2.013134                    0.999485      22.702071      64.412960       0.620698       0.476462      -1.013256      -0.028623       0.054723       0.009703       0.062514       0.084536      -0.024231      -0.069477      -0.090980       0.101600      -0.114738      -0.017574       0.132312              9.095094      11.534491      -2.657666       0.735711       8.963767       2.641703       6.787024           0.000008
          295              C      -1.462098       0.240549      12.759487       0.117227      36.178446 0.40747865E+03  0.94418154E+04                                 9.748612                            6.884748      -0.355670       1.902190                    0.998780      26.595579      76.324823       0.605973       0.436217      -1.050142      -0.000683      -0.009614       0.024383       0.026219      -0.024204      -0.021503      -0.015856       0.008307      -0.008983      -0.041066       0.012864       0.028202             12.273760       9.192688       4.245997      -3.305133      10.095080      -1.697912      17.533512           0.000000
          296              C      -1.819353      -0.383586      11.625378      -0.156309      37.031321 0.46695775E+03  0.11248719E+05                                 9.832019                            7.315688      -0.158481       1.923666                    0.997627      30.471416      90.570366       0.591584       0.429798      -1.049002       0.025174       0.005264      -0.026155       0.036681      -0.010067      -0.000276      -0.020974       0.006792      -0.070864      -0.034455       0.008228       0.026227             11.754003       8.643261       4.124455      -2.151384       9.783053      -0.266614      16.835697          -0.000000
          297              C      -1.291263      -0.010752      10.367272      -0.081040      35.513403 0.44526831E+03  0.10566970E+05                                 9.509498                            7.114110      -0.134682       1.930179                    0.999376      29.573221      86.375373       0.605518       0.426236      -1.054417       0.004384       0.010401       0.028826       0.030957      -0.019987       0.017919       0.001610       0.012191       0.025427      -0.029352       0.001712       0.027640             11.398425       9.099152       4.889217      -3.374846      10.480815      -1.782653      14.615307           0.000002
          298              C      -0.338759       1.014458      10.318884      -0.055324      39.053736 0.43307514E+03  0.10075315E+05                                 9.878301                            6.829307       0.132024       2.047378                    0.999290      27.105122      75.140279       0.651913       0.403851      -1.082651      -0.015468      -0.014662       0.047288       0.051869       0.000349       0.008400       0.000889       0.008360       0.005535      -0.006068      -0.004958       0.011027             12.698330       9.637120       5.032142      -4.574930      10.421443      -2.640107      18.036428           0.000005
          299              C       0.028485       1.651597      11.516503      -0.084225      35.759609 0.43712844E+03  0.10326182E+05                                 9.562035                            7.059177      -0.067871       1.956125                    0.999435      29.247026      85.229714       0.606520       0.427494      -1.053628      -0.004666      -0.032935       0.006904       0.033973      -0.001438       0.018638       0.004234      -0.004908      -0.071808      -0.032674       0.014788       0.017887             11.403309       8.391733       4.167621      -2.609028       9.801265      -1.459533      16.016930           0.000009
          300              C      -0.513933       1.271778      12.705050      -0.134814      35.422273 0.43361516E+03  0.10221842E+05                                 9.435972                            6.975256       0.052976       1.997543                    0.998829      29.451312      85.716305       0.617496       0.420772      -1.057884       0.023174      -0.010727      -0.020198       0.032559      -0.006221       0.017257       0.016529       0.000820      -0.023390      -0.029107       0.010073       0.019034             11.282916       9.515643       4.969192      -2.834697      10.063593      -2.335710      14.269513           0.000006
          301              C       0.266302       1.390308       9.045657       0.661503      23.547775 0.23897993E+03  0.49171536E+04                                 7.710028                            5.564912      -0.199676       2.000573                    0.999463      22.008371      62.423274       0.612586       0.485944      -1.007372       0.038738       0.016918      -0.055403       0.069688      -0.080196       0.034813       0.007693      -0.031343      -0.273386      -0.106576      -0.021929       0.128505              9.523283       7.933203       3.595964      -3.073872       8.105290      -1.777028      12.531355           0.000005
          302              C      -1.167185      11.579076      17.374556       0.105501      32.618631 0.42267520E+03  0.98948642E+04                                 9.145987                            7.051202      -0.348551       1.903325                    0.998825      26.987090      78.126176       0.593133       0.441114      -1.046066      -0.012974       0.014061      -0.004870       0.019742      -0.031331       0.013391       0.007905       0.002130       0.048021      -0.043167       0.017199       0.025967             10.753539      13.556148      -4.415928      -0.519599      12.943081      -1.266565       5.761389          -0.000001
          303              C      -1.398523      10.331248      17.855419      -0.142789      32.900979 0.43251106E+03  0.10212069E+05                                 9.013659                            7.002797       0.014785       1.979925                    0.999371      29.812417      87.471367       0.610116       0.425184      -1.052778       0.025049      -0.016796      -0.006375       0.030825       0.016808      -0.006858      -0.000559       0.021851       0.055848      -0.029519       0.007302       0.022217             10.383088      13.112746      -4.266821       0.003154      12.759095      -1.144905       5.277422          -0.000001
          304              C      -0.392297       9.421734      17.943123      -0.099518      31.652733 0.40515147E+03  0.93704758E+04                                 8.696562                            6.719929       0.108074       2.008326                    0.999684      28.868465      82.655922       0.633605       0.417968      -1.061873      -0.002469       0.026915      -0.008789       0.028421       0.010667      -0.001312      -0.016744      -0.036757       0.012352      -0.023751      -0.006105       0.029856             10.036869      14.080263      -4.562349      -0.012239      10.869247      -1.166562       5.161097           0.000002
          305              C       0.877864       9.702302      17.525771      -0.022119      37.278163 0.45333157E+03  0.10678703E+05                                 9.699123                            7.074556       0.023252       2.013817                    0.999202      27.250605      76.269593       0.628044       0.414013      -1.074846      -0.027455       0.024353      -0.000785       0.036708      -0.006431      -0.008487      -0.014345      -0.008180       0.015990      -0.019627       0.001550       0.018077             12.069736      16.695235      -6.793608      -0.151848      13.757881      -1.383335       5.756092           0.000003
          306              C       1.155163      10.980046      16.975350      -0.104991      31.964121 0.44330257E+03  0.10431757E+05                                 8.674338                            6.985929       0.200520       2.031466                    0.999609      29.110007      82.656002       0.630477       0.412838      -1.070709      -0.022953       0.002929       0.004030       0.023488       0.013204      -0.017315      -0.001316       0.021548      -0.028745      -0.020500      -0.008341       0.028841              9.672079      12.017911      -3.944045      -0.734278      11.723082      -0.871342       5.275245           0.000006
          307              C       0.090724      11.938475      16.923937      -0.143271      32.776978 0.46239085E+03  0.11042534E+05                                 8.891649                            7.183463       0.102468       2.002175                    0.999547      29.857225      86.585298       0.612854       0.418494      -1.062597       0.021331      -0.017882       0.004015       0.028123       0.017802      -0.001955      -0.013281      -0.023540      -0.010616      -0.021070      -0.007131       0.028201              9.917167      13.218460      -3.550715      -0.575393      11.160388      -0.718473       5.372652           0.000002
          308              C       2.008643       8.685899      17.610451       0.566084      25.546242 0.27102178E+03  0.57064784E+04                                 7.948574                            5.782411       0.040368       2.052824                    0.999667      22.950626      64.067758       0.628778       0.462642      -1.028428       0.026562      -0.025034       0.002922       0.036616       0.086822       0.030619       0.049657      -0.023393       0.116593      -0.107764      -0.005287       0.113052              9.767518      11.858282      -5.261416      -0.633128      10.452941      -1.985242       6.991330           0.000005
          309              C       6.797224       9.634477       3.441644       0.181904      34.986884 0.39781261E+03  0.92042516E+04                                 9.661291                            6.896247      -0.109455       1.978265                    0.999681      26.656893      77.583074       0.590497       0.448310      -1.038277       0.046820      -0.043697       0.011205       0.065016      -0.039310      -0.009243      -0.004506       0.010854       0.003902      -0.042395       0.002929       0.039467             11.882796       7.914349      -3.336429       2.205363      10.642814      -4.950521      17.091226          -0.000005
          310              C       6.220650       9.862469       4.711847      -0.178517      32.583774 0.47148769E+03  0.11354413E+05                                 8.906041                            7.283541       0.042675       1.978992                    0.999201      30.626480      90.213746       0.602790       0.421935      -1.056720       0.007774       0.001166       0.031319       0.032291       0.008418      -0.006582       0.018188       0.016643      -0.005009      -0.026219       0.012259       0.013961              9.747933       7.426012      -3.294499       0.271091      10.549966      -0.975069      11.267821          -0.000008
          311              C       6.710160       8.943536       5.594940      -0.182162      32.573169 0.47125352E+03  0.11325101E+05                                 8.860697                            7.260568       0.126180       2.008087                    0.999048      30.371741      88.798548       0.607576       0.419486      -1.060340      -0.007535       0.030654       0.004938       0.031950       0.007127      -0.015426       0.013463       0.010181      -0.018932      -0.025777       0.007646       0.018131              9.663914       6.634377      -2.213673       0.039464       9.532022      -1.653970      12.825343          -0.000006
          312              C       7.600953       8.097204       4.850964       0.206672      33.853564 0.39148222E+03  0.90212949E+04                                 9.461199                            6.843146      -0.131298       1.976440                    0.999689      26.323004      76.450251       0.592541       0.448571      -1.038154       0.013062       0.030338      -0.054297       0.063554      -0.014771      -0.016691      -0.015291      -0.001015       0.042287      -0.032758       0.007717       0.025041             11.389725       8.435142      -4.869716       1.318286      14.208829      -4.442986      11.525205          -0.000005
          313              C       8.184357       6.882886       5.292511      -0.079399      46.684036 0.49421861E+03  0.11940698E+05                                11.213305                            7.439522       0.058552       2.016884                    0.999188      28.467203      81.687576       0.603661       0.419954      -1.067006      -0.007654      -0.005423       0.034880       0.036120       0.041301       0.011772      -0.003611       0.000842       0.093895      -0.058272       0.022389       0.035884             14.128469      13.070776      -4.373042      -4.000387      13.896271      -3.554686      15.418361          -0.000006
          314              C       9.138145       6.176314       4.587851       0.180785      36.545601 0.39855547E+03  0.91988968E+04                                 9.804447                            6.810819      -0.070100       1.982051                    0.999697      26.732480      76.971770       0.608020       0.436457      -1.048306       0.032103       0.007689      -0.042801       0.054052      -0.002776       0.003284      -0.003135      -0.004453      -0.005860      -0.004946      -0.001746       0.006692             11.973786      14.621684      -5.355946      -5.939363       9.592447       1.315550      11.707227          -0.000005
          315              C       9.809746       4.981237       5.053592      -0.188517      34.074190 0.47687981E+03  0.11477315E+05                                 9.046687                            7.243487       0.164093       2.002237                    0.999813      30.917510      90.023663       0.616818       0.412589      -1.066325       0.011985       0.004975      -0.006003       0.014298       0.005686       0.018279      -0.017707      -0.020865       0.031795      -0.030457       0.001912       0.028545              9.793246      10.445472      -2.186506      -3.492853       8.517108      -1.546524      10.417158          -0.000008
          316              C      10.818911       4.671026       4.179571      -0.200125      34.533242 0.48577938E+03  0.11742422E+05                                 9.130384                            7.311843       0.184121       2.011094                    0.999892      31.042894      90.503432       0.613962       0.412711      -1.066542      -0.001112       0.002378       0.009364       0.009725      -0.008989       0.021433      -0.012761      -0.015575       0.012175      -0.025409      -0.004378       0.029787              9.923905      11.137154      -3.808793      -2.723895       9.161771      -0.660780       9.472789          -0.000009
          317              C      10.725354       5.713772       3.142239       0.194731      36.328199 0.39983607E+03  0.92326462E+04                                 9.760759                            6.822056      -0.106725       1.969483                    0.999649      26.709884      76.836833       0.607690       0.436496      -1.048648      -0.033697       0.020781       0.013453       0.041813       0.012694       0.002426      -0.006401       0.015506       0.052550      -0.024719       0.006037       0.018682             11.900606      13.437780      -2.816203      -6.761978       7.662730      -0.476728      14.601308          -0.000005
          318              C      11.659482       5.789511       2.062567      -0.098253      49.740227 0.48382820E+03  0.11622306E+05                                11.621132                            7.317217      -0.005381       1.989546                    0.999277      28.590204      81.679337       0.614431       0.414985      -1.070686       0.025635      -0.026395       0.013479       0.039186      -0.013187       0.025145       0.032002      -0.002624      -0.096542      -0.058817       0.025654       0.033163             15.173589      15.384459      -6.343801      -1.800811      13.380359      -4.880658      16.755949          -0.000007
          319              C      11.572971       6.647768       1.001041       0.197201      37.108651 0.38353428E+03  0.87523003E+04                                 9.897835                            6.674451       0.085206       2.040793                    0.999559      26.003947      74.027259       0.616212       0.435570      -1.050671      -0.045016       0.047466      -0.021058       0.068724      -0.030467      -0.010799      -0.007321       0.013498      -0.015736      -0.034027      -0.000200       0.034227             12.367261       9.346871      -3.855126       1.195587      12.120961      -7.387768      15.633951          -0.000005
          320              C       7.133661       0.745736      30.137068      -0.182890      33.385422 0.45924872E+03  0.10929268E+05                                 8.881667                            7.083550       0.153558       2.006338                    0.999732      30.281619      87.152622       0.628171       0.409718      -1.070153       0.000491       0.002730      -0.016714       0.016943      -0.005260      -0.018740       0.010485       0.024033       0.007161      -0.019310      -0.009261       0.028571              9.671929      10.548255      -3.398742      -0.662097       8.690490      -2.714159       9.777042          -0.000013
          321              C       6.623975       1.680097      29.281193      -0.179090      33.197727 0.46015025E+03  0.10955905E+05                                 8.855920                            7.101038       0.159510       2.009380                    0.999760      30.206721      86.952765       0.626011       0.410937      -1.069377       0.011365      -0.016634      -0.000592       0.020154       0.000508      -0.023142       0.013455       0.017047       0.030415      -0.025177      -0.007190       0.032367              9.622247       9.655570      -2.413072      -1.038514       8.713948      -3.257395      10.497223          -0.000012
          322              C       5.385219       2.171769      29.816493       0.200463      35.217092 0.37651042E+03  0.85722544E+04                                 9.611525                            6.648764       0.028763       2.025296                    0.999632      26.032610      74.586270       0.611015       0.440287      -1.045419      -0.001091      -0.036140       0.057807       0.068183      -0.008171      -0.015805      -0.015389       0.005483       0.050721      -0.027762      -0.000163       0.027925             11.828064      11.790172      -5.871761       2.084526      12.216381      -5.366351      11.477640          -0.000007
          323              C       4.497931       3.010147      29.208610      -0.088107      46.616993 0.48717884E+03  0.11746328E+05                                11.227352                            7.405126      -0.004567       1.998271                    0.999015      28.501792      82.109479       0.601845       0.422093      -1.064032      -0.000784       0.019975      -0.030254       0.036262       0.037861       0.004080       0.005873      -0.034565       0.109886      -0.059934       0.020196       0.039737             14.269185      15.434157      -4.670169      -2.346778      11.894552      -4.356788      15.478846          -0.000007
          324              C       3.261291       3.438850      29.737861       0.207398      34.233106 0.39106446E+03  0.90254140E+04                                 9.558588                            6.859494      -0.216137       1.946233                    0.999284      26.657578      77.935624       0.588194       0.451198      -1.034784      -0.020273      -0.007897       0.036875       0.042815       0.004282      -0.000379       0.001518      -0.008338      -0.032553      -0.011005      -0.000467       0.011472             11.673855      16.316013      -3.986285      -4.780988       7.069808       0.836982      11.635743          -0.000005
          325              C       2.276783       4.197047      29.057396      -0.185466      32.883760 0.46840024E+03  0.11273782E+05                                 8.961826                            7.255333       0.061908       1.980203                    0.999446      30.899233      91.315077       0.603844       0.421433      -1.055888      -0.012393      -0.007834       0.002618       0.014894       0.011933       0.016570      -0.010958      -0.014707       0.018382      -0.028449       0.010720       0.017729              9.904170      10.708535      -1.978019      -1.789903       5.868563      -0.393452      13.135413          -0.000010
          326              C       1.290069       4.503446      29.934440      -0.174144      33.982232 0.49453565E+03  0.12054074E+05                                 9.168530                            7.463855       0.039490       1.969269                    0.999317      31.189248      92.469339       0.594853       0.422435      -1.056261      -0.001011      -0.018911      -0.008885       0.020919      -0.001683       0.022741      -0.007164      -0.004801      -0.017777      -0.026255       0.003831       0.022424             10.089326      12.170520      -2.917507      -1.224888       6.351568       0.168720      11.745889          -0.000011
          327              C       7.051296       9.983230       1.001041       0.176637      37.342235 0.42457190E+03  0.99728203E+04                                10.031683                            7.086889      -0.186898       1.945260                    0.999479      27.251782      79.608682       0.587825       0.443600      -1.042249       0.036923      -0.029022      -0.015129       0.049340       0.000408      -0.000877      -0.005148      -0.007543       0.017481      -0.006747      -0.002370       0.009116             12.503525      11.477177      -2.576291      -5.669007       6.849418       1.803114      19.183980          -0.000006
          328              C       6.440156      10.232296       2.237976      -0.077593      46.768076 0.49836820E+03  0.12084724E+05                                11.241465                            7.482695       0.034952       2.006843                    0.999243      28.698744      82.917071       0.599546       0.421305      -1.064511      -0.021816       0.026642      -0.001291       0.034459       0.002313       0.002048      -0.001976      -0.000038      -0.171441      -0.057244       0.026357       0.030887             14.355787      12.746565      -5.203248      -1.676487      10.980085      -1.740952      19.340712          -0.000008
          329              C       7.715792       6.311883       6.611102       0.108395      36.539307 0.42501116E+03  0.99362137E+04                                 9.797792                            7.021057      -0.303416       1.916337                    0.998909      26.787715      76.811751       0.602351       0.434947      -1.052613       0.010770       0.006648      -0.019354       0.023125      -0.014499      -0.023650      -0.017920       0.013400       0.005884      -0.037593       0.009934       0.027659             12.248678       8.170248       3.970343      -3.105726      11.060442      -2.475075      17.515345          -0.000003
          330              C       7.937835       6.952834       7.805697      -0.145954      35.808207 0.46299997E+03  0.11111627E+05                                 9.585654                            7.275085      -0.045686       1.964183                    0.998047      30.043117      88.658890       0.595365       0.428673      -1.051393      -0.007824      -0.014441       0.021403       0.026979      -0.002650       0.002190      -0.009598      -0.005947      -0.073598      -0.026794       0.008325       0.018469             11.249647       7.607656       3.937982      -1.404534      10.287148      -0.515814      15.854136          -0.000003
          331              C       7.431454       6.404762       8.985171      -0.093915      35.965118 0.44509954E+03  0.10568922E+05                                 9.579052                            7.110995      -0.088471       1.944396                    0.999468      29.664200      86.852183       0.605477       0.426025      -1.053854       0.008484      -0.017479      -0.031817       0.037280      -0.017231       0.009934       0.008194       0.002941       0.017440      -0.025422       0.010356       0.015066             11.383021       8.496043       5.225590      -2.180572      11.818964      -1.387887      13.834056           0.000001
          332              C       6.672014       5.244425       8.954928      -0.039824      37.461955 0.42564095E+03  0.98847642E+04                                 9.675925                            6.828260       0.084701       2.036449                    0.999285      27.067233      75.595630       0.642059       0.410779      -1.075311       0.029100       0.006944      -0.038444       0.048713       0.005710       0.014998      -0.012643       0.006004      -0.003512      -0.022835       0.005390       0.017446             12.076105       9.087503       5.259595      -3.487099      11.468630      -2.316983      15.672182           0.000003
          333              C       6.472274       4.594040       7.775454      -0.084910      34.204913 0.42128484E+03  0.98692127E+04                                 9.299753                            6.936123      -0.020657       1.973679                    0.999588      29.043776      84.528983       0.610535       0.428242      -1.052236       0.007805       0.024624      -0.011199       0.028155      -0.003040       0.018820      -0.002057      -0.015661      -0.053439      -0.029426       0.010524       0.018902             11.033768       8.241530       4.269353      -2.560716      10.578994      -1.950703      14.280781           0.000003
          334              C       7.022817       5.104597       6.623199      -0.142459      34.562524 0.43887533E+03  0.10369196E+05                                 9.276129                            7.017886       0.087205       2.004666                    0.999147      29.576289      85.963537       0.616027       0.420826      -1.058654      -0.013956      -0.005609       0.029745       0.033331      -0.003561       0.011560       0.026170       0.017691      -0.009033      -0.033938       0.009733       0.024205             10.987912       8.783454       4.642291      -3.397157      10.920729      -2.953326      13.259552          -0.000000
          335              C       6.009477       4.773121      10.216058       0.629113      23.998956 0.25085220E+03  0.52173704E+04                                 7.770502                            5.680298      -0.135806       2.012476                    0.999471      22.469084      63.794221       0.610544       0.482343      -1.010602      -0.034687      -0.048105       0.036397       0.069585      -0.073403       0.024164       0.032604      -0.077524      -0.270696      -0.110601      -0.018655       0.129256              9.394085       8.177065       3.402396      -1.684473       7.400761      -1.608595      12.604429           0.000004
          336              C      12.792191       4.851528       2.132126       0.110442      38.188111 0.43382210E+03  0.10189222E+05                                10.080975                            7.078629      -0.439925       1.868076                    0.998525      27.006783      77.491414       0.602086       0.433130      -1.054247      -0.022243       0.009082       0.002862       0.024195      -0.020901      -0.011981      -0.026458       0.002265       0.003124      -0.040337       0.012280       0.028057             12.958397      16.395143      -7.215269       2.541695      14.464144       1.097281       8.015904          -0.000003
          337              C      12.738345       3.616894       1.484927      -0.146504      35.090718 0.44016040E+03  0.10403532E+05                                 9.352479                            7.014558       0.152913       2.024683                    0.999118      29.653511      86.106254       0.618181       0.419200      -1.060049       0.013132      -0.019035       0.006977       0.024155       0.012551       0.004716       0.006954       0.020302       0.012491      -0.019056       0.001055       0.018002             11.086774      11.913406      -5.310851       2.205922      13.824084       1.756873       7.522831          -0.000004
          338              C      13.742854       2.694484       1.693603      -0.084364      35.181398 0.43254112E+03  0.10169601E+05                                 9.404079                            6.980254       0.024938       1.984802                    0.999666      29.047218      83.872264       0.616713       0.422422      -1.058990      -0.000484       0.025576       0.010242       0.027555       0.017522      -0.010555       0.006965      -0.018624      -0.011578      -0.025345       0.003559       0.021785             11.230527      13.200724      -4.961323       3.322199      12.928110       0.953620       7.562747           0.000001
          339              C      14.815191       2.975214       2.570648      -0.048763      37.802554 0.44260034E+03  0.10368569E+05                                 9.722355                            6.952810       0.040564       2.015132                    0.999248      27.394608      76.579801       0.638350       0.409581      -1.077232      -0.024311       0.037420      -0.017188       0.047819       0.002366       0.007376       0.005629       0.033985      -0.028066      -0.016859      -0.006832       0.023691             12.110584      13.765626      -5.837960       3.379811      15.107871       0.749136       7.458257           0.000003
          340              C      14.912104       4.209281       3.148288      -0.097213      35.149365 0.44389124E+03  0.10519781E+05                                 9.405520                            7.080977       0.003497       1.971060                    0.999670      29.622289      86.288726       0.610148       0.423586      -1.056701      -0.021697       0.010820      -0.021578       0.032456       0.009855       0.003083       0.014546       0.040436      -0.000626      -0.028896       0.004409       0.024487             11.120817      13.531069      -4.462818       2.437433      12.871699       1.454754       6.959682           0.000001
          341              C      13.882302       5.164972       2.957757      -0.157814      35.702934 0.46375637E+03  0.11084484E+05                                 9.448437                            7.191623       0.136342       2.011869                    0.999215      30.040300      87.183020       0.612753       0.418211      -1.062665       0.021532      -0.022323       0.011144       0.032956       0.005106      -0.004355       0.021597      -0.021524      -0.027441      -0.023995      -0.004071       0.028066             11.177042      14.946566      -4.667040       3.274438      11.029596       0.840047       7.554963          -0.000004
          342              C      -0.352442       1.867688       2.806543       0.634683      22.585010 0.23240550E+03  0.47496812E+04                                 7.449719                            5.448243      -0.122748       2.017892                    0.999431      22.258409      62.964274       0.625735       0.478958      -1.010805       0.056925      -0.023499       0.005664       0.061845       0.087338      -0.066259      -0.031661       0.052719       0.102388      -0.110006      -0.019246       0.129252              9.040480       9.407453      -3.218914       2.309742      11.252240       0.921786       6.461746           0.000003
          343              C       4.885404       3.611633      27.890019       0.107879      36.821094 0.42408562E+03  0.99104092E+04                                 9.836523                            7.004735      -0.325122       1.908685                    0.998795      26.799044      76.859381       0.604097       0.433872      -1.053133      -0.015109      -0.000896       0.023330       0.027810      -0.022614      -0.012445      -0.022705       0.007812       0.012504      -0.039824       0.015371       0.024453             12.338861       9.278727       4.357957      -1.639335      10.267959      -3.515609      17.469896          -0.000004
          344              C       4.314540       3.137716      26.734740      -0.153910      36.879211 0.47173932E+03  0.11384173E+05                                 9.792187                            7.344721      -0.140309       1.929146                    0.997609      30.458510      90.386577       0.591871       0.428825      -1.050399       0.000585       0.020767      -0.020876       0.029452      -0.008453      -0.018543      -0.001371       0.001144      -0.068269      -0.031319       0.007279       0.024040             11.640613       8.715207       4.228637      -0.233621       9.849609      -2.214980      16.357024          -0.000006
          345              C       4.634421       3.728526      25.509901      -0.089125      35.037515 0.43297365E+03  0.10213035E+05                                 9.415021                            7.008411      -0.128518       1.931197                    0.999469      29.574191      86.379104       0.610385       0.425411      -1.053945       0.010698       0.005550       0.030387       0.032690      -0.020893       0.001983       0.019964       0.000048       0.028803      -0.031997       0.004154       0.027843             11.280387       9.210436       4.963074      -1.524342      10.325146      -3.654827      14.305580          -0.000004
          346              C       5.509748       4.790443      25.446391      -0.050968      38.215032 0.42951762E+03  0.99773932E+04                                 9.750636                            6.808898       0.122175       2.044182                    0.999349      27.101502      75.206787       0.651428       0.404766      -1.081450      -0.010625      -0.014771       0.046440       0.049877      -0.000594      -0.005408       0.005876      -0.008546      -0.000546      -0.008703      -0.000707       0.009410             12.414623       9.167746       4.954866      -1.752845      10.697678      -4.478056      17.378445           0.000001
          347              C       6.130595       5.246109      26.604695      -0.082544      35.921239 0.44324951E+03  0.10506912E+05                                 9.604274                            7.119130      -0.093374       1.948037                    0.999427      29.317600      85.573851       0.602618       0.428782      -1.052869      -0.028027      -0.007936       0.012583       0.031730      -0.000568       0.001379       0.016019       0.002006      -0.060466      -0.027283       0.011138       0.016145             11.417464       9.075566       4.358458      -1.033589       9.446261      -2.627042      15.730565           0.000001
          348              C       5.810187       4.652898      27.817436      -0.136070      35.618692 0.44248585E+03  0.10477033E+05                                 9.459770                            7.040117       0.070355       2.000577                    0.998914      29.584000      86.108012       0.615851       0.420041      -1.059037      -0.009404       0.022884      -0.025656       0.035642      -0.002450       0.015711       0.018323       0.002761      -0.006761      -0.026035       0.003749       0.022286             11.265279       9.009908       4.888967      -1.977694      10.557199      -3.049687      14.228729          -0.000003
          349              C       5.782230       5.418805      24.121751       0.656159      23.106477 0.24022574E+03  0.49454897E+04                                 7.599123                            5.573218      -0.188794       2.004793                    0.999372      22.014196      62.303398       0.613610       0.484868      -1.008689       0.012348       0.039317      -0.053286       0.067362      -0.075173       0.002888       0.035577       0.064608      -0.301016      -0.113506      -0.019777       0.133283              9.260283       7.109200       3.324062      -0.991130       8.424972      -2.738905      12.246677           0.000003
          350              C       5.293281      11.205117       2.283340       0.106566      32.901151 0.42084067E+03  0.98392106E+04                                 9.197531                            7.034400      -0.342609       1.906201                    0.998831      26.902142      77.778369       0.594150       0.440928      -1.046389       0.013285      -0.016692      -0.002821       0.021519      -0.029121       0.008204       0.009848       0.007204       0.049006      -0.040403       0.019162       0.021242             10.905323      14.394810      -4.643051      -0.973932      12.558951      -0.778963       5.762208          -0.000005
          351              C       4.057251      10.848528       2.727911      -0.142908      32.867742 0.43521621E+03  0.10288297E+05                                 8.998606                            7.020848       0.019523       1.980391                    0.999395      29.851515      87.536579       0.610046       0.424723      -1.053440      -0.019343       0.022319      -0.010026       0.031190       0.013861      -0.000231      -0.009159      -0.033680       0.057501      -0.031563       0.006399       0.025163             10.345209      13.883685      -4.100150      -1.010923      11.942269      -0.104078       5.209674          -0.000006
          352              C       3.027282      11.736704       2.803518      -0.105789      32.009030 0.42021124E+03  0.97942607E+04                                 8.748598                            6.834118       0.120061       2.010091                    0.999676      29.024602      83.047675       0.630483       0.416801      -1.064092       0.021889       0.000366      -0.010502       0.024281       0.013247      -0.016581      -0.005693       0.023091       0.003925      -0.018480      -0.009767       0.028247             10.056540      12.200265      -4.668080      -1.101741      12.838659      -0.063146       5.130698          -0.000006
          353              C       3.228603      13.065112       2.401288      -0.019411      37.239853 0.44689216E+03  0.10488927E+05                                 9.690174                            7.019680       0.017887       2.013854                    0.999104      27.093802      75.681534       0.631124       0.413488      -1.075239       0.031728      -0.028497      -0.002542       0.042722      -0.007198      -0.008859      -0.011520      -0.005242       0.011217      -0.018491       0.004356       0.014135             12.139499      16.006851      -6.995608      -1.537271      14.665511      -0.129171       5.746135          -0.000001
          354              C       4.448013      13.441206       1.850867      -0.101739      31.485198 0.42133783E+03  0.98002294E+04                                 8.594224                            6.814125       0.199313       2.035743                    0.999581      28.779771      81.529711       0.637205       0.413258      -1.069288       0.005104      -0.023332      -0.000143       0.023884       0.009729       0.000422      -0.014177      -0.025169      -0.015331      -0.016961      -0.007582       0.024544              9.684781      12.797069      -4.013521      -0.826262      11.008810      -0.820651       5.248465          -0.000008
          355              C       5.487635      12.491244       1.811551      -0.142637      32.873672 0.45289024E+03  0.10765262E+05                                 8.917011                            7.109867       0.129341       2.011916                    0.999630      29.723644      86.143307       0.615621       0.418563      -1.062000      -0.026432       0.017241      -0.002421       0.031651       0.022765      -0.009614      -0.000989       0.016893       0.002995      -0.025649      -0.000972       0.026621             10.068953      12.215333      -4.076264      -0.637453      12.579232      -0.719103       5.412295          -0.000008
          356              C       2.085187      14.029091       2.482944       0.578246      25.352329 0.26291858E+03  0.55024142E+04                                 7.942917                            5.713409       0.005962       2.044667                    0.999608      22.784736      63.729576       0.628599       0.465587      -1.025230      -0.032152       0.022851       0.000599       0.039449       0.083153       0.044997       0.038631      -0.023978       0.118820      -0.104431      -0.007553       0.111985              9.855176      12.009378      -5.531164      -1.801991      10.787773      -0.819956       6.768378          -0.000001
          357              C       7.125439      13.084003       6.369159       0.190948      36.277366 0.38371841E+03  0.87466797E+04                                 9.707239                            6.637399       0.044302       2.024370                    0.999547      26.033877      73.770907       0.624110       0.430541      -1.055036       0.054916      -0.032862      -0.015140       0.065764      -0.026356      -0.007929      -0.012473       0.020399       0.001350      -0.034695       0.006648       0.028047             12.019657      12.020616      -3.845527      -6.174067       7.593355       1.091316      16.445001          -0.000004
          358              C       6.906546      13.788120       5.147345      -0.190932      33.269553 0.44856450E+03  0.10646915E+05                                 8.920985                            7.028437       0.128660       2.000229                    0.999748      30.452173      88.462316       0.624861       0.412975      -1.064571       0.003931       0.002514      -0.022017       0.022506      -0.002080       0.014830      -0.013942      -0.020488       0.000177      -0.022282      -0.001157       0.023439              9.754729      10.905424      -4.051085      -1.828930       7.900456      -0.516714      10.458306          -0.000008
          359              C       7.892406      13.438982       4.315664      -0.173370      32.521195 0.44623037E+03  0.10588937E+05                                 8.837901                            7.050913       0.056742       1.980903                    0.999665      30.284133      88.268881       0.617803       0.417795      -1.060362      -0.019236       0.011298       0.000350       0.022311       0.006959       0.019877      -0.012850      -0.028901       0.010315      -0.032205       0.009141       0.023064              9.619115      10.018540      -2.687990      -2.472590       7.289152      -1.107843      11.549654          -0.000009
          360              C       8.702302      12.470035       4.950766       0.194643      34.498453 0.37349126E+03  0.84851937E+04                                 9.466353                            6.608704      -0.020903       2.009459                    0.999660      25.981150      74.323597       0.614811       0.438514      -1.046625      -0.032956      -0.007773       0.055931       0.065382      -0.011222      -0.018040      -0.016947      -0.001285       0.053784      -0.032381       0.002276       0.030105             11.501719      14.795438      -5.075107      -4.935584       8.366487       0.774187      11.343232          -0.000005
          361              C       9.787768      11.809713       4.400345      -0.074246      46.837965 0.49099096E+03  0.11842693E+05                                11.232911                            7.422671       0.057410       2.018591                    0.999107      28.332549      81.218953       0.603463       0.420802      -1.066523       0.008537       0.002318      -0.030553       0.031808       0.051429       0.007448       0.010243      -0.009067       0.119760      -0.071607       0.022559       0.049048             14.099409      14.731831      -5.403861      -2.145010      13.504182      -4.050762      14.062214          -0.000007
          362              C      10.523829      10.748775       4.917498       0.200074      35.224441 0.38938046E+03  0.89622055E+04                                 9.686408                            6.809526      -0.092624       1.986160                    0.999545      26.503409      76.968057       0.595901       0.446571      -1.039150      -0.005215      -0.031391       0.033847       0.046457       0.003081       0.002985       0.003720       0.000059      -0.033490      -0.012256       0.002518       0.009739             11.871324      10.647273      -5.940237       2.447450      13.872017      -5.243675      11.094683          -0.000005
          363              C      11.663369      10.111143       4.309616      -0.170164      31.848994 0.45719504E+03  0.10893282E+05                                 8.677476                            7.119604       0.231078       2.036019                    0.999800      30.184054      87.580001       0.618312       0.415759      -1.063790      -0.001926      -0.007937       0.006465       0.010417       0.017159      -0.014656       0.017965       0.011089       0.026570      -0.034757       0.013446       0.021312              9.377461       7.671645      -2.325217      -0.663975       9.420635      -2.800146      11.040105          -0.000010
          364              C      12.103215       9.147312       5.144320      -0.186280      32.612960 0.46336693E+03  0.11097936E+05                                 8.850890                            7.183693       0.144776       2.003374                    0.999748      30.712268      89.886732       0.612332       0.417640      -1.060625      -0.012977      -0.002273      -0.009086       0.016004       0.002851      -0.008847       0.014914       0.014327      -0.018008      -0.022235       0.007074       0.015161              9.628305       8.108618      -3.721101      -0.389837      10.616051      -2.011751      10.160245          -0.000010
          365              C      11.327187       9.249198       6.338916       0.188588      35.751036 0.40436179E+03  0.93856274E+04                                 9.731796                            6.905634      -0.164080       1.953257                    0.999665      26.927365      78.265479       0.596684       0.442250      -1.042751      -0.028068       0.029338      -0.015585       0.043491      -0.000123       0.000708      -0.000914      -0.017774       0.023346      -0.012803       0.004723       0.008080             11.932288       7.959423      -3.200353       1.564298      11.337746      -6.219749      16.499696          -0.000003
          366              C      11.581752       8.552512       7.539559      -0.080125      47.351556 0.48988196E+03  0.11806800E+05                                11.270810                            7.384880       0.096816       2.025894                    0.999428      28.471803      81.530906       0.608750       0.417471      -1.068867       0.026730      -0.020792      -0.004985       0.034230      -0.006906       0.013277       0.023602       0.001193      -0.118099      -0.050799       0.022519       0.028280             14.376988      13.348527      -5.735758      -2.085467      12.120306      -2.696426      17.662131          -0.000005
          367              C      10.875726       8.722168       8.764398       0.182414      36.212603 0.41082314E+03  0.95475853E+04                                 9.801859                            6.950676      -0.011869       2.007172                    0.999691      26.539349      76.506592       0.597636       0.440992      -1.046323      -0.049925       0.035890       0.016054       0.063547      -0.041845      -0.007774      -0.010541       0.021737       0.004110      -0.047432       0.004881       0.042551             12.020324      12.294067      -2.960662      -6.309405       7.432113       0.803946      16.334791          -0.000003
          368              C      11.020019       7.972333       9.974114      -0.171842      31.724299 0.44223089E+03  0.10455157E+05                                 8.652596                            6.997274       0.168808       2.019109                    0.999773      30.018528      86.916902       0.624000       0.415183      -1.063577      -0.002131       0.002530       0.021686       0.021936       0.003017       0.018647      -0.010844      -0.020812      -0.016327      -0.027572       0.007892       0.019680              9.411442      10.775003      -3.227915      -1.965315       7.277351      -0.622169      10.181974          -0.000003
          369              C      10.056284       8.311833      10.829989      -0.167884      31.083933 0.43959884E+03  0.10358593E+05                                 8.511620                            6.969254       0.250142       2.049628                    0.999803      29.596256      85.046276       0.627357       0.414331      -1.066059       0.017248      -0.009576       0.005555       0.020495       0.006881       0.022264      -0.011538      -0.023788      -0.006168      -0.032693       0.011965       0.020727              9.198674       9.463483      -2.065374      -2.454023       6.943744      -0.936734      11.188794          -0.000001
          370              C       9.277466       9.344748      10.203961       0.198134      34.777605 0.39044113E+03  0.89702346E+04                                 9.584553                            6.797434       0.086279       2.048751                    0.999755      26.068060      75.018400       0.600748       0.443778      -1.043392       0.037629       0.010840      -0.056536       0.068773      -0.010088      -0.013025      -0.017078       0.002904       0.041613      -0.028093       0.003202       0.024890             11.695203      14.480469      -4.890795      -5.461033       8.862870       1.482137      11.742269          -0.000002
          371              C       8.137092       9.968773      10.751357      -0.081269      46.847789 0.50019503E+03  0.12120073E+05                                11.236799                            7.484733       0.058658       2.015779                    0.999240      28.541548      81.988635       0.601860       0.419995      -1.067102      -0.009960      -0.003848       0.037945       0.039419       0.045239       0.006369       0.014211      -0.004397       0.105810      -0.063208       0.016422       0.046786             14.079392      14.256004      -4.879066      -3.723011      13.255891      -3.040551      14.726280          -0.000003
          372              C       7.370471      10.968191      10.140450       0.196637      35.085650 0.38675035E+03  0.88790049E+04                                 9.589509                            6.738260      -0.207571       1.939683                    0.999644      26.690594      77.197028       0.606005       0.440247      -1.043754      -0.000373       0.024908      -0.035717       0.043546       0.000299       0.003013       0.000475       0.005681      -0.055370      -0.018759       0.006376       0.012383             11.631381       9.810053      -5.797944       1.732951      13.715467      -5.057792      11.368625          -0.000002
          373              C       6.274885      11.644303      10.796722      -0.186148      33.486347 0.47762520E+03  0.11535436E+05                                 9.034040                            7.307002       0.063492       1.973392                    0.999632      31.122632      91.702756       0.604974       0.419201      -1.058809       0.001604       0.007687      -0.007302       0.010723       0.011195      -0.016262       0.015885       0.014917       0.031089      -0.030489       0.006239       0.024250              9.753423       8.021358      -2.841608      -0.678991       9.371418      -2.787131      11.867493           0.000001
          374              C       5.804338      12.575456       9.940847      -0.197510      33.819176 0.46888309E+03  0.11268799E+05                                 9.053926                            7.206938       0.100775       1.983548                    0.999732      31.134664      91.425025       0.613514       0.415402      -1.061535       0.006316      -0.003491       0.005604       0.009137      -0.003741      -0.011865       0.016235       0.021440      -0.008594      -0.023310       0.000169       0.023141              9.832253       9.067915      -4.281773      -0.132789       9.889496      -2.107328      10.539348           0.000000
          375              C       6.579480      12.436271       8.740203       0.191844      37.010352 0.38777459E+03  0.88827014E+04                                 9.842822                            6.683034      -0.126491       1.961451                    0.999652      26.598373      76.122665       0.619072       0.431916      -1.051786       0.027490      -0.038260       0.015342       0.049547       0.008322      -0.000707      -0.002374      -0.003209       0.022889      -0.012338       0.003438       0.008900             12.231635       8.468169      -4.083772       2.021599      11.107723      -6.430756      17.119013          -0.000002
          376              C       6.359646      13.184683       7.569802      -0.101304      52.049511 0.50154711E+03  0.12118447E+05                                11.889634                            7.397250       0.052901       2.002468                    0.999281      28.697969      81.383188       0.619599       0.409129      -1.077894      -0.027606       0.022359       0.003076       0.035657      -0.010709       0.014610       0.025339       0.007546      -0.139539      -0.058619       0.023841       0.034778             15.682970      14.902158      -7.314074      -1.883407      13.234477      -2.951733      18.912274          -0.000005
          377              C      10.280245      12.442080       3.087802       0.086146      37.791745 0.44602165E+03  0.10540296E+05                                 9.967381                            7.158572      -0.323816       1.903711                    0.998693      27.196716      78.074426       0.601563       0.430852      -1.056473      -0.004558      -0.011826       0.016447       0.020764      -0.012593      -0.021973      -0.030354       0.006192       0.022931      -0.043974       0.009107       0.034867             12.391463       8.729540       4.355174      -1.659253      11.013716      -2.418656      17.431134          -0.000004
          378              C      11.109849      13.568714       3.142239      -0.150874      36.132648 0.44191634E+03  0.10467374E+05                                 9.535965                            7.031716       0.081158       1.996303                    0.999158      29.966964      87.434755       0.616303       0.419579      -1.058601       0.022473       0.003407      -0.026367       0.034812      -0.001455       0.016313       0.022295       0.010159       0.003844      -0.029209       0.002258       0.026951             11.369534       8.659245       4.878276      -1.112535      11.090941      -2.834855      14.358417          -0.000002
          379              C      11.505403      14.171925       1.983935      -0.073729      35.247518 0.41331790E+03  0.96450232E+04                                 9.499695                            6.891151      -0.116636       1.946209                    0.999466      28.904595      84.204289       0.609195       0.430854      -1.049706      -0.003360      -0.028347       0.003388       0.028746      -0.008621       0.004957      -0.001465       0.005971      -0.078524      -0.026755       0.004054       0.022700             11.366416       7.437016       4.022472      -0.892252      10.594114      -2.275309      16.068118           0.000000
          380              C      11.136113      13.688611       0.771194      -0.041616      38.657074 0.42373683E+03  0.98136441E+04                                 9.826204                            6.784375       0.069397       2.030599                    0.999307      26.897437      74.623599       0.649258       0.407338      -1.079318      -0.004652      -0.016036       0.048573       0.051363       0.009831       0.000145      -0.004997       0.007378      -0.037652      -0.014498      -0.002537       0.017034             12.389455       7.861415       4.716908      -2.024020      11.704937      -3.460759      17.602012          -0.000001
          381              C      10.302664      12.541338       0.683490      -0.113706      36.487312 0.47047404E+03  0.11316148E+05                                 9.647889                            7.292696      -0.038738       1.952811                    0.999511      30.225903      88.780319       0.600719       0.423908      -1.056212      -0.002270       0.001467       0.029410       0.029534      -0.001969       0.012436       0.005996       0.003709       0.025541      -0.013873      -0.003453       0.017325             11.311552       8.063533       4.872792      -1.518331      11.636698      -1.641765      14.234426          -0.000006
          382              C       9.888895      11.921263       1.878085      -0.155904      36.815977 0.47739679E+03  0.11555459E+05                                 9.767541                            7.386266      -0.071197       1.947396                    0.998008      30.657046      91.122437       0.590469       0.428550      -1.050534       0.016730       0.013085      -0.024801       0.032653      -0.001374       0.001291      -0.002760      -0.005586      -0.063970      -0.021588       0.007562       0.014027             11.486218       7.916153       4.092186      -0.391536      10.225140      -0.564174      16.317360          -0.000007
          383              C       6.163631       8.309275      29.756007       0.675923      19.856374 0.19822753E+03  0.39035943E+04                                 6.927911                            5.093660      -0.211650       2.010077                    0.999431      21.130254      59.185211       0.633692       0.490826      -1.001975       0.018036       0.031594      -0.029393       0.046770      -0.080896       0.001877       0.036220       0.033851      -0.257313      -0.101651      -0.026077       0.127727              8.306667       5.517243       2.456730      -1.268009       7.533260      -2.269797      11.869498          -0.000000
          384              C      12.672218       7.592490       7.566778       0.110141      36.364696 0.40843942E+03  0.94587471E+04                                 9.729428                            6.863582      -0.325140       1.909849                    0.998842      26.618240      76.081466       0.611498       0.432519      -1.053593      -0.017821       0.020561      -0.000933       0.027225      -0.008507      -0.014808      -0.019658       0.003144       0.018395      -0.028958       0.005545       0.023413             12.093472      14.506845      -6.608307       1.973203      12.808163       2.072287       8.965408          -0.000003
          385              C      -2.375720       7.686523       8.422653      -0.143499      37.150172 0.46480496E+03  0.11157631E+05                                 9.783988                            7.265333      -0.039730       1.957827                    0.999080      30.238024      89.031707       0.599147       0.425865      -1.053894       0.016087      -0.022719      -0.018301       0.033315       0.012538      -0.017540       0.008164      -0.033597       0.020242      -0.033528       0.014591       0.018937             11.580851      14.487889      -5.281413       2.684398      11.423368       2.146336       8.831296          -0.000002
          386              C      -1.321676       6.794499       8.422653      -0.104888      34.822008 0.43345808E+03  0.10213240E+05                                 9.315628                            6.975266      -0.028061       1.959846                    0.999666      29.642798      86.143424       0.617567       0.420926      -1.058199      -0.017971       0.003556      -0.022432       0.028961       0.016972       0.007317      -0.009656       0.015435       0.011342      -0.025518       0.008671       0.016847             10.922337      12.357753      -5.331158       1.297529      12.307801       2.868602       8.101457           0.000002
          387              C      -1.369927       5.689721       7.566778      -0.049867      39.070825 0.42904962E+03  0.99579985E+04                                 9.887979                            6.794670       0.084066       2.029905                    0.999315      27.095126      75.013937       0.654005       0.403516      -1.082918      -0.045329       0.033288      -0.001682       0.056264       0.005521      -0.003021       0.001543      -0.014263      -0.012035      -0.009193      -0.001847       0.011040             12.655659      15.886601      -7.452300       2.263527      13.752194       2.037825       8.328182           0.000003
          388              C      13.713540       5.561200       6.698806      -0.091853      34.873529 0.42450810E+03  0.99579226E+04                                 9.345281                            6.918546      -0.053613       1.956174                    0.999637      29.405343      85.476262       0.617516       0.422839      -1.056193      -0.005089       0.020476       0.020044       0.029102       0.013436      -0.012876       0.003510      -0.024913       0.005217      -0.025591       0.007809       0.017782             11.024349      13.563545      -5.300480       2.808092      11.242568       1.580372       8.266934           0.000001
          389              C      12.715496       6.521608       6.701831      -0.144381      37.063247 0.45861684E+03  0.10980978E+05                                 9.790366                            7.227709      -0.066203       1.951743                    0.998958      30.164287      88.931602       0.598870       0.427152      -1.052262       0.029308      -0.010776       0.009656       0.032685       0.013793       0.008849      -0.022657       0.027468       0.010962      -0.036151       0.017452       0.018698             11.653383      12.681231      -5.745965       1.801134      13.437180       2.798365       8.841736          -0.000004
          390              C      -0.240952       4.743945       7.578875       0.683452      22.258422 0.23002730E+03  0.46888554E+04                                 7.466952                            5.479362      -0.242685       1.994678                    0.999019      21.594845      61.001379       0.613913       0.489454      -1.005374       0.058607      -0.052194      -0.002414       0.078516       0.063442      -0.054580      -0.057097      -0.027256       0.155139      -0.091198      -0.033251       0.124450              9.075033      11.276465      -4.444054       1.423427       9.777358       1.264345       6.171276           0.000003
          391              C       7.599628       9.394779      12.036681       0.086480      38.157672 0.45051395E+03  0.10674605E+05                                10.024990                            7.191185      -0.335208       1.897669                    0.998655      27.332405      78.602276       0.600535       0.430451      -1.056576       0.002947       0.009309      -0.018364       0.020798      -0.012095      -0.025847      -0.025250       0.001459       0.034339      -0.042170       0.006355       0.035815             12.476683      10.066130       4.493438      -2.326675       9.757123      -2.047691      17.606795          -0.000001
          392              C       6.543416       8.469088      11.988293      -0.152278      36.384241 0.45121879E+03  0.10747433E+05                                 9.593342                            7.115831       0.036650       1.979564                    0.999120      30.215902      88.512222       0.611073       0.420819      -1.057435      -0.005468      -0.007707       0.025726       0.027406       0.001849       0.023831       0.015915      -0.019825       0.018752      -0.030712      -0.000290       0.031001             11.404285      10.126586       5.162880      -2.708077       9.912604      -1.827792      14.173665           0.000005
          393              C       5.982984       7.961945      13.131475      -0.079234      35.814445 0.42962045E+03  0.10108095E+05                                 9.570681                            7.004084      -0.083564       1.953754                    0.999499      29.115762      84.762618       0.607957       0.428202      -1.052865       0.025206       0.011546       0.001381       0.027759      -0.004345      -0.000103       0.005116       0.000250      -0.061182      -0.021241       0.006308       0.014934             11.390390       9.704305       4.529118      -2.011153       8.886747      -1.128949      15.580117           0.000010
          394              C       6.410655       8.434619      14.365386      -0.037648      38.426117 0.43175411E+03  0.10042508E+05                                 9.795073                            6.852167       0.068590       2.028288                    0.999266      27.036984      75.080200       0.645728       0.407803      -1.079416      -0.003962       0.015014      -0.044884       0.047494       0.007586      -0.010196       0.009400      -0.001086      -0.035721      -0.021565       0.008006       0.013559             12.263425      10.708645       5.108660      -3.037259       9.033824      -2.316796      17.047805           0.000007
          395              C       7.459690       9.325015      14.413775      -0.113068      36.445568 0.45973942E+03  0.11007659E+05                                 9.645758                            7.215701      -0.064746       1.943039                    0.999566      30.257904      89.023641       0.602346       0.424694      -1.054445      -0.004105       0.007153      -0.038173       0.039054      -0.011064       0.007849       0.015107      -0.007312       0.045106      -0.025217       0.001736       0.023482             11.378208      10.825631       5.371688      -1.665856       9.344978      -2.176142      13.964015           0.000005
          396              C       8.067217       9.886911      13.261520      -0.156467      37.485764 0.49091920E+03  0.11944733E+05                                 9.864204                            7.475686      -0.025975       1.962062                    0.997901      30.612789      90.698324       0.589680       0.426897      -1.053425      -0.014033      -0.004835       0.029053       0.032624      -0.002135      -0.000653      -0.003534       0.005083      -0.031986      -0.011602       0.002932       0.008671             11.608935       9.432636       4.551133      -0.442267       9.437057      -0.496655      15.957113           0.000001
          397              C       5.862465       7.922978      15.683977       0.653716      20.307198 0.21170813E+03  0.42271676E+04                                 6.977130                            5.231961      -0.128684       2.030405                    0.999462      21.489148      60.094550       0.632661       0.484867      -1.007662      -0.029957      -0.018505       0.028892       0.045548      -0.081931       0.043322       0.004945       0.007594      -0.264072      -0.107503      -0.022222       0.129724              8.261277       7.048169       2.724842      -1.812309       6.317389      -1.223055      11.418273           0.000006
          398              C       5.239847      14.160749       7.542584       0.114708      38.049043 0.42473930E+03  0.99302459E+04                                10.080245                            7.023031      -0.474758       1.860941                    0.998412      26.866795      77.090111       0.601604       0.435470      -1.052087       0.017483      -0.017014       0.006860       0.025342      -0.024902      -0.016845      -0.016268       0.000168       0.035526      -0.041166       0.018930       0.022235             13.048628      16.945419      -7.472140       1.987128      14.633473       1.561169       7.566992          -0.000002
          399              C       6.235731       0.301549       8.238171      -0.099863      35.682075 0.44997923E+03  0.10670270E+05                                 9.450066                            7.089730       0.063631       1.988180                    0.999652      29.496550      85.158457       0.616630       0.418888      -1.062647       0.000198      -0.020624      -0.009918       0.022886       0.011894       0.005926       0.013303      -0.031473      -0.006674      -0.018785      -0.009054       0.027838             11.268178      13.894633      -5.143681       2.020120      13.377146       1.617187       6.532755           0.000007
          400              C       7.271382      -0.643805       8.207928      -0.151824      35.909037 0.45791936E+03  0.10913566E+05                                 9.482286                            7.141796       0.140733       2.011771                    0.999425      30.031538      87.115837       0.615278       0.417693      -1.062683      -0.025480       0.012382      -0.000478       0.028333       0.015696       0.018947       0.003709       0.023078      -0.007620      -0.020932      -0.010233       0.031166             11.316060      12.601882      -5.567971       1.329081      14.643349       2.196091       6.702949           0.000001
          401              C       5.037872       0.004885       7.545608      -0.055048      39.171857 0.45879791E+03  0.10817169E+05                                 9.908919                            7.031066       0.035582       2.006678                    0.999238      27.655954      76.909622       0.642927       0.404066      -1.083673       0.041851      -0.035201      -0.000435       0.054688       0.001593       0.005614       0.005114       0.004691      -0.028676      -0.012612       0.002441       0.010171             12.623857      16.271479      -6.683033       1.760336      15.045565       1.969357       6.554527           0.000007
          402              C       4.888574      -1.233562       6.901434      -0.089717      35.639778 0.43692149E+03  0.10287292E+05                                 9.452442                            6.989213       0.066059       1.992936                    0.999594      29.170569      83.989445       0.620475       0.419261      -1.062137       0.024287      -0.006462       0.014755       0.029143       0.014125       0.011681       0.004581       0.027705       0.001158      -0.019983      -0.005804       0.025787             11.413164      14.950968      -5.252843       1.185959      12.936742       2.225219       6.351781           0.000005
          403              C       4.078185      13.910189       6.892361      -0.149023      35.279311 0.42914088E+03  0.10083823E+05                                 9.396010                            6.930901       0.135183       2.016305                    0.999464      29.646701      85.969215       0.620969       0.419769      -1.059181      -0.025711       0.023495       0.000399       0.034831       0.010593      -0.004902       0.011453      -0.032897       0.005494      -0.023234      -0.000029       0.023263             11.354248      16.090619      -5.379213       2.069058      11.151083       1.611749       6.821043          -0.000000
          404              C       3.913251       1.011819       7.548632       0.661445      23.661328 0.23557454E+03  0.48205691E+04                                 7.648864                            5.474055      -0.224916       1.986913                    0.998782      21.971626      61.764327       0.627502       0.477003      -1.013982      -0.053474       0.049128       0.000177       0.072616       0.070986      -0.051875      -0.061098      -0.014706       0.181585      -0.101678      -0.029851       0.131529              9.402127      11.559008      -2.817434       1.535785      11.108210       1.798988       5.539163           0.000007
          405              C       9.993897      13.178834      11.685864       0.182011      35.527583 0.41232165E+03  0.96146642E+04                                 9.740040                            7.007755      -0.100659       1.978428                    0.999609      26.829168      78.094610       0.588105       0.446635      -1.040450       0.049340      -0.042238      -0.014397       0.066526      -0.035167      -0.004335      -0.009999       0.012916       0.024273      -0.041990       0.009862       0.032128             11.948544      11.606700      -3.030035      -5.141829       7.280763       1.741495      16.958169          -0.000002
          406              C       9.646974      13.720958      10.367272      -0.170533      32.913506 0.48386976E+03  0.11714163E+05                                 8.958836                            7.382644       0.019852       1.971136                    0.999146      30.646976      90.154842       0.598958       0.422403      -1.057708      -0.011144      -0.011925      -0.026595       0.031204       0.008930       0.017258      -0.008363      -0.015020       0.010030      -0.025910       0.009986       0.015923              9.762065      11.758678      -2.890157      -0.729138       6.660325       0.188808      10.867192          -0.000004
          407              C      10.638954      13.333316       9.535592      -0.174478      31.822567 0.45897986E+03  0.10958979E+05                                 8.724248                            7.170154       0.162397       2.021727                    0.999367      30.111870      87.790084       0.610710       0.420044      -1.059855      -0.025893       0.000045      -0.008743       0.027330       0.011170       0.019586      -0.014720      -0.017060      -0.008425      -0.032479       0.012698       0.019781              9.498243      10.211697      -1.887228      -1.627159       6.059286      -0.066458      12.223745          -0.000004
          408              C      11.597663      12.567870      10.276544       0.200973      34.165660 0.38899358E+03  0.89416659E+04                                 9.490763                            6.802484      -0.027810       2.010951                    0.999725      26.181148      75.722146       0.597319       0.446091      -1.040524      -0.030728      -0.013814       0.056102       0.065441      -0.011286      -0.010412      -0.020593       0.004579       0.064118      -0.031875       0.000264       0.031611             11.501672      15.515993      -4.102721      -4.767953       7.366692       0.871446      11.622330          -0.000002
          409              C      -3.308205      12.125294       9.816851      -0.088822      46.919020 0.49652244E+03  0.12009309E+05                                11.230751                            7.442742       0.080686       2.020520                    0.999354      28.614512      82.132071       0.605297       0.418368      -1.068106       0.009636       0.008779      -0.039883       0.041959       0.037495      -0.001480       0.010230      -0.017562       0.084094      -0.053225       0.019237       0.033988             14.185090      14.972420      -4.038864      -3.356906      11.885822      -4.243561      15.697026          -0.000004
          410              C      -2.490619      11.268400      10.557803       0.180488      37.265815 0.41112637E+03  0.95529137E+04                                 9.919084                            6.910330      -0.069433       1.979360                    0.999695      26.891754      77.423316       0.605190       0.435566      -1.049949      -0.004873      -0.029545       0.039828       0.049829      -0.008411      -0.002660       0.003108       0.009414      -0.010380      -0.008341      -0.003980       0.012321             12.123726      10.823271      -5.791491       2.005690      13.581770      -5.892656      11.966137          -0.000002
          411              C      -1.214905      10.709334      10.046697      -0.189919      34.409410 0.49118852E+03  0.11897402E+05                                 9.095331                            7.346676       0.156784       2.000479                    0.999889      31.048694      90.396900       0.613673       0.412064      -1.067739      -0.005185      -0.012488       0.001648       0.013621       0.006146      -0.019172       0.017226       0.015118       0.028986      -0.029385       0.001216       0.028169              9.805686       8.888992      -2.281241      -1.188319       9.901734      -3.572973      10.626334          -0.000001
          412              C      -0.799817       9.744875      10.932815      -0.198950      34.710134 0.49293897E+03  0.11960673E+05                                 9.178049                            7.378584       0.149072       2.000282                    0.999845      31.142429      91.003502       0.609480       0.414175      -1.065462      -0.003488      -0.000827      -0.007826       0.008608      -0.008842      -0.014474       0.023784       0.022699       0.023461      -0.030157      -0.003522       0.033679              9.953315       9.977038      -3.841865      -0.420300      10.178660      -2.762701       9.704247           0.000002
          413              C      -1.842081       9.723696      11.988293       0.197013      36.043029 0.38702506E+03  0.88741766E+04                                 9.703809                            6.714844      -0.119931       1.966222                    0.999617      26.613116      76.565832       0.611439       0.436882      -1.047256      -0.023483       0.035613      -0.018570       0.046526       0.010978      -0.006947       0.006450      -0.018839       0.038140      -0.023104       0.007083       0.016021             11.868936       8.353340      -3.450558       0.378748      12.572138      -6.764161      14.681331          -0.000000
          414              C      -1.799029       8.836561      13.049819      -0.101999      50.289869 0.49049616E+03  0.11813967E+05                                11.689290                            7.357535       0.017827       1.995606                    0.999321      28.646164      81.747121       0.614449       0.413867      -1.072215       0.028073      -0.023269      -0.000676       0.036469      -0.017495       0.023432       0.028255       0.019753      -0.102089      -0.058199       0.020199       0.038000             15.264287      14.579853      -6.310960      -4.407431      14.083303      -2.732730      17.129705          -0.000001
          415              C      -2.688585       8.818169      14.147637       0.201794      36.202125 0.37445983E+03  0.84963995E+04                                 9.749471                            6.594924       0.106273       2.049847                    0.999488      25.819077      73.352150       0.619770       0.435558      -1.050409      -0.047192       0.039216       0.017526       0.063814      -0.023089      -0.006926      -0.010211       0.002018      -0.000240      -0.028326       0.004965       0.023360             12.173219      12.801282      -3.334932      -7.282847       8.389680       0.180265      15.328695          -0.000000
          416              C      -2.710601       7.881492      15.224285      -0.190487      33.235645 0.45174371E+03  0.10714747E+05                                 8.858383                            7.026142       0.152848       2.005688                    0.999739      30.309132      87.306100       0.630149       0.409801      -1.069272      -0.003789      -0.002227       0.020798       0.021258      -0.007504       0.013643      -0.018709      -0.025257      -0.001662      -0.022041      -0.008674       0.030714              9.672873       9.554815      -3.597316      -2.592788       9.836359      -1.010430       9.627446           0.000002
          417              C      -3.691209       8.256493      16.071087      -0.178836      32.661625 0.44905863E+03  0.10634917E+05                                 8.766976                            7.018237       0.155407       2.009225                    0.999760      30.103097      86.639415       0.628769       0.411324      -1.068309       0.020406      -0.009699       0.000352       0.022597       0.000104       0.015969      -0.020686      -0.025289       0.032266      -0.027783      -0.004835       0.032618              9.529366       9.175260      -2.340823      -3.161197       8.994387      -1.467973      10.418452           0.000001
          418              C      11.824226       9.426527      15.553933       0.189424      35.509942 0.37684816E+03  0.85788645E+04                                 9.653331                            6.642401       0.049566       2.031500                    0.999638      26.056861      74.565761       0.612813       0.439051      -1.046520       0.037055       0.007051      -0.057201       0.068519      -0.011015      -0.016859      -0.021155      -0.000601       0.063519      -0.034596       0.000218       0.034378             11.933061      13.628177      -5.690049      -5.827814      10.438820       1.675269      11.732185           0.000000
          419              C      10.909764      10.231809      16.173913      -0.087908      47.209027 0.49761393E+03  0.12048956E+05                                11.296557                            7.468976       0.033080       2.007159                    0.999206      28.592656      82.262439       0.601712       0.420398      -1.066226      -0.019553       0.000729       0.033949       0.039185       0.038939       0.004934       0.004192       0.020658       0.107063      -0.058131       0.019808       0.038322             14.385802      12.845155      -4.763963      -4.117028      14.224030      -2.909019      16.088222          -0.000002
          420              C      10.332901      11.428140      15.605346       0.195704      34.865582 0.40626186E+03  0.94478549E+04                                 9.634433                            6.957424      -0.157453       1.961744                    0.999367      26.823619      78.229810       0.589463       0.446809      -1.039303       0.004823       0.021471      -0.039426       0.045152      -0.001103       0.001453      -0.002312       0.002076      -0.037463      -0.012869       0.004855       0.008014             11.752088       8.176506      -4.906117       1.567358      15.149824      -4.864904      11.929935          -0.000001
          421              C       9.439579      12.311601      16.291860      -0.179894      32.053922 0.45576901E+03  0.10886338E+05                                 8.786502                            7.139776       0.118300       2.001666                    0.999457      30.521730      89.621330       0.611383       0.419426      -1.057995       0.002628       0.011896      -0.002122       0.012366       0.013425      -0.012470       0.015883       0.011681       0.008484      -0.028858       0.012556       0.016302              9.679668       6.240715      -2.266676      -0.256107       9.688364      -1.904028      13.109925           0.000000
          422              C      10.926686      -2.809848      15.408767      -0.176600      32.883983 0.46953567E+03  0.11312026E+05                                 8.984420                            7.281878       0.030093       1.971379                    0.999268      30.847848      91.314613       0.600323       0.423496      -1.054220       0.013678       0.003064       0.010307       0.017399       0.005675      -0.009082       0.021149       0.009892      -0.022449      -0.028723       0.011255       0.017468              9.884098       6.958823      -3.424268       0.233386      11.096147      -1.186607      11.597324          -0.000001
          423              C       9.651637      12.879803      14.150661       0.187832      35.174857 0.39892426E+03  0.92454675E+04                                 9.690470                            6.895186      -0.224453       1.936477                    0.999556      26.989319      78.868502       0.591337       0.446923      -1.038064       0.028932      -0.033700       0.018314       0.048044       0.005695      -0.000340      -0.002597       0.008400       0.010900      -0.009261       0.003044       0.006216             11.998203       7.303416      -2.956844       2.123102      10.475358      -4.948965      18.215836          -0.000001
          424              C      11.221714      -2.574775      12.910702      -0.088948      47.608086 0.52062482E+03  0.12749979E+05                                11.368602                            7.639889       0.049408       2.007577                    0.999219      28.996031      83.909993       0.594896       0.420417      -1.066166      -0.028169       0.018458       0.000160       0.033678       0.001551      -0.000196       0.001432      -0.006727      -0.172852      -0.057641       0.025108       0.032533             14.470139      12.390208      -5.298343      -1.426861      11.633176      -2.012636      19.387031          -0.000003
          425              C      -2.784823      12.645356       8.504309       0.107935      36.897825 0.43105419E+03  0.10108051E+05                                 9.843920                            7.059485      -0.294677       1.917164                    0.998849      26.879136      77.064241       0.602456       0.433556      -1.053985      -0.004922      -0.010693       0.017957       0.021471      -0.013942      -0.016445      -0.026590      -0.007266       0.013210      -0.038019       0.008262       0.029757             12.306071      10.102610       4.188284      -2.071738       9.125248      -3.128362      17.690354          -0.000002
          426              C      -1.672044      13.493049       8.525479      -0.147710      34.856411 0.45354969E+03  0.10794252E+05                                 9.317370                            7.129417       0.063622       1.994757                    0.999051      29.793831      86.646053       0.612384       0.420257      -1.060006       0.009465       0.019101      -0.023102       0.031435      -0.000894       0.022101       0.010101      -0.014662      -0.002905      -0.027759       0.005645       0.022115             10.965288       9.735608       4.675533      -2.374824       9.876732      -3.456989      13.283523           0.000003
          427              C      -1.247571      14.090663       7.330883      -0.083897      34.932201 0.43995356E+03  0.10407766E+05                                 9.426178                            7.083171      -0.025265       1.968399                    0.999603      29.293859      85.376112       0.605446       0.427642      -1.053730      -0.025103      -0.008327       0.013024       0.029481       0.002670      -0.005046       0.019272       0.014773      -0.057465      -0.031187       0.013531       0.017656             11.165036       9.584939       4.380465      -1.641810       9.294968      -2.750978      14.615202           0.000003
          428              C      -1.879903      13.809088       6.136288      -0.041822      38.067243 0.42804496E+03  0.99575954E+04                                 9.783289                            6.851959       0.071251       2.031949                    0.999227      27.125666      75.898150       0.640132       0.411312      -1.074639      -0.008332      -0.030477       0.034103       0.046490       0.001624      -0.007025       0.015143      -0.013208       0.007283      -0.016224      -0.003373       0.019597             12.282271      10.562054       5.708352      -2.171437      10.685606      -3.894388      15.599153           0.000001
          429              C      13.210763      12.922082       6.127215      -0.083346      36.076881 0.44006248E+03  0.10429196E+05                                 9.634060                            7.096524      -0.126175       1.936209                    0.999294      29.526787      86.625928       0.602229       0.429149      -1.050965       0.019145      -0.007722       0.028161       0.034917      -0.016408       0.007101       0.011609      -0.000554       0.008044      -0.024283       0.007940       0.016343             11.511429      10.676650       5.577600      -1.107854       9.967775      -2.524439      13.889863          -0.000003
          430              C      12.755930      12.330295       7.300640      -0.148591      36.371140 0.46762020E+03  0.11255390E+05                                 9.690917                            7.314085      -0.096458       1.946324                    0.997888      30.225885      89.458276       0.593172       0.429001      -1.050727       0.017254       0.006871      -0.021829       0.028660      -0.003774      -0.008636       0.003254       0.002675      -0.059324      -0.022179       0.006033       0.016145             11.421328       9.206166       4.225392      -0.350842       8.908743      -1.469890      16.149074          -0.000004
          431              C      -1.444166      14.519224       4.908426       0.626721      24.298926 0.25205234E+03  0.52502669E+04                                 7.840552                            5.695817      -0.144581       2.008925                    0.999490      22.531837      64.087601       0.609204       0.482673      -1.010107       0.045122       0.038301      -0.032803       0.067669      -0.063366       0.029980       0.026925       0.109886      -0.256293      -0.107202      -0.020644       0.127846              9.527911       6.799271       3.379260      -1.545621       9.188930      -2.008139      12.595532           0.000001
          432              C      -0.759203       7.776116      12.977236       0.107344      38.268322 0.43961039E+03  0.10356344E+05                                10.088893                            7.122895      -0.441041       1.866695                    0.998538      27.103037      77.808856       0.600746       0.432789      -1.054770      -0.013527       0.022017      -0.005570       0.026434      -0.019062      -0.023215      -0.014833       0.012153       0.004015      -0.038140       0.010729       0.027411             12.912143      15.589455      -7.158068       0.792019      15.133309       2.698048       8.013666           0.000001
          433              C       0.472602       7.996591      13.633507      -0.146414      35.800317 0.45938023E+03  0.10968284E+05                                 9.494198                            7.176240       0.108996       2.007169                    0.998920      29.938389      87.214572       0.610220       0.420391      -1.059892       0.023592      -0.012632      -0.009194       0.028296       0.009488       0.005763       0.008740      -0.027457       0.007674      -0.018434      -0.002536       0.020970             11.223515      15.164091      -4.976667       1.515592      10.847151       2.428841       7.659304           0.000008
          434              C       1.542580       7.108077      13.430880      -0.087292      35.110875 0.43539389E+03  0.10256163E+05                                 9.395301                            7.008589       0.009041       1.979076                    0.999592      29.150380      84.321418       0.614601       0.423068      -1.058312      -0.023674       0.000334      -0.011724       0.026420       0.013398       0.008201      -0.007671       0.011929      -0.027119      -0.020594       0.001112       0.019483             11.154294      13.942233      -4.561115       0.642765      11.955336       3.431462       7.565314           0.000013
          435              C       1.382447       6.019137      12.584078      -0.046040      37.552338 0.45126353E+03  0.10622239E+05                                 9.680674                            7.019252       0.040995       2.011831                    0.999288      27.600757      77.325903       0.635532       0.409433      -1.077393      -0.036317       0.026395       0.021705       0.049867      -0.002551       0.010710       0.001627      -0.005931      -0.044706      -0.019864       0.008127       0.011737             11.926906      15.610903      -5.187665       0.343668      12.632562       3.643417       7.537253           0.000009
          436              C       0.160240       5.747696      11.982244      -0.109841      35.904991 0.46146053E+03  0.11035253E+05                                 9.531163                            7.212834       0.014905       1.970353                    0.999691      29.963523      87.481724       0.605829       0.422774      -1.057930      -0.014581       0.018669       0.020721       0.031472       0.004397       0.016708       0.009649      -0.043088      -0.009850      -0.030288       0.001886       0.028402             11.239411      13.900763      -4.478330       1.103527      12.772455       2.672977       7.045014           0.000009
          437              C      -0.917738       6.656271      12.172774      -0.151961      35.408760 0.45904520E+03  0.10951426E+05                                 9.404674                            7.164786       0.112689       2.004494                    0.999232      30.034097      87.279309       0.612221       0.419355      -1.061210       0.027106      -0.018272      -0.010223       0.034251       0.009312       0.021662      -0.004703       0.022042      -0.027919      -0.025857      -0.003290       0.029147             11.089285      11.968978      -4.898274       0.417460      13.865009       3.331570       7.433868           0.000005
          438              C       2.581185       5.112009      12.305843       0.611542      23.268297 0.24620791E+03  0.50991714E+04                                 7.567094                            5.593060      -0.116382       2.013134                    0.999485      22.702071      64.412961       0.620698       0.476462      -1.013256       0.028623      -0.054723      -0.009703       0.062514       0.084536      -0.024231      -0.069477      -0.090980       0.101600      -0.114738      -0.017574       0.132312              9.095094      11.534491      -2.657666       0.735711       8.963767       2.641703       6.787024           0.000008
          439              C      10.386433       9.771712      17.483431       0.117227      36.178451 0.40747872E+03  0.94418171E+04                                 9.748612                            6.884748      -0.355670       1.902190                    0.998780      26.595581      76.324826       0.605973       0.436217      -1.050143       0.000683       0.009614      -0.024383       0.026219      -0.024204      -0.021503      -0.015856       0.008307      -0.008983      -0.041066       0.012864       0.028202             12.273760       9.192688       4.245997      -3.305133      10.095081      -1.697912      17.533513           0.000000
          440              C      10.743688      10.395847      18.617540      -0.156309      37.031322 0.46695778E+03  0.11248720E+05                                 9.832019                            7.315688      -0.158481       1.923666                    0.997627      30.471417      90.570367       0.591584       0.429798      -1.049002      -0.025174      -0.005264       0.026155       0.036681      -0.010067      -0.000276      -0.020974       0.006792      -0.070864      -0.034455       0.008228       0.026227             11.754003       8.643260       4.124455      -2.151384       9.783052      -0.266614      16.835697          -0.000000
          441              C      10.215598      10.023013      19.875646      -0.081040      35.513403 0.44526834E+03  0.10566970E+05                                 9.509497                            7.114109      -0.134682       1.930179                    0.999376      29.573222      86.375372       0.605518       0.426236      -1.054417      -0.004384      -0.010401      -0.028826       0.030957      -0.019987       0.017919       0.001610       0.012191       0.025427      -0.029352       0.001712       0.027640             11.398424       9.099151       4.889217      -3.374846      10.480814      -1.782653      14.615306           0.000001
          442              C       9.263094       8.997803      19.924034      -0.055323      39.053736 0.43307514E+03  0.10075315E+05                                 9.878301                            6.829307       0.132024       2.047378                    0.999290      27.105122      75.140278       0.651913       0.403851      -1.082651       0.015468       0.014662      -0.047288       0.051869       0.000349       0.008400       0.000889       0.008360       0.005535      -0.006068      -0.004958       0.011027             12.698329       9.637119       5.032142      -4.574930      10.421442      -2.640107      18.036427           0.000005
          443              C       8.895850       8.360664      18.726415      -0.084225      35.759607 0.43712840E+03  0.10326180E+05                                 9.562035                            7.059177      -0.067871       1.956125                    0.999435      29.247025      85.229708       0.606520       0.427494      -1.053628       0.004666       0.032935      -0.006904       0.033973      -0.001438       0.018638       0.004234      -0.004908      -0.071808      -0.032674       0.014788       0.017887             11.403308       8.391732       4.167621      -2.609027       9.801264      -1.459533      16.016928           0.000009
          444              C       9.438268       8.740483      17.537868      -0.134814      35.422275 0.43361519E+03  0.10221843E+05                                 9.435972                            6.975256       0.052976       1.997543                    0.998829      29.451313      85.716307       0.617496       0.420772      -1.057884      -0.023174       0.010727       0.020198       0.032559      -0.006221       0.017257       0.016529       0.000820      -0.023390      -0.029107       0.010073       0.019034             11.282917       9.515643       4.969192      -2.834698      10.063594      -2.335711      14.269513           0.000005
          445              C       8.658033       8.621953      21.197261       0.661503      23.547776 0.23897995E+03  0.49171539E+04                                 7.710028                            5.564912      -0.199676       2.000573                    0.999463      22.008371      62.423272       0.612586       0.485944      -1.007372      -0.038738      -0.016918       0.055403       0.069688      -0.080196       0.034813       0.007693      -0.031343      -0.273386      -0.106576      -0.021929       0.128505              9.523283       7.933203       3.595964      -3.073872       8.105290      -1.777027      12.531354           0.000005
          446              C      10.091520      -1.566815      12.868362       0.105501      32.618633 0.42267524E+03  0.98948652E+04                                 9.145986                            7.051202      -0.348550       1.903325                    0.998825      26.987091      78.126176       0.593133       0.441114      -1.046066       0.012974      -0.014061       0.004870       0.019742      -0.031331       0.013391       0.007905       0.002130       0.048021      -0.043167       0.017199       0.025967             10.753539      13.556148      -4.415928      -0.519599      12.943081      -1.266565       5.761388          -0.000001
          447              C      10.322858      -0.318987      12.387499      -0.142789      32.900976 0.43251101E+03  0.10212067E+05                                 9.013658                            7.002797       0.014785       1.979925                    0.999371      29.812415      87.471362       0.610116       0.425184      -1.052778      -0.025049       0.016796       0.006375       0.030825       0.016808      -0.006858      -0.000559       0.021851       0.055848      -0.029519       0.007302       0.022217             10.383088      13.112746      -4.266821       0.003154      12.759095      -1.144905       5.277422          -0.000001
          448              C       9.316632       0.590527      12.299795      -0.099518      31.652734 0.40515148E+03  0.93704762E+04                                 8.696563                            6.719930       0.108074       2.008326                    0.999684      28.868465      82.655926       0.633605       0.417968      -1.061873       0.002469      -0.026915       0.008789       0.028421       0.010667      -0.001312      -0.016744      -0.036757       0.012352      -0.023751      -0.006105       0.029856             10.036870      14.080265      -4.562350      -0.012239      10.869248      -1.166562       5.161098           0.000002
          449              C       8.046471       0.309959      12.717147      -0.022119      37.278163 0.45333157E+03  0.10678703E+05                                 9.699123                            7.074556       0.023252       2.013817                    0.999202      27.250605      76.269594       0.628044       0.414013      -1.074846       0.027455      -0.024353       0.000785       0.036708      -0.006431      -0.008487      -0.014345      -0.008180       0.015990      -0.019627       0.001550       0.018077             12.069736      16.695235      -6.793609      -0.151848      13.757881      -1.383335       5.756092           0.000003
          450              C       7.769172      -0.967785      13.267568      -0.104991      31.964115 0.44330246E+03  0.10431754E+05                                 8.674337                            6.985928       0.200520       2.031466                    0.999609      29.110004      82.655991       0.630477       0.412838      -1.070709       0.022953      -0.002929      -0.004030       0.023488       0.013204      -0.017315      -0.001316       0.021548      -0.028746      -0.020500      -0.008341       0.028841              9.672078      12.017909      -3.944044      -0.734278      11.723080      -0.871341       5.275245           0.000006
          451              C       8.833611      -1.926214      13.318981      -0.143271      32.776981 0.46239091E+03  0.11042536E+05                                 8.891649                            7.183463       0.102468       2.002175                    0.999547      29.857227      86.585301       0.612854       0.418494      -1.062597      -0.021331       0.017882      -0.004015       0.028123       0.017802      -0.001955      -0.013281      -0.023540      -0.010616      -0.021070      -0.007131       0.028201              9.917167      13.218460      -3.550715      -0.575393      11.160388      -0.718473       5.372652           0.000002
          452              C       6.915692       1.326362      12.632467       0.566084      25.546243 0.27102179E+03  0.57064787E+04                                 7.948574                            5.782411       0.040368       2.052824                    0.999667      22.950627      64.067762       0.628778       0.462642      -1.028428      -0.026562       0.025034      -0.002922       0.036616       0.086822       0.030619       0.049657      -0.023393       0.116593      -0.107764      -0.005287       0.113052              9.767518      11.858282      -5.261416      -0.633128      10.452942      -1.985242       6.991330           0.000005
          453              N       1.240074       1.455780      26.665181      -0.303871      34.166118 0.47181910E+03  0.11347685E+05                                 9.224467                            7.300803      -0.757812       1.784586                    0.996830      29.401010      86.133021       0.601142       0.423640      -1.057210       0.032248      -0.029880      -0.043871       0.062108      -0.041693       0.015184      -0.032605      -0.040784       0.055671      -0.056006      -0.008787       0.064793             10.584464       8.552120      -3.340390       0.186656      10.446046      -2.993906      12.755226          -0.000008
          454              N      -0.779663       3.442472      26.879906      -0.409371      46.590297 0.66798410E+03  0.17153710E+05                                10.768756                            8.366381       0.123725       2.031826                    0.997369      30.907173      87.248822       0.606979       0.392953      -1.100558      -0.042196       0.140695      -0.105462       0.180825       0.002172      -0.075812       0.067755       0.114359       0.089425      -0.115558      -0.007518       0.123076             12.556627      14.434315      -4.020468      -5.398155       9.112419       0.300046      14.123146          -0.000009
          455              N      -1.591802       2.457319      29.462651      -0.315862      37.371134 0.49119840E+03  0.11914015E+05                                 9.804958                            7.462024      -0.725544       1.791610                    0.997146      29.589191      86.593583       0.594042       0.425097      -1.058009      -0.053355       0.010733       0.041560       0.068478      -0.035868       0.009050      -0.053065      -0.010014       0.022439      -0.058372      -0.011996       0.070368             11.521273      10.978846      -4.204479       0.281252      10.835640      -4.488150      12.749334          -0.000008
          456              N       0.706490       0.781777      29.441481      -0.417054      45.351405 0.69971110E+03  0.18173743E+05                                10.583855                            8.560416      -0.017293       1.990175                    0.995172      31.129446      88.307431       0.600452       0.392737      -1.100973       0.099848      -0.086591       0.131464       0.186414       0.010962      -0.100743       0.061371       0.042369      -0.028980      -0.122727       0.004285       0.118442             12.258533      13.473862      -2.752684      -4.945437       8.466785       1.131355      14.834952          -0.000009
          457              N       0.735116      -2.237957      24.037071      -0.304449      35.188312 0.46043872E+03  0.11002452E+05                                 9.404269                            7.221076      -0.741329       1.789290                    0.997115      29.240594      85.281243       0.603567       0.424681      -1.056958       0.021070      -0.041495       0.041926       0.062639      -0.026091      -0.038650       0.008161       0.031129       0.043082      -0.041752      -0.015603       0.057355             10.852748      11.274125      -3.714685      -3.366659       8.320652      -0.316167      12.963466          -0.000006
          458              N      -1.412661      -0.202640      24.064290      -0.443313      46.638796 0.70935044E+03  0.18473187E+05                                10.722994                            8.573175       0.155206       2.031623                    0.996899      31.576415      89.472171       0.605301       0.388556      -1.104763      -0.131786       0.052992       0.134779       0.195809      -0.017456       0.090992      -0.075751      -0.082509       0.014631      -0.121333      -0.010051       0.131384             12.431730      10.269403      -3.575420       1.944688      12.796550      -5.214872      14.229237          -0.000007
          459              N      -0.853640       0.445488      21.297063      -0.311355      34.487648 0.47583665E+03  0.11458904E+05                                 9.261851                            7.321316      -0.729813       1.792966                    0.996845      29.428674      86.031117       0.602101       0.422427      -1.058863      -0.022177       0.040460      -0.045979       0.065137      -0.037365      -0.042022       0.002482       0.032486       0.048805      -0.056483      -0.006940       0.063423             10.614105      10.983011      -2.876494      -3.523409       8.503117      -0.084204      12.356186          -0.000005
          460              N       1.376957      -1.465931      21.348476      -0.433686      46.360053 0.66331904E+03  0.17013471E+05                                10.699867                            8.307232       0.162883       2.032681                    0.998370      31.358848      88.630218       0.612088       0.390141      -1.101928       0.127986      -0.057787      -0.129107       0.190757      -0.007676       0.086551      -0.083799      -0.070286      -0.010578      -0.123362      -0.004675       0.128036             12.474788      10.016015      -4.518119       1.683938      12.532486      -5.099246      14.875864          -0.000006
          461              N      -2.202763      -2.408977      18.684075      -0.302175      34.002451 0.46539347E+03  0.11162661E+05                                 9.205037                            7.258842      -0.772229       1.779934                    0.996957      29.396446      86.199518       0.601469       0.424566      -1.055892       0.028718      -0.030473       0.045505       0.061839      -0.029430      -0.036437       0.011138       0.056704       0.064016      -0.051823      -0.012154       0.063977             10.594168      11.179191      -3.005820      -3.132418       7.822962      -0.135308      12.780350          -0.000003
          462              N      11.740683      -0.615207      18.490520      -0.414859      47.347794 0.66872084E+03  0.17183905E+05                                10.875263                            8.368338       0.122528       2.028293                    0.997533      31.064812      87.831808       0.606966       0.392704      -1.100313      -0.149538       0.027794       0.102645       0.183494      -0.014075       0.080315      -0.066748      -0.119222       0.075386      -0.120320      -0.005210       0.125530             12.750335      10.254461      -4.673540       1.114103      13.754912      -5.615915      14.241630          -0.000003
          463              N      12.621826       0.316808      15.892653      -0.298776      35.832810 0.45760568E+03  0.10922732E+05                                 9.540964                            7.204158      -0.739552       1.792827                    0.997076      29.142041      85.070052       0.603337       0.425311      -1.056099      -0.014767       0.048918      -0.047428       0.069717      -0.022505      -0.041699       0.003409       0.026795       0.028559      -0.041834      -0.013606       0.055439             11.225558      11.596580      -4.027682      -4.337227       9.606327      -0.290693      12.473766          -0.000002
          464              N      -1.598971      -1.812200      15.941042      -0.413837      43.875613 0.67737571E+03  0.17470804E+05                                10.377808                            8.438438      -0.047891       1.983225                    0.995196      30.969191      87.862247       0.602417       0.394208      -1.098730       0.093454      -0.085716      -0.125377       0.178326       0.006623       0.072176      -0.090117      -0.040806      -0.026287      -0.120510       0.005884       0.114626             11.959750       9.065441      -3.154228       1.552009      12.359215      -4.383631      14.454594          -0.000003
          465              N       7.684261       8.556481       3.577737      -0.303871      34.166116 0.47181907E+03  0.11347684E+05                                 9.224467                            7.300803      -0.757812       1.784586                    0.996830      29.401009      86.133019       0.601142       0.423640      -1.057210      -0.032248       0.029880       0.043871       0.062108      -0.041693       0.015184      -0.032605      -0.040784       0.055671      -0.056006      -0.008787       0.064793             10.584464       8.552120      -3.340390       0.186656      10.446046      -2.993906      12.755226          -0.000008
          466              N       9.703998       6.569789       3.363012      -0.409371      46.590295 0.66798408E+03  0.17153709E+05                                10.768756                            8.366381       0.123725       2.031826                    0.997369      30.907172      87.248821       0.606979       0.392953      -1.100558       0.042196      -0.140695       0.105462       0.180825       0.002172      -0.075812       0.067756       0.114359       0.089425      -0.115558      -0.007518       0.123076             12.556627      14.434315      -4.020468      -5.398155       9.112419       0.300046      14.123146          -0.000009
          467              N      10.516137       7.554942       0.780267      -0.315862      37.371135 0.49119844E+03  0.11914016E+05                                 9.804958                            7.462024      -0.725544       1.791610                    0.997146      29.589192      86.593586       0.594042       0.425097      -1.058009       0.053355      -0.010733      -0.041560       0.068478      -0.035868       0.009050      -0.053065      -0.010014       0.022439      -0.058372      -0.011995       0.070368             11.521273      10.978846      -4.204479       0.281252      10.835640      -4.488150      12.749334          -0.000008
          468              N       8.217845       9.230484       0.801437      -0.417054      45.351405 0.69971110E+03  0.18173743E+05                                10.583855                            8.560416      -0.017293       1.990175                    0.995172      31.129446      88.307431       0.600452       0.392737      -1.100973      -0.099848       0.086591      -0.131464       0.186414       0.010962      -0.100743       0.061371       0.042369      -0.028980      -0.122727       0.004285       0.118442             12.258533      13.473862      -2.752684      -4.945437       8.466785       1.131355      14.834952          -0.000009
          469              N       8.189219      12.250218       6.205847      -0.304449      35.188311 0.46043869E+03  0.11002451E+05                                 9.404269                            7.221076      -0.741329       1.789290                    0.997115      29.240593      85.281244       0.603567       0.424681      -1.056958      -0.021070       0.041495      -0.041926       0.062639      -0.026091      -0.038650       0.008161       0.031129       0.043082      -0.041752      -0.015603       0.057355             10.852748      11.274126      -3.714686      -3.366660       8.320653      -0.316167      12.963467          -0.000006
          470              N      10.336996      10.214901       6.178628      -0.443313      46.638796 0.70935045E+03  0.18473188E+05                                10.722994                            8.573175       0.155206       2.031623                    0.996899      31.576415      89.472171       0.605301       0.388556      -1.104763       0.131786      -0.052992      -0.134779       0.195809      -0.017456       0.090992      -0.075751      -0.082509       0.014631      -0.121333      -0.010051       0.131384             12.431730      10.269403      -3.575420       1.944688      12.796550      -5.214872      14.229237          -0.000007
          471              N       9.777975       9.566773       8.945855      -0.311355      34.487645 0.47583659E+03  0.11458902E+05                                 9.261852                            7.321316      -0.729813       1.792966                    0.996845      29.428674      86.031120       0.602101       0.422427      -1.058863       0.022177      -0.040460       0.045979       0.065137      -0.037365      -0.042022       0.002482       0.032486       0.048805      -0.056483      -0.006940       0.063423             10.614105      10.983012      -2.876494      -3.523409       8.503117      -0.084204      12.356187          -0.000004
          472              N       7.547378      11.478192       8.894442      -0.433686      46.360054 0.66331905E+03  0.17013472E+05                                10.699867                            8.307232       0.162883       2.032681                    0.998370      31.358848      88.630219       0.612088       0.390141      -1.101928      -0.127986       0.057787       0.129107       0.190757      -0.007676       0.086551      -0.083799      -0.070286      -0.010578      -0.123362      -0.004675       0.128036             12.474789      10.016015      -4.518119       1.683938      12.532486      -5.099246      14.875864          -0.000006
          473              N      11.127098      12.421238      11.558843      -0.302175      34.002451 0.46539348E+03  0.11162662E+05                                 9.205037                            7.258842      -0.772229       1.779934                    0.996957      29.396446      86.199519       0.601469       0.424566      -1.055892      -0.028718       0.030473      -0.045505       0.061839      -0.029430      -0.036437       0.011138       0.056704       0.064016      -0.051823      -0.012154       0.063977             10.594168      11.179191      -3.005820      -3.132418       7.822962      -0.135308      12.780350          -0.000003
          474              N      -2.816348      10.627468      11.752398      -0.414859      47.347792 0.66872081E+03  0.17183904E+05                                10.875263                            8.368338       0.122528       2.028293                    0.997533      31.064811      87.831807       0.606966       0.392704      -1.100313       0.149538      -0.027794      -0.102645       0.183494      -0.014075       0.080315      -0.066748      -0.119222       0.075386      -0.120320      -0.005210       0.125530             12.750335      10.254462      -4.673540       1.114103      13.754912      -5.615915      14.241630          -0.000003
          475              N      -3.697491       9.695453      14.350265      -0.298776      35.832810 0.45760568E+03  0.10922732E+05                                 9.540965                            7.204159      -0.739552       1.792827                    0.997076      29.142041      85.070054       0.603337       0.425311      -1.056099       0.014767      -0.048918       0.047428       0.069717      -0.022505      -0.041699       0.003409       0.026795       0.028558      -0.041834      -0.013606       0.055439             11.225558      11.596580      -4.027682      -4.337227       9.606327      -0.290693      12.473766          -0.000002
          476              N      10.523306      11.824461      14.301876      -0.413837      43.875615 0.67737575E+03  0.17470806E+05                                10.377808                            8.438438      -0.047891       1.983225                    0.995196      30.969192      87.862249       0.602417       0.394208      -1.098730      -0.093454       0.085716       0.125377       0.178326       0.006623       0.072176      -0.090117      -0.040806      -0.026287      -0.120510       0.005884       0.114626             11.959750       9.065442      -3.154228       1.552009      12.359215      -4.383631      14.454594          -0.000003
          477              O       3.911930       6.045663      20.165978      -0.813200      55.731394 0.88795447E+03  0.24222275E+05                                11.623454                            9.288694      -0.107292       1.944478                    0.997449      32.989107      92.665921       0.616215       0.364376      -1.133664      -0.124960       0.000118       0.048091       0.133895      -0.015909       0.003094       0.026152      -0.044334      -0.219676      -0.078614       0.010596       0.068018             13.692932      17.018535       6.091335      -0.195625      12.032644      -0.689356      12.027617           0.000010
          478              O       2.514383       4.889543      18.907872      -0.566049      31.384681 0.47669831E+03  0.11121515E+05                                 7.832379                            6.719653       0.589427       2.236657                    0.997479      27.475409      71.177463       0.739102       0.355207      -1.141875      -0.041177      -0.043563       0.032786       0.068324      -0.073423       0.048351       0.044034      -0.057771      -0.023266      -0.114469       0.030406       0.084063              8.545757       6.163276       1.337485       1.142750       7.419784       1.024630      12.054213           0.000012
          479              O       8.369444       7.918573      26.598646      -0.783762      51.207237 0.82268002E+03  0.22002917E+05                                10.934414                            8.921039       0.055884       2.005229                    0.996749      32.148784      89.226870       0.631285       0.362770      -1.135662       0.036157      -0.076410       0.108155       0.137271       0.074446      -0.008535      -0.031628       0.057936       0.071940      -0.095781       0.016184       0.079597             12.497485      13.670587      -0.282405       5.454357       9.980360       0.558309      13.841509           0.000007
          480              O       9.388496       9.221015      28.007966      -0.577421      38.178632 0.57212894E+03  0.13970896E+05                                 9.072849                            7.468623       0.237795       2.128193                    0.995543      27.831458      73.761706       0.686052       0.365610      -1.133670       0.066278      -0.019942       0.026413       0.074081       0.052015      -0.061004       0.014649      -0.039940       0.054679      -0.095866       0.028008       0.067857             10.415918       8.339588      -0.783843       0.606130      15.209949       3.041474       7.698217           0.000006
          481              O       2.393955       3.541998       6.124191      -0.764333      54.098958 0.84065131E+03  0.22631106E+05                                11.431045                            9.062224      -0.060732       1.961514                    0.998444      32.430199      90.639143       0.621057       0.366341      -1.131595       0.062281       0.085691      -0.042195       0.114028      -0.043612      -0.004808       0.017109       0.031859      -0.311042      -0.105748       0.006541       0.099208             13.821182      13.652738       7.141564      -2.353146      17.191358      -3.705052      10.619451           0.000008
          482              O       3.638814       5.107554       7.131280      -0.619036      33.006876 0.52219826E+03  0.12487960E+05                                 8.156875                            7.091758       0.277250       2.129235                    0.996399      28.269743      74.614745       0.709163       0.361163      -1.134946       0.038822       0.033314      -0.078202       0.093448      -0.039126       0.028784       0.044487       0.028593      -0.069117      -0.079672       0.026412       0.053261              8.875589       7.987562       1.650881       1.571436       6.315896       0.295687      12.323310           0.000008
          483              O       7.769884      -3.834345      26.973659      -0.630317      34.533267 0.51873537E+03  0.12346556E+05                                 8.353935                            6.985194       0.610646       2.225966                    0.999037      28.255014      73.656959       0.729565       0.352730      -1.145181      -0.040815       0.056858      -0.009286       0.070604       0.040640      -0.025088       0.042849       0.055459       0.104727      -0.086867       0.031579       0.055288              9.487583      12.798316      -2.498264      -4.609511       6.843060       0.694567       8.821374           0.000000
          484              O       6.847220      -5.052025      28.534193      -0.657803      35.273359 0.55504467E+03  0.13417553E+05                                 8.446770                            7.199581       0.678684       2.234097                    0.999137      29.001063      75.848083       0.723507       0.350201      -1.148829      -0.063084       0.022887       0.036295       0.076294       0.022819       0.042005      -0.052381      -0.109736       0.060785      -0.095324       0.008517       0.086807              9.469422       7.470343      -3.258142       0.789141      12.874752      -3.718877       8.063171          -0.000000
          485              O       3.060183       1.973608       1.527267      -0.609966      30.712924 0.45643686E+03  0.10597798E+05                                 7.789136                            6.659025       0.582450       2.226428                    0.997576      27.876838      73.483684       0.724101       0.364311      -1.127822      -0.004345       0.020577      -0.062472       0.065917      -0.097454      -0.000364       0.042298       0.035862      -0.138491      -0.097660      -0.028972       0.126632              8.458430       5.505420       0.990257       0.548390       7.274009       0.787400      12.595861           0.000003
          486              O       1.911341       0.753869       0.362915      -0.737969      41.229011 0.66695493E+03  0.16869248E+05                                 9.389016                            7.918538       0.562613       2.188676                    0.998265      30.159837      80.509093       0.686882       0.352553      -1.147670       0.018777       0.052280      -0.065480       0.085869       0.024128       0.000052       0.015479       0.018537      -0.210948      -0.072867       0.011260       0.061607             10.673927       9.648815       4.407850      -1.193445      12.497188      -1.577311       9.875777           0.000004
          487              O       9.280965       6.310971      23.429189      -0.726572      42.416148 0.70120744E+03  0.18010350E+05                                 9.650625                            8.205895       0.188972       2.061632                    0.998029      30.846512      83.754281       0.662207       0.360111      -1.138348       0.024476      -0.083542      -0.050018       0.100400       0.041795      -0.043215      -0.008013      -0.065320       0.103855      -0.081653       0.015455       0.066197             10.820149       8.397647      -3.276761      -0.669482      14.770007       3.710414       9.292793           0.000006
          488              O       8.185813       5.079156      21.947286      -0.678536      39.703459 0.62299085E+03  0.15572352E+05                                 9.275544                            7.777281       0.195385       2.076612                    0.997498      29.757947      80.332875       0.673021       0.364087      -1.132517       0.083684      -0.009136       0.052763       0.099350       0.046568      -0.024215      -0.059310       0.021416       0.109181      -0.077548      -0.014802       0.092350             10.448870      14.997513      -2.460863       3.761887       7.438129      -0.312180       8.910967           0.000008
          489              O       3.934079       2.993262      14.716204      -0.713700      40.438595 0.64414330E+03  0.16163547E+05                                 9.289833                            7.808326       0.492845       2.175280                    0.997962      29.722069      79.224881       0.687681       0.354948      -1.144850      -0.032856      -0.035896       0.077481       0.091495       0.014627       0.021240       0.003495      -0.017037      -0.197491      -0.070581       0.019047       0.051534             10.560602      11.412014       4.531857      -1.371937      10.473453      -1.298514       9.796340           0.000014
          490              O       2.843464       1.652002      13.533706      -0.599683      29.917760 0.45364238E+03  0.10504179E+05                                 7.616954                            6.614379       0.609418       2.234833                    0.997812      27.791814      72.874174       0.731411       0.361656      -1.131239      -0.022060      -0.027000       0.061361       0.070575      -0.089533       0.054158       0.013924       0.007862      -0.137461      -0.106503      -0.011755       0.118259              8.168656       6.931096       1.202642       0.754574       5.827270       0.988318      11.747601           0.000017
          491              O       4.838851       7.930441      22.074306      -0.671738      45.657581 0.67307889E+03  0.17134143E+05                                10.228004                            8.116514       0.085996       2.045559                    0.996251      29.827377      80.970156       0.655549       0.367032      -1.131468      -0.053895       0.054430       0.048713       0.090776       0.060182      -0.031624      -0.012459      -0.059634       0.120734      -0.090572       0.018295       0.072277             11.983194       9.084237      -0.937740       0.150697      18.458290       4.447665       8.407055           0.000011
          492              O       6.058770       9.324415      23.314265      -0.675803      45.758272 0.68061070E+03  0.17365808E+05                                10.233817                            8.150887       0.096179       2.046958                    0.996071      29.916735      81.178927       0.655794       0.366052      -1.132769      -0.056135       0.050912      -0.048715       0.090091       0.068036      -0.005578      -0.031682       0.029059       0.113675      -0.092062       0.021635       0.070427             11.966057      18.432706       0.304362       4.362126       9.069907       0.750504       8.395558           0.000009
          493              O       7.837515      10.451140      25.210496      -0.797998      54.899983 0.86051634E+03  0.23306037E+05                                11.531295                            9.160301      -0.129924       1.941872                    0.997402      32.674237      91.654643       0.618451       0.365672      -1.131894      -0.006501       0.119421      -0.045816       0.128073      -0.015196       0.024493       0.003913       0.054069      -0.217186      -0.077177       0.006329       0.070847             13.643430      10.616343       5.395924      -0.712062      18.377248      -0.389196      11.936700           0.000006
          494              O      10.699619      -4.070140      26.474650      -0.578836      32.118837 0.49529772E+03  0.11655464E+05                                 7.944905                            6.837764       0.643405       2.249104                    0.997464      27.758465      71.997412       0.735275       0.353992      -1.143940       0.044681       0.042443      -0.031521       0.069220      -0.061887       0.045187       0.057740       0.093680       0.004413      -0.120888       0.039446       0.081442              8.669932       7.264368       1.486333       0.952166       6.584366       1.247496      12.161062           0.000001
          495              O       6.489947       5.825342      18.792949      -0.774517      52.081274 0.83683414E+03  0.22479022E+05                                11.069069                            9.014428       0.002334       1.987657                    0.997039      32.226370      89.661593       0.626181       0.364140      -1.134496       0.087489      -0.026686      -0.105627       0.139727       0.066945      -0.026739      -0.004178      -0.084211       0.079095      -0.096056       0.023776       0.072280             12.641329      10.098730      -0.520228       0.033336      13.616348       5.583147      14.208910           0.000012
          496              O       5.311715       4.627207      17.335241      -0.564671      37.421760 0.56347519E+03  0.13705843E+05                                 8.945742                            7.410447       0.248324       2.134820                    0.995327      27.658577      73.135681       0.689017       0.365465      -1.133900       0.031551      -0.074773      -0.032344       0.087365       0.060256       0.021033      -0.053178      -0.001586       0.068768      -0.095570       0.026678       0.068893             10.198357      14.645656       0.156301       2.903818       8.269637       1.044277       7.679779           0.000013
          497              O       1.211541       2.222198       8.985171      -0.745745      52.899718 0.80231426E+03  0.21375806E+05                                11.298042                            8.881038      -0.021525       1.975827                    0.997936      32.004983      89.360128       0.623611       0.368650      -1.128373      -0.076942      -0.076136       0.029606       0.112220      -0.056727       0.012472      -0.010169      -0.014764      -0.303265      -0.102361      -0.006588       0.108949             13.727393      15.414492       7.362434      -3.583396      15.209702      -2.976975      10.557984           0.000011
          498              O      -0.179643       0.809853       7.990179      -0.649762      35.059512 0.57231855E+03  0.13987645E+05                                 8.494820                            7.414294       0.282237       2.118967                    0.996450      29.014466      77.127599       0.695771       0.360191      -1.137019      -0.023565      -0.042905       0.077398       0.091578      -0.033957       0.044839       0.042331      -0.018429      -0.018369      -0.081953       0.035380       0.046573              9.268484       6.161895       1.450639      -0.032951       8.713893       1.586353      12.929666           0.000008
          499              O       3.021595       8.828286      16.799941      -0.645979      34.703076 0.54894198E+03  0.13221017E+05                                 8.331299                            7.146717       0.732079       2.254348                    0.999158      28.795600      74.941995       0.728869       0.348914      -1.150965      -0.026652       0.071824      -0.043764       0.088229       0.039788      -0.067836       0.030513       0.087991       0.072224      -0.098324       0.001881       0.096443              9.266312      13.059677      -2.324044      -3.699828       6.647195       0.267527       8.092065           0.000014
          500              O       1.934487       7.763395      18.414913      -0.613949      33.455043 0.50024589E+03  0.11799167E+05                                 8.172252                            6.859106       0.639535       2.242118                    0.998902      27.904604      72.419509       0.736301       0.352682      -1.145198      -0.067773       0.035052       0.016795       0.078127       0.034539       0.041925      -0.015527      -0.072032       0.104679      -0.084130       0.032387       0.051743              9.233813       7.277554      -2.971923       1.205146      11.653300      -4.387854       8.770586           0.000009
          501              O       5.012405       3.966598      10.076940      -0.813200      55.731397 0.88795452E+03  0.24222277E+05                                11.623455                            9.288695      -0.107292       1.944478                    0.997449      32.989107      92.665925       0.616215       0.364376      -1.133664       0.124960      -0.000118      -0.048091       0.133895      -0.015909       0.003094       0.026152      -0.044334      -0.219676      -0.078614       0.010596       0.068018             13.692933      17.018537       6.091336      -0.195625      12.032645      -0.689356      12.027618           0.000010
          502              O       6.409952       5.122718      11.335046      -0.566049      31.384681 0.47669830E+03  0.11121515E+05                                 7.832379                            6.719653       0.589427       2.236657                    0.997479      27.475410      71.177464       0.739102       0.355207      -1.141875       0.041177       0.043563      -0.032786       0.068324      -0.073423       0.048351       0.044034      -0.057771      -0.023266      -0.114469       0.030406       0.084063              8.545757       6.163276       1.337485       1.142750       7.419783       1.024629      12.054212           0.000013
          503              O       0.554891       2.093688       3.644272      -0.783762      51.207235 0.82267996E+03  0.22002915E+05                                10.934414                            8.921038       0.055884       2.005228                    0.996749      32.148783      89.226866       0.631285       0.362770      -1.135662      -0.036157       0.076410      -0.108155       0.137271       0.074446      -0.008535      -0.031628       0.057936       0.071940      -0.095781       0.016184       0.079597             12.497485      13.670586      -0.282404       5.454356       9.980360       0.558310      13.841509           0.000007
          504              O      -0.464161       0.791246       2.234952      -0.577421      38.178633 0.57212894E+03  0.13970897E+05                                 9.072849                            7.468623       0.237795       2.128192                    0.995543      27.831458      73.761707       0.686052       0.365610      -1.133670      -0.066278       0.019942      -0.026413       0.074081       0.052015      -0.061004       0.014649      -0.039940       0.054679      -0.095866       0.028008       0.067857             10.415918       8.339588      -0.783842       0.606130      15.209949       3.041474       7.698218           0.000006
          505              O       6.530380       6.470263      24.118727      -0.764333      54.098955 0.84065126E+03  0.22631105E+05                                11.431045                            9.062224      -0.060732       1.961514                    0.998444      32.430198      90.639140       0.621057       0.366341      -1.131595      -0.062281      -0.085691       0.042194       0.114028      -0.043612      -0.004808       0.017109       0.031859      -0.311042      -0.105748       0.006541       0.099208             13.821182      13.652738       7.141564      -2.353146      17.191357      -3.705052      10.619451           0.000007
          506              O       5.285521       4.904707      23.111638      -0.619035      33.006875 0.52219825E+03  0.12487960E+05                                 8.156875                            7.091758       0.277249       2.129235                    0.996399      28.269742      74.614743       0.709163       0.361163      -1.134946      -0.038822      -0.033314       0.078202       0.093448      -0.039126       0.028784       0.044487       0.028593      -0.069117      -0.079672       0.026412       0.053261              8.875589       7.987562       1.650881       1.571436       6.315896       0.295687      12.323310           0.000007
          507              O       1.154451      13.846606       3.269259      -0.630317      34.533268 0.51873538E+03  0.12346557E+05                                 8.353935                            6.985195       0.610646       2.225966                    0.999037      28.255014      73.656960       0.729564       0.352730      -1.145181       0.040815      -0.056858       0.009286       0.070604       0.040640      -0.025088       0.042849       0.055459       0.104728      -0.086867       0.031579       0.055288              9.487583      12.798316      -2.498264      -4.609511       6.843060       0.694567       8.821374           0.000001
          508              O       2.077115      15.064286       1.708725      -0.657802      35.273346 0.55504442E+03  0.13417545E+05                                 8.446768                            7.199579       0.678684       2.234097                    0.999137      29.001059      75.848066       0.723508       0.350201      -1.148829       0.063084      -0.022887      -0.036295       0.076294       0.022819       0.042005      -0.052381      -0.109736       0.060785      -0.095324       0.008517       0.086807              9.469419       7.470341      -3.258140       0.789141      12.874747      -3.718876       8.063169           0.000000
          509              O       5.864152       8.038653      28.715651      -0.609966      30.712922 0.45643683E+03  0.10597797E+05                                 7.789136                            6.659025       0.582450       2.226428                    0.997576      27.876838      73.483682       0.724101       0.364311      -1.127822       0.004345      -0.020577       0.062472       0.065917      -0.097454      -0.000364       0.042298       0.035862      -0.138491      -0.097660      -0.028972       0.126632              8.458429       5.505420       0.990256       0.548390       7.274009       0.787400      12.595860           0.000003
          510              O       7.012994       9.258392      29.880003      -0.737969      41.229010 0.66695492E+03  0.16869248E+05                                 9.389016                            7.918538       0.562613       2.188676                    0.998265      30.159836      80.509092       0.686882       0.352553      -1.147670      -0.018777      -0.052280       0.065480       0.085869       0.024128       0.000052       0.015479       0.018537      -0.210948      -0.072867       0.011260       0.061607             10.673927       9.648816       4.407850      -1.193445      12.497188      -1.577311       9.875777           0.000004
          511              O      -0.356630       3.701290       6.813729      -0.726572      42.416155 0.70120757E+03  0.18010354E+05                                 9.650626                            8.205897       0.188972       2.061632                    0.998029      30.846513      83.754288       0.662207       0.360111      -1.138348      -0.024476       0.083542       0.050018       0.100400       0.041795      -0.043215      -0.008013      -0.065320       0.103855      -0.081653       0.015455       0.066197             10.820151       8.397648      -3.276762      -0.669482      14.770010       3.710414       9.292795           0.000007
          512              O       0.738522       4.933105       8.295632      -0.678536      39.703459 0.62299084E+03  0.15572351E+05                                 9.275544                            7.777281       0.195385       2.076612                    0.997498      29.757946      80.332874       0.673021       0.364087      -1.132517      -0.083684       0.009136      -0.052763       0.099350       0.046568      -0.024215      -0.059310       0.021416       0.109181      -0.077548      -0.014802       0.092350             10.448870      14.997514      -2.460863       3.761887       7.438129      -0.312180       8.910967           0.000009
          513              O       4.990256       7.018999      15.526714      -0.713700      40.438593 0.64414325E+03  0.16163545E+05                                 9.289832                            7.808326       0.492845       2.175280                    0.997962      29.722068      79.224878       0.687681       0.354948      -1.144850       0.032856       0.035896      -0.077481       0.091495       0.014627       0.021240       0.003495      -0.017037      -0.197491      -0.070581       0.019047       0.051534             10.560602      11.412014       4.531856      -1.371937      10.473453      -1.298514       9.796340           0.000014
          514              O       6.080871       8.360259      16.709212      -0.599683      29.917755 0.45364229E+03  0.10504176E+05                                 7.616953                            6.614379       0.609418       2.234834                    0.997812      27.791812      72.874166       0.731412       0.361656      -1.131239       0.022060       0.027000      -0.061361       0.070575      -0.089533       0.054158       0.013924       0.007862      -0.137461      -0.106503      -0.011755       0.118259              8.168655       6.931095       1.202642       0.754574       5.827270       0.988318      11.747600           0.000017
          515              O       4.085484       2.081820       8.168612      -0.671738      45.657582 0.67307892E+03  0.17134144E+05                                10.228004                            8.116514       0.085996       2.045559                    0.996251      29.827378      80.970158       0.655549       0.367032      -1.131468       0.053895      -0.054430      -0.048713       0.090776       0.060182      -0.031624      -0.012459      -0.059634       0.120734      -0.090572       0.018295       0.072277             11.983194       9.084236      -0.937740       0.150697      18.458290       4.447665       8.407055           0.000011
          516              O       2.865565       0.687846       6.928653      -0.675803      45.758269 0.68061066E+03  0.17365807E+05                                10.233817                            8.150887       0.096179       2.046958                    0.996071      29.916734      81.178924       0.655794       0.366052      -1.132769       0.056135      -0.050912       0.048715       0.090091       0.068036      -0.005578      -0.031682       0.029059       0.113675      -0.092062       0.021635       0.070427             11.966056      18.432706       0.304362       4.362126       9.069906       0.750504       8.395557           0.000009
          517              O       1.086820      -0.438879       5.032422      -0.797998      54.899986 0.86051638E+03  0.23306039E+05                                11.531295                            9.160301      -0.129924       1.941872                    0.997402      32.674238      91.654646       0.618451       0.365672      -1.131894       0.006501      -0.119421       0.045817       0.128073      -0.015196       0.024493       0.003913       0.054069      -0.217186      -0.077177       0.006329       0.070847             13.643431      10.616344       5.395924      -0.712062      18.377249      -0.389196      11.936700           0.000007
          518              O      -1.775284      14.082401       3.768268      -0.578836      32.118838 0.49529775E+03  0.11655465E+05                                 7.944906                            6.837764       0.643405       2.249104                    0.997464      27.758466      71.997415       0.735275       0.353992      -1.143940      -0.044681      -0.042443       0.031521       0.069220      -0.061887       0.045187       0.057740       0.093680       0.004413      -0.120888       0.039446       0.081442              8.669932       7.264368       1.486333       0.952166       6.584366       1.247497      12.161063           0.000002
          519              O       2.434388       4.186919      11.449969      -0.774517      52.081276 0.83683417E+03  0.22479024E+05                                11.069070                            9.014429       0.002333       1.987657                    0.997039      32.226370      89.661596       0.626181       0.364140      -1.134496      -0.087489       0.026686       0.105627       0.139727       0.066945      -0.026739      -0.004178      -0.084211       0.079095      -0.096056       0.023776       0.072280             12.641330      10.098730      -0.520228       0.033336      13.616348       5.583147      14.208910           0.000013
          520              O       3.612620       5.385054      12.907677      -0.564671      37.421762 0.56347521E+03  0.13705843E+05                                 8.945742                            7.410447       0.248324       2.134820                    0.995327      27.658577      73.135683       0.689017       0.365465      -1.133900      -0.031551       0.074773       0.032344       0.087365       0.060256       0.021033      -0.053178      -0.001586       0.068768      -0.095570       0.026678       0.068893             10.198358      14.645657       0.156301       2.903818       8.269637       1.044277       7.679780           0.000014
          521              O       7.712794       7.790063      21.257747      -0.745745      52.899714 0.80231419E+03  0.21375804E+05                                11.298041                            8.881037      -0.021525       1.975827                    0.997936      32.004982      89.360123       0.623611       0.368650      -1.128373       0.076942       0.076136      -0.029606       0.112220      -0.056727       0.012472      -0.010169      -0.014764      -0.303265      -0.102361      -0.006588       0.108949             13.727392      15.414491       7.362433      -3.583396      15.209701      -2.976974      10.557983           0.000011
          522              O       9.103978       9.202408      22.252739      -0.649762      35.059504 0.57231838E+03  0.13987640E+05                                 8.494818                            7.414292       0.282237       2.118967                    0.996450      29.014465      77.127590       0.695771       0.360191      -1.137019       0.023565       0.042905      -0.077398       0.091578      -0.033957       0.044839       0.042331      -0.018429      -0.018369      -0.081953       0.035380       0.046573              9.268482       6.161894       1.450638      -0.032950       8.713891       1.586353      12.929662           0.000007
          523              O       5.902740       1.183975      13.442977      -0.645979      34.703077 0.54894199E+03  0.13221018E+05                                 8.331299                            7.146717       0.732079       2.254348                    0.999158      28.795599      74.941994       0.728869       0.348914      -1.150965       0.026652      -0.071823       0.043764       0.088229       0.039788      -0.067836       0.030513       0.087991       0.072224      -0.098324       0.001881       0.096443              9.266313      13.059678      -2.324044      -3.699828       6.647195       0.267527       8.092065           0.000014
          524              O       6.989848       2.248866      11.828005      -0.613949      33.455048 0.50024598E+03  0.11799170E+05                                 8.172254                            6.859107       0.639535       2.242118                    0.998902      27.904604      72.419514       0.736301       0.352682      -1.145198       0.067773      -0.035052      -0.016795       0.078127       0.034539       0.041925      -0.015527      -0.072032       0.104679      -0.084130       0.032387       0.051743              9.233815       7.277556      -2.971924       1.205147      11.653302      -4.387855       8.770587           0.000010

******************************************************
Auxiliary information for the entire system
The total spin magnetic moment of the unit cell is   0.000013
The total net atomic charge of the unit cell is   0.000006
Accuracy of reproducing the electrostatic potential in the unit cell:
  The inner radius (bohr) =    5.0000
  The outer radius (bohr) =   12.0000
  Valid grid points have density less than (e/(bohr^3)) =    0.0001
  The number of valid grid points were=       236856
  The rms potential error without charges in kcal/mol is=      5.04534
  The rms potential error with partial charges in kcal/mol is=      1.40172
  The RRMSE value at monopole order=      0.27782
  The rms potential error with partial charges and cloud penetration in kcal/mol is=      1.41126
  The RRMSE value at monopole order with cloud penetration is=      0.27972
  The rms potential error with partial charges and atomic dipoles in kcal/mol is=      0.62733
  The RRMSE value at dipole order=      0.12434
  The rms potential error with partial charges, atomic dipoles and cloud penetration in kcal/mol is=      0.61159
  The RRMSE value at dipole order with cloud penetration=      0.12122

******************************************************
The electron densities and ab initio electrostatic potential were computed in VASP using the PBE functional and
projector augmented wave method. See the main text of the journal article for a description of computational details.
The atomic charges, dipoles, and quadrupoles were computed with the DDEC6 method as described in
(a) T. A. Manz and N. Gabaldon Limas, RSC Adv. 6 (2016) 47771-47801 DOI: 10.1039/c6ra04656h
(b) N. Gabaldon Limas and T. A. Manz, RSC Adv. 8 (2018) 2678-2707 DOI: 10.1039/c7ra11829e.
For each atom in the material, the electron cloud parameters were fit to the spherically averaged atom-in-material
electron density using radial positions for which this density was between 10^-4 and 10^-2 electrons per cubic bohr.
The polarizabilities, dispersion coefficients, and quantum Drude oscillator (QDO) parameters were fit using the MCLF method.
The magnetic structure of the system was optimized in VASP from the default ferromagnetic initial guess using spin polarization.
The atomic spin moments (ASMs) were computed on this optimized magnetic structure using the DDEC6 partition as inputs
to the method of T. A. Manz and D. S. Sholl, J. Chem. Theory Comput. 7 (2011) 4146-4164 DOI: 10.1021/ct200539n.
The RMSE and RRMSE were computed using a uniform grid with Ewald summation.
