# Supplementary material for: A collection of forcefield precursors for metal–organic frameworks
Source: RSC Adv. 2019 Nov 13;9(63):36492–507. doi: 10.1039/c9ra07327b (PMC9075174; doi:10.1039/c9ra07327b)
Supplement: RA-009-C9RA07327B-s5919 [file RA-009-C9RA07327B-s5919.xyz]

  464
jmolscript: load "" {1 1 1} spacegroup "x,y,z" unitcell [{     17.125000     0.000000     0.000000 }, {     -8.562542    20.375455     0.000000 }, {      0.000000     0.000000    24.938000 }]
Cd     8.562479    10.187727    23.248700     0.383644
Cd    -0.000021    10.187727    10.779700     0.381092
Cd    12.843750     0.000000    10.955014     0.447015
Cd    12.843750     0.000000    23.424014     0.447048
Cd     8.562479    10.187727    14.158300     0.381097
Cd    -0.000021    10.187727     1.689300     0.383646
Cd     4.281250     0.000000     1.513986     0.447037
Cd     4.281250     0.000000    13.982986     0.447052
H      5.765951    17.873349    12.331841     0.042566
H      5.575866    16.308514    14.007675     0.126307
H      2.102913    17.934475    14.957812     0.125382
H      2.375198    19.401508    13.239584     0.027716
H      4.952520    14.698853    15.324401     0.090346
H      5.464555    15.689100    16.436636     0.100762
H      2.248484    14.054989    16.309452     0.095876
H      2.623523    12.885438    17.299491     0.095422
H      0.885337    12.600181    15.369289     0.126013
H     -0.306562    11.740337    13.608667     0.060392
H      2.947190    10.974220    11.653527     0.075310
H      4.252113    11.736262    13.401681     0.114433
H      3.149257    14.572525    19.040163     0.105599
H      2.798193    15.738001    18.030174     0.105682
H      2.519053    16.728249    20.030202     0.124856
H      2.448837    18.252333    21.778355     0.035493
H      6.154686    18.941023    21.456655     0.033364
H      6.361902    17.376188    19.768353     0.127424
H      5.918371    14.006088    18.080050     0.095351
H      5.654648    12.999540    16.902976     0.087616
H      7.274673    12.901738    19.045151     0.127052
H      8.524800    11.923716    20.681083     0.048055
H      5.539917     9.788369    21.863145     0.063304
H      4.217865    10.676738    20.224718     0.132837
H     11.359007     2.502106    12.331841     0.042567
H     11.549092     4.066941    14.007675     0.126307
H     15.022045     2.440980    14.957812     0.125382
H     14.749760     0.973947    13.239584     0.027718
H     12.172438     5.676602    15.324401     0.090346
H     11.660403     4.686355    16.436636     0.100763
H     -2.248526     6.320466    16.309452     0.095876
H     -2.623565     7.490017    17.299491     0.095422
H     -0.885379     7.775274    15.369289     0.126013
H      0.306520     8.635118    13.608667     0.060392
H     -2.947232     9.401235    11.653527     0.075311
H     12.872845     8.639193    13.401681     0.114433
H     13.975701     5.802930    19.040163     0.105599
H     14.326765     4.637454    18.030174     0.105681
H     14.605905     3.647206    20.030202     0.124855
H     14.676121     2.123122    21.778355     0.035498
H     10.970272     1.434432    21.456655     0.033362
H     10.763056     2.999267    19.768353     0.127427
H     11.206587     6.369367    18.080050     0.095351
H     11.470310     7.375915    16.902976     0.087616
H      9.850285     7.473717    19.045151     0.127052
H      8.600158     8.451739    20.681083     0.048055
H     11.585041    10.587086    21.863145     0.063304
H     12.907093     9.698717    20.224718     0.132837
H     14.328482     2.502106    24.800841     0.044844
H     14.138392     4.066941     1.538675     0.125577
H     10.665445     2.440980     2.488812     0.124875
H     10.937735     0.973947     0.770584     0.026283
H     13.515038     5.676602     2.855401     0.090791
H     14.027078     4.686355     3.967636     0.100949
H     10.810999     6.320466     3.840452     0.094483
H     11.186035     7.490017     4.830491     0.094993
H      9.447846     7.775274     2.900289     0.127619
H      8.255945     8.635118     1.139667     0.060502
H     11.509693     9.401235    24.122527     0.075292
H     12.814620     8.639193     0.932681     0.113925
H     11.711776     5.802930     6.571163     0.104906
H     11.360715     4.637454     5.561174     0.104419
H     11.081580     3.647206     7.561202     0.124869
H     11.011371     2.123122     9.309355     0.035379
H     14.717222     1.434432     8.987655     0.032053
H     14.924431     2.999267     7.299353     0.126411
H     -2.644113     6.369367     5.611050     0.094897
H     -2.907840     7.375915     4.433976     0.088983
H     -1.287815     7.473717     6.576151     0.126912
H     -0.037692     8.451739     8.212083     0.047274
H     -3.022584    10.587086     9.394145     0.063687
H     12.780368     9.698717     7.755718     0.134611
H      2.796476    17.873349    24.800841     0.044844
H      2.986566    16.308514     1.538675     0.125576
H      6.459513    17.934475     2.488812     0.124876
H      6.187223    19.401508     0.770584     0.026285
H      3.609920    14.698853     2.855401     0.090791
H      3.097880    15.689100     3.967636     0.100950
H      6.313959    14.054989     3.840452     0.094483
H      5.938923    12.885438     4.830491     0.094993
H      7.677112    12.600181     2.900289     0.127619
H      8.869013    11.740337     1.139667     0.060502
H      5.615265    10.974220    24.122527     0.075292
H      4.310338    11.736262     0.932681     0.113924
H      5.413182    14.572525     6.571163     0.104907
H      5.764243    15.738001     5.561174     0.104420
H      6.043378    16.728249     7.561202     0.124875
H      6.113587    18.252333     9.309355     0.035376
H      2.407736    18.941023     8.987655     0.032060
H      2.200527    17.376188     7.299353     0.126412
H      2.644071    14.006088     5.611050     0.094898
H      2.907798    12.999540     4.433976     0.088983
H      1.287773    12.901738     6.576151     0.126912
H      0.037650    11.923716     8.212083     0.047274
H      3.022542     9.788369     9.394145     0.063686
H      4.344590    10.676738     7.755718     0.134611
H     -5.766024    17.873349     0.137159     0.044845
H     -5.575934    16.308514    23.399325     0.125578
H     -2.102987    17.934475    22.449188     0.124875
H     -2.375277    19.401508    24.167416     0.026285
H     -4.952580    14.698853    22.082599     0.090791
H     -5.464620    15.689100    20.970364     0.100950
H     -2.248541    14.054989    21.097548     0.094484
H     -2.623577    12.885438    20.107509     0.094996
H     -0.885388    12.600181    22.037711     0.127621
H      0.306513    11.740337    23.798333     0.060501
H     -2.947235    10.974220     0.815473     0.075292
H     -4.252162    11.736262    24.005319     0.113925
H     -3.149318    14.572525    18.366837     0.104908
H     -2.798257    15.738001    19.376826     0.104418
H     -2.519122    16.728249    17.376798     0.124869
H     -2.448913    18.252333    15.628645     0.035396
H     -6.154764    18.941023    15.950345     0.032077
H     -6.361973    17.376188    17.638647     0.126411
H     -5.918429    14.006088    19.326950     0.094896
H     11.470298    12.999540    20.504024     0.088983
H      9.850273    12.901738    18.361849     0.126912
H      8.600150    11.923716    16.725917     0.047274
H     11.585042     9.788369    15.543855     0.063686
H     -4.217910    10.676738    17.182282     0.134611
H      5.765982     2.502106     0.137159     0.044845
H      5.575892     4.066941    23.399325     0.125577
H      2.102945     2.440980    22.449188     0.124875
H      2.375235     0.973947    24.167416     0.026284
H      4.952538     5.676602    22.082599     0.090791
H      5.464578     4.686355    20.970364     0.100950
H      2.248499     6.320466    21.097548     0.094483
H      2.623535     7.490017    20.107509     0.094996
H      0.885346     7.775274    22.037711     0.127620
H     -0.306555     8.635118    23.798333     0.060500
H      2.947193     9.401235     0.815473     0.075292
H      4.252120     8.639193    24.005319     0.113925
H      3.149276     5.802930    18.366837     0.104909
H      2.798215     4.637454    19.376826     0.104418
H      2.519080     3.647206    17.376798     0.124874
H      2.448871     2.123122    15.628645     0.035395
H      6.154722     1.434432    15.950345     0.032081
H      6.361931     2.999267    17.638647     0.126412
H      5.918387     6.369367    19.326950     0.094897
H      5.654660     7.375915    20.504024     0.088983
H      7.274685     7.473717    18.361849     0.126911
H      8.524808     8.451739    16.725917     0.047274
H      5.539916    10.587086    15.543855     0.063686
H      4.217868     9.698717    17.182282     0.134611
H      2.796507     2.502106    12.606159     0.042571
H      2.986592     4.066941    10.930325     0.126307
H      6.459545     2.440980     9.980188     0.125381
H      6.187260     0.973947    11.698416     0.027728
H      3.609938     5.676602     9.613599     0.090347
H      3.097903     4.686355     8.501364     0.100762
H      6.313974     6.320466     8.628548     0.095875
H      5.938935     7.490017     7.638509     0.095423
H      7.677121     7.775274     9.568711     0.126013
H      8.869020     8.635118    11.329333     0.060392
H      5.615268     9.401235    13.284473     0.075310
H      4.310345     8.639193    11.536319     0.114432
H      5.413201     5.802930     5.897837     0.105600
H      5.764265     4.637454     6.907826     0.105681
H      6.043405     3.647206     4.907798     0.124857
H      6.113621     2.123122     3.159645     0.035494
H      2.407772     1.434432     3.481345     0.033370
H      2.200556     2.999267     5.169647     0.127424
H      2.644087     6.369367     6.857950     0.095352
H      2.907810     7.375915     8.035024     0.087615
H      1.287785     7.473717     5.892849     0.127053
H      0.037658     8.451739     4.256917     0.048056
H      3.022541    10.587086     3.074855     0.063304
H      4.344593     9.698717     4.713282     0.132839
H     -2.796549    17.873349    12.606159     0.042571
H     -2.986634    16.308514    10.930325     0.126307
H     -6.459587    17.934475     9.980188     0.125382
H     -6.187302    19.401508    11.698416     0.027728
H     -3.609980    14.698853     9.613599     0.090347
H     -3.097945    15.689100     8.501364     0.100762
H     10.810984    14.054989     8.628548     0.095875
H     11.186023    12.885438     7.638509     0.095423
H      9.447837    12.600181     9.568711     0.126013
H      8.255938    11.740337    11.329333     0.060392
H     11.509690    10.974220    13.284473     0.075311
H     -4.310387    11.736262    11.536319     0.114432
H     -5.413243    14.572525     5.897837     0.105600
H     -5.764307    15.738001     6.907826     0.105680
H     -6.043447    16.728249     4.907798     0.124854
H     -6.113663    18.252333     3.159645     0.035501
H     -2.407814    18.941023     3.481345     0.033365
H     -2.200598    17.376188     5.169647     0.127427
H     -2.644129    14.006088     6.857950     0.095351
H     -2.907852    12.999540     8.035024     0.087615
H     -1.287827    12.901738     5.892849     0.127053
H     -0.037700    11.923716     4.256917     0.048055
H     -3.022583     9.788369     3.074855     0.063303
H     -4.344635    10.676738     4.713282     0.132839
C      5.005601    17.885574    12.869504     0.070648
C      4.906278    16.944636    13.888222    -0.306220
C      3.830828    16.960529    14.704442     0.323645
C      2.871826    17.894132    14.437606    -0.295544
C      3.044786    18.774759    13.398689     0.085940
C      4.688794    15.216797    16.099723    -0.078681
C      4.116307    14.314980    17.168566     0.093653
C      2.969447    13.482031    16.617686    -0.083854
C      2.692025    12.262356    14.567782     0.311561
C      1.328875    12.260319    14.624890    -0.308924
C      0.623326    11.748080    13.560786     0.033074
C      2.525914    11.289632    12.420870     0.083728
C      3.323938    11.759490    13.458041    -0.318206
C      3.502031    15.147521    18.344143    -0.091571
C      4.447328    16.817086    19.786308     0.323992
C      3.303377    17.130868    20.326964    -0.315561
C      3.263988    18.084031    21.364634     0.039742
C      5.392624    18.474833    21.194806     0.094660
C      5.536476    17.520039    20.170852    -0.323678
C      5.243647    13.455543    17.652613    -0.075433
C      5.572450    11.959985    19.497775     0.319070
C      6.882512    12.288029    19.625458    -0.310359
C      7.624026    11.701624    20.622728     0.079391
C      5.889266    10.450163    21.309521     0.052581
C      5.091240    10.981963    20.327712    -0.286863
C     12.119357     2.489881    12.869504     0.070648
C     12.218680     3.430819    13.888222    -0.306221
C     13.294130     3.414926    14.704442     0.323644
C     14.253132     2.481323    14.437606    -0.295545
C     14.080172     1.600696    13.398689     0.085939
C     12.436164     5.158658    16.099723    -0.078681
C     13.008651     6.060475    17.168566     0.093653
C     14.155511     6.893424    16.617686    -0.083854
C     -2.692067     8.113099    14.567782     0.311561
C     -1.328917     8.115136    14.624890    -0.308925
C     -0.623368     8.627375    13.560786     0.033075
C     -2.525956     9.085823    12.420870     0.083727
C     -3.323980     8.615965    13.458041    -0.318205
C     13.622927     5.227934    18.344143    -0.091571
C     12.677630     3.558369    19.786308     0.323994
C     13.821581     3.244587    20.326964    -0.315556
C     13.860970     2.291424    21.364634     0.039728
C     11.732334     1.900622    21.194806     0.094659
C     11.588482     2.855416    20.170852    -0.323687
C     11.881311     6.919912    17.652613    -0.075434
C     11.552508     8.415470    19.497775     0.319071
C     10.242446     8.087426    19.625458    -0.310359
C      9.500932     8.673831    20.622728     0.079392
C     11.235692     9.925292    21.309521     0.052582
C     12.033718     9.393492    20.327712    -0.286863
C     13.568132     2.489881     0.400504     0.067589
C     13.468805     3.430819     1.419222    -0.304889
C     12.393355     3.414926     2.235442     0.325980
C     11.434357     2.481323     1.968606    -0.297239
C     11.607322     1.600696     0.929689     0.091272
C     13.251314     5.158658     3.630723    -0.076761
C     12.678824     6.060475     4.699566     0.089244
C     11.531961     6.893424     4.148686    -0.082147
C     11.254533     8.113099     2.098782     0.311305
C      9.891383     8.115136     2.155890    -0.311183
C      9.185832     8.627375     1.091786     0.034004
C     11.088419     9.085823    24.889870     0.083224
C     11.886445     8.615965     0.989041    -0.317499
C     12.064552     5.227934     5.875143    -0.089380
C     13.009855     3.558369     7.317308     0.323138
C     11.865906     3.244587     7.857964    -0.316972
C     11.826520     2.291424     8.895634     0.040661
C     13.955159     1.900622     8.725806     0.094922
C     14.099007     2.855416     7.701852    -0.321757
C     13.806161     6.919912     5.183613    -0.076260
C     -2.990042     8.415470     7.028775     0.317978
C     -1.679979     8.087426     7.156458    -0.308060
C     -0.938468     8.673831     8.153728     0.080114
C     -2.673233     9.925292     8.840521     0.054307
C     -3.471257     9.393492     7.858712    -0.289926
C      3.556826    17.885574     0.400504     0.067585
C      3.656153    16.944636     1.419222    -0.304888
C      4.731603    16.960529     2.235442     0.325980
C      5.690601    17.894132     1.968606    -0.297241
C      5.517636    18.774759     0.929689     0.091272
C      3.873644    15.216797     3.630723    -0.076761
C      4.446134    14.314980     4.699566     0.089245
C      5.592997    13.482031     4.148686    -0.082147
C      5.870425    12.262356     2.098782     0.311305
C      7.233575    12.260319     2.155890    -0.311182
C      7.939126    11.748080     1.091786     0.034004
C      6.036539    11.289632    24.889870     0.083225
C      5.238513    11.759490     0.989041    -0.317499
C      5.060406    15.147521     5.875143    -0.089379
C      4.115103    16.817086     7.317308     0.323136
C      5.259052    17.130868     7.857964    -0.316986
C      5.298438    18.084031     8.895634     0.040641
C      3.169799    18.474833     8.725806     0.094928
C      3.025951    17.520039     7.701852    -0.321774
C      3.318797    13.455543     5.183613    -0.076259
C      2.990000    11.959985     7.028775     0.317979
C      1.679937    12.288029     7.156458    -0.308060
C      0.938426    11.701624     8.153728     0.080115
C      2.673191    10.450163     8.840521     0.054308
C      3.471215    10.981963     7.858712    -0.289925
C     -5.005674    17.885574    24.537496     0.067587
C     -4.906347    16.944636    23.518778    -0.304888
C     -3.830897    16.960529    22.702558     0.325980
C     -2.871899    17.894132    22.969394    -0.297239
C     -3.044864    18.774759    24.008311     0.091273
C     -4.688856    15.216797    21.307277    -0.076761
C     -4.116366    14.314980    20.238434     0.089244
C     -2.969503    13.482031    20.789314    -0.082149
C     -2.692075    12.262356    22.839218     0.311306
C     -1.328925    12.260319    22.782110    -0.311182
C     -0.623374    11.748080    23.846214     0.034009
C     -2.525961    11.289632     0.048130     0.083224
C     -3.323987    11.759490    23.948959    -0.317495
C     -3.502094    15.147521    19.062857    -0.089379
C     -4.447397    16.817086    17.620692     0.323134
C     -3.303448    17.130868    17.080036    -0.316965
C     -3.264062    18.084031    16.042366     0.040651
C     -5.392701    18.474833    16.212194     0.094919
C     -5.536549    17.520039    17.236148    -0.321753
C     -5.243703    13.455543    19.754387    -0.076260
C     11.552500    11.959985    17.909225     0.317978
C     10.242437    12.288029    17.781542    -0.308061
C      9.500926    11.701624    16.784272     0.080115
C     11.235691    10.450163    16.097479     0.054309
C     12.033715    10.981963    17.079288    -0.289926
C      5.005632     2.489881    24.537496     0.067584
C      4.906305     3.430819    23.518778    -0.304887
C      3.830855     3.414926    22.702558     0.325981
C      2.871857     2.481323    22.969394    -0.297241
C      3.044822     1.600696    24.008311     0.091274
C      4.688814     5.158658    21.307277    -0.076761
C      4.116324     6.060475    20.238434     0.089244
C      2.969461     6.893424    20.789314    -0.082149
C      2.692033     8.113099    22.839218     0.311306
C      1.328883     8.115136    22.782110    -0.311181
C      0.623332     8.627375    23.846214     0.034010
C      2.525919     9.085823     0.048130     0.083223
C      3.323945     8.615965    23.948959    -0.317495
C      3.502052     5.227934    19.062857    -0.089379
C      4.447355     3.558369    17.620692     0.323133
C      3.303406     3.244587    17.080036    -0.316973
C      3.264020     2.291424    16.042366     0.040635
C      5.392659     1.900622    16.212194     0.094923
C      5.536507     2.855416    17.236148    -0.321767
C      5.243661     6.919912    19.754387    -0.076260
C      5.572458     8.415470    17.909225     0.317979
C      6.882521     8.087426    17.781542    -0.308060
C      7.624032     8.673831    16.784272     0.080117
C      5.889267     9.925292    16.097479     0.054310
C      5.091243     9.393492    17.079288    -0.289924
C      3.556857     2.489881    12.068496     0.070653
C      3.656180     3.430819    11.049778    -0.306219
C      4.731630     3.414926    10.233558     0.323645
C      5.690632     2.481323    10.500394    -0.295540
C      5.517672     1.600696    11.539311     0.085936
C      3.873664     5.158658     8.838277    -0.078681
C      4.446151     6.060475     7.769434     0.093653
C      5.593011     6.893424     8.320314    -0.083854
C      5.870433     8.113099    10.370218     0.311562
C      7.233583     8.115136    10.313110    -0.308925
C      7.939132     8.627375    11.377214     0.033075
C      6.036544     9.085823    12.517130     0.083727
C      5.238520     8.615965    11.479959    -0.318205
C      5.060427     5.227934     6.593857    -0.091571
C      4.115130     3.558369     5.151692     0.323990
C      5.259081     3.244587     4.611036    -0.315560
C      5.298470     2.291424     3.573366     0.039742
C      3.169834     1.900622     3.743194     0.094660
C      3.025982     2.855416     4.767148    -0.323676
C      3.318811     6.919912     7.285387    -0.075434
C      2.990008     8.415470     5.440225     0.319070
C      1.679946     8.087426     5.312542    -0.310360
C      0.938432     8.673831     4.315272     0.079391
C      2.673192     9.925292     3.628479     0.052581
C      3.471218     9.393492     4.610288    -0.286864
C     -3.556899    17.885574    12.068496     0.070650
C     -3.656222    16.944636    11.049778    -0.306221
C     -4.731672    16.960529    10.233558     0.323644
C     -5.690674    17.894132    10.500394    -0.295543
C     -5.517714    18.774759    11.539311     0.085937
C     -3.873706    15.216797     8.838277    -0.078681
C     -4.446193    14.314980     7.769434     0.093653
C     -5.593053    13.482031     8.320314    -0.083855
C     11.254525    12.262356    10.370218     0.311562
C      9.891375    12.260319    10.313110    -0.308925
C      9.185826    11.748080    11.377214     0.033075
C     11.088414    11.289632    12.517130     0.083727
C     11.886438    11.759490    11.479959    -0.318205
C     -5.060469    15.147521     6.593857    -0.091571
C     -4.115172    16.817086     5.151692     0.323994
C     -5.259123    17.130868     4.611036    -0.315551
C     -5.298512    18.084031     3.573366     0.039733
C     -3.169876    18.474833     3.743194     0.094657
C     -3.026024    17.520039     4.767148    -0.323681
C     -3.318853    13.455543     7.285387    -0.075434
C     -2.990050    11.959985     5.440225     0.319070
C     -1.679988    12.288029     5.312542    -0.310360
C     -0.938474    11.701624     4.315272     0.079391
C     -2.673234    10.450163     3.628479     0.052581
C     -3.471260    10.981963     4.610288    -0.286864
N      4.087185    18.785762    12.627356    -0.225698
N      1.214139    11.260291    12.456531    -0.242779
N      7.146069    10.849115    21.499050    -0.231196
N      4.325565    18.746641    21.778106    -0.215769
N     13.037773     1.589693    12.627356    -0.225700
N     -1.214181     9.115164    12.456531    -0.242780
N      9.978889     9.526340    21.499050    -0.231196
N     12.799393     1.628814    21.778106    -0.215765
N     12.649720     1.589693     0.158356    -0.227601
N      9.776644     9.115164    -0.012469    -0.243748
N     -1.416428     9.526340     9.030050    -0.232242
N     12.888100     1.628814     9.309106    -0.215257
N      4.475238    18.785762     0.158356    -0.227601
N      7.348314    11.260291    -0.012469    -0.243748
N      1.416386    10.849115     9.030050    -0.232241
N      4.236858    18.746641     9.309106    -0.215263
N     -4.087262    18.785762    24.779644    -0.227601
N     -1.214186    11.260291     0.012469    -0.243747
N      9.978886    10.849115    15.907950    -0.232243
N     -4.325642    18.746641    15.628894    -0.215267
N      4.087220     1.589693    24.779644    -0.227600
N      1.214144     9.115164     0.012469    -0.243747
N      7.146072     9.526340    15.907950    -0.232242
N      4.325600     1.628814    15.628894    -0.215271
N      4.475273     1.589693    12.310644    -0.225704
N      7.348319     9.115164    12.481469    -0.242779
N      1.416389     9.526340     3.438950    -0.231196
N      4.236893     1.628814     3.159894    -0.215771
N     -4.475315    18.785762    12.310644    -0.225705
N      9.776639    11.260291    12.481469    -0.242780
N     -1.416431    10.849115     3.438950    -0.231197
N     -4.236935    18.746641     3.159894    -0.215764
O      3.635090    16.152846    15.748098    -0.189570
O      3.520017    12.737919    15.529142    -0.192985
O      4.694101    15.922196    18.823202    -0.202898
O      4.723049    12.479151    18.605494    -0.197406
O     13.489868     4.222609    15.748098    -0.189570
O     13.604941     7.637536    15.529142    -0.192984
O     12.430857     4.453259    18.823202    -0.202899
O     12.401909     7.896304    18.605494    -0.197406
O     12.197615     4.222609     3.279098    -0.192898
O     12.082528     7.637536     3.060142    -0.191405
O     13.256625     4.453259     6.354202    -0.200802
O     13.285559     7.896304     6.136494    -0.197320
O      4.927343    16.152846     3.279098    -0.192898
O      5.042430    12.737919     3.060142    -0.191406
O      3.868333    15.922196     6.354202    -0.200796
O      3.839399    12.479151     6.136494    -0.197320
O     -3.635157    16.152846    21.658902    -0.192898
O     -3.520070    12.737919    21.877858    -0.191405
O     -4.694167    15.922196    18.583798    -0.200805
O     -4.723101    12.479151    18.801506    -0.197321
O      3.635115     4.222609    21.658902    -0.192898
O      3.520028     7.637536    21.877858    -0.191406
O      4.694125     4.453259    18.583798    -0.200801
O      4.723059     7.896304    18.801506    -0.197321
O      4.927368     4.222609     9.189902    -0.189569
O      5.042441     7.637536     9.408858    -0.192984
O      3.868357     4.453259     6.114798    -0.202898
O      3.839409     7.896304     6.332506    -0.197405
O     -4.927410    16.152846     9.189902    -0.189568
O     -5.042483    12.737919     9.408858    -0.192984
O     -3.868399    15.922196     6.114798    -0.202901
O     -3.839451    12.479151     6.332506    -0.197405

The following XYZ coordinates are in angstroms. Other properties are in atomic units.
The sperically averaged electron density of each atom fit to a function of the form exp(a - br)
eigen_1, eigen_2 and eigen_3 are the three eigenvalues of traceless quadrupole moment tensor
  atom number  atomic symbol              X              Y              Z     net charge C6 coefficient C8 coefficient C10 coefficient fluctuating dipole atomic polarizability isotropic forcefield polarizability              a              b squared Pearson coefficient          <r^3>          <r^4>         wp_QDO          m_QDO          q_QDO       dipole_x       dipole_y       dipole_z         dipole            Qxy            Qxz            Qyz     Q(x^2-y^2)  Q(3z^2 - R^2)        eigen_1        eigen_2        eigen_3 static polarizability      alpha(xx)      alpha(xy)      alpha(xz)      alpha(yy)      alpha(yz)      alpha(zz) atomic spin moment
            1             Cd       8.562479      10.187727      23.248700       0.383644     371.270541 0.88864550E+04  0.41031085E+06                                40.251585                           30.498612       0.118052       1.664601                    0.997872     103.457462     321.575609       0.337955       0.392521      -1.169312      -0.000002      -0.000003      -0.001604       0.001604      -0.226975      -0.000001      -0.000001       0.402054       0.476695      -0.382648       0.158898       0.223750             53.393871      46.203907     -15.596104       0.000004      30.624956      -0.000007      83.352751          -0.021822
            2             Cd      -0.000021      10.187727      10.779700       0.381092     372.719708 0.89268448E+04  0.41269058E+06                                40.366139                           30.578349       0.108688       1.661651                    0.997877     103.631543     322.438455       0.337301       0.392791      -1.168977       0.000002      -0.000002      -0.003820       0.003820       0.225293       0.000002      -0.000001       0.402197       0.472717      -0.380776       0.157572       0.223203             53.549360      46.346461      15.642810      -0.000025      30.711447      -0.000047      83.590173          -0.020885
            3             Cd      12.843750       0.000000      10.955014       0.447015     360.352011 0.79026452E+04  0.35335629E+06                                39.057593                           28.592456       0.337198       1.750479                    0.996806      98.030046     297.147479       0.353105       0.387937      -1.176009      -0.000010      -0.000004      -0.008656       0.008656      -0.032123      -0.000003       0.000007      -0.299306       0.367878      -0.214375       0.091749       0.122626             52.490157      18.946219       5.194746      -0.000001      67.078062       0.000762      71.446191           0.016228
            4             Cd      12.843750       0.000000      23.424014       0.447048     360.119651 0.78957046E+04  0.35295724E+06                                39.036577                           28.576410       0.342114       1.751773                    0.996794      98.005781     297.005906       0.353280       0.387843      -1.176118       0.000005      -0.000002      -0.008257       0.008257       0.034968       0.000001       0.000003      -0.299321       0.367361      -0.214918       0.092465       0.122454             52.466853      18.935052      -5.184292      -0.000016      67.057076       0.000243      71.408431           0.018663
            5             Cd       8.562479      10.187727      14.158300       0.381097     372.703133 0.89263670E+04  0.41266256E+06                                40.364925                           30.577477       0.108725       1.661670                    0.997877     103.629296     322.428128       0.337307       0.392789      -1.168979       0.000001      -0.000001       0.003823       0.003823       0.225230       0.000001      -0.000001       0.402118       0.472562      -0.380677       0.157521       0.223156             53.547761      46.344950      15.642171      -0.000006      30.710458      -0.000030      83.587874          -0.020811
            6             Cd      -0.000021      10.187727       1.689300       0.383646     371.271128 0.88864773E+04  0.41031215E+06                                40.251622                           30.498649       0.118051       1.664601                    0.997872     103.457579     321.576123       0.337955       0.392521      -1.169312       0.000001       0.000001       0.001606       0.001606      -0.226978      -0.000001      -0.000001       0.402064       0.476701      -0.382654       0.158900       0.223754             53.393828      46.203927     -15.596069       0.000040      30.624929      -0.000036      83.352627          -0.021635
            7             Cd       4.281250       0.000000       1.513986       0.447037     360.136730 0.78961678E+04  0.35298339E+06                                39.037756                           28.577247       0.342097       1.751756                    0.996794      98.008363     297.016749       0.353275       0.387843      -1.176117      -0.000009       0.000004       0.008255       0.008255       0.034954       0.000001       0.000006      -0.299462       0.367507      -0.215008       0.092506       0.122502             52.468338      18.935612      -5.184476      -0.000008      67.059141       0.000617      71.410261           0.020137
            8             Cd       4.281250       0.000000      13.982986       0.447052     360.257165 0.79002039E+04  0.35321731E+06                                39.050306                           28.587479       0.337476       1.750595                    0.996805      98.019091     297.094749       0.353149       0.387922      -1.176029       0.000005       0.000003       0.008644       0.008644      -0.032126      -0.000001       0.000004      -0.298511       0.367051      -0.213849       0.091499       0.122350             52.479804      18.943034       5.193641       0.000010      67.064437       0.000495      71.431941           0.023131
            9              H       5.765951      17.873349      12.331841       0.042566       2.513199 0.21441241E+02  0.27418216E+03                                 3.239314                            2.845330      -1.827608       1.985553                    0.988309       5.309681      17.984694       0.338275       1.415946      -0.678984       0.011462      -0.023889      -0.022905       0.035024      -0.059905      -0.001494      -0.005963      -0.031620       0.083677      -0.076126       0.027412       0.048714              3.375554       3.806539      -0.009197      -1.276043       2.566066      -0.270529       3.754058           0.004455
           10              H       5.575866      16.308514      14.007675       0.126307       1.498018 0.12119421E+02  0.13444759E+03                                 2.355809                            2.187654      -1.143177       2.339163                    0.996847       3.997896      12.633928       0.372845       1.480835      -0.671075       0.019512      -0.014259       0.002794       0.024327       0.000931      -0.007316      -0.016769       0.010271       0.029967      -0.020036      -0.001631       0.021667              2.429391       2.381678      -0.655140       0.095241       2.760305      -0.535848       2.146190           0.000279
           11              H       2.102913      17.934475      14.957812       0.125382       1.618989 0.13326180E+02  0.15120932E+03                                 2.469503                            2.289325      -1.239266       2.296055                    0.995385       4.074099      12.971565       0.366010       1.474825      -0.672538      -0.020215      -0.003348       0.013585       0.024585       0.003873      -0.009857      -0.018602       0.001324       0.003712      -0.019558      -0.003370       0.022928              2.498361       2.990368      -0.142891      -0.665107       2.081442      -0.157675       2.423272           0.001908
           12              H       2.375198      19.401508      13.239584       0.027716       3.589098 0.32258527E+02  0.45974752E+03                                 4.126085                            3.505436      -2.124806       1.841815                    0.984799       6.548211      23.902328       0.300857       1.428469      -0.673235       0.018394       0.007592       0.024193       0.031325       0.056173      -0.063347       0.010987      -0.100685       0.047038      -0.113630       0.038815       0.074815              4.471894       4.672661      -1.829940       0.425703       5.432875      -0.950497       3.310145           0.000850
           13              H       4.952520      14.698853      15.324401       0.090346       1.528912 0.13306282E+02  0.15075833E+03                                 2.338599                            2.242163      -1.384900       2.202580                    0.992550       4.411140      13.982981       0.381569       1.416801      -0.680081      -0.000060      -0.012747      -0.023526       0.026758       0.005074       0.019742      -0.008252      -0.008252       0.039275      -0.025069      -0.000028       0.025097              2.410486       1.833626      -0.071761      -0.113553       2.642745       0.251201       2.755087          -0.000022
           14              H       5.464555      15.689100      16.436636       0.100762       1.364402 0.11476898E+02  0.12381116E+03                                 2.096818                            2.032257      -1.008415       2.391987                    0.996623       3.804601      11.314246       0.420733       1.349473      -0.696752       0.028111       0.018773       0.015376       0.037136       0.001716       0.011734      -0.003658      -0.006538      -0.040988      -0.020145       0.009492       0.010652              2.130035       2.163283       0.319656       0.358911       2.085481       0.062502       2.141340           0.000390
           15              H       2.248484      14.054989      16.309452       0.095876       1.340317 0.10942633E+02  0.11596498E+03                                 2.007729                            1.930044      -1.161794       2.310550                    0.995544       3.810140      11.016608       0.452749       1.276567      -0.710661      -0.024181       0.021354      -0.011521       0.034256      -0.011278      -0.000835       0.004978       0.009339       0.020120      -0.016163       0.004577       0.011586              2.063794       2.167850      -0.266188       0.372065       2.137036      -0.054322       1.886495           0.000573
           16              H       2.623523      12.885438      17.299491       0.095422       1.522376 0.12859302E+02  0.14201240E+03                                 2.213799                            2.119317      -1.035434       2.373085                    0.996587       3.860076      11.426042       0.423440       1.309802      -0.705492      -0.007550      -0.020930       0.022862       0.031902      -0.003980      -0.006735       0.004872      -0.020819       0.004664      -0.014223       0.000525       0.013698              2.273221       1.962026       0.194181      -0.042655       2.283330      -0.430761       2.574306           0.000398
           17              H       0.885337      12.600181      15.369289       0.126013       1.269912 0.98374234E+01  0.10219546E+03                                 1.991969                            1.880290      -1.068326       2.371468                    0.997782       3.638228      10.645343       0.437478       1.347719      -0.696416      -0.021124       0.011986       0.020433       0.031740      -0.001383      -0.000385       0.017588       0.033071      -0.002312      -0.027676       0.010552       0.017123              2.032190       1.984212      -0.048918      -0.199413       1.737464       0.476414       2.374893           0.000458
           18              H      -0.306562      11.740337      13.608667       0.060392       2.161037 0.17519187E+02  0.21195774E+03                                 2.895555                            2.548758      -1.554602       2.111626                    0.989676       4.763364      15.445310       0.364080       1.390511      -0.685406      -0.037498      -0.013896       0.023049       0.046157       0.025948      -0.031677       0.039576       0.041193       0.016757      -0.069160       0.024420       0.044741              3.137551       4.831746       0.357033       0.156091       2.266855       0.158540       2.314053           0.004238
           19              H       2.947190      10.974220      11.653527       0.075310       1.297001 0.91904662E+01  0.94681886E+02                                 2.063419                            1.841258      -1.208340       2.288801                    0.993825       4.015220      12.035582       0.429787       1.383321      -0.685919       0.023002      -0.005798      -0.036296       0.043360      -0.004634      -0.001236       0.006622       0.036015       0.023192      -0.023770       0.008395       0.015375              2.219501       1.931763      -0.230348      -0.423995       1.717974       0.540547       3.008765           0.000574
           20              H       4.252113      11.736262      13.401681       0.114433       1.721834 0.13987026E+02  0.16049505E+03                                 2.507934                            2.286552      -1.694038       2.066157                    0.989012       4.522886      14.438733       0.380804       1.401742      -0.681752       0.015403      -0.010242      -0.002824       0.018712      -0.022306       0.000335       0.015666      -0.009744       0.075774      -0.037173       0.004133       0.033040              2.629384       3.618462      -0.241292       0.021006       2.029312       0.182381       2.240380           0.002133
           21              H       3.149257      14.572525      19.040163       0.105599       1.310847 0.10823237E+02  0.11433319E+03                                 1.985468                            1.929718      -0.981746       2.405349                    0.997074       3.671428      10.582736       0.449396       1.290214      -0.709099      -0.012023      -0.022049       0.024308       0.034951       0.008873       0.006543      -0.004664       0.008333       0.013438      -0.014955       0.004656       0.010299              2.013067       1.681563       0.121607      -0.197799       2.162522      -0.271811       2.195117           0.000760
           22              H       2.798193      15.738001      18.030174       0.105682       1.317640 0.10790521E+02  0.11387673E+03                                 1.981274                            1.915969      -1.092463       2.349825                    0.996451       3.734187      10.750806       0.454933       1.275750      -0.711254      -0.025652       0.020723      -0.011889       0.035055       0.000382       0.007327       0.002615       0.002052      -0.046469      -0.017769       0.006683       0.011087              2.017237       1.972878      -0.381754       0.207704       2.079197      -0.051234       1.999636           0.000564
           23              H       2.519053      16.728249      20.030202       0.124856       1.249563 0.95673900E+01  0.98471088E+02                                 1.947509                            1.835524      -1.072694       2.364452                    0.997870       3.617461      10.455555       0.450643       1.320559      -0.701604      -0.026380      -0.007536      -0.008377       0.028685       0.003784      -0.003199       0.017075       0.024573      -0.015713      -0.025282       0.009764       0.015518              1.979583       2.224633       0.352646       0.227639       1.884254       0.400203       1.829863           0.001711
           24              H       2.448837      18.252333      21.778355       0.035493       2.632560 0.22475893E+02  0.28956497E+03                                 3.272342                            2.861993      -1.852655       1.961703                    0.988749       5.403948      18.114846       0.347877       1.366632      -0.687995      -0.020925      -0.014164       0.005028       0.025763       0.051750       0.027180      -0.001365       0.014878       0.010992      -0.060007       0.002013       0.057994              3.422061       4.261955      -0.444675      -1.078104       2.711480       0.512878       3.292747           0.007603
           25              H       6.154686      18.941023      21.456655       0.033364       3.249312 0.28817844E+02  0.39540268E+03                                 3.795691                            3.273336      -1.890335       1.948630                    0.988579       5.678013      19.696083       0.320167       1.394283      -0.683987       0.007038       0.003111      -0.014365       0.016296      -0.035134      -0.058214      -0.009422      -0.024641      -0.014801      -0.077027       0.017726       0.059301              4.003804       4.719223       1.367143       0.744267       4.067209       0.900088       3.224979           0.002519
           26              H       6.361902      17.376188      19.768353       0.127424       1.381273 0.10897027E+02  0.11638108E+03                                 2.128429                            1.999127      -1.132674       2.342909                    0.996972       3.728736      11.138843       0.416992       1.375321      -0.691433       0.027768      -0.003135      -0.014552       0.031507       0.005776      -0.007864       0.021640       0.024260      -0.023438      -0.031611       0.013163       0.018447              2.143730       2.642740      -0.150609      -0.420261       1.844201       0.250558       1.944248           0.005158
           27              H       5.918371      14.006088      18.080050       0.095351       1.285807 0.10453393E+02  0.11017599E+03                                 1.990674                            1.913067      -1.226927       2.277086                    0.995351       3.925095      11.540698       0.442631       1.312908      -0.701495       0.024202       0.021059       0.015833       0.035776       0.012730       0.004114      -0.007296       0.011488       0.003045      -0.018127       0.004643       0.013484              2.061592       2.050707       0.031982       0.435795       2.151552       0.108081       1.982516           0.000032
           28              H       5.654648      12.999540      16.902976       0.087616       1.392864 0.11601234E+02  0.12696792E+03                                 2.177996                            2.075834      -1.482060       2.154534                    0.990297       4.389328      13.659998       0.401794       1.392876      -0.683213       0.005576      -0.013402      -0.018294       0.023353      -0.000084       0.009906      -0.004382      -0.025452      -0.036949      -0.020065       0.000489       0.019577              2.266223       1.992693      -0.383203      -0.122632       2.312708       0.368079       2.493269          -0.001142
           29              H       7.274673      12.901738      19.045151       0.127052       1.046139 0.77702515E+01  0.76214446E+02                                 1.747943                            1.666237      -0.978466       2.415650                    0.997996       3.528054      10.080879       0.466051       1.339893      -0.696366       0.017056       0.019859      -0.018787       0.032222       0.008477      -0.001043      -0.014476       0.012757      -0.010248      -0.019643       0.003298       0.016345              1.784854       1.764934       0.077125      -0.101552       1.770637      -0.441576       1.818990           0.000011
           30              H       8.524800      11.923716      20.681083       0.048055       1.813512 0.14384844E+02  0.16598482E+03                                 2.555949                            2.286936      -1.753101       2.017076                    0.989918       4.856642      15.475487       0.389322       1.363434      -0.687469       0.033123      -0.001991      -0.017361       0.037450      -0.003092      -0.019129      -0.038781       0.022302      -0.042928      -0.052175       0.015332       0.036843              2.726518       4.082705       0.316583       0.139904       2.023808      -0.111805       2.073039          -0.002361
           31              H       5.539917       9.788369      21.863145       0.063304       1.408221 0.10282653E+02  0.10939333E+03                                 2.190744                            1.952750      -1.492373       2.139706                    0.990414       4.448122      13.730171       0.414001       1.390655      -0.682235      -0.027779      -0.020421       0.019298       0.039510       0.023383      -0.002431       0.001054       0.029646       0.014038      -0.030151       0.004679       0.025473              2.354713       2.059647       0.545643      -0.421099       2.482463      -0.663038       2.522029          -0.000483
           32              H       4.217865      10.676738      20.224718       0.132837       1.235277 0.96294333E+01  0.99422066E+02                                 1.948038                            1.855823      -1.021550       2.402128                    0.997440       3.586392      10.434137       0.442304       1.341231      -0.697815      -0.027865      -0.015923      -0.004195       0.032366       0.012280       0.006777      -0.012567       0.010352      -0.003553      -0.022320       0.008184       0.014136              1.983764       2.430369       0.351663       0.040729       1.830363      -0.086316       1.690561          -0.000424
           33              H      11.359007       2.502106      12.331841       0.042567       2.513062 0.21439828E+02  0.27415954E+03                                 3.239211                            2.845247      -1.827552       1.985586                    0.988309       5.309483      17.983866       0.338278       1.415957      -0.678983      -0.011462       0.023892      -0.022910       0.035029      -0.059906       0.001497       0.005960      -0.031623       0.083687      -0.076129       0.027417       0.048712              3.375442       3.806420      -0.009197       1.275987       2.565991       0.270514       3.753914           0.004453
           34              H      11.549092       4.066941      14.007675       0.126307       1.498015 0.12119386E+02  0.13444706E+03                                 2.355803                            2.187649      -1.143182       2.339161                    0.996847       3.997885      12.633870       0.372846       1.480832      -0.671075      -0.019512       0.014259       0.002793       0.024328       0.000930       0.007316       0.016768       0.010271       0.029969      -0.020036      -0.001631       0.021667              2.429385       2.381676      -0.655140      -0.095241       2.760299       0.535843       2.146182           0.000278
           35              H      15.022045       2.440980      14.957812       0.125382       1.619004 0.13326328E+02  0.15121148E+03                                 2.469520                            2.289339      -1.239279       2.296048                    0.995384       4.074126      12.971689       0.366008       1.474827      -0.672537       0.020216       0.003348       0.013585       0.024586       0.003872       0.009858       0.018603       0.001325       0.003710      -0.019560      -0.003369       0.022929              2.498379       2.990393      -0.142892       0.665113       2.081456       0.157677       2.423288           0.001907
           36              H      14.749760       0.973947      13.239584       0.027718       3.589090 0.32258470E+02  0.45974657E+03                                 4.126080                            3.505433      -2.124809       1.841814                    0.984799       6.548215      23.902351       0.300857       1.428469      -0.673235      -0.018394      -0.007593       0.024195       0.031327       0.056173       0.063350      -0.010988      -0.100688       0.047030      -0.113632       0.038817       0.074816              4.471889       4.672648      -1.829930      -0.425703       5.432873       0.950502       3.310145           0.000857
           37              H      12.172438       5.676602      15.324401       0.090346       1.528911 0.13306273E+02  0.15075817E+03                                 2.338595                            2.242161      -1.384901       2.202579                    0.992550       4.411136      13.982954       0.381569       1.416799      -0.680081       0.000060       0.012747      -0.023526       0.026758       0.005073      -0.019742       0.008252      -0.008252       0.039273      -0.025068      -0.000028       0.025097              2.410482       1.833625      -0.071761       0.113552       2.642742      -0.251200       2.755079          -0.000022
           38              H      11.660403       4.686355      16.436636       0.100763       1.364398 0.11476856E+02  0.12381056E+03                                 2.096812                            2.032252      -1.008412       2.391988                    0.996623       3.804593      11.314206       0.420734       1.349470      -0.696752      -0.028111      -0.018773       0.015376       0.037136       0.001716      -0.011734       0.003658      -0.006539      -0.040989      -0.020145       0.009492       0.010653              2.130028       2.163279       0.319655      -0.358910       2.085476      -0.062501       2.141330           0.000388
           39              H      -2.248526       6.320466      16.309452       0.095876       1.340320 0.10942666E+02  0.11596544E+03                                 2.007734                            1.930048      -1.161797       2.310548                    0.995544       3.810147      11.016640       0.452748       1.276569      -0.710661       0.024181      -0.021354      -0.011521       0.034255      -0.011278       0.000835      -0.004978       0.009339       0.020120      -0.016163       0.004577       0.011586              2.063799       2.167856      -0.266190      -0.372066       2.137042       0.054322       1.886498           0.000572
           40              H      -2.623565       7.490017      17.299491       0.095422       1.522378 0.12859327E+02  0.14201274E+03                                 2.213800                            2.119318      -1.035436       2.373084                    0.996587       3.860080      11.426055       0.423440       1.309801      -0.705493       0.007550       0.020930       0.022862       0.031902      -0.003980       0.006735      -0.004872      -0.020819       0.004664      -0.014223       0.000525       0.013698              2.273222       1.962028       0.194180       0.042656       2.283331       0.430762       2.574308           0.000398
           41              H      -0.885379       7.775274      15.369289       0.126013       1.269916 0.98374600E+01  0.10219598E+03                                 1.991976                            1.880296      -1.068331       2.371466                    0.997782       3.638235      10.645383       0.437476       1.347723      -0.696415       0.021125      -0.011986       0.020433       0.031740      -0.001383       0.000385      -0.017588       0.033071      -0.002312      -0.027676       0.010552       0.017123              2.032197       1.984220      -0.048918       0.199414       1.737470      -0.476417       2.374901           0.000458
           42              H       0.306520       8.635118      13.608667       0.060392       2.161046 0.17519270E+02  0.21195898E+03                                 2.895562                            2.548763      -1.554605       2.111625                    0.989676       4.763374      15.445348       0.364080       1.390510      -0.685406       0.037498       0.013896       0.023049       0.046157       0.025948       0.031677      -0.039577       0.041194       0.016758      -0.069161       0.024420       0.044741              3.137559       4.831761       0.357034      -0.156092       2.266859      -0.158541       2.314058           0.004237
           43              H      -2.947232       9.401235      11.653527       0.075311       1.297003 0.91904896E+01  0.94682197E+02                                 2.063422                            1.841260      -1.208346       2.288798                    0.993825       4.015227      12.035612       0.429787       1.383321      -0.685918      -0.023002       0.005798      -0.036296       0.043360      -0.004634       0.001236      -0.006622       0.036015       0.023192      -0.023770       0.008395       0.015375              2.219504       1.931766      -0.230349       0.423996       1.717977      -0.540549       3.008770           0.000574
           44              H      12.872845       8.639193      13.401681       0.114433       1.721841 0.13987091E+02  0.16049597E+03                                 2.507939                            2.286556      -1.694041       2.066155                    0.989012       4.522894      14.438760       0.380804       1.401740      -0.681752      -0.015403       0.010242      -0.002824       0.018712      -0.022306      -0.000335      -0.015666      -0.009743       0.075774      -0.037173       0.004133       0.033040              2.629390       3.618471      -0.241293      -0.021006       2.029315      -0.182382       2.240384           0.002133
           45              H      13.975701       5.802930      19.040163       0.105599       1.310830 0.10823044E+02  0.11433055E+03                                 1.985445                            1.929697      -0.981722       2.405361                    0.997074       3.671391      10.582575       0.449400       1.290209      -0.709100       0.012023       0.022048       0.024308       0.034951       0.008873      -0.006543       0.004664       0.008332       0.013441      -0.014955       0.004656       0.010298              2.013044       1.681546       0.121604       0.197796       2.162493       0.271808       2.195092           0.000759
           46              H      14.326765       4.637454      18.030174       0.105681       1.317628 0.10790396E+02  0.11387502E+03                                 1.981260                            1.915956      -1.092447       2.349833                    0.996451       3.734162      10.750699       0.454936       1.275748      -0.711255       0.025652      -0.020724      -0.011889       0.035055       0.000382      -0.007327      -0.002615       0.002051      -0.046469      -0.017770       0.006684       0.011086              2.017222       1.972866      -0.381751      -0.207701       2.079183       0.051233       1.999618           0.000563
           47              H      14.605905       3.647206      20.030202       0.124855       1.249538 0.95671133E+01  0.98467316E+02                                 1.947467                            1.835485      -1.072652       2.364472                    0.997870       3.617396      10.455245       0.450654       1.320542      -0.701608       0.026377       0.007536      -0.008378       0.028683       0.003784       0.003198      -0.017073       0.024571      -0.015712      -0.025279       0.009763       0.015516              1.979541       2.224589       0.352640      -0.227636       1.884214      -0.400190       1.829822           0.001708
           48              H      14.676121       2.123122      21.778355       0.035498       2.632198 0.22472257E+02  0.28950649E+03                                 3.272073                            2.861786      -1.852560       1.961764                    0.988748       5.403521      18.113065       0.347885       1.366655      -0.687992       0.020924       0.014162       0.005028       0.025761       0.051742      -0.027179       0.001374       0.014870       0.010996      -0.060003       0.002021       0.057982              3.421766       4.261567      -0.444617       1.077970       2.711271      -0.512806       3.292460           0.007603
           49              H      10.970272       1.434432      21.456655       0.033362       3.249431 0.28819090E+02  0.39542393E+03                                 3.795772                            3.273398      -1.890351       1.948619                    0.988579       5.678122      19.696544       0.320166       1.394275      -0.683988      -0.007035      -0.003109      -0.014364       0.016294      -0.035137       0.058214       0.009422      -0.024643      -0.014796      -0.077029       0.017726       0.059303              4.003891       4.719335       1.367181      -0.744287       4.067299      -0.900112       3.225041           0.002516
           50              H      10.763056       2.999267      19.768353       0.127427       1.381109 0.10895400E+02  0.11635899E+03                                 2.128241                            1.998964      -1.132563       2.342971                    0.996973       3.728477      11.137731       0.417015       1.375302      -0.691437      -0.027766       0.003136      -0.014551       0.031504       0.005773       0.007862      -0.021631       0.024252      -0.023429      -0.031598       0.013157       0.018442              2.143538       2.642479      -0.150590       0.420204       1.844051      -0.250524       1.944084           0.005155
           51              H      11.206587       6.369367      18.080050       0.095351       1.285809 0.10453421E+02  0.11017632E+03                                 1.990675                            1.913068      -1.226930       2.277085                    0.995351       3.925095      11.540691       0.442632       1.312906      -0.701495      -0.024202      -0.021059       0.015834       0.035776       0.012730      -0.004115       0.007296       0.011488       0.003046      -0.018127       0.004644       0.013484              2.061592       2.050709       0.031983      -0.435796       2.151551      -0.108080       1.982517           0.000031
           52              H      11.470310       7.375915      16.902976       0.087616       1.392869 0.11601282E+02  0.12696857E+03                                 2.177999                            2.075837      -1.482065       2.154532                    0.990297       4.389336      13.660026       0.401794       1.392874      -0.683214      -0.005576       0.013401      -0.018294       0.023353      -0.000084      -0.009905       0.004382      -0.025451      -0.036947      -0.020064       0.000488       0.019576              2.266226       1.992696      -0.383204       0.122631       2.312711      -0.368078       2.493272          -0.001142
           53              H       9.850285       7.473717      19.045151       0.127052       1.046138 0.77702366E+01  0.76214220E+02                                 1.747937                            1.666233      -0.978466       2.415650                    0.997996       3.528046      10.080832       0.466054       1.339887      -0.696367      -0.017056      -0.019860      -0.018787       0.032222       0.008477       0.001043       0.014475       0.012757      -0.010249      -0.019642       0.003298       0.016345              1.784848       1.764929       0.077126       0.101552       1.770632       0.441574       1.818985           0.000011
           54              H       8.600158       8.451739      20.681083       0.048055       1.813508 0.14384798E+02  0.16598410E+03                                 2.555943                            2.286930      -1.753099       2.017077                    0.989918       4.856629      15.475424       0.389323       1.363432      -0.687469      -0.033123       0.001991      -0.017361       0.037450      -0.003092       0.019129       0.038781       0.022302      -0.042929      -0.052175       0.015332       0.036843              2.726511       4.082695       0.316584      -0.139902       2.023804       0.111805       2.073035          -0.002361
           55              H      11.585041      10.587086      21.863145       0.063304       1.408230 0.10282726E+02  0.10939432E+03                                 2.190752                            1.952757      -1.492381       2.139702                    0.990413       4.448141      13.730246       0.414000       1.390655      -0.682235       0.027779       0.020421       0.019297       0.039510       0.023383       0.002431      -0.001054       0.029647       0.014038      -0.030152       0.004678       0.025473              2.354722       2.059656       0.545646       0.421102       2.482472       0.663042       2.522039          -0.000482
           56              H      12.907093       9.698717      20.224718       0.132837       1.235279 0.96294600E+01  0.99422417E+02                                 1.948041                            1.855826      -1.021554       2.402126                    0.997440       3.586397      10.434158       0.442303       1.341232      -0.697815       0.027865       0.015923      -0.004195       0.032367       0.012280      -0.006777       0.012568       0.010352      -0.003553      -0.022321       0.008184       0.014136              1.983767       2.430373       0.351664      -0.040729       1.830366       0.086316       1.690564          -0.000424
           57              H      14.328482       2.502106      24.800841       0.044844       2.505279 0.21367665E+02  0.27301618E+03                                 3.232483                            2.840293      -1.825189       1.987035                    0.988419       5.302421      17.954762       0.338590       1.415795      -0.678979       0.011043       0.024036      -0.022297       0.034595       0.059645      -0.001362       0.006279      -0.031593       0.083096      -0.075784       0.027105       0.048679              3.368068       3.797344       0.009277      -1.271281       2.561622       0.269576       3.745239           0.004527
           58              H      14.138392       4.066941       1.538675       0.125577       1.495644 0.12091909E+02  0.13401851E+03                                 2.349526                            2.182214      -1.122819       2.347102                    0.997070       3.995112      12.604644       0.374201       1.476831      -0.671768       0.019661       0.014538       0.002125       0.024544      -0.000808      -0.006939       0.016669       0.010431       0.030552      -0.020005      -0.001465       0.021470              2.422734       2.375203       0.652533       0.094910       2.752359       0.533716       2.140641           0.000255
           59              H      10.665445       2.440980       2.488812       0.124875       1.610254 0.13240800E+02  0.14997700E+03                                 2.459247                            2.280990      -1.229004       2.300513                    0.995418       4.065124      12.925351       0.366971       1.473546      -0.672784      -0.020117       0.003304       0.013728       0.024578      -0.003772      -0.009954       0.018573       0.001411       0.004178      -0.019572      -0.003365       0.022936              2.487675       2.975747       0.142084      -0.659854       2.074206       0.156777       2.413073           0.001891
           60              H      10.937735       0.973947       0.770584       0.026283       3.598785 0.32341054E+02  0.46114056E+03                                 4.130661                            3.508006      -2.121540       1.842683                    0.984858       6.553396      23.913727       0.301044       1.426914      -0.673532       0.018193      -0.007295       0.023844       0.030866      -0.055680      -0.063477      -0.010949      -0.101204       0.045935      -0.113518       0.038836       0.074682              4.477584       4.679179       1.834719       0.426972       5.440673       0.952324       3.312902           0.000934
           61              H      13.515038       5.676602       2.855401       0.090791       1.532897 0.13350703E+02  0.15141669E+03                                 2.344500                            2.247378      -1.391447       2.199725                    0.992490       4.416158      14.014825       0.380677       1.418663      -0.679728      -0.000016       0.012612      -0.023161       0.026373      -0.005533       0.019851       0.008288      -0.008186       0.039719      -0.025435       0.000212       0.025223              2.416782       1.837507       0.072290      -0.114145       2.649963      -0.252563       2.762876          -0.000047
           62              H      14.027078       4.686355       3.967636       0.100949       1.367558 0.11505479E+02  0.12415916E+03                                 2.096806                            2.032070      -0.995056       2.396501                    0.996891       3.808018      11.315040       0.421724       1.345873      -0.697428       0.027106      -0.019017       0.015080       0.036384      -0.002075       0.012180       0.003504      -0.005573      -0.040936      -0.020405       0.009944       0.010461              2.130056       2.163433      -0.320016       0.359337       2.085447      -0.062968       2.141290           0.000386
           63              H      10.810999       6.320466       3.840452       0.094483       1.344217 0.10981114E+02  0.11646614E+03                                 2.010933                            1.932878      -1.164438       2.308864                    0.995589       3.816349      11.036255       0.452646       1.275833      -0.710818      -0.024424      -0.021773      -0.011714       0.034754       0.011365      -0.001190      -0.004777       0.009353       0.019932      -0.016103       0.004326       0.011777              2.067238       2.171624       0.266926       0.373131       2.140598       0.054520       1.889490           0.000570
           64              H      11.186035       7.490017       4.830491       0.094993       1.524161 0.12876832E+02  0.14224721E+03                                 2.215055                            2.120393      -1.032520       2.373462                    0.996627       3.861852      11.431057       0.423464       1.309348      -0.705589      -0.007273       0.021155       0.022600       0.031800       0.003888      -0.007012      -0.004874      -0.020262       0.005213      -0.014220       0.000684       0.013536              2.274569       1.963008      -0.194322      -0.042608       2.284730       0.431355       2.575969           0.000404
           65              H       9.447846       7.775274       2.900289       0.127619       1.265692 0.97996051E+01  0.10172269E+03                                 1.989075                            1.877867      -1.074329       2.369329                    0.997792       3.632442      10.630414       0.437265       1.349436      -0.696070      -0.020766      -0.011702       0.020099       0.031179       0.001292      -0.000213      -0.017736       0.032987      -0.001841      -0.027792       0.010839       0.016952              2.029140       1.981393       0.048614      -0.198606       1.735173      -0.475201       2.370854           0.000449
           66              H       8.255945       8.635118       1.139667       0.060502       2.172339 0.17625166E+02  0.21357216E+03                                 2.905467                            2.556294      -1.651587       2.078606                    0.989611       4.776151      15.501316       0.363559       1.390336      -0.685394      -0.037424       0.013819       0.023200       0.046150      -0.026081      -0.031689      -0.040005       0.041349       0.016888      -0.069617       0.024754       0.044864              3.149144       4.852955      -0.359075       0.156991       2.273518      -0.159408       2.320960           0.004205
           67              H      11.509693       9.401235      24.122527       0.075292       1.297328 0.91924724E+01  0.94712807E+02                                 2.064323                            1.841846      -1.209840       2.288302                    0.993793       4.015610      12.039514       0.429560       1.383903      -0.685810       0.023519       0.005997      -0.036097       0.043498       0.004506      -0.000892      -0.006568       0.036401       0.023754      -0.024000       0.008757       0.015243              2.220568       1.932573       0.230587      -0.424616       1.718528      -0.541058       3.010603           0.000551
           68              H      12.814620       8.639193       0.932681       0.113925       1.723341 0.14001743E+02  0.16069634E+03                                 2.508582                            2.287139      -1.689489       2.067595                    0.988927       4.525996      14.447231       0.380932       1.400988      -0.681885       0.015551       0.010074      -0.002520       0.018700       0.022308       0.000375      -0.015353      -0.009596       0.075859      -0.037122       0.004328       0.032794              2.630127       3.619557       0.241406       0.021034       2.029839      -0.182402       2.240983           0.002091
           69              H      11.711776       5.802930       6.571163       0.104906       1.312922 0.10842425E+02  0.11456865E+03                                 1.986044                            1.930176      -0.968516       2.409673                    0.997176       3.674490      10.587654       0.449850       1.288542      -0.709440      -0.011730       0.022463       0.024148       0.035005      -0.008852       0.006535       0.004817       0.009139       0.014462      -0.015245       0.004747       0.010498              2.013671       1.681899      -0.121834      -0.198056       2.163217       0.272174       2.195898           0.000779
           70              H      11.360715       4.637454       5.561174       0.104419       1.317946 0.10790101E+02  0.11384683E+03                                 1.979796                            1.914493      -1.085816       2.351936                    0.996567       3.734581      10.743224       0.455719       1.273835      -0.711674      -0.026217      -0.021309      -0.011867       0.035808      -0.000805       0.007267      -0.002541       0.002330      -0.046077      -0.017581       0.006265       0.011316              2.015739       1.971540       0.381641       0.207660       2.077691       0.051408       1.997985           0.000568
           71              H      11.081580       3.647206       7.561202       0.124869       1.247683 0.95518103E+01  0.98279962E+02                                 1.946504                            1.834818      -1.076581       2.363325                    0.997858       3.615412      10.451218       0.450397       1.321695      -0.701387      -0.026249       0.007589      -0.008423       0.028592      -0.004053      -0.003127      -0.016939       0.024513      -0.014916      -0.025134       0.009721       0.015412              1.978468       2.223189      -0.351973       0.227118       1.883234      -0.399705       1.828980           0.001726
           72              H      11.011371       2.123122       9.309355       0.035379       2.637956 0.22522508E+02  0.29029862E+03                                 3.275723                            2.864151      -1.853605       1.961081                    0.988937       5.407929      18.128830       0.347914       1.365861      -0.688133      -0.020464       0.014073       0.004931       0.025321      -0.051788       0.026826       0.001341       0.014911       0.010923      -0.059884       0.002025       0.057860              3.425933       4.267960       0.445811      -1.080675       2.713621      -0.513840       3.296217           0.007506
           73              H      14.717222       1.434432       8.987655       0.032053       3.254376 0.28873635E+02  0.39628021E+03                                 3.795821                            3.273745      -1.881607       1.951236                    0.988523       5.685327      19.711311       0.320616       1.391937      -0.684412       0.007810      -0.003876      -0.014120       0.016594       0.035562      -0.057907       0.009474      -0.024686      -0.014814      -0.076994       0.017709       0.059286              4.003735       4.718866      -1.366723       0.744006       4.067218      -0.900015       3.225122           0.002429
           74              H      14.924431       2.999267       7.299353       0.126411       1.387132 0.10953073E+02  0.11713498E+03                                 2.134865                            2.004558      -1.132200       2.342945                    0.996923       3.736817      11.172015       0.416316       1.375728      -0.691351       0.028200       0.003284      -0.014407       0.031837      -0.005894      -0.008017      -0.021962       0.023841      -0.023729      -0.031925       0.013527       0.018398              2.150354       2.652233       0.151554      -0.422712       1.849052      -0.251778       1.949779           0.005200
           75              H      -2.644113       6.369367       5.611050       0.094897       1.287867 0.10473794E+02  0.11043352E+03                                 1.991763                            1.914069      -1.226752       2.276729                    0.995344       3.928689      11.549626       0.442860       1.311724      -0.701725       0.024881      -0.021383       0.016226       0.036600      -0.012587       0.003891       0.007424       0.011298       0.003554      -0.018020       0.004754       0.013266              2.062754       2.051896      -0.031923       0.436173       2.152818      -0.108088       1.983549           0.000036
           76              H      -2.907840       7.375915       4.433976       0.088983       1.390766 0.11580137E+02  0.12668835E+03                                 2.176311                            2.074310      -1.482984       2.154575                    0.990221       4.385890      13.649836       0.401808       1.393365      -0.683105       0.005260       0.013017      -0.017685       0.022580       0.000097       0.009685       0.004020      -0.025413      -0.036925      -0.019795       0.000350       0.019446              2.264422       1.991216       0.382768      -0.122615       2.310735      -0.367766       2.491315          -0.001164
           77              H      -1.287815       7.473717       6.576151       0.126912       1.050696 0.78119637E+01  0.76731679E+02                                 1.753307                            1.670856      -0.984820       2.412584                    0.997969       3.536261      10.113810       0.465310       1.340136      -0.696284       0.017006      -0.019796      -0.018809       0.032169      -0.008153      -0.001234       0.014538       0.012453      -0.011251      -0.019532       0.003243       0.016289              1.790503       1.770193      -0.077910      -0.102508       1.776392       0.444115       1.824923           0.000024
           78              H      -0.037692       8.451739       8.212083       0.047274       1.803792 0.14293366E+02  0.16462147E+03                                 2.544589                            2.278096      -1.737148       2.023870                    0.989930       4.841379      15.398711       0.390583       1.361573      -0.687891       0.033896       0.001615      -0.017419       0.038144       0.003320      -0.018466       0.038736       0.022123      -0.042636      -0.051907       0.015678       0.036229              2.713530       4.059756      -0.314266       0.139013       2.016020       0.110941       2.064815          -0.002296
           79              H      -3.022584      10.587086       9.394145       0.063687       1.406214 0.10262169E+02  0.10910158E+03                                 2.187107                            1.949643      -1.487060       2.142146                    0.990477       4.441616      13.697491       0.414774       1.389000      -0.682560      -0.027034       0.020437       0.019748       0.039223      -0.023732      -0.002462      -0.001163       0.029672       0.013929      -0.030449       0.004663       0.025787              2.350643       2.055791      -0.544401      -0.420183       2.478483       0.661912       2.517656          -0.000439
           80              H      12.780368       9.698717       7.755718       0.134611       1.230866 0.95945177E+01  0.99042812E+02                                 1.950051                            1.857780      -1.048877       2.393353                    0.997221       3.580720      10.441134       0.439855       1.348953      -0.696314      -0.027337       0.015366      -0.004385       0.031665      -0.012182       0.006511       0.012593       0.009615      -0.004800      -0.022030       0.007788       0.014242              1.985836       2.432446      -0.352022       0.040567       1.832551       0.086680       1.692510          -0.000400
           81              H       2.796476      17.873349      24.800841       0.044844       2.505373 0.21368642E+02  0.27303193E+03                                 3.232560                            2.840355      -1.825226       1.987014                    0.988419       5.302561      17.955378       0.338587       1.415792      -0.678979      -0.011043      -0.024035      -0.022295       0.034593       0.059646       0.001361      -0.006281      -0.031593       0.083094      -0.075785       0.027104       0.048681              3.368153       3.797432       0.009276       1.271322       2.561680      -0.269590       3.745347           0.004528
           82              H       2.986566      16.308514       1.538675       0.125576       1.495648 0.12091970E+02  0.13401944E+03                                 2.349537                            2.182224      -1.122820       2.347101                    0.997070       3.995127      12.604731       0.374199       1.476838      -0.671767      -0.019660      -0.014537       0.002125       0.024544      -0.000808       0.006939      -0.016670       0.010431       0.030552      -0.020005      -0.001465       0.021470              2.422746       2.375211       0.652535      -0.094911       2.752372      -0.533723       2.140656           0.000256
           83              H       6.459513      17.934475       2.488812       0.124876       1.610229 0.13240532E+02  0.14997301E+03                                 2.459208                            2.280957      -1.228989       2.300521                    0.995418       4.065075      12.925097       0.366977       1.473534      -0.672786       0.020118      -0.003304       0.013728       0.024579      -0.003770       0.009954      -0.018572       0.001411       0.004177      -0.019571      -0.003364       0.022935              2.487635       2.975694       0.142081       0.659838       2.074175      -0.156773       2.413035           0.001891
           84              H       6.187223      19.401508       0.770584       0.026285       3.598706 0.32340186E+02  0.46112493E+03                                 4.130602                            3.507960      -2.121524       1.842691                    0.984859       6.553293      23.913240       0.301045       1.426915      -0.673532      -0.018191       0.007296       0.023843       0.030864      -0.055677       0.063476       0.010949      -0.101199       0.045934      -0.113513       0.038835       0.074679              4.477517       4.679113       1.834689      -0.426966       5.440583      -0.952303       3.312856           0.000937
           85              H       3.609920      14.698853       2.855401       0.090791       1.532901 0.13350730E+02  0.15141710E+03                                 2.344506                            2.247382      -1.391449       2.199724                    0.992490       4.416165      14.014861       0.380677       1.418665      -0.679727       0.000016      -0.012612      -0.023161       0.026373      -0.005534      -0.019852      -0.008288      -0.008187       0.039720      -0.025436       0.000212       0.025223              2.416789       1.837509       0.072290       0.114146       2.649969       0.252567       2.762889          -0.000046
           86              H       3.097880      15.689100       3.967636       0.100950       1.367561 0.11505521E+02  0.12415982E+03                                 2.096815                            2.032079      -0.995062       2.396499                    0.996891       3.808032      11.315118       0.421721       1.345879      -0.697427      -0.027106       0.019017       0.015080       0.036384      -0.002075      -0.012180      -0.003505      -0.005570      -0.040933      -0.020404       0.009944       0.010460              2.130066       2.163439      -0.320015      -0.359339       2.085454       0.062969       2.141306           0.000385
           87              H       6.313959      14.054989       3.840452       0.094483       1.344211 0.10981049E+02  0.11646526E+03                                 2.010926                            1.932871      -1.164432       2.308866                    0.995589       3.816337      11.036204       0.452648       1.275831      -0.710818       0.024424       0.021773      -0.011714       0.034754       0.011365       0.001190       0.004777       0.009353       0.019932      -0.016104       0.004326       0.011778              2.067230       2.171614       0.266923      -0.373130       2.140590      -0.054519       1.889485           0.000570
           88              H       5.938923      12.885438       4.830491       0.094993       1.524158 0.12876802E+02  0.14224679E+03                                 2.215052                            2.120391      -1.032517       2.373464                    0.996627       3.861849      11.431045       0.423464       1.309348      -0.705589       0.007273      -0.021155       0.022600       0.031800       0.003888       0.007012       0.004875      -0.020262       0.005214      -0.014220       0.000684       0.013536              2.274567       1.963006      -0.194323       0.042607       2.284730      -0.431353       2.575965           0.000404
           89              H       7.677112      12.600181       2.900289       0.127619       1.265688 0.97995620E+01  0.10172210E+03                                 1.989067                            1.877861      -1.074325       2.369330                    0.997792       3.632433      10.630367       0.437266       1.349433      -0.696071       0.020766       0.011702       0.020099       0.031179       0.001293       0.000213       0.017736       0.032987      -0.001841      -0.027792       0.010839       0.016952              2.029133       1.981385       0.048613       0.198605       1.735167       0.475198       2.370846           0.000449
           90              H       8.869013      11.740337       1.139667       0.060502       2.172338 0.17625156E+02  0.21357202E+03                                 2.905466                            2.556294      -1.651587       2.078607                    0.989611       4.776149      15.501308       0.363559       1.390336      -0.685394       0.037424      -0.013819       0.023200       0.046149      -0.026081       0.031690       0.040005       0.041348       0.016887      -0.069617       0.024754       0.044864              3.149143       4.852953      -0.359076      -0.156992       2.273517       0.159408       2.320960           0.004204
           91              H       5.615265      10.974220      24.122527       0.075292       1.297324 0.91924418E+01  0.94712407E+02                                 2.064319                            1.841843      -1.209835       2.288305                    0.993793       4.015602      12.039482       0.429561       1.383903      -0.685810      -0.023519      -0.005997      -0.036097       0.043498       0.004506       0.000892       0.006568       0.036400       0.023753      -0.024000       0.008756       0.015243              2.220564       1.932569       0.230586       0.424614       1.718525       0.541057       3.010597           0.000551
           92              H       4.310338      11.736262       0.932681       0.113924       1.723338 0.14001712E+02  0.16069591E+03                                 2.508581                            2.287138      -1.689487       2.067596                    0.988927       4.525993      14.447225       0.380932       1.400990      -0.681885      -0.015551      -0.010074      -0.002520       0.018700       0.022309      -0.000375       0.015353      -0.009596       0.075859      -0.037122       0.004328       0.032794              2.630125       3.619553       0.241405      -0.021033       2.029839       0.182403       2.240983           0.002092
           93              H       5.413182      14.572525       6.571163       0.104907       1.312963 0.10842887E+02  0.11457493E+03                                 1.986095                            1.930224      -0.968572       2.409644                    0.997175       3.674575      10.588017       0.449842       1.288551      -0.709438       0.011730      -0.022464       0.024147       0.035004      -0.008852      -0.006536      -0.004818       0.009140       0.014453      -0.015245       0.004746       0.010498              2.013725       1.681939      -0.121840       0.198061       2.163282      -0.272182       2.195954           0.000777
           94              H       5.764243      15.738001       5.561174       0.104420       1.317970 0.10790361E+02  0.11385036E+03                                 1.979824                            1.914519      -1.085852       2.351918                    0.996566       3.734633      10.743441       0.455715       1.273840      -0.711672       0.026218       0.021307      -0.011867       0.035808      -0.000806      -0.007267       0.002541       0.002334      -0.046075      -0.017580       0.006262       0.011318              2.015769       1.971565       0.381645      -0.207667       2.077720      -0.051409       1.998021           0.000566
           95              H       6.043378      16.728249       7.561202       0.124875       1.247717 0.95522068E+01  0.98285453E+02                                 1.946568                            1.834878      -1.076654       2.363291                    0.997857       3.615516      10.451730       0.450380       1.321727      -0.701380       0.026255      -0.007589      -0.008421       0.028597      -0.004053       0.003128       0.016943       0.024518      -0.014919      -0.025140       0.009725       0.015416              1.978533       2.223256      -0.351981      -0.227122       1.883298       0.399727       1.829045           0.001721
           96              H       6.113587      18.252333       9.309355       0.035376       2.638607 0.22529124E+02  0.29040504E+03                                 3.276199                            2.864522      -1.853765       1.960970                    0.988939       5.408728      18.132131       0.347901       1.365813      -0.688140       0.020468      -0.014077       0.004929       0.025326      -0.051804      -0.026827      -0.001321       0.014931       0.010910      -0.059890       0.002005       0.057885              3.426453       4.268637       0.445912       1.080905       2.713996       0.513967       3.296724           0.007506
           97              H       2.407736      18.941023       8.987655       0.032060       3.254139 0.28871118E+02  0.39623751E+03                                 3.795669                            3.273625      -1.881569       1.951262                    0.988523       5.685114      19.710448       0.320618       1.391956      -0.684409      -0.007816       0.003879      -0.014121       0.016599       0.035556       0.057907      -0.009474      -0.024684      -0.014823      -0.076991       0.017709       0.059283              4.003571       4.718655      -1.366653      -0.743973       4.067051       0.899975       3.225009           0.002422
           98              H       2.200527      17.376188       7.299353       0.126412       1.387448 0.10956255E+02  0.11717837E+03                                 2.135235                            2.004881      -1.132423       2.342820                    0.996921       3.737342      11.174296       0.416269       1.375772      -0.691340      -0.028205      -0.003283      -0.014408       0.031842      -0.005900       0.008022       0.021981       0.023858      -0.023748      -0.031952       0.013542       0.018411              2.150733       2.652744       0.151589       0.422818       1.849351       0.251847       1.950103           0.005196
           99              H       2.644071      14.006088       5.611050       0.094898       1.287863 0.10473766E+02  0.11043323E+03                                 1.991766                            1.914071      -1.226751       2.276730                    0.995344       3.928698      11.549684       0.442858       1.311730      -0.701723      -0.024881       0.021383       0.016226       0.036600      -0.012587      -0.003890      -0.007424       0.011297       0.003552      -0.018019       0.004753       0.013266              2.062758       2.051896      -0.031920      -0.436173       2.152826       0.108090       1.983553           0.000035
          100              H       2.907798      12.999540       4.433976       0.088983       1.390757 0.11580038E+02  0.12668700E+03                                 2.176303                            2.074301      -1.482975       2.154580                    0.990222       4.385872      13.649763       0.401808       1.393365      -0.683105      -0.005260      -0.013017      -0.017684       0.022580       0.000097      -0.009685      -0.004020      -0.025414      -0.036926      -0.019796       0.000349       0.019446              2.264414       1.991208       0.382767       0.122615       2.310728       0.367767       2.491307          -0.001164
          101              H       1.287773      12.901738       6.576151       0.126912       1.050705 0.78120638E+01  0.76733042E+02                                 1.753329                            1.670876      -0.984824       2.412583                    0.997969       3.536297      10.113996       0.465303       1.340151      -0.696281      -0.017006       0.019795      -0.018810       0.032169      -0.008153       0.001234      -0.014539       0.012454      -0.011250      -0.019533       0.003244       0.016289              1.790526       1.770216      -0.077910       0.102510       1.776416      -0.444124       1.824946           0.000023
          102              H       0.037650      11.923716       8.212083       0.047274       1.803794 0.14293390E+02  0.16462188E+03                                 2.544594                            2.278101      -1.737148       2.023870                    0.989930       4.841390      15.398775       0.390582       1.361576      -0.687890      -0.033896      -0.001616      -0.017419       0.038144       0.003320       0.018466      -0.038736       0.022123      -0.042633      -0.051906       0.015677       0.036229              2.713536       4.059765      -0.314264      -0.139015       2.016024      -0.110942       2.064820          -0.002296
          103              H       3.022542       9.788369       9.394145       0.063686       1.406204 0.10262084E+02  0.10910044E+03                                 2.187097                            1.949635      -1.487050       2.142152                    0.990477       4.441594      13.697399       0.414775       1.389000      -0.682560       0.027034      -0.020437       0.019747       0.039223      -0.023732       0.002463       0.001164       0.029672       0.013929      -0.030449       0.004663       0.025786              2.350632       2.055781      -0.544397       0.420180       2.478472      -0.661907       2.517643          -0.000439
          104              H       4.344590      10.676738       7.755718       0.134611       1.230862 0.95944787E+01  0.99042290E+02                                 1.950046                            1.857775      -1.048870       2.393357                    0.997221       3.580713      10.441101       0.439856       1.348951      -0.696314       0.027337      -0.015366      -0.004385       0.031665      -0.012182      -0.006510      -0.012592       0.009615      -0.004799      -0.022029       0.007788       0.014241              1.985830       2.432438      -0.352021      -0.040567       1.832547      -0.086679       1.692505          -0.000400
          105              H      -5.766024      17.873349       0.137159       0.044845       2.505372 0.21368613E+02  0.27303132E+03                                 3.232554                            2.840349      -1.825226       1.987014                    0.988419       5.302537      17.955256       0.338588       1.415788      -0.678979      -0.011043      -0.024038       0.022296       0.034596       0.059648      -0.001359       0.006278      -0.031591       0.083096      -0.075787       0.027105       0.048682              3.368145       3.797436       0.009278      -1.271320       2.561677       0.269586       3.745324           0.004585
          106              H      -5.575934      16.308514      23.399325       0.125578       1.495645 0.12091923E+02  0.13401874E+03                                 2.349530                            2.182217      -1.122822       2.347100                    0.997070       3.995116      12.604672       0.374200       1.476834      -0.671768      -0.019661      -0.014537      -0.002125       0.024544      -0.000808      -0.006939       0.016670       0.010432       0.030552      -0.020006      -0.001465       0.021470              2.422740       2.375208       0.652535       0.094911       2.752367       0.533719       2.140644           0.000245
          107              H      -2.102987      17.934475      22.449188       0.124875       1.610313 0.13241398E+02  0.14998562E+03                                 2.459315                            2.281047      -1.229032       2.300499                    0.995417       4.065204      12.925729       0.366965       1.473554      -0.672782       0.020117      -0.003305      -0.013728       0.024578      -0.003773      -0.009953       0.018575       0.001410       0.004180      -0.019572      -0.003366       0.022938              2.487746       2.975839       0.142090      -0.659883       2.074260       0.156786       2.413139           0.001865
          108              H      -2.375277      19.401508      24.167416       0.026285       3.598850 0.32341749E+02  0.46115306E+03                                 4.130706                            3.508040      -2.121554       1.842674                    0.984859       6.553479      23.914114       0.301042       1.426911      -0.673532      -0.018193       0.007296      -0.023846       0.030868      -0.055680      -0.063478      -0.010950      -0.101208       0.045928      -0.113519       0.038836       0.074683              4.477637       4.679232       1.834745       0.426977       5.440744       0.952342       3.312936           0.000992
          109              H      -4.952580      14.698853      22.082599       0.090791       1.532902 0.13350769E+02  0.15141765E+03                                 2.344506                            2.247384      -1.391451       2.199723                    0.992490       4.416169      14.014876       0.380677       1.418664      -0.679727       0.000016      -0.012612       0.023161       0.026373      -0.005534       0.019852       0.008288      -0.008187       0.039719      -0.025436       0.000213       0.025223              2.416787       1.837512       0.072290      -0.114146       2.649970      -0.252559       2.762879          -0.000055
          110              H      -5.464620      15.689100      20.970364       0.100950       1.367544 0.11505322E+02  0.12415692E+03                                 2.096785                            2.032050      -0.995044       2.396508                    0.996892       3.807985      11.314881       0.421728       1.345865      -0.697430      -0.027106       0.019018      -0.015080       0.036385      -0.002077       0.012180       0.003503      -0.005574      -0.040938      -0.020406       0.009943       0.010463              2.130033       2.163412      -0.320011       0.359332       2.085425      -0.062965       2.141264           0.000368
          111              H      -2.248541      14.054989      21.097548       0.094484       1.344224 0.10981187E+02  0.11646713E+03                                 2.010941                            1.932885      -1.164439       2.308863                    0.995589       3.816357      11.036295       0.452645       1.275834      -0.710817       0.024424       0.021773       0.011714       0.034754       0.011364      -0.001190      -0.004777       0.009353       0.019934      -0.016103       0.004326       0.011777              2.067245       2.171636       0.266930       0.373131       2.140606       0.054521       1.889495           0.000563
          112              H      -2.623577      12.885438      20.107509       0.094996       1.524132 0.12876492E+02  0.14224222E+03                                 2.215008                            2.120350      -1.032510       2.373467                    0.996627       3.861800      11.430780       0.423473       1.309330      -0.705593       0.007273      -0.021156      -0.022601       0.031800       0.003886      -0.007014      -0.004874      -0.020261       0.005212      -0.014220       0.000685       0.013535              2.274519       1.962968      -0.194314      -0.042610       2.284678       0.431348       2.575911           0.000395
          113              H      -0.885388      12.600181      22.037711       0.127621       1.265681 0.97994834E+01  0.10172099E+03                                 1.989052                            1.877847      -1.074319       2.369333                    0.997792       3.632414      10.630266       0.437270       1.349425      -0.696073       0.020766       0.011702      -0.020099       0.031179       0.001292      -0.000213      -0.017736       0.032987      -0.001839      -0.027791       0.010839       0.016952              2.029117       1.981370       0.048614      -0.198605       1.735154      -0.475192       2.370826           0.000442
          114              H       0.306513      11.740337      23.798333       0.060501       2.172332 0.17625088E+02  0.21357100E+03                                 2.905462                            2.556291      -1.651583       2.078609                    0.989611       4.776138      15.501270       0.363559       1.390338      -0.685394       0.037424      -0.013820      -0.023200       0.046150      -0.026081      -0.031690      -0.040005       0.041348       0.016886      -0.069617       0.024754       0.044864              3.149139       4.852947      -0.359071       0.156988       2.273513      -0.159407       2.320956           0.004205
          115              H      -2.947235      10.974220       0.815473       0.075292       1.297334 0.91925241E+01  0.94713497E+02                                 2.064331                            1.841853      -1.209849       2.288297                    0.993793       4.015624      12.039576       0.429559       1.383905      -0.685809      -0.023518      -0.005997       0.036097       0.043498       0.004506      -0.000892      -0.006568       0.036400       0.023754      -0.024000       0.008757       0.015243              2.220576       1.932581       0.230589      -0.424618       1.718534      -0.541061       3.010615           0.000553
          116              H      -4.252162      11.736262      24.005319       0.113925       1.723332 0.14001650E+02  0.16069503E+03                                 2.508576                            2.287134      -1.689485       2.067598                    0.988927       4.525982      14.447183       0.380932       1.400990      -0.681885      -0.015551      -0.010074       0.002520       0.018700       0.022309       0.000375      -0.015352      -0.009597       0.075858      -0.037122       0.004329       0.032793              2.630119       3.619547       0.241404       0.021034       2.029834      -0.182401       2.240976           0.002082
          117              H      -3.149318      14.572525      18.366837       0.104908       1.312827 0.10841379E+02  0.11455441E+03                                 1.985922                            1.930063      -0.968421       2.409721                    0.997177       3.674309      10.586855       0.449872       1.288516      -0.709447       0.011731      -0.022463      -0.024151       0.035007      -0.008853       0.006531       0.004818       0.009142       0.014472      -0.015246       0.004750       0.010495              2.013545       1.681807      -0.121822      -0.198041       2.163067       0.272158       2.195762           0.000763
          118              H      -2.798257      15.738001      19.376826       0.104418       1.317959 0.10790192E+02  0.11384763E+03                                 1.979778                            1.914477      -1.085829       2.351928                    0.996567       3.734564      10.743047       0.455731       1.273804      -0.711681       0.026217       0.021308       0.011867       0.035807      -0.000807       0.007266      -0.002541       0.002331      -0.046073      -0.017579       0.006263       0.011316              2.015719       1.971530       0.381640       0.207655       2.077669       0.051410       1.997959           0.000557
          119              H      -2.519122      16.728249      17.376798       0.124869       1.247537 0.95503187E+01  0.98259732E+02                                 1.946271                            1.834612      -1.076491       2.363373                    0.997859       3.615100      10.449693       0.450450       1.321605      -0.701406       0.026249      -0.007592       0.008421       0.028593      -0.004054      -0.003128      -0.016935       0.024510      -0.014938      -0.025131       0.009716       0.015415              1.978224       2.222915      -0.351907       0.227074       1.882999      -0.399619       1.828758           0.001709
          120              H      -2.448913      18.252333      15.628645       0.035396       2.636788 0.22510542E+02  0.29010365E+03                                 3.274754                            2.863393      -1.853256       1.961283                    0.988939       5.406365      18.121866       0.347962       1.365863      -0.688138       0.020488      -0.014040      -0.004928       0.025322      -0.051725       0.026814       0.001326       0.014932       0.010835      -0.059805       0.001988       0.057817              3.424879       4.266574       0.445633      -1.080225       2.712852      -0.513598       3.295210           0.007837
          121              H      -6.154764      18.941023      15.950345       0.032077       3.252542 0.28854104E+02  0.39594242E+03                                 3.794440                            3.272670      -1.881170       1.951485                    0.988525       5.683291      19.702071       0.320666       1.391964      -0.684414      -0.007840       0.003899       0.014099       0.016597       0.035503      -0.057868       0.009458      -0.024642      -0.014842      -0.076917       0.017684       0.059233              4.002219       4.717053      -1.366067       0.743665       4.065627      -0.899516       3.223977           0.002786
          122              H      -6.361973      17.376188      17.638647       0.126411       1.386925 0.10950909E+02  0.11710484E+03                                 2.134570                            2.004298      -1.132083       2.343011                    0.996925       3.736423      11.170125       0.416367       1.375642      -0.691369      -0.028199      -0.003279       0.014413       0.031838      -0.005900      -0.008020      -0.021951       0.023834      -0.023716      -0.031915       0.013522       0.018393              2.150052       2.651840       0.151515      -0.422621       1.848804      -0.251711       1.949512           0.005171
          123              H      -5.918429      14.006088      19.326950       0.094896       1.287880 0.10473934E+02  0.11043538E+03                                 1.991778                            1.914082      -1.226758       2.276725                    0.995344       3.928707      11.549704       0.442859       1.311725      -0.701725      -0.024881       0.021383      -0.016226       0.036600      -0.012587       0.003890       0.007424       0.011298       0.003554      -0.018019       0.004754       0.013266              2.062770       2.051915      -0.031924       0.436182       2.152828      -0.108085       1.983565           0.000028
          124              H      11.470298      12.999540      20.504024       0.088983       1.390754 0.11580026E+02  0.12668683E+03                                 2.176301                            2.074301      -1.482973       2.154581                    0.990222       4.385869      13.649756       0.401808       1.393366      -0.683105      -0.005261      -0.013017       0.017684       0.022580       0.000097       0.009685       0.004020      -0.025414      -0.036926      -0.019796       0.000349       0.019446              2.264409       1.991207       0.382763      -0.122612       2.310719      -0.367760       2.491303          -0.001174
          125              H       9.850273      12.901738      18.361849       0.126912       1.050697 0.78119726E+01  0.76731829E+02                                 1.753312                            1.670860      -0.984815       2.412588                    0.997970       3.536261      10.113832       0.465308       1.340142      -0.696283      -0.017006       0.019795       0.018809       0.032169      -0.008152      -0.001234       0.014538       0.012453      -0.011249      -0.019532       0.003243       0.016288              1.790509       1.770200      -0.077912      -0.102509       1.776397       0.444118       1.824931           0.000016
          126              H       8.600150      11.923716      16.725917       0.047274       1.803740 0.14292859E+02  0.16461414E+03                                 2.544544                            2.278060      -1.737116       2.023889                    0.989930       4.841280      15.398317       0.390585       1.361577      -0.687891      -0.033897      -0.001614       0.017417       0.038145       0.003319      -0.018464       0.038734       0.022124      -0.042631      -0.051903       0.015676       0.036227              2.713480       4.059670      -0.314261       0.139012       2.015987       0.110937       2.064783          -0.002300
          127              H      11.585042       9.788369      15.543855       0.063686       1.406176 0.10261831E+02  0.10909700E+03                                 2.187066                            1.949610      -1.487026       2.142166                    0.990477       4.441525      13.697113       0.414779       1.388998      -0.682560       0.027033      -0.020438      -0.019748       0.039224      -0.023730      -0.002462      -0.001162       0.029670       0.013928      -0.030446       0.004662       0.025784              2.350597       2.055751      -0.544384      -0.420172       2.478432       0.661894       2.517608          -0.000439
          128              H      -4.217910      10.676738      17.182282       0.134611       1.230855 0.95943857E+01  0.99040973E+02                                 1.950029                            1.857759      -1.048864       2.393360                    0.997221       3.580688      10.440969       0.439861       1.348941      -0.696316       0.027337      -0.015366       0.004385       0.031665      -0.012181       0.006511       0.012592       0.009616      -0.004801      -0.022029       0.007788       0.014241              1.985812       2.432415      -0.352015       0.040566       1.832528       0.086678       1.692492          -0.000408
          129              H       5.765982       2.502106       0.137159       0.044845       2.505462 0.21369554E+02  0.27304644E+03                                 3.232625                            2.840406      -1.825267       1.986991                    0.988419       5.302675      17.955846       0.338585       1.415783      -0.678980       0.011042       0.024035       0.022292       0.034591       0.059646       0.001357      -0.006280      -0.031589       0.083087      -0.075783       0.027100       0.048682              3.368222       3.797514       0.009278       1.271356       2.561728      -0.269597       3.745424           0.004583
          130              H       5.575892       4.066941      23.399325       0.125577       1.495634 0.12091817E+02  0.13401725E+03                                 2.349518                            2.182207      -1.122810       2.347106                    0.997070       3.995101      12.604605       0.374201       1.476834      -0.671768       0.019660       0.014538      -0.002126       0.024544      -0.000808       0.006939      -0.016669       0.010431       0.030549      -0.020005      -0.001465       0.021470              2.422727       2.375193       0.652529      -0.094911       2.752351      -0.533717       2.140636           0.000246
          131              H       2.102945       2.440980      22.449188       0.124875       1.610267 0.13240920E+02  0.14997868E+03                                 2.459259                            2.281000      -1.229003       2.300515                    0.995417       4.065126      12.925365       0.366970       1.473546      -0.672784      -0.020116       0.003304      -0.013728       0.024577      -0.003773       0.009952      -0.018572       0.001409       0.004180      -0.019569      -0.003366       0.022936              2.487688       2.975764       0.142085       0.659861       2.074215      -0.156779       2.413085           0.001865
          132              H       2.375235       0.973947      24.167416       0.026284       3.598824 0.32341436E+02  0.46114720E+03                                 4.130680                            3.508019      -2.121546       1.842678                    0.984859       6.553426      23.913838       0.301044       1.426908      -0.673533       0.018192      -0.007295      -0.023844       0.030866      -0.055680       0.063475       0.010950      -0.101200       0.045933      -0.113515       0.038835       0.074680              4.477607       4.679209       1.834736      -0.426973       5.440701      -0.952327       3.312912           0.000997
          133              H       4.952538       5.676602      22.082599       0.090791       1.532890 0.13350629E+02  0.15141561E+03                                 2.344492                            2.247371      -1.391439       2.199729                    0.992490       4.416143      14.014758       0.380678       1.418663      -0.679728      -0.000016       0.012612       0.023162       0.026373      -0.005533      -0.019851      -0.008287      -0.008186       0.039721      -0.025435       0.000212       0.025223              2.416773       1.837501       0.072290       0.114145       2.649952       0.252560       2.762865          -0.000055
          134              H       5.464578       4.686355      20.970364       0.100950       1.367545 0.11505334E+02  0.12415712E+03                                 2.096788                            2.032053      -0.995045       2.396507                    0.996892       3.807989      11.314906       0.421727       1.345867      -0.697429       0.027106      -0.019018      -0.015080       0.036385      -0.002076      -0.012180      -0.003504      -0.005573      -0.040937      -0.020405       0.009943       0.010462              2.130037       2.163413      -0.320011      -0.359332       2.085427       0.062965       2.141270           0.000366
          135              H       2.248499       6.320466      21.097548       0.094483       1.344215 0.10981087E+02  0.11646571E+03                                 2.010926                            1.932872      -1.164432       2.308867                    0.995589       3.816336      11.036190       0.452649       1.275828      -0.710819      -0.024424      -0.021773       0.011714       0.034754       0.011364       0.001190       0.004777       0.009353       0.019934      -0.016103       0.004326       0.011777              2.067230       2.171618       0.266926      -0.373127       2.140589      -0.054520       1.889482           0.000563
          136              H       2.623535       7.490017      20.107509       0.094996       1.524125 0.12876418E+02  0.14224118E+03                                 2.215000                            2.120343      -1.032504       2.373470                    0.996627       3.861789      11.430729       0.423475       1.309328      -0.705594      -0.007274       0.021156      -0.022601       0.031800       0.003886       0.007014       0.004874      -0.020261       0.005212      -0.014221       0.000686       0.013535              2.274510       1.962962      -0.194314       0.042610       2.284671      -0.431344       2.575899           0.000395
          137              H       0.885346       7.775274      22.037711       0.127620       1.265673 0.97993945E+01  0.10171975E+03                                 1.989037                            1.877834      -1.074311       2.369337                    0.997792       3.632395      10.630164       0.437274       1.349417      -0.696074      -0.020766      -0.011702      -0.020099       0.031179       0.001292       0.000213       0.017735       0.032987      -0.001838      -0.027790       0.010839       0.016952              2.029101       1.981354       0.048614       0.198604       1.735142       0.475186       2.370806           0.000442
          138              H      -0.306555       8.635118      23.798333       0.060500       2.172294 0.17624719E+02  0.21356534E+03                                 2.905428                            2.556263      -1.651568       2.078618                    0.989611       4.776086      15.501040       0.363561       1.390338      -0.685394      -0.037424       0.013819      -0.023200       0.046149      -0.026080       0.031689       0.040003       0.041345       0.016884      -0.069614       0.024752       0.044862              3.149098       4.852875      -0.359064      -0.156984       2.273489       0.159404       2.320931           0.004204
          139              H       2.947193       9.401235       0.815473       0.075292       1.297331 0.91925048E+01  0.94713226E+02                                 2.064327                            1.841849      -1.209843       2.288301                    0.993793       4.015616      12.039538       0.429560       1.383903      -0.685810       0.023518       0.005997       0.036097       0.043498       0.004505       0.000892       0.006568       0.036400       0.023754      -0.024000       0.008757       0.015243              2.220572       1.932577       0.230588       0.424617       1.718531       0.541060       3.010608           0.000553
          140              H       4.252120       8.639193      24.005319       0.113925       1.723308 0.14001416E+02  0.16069165E+03                                 2.508553                            2.287115      -1.689472       2.067606                    0.988927       4.525944      14.447024       0.380934       1.400991      -0.681885       0.015551       0.010074       0.002520       0.018699       0.022308      -0.000375       0.015351      -0.009598       0.075856      -0.037121       0.004329       0.032792              2.630094       3.619508       0.241400      -0.021033       2.029818       0.182398       2.240957           0.002082
          141              H       3.149276       5.802930      18.366837       0.104909       1.312852 0.10841650E+02  0.11455807E+03                                 1.985951                            1.930090      -0.968454       2.409705                    0.997177       3.674357      10.587057       0.449868       1.288520      -0.709445      -0.011731       0.022463      -0.024150       0.035006      -0.008852      -0.006531      -0.004818       0.009143       0.014467      -0.015246       0.004750       0.010496              2.013576       1.681829      -0.121826       0.198044       2.163104      -0.272162       2.195793           0.000761
          142              H       2.798215       4.637454      19.376826       0.104418       1.317971 0.10790325E+02  0.11384938E+03                                 1.979789                            1.914487      -1.085851       2.351917                    0.996566       3.734588      10.743131       0.455731       1.273802      -0.711681      -0.026217      -0.021307       0.011867       0.035807      -0.000807      -0.007266       0.002541       0.002333      -0.046073      -0.017579       0.006262       0.011317              2.015731       1.971539       0.381640      -0.207658       2.077680      -0.051411       1.997973           0.000555
          143              H       2.519080       3.647206      17.376798       0.124874       1.247552 0.95504981E+01  0.98262226E+02                                 1.946299                            1.834639      -1.076531       2.363354                    0.997858       3.615150      10.449937       0.450442       1.321620      -0.701403      -0.026253       0.007592       0.008420       0.028596      -0.004054       0.003129       0.016938       0.024514      -0.014940      -0.025135       0.009717       0.015417              1.978253       2.222944      -0.351909      -0.227075       1.883028       0.399629       1.828788           0.001705
          144              H       2.448871       2.123122      15.628645       0.035395       2.637153 0.22514257E+02  0.29016331E+03                                 3.275016                            2.863597      -1.853344       1.961221                    0.988940       5.406813      18.123697       0.347956       1.365833      -0.688143      -0.020491       0.014042      -0.004927       0.025325      -0.051734      -0.026814      -0.001314       0.014944       0.010826      -0.059808       0.001976       0.057832              3.425166       4.266947       0.445689       1.080351       2.713061       0.513668       3.295489           0.007838
          145              H       6.154722       1.434432      15.950345       0.032081       3.252418 0.28852784E+02  0.39592013E+03                                 3.794364                            3.272609      -1.881149       1.951500                    0.988526       5.683182      19.701645       0.320667       1.391976      -0.684412       0.007843      -0.003901       0.014100       0.016600       0.035500       0.057868      -0.009458      -0.024642      -0.014845      -0.076916       0.017684       0.059232              4.002137       4.716945      -1.366033      -0.743649       4.065546       0.899498       3.223921           0.002779
          146              H       6.361931       2.999267      17.638647       0.126412       1.387111 0.10952795E+02  0.11713057E+03                                 2.134790                            2.004490      -1.132214       2.342937                    0.996923       3.736737      11.171491       0.416339       1.375670      -0.691362       0.028201       0.003279       0.014414       0.031841      -0.005904       0.008023       0.021963       0.023844      -0.023728      -0.031932       0.013531       0.018401              2.150277       2.652142       0.151535       0.422684       1.848983       0.251752       1.949705           0.005167
          147              H       5.918387       6.369367      19.326950       0.094897       1.287877 0.10473902E+02  0.11043498E+03                                 1.991776                            1.914081      -1.226756       2.276727                    0.995344       3.928708      11.549713       0.442858       1.311726      -0.701724       0.024881      -0.021383      -0.016226       0.036600      -0.012587      -0.003890      -0.007424       0.011298       0.003553      -0.018019       0.004753       0.013266              2.062768       2.051911      -0.031923      -0.436180       2.152829       0.108087       1.983563           0.000027
          148              H       5.654660       7.375915      20.504024       0.088983       1.390749 0.11579961E+02  0.12668593E+03                                 2.176294                            2.074295      -1.482967       2.154585                    0.990222       4.385854      13.649690       0.401809       1.393365      -0.683105       0.005261       0.013017       0.017684       0.022580       0.000098      -0.009685      -0.004020      -0.025413      -0.036926      -0.019795       0.000349       0.019446              2.264403       1.991200       0.382762       0.122613       2.310713       0.367761       2.491296          -0.001174
          149              H       7.274685       7.473717      18.361849       0.126911       1.050700 0.78120117E+01  0.76732366E+02                                 1.753321                            1.670869      -0.984812       2.412590                    0.997969       3.536276      10.113909       0.465305       1.340149      -0.696282       0.017006      -0.019794       0.018810       0.032168      -0.008152       0.001234      -0.014538       0.012453      -0.011248      -0.019532       0.003243       0.016288              1.790519       1.770209      -0.077912       0.102509       1.776407      -0.444122       1.824940           0.000015
          150              H       8.524808       8.451739      16.725917       0.047274       1.803728 0.14292747E+02  0.16461253E+03                                 2.544534                            2.278052      -1.737108       2.023893                    0.989930       4.841260      15.398238       0.390586       1.361578      -0.687891       0.033897       0.001614       0.017417       0.038144       0.003318       0.018463      -0.038732       0.022123      -0.042628      -0.051901       0.015675       0.036226              2.713468       4.059650      -0.314258      -0.139011       2.015980      -0.110936       2.064776          -0.002300
          151              H       5.539916      10.587086      15.543855       0.063686       1.406169 0.10261764E+02  0.10909611E+03                                 2.187058                            1.949604      -1.487018       2.142170                    0.990477       4.441509      13.697050       0.414779       1.388999      -0.682560      -0.027033       0.020438      -0.019748       0.039223      -0.023729       0.002462       0.001163       0.029669       0.013928      -0.030446       0.004662       0.025784              2.350588       2.055743      -0.544382       0.420169       2.478423      -0.661891       2.517598          -0.000439
          152              H       4.217868       9.698717      17.182282       0.134611       1.230847 0.95943107E+01  0.99039977E+02                                 1.950019                            1.857750      -1.048853       2.393365                    0.997221       3.580673      10.440904       0.439863       1.348939      -0.696317      -0.027337       0.015366       0.004385       0.031665      -0.012181      -0.006510      -0.012591       0.009616      -0.004801      -0.022028       0.007787       0.014241              1.985802       2.432402      -0.352013      -0.040566       1.832520      -0.086677       1.692484          -0.000408
          153              H       2.796507       2.502106      12.606159       0.042571       2.512647 0.21435538E+02  0.27409052E+03                                 3.238870                            2.844976      -1.827424       1.985659                    0.988311       5.308926      17.981419       0.338293       1.415970      -0.678983      -0.011479       0.023873       0.022902       0.035017      -0.059869      -0.001500      -0.005972      -0.031591       0.083593      -0.076075       0.027384       0.048691              3.375076       3.806021      -0.009189      -1.275805       2.565736      -0.270459       3.753473           0.004727
          154              H       2.986592       4.066941      10.930325       0.126307       1.498013 0.12119360E+02  0.13444681E+03                                 2.355810                            2.187653      -1.143167       2.339169                    0.996848       3.997881      12.633892       0.372844       1.480842      -0.671074      -0.019510       0.014261      -0.002793       0.024327       0.000931      -0.007317      -0.016769       0.010269       0.029959      -0.020035      -0.001631       0.021667              2.429391       2.381695      -0.655145       0.095236       2.760298      -0.535834       2.146181           0.000277
          155              H       6.459545       2.440980       9.980188       0.125381       1.619231 0.13328711E+02  0.15124688E+03                                 2.469850                            2.289619      -1.239367       2.296009                    0.995382       4.074508      12.973711       0.365964       1.474924      -0.672519       0.020205       0.003349      -0.013588       0.024579       0.003887      -0.009853      -0.018600       0.001304       0.003750      -0.019544      -0.003392       0.022936              2.498721       2.990849      -0.142932      -0.665245       2.081714      -0.157706       2.423602           0.001884
          156              H       6.187260       0.973947      11.698416       0.027728       3.588376 0.32250932E+02  0.45961480E+03                                 4.125684                            3.505131      -2.124631       1.841920                    0.984799       6.547520      23.899607       0.300855       1.428557      -0.673221      -0.018386      -0.007602      -0.024169       0.031305       0.056151      -0.063294       0.010962      -0.100712       0.047104      -0.113584       0.038795       0.074789              4.471440       4.672198      -1.829703       0.425660       5.432287      -0.950368       3.309836           0.001141
          157              H       3.609938       5.676602       9.613599       0.090347       1.528895 0.13306102E+02  0.15075585E+03                                 2.338586                            2.242153      -1.384884       2.202589                    0.992550       4.411118      13.982912       0.381568       1.416807      -0.680080       0.000061       0.012747       0.023527       0.026759       0.005075       0.019743      -0.008253      -0.008253       0.039284      -0.025071      -0.000029       0.025100              2.410472       1.833619      -0.071761      -0.113552       2.642729       0.251206       2.755067          -0.000024
          158              H       3.097903       4.686355       8.501364       0.100762       1.364424 0.11477160E+02  0.12381489E+03                                 2.096854                            2.032290      -1.008433       2.391977                    0.996622       3.804652      11.314496       0.420726       1.349485      -0.696749      -0.028110      -0.018773      -0.015376       0.037135       0.001714       0.011735      -0.003658      -0.006537      -0.040984      -0.020144       0.009493       0.010651              2.130071       2.163326       0.319666       0.358920       2.085516       0.062505       2.141371           0.000387
          159              H       6.313974       6.320466       8.628548       0.095875       1.340373 0.10943276E+02  0.11597425E+03                                 2.007839                            1.930143      -1.161811       2.310541                    0.995544       3.810279      11.017358       0.452720       1.276623      -0.710649       0.024180      -0.021354       0.011521       0.034254      -0.011276      -0.000834       0.004978       0.009337       0.020125      -0.016162       0.004577       0.011584              2.063910       2.167976      -0.266210       0.372099       2.137159      -0.054322       1.886595           0.000573
          160              H       5.938935       7.490017       7.638509       0.095423       1.522395 0.12859538E+02  0.14201597E+03                                 2.213838                            2.119352      -1.035440       2.373083                    0.996587       3.860118      11.426287       0.423431       1.309821      -0.705488       0.007549       0.020930      -0.022861       0.031901      -0.003981      -0.006734       0.004873      -0.020820       0.004666      -0.014223       0.000524       0.013699              2.273261       1.962057       0.194183      -0.042652       2.283375      -0.430774       2.574353           0.000404
          161              H       7.677121       7.775274       9.568711       0.126013       1.269958 0.98379039E+01  0.10220211E+03                                 1.992049                            1.880360      -1.068343       2.371460                    0.997782       3.638326      10.645853       0.437460       1.347755      -0.696408       0.021124      -0.011985      -0.020432       0.031739      -0.001382      -0.000383       0.017588       0.033071      -0.002312      -0.027676       0.010553       0.017123              2.032274       1.984295      -0.048920      -0.199423       1.737531       0.476446       2.374996           0.000467
          162              H       8.869020       8.635118      11.329333       0.060392       2.160999 0.17518821E+02  0.21195220E+03                                 2.895524                            2.548734      -1.554587       2.111635                    0.989676       4.763319      15.445126       0.364081       1.390514      -0.685406       0.037498       0.013896      -0.023048       0.046156       0.025947      -0.031675       0.039574       0.041193       0.016757      -0.069157       0.024419       0.044738              3.137516       4.831683       0.357026       0.156091       2.266834       0.158539       2.314030           0.004248
          163              H       5.615268       9.401235      13.284473       0.075310       1.296996 0.91904191E+01  0.94681238E+02                                 2.063411                            1.841251      -1.208332       2.288805                    0.993825       4.015202      12.035501       0.429789       1.383318      -0.685919      -0.023002       0.005799       0.036296       0.043360      -0.004634      -0.001237       0.006622       0.036014       0.023192      -0.023770       0.008395       0.015375              2.219492       1.931755      -0.230348      -0.423993       1.717968       0.540545       3.008752           0.000568
          164              H       4.310345       8.639193      11.536319       0.114432       1.721854 0.13987216E+02  0.16049779E+03                                 2.507954                            2.286567      -1.694049       2.066151                    0.989012       4.522915      14.438855       0.380803       1.401741      -0.681752      -0.015402       0.010242       0.002825       0.018711      -0.022306       0.000334       0.015665      -0.009748       0.075777      -0.037174       0.004133       0.033041              2.629406       3.618497      -0.241297       0.021004       2.029325       0.182384       2.240396           0.002122
          165              H       5.413201       5.802930       5.897837       0.105600       1.310843 0.10823205E+02  0.11433284E+03                                 1.985469                            1.929719      -0.981744       2.405350                    0.997074       3.671429      10.582759       0.449394       1.290220      -0.709098       0.012023       0.022049      -0.024308       0.034951       0.008872       0.006543      -0.004664       0.008332       0.013439      -0.014954       0.004656       0.010298              2.013067       1.681562       0.121605      -0.197796       2.162525      -0.271812       2.195114           0.000764
          166              H       5.764265       4.637454       6.907826       0.105681       1.317681 0.10791007E+02  0.11388369E+03                                 1.981354                            1.916043      -1.092479       2.349817                    0.996450       3.734290      10.751358       0.454911       1.275792      -0.711245       0.025651      -0.020723       0.011889       0.035054       0.000383       0.007326       0.002614       0.002048      -0.046464      -0.017768       0.006683       0.011085              2.017321       1.972962      -0.381779       0.207718       2.079285      -0.051233       1.999716           0.000567
          167              H       6.043405       3.647206       4.907798       0.124857       1.249555 0.95673253E+01  0.98470325E+02                                 1.947506                            1.835522      -1.072696       2.364452                    0.997870       3.617462      10.455577       0.450642       1.320565      -0.701603       0.026380       0.007537       0.008376       0.028686       0.003784      -0.003201       0.017076       0.024573      -0.015717      -0.025283       0.009764       0.015518              1.979581       2.224632       0.352645       0.227639       1.884252       0.400204       1.829861           0.001718
          168              H       6.113621       2.123122       3.159645       0.035494       2.632659 0.22476907E+02  0.28958111E+03                                 3.272407                            2.862044      -1.852682       1.961683                    0.988749       5.404064      18.115293       0.347876       1.366619      -0.687998       0.020927       0.014162      -0.005023       0.025763       0.051748       0.027184      -0.001364       0.014885       0.010971      -0.060003       0.002006       0.057998              3.422131       4.262051      -0.444689      -1.078133       2.711531       0.512894       3.292811           0.007682
          169              H       2.407772       1.434432       3.481345       0.033370       3.249175 0.28816427E+02  0.39537849E+03                                 3.795594                            3.273261      -1.890312       1.948643                    0.988580       5.677895      19.695573       0.320170       1.394288      -0.683986      -0.007041      -0.003113       0.014365       0.016298      -0.035128      -0.058212      -0.009424      -0.024635      -0.014815      -0.077023       0.017727       0.059297              4.003697       4.719094       1.367095       0.744239       4.067098       0.900055       3.224898           0.002615
          170              H       2.200556       2.999267       5.169647       0.127424       1.381358 0.10897905E+02  0.11639338E+03                                 2.128558                            1.999239      -1.132713       2.342887                    0.996972       3.728898      11.139653       0.416968       1.375365      -0.691424      -0.027768       0.003135       0.014553       0.031506       0.005775      -0.007864       0.021644       0.024261      -0.023440      -0.031615       0.013167       0.018448              2.143864       2.642927      -0.150622      -0.420302       1.844305       0.250583       1.944360           0.005173
          171              H       2.644087       6.369367       6.857950       0.095352       1.285810 0.10453439E+02  0.11017667E+03                                 1.990684                            1.913076      -1.226933       2.277084                    0.995351       3.925113      11.540791       0.442628       1.312915      -0.701493      -0.024202      -0.021059      -0.015833       0.035776       0.012731       0.004114      -0.007296       0.011488       0.003043      -0.018128       0.004643       0.013485              2.061602       2.050717       0.031983       0.435798       2.151564       0.108083       1.982524           0.000036
          172              H       2.907810       7.375915       8.035024       0.087615       1.392901 0.11601628E+02  0.12697339E+03                                 2.178036                            2.075870      -1.482096       2.154515                    0.990297       4.389412      13.660348       0.401791       1.392876      -0.683213      -0.005575       0.013401       0.018292       0.023351      -0.000084       0.009908      -0.004382      -0.025453      -0.036953      -0.020068       0.000490       0.019578              2.266266       1.992730      -0.383216      -0.122636       2.312755       0.368090       2.493314          -0.001143
          173              H       1.287785       7.473717       5.892849       0.127053       1.046146 0.77703189E+01  0.76215305E+02                                 1.747952                            1.666246      -0.978478       2.415644                    0.997995       3.528075      10.080966       0.466049       1.339895      -0.696365      -0.017056      -0.019860       0.018787       0.032222       0.008478      -0.001043      -0.014476       0.012758      -0.010249      -0.019644       0.003298       0.016345              1.784863       1.764945       0.077126      -0.101552       1.770647      -0.441579       1.818998           0.000018
          174              H       0.037658       8.451739       4.256917       0.048056       1.813530 0.14385016E+02  0.16598729E+03                                 2.555963                            2.286947      -1.753113       2.017069                    0.989918       4.856674      15.475611       0.389322       1.363431      -0.687469      -0.033122       0.001991       0.017361       0.037450      -0.003091      -0.019129      -0.038782       0.022302      -0.042928      -0.052175       0.015332       0.036844              2.726534       4.082733       0.316588       0.139904       2.023820      -0.111807       2.073049          -0.002346
          175              H       3.022541      10.587086       3.074855       0.063304       1.408234 0.10282763E+02  0.10939482E+03                                 2.190757                            1.952761      -1.492384       2.139700                    0.990413       4.448151      13.730288       0.413999       1.390655      -0.682235       0.027779       0.020421      -0.019298       0.039510       0.023383      -0.002430       0.001054       0.029647       0.014038      -0.030152       0.004678       0.025473              2.354728       2.059660       0.545649      -0.421103       2.482480      -0.663043       2.522043          -0.000473
          176              H       4.344593       9.698717       4.713282       0.132839       1.235283 0.96295085E+01  0.99423144E+02                                 1.948053                            1.855837      -1.021560       2.402124                    0.997440       3.586412      10.434248       0.442299       1.341240      -0.697813       0.027865       0.015923       0.004195       0.032367       0.012280       0.006777      -0.012568       0.010351      -0.003552      -0.022321       0.008184       0.014136              1.983780       2.430389       0.351667       0.040730       1.830379      -0.086316       1.690572          -0.000417
          177              H      -2.796549      17.873349      12.606159       0.042571       2.512604 0.21435086E+02  0.27408329E+03                                 3.238838                            2.844950      -1.827403       1.985671                    0.988311       5.308860      17.981147       0.338293       1.415975      -0.678982       0.011479      -0.023875       0.022905       0.035020      -0.059871       0.001502       0.005970      -0.031594       0.083602      -0.076079       0.027388       0.048691              3.375041       3.805987      -0.009190       1.275788       2.565713       0.270454       3.753424           0.004726
          178              H      -2.986634      16.308514      10.930325       0.126307       1.498023 0.12119465E+02  0.13444829E+03                                 2.355823                            2.187664      -1.143178       2.339164                    0.996847       3.997898      12.633972       0.372842       1.480844      -0.671073       0.019511      -0.014261      -0.002793       0.024328       0.000931       0.007317       0.016769       0.010269       0.029962      -0.020036      -0.001632       0.021667              2.429406       2.381711      -0.655153      -0.095237       2.760316       0.535838       2.146190           0.000276
          179              H      -6.459587      17.934475       9.980188       0.125382       1.619268 0.13329102E+02  0.15125265E+03                                 2.469899                            2.289661      -1.239393       2.295995                    0.995382       4.074579      12.974056       0.365958       1.474935      -0.672517      -0.020205      -0.003349      -0.013588       0.024579       0.003887       0.009854       0.018602       0.001305       0.003750      -0.019546      -0.003392       0.022938              2.498774       2.990917      -0.142937       0.665265       2.081754       0.157711       2.423650           0.001883
          180              H      -6.187302      19.401508      11.698416       0.027728       3.588393 0.32251124E+02  0.45961834E+03                                 4.125699                            3.505143      -2.124638       1.841917                    0.984799       6.547552      23.899767       0.300854       1.428558      -0.673221       0.018386       0.007603      -0.024170       0.031306       0.056151       0.063295      -0.010962      -0.100717       0.047099      -0.113586       0.038796       0.074790              4.471458       4.672213      -1.829707      -0.425660       5.432310       0.950376       3.309849           0.001148
          181              H      -3.609980      14.698853       9.613599       0.090347       1.528903 0.13306208E+02  0.15075738E+03                                 2.338596                            2.242163      -1.384892       2.202585                    0.992550       4.411139      13.983005       0.381567       1.416808      -0.680080      -0.000061      -0.012747       0.023527       0.026758       0.005075      -0.019743       0.008253      -0.008254       0.039283      -0.025071      -0.000028       0.025100              2.410481       1.833627      -0.071761       0.113552       2.642742      -0.251205       2.755074          -0.000024
          182              H      -3.097945      15.689100       8.501364       0.100762       1.364426 0.11477173E+02  0.12381504E+03                                 2.096854                            2.032290      -1.008434       2.391977                    0.996622       3.804653      11.314496       0.420726       1.349484      -0.696749       0.028110       0.018773      -0.015376       0.037135       0.001715      -0.011734       0.003658      -0.006540      -0.040986      -0.020145       0.009492       0.010653              2.130071       2.163329       0.319668      -0.358921       2.085517      -0.062504       2.141367           0.000386
          183              H      10.810984      14.054989       8.628548       0.095875       1.340384 0.10943399E+02  0.11597597E+03                                 2.007856                            1.930158      -1.161819       2.310537                    0.995544       3.810305      11.017484       0.452715       1.276630      -0.710648      -0.024180       0.021353       0.011521       0.034254      -0.011276       0.000834      -0.004978       0.009337       0.020125      -0.016162       0.004577       0.011584              2.063929       2.167998      -0.266215      -0.372104       2.137179       0.054323       1.886610           0.000573
          184              H      11.186023      12.885438       7.638509       0.095423       1.522401 0.12859605E+02  0.14201692E+03                                 2.213845                            2.119359      -1.035445       2.373081                    0.996587       3.860128      11.426333       0.423429       1.309823      -0.705488      -0.007549      -0.020930      -0.022861       0.031901      -0.003981       0.006733      -0.004873      -0.020821       0.004666      -0.014223       0.000524       0.013699              2.273269       1.962063       0.194183       0.042652       2.283381       0.430778       2.574364           0.000404
          185              H       9.447837      12.600181       9.568711       0.126013       1.269969 0.98380111E+01  0.10220359E+03                                 1.992066                            1.880376      -1.068352       2.371456                    0.997782       3.638349      10.645969       0.437456       1.347762      -0.696407      -0.021124       0.011985      -0.020432       0.031739      -0.001381       0.000383      -0.017588       0.033071      -0.002312      -0.027676       0.010554       0.017123              2.032292       1.984313      -0.048921       0.199425       1.737545      -0.476452       2.375018           0.000467
          186              H       8.255938      11.740337      11.329333       0.060392       2.161032 0.17519141E+02  0.21195714E+03                                 2.895556                            2.548759      -1.554599       2.111628                    0.989676       4.763366      15.445339       0.364078       1.390516      -0.685405      -0.037498      -0.013896      -0.023049       0.046157       0.025948       0.031675      -0.039575       0.041195       0.016759      -0.069159       0.024420       0.044739              3.137553       4.831749       0.357032      -0.156095       2.266856      -0.158542       2.314054           0.004247
          187              H      11.509690      10.974220      13.284473       0.075311       1.296999 0.91904448E+01  0.94681588E+02                                 2.063415                            1.841254      -1.208338       2.288802                    0.993825       4.015211      12.035541       0.429788       1.383319      -0.685919       0.023002      -0.005799       0.036296       0.043360      -0.004634       0.001237      -0.006622       0.036014       0.023192      -0.023770       0.008395       0.015375              2.219496       1.931759      -0.230348       0.423994       1.717971      -0.540546       3.008759           0.000568
          188              H      -4.310387      11.736262      11.536319       0.114432       1.721870 0.13987380E+02  0.16050016E+03                                 2.507970                            2.286580      -1.694058       2.066146                    0.989012       4.522942      14.438969       0.380802       1.401741      -0.681752       0.015402      -0.010242       0.002824       0.018711      -0.022307      -0.000334      -0.015666      -0.009748       0.075778      -0.037175       0.004133       0.033042              2.629424       3.618526      -0.241300      -0.021005       2.029336      -0.182385       2.240409           0.002122
          189              H      -5.413243      14.572525       5.897837       0.105600       1.310811 0.10822855E+02  0.11432809E+03                                 1.985430                            1.929684      -0.981702       2.405371                    0.997075       3.671365      10.582489       0.449400       1.290214      -0.709100      -0.012023      -0.022048      -0.024309       0.034952       0.008873      -0.006542       0.004663       0.008332       0.013446      -0.014955       0.004657       0.010298              2.013027       1.681533       0.121601       0.197792       2.162476       0.271807       2.195073           0.000763
          190              H      -5.764307      15.738001       6.907826       0.105680       1.317666 0.10790838E+02  0.11388143E+03                                 1.981338                            1.916028      -1.092452       2.349830                    0.996451       3.734258      10.751233       0.454913       1.275792      -0.711245      -0.025650       0.020724       0.011889       0.035054       0.000383      -0.007326      -0.002615       0.002045      -0.046465      -0.017768       0.006685       0.011083              2.017304       1.972948      -0.381777      -0.207714       2.079269       0.051233       1.999694           0.000567
          191              H      -6.043447      16.728249       4.907798       0.124854       1.249522 0.95669457E+01  0.98465115E+02                                 1.947448                            1.835467      -1.072627       2.364484                    0.997870       3.617369      10.455126       0.450657       1.320538      -0.701608      -0.026375      -0.007537       0.008377       0.028682       0.003784       0.003199      -0.017072       0.024568      -0.015714      -0.025277       0.009762       0.015516              1.979522       2.224570       0.352638      -0.227636       1.884194      -0.400184       1.829802           0.001718
          192              H      -6.113663      18.252333       3.159645       0.035501       2.632051 0.22470774E+02  0.28948249E+03                                 3.271955                            2.861695      -1.852522       1.961787                    0.988748       5.403343      18.112290       0.347890       1.366658      -0.687992      -0.020924      -0.014159      -0.005024       0.025759       0.051733      -0.027183       0.001380       0.014870       0.010980      -0.059997       0.002021       0.057976              3.421638       4.261402      -0.444593       1.077910       2.711178      -0.512775       3.292333           0.007686
          193              H      -2.407814      18.941023       3.481345       0.033365       3.249397 0.28818763E+02  0.39541828E+03                                 3.795742                            3.273377      -1.890344       1.948621                    0.988580       5.678099      19.696430       0.320167       1.394274      -0.683988       0.007036       0.003110       0.014364       0.016294      -0.035133       0.058213       0.009424      -0.024638      -0.014807      -0.077027       0.017727       0.059300              4.003859       4.719301       1.367166      -0.744274       4.067264      -0.900098       3.225011           0.002611
          194              H      -2.200598      17.376188       5.169647       0.127427       1.381073 0.10895049E+02  0.11635456E+03                                 2.128227                            1.998950      -1.132518       2.342997                    0.996974       3.728439      11.137665       0.417009       1.375327      -0.691433       0.027763      -0.003135       0.014551       0.031502       0.005770       0.007859      -0.021628       0.024247      -0.023423      -0.031592       0.013155       0.018437              2.143524       2.642465      -0.150589       0.420203       1.844038      -0.250521       1.944070           0.005172
          195              H      -2.644129      14.006088       6.857950       0.095351       1.285817 0.10453509E+02  0.11017759E+03                                 1.990690                            1.913082      -1.226937       2.277081                    0.995351       3.925119      11.540812       0.442628       1.312914      -0.701493       0.024202       0.021059      -0.015834       0.035776       0.012730      -0.004115       0.007296       0.011489       0.003046      -0.018128       0.004644       0.013484              2.061608       2.050727       0.031986      -0.435802       2.151568      -0.108082       1.982530           0.000035
          196              H      -2.907852      12.999540       8.035024       0.087615       1.392913 0.11601755E+02  0.12697515E+03                                 2.178048                            2.075881      -1.482107       2.154509                    0.990297       4.389439      13.660459       0.401789       1.392876      -0.683213       0.005575      -0.013401       0.018292       0.023351      -0.000084      -0.009908       0.004382      -0.025453      -0.036953      -0.020069       0.000491       0.019578              2.266278       1.992742      -0.383218       0.122636       2.312765      -0.368090       2.493327          -0.001142
          197              H      -1.287827      12.901738       5.892849       0.127053       1.046144 0.77702956E+01  0.76214966E+02                                 1.747945                            1.666240      -0.978480       2.415642                    0.997995       3.528064      10.080904       0.466052       1.339888      -0.696366       0.017056       0.019860       0.018786       0.032222       0.008478       0.001043       0.014476       0.012757      -0.010250      -0.019643       0.003298       0.016345              1.784856       1.764938       0.077127       0.101552       1.770639       0.441577       1.818991           0.000018
          198              H      -0.037700      11.923716       4.256917       0.048055       1.813538 0.14385084E+02  0.16598825E+03                                 2.555968                            2.286951      -1.753116       2.017066                    0.989918       4.856683      15.475638       0.389322       1.363429      -0.687469       0.033123      -0.001991       0.017362       0.037450      -0.003092       0.019129       0.038783       0.022303      -0.042930      -0.052177       0.015333       0.036844              2.726540       4.082745       0.316591      -0.139903       2.023824       0.111807       2.073053          -0.002345
          199              H      -3.022583       9.788369       3.074855       0.063303       1.408245 0.10282864E+02  0.10939617E+03                                 2.190769                            1.952771      -1.492396       2.139693                    0.990413       4.448176      13.730390       0.413998       1.390656      -0.682235      -0.027779      -0.020421      -0.019298       0.039511       0.023384       0.002430      -0.001053       0.029648       0.014037      -0.030152       0.004678       0.025474              2.354742       2.059672       0.545654       0.421107       2.482494       0.663049       2.522059          -0.000473
          200              H      -4.344635      10.676738       4.713282       0.132839       1.235291 0.96295872E+01  0.99424181E+02                                 1.948062                            1.855845      -1.021571       2.402118                    0.997440       3.586427      10.434311       0.442298       1.341242      -0.697813      -0.027865      -0.015923       0.004195       0.032367       0.012280      -0.006777       0.012568       0.010351      -0.003552      -0.022322       0.008185       0.014137              1.983790       2.430402       0.351670      -0.040730       1.830387       0.086318       1.690580          -0.000417
          201              C       5.005601      17.885574      12.869504       0.070648      29.676499 0.34865413E+03  0.79590788E+04                                 8.865461                            6.495506      -0.129734       1.953802                    0.999255      29.023763      89.430695       0.591256       0.453798      -1.015111      -0.069625      -0.007124       0.018953       0.072509      -0.054713      -0.004087       0.026058      -0.033044       0.098275      -0.074990       0.014055       0.060935             10.292461       8.710293      -1.723392      -1.847625      11.063318      -4.916664      11.103771           0.045100
          202              C       4.906278      16.944636      13.888222      -0.306220      37.619957 0.48973414E+03  0.11988913E+05                                 9.974771                            7.440048       0.081329       1.981732                    0.999646      32.348999      98.266804       0.590288       0.423860      -1.048246       0.007838       0.020068      -0.036570       0.042444      -0.034872       0.007024      -0.020953      -0.001489       0.018242      -0.040198      -0.002723       0.042920             11.735782       8.598861      -1.102231      -1.924647      13.077275      -7.124361      13.531210           0.012030
          203              C       3.830828      16.960529      14.704442       0.323645      30.493653 0.30909242E+03  0.66931041E+04                                 8.792709                            6.023752       0.084421       2.057689                    0.999470      24.033406      66.973353       0.642525       0.440227      -1.046314      -0.010803      -0.029526       0.038303       0.049554       0.005665       0.014758      -0.018346      -0.034650       0.020739      -0.031057       0.001421       0.029637             11.366543       7.765972      -2.511098      -0.092165      13.725300      -7.739376      12.608357           0.009396
          204              C       2.871826      17.894132      14.437606      -0.295544      39.776056 0.48921412E+03  0.12010699E+05                                10.453757                            7.491567       0.006035       1.956725                    0.999315      32.568294     100.097993       0.579908       0.430207      -1.041081       0.009696       0.010562      -0.016312       0.021717       0.021845      -0.039062      -0.018723       0.000998       0.013288      -0.038266      -0.016508       0.054774             12.650940      10.118596      -3.124143      -0.427274      15.135376      -7.386975      12.698848           0.029223
          205              C       3.044786      18.774759      13.398689       0.085940      28.392123 0.33081425E+03  0.75276684E+04                                 8.793699                            6.426768      -0.255293       1.919391                    0.998481      29.601880      94.067108       0.574907       0.468201      -0.997264       0.070070      -0.024589       0.015369       0.075832       0.041557      -0.040828       0.053638      -0.101418      -0.028881      -0.099645       0.011547       0.088098             10.208780       8.996827      -1.977125      -1.492455      11.454758      -4.851491      10.174754           0.003548
          206              C       4.688794      15.216797      16.099723      -0.078681      27.453030 0.37911604E+03  0.87846203E+04                                 8.379185                            6.663503      -0.493151       1.842811                    0.996824      29.705196      90.422469       0.601854       0.439202      -1.029614      -0.084827       0.044291       0.005589       0.095857      -0.031450       0.041454      -0.043336      -0.012623      -0.063653      -0.057494      -0.021091       0.078585             10.452580       6.540086      -0.753470       1.115571      12.764091      -4.610938      12.053563           0.000427
          207              C       4.116307      14.314980      17.168566       0.093653      33.395802 0.39575885E+03  0.91642457E+04                                10.007124                            7.286868      -0.736809       1.801370                    0.996554      26.804387      78.585146       0.525724       0.503133      -1.006629       0.004590       0.000064      -0.000934       0.004685       0.001505      -0.006908       0.004049       0.017026      -0.018005      -0.011508      -0.002403       0.013911             13.704427       9.895928      -0.922343       2.952724      15.831146      -0.369032      15.386206          -0.000232
          208              C       2.969447      13.482031      16.617686      -0.083854      26.611561 0.36508599E+03  0.83373283E+04                                 8.043033                            6.444528      -0.405398       1.873507                    0.996709      29.003885      86.193224       0.628718       0.426598      -1.042463       0.060651      -0.033371      -0.058867       0.090871      -0.020717      -0.014933       0.049508      -0.021453       0.079685      -0.043718      -0.026245       0.069963              9.871850       8.133837       1.802965       2.837594       9.915396       3.083929      11.566316           0.000775
          209              C       2.692025      12.262356      14.567782       0.311561      31.845200 0.32573667E+03  0.71531642E+04                                 9.053491                            6.197355       0.124929       2.065534                    0.999420      24.533309      69.053900       0.630808       0.442158      -1.044213       0.030337       0.016195       0.030085       0.045692       0.005980       0.031051       0.020324      -0.026178       0.063919      -0.039993      -0.006933       0.046926             11.932681      12.350719       2.243187       4.090170       8.006939       5.982255      15.440386           0.016702
          210              C       1.328875      12.260319      14.624890      -0.308924      38.593047 0.49019802E+03  0.11960263E+05                                10.049771                            7.403127       0.086842       1.978097                    0.999734      32.272745      96.735042       0.598752       0.419266      -1.054871      -0.035131      -0.007788      -0.025540       0.044127      -0.003685      -0.034313       0.044668       0.034425       0.013668      -0.058702      -0.000874       0.059577             12.235431      15.399377       2.887869       4.629146       7.705632       4.736087      13.601283           0.015983
          211              C       0.623326      11.748080      13.560786       0.033074      33.232451 0.39777917E+03  0.93942014E+04                                 9.634888                            7.037416      -0.352986       1.866703                    0.998740      30.668358      96.433763       0.555485       0.466891      -1.006902       0.073621      -0.027998       0.005751       0.078974       0.048848      -0.079321       0.061856       0.053401      -0.035269      -0.129236       0.036434       0.092802             11.588621      14.756343       2.249852       2.429522       7.262394       4.045276      12.747128           0.063029
          212              C       2.525914      11.289632      12.420870       0.083728      30.127419 0.35138943E+03  0.79450923E+04                                 8.770009                            6.443020       0.057361       2.019065                    0.999613      27.665101      81.702173       0.611469       0.443018      -1.033070      -0.029504       0.035595       0.027660       0.053875      -0.023929      -0.031507      -0.022595       0.012269       0.070258      -0.054549       0.010154       0.044395             10.589665      12.586618       0.882608       1.699746       5.965830       3.533264      13.216546           0.002211
          213              C       3.323938      11.759490      13.458041      -0.318206      41.191808 0.51531918E+03  0.12785522E+05                                10.556511                            7.654137      -0.162939       1.896992                    0.999128      33.306478     102.081162       0.579051       0.426331      -1.046016      -0.020888      -0.015740      -0.019496       0.032621      -0.033183       0.011086       0.020214       0.038660       0.051862      -0.054452       0.024655       0.029797             12.952434      13.820320       0.526696       2.723396       8.163521       5.488168      16.873462           0.042589
          214              C       3.502031      15.147521      18.344143      -0.091571      27.699556 0.40418849E+03  0.94235819E+04                                 8.264784                            6.796416      -0.407776       1.868368                    0.996705      29.234152      86.441364       0.613009       0.428556      -1.046190       0.079792       0.030662       0.012553       0.086397       0.048487       0.035112       0.041667       0.028003      -0.065108      -0.055339      -0.032101       0.087440              9.927453       6.662398      -0.035609       0.351316      11.325320       3.998549      11.794642           0.001271
          215              C       4.447328      16.817086      19.786308       0.323992      29.256606 0.29737001E+03  0.63949220E+04                                 8.582458                            5.933702       0.027960       2.038828                    0.999563      24.111447      67.564453       0.641479       0.444003      -1.041209       0.010873      -0.034003      -0.038716       0.052662       0.001610       0.013310       0.017984      -0.055193       0.061813      -0.040878       0.002277       0.038601             10.921313       8.317041       0.721973      -0.214549      12.474860       7.795222      11.972038           0.014414
          216              C       3.303377      17.130868      20.326964      -0.315561      37.347060 0.47976363E+03  0.11643506E+05                                 9.848840                            7.351282       0.052852       1.968982                    0.999710      32.113511      96.018647       0.597475       0.422406      -1.052849      -0.013454       0.037595       0.029526       0.049661       0.029463       0.014617       0.024637       0.047170      -0.035433      -0.042363      -0.010498       0.052861             11.592086       9.812634      -0.424115      -1.440081      11.940907       7.451002      13.022718           0.042854
          217              C       3.263988      18.084031      21.364634       0.039742      30.320522 0.36303845E+03  0.83342960E+04                                 8.838925                            6.530814      -0.057212       1.966237                    0.999524      29.307922      89.248583       0.605587       0.440568      -1.027228       0.073644      -0.013077      -0.027144       0.079569       0.036674       0.007431      -0.003446       0.047855      -0.001597      -0.044510      -0.000082       0.044592             10.185994       9.923321       0.607279      -1.062472       9.975013       5.370106      10.659647           0.117333
          218              C       5.392624      18.474833      21.194806       0.094660      26.187595 0.30407334E+03  0.67173046E+04                                 8.079803                            5.992557      -0.061043       1.987144                    0.999322      28.042892      85.388449       0.626055       0.442871      -1.019898      -0.059452      -0.023359      -0.019997       0.066933      -0.005146      -0.016778      -0.046088      -0.027194      -0.029753      -0.050515      -0.002615       0.053130              9.256551       9.073094       0.859240      -0.592562       9.603747       4.868885       9.092811           0.019937
          219              C       5.536476      17.520039      20.170852      -0.323678      39.801373 0.50904875E+03  0.12542131E+05                                10.286334                            7.564080      -0.030990       1.936247                    0.999749      32.677366      98.535475       0.589807       0.421487      -1.053126      -0.004860       0.022317       0.013843       0.026708      -0.003927      -0.034778       0.047877       0.056810      -0.037279      -0.069754       0.006758       0.062996             12.203329      10.556266       1.774501       0.314980      13.568638       7.640922      12.485083           0.088138
          220              C       5.243647      13.455543      17.652613      -0.075433      28.838668 0.38213791E+03  0.88574041E+04                                 8.674549                            6.707835      -0.564316       1.824091                    0.996463      29.503507      89.333071       0.598472       0.441546      -1.029966      -0.068629      -0.045363       0.054841       0.098870       0.026162       0.001763      -0.060703      -0.034541       0.000975      -0.060949      -0.012938       0.073887             11.248256       9.189828      -3.926221       3.436468      12.842605      -3.956917      11.712334          -0.000616
          221              C       5.572450      11.959985      19.497775       0.319070      29.663267 0.32003595E+03  0.69996828E+04                                 8.641629                            6.160809       0.027038       2.036662                    0.999588      24.405176      68.639969       0.629678       0.444742      -1.042297      -0.024209       0.019591      -0.032080       0.044710      -0.016340       0.014781      -0.013498      -0.021103       0.053610      -0.029494      -0.004386       0.033880             11.032804      10.310793      -1.685937       3.637228      10.488051      -6.407864      12.299568           0.001401
          222              C       6.882512      12.288029      19.625458      -0.310359      34.992228 0.48624520E+03  0.11802861E+05                                 9.339926                            7.362323       0.143226       2.003990                    0.999368      31.640018      93.633142       0.603627       0.418028      -1.058958       0.026287      -0.013289       0.012044       0.031823       0.005124      -0.024538      -0.035483      -0.021905       0.003437      -0.039753      -0.008814       0.048567             10.820836      13.088378      -1.349426       3.841828       8.203910      -4.241608      11.170221          -0.003325
          223              C       7.624026      11.701624      20.622728       0.079391      29.037629 0.36048436E+03  0.82686603E+04                                 8.712559                            6.642068      -0.290125       1.901433                    0.998829      28.916960      88.285303       0.581843       0.458935      -1.015859      -0.056691      -0.039142      -0.014978       0.070500      -0.020697      -0.051971      -0.016325       0.023745      -0.054467      -0.064506       0.006498       0.058008             10.111694      12.325135      -0.008892       1.930868       7.548752      -3.902305      10.461196          -0.006842
          224              C       5.889266      10.450163      21.309521       0.052581      28.935515 0.36779238E+03  0.84135932E+04                                 8.517198                            6.588358       0.004778       1.996624                    0.999076      28.316735      84.188832       0.604985       0.442571      -1.033057       0.028404       0.044451      -0.022555       0.057370       0.041499      -0.023444       0.025450       0.019026       0.037182      -0.064314       0.027360       0.036954              9.835739      10.860412       1.546558       1.381452       8.099523      -3.512226      10.547282          -0.001140
          225              C       5.091240      10.981963      20.327712      -0.286863      36.073680 0.49074148E+03  0.11979629E+05                                 9.617360                            7.465237      -0.166816       1.905998                    0.998913      32.049430      96.163262       0.589182       0.425859      -1.050520       0.015382      -0.022717       0.015464       0.031493       0.029708       0.014699       0.002579       0.036718      -0.065287      -0.029137      -0.019502       0.048639             11.256047      10.039235       0.624111       1.908857      10.823748      -5.726776      12.905157          -0.006794
          226              C      12.119357       2.489881      12.869504       0.070648      29.676189 0.34865064E+03  0.79589610E+04                                 8.865334                            6.495427      -0.129656       1.953829                    0.999255      29.023414      89.428726       0.591267       0.453791      -1.015117       0.069627       0.007128       0.018949       0.072510      -0.054720       0.004096      -0.026059      -0.033047       0.098298      -0.074999       0.014054       0.060945             10.292307       8.710178      -1.723380       1.847574      11.063196       4.916583      11.103547           0.045103
          227              C      12.218680       3.430819      13.888222      -0.306221      37.619942 0.48973498E+03  0.11988932E+05                                 9.974746                            7.440043       0.081334       1.981732                    0.999646      32.349022      98.266703       0.590290       0.423859      -1.048248      -0.007838      -0.020069      -0.036572       0.042446      -0.034877      -0.007022       0.020953      -0.001486       0.018254      -0.040205      -0.002717       0.042922             11.735739       8.598860      -1.102258       1.924617      13.077270       7.124307      13.531087           0.012030
          228              C      13.294130       3.414926      14.704442       0.323644      30.493747 0.30909357E+03  0.66931353E+04                                 8.792725                            6.023762       0.084418       2.057687                    0.999470      24.033463      66.973548       0.642524       0.440227      -1.046314       0.010803       0.029526       0.038302       0.049553       0.005666      -0.014758       0.018346      -0.034650       0.020741      -0.031058       0.001421       0.029637             11.366566       7.765995      -2.511126       0.092148      13.725370       7.739388      12.608334           0.009396
          229              C      14.253132       2.481323      14.437606      -0.295545      39.776204 0.48921552E+03  0.12010743E+05                                10.453779                            7.491571       0.006032       1.956723                    0.999315      32.568381     100.098320       0.579909       0.430206      -1.041081      -0.009697      -0.010562      -0.016314       0.021720       0.021842       0.039063       0.018728       0.001001       0.013281      -0.038266      -0.016511       0.054777             12.650984      10.118624      -3.124156       0.427270      15.135463       7.387013      12.698866           0.029223
          230              C      14.080172       1.600696      13.398689       0.085939      28.392219 0.33081547E+03  0.75277036E+04                                 8.793722                            6.426782      -0.255297       1.919390                    0.998481      29.601948      94.067399       0.574906       0.468201      -0.997263      -0.070069       0.024590       0.015371       0.075832       0.041557       0.040831      -0.053640      -0.101420      -0.028887      -0.099648       0.011548       0.088100             10.208820       8.996829      -1.977107       1.492453      11.454835       4.851546      10.174794           0.003552
          231              C      12.436164       5.158658      16.099723      -0.078681      27.453046 0.37911632E+03  0.87846277E+04                                 8.379187                            6.663506      -0.493152       1.842810                    0.996824      29.705198      90.422454       0.601854       0.439202      -1.029614       0.084827      -0.044291       0.005589       0.095857      -0.031450      -0.041453       0.043336      -0.012623      -0.063655      -0.057494      -0.021091       0.078585             10.452582       6.540097      -0.753477      -1.115577      12.764129       4.610952      12.053521           0.000426
          232              C      13.008651       6.060475      17.168566       0.093653      33.395780 0.39575936E+03  0.91642602E+04                                10.007115                            7.286870      -0.736810       1.801370                    0.996554      26.804392      78.585166       0.525724       0.503132      -1.006629      -0.004590      -0.000064      -0.000934       0.004685       0.001505       0.006908      -0.004049       0.017026      -0.018005      -0.011508      -0.002403       0.013911             13.704393       9.895939      -0.922355      -2.952728      15.831106       0.369094      15.386134          -0.000233
          233              C      14.155511       6.893424      16.617686      -0.083854      26.611550 0.36508609E+03  0.83373319E+04                                 8.043031                            6.444530      -0.405401       1.873506                    0.996709      29.003902      86.193311       0.628718       0.426598      -1.042463      -0.060651       0.033371      -0.058867       0.090871      -0.020717       0.014933      -0.049508      -0.021454       0.079685      -0.043718      -0.026245       0.069963              9.871837       8.133843       1.802956      -2.837588       9.915379      -3.083906      11.566290           0.000774
          234              C      -2.692067       8.113099      14.567782       0.311561      31.845267 0.32573741E+03  0.71531846E+04                                 9.053501                            6.197361       0.124929       2.065534                    0.999420      24.533346      69.054031       0.630808       0.442158      -1.044213      -0.030338      -0.016194       0.030085       0.045692       0.005980      -0.031052      -0.020324      -0.026177       0.063920      -0.039993      -0.006934       0.046927             11.932693      12.350738       2.243186      -4.090172       8.006945      -5.982259      15.440395           0.016703
          235              C      -1.328917       8.115136      14.624890      -0.308925      38.593155 0.49019955E+03  0.11960310E+05                                10.049788                            7.403137       0.086841       1.978097                    0.999734      32.272812      96.735302       0.598752       0.419266      -1.054871       0.035132       0.007788      -0.025541       0.044128      -0.003685       0.034314      -0.044669       0.034426       0.013669      -0.058704      -0.000875       0.059578             12.235452      15.399408       2.887871      -4.629152       7.705645      -4.736097      13.601304           0.015983
          236              C      -0.623368       8.627375      13.560786       0.033075      33.232449 0.39777902E+03  0.93941946E+04                                 9.634873                            7.037403      -0.352978       1.866705                    0.998740      30.668370      96.433707       0.555487       0.466890      -1.006903      -0.073622       0.027998       0.005751       0.078976       0.048849       0.079321      -0.061858       0.053407      -0.035265      -0.129238       0.036434       0.092804             11.588604      14.756324       2.249845      -2.429515       7.262383      -4.045271      12.747105           0.063031
          237              C      -2.525956       9.085823      12.420870       0.083727      30.127499 0.35139037E+03  0.79451201E+04                                 8.770029                            6.443031       0.057354       2.019062                    0.999613      27.665152      81.702401       0.611468       0.443019      -1.033070       0.029503      -0.035596       0.027660       0.053876      -0.023930       0.031508       0.022596       0.012270       0.070260      -0.054551       0.010154       0.044396             10.589691      12.586651       0.882610      -1.699755       5.965845      -3.533276      13.216579           0.002211
          238              C      -3.323980       8.615965      13.458041      -0.318205      41.191850 0.51531958E+03  0.12785534E+05                                10.556511                            7.654134      -0.162939       1.896992                    0.999128      33.306514     102.081257       0.579051       0.426331      -1.046017       0.020889       0.015739      -0.019496       0.032621      -0.033184      -0.011086      -0.020215       0.038665       0.051866      -0.054455       0.024657       0.029798             12.952434      13.820328       0.526694      -2.723397       8.163520      -5.488168      16.873455           0.042590
          239              C      13.622927       5.227934      18.344143      -0.091571      27.699451 0.40418787E+03  0.94235554E+04                                 8.264742                            6.796400      -0.407752       1.868376                    0.996705      29.234027      86.440684       0.613012       0.428554      -1.046191      -0.079792      -0.030662       0.012554       0.086398       0.048486      -0.035112      -0.041668       0.028000      -0.065101      -0.055337      -0.032101       0.087439              9.927371       6.662376      -0.035622      -0.351305      11.325216      -3.998474      11.794523           0.001270
          240              C      12.677630       3.558369      19.786308       0.323994      29.255632 0.29736044E+03  0.63946550E+04                                 8.582257                            5.933601       0.027972       2.038841                    0.999563      24.110878      67.562200       0.641486       0.444002      -1.041212      -0.010866       0.034007      -0.038717       0.052665       0.001612      -0.013310      -0.017976      -0.055185       0.061801      -0.040873       0.002282       0.038590             10.921018       8.316821       0.721950       0.214537      12.474528      -7.794977      11.971703           0.014416
          241              C      13.821581       3.244587      20.326964      -0.315556      37.345623 0.47974458E+03  0.11642916E+05                                 9.848586                            7.351141       0.052875       1.968997                    0.999710      32.112665      96.015244       0.597481       0.422407      -1.052850       0.013450      -0.037584       0.029514       0.049644       0.029456      -0.014617      -0.024627       0.047138      -0.035402      -0.042343      -0.010500       0.052843             11.591733       9.812401      -0.424029       1.439960      11.940541      -7.450701      13.022258           0.042859
          242              C      13.860970       2.291424      21.364634       0.039728      30.319918 0.36303214E+03  0.83341165E+04                                 8.838916                            6.530848      -0.057231       1.966239                    0.999524      29.307195      89.246243       0.605573       0.440581      -1.027221      -0.073631       0.013071      -0.027133       0.079552       0.036657      -0.007439       0.003491       0.047813      -0.001565      -0.044503      -0.000055       0.044558             10.185961       9.923265       0.607354       1.062377       9.975029      -5.370080      10.659590           0.117365
          243              C      11.732334       1.900622      21.194806       0.094659      26.187268 0.30406938E+03  0.67171956E+04                                 8.079739                            5.992523      -0.061040       1.987148                    0.999322      28.042672      85.387650       0.626055       0.442872      -1.019898       0.059454       0.023355      -0.019989       0.066932      -0.005155       0.016779       0.046089      -0.027203      -0.029732      -0.050517      -0.002616       0.053133              9.256460       9.073040       0.859277       0.592515       9.603657      -4.868805       9.092684           0.019938
          244              C      11.588482       2.855416      20.170852      -0.323687      39.800391 0.50903604E+03  0.12541725E+05                                10.286215                            7.564034      -0.030967       1.936260                    0.999749      32.676550      98.532280       0.589804       0.421492      -1.053123       0.004847      -0.022312       0.013835       0.026697      -0.003943       0.034769      -0.047837       0.056777      -0.037241      -0.069698       0.006725       0.062972             12.203174      10.556055       1.774532      -0.315060      13.568534      -7.640839      12.484933           0.088158
          245              C      11.881311       6.919912      17.652613      -0.075434      28.838678 0.38213810E+03  0.88574100E+04                                 8.674552                            6.707837      -0.564319       1.824090                    0.996463      29.503528      89.333153       0.598472       0.441546      -1.029966       0.068630       0.045363       0.054841       0.098870       0.026162      -0.001763       0.060703      -0.034540       0.000978      -0.060950      -0.012938       0.073888             11.248256       9.189841      -3.926215      -3.436483      12.842581       3.956934      11.712346          -0.000616
          246              C      11.552508       8.415470      19.497775       0.319071      29.663317 0.32003651E+03  0.69996974E+04                                 8.641634                            6.160811       0.027035       2.036660                    0.999588      24.405201      68.640030       0.629678       0.444741      -1.042297       0.024209      -0.019591      -0.032080       0.044710      -0.016340      -0.014781       0.013498      -0.021103       0.053610      -0.029494      -0.004386       0.033880             11.032812      10.310798      -1.685933      -3.637232      10.488047       6.407870      12.299592           0.001400
          247              C      10.242446       8.087426      19.625458      -0.310359      34.992165 0.48624415E+03  0.11802825E+05                                 9.339903                            7.362307       0.143234       2.003992                    0.999368      31.639985      93.632905       0.603629       0.418027      -1.058959      -0.026288       0.013289       0.012045       0.031823       0.005125       0.024537       0.035483      -0.021906       0.003432      -0.039752      -0.008815       0.048567             10.820808      13.088347      -1.349409      -3.841814       8.203882       4.241592      11.170196          -0.003326
          248              C       9.500932       8.673831      20.622728       0.079392      29.037564 0.36048343E+03  0.82686305E+04                                 8.712534                            6.642051      -0.290117       1.901436                    0.998829      28.916907      88.284989       0.581845       0.458934      -1.015860       0.056691       0.039141      -0.014978       0.070500      -0.020697       0.051971       0.016325       0.023744      -0.054470      -0.064506       0.006499       0.058008             10.111664      12.325100      -0.008883      -1.930855       7.548727       3.902290      10.461165          -0.006842
          249              C      11.235692       9.925292      21.309521       0.052582      28.935576 0.36779315E+03  0.84136156E+04                                 8.517208                            6.588363       0.004774       1.996623                    0.999076      28.316785      84.189018       0.604985       0.442571      -1.033058      -0.028403      -0.044452      -0.022556       0.057371       0.041501       0.023443      -0.025449       0.019028       0.037180      -0.064314       0.027358       0.036956              9.835753      10.860428       1.546561      -1.381452       8.099529       3.512235      10.547302          -0.001141
          250              C      12.033718       9.393492      20.327712      -0.286863      36.073736 0.49074222E+03  0.11979651E+05                                 9.617366                            7.465239      -0.166815       1.905998                    0.998913      32.049470      96.163390       0.589183       0.425858      -1.050521      -0.015382       0.022717       0.015465       0.031493       0.029708      -0.014699      -0.002577       0.036719      -0.065290      -0.029138      -0.019502       0.048640             11.256056      10.039242       0.624110      -1.908859      10.823744       5.726784      12.905182          -0.006794
          251              C      13.568132       2.489881       0.400504       0.067589      29.759787 0.34987167E+03  0.79945682E+04                                 8.885305                            6.510038      -0.134701       1.951733                    0.999221      29.079241      89.671593       0.590106       0.454244      -1.014768      -0.071940       0.007503       0.019485       0.074909       0.053484      -0.001257      -0.025102      -0.036393       0.104620      -0.075664       0.016815       0.058849             10.316545       8.724938       1.726934      -1.848726      11.093141       4.932781      11.131555           0.045160
          252              C      13.468805       3.430819       1.419222      -0.304889      37.591003 0.48919290E+03  0.11972498E+05                                 9.972592                            7.438728       0.075089       1.980303                    0.999636      32.325485      98.186291       0.590001       0.424178      -1.048037       0.008615      -0.018917      -0.035322       0.040984       0.033746       0.005328       0.022161       0.000144       0.020768      -0.040578      -0.001142       0.041720             11.733627       8.595317       1.099803      -1.924605      13.074881       7.124411      13.530682           0.012050
          253              C      12.393355       3.414926       2.235442       0.325980      30.430813 0.30831883E+03  0.66727244E+04                                 8.784366                            6.018552       0.081034       2.057094                    0.999457      24.001757      66.885086       0.642374       0.440570      -1.046023      -0.012680       0.029249       0.040326       0.051405      -0.006499       0.013708       0.019788      -0.036877       0.020490      -0.031731       0.000324       0.031407             11.355588       7.755950       2.504693      -0.093443      13.711524       7.733018      12.599289           0.009369
          254              C      11.434357       2.481323       1.968606      -0.297239      39.897348 0.49110363E+03  0.12069496E+05                                10.480987                            7.511933      -0.004029       1.953543                    0.999319      32.613824     100.310730       0.578400       0.430885      -1.040603       0.007966      -0.009712      -0.014923       0.019506      -0.021477      -0.040277       0.018310       0.001912       0.009903      -0.039342      -0.015923       0.055265             12.685857      10.137817       3.134655      -0.421100      15.185047       7.414052      12.734709           0.029269
          255              C      11.607322       1.600696       0.929689       0.091272      28.246294 0.32871894E+03  0.74676209E+04                                 8.761983                            6.404854      -0.255671       1.920705                    0.998570      29.501243      93.649443       0.576134       0.467978      -0.997449       0.070496       0.023850       0.015541       0.076027      -0.040498      -0.041086      -0.052053      -0.102465      -0.033969      -0.098740       0.011339       0.087401             10.170550       8.968165       1.976503      -1.482552      11.412337       4.827672      10.131149           0.003578
          256              C      13.251314       5.158658       3.630723      -0.076761      27.355626 0.37747627E+03  0.87377002E+04                                 8.361945                            6.650827      -0.496132       1.842799                    0.997066      29.648119      90.221176       0.602151       0.439433      -1.029414      -0.086445      -0.043537       0.007398       0.097072       0.031781       0.041551       0.045370      -0.010387      -0.064139      -0.058718      -0.021424       0.080142             10.428438       6.528734       0.752033       1.113007      12.731322       4.591633      12.025259           0.000411
          257              C      12.678824       6.060475       4.699566       0.089244      33.475965 0.39690263E+03  0.91947713E+04                                10.015026                            7.292777      -0.740150       1.798779                    0.996611      26.846500      78.653429       0.526158       0.502497      -1.007231       0.004658      -0.000103      -0.000821       0.004731      -0.001869      -0.006442      -0.003289       0.017966      -0.016681      -0.010740      -0.003184       0.013924             13.715551       9.904904       0.925472       2.957577      15.841820       0.376346      15.399929          -0.000233
          258              C      11.531961       6.893424       4.148686      -0.082147      26.567623 0.36434417E+03  0.83169164E+04                                 8.038381                            6.441250      -0.405266       1.873912                    0.996698      28.978140      86.124401       0.628342       0.427031      -1.042103       0.059271       0.030649      -0.056564       0.087475       0.020601      -0.012716      -0.048176      -0.019462       0.078773      -0.043957      -0.023515       0.067472              9.865178       8.130612      -1.799271       2.835794       9.906959      -3.077274      11.557963           0.000773
          259              C      11.254533       8.113099       2.098782       0.311305      31.881995 0.32617444E+03  0.71658615E+04                                 9.063070                            6.203532       0.145443       2.072048                    0.999369      24.552311      69.143646       0.630127       0.442445      -1.043945       0.031202      -0.015537       0.029882       0.045912      -0.006447       0.030984      -0.021432      -0.026314       0.063650      -0.040000      -0.007778       0.047778             11.945939      12.366148      -2.246330       4.096306       8.015124      -5.988799      15.456546           0.016671
          260              C       9.891383       8.115136       2.155890      -0.311183      38.670602 0.49139750E+03  0.11997036E+05                                10.063512                            7.412327       0.087387       1.977901                    0.999714      32.310746      96.883990       0.598353       0.419283      -1.054845      -0.034071       0.007301      -0.026867       0.044000       0.003447      -0.034473      -0.043020       0.033874       0.009573      -0.057400      -0.000870       0.058270             12.253906      15.427425      -2.895361       4.641483       7.716053      -4.742549      13.618240           0.015927
          261              C       9.185832       8.627375       1.091786       0.034004      33.181916 0.39693564E+03  0.93698380E+04                                 9.625250                            7.029312      -0.351815       1.867152                    0.998691      30.650842      96.373712       0.555850       0.466806      -1.006890       0.074752       0.027992       0.006159       0.080058      -0.049144      -0.079130      -0.061164       0.052838      -0.035149      -0.128731       0.036261       0.092470             11.577444      14.751131      -2.248036       2.426974       7.253373      -4.037851      12.727827           0.062868
          262              C      11.088419       9.085823      24.889870       0.083224      30.090990 0.35091355E+03  0.79307654E+04                                 8.758320                            6.434924       0.063304       2.021111                    0.999603      27.646999      81.600809       0.612454       0.442505      -1.033484      -0.030471      -0.034916       0.028247       0.054273       0.023979      -0.034306       0.022836       0.009876       0.070705      -0.056232       0.009600       0.046632             10.574643      12.568416      -0.880212       1.693618       5.957835      -3.527684      13.197678           0.002150
          263              C      11.886445       8.615965       0.989041      -0.317499      41.209614 0.51563201E+03  0.12796546E+05                                10.564156                            7.660228      -0.168321       1.895386                    0.999102      33.317755     102.163206       0.578334       0.426751      -1.045651      -0.020389       0.015247      -0.019747       0.032220       0.034005       0.009063      -0.020046       0.039252       0.050659      -0.054430       0.023050       0.031380             12.960769      13.833496      -0.525934       2.723756       8.167911      -5.489670      16.880901           0.042471
          264              C      12.064552       5.227934       5.875143      -0.089380      27.620472 0.40278953E+03  0.93823887E+04                                 8.249405                            6.785034      -0.405638       1.870049                    0.996612      29.178445      86.224023       0.613499       0.428605      -1.046209       0.077775      -0.030253       0.011345       0.084219      -0.047539       0.033485      -0.040836       0.027948      -0.061973      -0.054283      -0.030774       0.085057              9.906833       6.651280       0.035705       0.350551      11.301337      -3.983989      11.767881           0.001277
          265              C      13.009855       3.558369       7.317308       0.323138      29.302037 0.29792304E+03  0.64100042E+04                                 8.591039                            5.939249       0.031634       2.039369                    0.999510      24.137455      67.661495       0.641153       0.444007      -1.041172       0.010395       0.034218      -0.037803       0.052038      -0.002749       0.013249      -0.016588      -0.055928       0.060850      -0.040984       0.003490       0.037494             10.932097       8.326520      -0.724156      -0.213832      12.487225      -7.802784      11.982547           0.014438
          266              C      11.865906       3.244587       7.857964      -0.316972      37.430874 0.48113028E+03  0.11685967E+05                                 9.866671                            7.364440       0.052714       1.968227                    0.999715      32.158251      96.217192       0.596563       0.422715      -1.052568      -0.014576      -0.038396       0.029292       0.050445      -0.029530       0.014586      -0.025078       0.046325      -0.035293      -0.042533      -0.010312       0.052845             11.613288       9.829068       0.427239      -1.445134      11.963200      -7.465931      13.047596           0.042942
          267              C      11.826520       2.291424       8.895634       0.040661      30.218624 0.36148631E+03  0.82892040E+04                                 8.817311                            6.515023      -0.052303       1.968626                    0.999521      29.242366      88.978023       0.606616       0.440323      -1.027442       0.073189       0.013887      -0.028227       0.079663      -0.036942       0.006257       0.002455       0.048347      -0.002417      -0.044354      -0.000611       0.044965             10.160149       9.903564      -0.603593      -1.063366       9.946395      -5.352677      10.630489           0.117208
          268              C      13.955159       1.900622       8.725806       0.094922      26.195810 0.30414505E+03  0.67198503E+04                                 8.085157                            5.996292      -0.069606       1.984582                    0.999332      28.051060      85.442905       0.625333       0.443319      -1.019555      -0.057544       0.022325      -0.019771       0.064812       0.006445      -0.016111       0.045120      -0.026566      -0.028650      -0.049787      -0.001989       0.051776              9.263176       9.077054      -0.858037      -0.594184       9.611575      -4.874324       9.100899           0.019957
          269              C      14.099007       2.855416       7.701852      -0.321757      39.707627 0.50753553E+03  0.12495259E+05                                10.267727                            7.550134      -0.030779       1.936627                    0.999715      32.636879      98.368321       0.590681       0.421186      -1.053337      -0.004767      -0.022847       0.014376       0.027412       0.003630      -0.037287      -0.047288       0.059044      -0.036262      -0.070422       0.005189       0.065233             12.179974      10.543298      -1.769300       0.310512      13.538147      -7.622092      12.458478           0.088190
          270              C      13.806161       6.919912       5.183613      -0.076260      28.843371 0.38222258E+03  0.88594570E+04                                 8.673463                            6.707148      -0.563040       1.824411                    0.996484      29.509417      89.338231       0.598721       0.441358      -1.030123      -0.070101       0.043747       0.054136       0.098786      -0.024958       0.003593       0.061440      -0.032008      -0.000022      -0.062265      -0.010809       0.073074             11.246439       9.188469       3.924885       3.435809      12.840037       3.957065      11.710813          -0.000622
          271              C      -2.990042       8.415470       7.028775       0.317978      29.710294 0.32058683E+03  0.70149527E+04                                 8.649978                            6.165845       0.023445       2.035165                    0.999621      24.432354      68.738782       0.629443       0.444704      -1.042288      -0.027171      -0.020129      -0.033803       0.047813       0.016059       0.012599       0.013370      -0.019651       0.054018      -0.028351      -0.004053       0.032404             11.044216      10.320924       1.687366       3.640693      10.499442       6.415658      12.312283           0.001449
          272              C      -1.679979       8.087426       7.156458      -0.308060      34.886032 0.48437991E+03  0.11745503E+05                                 9.317110                            7.344603       0.149511       2.006539                    0.999381      31.585495      93.403270       0.604838       0.417621      -1.059288       0.024444       0.013479       0.013190       0.030874      -0.006599      -0.026383       0.035496      -0.020117       0.003847      -0.040357      -0.009494       0.049851             10.792487      13.048933       1.339375       3.823453       8.186224       4.232313      11.142305          -0.003221
          273              C      -0.938468       8.673831       8.153728       0.080114      29.063867 0.36100768E+03  0.82837072E+04                                 8.719947                            6.649514      -0.296123       1.899525                    0.998790      28.927949      88.336458       0.581170       0.459298      -1.015653      -0.054863       0.039316      -0.014359       0.069006       0.020326      -0.052525       0.015088       0.026733      -0.053791      -0.063797       0.004205       0.059592             10.119595      12.325745       0.013418       1.935019       7.556925       3.908927      10.476114          -0.006704
          274              C      -2.673233       9.925292       8.840521       0.054307      28.864386 0.36666392E+03  0.83800512E+04                                 8.498196                            6.574430       0.011152       1.999168                    0.999141      28.267348      83.961186       0.606245       0.442058      -1.033515       0.028898      -0.045312      -0.023059       0.058481      -0.041759      -0.024063      -0.026199       0.020690       0.034867      -0.065215       0.027336       0.037880              9.812993      10.833563      -1.541279       1.379295       8.082385       3.504383      10.523030          -0.001002
          275              C      -3.471257       9.393492       7.858712      -0.289926      36.205871 0.49298012E+03  0.12048573E+05                                 9.639664                            7.481127      -0.168731       1.904367                    0.998872      32.123993      96.459800       0.588659       0.425732      -1.050547       0.017561       0.022547       0.015463       0.032494      -0.030927       0.013155      -0.003440       0.036234      -0.062887      -0.028026      -0.020773       0.048799             11.283967      10.061547      -0.624295       1.914544      10.851750       5.743743      12.938602          -0.006683
          276              C       3.556826      17.885574       0.400504       0.067585      29.760105 0.34987536E+03  0.79946873E+04                                 8.885412                            6.510101      -0.134747       1.951716                    0.999221      29.079558      89.673262       0.590099       0.454248      -1.014764       0.071941      -0.007502       0.019487       0.074910       0.053484       0.001254       0.025101      -0.036394       0.104612      -0.075663       0.016817       0.058845             10.316685       8.725024       1.726938       1.848763      11.093272      -4.932877      11.131759           0.045167
          277              C       3.656153      16.944636       1.419222      -0.304888      37.591148 0.48919397E+03  0.11972538E+05                                 9.972640                            7.438746       0.075085       1.980302                    0.999636      32.325543      98.186718       0.589999       0.424179      -1.048036      -0.008615       0.018918      -0.035322       0.040985       0.033745      -0.005328      -0.022162       0.000143       0.020762      -0.040577      -0.001144       0.041720             11.733709       8.595331       1.099775       1.924638      13.074941      -7.124503      13.530856           0.012052
          278              C       4.731603      16.960529       2.235442       0.325980      30.430872 0.30831906E+03  0.66727328E+04                                 8.784387                            6.018560       0.081034       2.057094                    0.999457      24.001778      66.885232       0.642372       0.440571      -1.046022       0.012680      -0.029249       0.040326       0.051405      -0.006498      -0.013707      -0.019789      -0.036877       0.020490      -0.031730       0.000322       0.031408             11.355629       7.755947       2.504669       0.093455      13.711533      -7.733074      12.599407           0.009369
          279              C       5.690601      17.894132       1.968606      -0.297241      39.897268 0.49110316E+03  0.12069475E+05                                10.480959                            7.511924      -0.004027       1.953543                    0.999319      32.613780     100.310389       0.578402       0.430885      -1.040604      -0.007966       0.009712      -0.014923       0.019505      -0.021475       0.040278      -0.018308       0.001912       0.009900      -0.039343      -0.015921       0.055264             12.685818      10.137773       3.134639       0.421090      15.184975      -7.414040      12.734708           0.029273
          280              C       5.517636      18.774759       0.929689       0.091272      28.246279 0.32871911E+03  0.74676212E+04                                 8.761967                            6.404848      -0.255664       1.920707                    0.998570      29.501176      93.649024       0.576136       0.467976      -0.997450      -0.070496      -0.023850       0.015541       0.076026      -0.040496       0.041085       0.052053      -0.102462      -0.033972      -0.098738       0.011339       0.087399             10.170526       8.968151       1.976510       1.482544      11.412293      -4.827652      10.131135           0.003581
          281              C       3.873644      15.216797       3.630723      -0.076761      27.355626 0.37747593E+03  0.87376925E+04                                 8.361949                            6.650825      -0.496132       1.842799                    0.997066      29.648134      90.221291       0.602151       0.439433      -1.029413       0.086445       0.043537       0.007399       0.097072       0.031781      -0.041552      -0.045371      -0.010385      -0.064137      -0.058718      -0.021425       0.080143             10.428454       6.528722       0.752028      -1.113006      12.731284      -4.591618      12.025355           0.000410
          282              C       4.446134      14.314980       4.699566       0.089245      33.476014 0.39690121E+03  0.91947310E+04                                10.015046                            7.292769      -0.740149       1.798780                    0.996611      26.846481      78.653362       0.526157       0.502497      -1.007230      -0.004658       0.000103      -0.000821       0.004731      -0.001869       0.006442       0.003289       0.017967      -0.016681      -0.010741      -0.003184       0.013925             13.715638       9.904887       0.925446      -2.957583      15.841932      -0.376214      15.400094          -0.000233
          283              C       5.592997      13.482031       4.148686      -0.082147      26.567647 0.36434378E+03  0.83169042E+04                                 8.038389                            6.441246      -0.405263       1.873914                    0.996698      28.978104      86.124248       0.628342       0.427031      -1.042103      -0.059271      -0.030649      -0.056564       0.087475       0.020601       0.012717       0.048176      -0.019462       0.078773      -0.043957      -0.023515       0.067472              9.865219       8.130610      -1.799298      -2.835816       9.907015       3.077334      11.558033           0.000773
          284              C       5.870425      12.262356       2.098782       0.311305      31.881983 0.32617410E+03  0.71658520E+04                                 9.063070                            6.203529       0.145443       2.072048                    0.999369      24.552293      69.143580       0.630127       0.442445      -1.043945      -0.031202       0.015537       0.029882       0.045912      -0.006447      -0.030984       0.021432      -0.026314       0.063650      -0.040000      -0.007778       0.047778             11.945955      12.366142      -2.246342      -4.096319       8.015142       5.988821      15.456581           0.016671
          285              C       7.233575      12.260319       2.155890      -0.311182      38.670527 0.49139627E+03  0.11996997E+05                                10.063500                            7.412317       0.087388       1.977902                    0.999714      32.310692      96.883763       0.598354       0.419283      -1.054845       0.034071      -0.007301      -0.026867       0.043999       0.003447       0.034472       0.043019       0.033873       0.009572      -0.057399      -0.000870       0.058269             12.253898      15.427404      -2.895370      -4.641491       7.716052       4.742552      13.618240           0.015927
          286              C       7.939126      11.748080       1.091786       0.034004      33.181922 0.39693568E+03  0.93698411E+04                                 9.625261                            7.029320      -0.351821       1.867150                    0.998691      30.650838      96.373769       0.555848       0.466807      -1.006889      -0.074751      -0.027991       0.006159       0.080058      -0.049143       0.079131       0.061163       0.052834      -0.035152      -0.128730       0.036261       0.092470             11.577462      14.751150      -2.248047      -2.426987       7.253385       4.037860      12.727851           0.062867
          287              C       6.036539      11.289632      24.889870       0.083225      30.090943 0.35091297E+03  0.79307484E+04                                 8.758310                            6.434917       0.063308       2.021113                    0.999603      27.646966      81.600665       0.612454       0.442505      -1.033484       0.030472       0.034915       0.028247       0.054272       0.023978       0.034306      -0.022836       0.009875       0.070704      -0.056231       0.009600       0.046632             10.574633      12.568396      -0.880215      -1.693620       5.957832       3.527684      13.197670           0.002151
          288              C       5.238513      11.759490       0.989041      -0.317499      41.209609 0.51563188E+03  0.12796543E+05                                10.564160                            7.660230      -0.168322       1.895386                    0.999102      33.317738     102.163175       0.578333       0.426752      -1.045650       0.020389      -0.015247      -0.019747       0.032220       0.034005      -0.009063       0.020045       0.039249       0.050658      -0.054429       0.023050       0.031379             12.960785      13.833494      -0.525941      -2.723763       8.167926       5.489687      16.880934           0.042471
          289              C       5.060406      15.147521       5.875143      -0.089379      27.620719 0.40279107E+03  0.93824522E+04                                 8.249501                            6.785072      -0.405686       1.870033                    0.996612      29.178728      86.225548       0.613492       0.428608      -1.046205      -0.077774       0.030251       0.011343       0.084217      -0.047541      -0.033487       0.040836       0.027956      -0.061989      -0.054286      -0.030774       0.085061              9.907019       6.651335       0.035666      -0.350586      11.301574       3.984154      11.768148           0.001274
          290              C       4.115103      16.817086       7.317308       0.323136      29.304078 0.29794287E+03  0.64105582E+04                                 8.591456                            5.939456       0.031612       2.039343                    0.999510      24.138666      67.666275       0.641138       0.444009      -1.041168      -0.010412      -0.034207      -0.037799       0.052032      -0.002744      -0.013248       0.016608      -0.055946       0.060877      -0.040996       0.003478       0.037518             10.932718       8.326958      -0.724200       0.213853      12.487930       7.803312      11.983265           0.014438
          291              C       5.259052      17.130868       7.857964      -0.316986      37.433821 0.48116914E+03  0.11687169E+05                                 9.867172                            7.364712       0.052682       1.968198                    0.999715      32.160016      96.224144       0.596554       0.422712      -1.052567       0.014585       0.038424       0.029322       0.050487      -0.029546      -0.014584       0.025100       0.046398      -0.035364      -0.042580      -0.010306       0.052886             11.613986       9.829525       0.427403       1.445363      11.963924       7.466530      13.048508           0.042950
          292              C       5.298438      18.084031       8.895634       0.040641      30.221040 0.36151685E+03  0.82900803E+04                                 8.817571                            6.515130      -0.052303       1.968602                    0.999521      29.244629      88.985879       0.606634       0.440300      -1.027455      -0.073218      -0.013901      -0.028254       0.079702      -0.036982      -0.006240      -0.002355       0.048441      -0.002493      -0.044378      -0.000664       0.045042             10.160507       9.903903      -0.603478       1.063553       9.946685       5.352928      10.630933           0.117276
          293              C       3.169799      18.474833       8.725806       0.094928      26.196377 0.30415154E+03  0.67200294E+04                                 8.085259                            5.996338      -0.069595       1.984580                    0.999332      28.051468      85.444372       0.625333       0.443316      -1.019556       0.057539      -0.022337      -0.019790       0.064818       0.006426       0.016109      -0.045118      -0.026544      -0.028695      -0.049784      -0.001985       0.051769              9.263331       9.077143      -0.857971       0.594265       9.611724       4.874471       9.101124           0.019955
          294              C       3.025951      17.520039       7.701852      -0.321774      39.710870 0.50758076E+03  0.12496690E+05                                10.268208                            7.550395      -0.030853       1.936585                    0.999715      32.639194      98.377571       0.590678       0.421178      -1.053339       0.004798       0.022859       0.014395       0.027436       0.003594       0.037309       0.047380       0.059119      -0.036349      -0.070549       0.005263       0.065286             12.180592      10.543937      -1.769292      -0.310383      13.538723       7.622493      12.459116           0.088231
          295              C       3.318797      13.455543       5.183613      -0.076259      28.843357 0.38222218E+03  0.88594448E+04                                 8.673458                            6.707143      -0.563035       1.824413                    0.996484      29.509379      89.338075       0.598722       0.441358      -1.030123       0.070101      -0.043747       0.054136       0.098786      -0.024957      -0.003592      -0.061440      -0.032009      -0.000025      -0.062264      -0.010810       0.073074             11.246443       9.188444       3.924896      -3.435782      12.840098      -3.957028      11.710786          -0.000622
          296              C       2.990000      11.959985       7.028775       0.317979      29.710198 0.32058574E+03  0.70149248E+04                                 8.649970                            6.165843       0.023447       2.035168                    0.999621      24.432305      68.738684       0.629441       0.444705      -1.042287       0.027171       0.020129      -0.033804       0.047814       0.016060      -0.012598      -0.013370      -0.019652       0.054017      -0.028351      -0.004052       0.032403             11.044204      10.320915       1.687371      -3.640681      10.499463      -6.415651      12.312234           0.001448
          297              C       1.679937      12.288029       7.156458      -0.308060      34.886135 0.48438166E+03  0.11745564E+05                                 9.317149                            7.344630       0.149492       2.006533                    0.999381      31.585556      93.403736       0.604834       0.417622      -1.059286      -0.024444      -0.013480       0.013188       0.030873      -0.006596       0.026384      -0.035496      -0.020112       0.003857      -0.040358      -0.009492       0.049850             10.792536      13.048982       1.339402      -3.823470       8.186282      -4.232347      11.142344          -0.003222
          298              C       0.938426      11.701624       8.153728       0.080115      29.063881 0.36100779E+03  0.82837154E+04                                 8.719974                            6.649532      -0.296132       1.899522                    0.998790      28.927959      88.336693       0.581167       0.459300      -1.015651       0.054862      -0.039317      -0.014358       0.069005       0.020326       0.052525      -0.015086       0.026734      -0.053783      -0.063795       0.004203       0.059592             10.119629      12.325777       0.013436      -1.935037       7.556960      -3.908952      10.476148          -0.006704
          299              C       2.673191      10.450163       8.840521       0.054308      28.864249 0.36666201E+03  0.83799966E+04                                 8.498177                            6.574419       0.011155       1.999171                    0.999141      28.267239      83.960807       0.606245       0.442059      -1.033515      -0.028898       0.045310      -0.023058       0.058479      -0.041756       0.024064       0.026202       0.020687       0.034868      -0.065215       0.027339       0.037876              9.812968      10.833530      -1.541275      -1.379291       8.082378      -3.504375      10.522994          -0.001002
          300              C       3.471215      10.981963       7.858712      -0.289925      36.205738 0.49297813E+03  0.12048513E+05                                 9.639649                            7.481119      -0.168733       1.904367                    0.998872      32.123896      96.459484       0.588659       0.425732      -1.050546      -0.017560      -0.022547       0.015461       0.032493      -0.030925      -0.013154       0.003443       0.036231      -0.062883      -0.028022      -0.020774       0.048796             11.283948      10.061526      -0.624295      -1.914536      10.851763      -5.743734      12.938554          -0.006682
          301              C      -5.005674      17.885574      24.537496       0.067587      29.760005 0.34987392E+03  0.79946390E+04                                 8.885355                            6.510062      -0.134725       1.951724                    0.999221      29.079483      89.672693       0.590104       0.454245      -1.014767       0.071943      -0.007505      -0.019486       0.074912       0.053491      -0.001256      -0.025100      -0.036390       0.104623      -0.075670       0.016821       0.058850             10.316610       8.725009       1.726942      -1.848752      11.093220       4.932812      11.131601           0.045214
          302              C      -4.906347      16.944636      23.518778      -0.304888      37.591099 0.48919351E+03  0.11972517E+05                                 9.972605                            7.438726       0.075095       1.980305                    0.999636      32.325527      98.186431       0.590002       0.424178      -1.048037      -0.008616       0.018919       0.035323       0.040986       0.033747       0.005328       0.022162       0.000147       0.020768      -0.040580      -0.001141       0.041721             11.733653       8.595337       1.099796      -1.924614      13.074938       7.124443      13.530684           0.012068
          303              C      -3.830897      16.960529      22.702558       0.325980      30.430885 0.30831924E+03  0.66727355E+04                                 8.784378                            6.018553       0.081038       2.057095                    0.999457      24.001785      66.885169       0.642374       0.440570      -1.046024       0.012681      -0.029248      -0.040326       0.051404      -0.006499       0.013708       0.019788      -0.036878       0.020491      -0.031732       0.000324       0.031408             11.355616       7.755979       2.504709      -0.093445      13.711592       7.733038      12.599276           0.009350
          304              C      -2.871899      17.894132      22.969394      -0.297239      39.897546 0.49110505E+03  0.12069549E+05                                10.481034                            7.511947      -0.004036       1.953541                    0.999319      32.613967     100.311498       0.578399       0.430885      -1.040602      -0.007969       0.009713       0.014924       0.019508      -0.021475      -0.040278       0.018313       0.001908       0.009901      -0.039344      -0.015923       0.055266             12.685933      10.137888       3.134663      -0.421134      15.185147       7.414101      12.734763           0.029279
          305              C      -3.044864      18.774759      24.008311       0.091273      28.246392 0.32871954E+03  0.74676439E+04                                 8.762018                            6.404868      -0.255684       1.920700                    0.998570      29.501385      93.650191       0.576132       0.467979      -0.997448      -0.070498      -0.023850      -0.015544       0.076029      -0.040498      -0.041089      -0.052056      -0.102469      -0.033974      -0.098745       0.011340       0.087405             10.170601       8.968210       1.976501      -1.482572      11.412404       4.827708      10.131189           0.003611
          306              C      -4.688856      15.216797      21.307277      -0.076761      27.355640 0.37747641E+03  0.87377029E+04                                 8.361948                            6.650827      -0.496133       1.842799                    0.997066      29.648109      90.221098       0.602152       0.439433      -1.029414       0.086445       0.043537      -0.007399       0.097071       0.031780       0.041552       0.045370      -0.010389      -0.064142      -0.058719      -0.021422       0.080142             10.428452       6.528741       0.752048       1.113011      12.731375       4.591690      12.025238           0.000394
          307              C      -4.116366      14.314980      20.238434       0.089244      33.475957 0.39690417E+03  0.91948145E+04                                10.015010                            7.292783      -0.740152       1.798779                    0.996611      26.846504      78.653433       0.526158       0.502496      -1.007232      -0.004658       0.000103       0.000821       0.004731      -0.001869      -0.006443      -0.003289       0.017966      -0.016680      -0.010741      -0.003184       0.013924             13.715480       9.904913       0.925502       2.957594      15.841692       0.376514      15.399834          -0.000235
          308              C      -2.969503      13.482031      20.789314      -0.082149      26.567620 0.36434495E+03  0.83169342E+04                                 8.038368                            6.441253      -0.405264       1.873913                    0.996698      28.978127      86.124218       0.628342       0.427031      -1.042104      -0.059271      -0.030649       0.056564       0.087475       0.020599      -0.012717      -0.048175      -0.019462       0.078773      -0.043955      -0.023516       0.067471              9.865125       8.130606      -1.799235       2.835765       9.906883      -3.077207      11.557884           0.000763
          309              C      -2.692075      12.262356      22.839218       0.311306      31.881897 0.32617369E+03  0.71658399E+04                                 9.063048                            6.203524       0.145445       2.072049                    0.999369      24.552267      69.143467       0.630128       0.442445      -1.043945      -0.031201       0.015537      -0.029883       0.045912      -0.006446       0.030983      -0.021432      -0.026315       0.063648      -0.040000      -0.007777       0.047777             11.945889      12.366106      -2.246310       4.096278       8.015083      -5.988756      15.456478           0.016656
          310              C      -1.328925      12.260319      22.782110      -0.311182      38.670408 0.49139514E+03  0.11996959E+05                                10.063470                            7.412305       0.087400       1.977906                    0.999714      32.310633      96.883431       0.598355       0.419283      -1.054846       0.034069      -0.007301       0.026866       0.043998       0.003445      -0.034472      -0.043019       0.033871       0.009573      -0.057399      -0.000868       0.058267             12.253836      15.427346      -2.895325       4.641440       7.715999      -4.742503      13.618163           0.015905
          311              C      -0.623374      11.748080      23.846214       0.034009      33.181721 0.39693299E+03  0.93697610E+04                                 9.625224                            7.029298      -0.351816       1.867153                    0.998691      30.650702      96.373237       0.555849       0.466808      -1.006889      -0.074750      -0.027994      -0.006161       0.080058      -0.049146      -0.079131      -0.061161       0.052830      -0.035155      -0.128731       0.036262       0.092469             11.577401      14.751084      -2.248006       2.426945       7.253337      -4.037823      12.727781           0.062820
          312              C      -2.525961      11.289632       0.048130       0.083224      30.091006 0.35091379E+03  0.79307737E+04                                 8.758328                            6.434929       0.063300       2.021110                    0.999603      27.647014      81.600911       0.612453       0.442505      -1.033484       0.030472       0.034915      -0.028247       0.054273       0.023979      -0.034305       0.022837       0.009877       0.070706      -0.056232       0.009600       0.046631             10.574647      12.568422      -0.880205       1.693615       5.957835      -3.527684      13.197684           0.002151
          313              C      -3.323987      11.759490      23.948959      -0.317495      41.209425 0.51562940E+03  0.12796465E+05                                10.564128                            7.660211      -0.168315       1.895389                    0.999102      33.317639     102.162779       0.578334       0.426752      -1.045651       0.020388      -0.015248       0.019748       0.032220       0.034005       0.009063      -0.020043       0.039246       0.050655      -0.054428       0.023048       0.031379             12.960723      13.833451      -0.525929       2.723744       8.167878      -5.489640      16.880839           0.042429
          314              C      -3.502094      15.147521      19.062857      -0.089379      27.620214 0.40278759E+03  0.93823085E+04                                 8.249294                            6.784990      -0.405609       1.870060                    0.996613      29.178136      86.222235       0.613506       0.428601      -1.046213      -0.077774       0.030252      -0.011347       0.084219      -0.047542       0.033479      -0.040835       0.027952      -0.061953      -0.054282      -0.030772       0.085054              9.906610       6.651226       0.035743       0.350538      11.300999      -3.983783      11.767605           0.001262
          315              C      -4.447397      16.817086      17.620692       0.323134      29.301144 0.29791700E+03  0.64098359E+04                                 8.590854                            5.939199       0.031633       2.039376                    0.999510      24.137044      67.659941       0.641155       0.444009      -1.041172      -0.010389      -0.034221       0.037806       0.052041      -0.002756       0.013244      -0.016581      -0.055922       0.060830      -0.040975       0.003492       0.037483             10.931751       8.326279      -0.724068      -0.213871      12.486751      -7.802456      11.982224           0.014389
          316              C      -3.303448      17.130868      17.080036      -0.316965      37.429091 0.48111135E+03  0.11685348E+05                                 9.866299                            7.364294       0.052739       1.968242                    0.999715      32.157204      96.212231       0.596571       0.422715      -1.052572       0.014577       0.038384      -0.029279       0.050429      -0.029522       0.014583      -0.025072       0.046289      -0.035363      -0.042514      -0.010320       0.052834             11.612728       9.828725       0.427232      -1.445076      11.962514      -7.465380      13.046945           0.042841
          317              C      -3.264062      18.084031      16.042366       0.040651      30.217094 0.36147458E+03  0.82887794E+04                                 8.816856                            6.514847      -0.052118       1.968694                    0.999522      29.240466      88.968306       0.606640       0.440314      -1.027459      -0.073166      -0.013857       0.028229       0.079638      -0.036871       0.006264       0.002461       0.048351      -0.002536      -0.044279      -0.000648       0.044928             10.159553       9.902821      -0.603581      -1.063180       9.945865      -5.352348      10.629971           0.117242
          318              C      -5.392701      18.474833      16.212194       0.094919      26.194409 0.30413591E+03  0.67194775E+04                                 8.084516                            5.995988      -0.069275       1.984696                    0.999334      28.048700      85.429638       0.625393       0.443287      -1.019591       0.057535      -0.022311       0.019756       0.064795       0.006402      -0.016086       0.045105      -0.026538      -0.028644      -0.049745      -0.002011       0.051756              9.262341       9.076212      -0.857848      -0.594192       9.610641      -4.873782       9.100171           0.019978
          319              C      -5.536549      17.520039      17.236148      -0.321753      39.705420 0.50751447E+03  0.12494557E+05                                10.267283                            7.549998      -0.030771       1.936636                    0.999715      32.635686      98.362631       0.590687       0.421189      -1.053341       0.004756       0.022848      -0.014359       0.027401       0.003617      -0.037298      -0.047253       0.059017      -0.036192      -0.070385       0.005169       0.065216             12.179257      10.542900      -1.769165       0.310457      13.537159      -7.621365      12.457714           0.088070
          320              C      -5.243703      13.455543      19.754387      -0.076260      28.843359 0.38222246E+03  0.88594531E+04                                 8.673461                            6.707147      -0.563037       1.824412                    0.996484      29.509402      89.338166       0.598721       0.441358      -1.030123       0.070101      -0.043748      -0.054135       0.098786      -0.024956       0.003593       0.061440      -0.032009      -0.000025      -0.062264      -0.010809       0.073074             11.246434       9.188482       3.924861       3.435852      12.839954       3.957116      11.710866          -0.000634
          321              C      11.552500      11.959985      17.909225       0.317978      29.710170 0.32058557E+03  0.70149168E+04                                 8.649954                            6.165834       0.023445       2.035167                    0.999621      24.432276      68.738479       0.629443       0.444704      -1.042289       0.027171       0.020129       0.033804       0.047814       0.016059       0.012598       0.013369      -0.019651       0.054018      -0.028351      -0.004051       0.032402             11.044184      10.320890       1.687334       3.640680      10.499366       6.415631      12.312296           0.001427
          322              C      10.242437      12.288029      17.781542      -0.308061      34.885953 0.48437868E+03  0.11745467E+05                                 9.317109                            7.344605       0.149507       2.006539                    0.999381      31.585428      93.403098       0.604836       0.417622      -1.059287      -0.024445      -0.013479      -0.013188       0.030874      -0.006597      -0.026383       0.035494      -0.020116       0.003852      -0.040356      -0.009492       0.049849             10.792487      13.048911       1.339339       3.823449       8.186198       4.232310      11.142351          -0.003257
          323              C       9.500926      11.701624      16.784272       0.080115      29.063552 0.36100333E+03  0.82835731E+04                                 8.719862                            6.649458      -0.296082       1.899539                    0.998790      28.927648      88.335028       0.581175       0.459296      -1.015656       0.054861      -0.039315       0.014358       0.069004       0.020323      -0.052521       0.015084       0.026734      -0.053783      -0.063789       0.004201       0.059588             10.119493      12.325586       0.013401       1.935001       7.556838       3.908886      10.476054          -0.006738
          324              C      11.235691      10.450163      16.097479       0.054309      28.864105 0.36666010E+03  0.83799358E+04                                 8.498135                            6.574394       0.011178       1.999179                    0.999141      28.267083      83.960050       0.606248       0.442058      -1.033516      -0.028898       0.045308       0.023058       0.058477      -0.041754      -0.024063      -0.026199       0.020682       0.034865      -0.065211       0.027337       0.037874              9.812918      10.833463      -1.541264       1.379291       8.082308       3.504346      10.522983          -0.001034
          325              C      12.033715      10.981963      17.079288      -0.289926      36.205647 0.49297678E+03  0.12048466E+05                                 9.639621                            7.481102      -0.168730       1.904368                    0.998872      32.123831      96.459069       0.588660       0.425732      -1.050547      -0.017559      -0.022547      -0.015461       0.032492      -0.030923       0.013153      -0.003442       0.036233      -0.062886      -0.028022      -0.020774       0.048795             11.283915      10.061492      -0.624305       1.914520      10.851664       5.743708      12.938589          -0.006717
          326              C       5.005632       2.489881      24.537496       0.067584      29.760233 0.34987654E+03  0.79947313E+04                                 8.885471                            6.510137      -0.134791       1.951701                    0.999220      29.079731      89.674269       0.590093       0.454252      -1.014761      -0.071940       0.007501      -0.019488       0.074909       0.053482       0.001247       0.025103      -0.036391       0.104602      -0.075661       0.016819       0.058842             10.316751       8.725105       1.726954       1.848791      11.093344      -4.932892      11.131803           0.045219
          327              C       4.906305       3.430819      23.518778      -0.304887      37.590962 0.48919071E+03  0.11972434E+05                                 9.972600                            7.438715       0.075095       1.980306                    0.999636      32.325403      98.186069       0.590001       0.424179      -1.048036       0.008615      -0.018917       0.035321       0.040983       0.033742      -0.005329      -0.022161       0.000142       0.020758      -0.040573      -0.001146       0.041719             11.733658       8.595310       1.099765       1.924634      13.074905      -7.124469      13.530759           0.012071
          328              C       3.830855       3.414926      22.702558       0.325981      30.430708 0.30831731E+03  0.66726821E+04                                 8.784345                            6.018535       0.081041       2.057097                    0.999457      24.001682      66.884792       0.642375       0.440570      -1.046024      -0.012680       0.029249      -0.040326       0.051405      -0.006499      -0.013708      -0.019787      -0.036877       0.020488      -0.031730       0.000324       0.031406             11.355568       7.755932       2.504666       0.093463      13.711492      -7.733013      12.599281           0.009350
          329              C       2.871857       2.481323      22.969394      -0.297241      39.897231 0.49110176E+03  0.12069440E+05                                10.480974                            7.511924      -0.004028       1.953544                    0.999319      32.613758     100.310536       0.578400       0.430886      -1.040603       0.007966      -0.009712       0.014921       0.019505      -0.021479       0.040274      -0.018305       0.001906       0.009908      -0.039342      -0.015919       0.055261             12.685838      10.137813       3.134635       0.421128      15.185007      -7.414035      12.734694           0.029282
          330              C       3.044822       1.600696      24.008311       0.091274      28.246231 0.32871773E+03  0.74675878E+04                                 8.761970                            6.404842      -0.255676       1.920703                    0.998570      29.501229      93.649412       0.576135       0.467977      -0.997449       0.070498       0.023849      -0.015541       0.076028      -0.040499       0.041085       0.052055      -0.102462      -0.033969      -0.098741       0.011339       0.087402             10.170529       8.968178       1.976512       1.482563      11.412297      -4.827638      10.131111           0.003614
          331              C       4.688814       5.158658      21.307277      -0.076761      27.355627 0.37747631E+03  0.87376984E+04                                 8.361941                            6.650824      -0.496127       1.842801                    0.997066      29.648079      90.220936       0.602152       0.439433      -1.029414      -0.086444      -0.043537      -0.007399       0.097071       0.031780      -0.041552      -0.045370      -0.010387      -0.064139      -0.058718      -0.021423       0.080142             10.428440       6.528727       0.752038      -1.113005      12.731322      -4.591666      12.025272           0.000394
          332              C       4.116324       6.060475      20.238434       0.089244      33.475981 0.39690365E+03  0.91947993E+04                                10.015017                            7.292779      -0.740151       1.798779                    0.996611      26.846494      78.653383       0.526159       0.502496      -1.007232       0.004658      -0.000103       0.000821       0.004731      -0.001869       0.006443       0.003289       0.017966      -0.016681      -0.010741      -0.003184       0.013925             13.715513       9.904894       0.925484      -2.957588      15.841742      -0.376423      15.399904          -0.000236
          333              C       2.969461       6.893424      20.789314      -0.082149      26.567623 0.36434470E+03  0.83169243E+04                                 8.038367                            6.441249      -0.405259       1.873914                    0.996698      28.978076      86.123954       0.628343       0.427031      -1.042105       0.059271       0.030649       0.056564       0.087475       0.020599       0.012718       0.048175      -0.019462       0.078774      -0.043955      -0.023516       0.067471              9.865137       8.130596      -1.799249      -2.835770       9.906905       3.077241      11.557909           0.000763
          334              C       2.692033       8.113099      22.839218       0.311306      31.881772 0.32617237E+03  0.71658031E+04                                 9.063027                            6.203513       0.145445       2.072050                    0.999369      24.552195      69.143201       0.630128       0.442445      -1.043945       0.031200      -0.015538      -0.029884       0.045912      -0.006446      -0.030982       0.021430      -0.026317       0.063647      -0.039999      -0.007775       0.047775             11.945863      12.366064      -2.246308      -4.096270       8.015072       5.988748      15.456452           0.016657
          335              C       1.328883       8.115136      22.782110      -0.311181      38.670169 0.49139202E+03  0.11996860E+05                                10.063427                            7.412281       0.087401       1.977908                    0.999714      32.310490      96.882819       0.598356       0.419283      -1.054846      -0.034068       0.007300       0.026865       0.043996       0.003445       0.034470       0.043017       0.033869       0.009574      -0.057396      -0.000869       0.058264             12.253776      15.427259      -2.895310      -4.641409       7.715970       4.742479      13.618099           0.015905
          336              C       0.623332       8.627375      23.846214       0.034010      33.181535 0.39693079E+03  0.93696948E+04                                 9.625200                            7.029290      -0.351816       1.867155                    0.998691      30.650531      96.372585       0.555848       0.466809      -1.006889       0.074747       0.027992      -0.006159       0.080054      -0.049142       0.079129       0.061154       0.052819      -0.035163      -0.128722       0.036258       0.092464             11.577366      14.751023      -2.248001      -2.426935       7.253324       4.037813      12.727751           0.062822
          337              C       2.525919       9.085823       0.048130       0.083223      30.090904 0.35091262E+03  0.79307383E+04                                 8.758301                            6.434914       0.063308       2.021113                    0.999603      27.646945      81.600582       0.612454       0.442505      -1.033484      -0.030473      -0.034915      -0.028246       0.054272       0.023978       0.034304      -0.022836       0.009876       0.070703      -0.056230       0.009600       0.046630             10.574612      12.568374      -0.880202      -1.693602       5.957821       3.527672      13.197640           0.002151
          338              C       3.323945       8.615965      23.948959      -0.317495      41.209275 0.51562758E+03  0.12796407E+05                                10.564109                            7.660205      -0.168312       1.895391                    0.999102      33.317522     102.162330       0.578333       0.426752      -1.045650      -0.020385       0.015247       0.019748       0.032219       0.034004      -0.009062       0.020040       0.039239       0.050647      -0.054422       0.023045       0.031377             12.960699      13.833401      -0.525932      -2.723737       8.167872       5.489637      16.880824           0.042430
          339              C       3.502052       5.227934      19.062857      -0.089379      27.620360 0.40278854E+03  0.93823464E+04                                 8.249350                            6.785012      -0.405638       1.870049                    0.996613      29.178299      86.223094       0.613502       0.428603      -1.046211       0.077774      -0.030251      -0.011346       0.084218      -0.047543      -0.033480       0.040835       0.027957      -0.061963      -0.054284      -0.030772       0.085056              9.906718       6.651258       0.035719      -0.350556      11.301142       3.983882      11.767752           0.001260
          340              C       4.447355       3.558369      17.620692       0.323133      29.302343 0.29792865E+03  0.64101610E+04                                 8.591096                            5.939318       0.031621       2.039361                    0.999510      24.137759      67.662744       0.641146       0.444009      -1.041170       0.010400       0.034214       0.037804       0.052037      -0.002753      -0.013243       0.016593      -0.055932       0.060846      -0.040983       0.003484       0.037498             10.932113       8.326532      -0.724094       0.213884      12.487170       7.802765      11.982638           0.014390
          341              C       3.303406       3.244587      17.080036      -0.316973      37.430819 0.48113426E+03  0.11686055E+05                                 9.866585                            7.364450       0.052725       1.968226                    0.999715      32.158245      96.216257       0.596566       0.422713      -1.052572      -0.014583      -0.038401      -0.029298       0.050454      -0.029532      -0.014582       0.025085       0.046333      -0.035406      -0.042542      -0.010317       0.052859             11.613126       9.828985       0.427330       1.445210      11.962932       7.465722      13.047461           0.042847
          342              C       3.264020       2.291424      16.042366       0.040635      30.218615 0.36149412E+03  0.82893388E+04                                 8.817026                            6.514923      -0.052118       1.968679                    0.999522      29.241854      88.973104       0.606651       0.440300      -1.027467       0.073183       0.013866       0.028246       0.079661      -0.036895      -0.006254      -0.002401       0.048408      -0.002582      -0.044293      -0.000680       0.044974             10.159782       9.903034      -0.603515       1.063289       9.946062       5.352507      10.630249           0.117296
          343              C       5.392659       1.900622      16.212194       0.094923      26.194732 0.30413950E+03  0.67195763E+04                                 8.084570                            5.996009      -0.069262       1.984697                    0.999334      28.048941      85.430485       0.625394       0.443285      -1.019593      -0.057532       0.022319       0.019768       0.064798       0.006391       0.016085      -0.045103      -0.026525      -0.028671      -0.049742      -0.002009       0.051751              9.262426       9.076258      -0.857810       0.594239       9.610726       4.873865       9.100294           0.019977
          344              C       5.536507       2.855416      17.236148      -0.321767      39.707492 0.50754354E+03  0.12495476E+05                                10.267596                            7.550172      -0.030817       1.936610                    0.999715      32.637137      98.368438       0.590684       0.421184      -1.053341      -0.004775      -0.022854      -0.014370       0.027416       0.003595       0.037311       0.047308       0.059063      -0.036244      -0.070461       0.005213       0.065248             12.179660      10.543300      -1.769167      -0.310383      13.537553       7.621633      12.458128           0.088102
          345              C       5.243661       6.919912      19.754387      -0.076260      28.843352 0.38222246E+03  0.88594520E+04                                 8.673457                            6.707146      -0.563034       1.824413                    0.996484      29.509380      89.338058       0.598721       0.441358      -1.030123      -0.070101       0.043748      -0.054135       0.098786      -0.024956      -0.003592      -0.061440      -0.032009      -0.000026      -0.062264      -0.010810       0.073074             11.246427       9.188461       3.924864      -3.435825      12.839986      -3.957084      11.710835          -0.000635
          346              C       5.572458       8.415470      17.909225       0.317979      29.710036 0.32058416E+03  0.70148790E+04                                 8.649937                            6.165827       0.023445       2.035168                    0.999621      24.432203      68.738266       0.629442       0.444705      -1.042288      -0.027172      -0.020129       0.033805       0.047815       0.016060      -0.012596      -0.013368      -0.019652       0.054017      -0.028351      -0.004049       0.032400             11.044154      10.320864       1.687331      -3.640660      10.499359      -6.415610      12.312239           0.001426
          347              C       6.882521       8.087426      17.781542      -0.308060      34.885907 0.48437815E+03  0.11745455E+05                                 9.317114                            7.344611       0.149498       2.006537                    0.999381      31.585392      93.403091       0.604834       0.417623      -1.059286       0.024445       0.013479      -0.013186       0.030873      -0.006595       0.026384      -0.035492      -0.020114       0.003859      -0.040356      -0.009491       0.049847             10.792489      13.048905       1.339347      -3.823440       8.186218      -4.232317      11.142345          -0.003258
          348              C       7.624032       8.673831      16.784272       0.080117      29.063420 0.36100146E+03  0.82835195E+04                                 8.719844                            6.649447      -0.296080       1.899542                    0.998790      28.927535      88.334631       0.581175       0.459297      -1.015655      -0.054859       0.039314       0.014356       0.069002       0.020323       0.052520      -0.015080       0.026731      -0.053775      -0.063785       0.004198       0.059587             10.119470      12.325548       0.013410      -1.934998       7.556832      -3.908883      10.476029          -0.006738
          349              C       5.889267       9.925292      16.097479       0.054310      28.863969 0.36665821E+03  0.83798821E+04                                 8.498117                            6.574385       0.011179       1.999181                    0.999141      28.266974      83.959681       0.606247       0.442059      -1.033516       0.028899      -0.045306       0.023057       0.058476      -0.041752       0.024065       0.026203       0.020679       0.034866      -0.065211       0.027340       0.037871              9.812894      10.833435      -1.541259      -1.379286       8.082297      -3.504337      10.522950          -0.001033
          350              C       5.091243       9.393492      17.079288      -0.289924      36.205444 0.49297372E+03  0.12048371E+05                                 9.639589                            7.481082      -0.168728       1.904370                    0.998872      32.123690      96.458534       0.588661       0.425732      -1.050547       0.017557       0.022547      -0.015460       0.032490      -0.030920      -0.013152       0.003445       0.036230      -0.062882      -0.028016      -0.020776       0.048792             11.283873      10.061451      -0.624303      -1.914508      10.851644      -5.743685      12.938523          -0.006716
          351              C       3.556857       2.489881      12.068496       0.070653      29.675506 0.34864481E+03  0.79587712E+04                                 8.865195                            6.495384      -0.129598       1.953853                    0.999255      29.022586      89.425002       0.591270       0.453793      -1.015119       0.069609       0.007112      -0.018953       0.072493      -0.054673      -0.004094       0.026050      -0.033005       0.098186      -0.074931       0.014028       0.060903             10.292088       8.710075      -1.723347      -1.847523      11.062941      -4.916401      11.103248           0.045354
          352              C       3.656180       3.430819      11.049778      -0.306219      37.619519 0.48973211E+03  0.11988850E+05                                 9.974696                            7.440051       0.081332       1.981735                    0.999646      32.348821      98.266179       0.590286       0.423862      -1.048245      -0.007835      -0.020063       0.036565       0.042437      -0.034866       0.007016      -0.020958      -0.001507       0.018214      -0.040191      -0.002726       0.042917             11.735586       8.598943      -1.102311      -1.924623      13.077033      -7.124036      13.530782           0.012195
          353              C       4.731630       3.414926      10.233558       0.323645      30.493086 0.30908809E+03  0.66929846E+04                                 8.792589                            6.023705       0.084440       2.057699                    0.999470      24.033206      66.972595       0.642528       0.440227      -1.046314       0.010800       0.029528      -0.038304       0.049555       0.005663       0.014755      -0.018340      -0.034656       0.020737      -0.031054       0.001422       0.029632             11.366294       7.766018      -2.511175      -0.092156      13.724976      -7.739028      12.607889           0.009349
          354              C       5.690632       2.481323      10.500394      -0.295540      39.776144 0.48921603E+03  0.12010811E+05                                10.453882                            7.491647       0.006006       1.956718                    0.999315      32.568569     100.100569       0.579895       0.430215      -1.041071      -0.009703      -0.010564       0.016302       0.021714       0.021864      -0.039054      -0.018707       0.000945       0.013394      -0.038277      -0.016492       0.054769             12.651034      10.118963      -3.124206      -0.427415      15.135340      -7.386822      12.698799           0.029414
          355              C       5.517672       1.600696      11.539311       0.085936      28.391701 0.33081195E+03  0.75275723E+04                                 8.793553                            6.426696      -0.255118       1.919453                    0.998481      29.601022      94.062859       0.574919       0.468194      -0.997272      -0.070068       0.024586      -0.015354       0.075827       0.041542      -0.040784       0.053615      -0.101431      -0.028790      -0.099593       0.011513       0.088081             10.208582       8.996704      -1.976984      -1.492503      11.454471      -4.851375      10.174572           0.003739
          356              C       3.873664       5.158658       8.838277      -0.078681      27.452928 0.37911574E+03  0.87846146E+04                                 8.379161                            6.663503      -0.493145       1.842813                    0.996824      29.705205      90.422594       0.601853       0.439202      -1.029613       0.084828      -0.044291      -0.005589       0.095858      -0.031451       0.041456      -0.043336      -0.012624      -0.063639      -0.057492      -0.021095       0.078587             10.452492       6.540108      -0.753464       1.115573      12.763998      -4.610812      12.053370           0.000423
          357              C       4.446151       6.060475       7.769434       0.093653      33.395700 0.39575777E+03  0.91642177E+04                                10.007118                            7.286871      -0.736809       1.801370                    0.996554      26.804399      78.585260       0.525722       0.503134      -1.006627      -0.004591      -0.000064       0.000934       0.004685       0.001506      -0.006908       0.004048       0.017025      -0.018005      -0.011508      -0.002402       0.013910             13.704386       9.895984      -0.922354       2.952726      15.831131      -0.368954      15.386042          -0.000232
          358              C       5.593011       6.893424       8.320314      -0.083854      26.611480 0.36508478E+03  0.83373056E+04                                 8.043020                            6.444513      -0.405403       1.873506                    0.996709      29.004003      86.193999       0.628719       0.426597      -1.042462      -0.060652       0.033372       0.058868       0.090872      -0.020716      -0.014931       0.049509      -0.021457       0.079691      -0.043718      -0.026246       0.069964              9.871825       8.133859       1.802919       2.837600       9.915374       3.083891      11.566243           0.000776
          359              C       5.870433       8.113099      10.370218       0.311562      31.845137 0.32573612E+03  0.71531492E+04                                 9.053475                            6.197348       0.124934       2.065536                    0.999420      24.533290      69.053832       0.630809       0.442158      -1.044213      -0.030337      -0.016195      -0.030086       0.045692       0.005981       0.031051       0.020323      -0.026179       0.063920      -0.039993      -0.006933       0.046926             11.932647      12.350705       2.243146       4.090111       8.006918       5.982234      15.440318           0.016692
          360              C       7.233583       8.115136      10.313110      -0.308925      38.593224 0.49020029E+03  0.11960346E+05                                10.049824                            7.403156       0.086833       1.978095                    0.999734      32.272881      96.735917       0.598748       0.419268      -1.054869       0.035130       0.007788       0.025541       0.044126      -0.003683      -0.034309       0.044668       0.034426       0.013668      -0.058702      -0.000871       0.059573             12.235497      15.399440       2.887849       4.629135       7.705678       4.736135      13.601374           0.015980
          361              C       7.939132       8.627375      11.377214       0.033075      33.232299 0.39777703E+03  0.93941348E+04                                 9.634857                            7.037395      -0.352967       1.866710                    0.998740      30.668208      96.433089       0.555487       0.466891      -1.006902      -0.073619       0.027996      -0.005750       0.078972       0.048846      -0.079316       0.061851       0.053401      -0.035269      -0.129227       0.036430       0.092797             11.588585      14.756251       2.249827       2.429516       7.262384       4.045287      12.747119           0.063004
          362              C       6.036544       9.085823      12.517130       0.083727      30.127330 0.35138833E+03  0.79450571E+04                                 8.769979                            6.443002       0.057374       2.019069                    0.999613      27.665027      81.701767       0.611471       0.443017      -1.033071       0.029503      -0.035595      -0.027660       0.053875      -0.023929      -0.031507      -0.022594       0.012269       0.070254      -0.054548       0.010154       0.044394             10.589626      12.586570       0.882591       1.699733       5.965809       3.533250      13.216497           0.002192
          363              C       5.238520       8.615965      11.479959      -0.318205      41.191726 0.51531760E+03  0.12785474E+05                                10.556499                            7.654125      -0.162934       1.896994                    0.999128      33.306439     102.081024       0.579051       0.426331      -1.046016       0.020887       0.015739       0.019498       0.032621      -0.033182       0.011084       0.020212       0.038653       0.051862      -0.054448       0.024654       0.029794             12.952416      13.820320       0.526663       2.723355       8.163508       5.488158      16.873420           0.042547
          364              C       5.060427       5.227934       6.593857      -0.091571      27.699525 0.40418812E+03  0.94235795E+04                                 8.264780                            6.796412      -0.407784       1.868365                    0.996705      29.234235      86.441892       0.613009       0.428556      -1.046189      -0.079793      -0.030661      -0.012553       0.086398       0.048488       0.035111       0.041667       0.027999      -0.065103      -0.055337      -0.032102       0.087439              9.927439       6.662426      -0.035630       0.351344      11.325346       3.998541      11.794546           0.001275
          365              C       4.115130       3.558369       5.151692       0.323990      29.256767 0.29737164E+03  0.63949664E+04                                 8.582481                            5.933714       0.027959       2.038826                    0.999563      24.111551      67.564808       0.641479       0.444002      -1.041210      -0.010875       0.034001       0.038716       0.052662       0.001610       0.013309       0.017985      -0.055197       0.061816      -0.040880       0.002277       0.038603             10.921335       8.317108       0.721991      -0.214543      12.474884       7.795221      11.972014           0.014405
          366              C       5.259081       3.244587       4.611036      -0.315560      37.347284 0.47976619E+03  0.11643583E+05                                 9.848871                            7.351293       0.052858       1.968982                    0.999710      32.113621      96.019016       0.597475       0.422405      -1.052850       0.013455      -0.037598      -0.029530       0.049666       0.029466       0.014614       0.024637       0.047173      -0.035453      -0.042366      -0.010498       0.052865             11.592128       9.812686      -0.424138      -1.440100      11.940954       7.451037      13.022743           0.042848
          367              C       5.298470       2.291424       3.573366       0.039742      30.320823 0.36304221E+03  0.83344056E+04                                 8.838961                            6.530831      -0.057225       1.966230                    0.999524      29.308227      89.249691       0.605588       0.440566      -1.027229      -0.073646       0.013075       0.027151       0.079573       0.036674       0.007435      -0.003435       0.047867      -0.001632      -0.044506      -0.000097       0.044603             10.186038       9.923383       0.607260      -1.062495       9.975048       5.370131      10.659682           0.117347
          368              C       3.169834       1.900622       3.743194       0.094660      26.187683 0.30407463E+03  0.67173366E+04                                 8.079812                            5.992562      -0.061031       1.987147                    0.999322      28.042898      85.388339       0.626056       0.442870      -1.019899       0.059451       0.023359       0.019999       0.066933      -0.005141      -0.016777      -0.046090      -0.027190      -0.029763      -0.050516      -0.002616       0.053132              9.256563       9.073106       0.859195      -0.592608       9.603753       4.868900       9.092829           0.019957
          369              C       3.025982       2.855416       4.767148      -0.323676      39.801751 0.50905367E+03  0.12542296E+05                                10.286394                            7.564105      -0.031005       1.936240                    0.999749      32.677678      98.536945       0.589807       0.421486      -1.053125       0.004866      -0.022318      -0.013844       0.026711      -0.003923      -0.034779       0.047889       0.056815      -0.037283      -0.069767       0.006768       0.062999             12.203397      10.556427       1.774466       0.314901      13.568661       7.640927      12.485102           0.088132
          370              C       3.318811       6.919912       7.285387      -0.075434      28.838628 0.38213731E+03  0.88573908E+04                                 8.674541                            6.707828      -0.564323       1.824089                    0.996463      29.503569      89.333392       0.598472       0.441546      -1.029966       0.068630       0.045363      -0.054842       0.098871       0.026163       0.001765      -0.060704      -0.034542       0.000972      -0.060951      -0.012936       0.073888             11.248224       9.189840      -3.926225       3.436436      12.842591      -3.956856      11.712240          -0.000613
          371              C       2.990008       8.415470       5.440225       0.319070      29.663395 0.32003746E+03  0.69997254E+04                                 8.641652                            6.160822       0.027035       2.036659                    0.999588      24.405267      68.640319       0.629677       0.444742      -1.042297       0.024208      -0.019591       0.032080       0.044710      -0.016340       0.014782      -0.013499      -0.021102       0.053611      -0.029494      -0.004388       0.033882             11.032825      10.310830      -1.685940       3.637231      10.488094      -6.407872      12.299553           0.001416
          372              C       1.679946       8.087426       5.312542      -0.310360      34.992469 0.48624929E+03  0.11802988E+05                                 9.339969                            7.362353       0.143216       2.003985                    0.999368      31.640194      93.633859       0.603625       0.418028      -1.058958      -0.026287       0.013290      -0.012045       0.031823       0.005126      -0.024537      -0.035487      -0.021901       0.003436      -0.039754      -0.008817       0.048571             10.820882      13.088457      -1.349427       3.841839       8.203954      -4.241622      11.170235          -0.003286
          373              C       0.938432       8.673831       4.315272       0.079391      29.037795 0.36048675E+03  0.82687314E+04                                 8.712592                            6.642090      -0.290136       1.901427                    0.998829      28.917117      88.285951       0.581842       0.458935      -1.015858       0.056693       0.039142       0.014978       0.070501      -0.020696      -0.051970      -0.016327       0.023748      -0.054469      -0.064506       0.006498       0.058007             10.111731      12.325197      -0.008883       1.930871       7.548789      -3.902318      10.461207          -0.006795
          374              C       2.673192       9.925292       3.628479       0.052581      28.935650 0.36779433E+03  0.84136493E+04                                 8.517217                            6.588369       0.004777       1.996622                    0.999076      28.316855      84.189264       0.604985       0.442570      -1.033058      -0.028404      -0.044453       0.022556       0.057372       0.041502      -0.023441       0.025447       0.019029       0.037180      -0.064313       0.027356       0.036957              9.835761      10.860446       1.546576       1.381449       8.099556      -3.512231      10.547280          -0.001094
          375              C       3.471218       9.393492       4.610288      -0.286864      36.073899 0.49074508E+03  0.11979741E+05                                 9.617396                            7.465261      -0.166817       1.905996                    0.998913      32.049590      96.163918       0.589182       0.425858      -1.050520      -0.015383       0.022717      -0.015466       0.031495       0.029710       0.014700       0.002576       0.036720      -0.065291      -0.029141      -0.019501       0.048642             11.256083      10.039278       0.624122       1.908860      10.823812      -5.726790      12.905160          -0.006753
          376              C      -3.556899      17.885574      12.068496       0.070650      29.675478 0.34864474E+03  0.79587601E+04                                 8.865147                            6.495352      -0.129559       1.953866                    0.999255      29.022528      89.424430       0.591276       0.453789      -1.015122      -0.069612      -0.007115      -0.018952       0.072496      -0.054681       0.004100      -0.026048      -0.033006       0.098202      -0.074939       0.014030       0.060909             10.292028       8.710042      -1.723348       1.847504      11.062898       4.916364      11.103144           0.045361
          377              C      -3.656222      16.944636      11.049778      -0.306221      37.619595 0.48973360E+03  0.11988893E+05                                 9.974693                            7.440052       0.081334       1.981734                    0.999646      32.348902      98.266397       0.590287       0.423861      -1.048246       0.007835       0.020065       0.036567       0.042440      -0.034869      -0.007015       0.020958      -0.001503       0.018222      -0.040196      -0.002723       0.042919             11.735573       8.598965      -1.102337       1.924607      13.077048       7.124007      13.530705           0.012196
          378              C      -4.731672      16.960529      10.233558       0.323644      30.493169 0.30908912E+03  0.66930124E+04                                 8.792599                            6.023711       0.084439       2.057697                    0.999470      24.033263      66.972773       0.642529       0.440226      -1.046315      -0.010801      -0.029527      -0.038303       0.049555       0.005663      -0.014755       0.018340      -0.034657       0.020739      -0.031055       0.001422       0.029633             11.366301       7.766049      -2.511203       0.092149      13.725016       7.739014      12.607839           0.009349
          379              C      -5.690674      17.894132      10.500394      -0.295543      39.776518 0.48922068E+03  0.12010962E+05                                10.453956                            7.491686       0.005995       1.956714                    0.999315      32.568802     100.101657       0.579893       0.430215      -1.041070       0.009706       0.010564       0.016304       0.021717       0.021861       0.039057       0.018713       0.000946       0.013391      -0.038277      -0.016496       0.054773             12.651133      10.119062      -3.124232       0.427434      15.135469       7.386871      12.698869           0.029417
          380              C      -5.517714      18.774759      11.539311       0.085937      28.391763 0.33081249E+03  0.75275905E+04                                 8.793574                            6.426704      -0.255124       1.919451                    0.998481      29.601101      94.063261       0.574918       0.468194      -0.997271       0.070068      -0.024587      -0.015357       0.075828       0.041541       0.040785      -0.053616      -0.101435      -0.028795      -0.099595       0.011512       0.088083             10.208613       8.996723      -1.976970       1.492515      11.454515       4.851404      10.174602           0.003743
          381              C      -3.873706      15.216797       8.838277      -0.078681      27.452958 0.37911626E+03  0.87846313E+04                                 8.379171                            6.663511      -0.493151       1.842811                    0.996824      29.705250      90.422819       0.601852       0.439203      -1.029613      -0.084829       0.044291      -0.005589       0.095858      -0.031451      -0.041456       0.043336      -0.012627      -0.063641      -0.057493      -0.021094       0.078587             10.452502       6.540129      -0.753470      -1.115579      12.764054       4.610839      12.053323           0.000423
          382              C      -4.446193      14.314980       7.769434       0.093653      33.395658 0.39575857E+03  0.91642413E+04                                10.007106                            7.286877      -0.736811       1.801369                    0.996554      26.804418      78.585352       0.525722       0.503134      -1.006627       0.004591       0.000063       0.000934       0.004685       0.001505       0.006908      -0.004048       0.017024      -0.018004      -0.011508      -0.002402       0.013910             13.704329       9.896012      -0.922374      -2.952730      15.831044       0.369070      15.385931          -0.000232
          383              C      -5.593053      13.482031       8.320314      -0.083855      26.611463 0.36508502E+03  0.83373152E+04                                 8.043017                            6.444517      -0.405407       1.873504                    0.996709      29.004055      86.194266       0.628718       0.426597      -1.042462       0.060653      -0.033372       0.058868       0.090873      -0.020716       0.014931      -0.049508      -0.021457       0.079691      -0.043718      -0.026246       0.069964              9.871800       8.133872       1.802899      -2.837588       9.915334      -3.083843      11.566195           0.000776
          384              C      11.254525      12.262356      10.370218       0.311562      31.845219 0.32573704E+03  0.71531750E+04                                 9.053489                            6.197356       0.124934       2.065535                    0.999420      24.533341      69.054026       0.630808       0.442158      -1.044213       0.030337       0.016194      -0.030085       0.045692       0.005981      -0.031052      -0.020324      -0.026178       0.063921      -0.039993      -0.006934       0.046927             11.932659      12.350740       2.243144      -4.090110       8.006918      -5.982232      15.440319           0.016692
          385              C       9.891375      12.260319      10.313110      -0.308925      38.593422 0.49020286E+03  0.11960428E+05                                10.049864                            7.403177       0.086831       1.978093                    0.999734      32.273001      96.736467       0.598747       0.419268      -1.054869      -0.035131      -0.007789       0.025542       0.044127      -0.003683       0.034311      -0.044670       0.034428       0.013669      -0.058705      -0.000870       0.059575             12.235551      15.399520       2.887859      -4.629156       7.705705      -4.736157      13.601427           0.015980
          386              C       9.185826      11.748080      11.377214       0.033075      33.232435 0.39777856E+03  0.93941821E+04                                 9.634879                            7.037403      -0.352968       1.866709                    0.998740      30.668340      96.433635       0.555487       0.466890      -1.006902       0.073621      -0.027998      -0.005751       0.078975       0.048849       0.079318      -0.061856       0.053409      -0.035263      -0.129234       0.036432       0.092802             11.588615      14.756305       2.249830      -2.429520       7.262396      -4.045297      12.747144           0.063006
          387              C      11.088414      11.289632      12.517130       0.083727      30.127412 0.35138928E+03  0.79450860E+04                                 8.770001                            6.443014       0.057368       2.019066                    0.999613      27.665085      81.702044       0.611470       0.443018      -1.033071      -0.029503       0.035595      -0.027661       0.053876      -0.023929       0.031508       0.022594       0.012269       0.070256      -0.054549       0.010154       0.044395             10.589653      12.586609       0.882591      -1.699738       5.965821      -3.533260      13.216530           0.002192
          388              C      11.886438      11.759490      11.479959      -0.318205      41.191835 0.51531897E+03  0.12785518E+05                                10.556513                            7.654131      -0.162936       1.896993                    0.999128      33.306525     102.081360       0.579051       0.426331      -1.046016      -0.020889      -0.015739       0.019497       0.032622      -0.033183      -0.011085      -0.020215       0.038658       0.051867      -0.054453       0.024657       0.029796             12.952430      13.820360       0.526659      -2.723357       8.163510      -5.488157      16.873420           0.042549
          389              C      -5.060469      15.147521       6.593857      -0.091571      27.699336 0.40418704E+03  0.94235345E+04                                 8.264707                            6.796385      -0.407738       1.868381                    0.996705      29.234024      86.440765       0.613013       0.428553      -1.046192       0.079794       0.030662      -0.012554       0.086399       0.048487      -0.035110      -0.041667       0.027993      -0.065090      -0.055335      -0.032102       0.087436              9.927295       6.662389      -0.035660      -0.351318      11.325153      -3.998406      11.794344           0.001274
          390              C      -4.115172      16.817086       5.151692       0.323994      29.255016 0.29735445E+03  0.63944869E+04                                 8.582122                            5.933533       0.027980       2.038849                    0.999563      24.110522      67.560754       0.641492       0.444001      -1.041213       0.010861      -0.034010       0.038718       0.052666       0.001614      -0.013310      -0.017970      -0.055182       0.061794      -0.040870       0.002287       0.038583             10.920808       8.316723       0.721951       0.214525      12.474283      -7.794781      11.971418           0.014408
          391              C      -5.259123      17.130868       4.611036      -0.315551      37.344772 0.47973284E+03  0.11642552E+05                                 9.848438                            7.351054       0.052889       1.969007                    0.999710      32.112131      96.013126       0.597484       0.422407      -1.052850      -0.013449       0.037577      -0.029506       0.049634       0.029452      -0.014616      -0.024620       0.047113      -0.035397      -0.042328      -0.010502       0.052830             11.591527       9.812292      -0.423987       1.439893      11.940326      -7.450523      13.021963           0.042852
          392              C      -5.298512      18.084031       3.573366       0.039733      30.319399 0.36302560E+03  0.83339330E+04                                 8.838886                            6.530847      -0.057255       1.966237                    0.999524      29.306711      89.244739       0.605564       0.440588      -1.027216       0.073623      -0.013064       0.027129       0.079542       0.036642      -0.007449       0.003518       0.047790      -0.001570      -0.044492      -0.000047       0.044539             10.185910       9.923230       0.607383       1.062330       9.974991      -5.370037      10.659508           0.117362
          393              C      -3.169876      18.474833       3.743194       0.094657      26.187142 0.30406815E+03  0.67171593E+04                                 8.079712                            5.992512      -0.061035       1.987150                    0.999322      28.042538      85.387088       0.626056       0.442872      -1.019898      -0.059456      -0.023350       0.019985       0.066930      -0.005157       0.016779       0.046092      -0.027208      -0.029724      -0.050519      -0.002619       0.053138              9.256418       9.073026       0.859261       0.592530       9.603608      -4.868764       9.092622           0.019956
          394              C      -3.026024      17.520039       4.767148      -0.323681      39.799640 0.50902524E+03  0.12541393E+05                                10.286118                            7.563977      -0.030955       1.936269                    0.999749      32.676026      98.530462       0.589803       0.421495      -1.053122      -0.004841       0.022310      -0.013829       0.026691      -0.003952       0.034761      -0.047813       0.056753      -0.037212      -0.069663       0.006707       0.062956             12.203040      10.555995       1.774507      -0.315034      13.568374      -7.640719      12.484750           0.088141
          395              C      -3.318853      13.455543       7.285387      -0.075434      28.838635 0.38213743E+03  0.88573959E+04                                 8.674544                            6.707829      -0.564327       1.824087                    0.996463      29.503612      89.333588       0.598472       0.441546      -1.029966      -0.068631      -0.045363      -0.054842       0.098871       0.026163      -0.001766       0.060704      -0.034541       0.000975      -0.060952      -0.012936       0.073888             11.248223       9.189866      -3.926214      -3.436466      12.842534       3.956887      11.712271          -0.000613
          396              C      -2.990050      11.959985       5.440225       0.319070      29.663523 0.32003881E+03  0.69997614E+04                                 8.641669                            6.160829       0.027032       2.036657                    0.999588      24.405334      68.640506       0.629678       0.444741      -1.042297      -0.024208       0.019591       0.032079       0.044710      -0.016340      -0.014783       0.013500      -0.021101       0.053611      -0.029494      -0.004390       0.033884             11.032852      10.310854      -1.685936      -3.637247      10.488088       6.407890      12.299614           0.001416
          397              C      -1.679988      12.288029       5.312542      -0.310360      34.992453 0.48624880E+03  0.11802968E+05                                 9.339947                            7.362335       0.143229       2.003988                    0.999368      31.640196      93.633687       0.603628       0.418027      -1.058959       0.026287      -0.013290      -0.012048       0.031824       0.005129       0.024537       0.035488      -0.021904       0.003427      -0.039754      -0.008818       0.048572             10.820858      13.088435      -1.349404      -3.841829       8.203915       4.241605      11.170223          -0.003285
          398              C      -0.938474      11.701624       4.315272       0.079391      29.037834 0.36048724E+03  0.82687426E+04                                 8.712583                            6.642082      -0.290130       1.901429                    0.998829      28.917154      88.285972       0.581844       0.458934      -1.015860      -0.056694      -0.039142       0.014979       0.070503      -0.020696       0.051971       0.016331       0.023750      -0.054477      -0.064509       0.006501       0.058008             10.111722      12.325195      -0.008867      -1.930858       7.548770       3.902307      10.461201          -0.006793
          399              C      -2.673234      10.450163       3.628479       0.052581      28.935786 0.36779616E+03  0.84137018E+04                                 8.517236                            6.588378       0.004773       1.996620                    0.999076      28.316966      84.189655       0.604986       0.442569      -1.033058       0.028403       0.044455       0.022557       0.057374       0.041505       0.023440      -0.025443       0.019033       0.037180      -0.064313       0.027352       0.036961              9.835787      10.860477       1.546581      -1.381451       8.099565       3.512245      10.547319          -0.001093
          400              C      -3.471260      10.981963       4.610288      -0.286864      36.074076 0.49074763E+03  0.11979820E+05                                 9.617422                            7.465275      -0.166818       1.905995                    0.998913      32.049714      96.164369       0.589182       0.425858      -1.050521       0.015385      -0.022717      -0.015467       0.031496       0.029713      -0.014702      -0.002573       0.036722      -0.065295      -0.029146      -0.019499       0.048645             11.256118      10.039312       0.624124      -1.908870      10.823816       5.726812      12.905226          -0.006751
          401              N       4.087185      18.785762      12.627356      -0.225698      36.871189 0.51722792E+03  0.12669961E+05                                 9.736705                            7.648694      -0.193939       1.967232                    0.997221      28.829056      83.953067       0.589507       0.424154      -1.061804      -0.010459      -0.088979       0.098513       0.133159      -0.006969      -0.015738       0.044433      -0.041642       0.001972      -0.039023      -0.020015       0.059037             11.024404      10.291449      -2.357393      -2.175737      11.943882      -3.720681      10.837880           0.008897
          402              N       1.214139      11.260291      12.456531      -0.242779      41.568578 0.57970525E+03  0.14631029E+05                                10.573260                            8.167680      -0.390047       1.891369                    0.996241      30.124918      89.445027       0.562363       0.431540      -1.055789       0.073025       0.032797       0.115452       0.140491       0.054877      -0.060477       0.017275       0.045839       0.043183      -0.091102       0.007825       0.083277             12.481509      15.765822       1.369018       0.280252       7.318251       3.648061      14.360453           0.011149
          403              N       7.146069      10.849115      21.499050      -0.231196      37.706999 0.54164349E+03  0.13376474E+05                                 9.749133                            7.781318      -0.232718       1.951563                    0.996409      29.011571      83.894393       0.591635       0.419203      -1.068544      -0.079713       0.056288      -0.093623       0.135232       0.004911      -0.039519       0.014615       0.056985       0.022448      -0.043458      -0.013440       0.056898             11.208965      13.382287       1.620628       0.911150       8.129216      -3.339877      12.115391          -0.003845
          404              N       4.325565      18.746641      21.778106      -0.215769      34.665156 0.48476326E+03  0.11665453E+05                                 9.264212                            7.365999      -0.143978       1.987470                    0.997406      28.259345      81.147548       0.606414       0.419725      -1.066271       0.001420      -0.084268      -0.092686       0.125275       0.009797       0.001855      -0.042437      -0.017487      -0.009708      -0.041209      -0.006060       0.047269             10.361922      10.912708       0.916560      -0.960917      10.110125       4.354430      10.062932           0.014848
          405              N      13.037773       1.589693      12.627356      -0.225700      36.871298 0.51722918E+03  0.12669997E+05                                 9.736722                            7.648703      -0.193934       1.967233                    0.997222      28.829078      83.953101       0.589507       0.424154      -1.061805       0.010459       0.088981       0.098511       0.133160      -0.006969       0.015740      -0.044434      -0.041645       0.001976      -0.039024      -0.020015       0.059040             11.024444      10.291441      -2.357368       2.175724      11.943976       3.720756      10.837914           0.008900
          406              N      -1.214181       9.115164      12.456531      -0.242780      41.568681 0.57970667E+03  0.14631074E+05                                10.573277                            8.167689      -0.390049       1.891368                    0.996241      30.124965      89.445207       0.562363       0.431540      -1.055789      -0.073025      -0.032797       0.115453       0.140491       0.054878       0.060476      -0.017275       0.045842       0.043185      -0.091103       0.007825       0.083278             12.481534      15.765853       1.369019      -0.280258       7.318266      -3.648075      14.360484           0.011148
          407              N       9.978889       9.526340      21.499050      -0.231196      37.707068 0.54164460E+03  0.13376508E+05                                 9.749145                            7.781326      -0.232721       1.951562                    0.996409      29.011604      83.894514       0.591635       0.419203      -1.068544       0.079714      -0.056288      -0.093623       0.135232       0.004911       0.039519      -0.014615       0.056986       0.022449      -0.043458      -0.013440       0.056898             11.208980      13.382313       1.620632      -0.911151       8.129221       3.339879      12.115407          -0.003846
          408              N      12.799393       1.628814      21.778106      -0.215765      34.664118 0.48474750E+03  0.11664965E+05                                 9.264005                            7.365865      -0.143950       1.987488                    0.997406      28.258759      81.145185       0.606422       0.419723      -1.066273      -0.001427       0.084266      -0.092685       0.125273       0.009799      -0.001858       0.042446      -0.017480      -0.009721      -0.041221      -0.006053       0.047275             10.361658      10.912474       0.916545       0.960885      10.109863      -4.354261      10.062639           0.014851
          409              N      12.649720       1.589693       0.158356      -0.227601      36.917978 0.51805822E+03  0.12695059E+05                                 9.742681                            7.653440      -0.198375       1.965856                    0.997145      28.852881      84.031041       0.589500       0.424000      -1.061928      -0.009168       0.089129       0.097736       0.132591       0.007058      -0.012514      -0.043509      -0.043481       0.000752      -0.036281      -0.021671       0.057952             11.032100      10.294479       2.358304      -2.175511      11.954971       3.726647      10.846850           0.009190
          410              N       9.776644       9.115164      -0.012469      -0.243748      41.642140 0.58094898E+03  0.14670629E+05                                10.586824                            8.177401      -0.393310       1.890108                    0.996223      30.155795      89.568785       0.561916       0.431642      -1.055701       0.074733      -0.033099       0.114505       0.140684      -0.055001      -0.062366      -0.016065       0.047004       0.041759      -0.091454       0.005757       0.085697             12.498948      15.787678      -1.372575       0.282682       7.327580      -3.654736      14.381585           0.010990
          411              N      -1.416428       9.526340       9.030050      -0.232242      37.778679 0.54296696E+03  0.13419725E+05                                 9.767060                            7.795477      -0.288574       1.933596                    0.996256      29.052166      84.093647       0.590463       0.419704      -1.068035      -0.078946      -0.055791      -0.093507       0.134494      -0.004636      -0.037991      -0.015037       0.057064       0.024029      -0.043239      -0.012306       0.055545             11.230447      13.405734      -1.616387       0.921267       8.141853       3.346713      12.143754          -0.003697
          412              N      12.888100       1.628814       9.309106      -0.215257      34.687134 0.48514608E+03  0.11677692E+05                                 9.270525                            7.370747      -0.143940       1.987248                    0.997347      28.268925      81.201982       0.605954       0.419935      -1.066072       0.001467       0.085717      -0.092993       0.126481      -0.010117       0.002296       0.042343      -0.018143      -0.014243      -0.041715      -0.005499       0.047214             10.369334      10.919544      -0.916822      -0.961903      10.117942      -4.358686      10.070516           0.014560
          413              N       4.475238      18.785762       0.158356      -0.227601      36.917999 0.51805886E+03  0.12695082E+05                                 9.742691                            7.653449      -0.198384       1.965853                    0.997145      28.852922      84.031267       0.589499       0.424001      -1.061928       0.009167      -0.089128       0.097737       0.132591       0.007058       0.012513       0.043508      -0.043481       0.000752      -0.036280      -0.021671       0.057951             11.032110      10.294480       2.358316       2.175506      11.954972      -3.726650      10.846877           0.009193
          414              N       7.348314      11.260291      -0.012469      -0.243748      41.642108 0.58094860E+03  0.14670617E+05                                10.586821                            8.177400      -0.393310       1.890108                    0.996223      30.155780      89.568742       0.561916       0.431642      -1.055701      -0.074734       0.033098       0.114505       0.140684      -0.055001       0.062367       0.016065       0.047002       0.041758      -0.091454       0.005757       0.085697             12.498945      15.787668      -1.372580      -0.282689       7.327580       3.654738      14.381587           0.010990
          415              N       1.416386      10.849115       9.030050      -0.232241      37.778501 0.54296403E+03  0.13419633E+05                                 9.767030                            7.795455      -0.288568       1.933600                    0.996256      29.052071      84.093286       0.590464       0.419704      -1.068035       0.078945       0.055790      -0.093507       0.134493      -0.004637       0.037992       0.015038       0.057062       0.024027      -0.043240      -0.012305       0.055544             11.230409      13.405675      -1.616379      -0.921263       8.141841      -3.346711      12.143710          -0.003698
          416              N       4.236858      18.746641       9.309106      -0.215263      34.689163 0.48517635E+03  0.11678630E+05                                 9.270923                            7.370998      -0.143987       1.987214                    0.997347      28.270106      81.206718       0.605940       0.419937      -1.066068      -0.001449      -0.085723      -0.092996       0.126487      -0.010113      -0.002288      -0.042322      -0.018158      -0.014214      -0.041685      -0.005514       0.047199             10.369854      10.919981      -0.916846       0.961959      10.118470       4.359045      10.071110           0.014564
          417              N      -4.087262      18.785762      24.779644      -0.227601      36.918398 0.51806431E+03  0.12695260E+05                                 9.742784                            7.653504      -0.198422       1.965839                    0.997145      28.853126      84.032239       0.589495       0.424002      -1.061926       0.009167      -0.089130      -0.097736       0.132592       0.007058      -0.012514      -0.043511      -0.043490       0.000763      -0.036281      -0.021675       0.057956             11.032226      10.294610       2.358336      -2.175543      11.955125       3.726695      10.846942           0.009369
          418              N      -1.214186      11.260291       0.012469      -0.243747      41.642128 0.58094895E+03  0.14670630E+05                                10.586828                            8.177406      -0.393310       1.890108                    0.996223      30.155785      89.568797       0.561915       0.431643      -1.055701      -0.074734       0.033098      -0.114504       0.140684      -0.055002      -0.062368      -0.016064       0.047005       0.041764      -0.091456       0.005757       0.085699             12.498944      15.787682      -1.372559       0.282672       7.327571      -3.654730      14.381578           0.011006
          419              N       9.978886      10.849115      15.907950      -0.232243      37.778352 0.54296157E+03  0.13419546E+05                                 9.766987                            7.795426      -0.288538       1.933610                    0.996256      29.051946      84.092608       0.590467       0.419703      -1.068037       0.078945       0.055790       0.093507       0.134492      -0.004640      -0.037991      -0.015036       0.057059       0.024022      -0.043238      -0.012303       0.055542             11.230362      13.405591      -1.616375       0.921276       8.141781       3.346686      12.143714          -0.003700
          420              N      -4.325642      18.746641      15.628894      -0.215267      34.685793 0.48513064E+03  0.11677146E+05                                 9.270114                            7.370546      -0.143788       1.987301                    0.997348      28.268020      81.196941       0.605977       0.419925      -1.066085      -0.001471      -0.085706       0.093006       0.126483      -0.010115       0.002305       0.042335      -0.018089      -0.014309      -0.041726      -0.005461       0.047186             10.368877      10.918551      -0.916662      -0.961781      10.117680      -4.358682      10.070400           0.015372
          421              N       4.087220       1.589693      24.779644      -0.227600      36.918193 0.51806167E+03  0.12695180E+05                                 9.742748                            7.653485      -0.198424       1.965840                    0.997145      28.853049      84.031979       0.589495       0.424002      -1.061926      -0.009168       0.089127      -0.097738       0.132591       0.007057       0.012511       0.043511      -0.043486       0.000756      -0.036281      -0.021673       0.057954             11.032167      10.294585       2.358350       2.175540      11.955028      -3.726626      10.846887           0.009371
          422              N       1.214144       9.115164       0.012469      -0.243747      41.641890 0.58094548E+03  0.14670516E+05                                10.586781                            8.177378      -0.393303       1.890112                    0.996223      30.155670      89.568294       0.561917       0.431642      -1.055701       0.074735      -0.033098      -0.114502       0.140682      -0.055000       0.062368       0.016063       0.047000       0.041759      -0.091453       0.005755       0.085698             12.498881      15.787603      -1.372555      -0.282666       7.327541       3.654705      14.381499           0.011006
          423              N       7.146072       9.526340      15.907950      -0.232242      37.778153 0.54295839E+03  0.13419445E+05                                 9.766950                            7.795402      -0.288531       1.933614                    0.996256      29.051835      84.092165       0.590468       0.419703      -1.068037      -0.078944      -0.055790       0.093506       0.134491      -0.004641       0.037991       0.015039       0.057056       0.024019      -0.043240      -0.012301       0.055542             11.230316      13.405531      -1.616366      -0.921270       8.141759      -3.346674      12.143657          -0.003701
          424              N       4.325600       1.628814      15.628894      -0.215271      34.686969 0.48514805E+03  0.11677685E+05                                 9.270341                            7.370688      -0.143809       1.987283                    0.997348      28.268704      81.199655       0.605969       0.419926      -1.066083       0.001460       0.085710       0.093008       0.126486      -0.010111      -0.002301      -0.042322      -0.018098      -0.014293      -0.041708      -0.005469       0.047177             10.369175      10.918799      -0.916672       0.961817      10.117987       4.358892      10.070740           0.015376
          425              N       4.475273       1.589693      12.310644      -0.225704      36.870126 0.51721154E+03  0.12669397E+05                                 9.736411                            7.648495      -0.193806       1.967280                    0.997222      28.828288      83.948944       0.589527       0.424146      -1.061815       0.010461       0.088973      -0.098516       0.133158      -0.006973      -0.015729       0.044423      -0.041597       0.001924      -0.039013      -0.020000       0.059013             11.024061      10.291142      -2.357206      -2.175677      11.943493      -3.720608      10.837549           0.009734
          426              N       7.348319       9.115164      12.481469      -0.242779      41.568295 0.57970042E+03  0.14630865E+05                                10.573196                            8.167633      -0.390020       1.891379                    0.996241      30.124748      89.444172       0.562367       0.431539      -1.055791      -0.073025      -0.032798      -0.115451       0.140489       0.054872      -0.060474       0.017273       0.045839       0.043178      -0.091096       0.007823       0.083274             12.481434      15.765703       1.368984       0.280252       7.318215       3.648053      14.360385           0.011147
          427              N       1.416389       9.526340       3.438950      -0.231196      37.707146 0.54164586E+03  0.13376549E+05                                 9.749159                            7.781335      -0.232720       1.951561                    0.996409      29.011662      83.894754       0.591634       0.419203      -1.068544       0.079714      -0.056288       0.093623       0.135233       0.004911      -0.039518       0.014613       0.056986       0.022449      -0.043457      -0.013440       0.056897             11.208994      13.382341       1.620648       0.911149       8.129248      -3.339885      12.115392          -0.003811
          428              N       4.236893       1.628814       3.159894      -0.215771      34.665595 0.48477004E+03  0.11665666E+05                                 9.264304                            7.366061      -0.144018       1.987454                    0.997406      28.259613      81.148699       0.606410       0.419726      -1.066269      -0.001418       0.084267       0.092689       0.125277       0.009795       0.001856      -0.042436      -0.017492      -0.009705      -0.041207      -0.006062       0.047269             10.362037      10.912817       0.916554      -0.960937      10.110245       4.354501      10.063048           0.015023
          429              N      -4.475315      18.785762      12.310644      -0.225705      36.870333 0.51721426E+03  0.12669481E+05                                 9.736449                            7.648516      -0.193808       1.967277                    0.997222      28.828376      83.949275       0.589526       0.424146      -1.061815      -0.010461      -0.088976      -0.098515       0.133159      -0.006973       0.015731      -0.044423      -0.041600       0.001929      -0.039014      -0.020001       0.059015             11.024119      10.291181      -2.357202       2.175687      11.943578       3.720660      10.837598           0.009737
          430              N       9.776639      11.260291      12.481469      -0.242780      41.568496 0.57970331E+03  0.14630961E+05                                10.573238                            8.167658      -0.390025       1.891377                    0.996241      30.124843      89.444603       0.562365       0.431540      -1.055790       0.073025       0.032797      -0.115452       0.140490       0.054874       0.060474      -0.017275       0.045842       0.043182      -0.091099       0.007824       0.083275             12.481490      15.765773       1.368985      -0.280250       7.318242      -3.648077      14.360454           0.011148
          431              N      -1.416431      10.849115       3.438950      -0.231197      37.707352 0.54164914E+03  0.13376652E+05                                 9.749196                            7.781360      -0.232728       1.951557                    0.996409      29.011770      83.895182       0.591633       0.419203      -1.068544      -0.079715       0.056288       0.093623       0.135233       0.004909       0.039518      -0.014611       0.056988       0.022452      -0.043455      -0.013442       0.056897             11.209043      13.382406       1.620659      -0.911149       8.129270       3.339898      12.115451          -0.003811
          432              N      -4.236935      18.746641       3.159894      -0.215764      34.663785 0.48474274E+03  0.11664822E+05                                 9.263949                            7.365833      -0.143975       1.987484                    0.997406      28.258584      81.144588       0.606423       0.419724      -1.066273       0.001431      -0.084263       0.092687       0.125273       0.009799      -0.001862       0.042453      -0.017479      -0.009728      -0.041231      -0.006050       0.047281             10.361579      10.912421       0.916531       0.960887      10.109778      -4.354194      10.062537           0.015026
          433              O       3.635090      16.152846      15.748098      -0.189570      32.576036 0.34603171E+03  0.74413612E+04                                 8.368555                            5.747574       0.440020       2.280239                    0.999018      22.262082      55.119593       0.795582       0.358001      -1.141221       0.160019      -0.030992      -0.070015       0.177394      -0.085401       0.046649      -0.108317      -0.076209      -0.030379      -0.103379      -0.069618       0.172997             11.394805       5.863736      -2.406786       1.665992      14.934282      -9.007007      13.386398           0.001081
          434              O       3.520017      12.737919      15.529142      -0.192985      36.711336 0.39597598E+03  0.88513007E+04                                 9.223862                            6.296900       0.308316       2.237641                    0.997682      22.892434      58.735438       0.729713       0.375505      -1.122078      -0.162407       0.047783       0.046174       0.175474      -0.005599       0.020030       0.122467      -0.054915       0.299593      -0.106450      -0.069923       0.176373             12.771017       8.948228       2.940503       5.686465      11.124228       8.209027      18.240594           0.001688
          435              O       4.694101      15.922196      18.823202      -0.202898      33.180579 0.36170412E+03  0.78545140E+04                                 8.468640                            5.871375       0.433390       2.275602                    0.998711      22.467326      55.655965       0.789192       0.357402      -1.143224      -0.156863       0.010328       0.042508       0.162849       0.082310       0.051268       0.117435      -0.024310      -0.049225      -0.119626      -0.053373       0.172999             11.400147       5.911470       1.274810       1.261894      14.473359       9.199409      13.815611           0.000585
          436              O       4.723049      12.479151      18.605494      -0.197406      32.611915 0.36620492E+03  0.80069694E+04                                 8.406302                            5.967435       0.253845       2.213299                    0.998079      22.727744      57.193656       0.768209       0.364655      -1.133221       0.163105       0.067836      -0.026947       0.178693      -0.001173       0.021947      -0.141659      -0.082861       0.172881      -0.112629      -0.067150       0.179779             11.312401       8.042586      -3.802548       4.628635      12.125495      -7.617665      13.769124           0.000316
          437              O      13.489868       4.222609      15.748098      -0.189570      32.576029 0.34603162E+03  0.74413588E+04                                 8.368553                            5.747574       0.440012       2.280236                    0.999018      22.262085      55.119603       0.795582       0.358001      -1.141221      -0.160019       0.030992      -0.070014       0.177394      -0.085401      -0.046650       0.108317      -0.076209      -0.030379      -0.103379      -0.069618       0.172997             11.394802       5.863742      -2.406801      -1.665998      14.934321       9.006999      13.386344           0.001080
          438              O      13.604941       7.637536      15.529142      -0.192984      36.711353 0.39597633E+03  0.88513109E+04                                 9.223864                            6.296903       0.308313       2.237640                    0.997682      22.892442      58.735475       0.729712       0.375505      -1.122078       0.162407      -0.047783       0.046174       0.175474      -0.005599      -0.020030      -0.122467      -0.054915       0.299592      -0.106450      -0.069923       0.176373             12.771009       8.948235       2.940500      -5.686465      11.124220      -8.209014      18.240573           0.001689
          439              O      12.430857       4.453259      18.823202      -0.202899      33.179474 0.36169365E+03  0.78542180E+04                                 8.468410                            5.871258       0.433459       2.275628                    0.998711      22.467136      55.654982       0.789208       0.357399      -1.143229       0.156864      -0.010328       0.042508       0.162850       0.082310      -0.051267      -0.117436      -0.024309      -0.049223      -0.119627      -0.053373       0.173000             11.399776       5.911330       1.274766      -1.261850      14.472869      -9.199041      13.815131           0.000583
          440              O      12.401909       7.896304      18.605494      -0.197406      32.611943 0.36620518E+03  0.80069765E+04                                 8.406307                            5.967437       0.253836       2.213295                    0.998079      22.727755      57.193693       0.768209       0.364655      -1.133221      -0.163105      -0.067836      -0.026946       0.178693      -0.001173      -0.021947       0.141659      -0.082861       0.172882      -0.112629      -0.067149       0.179779             11.312409       8.042590      -3.802545      -4.628643      12.125481       7.617673      13.769154           0.000316
          441              O      12.197615       4.222609       3.279098      -0.192898      32.665055 0.34707691E+03  0.74693249E+04                                 8.382439                            5.754938       0.448494       2.282342                    0.999012      22.297349      55.223750       0.795360       0.357838      -1.141372       0.159163       0.031251      -0.068656       0.176134       0.084554       0.045242       0.107090      -0.074418      -0.031468      -0.102854      -0.067725       0.170579             11.416750       5.872890       2.412226       1.669610      14.965460       9.027273      13.411901           0.001078
          442              O      12.082528       7.637536       3.060142      -0.191405      36.594688 0.39469729E+03  0.88140440E+04                                 9.198864                            6.282249       0.315159       2.240049                    0.997701      22.863783      58.599572       0.731472       0.374971      -1.122675      -0.162916      -0.048241       0.047670       0.176469       0.005403       0.019131      -0.123212      -0.055183       0.301226      -0.106476      -0.070843       0.177319             12.732989       8.924258      -2.929378       5.666540      11.090458      -8.180800      18.184250           0.001675
          443              O      13.256625       4.453259       6.354202      -0.200802      33.137646 0.36116160E+03  0.78400235E+04                                 8.463328                            5.868476       0.422611       2.272577                    0.998669      22.446620      55.600462       0.789060       0.357586      -1.143044      -0.158047      -0.009827       0.042060       0.163843      -0.082668       0.051537      -0.117130      -0.024201      -0.053510      -0.119712      -0.053487       0.173198             11.391865       5.908028      -1.273216       1.260089      14.463229      -9.191488      13.804337           0.000595
          444              O      13.285559       7.896304       6.136494      -0.197320      32.654158 0.36662950E+03  0.80191229E+04                                 8.415244                            5.972492       0.260448       2.215098                    0.998090      22.735722      57.236748       0.767523       0.364851      -1.132992       0.162672      -0.068483      -0.027586       0.178643       0.000906       0.021392       0.141479      -0.083816       0.173746      -0.112145      -0.067678       0.179823             11.325955       8.050338       3.808002       4.634447      12.141391       7.629197      13.786136           0.000331
          445              O       4.927343      16.152846       3.279098      -0.192898      32.665347 0.34707972E+03  0.74694039E+04                                 8.382504                            5.754972       0.448493       2.282342                    0.999012      22.297386      55.223987       0.795355       0.357840      -1.141371      -0.159163      -0.031251      -0.068656       0.176134       0.084554      -0.045242      -0.107090      -0.074417      -0.031467      -0.102855      -0.067725       0.170580             11.416859       5.872921       2.412225      -1.669621      14.965540      -9.027385      13.412115           0.001077
          446              O       5.042430      12.737919       3.060142      -0.191406      36.594730 0.39469714E+03  0.88140395E+04                                 9.198875                            6.282247       0.315161       2.240049                    0.997701      22.863781      58.599555       0.731472       0.374971      -1.122675       0.162916       0.048241       0.047670       0.176469       0.005403      -0.019131       0.123212      -0.055183       0.301226      -0.106476      -0.070843       0.177320             12.733036       8.924264      -2.929396      -5.666559      11.090511       8.180858      18.184334           0.001675
          447              O       3.868333      15.922196       6.354202      -0.200796      33.140095 0.36118436E+03  0.78406663E+04                                 8.463840                            5.868731       0.422461       2.272522                    0.998669      22.447022      55.602574       0.789026       0.357594      -1.143033       0.158044       0.009827       0.042060       0.163840      -0.082668      -0.051537       0.117129      -0.024202      -0.053513      -0.119710      -0.053487       0.173197             11.392697       5.908342      -1.273326      -1.260198      14.464332       9.192318      13.805418           0.000590
          448              O       3.839399      12.479151       6.136494      -0.197320      32.654140 0.36662946E+03  0.80191223E+04                                 8.415243                            5.972494       0.260461       2.215103                    0.998090      22.735707      57.236719       0.767523       0.364851      -1.132992      -0.162672       0.068483      -0.027586       0.178643       0.000906      -0.021392      -0.141479      -0.083816       0.173745      -0.112144      -0.067679       0.179823             11.325955       8.050338       3.808016      -4.634437      12.141443      -7.629193      13.786085           0.000331
          449              O      -3.635157      16.152846      21.658902      -0.192898      32.665190 0.34707794E+03  0.74693541E+04                                 8.382470                            5.754951       0.448486       2.282339                    0.999012      22.297370      55.223862       0.795358       0.357839      -1.141372      -0.159163      -0.031251       0.068656       0.176134       0.084553       0.045243       0.107090      -0.074418      -0.031469      -0.102853      -0.067726       0.170579             11.416813       5.872917       2.412251       1.669617      14.965601       9.027339      13.411921           0.001063
          450              O      -3.520070      12.737919      21.877858      -0.191405      36.594580 0.39469687E+03  0.88140319E+04                                 9.198840                            6.282245       0.315160       2.240049                    0.997701      22.863775      58.599534       0.731472       0.374971      -1.122675       0.162916       0.048241      -0.047670       0.176469       0.005403       0.019132      -0.123212      -0.055183       0.301225      -0.106476      -0.070843       0.177319             12.732915       8.924228      -2.929351       5.666505      11.090384      -8.180720      18.184134           0.001670
          451              O      -4.694167      15.922196      18.583798      -0.200805      33.136299 0.36115071E+03  0.78397167E+04                                 8.463034                            5.868356       0.422679       2.272601                    0.998670      22.446432      55.599483       0.789076       0.357582      -1.143048       0.158048       0.009827      -0.042060       0.163844      -0.082672       0.051533      -0.117130      -0.024204      -0.053510      -0.119713      -0.053486       0.173199             11.391307       5.907844      -1.273119       1.260013      14.462393      -9.190893      13.803684           0.000576
          452              O      -4.723101      12.479151      18.801506      -0.197321      32.653815 0.36662579E+03  0.80190172E+04                                 8.415166                            5.972447       0.260457       2.215102                    0.998090      22.735670      57.236423       0.767529       0.364849      -1.132994      -0.162673       0.068483       0.027586       0.178643       0.000906       0.021391       0.141479      -0.083816       0.173747      -0.112144      -0.067679       0.179823             11.325841       8.050257       3.807925       4.634397      12.141201       7.629115      13.786065           0.000321
          453              O       3.635115       4.222609      21.658902      -0.192898      32.665124 0.34707740E+03  0.74693388E+04                                 8.382458                            5.754946       0.448500       2.282344                    0.999012      22.297353      55.223790       0.795358       0.357839      -1.141372       0.159163       0.031251       0.068656       0.176134       0.084553      -0.045242      -0.107091      -0.074418      -0.031468      -0.102854      -0.067726       0.170580             11.416791       5.872901       2.412226      -1.669607      14.965519      -9.027323      13.411953           0.001063
          454              O       3.520028       7.637536      21.877858      -0.191406      36.594467 0.39469554E+03  0.88139926E+04                                 9.198817                            6.282229       0.315170       2.240053                    0.997701      22.863747      58.599386       0.731474       0.374970      -1.122675      -0.162917      -0.048241      -0.047670       0.176470       0.005402      -0.019132       0.123212      -0.055183       0.301226      -0.106476      -0.070843       0.177319             12.732892       8.924197      -2.929345      -5.666486      11.090372       8.180716      18.184108           0.001670
          455              O       4.694125       4.453259      18.583798      -0.200801      33.137741 0.36116407E+03  0.78400939E+04                                 8.463335                            5.868505       0.422589       2.272569                    0.998669      22.446670      55.600724       0.789056       0.357587      -1.143042      -0.158047      -0.009827      -0.042060       0.163842      -0.082672      -0.051534       0.117130      -0.024204      -0.053512      -0.119712      -0.053487       0.173199             11.391798       5.908027      -1.273186      -1.260077      14.463054       9.191383      13.804313           0.000572
          456              O       4.723059       7.896304      18.801506      -0.197321      32.653710 0.36662491E+03  0.80189924E+04                                 8.415145                            5.972439       0.260469       2.215106                    0.998090      22.735645      57.236324       0.767530       0.364849      -1.132994       0.162673      -0.068483       0.027586       0.178643       0.000906      -0.021391      -0.141479      -0.083816       0.173747      -0.112144      -0.067679       0.179823             11.325804       8.050231       3.807916      -4.634368      12.141195      -7.629081      13.785984           0.000320
          457              O       4.927368       4.222609       9.189902      -0.189569      32.575669 0.34602955E+03  0.74413015E+04                                 8.368479                            5.747556       0.440055       2.280253                    0.999018      22.261989      55.119279       0.795584       0.358001      -1.141221      -0.160019       0.030991       0.070014       0.177394      -0.085402       0.046648      -0.108315      -0.076216      -0.030375      -0.103378      -0.069618       0.172996             11.394620       5.863718      -2.406821       1.666015      14.934076      -9.006788      13.386066           0.001064
          458              O       5.042441       7.637536       9.408858      -0.192984      36.711372 0.39597681E+03  0.88513253E+04                                 9.223867                            6.296910       0.308315       2.237641                    0.997682      22.892445      58.735516       0.729711       0.375506      -1.122078       0.162407      -0.047783      -0.046174       0.175475      -0.005599       0.020031       0.122466      -0.054917       0.299595      -0.106449      -0.069924       0.176373             12.771007       8.948228       2.940475       5.686432      11.124243       8.209033      18.240551           0.001685
          459              O       3.868357       4.453259       6.114798      -0.202898      33.180858 0.36170700E+03  0.78545948E+04                                 8.468694                            5.871406       0.433373       2.275596                    0.998711      22.467374      55.656212       0.789188       0.357403      -1.143223       0.156863      -0.010328      -0.042508       0.162848       0.082310       0.051267       0.117434      -0.024311      -0.049225      -0.119625      -0.053373       0.172999             11.400216       5.911522       1.274847       1.261927      14.473476       9.199474      13.815650           0.000583
          460              O       3.839409       7.896304       6.332506      -0.197405      32.612124 0.36620733E+03  0.80070381E+04                                 8.406349                            5.967464       0.253833       2.213294                    0.998079      22.727784      57.193883       0.768206       0.364656      -1.133220      -0.163105      -0.067836       0.026946       0.178693      -0.001173       0.021947      -0.141659      -0.082861       0.172881      -0.112629      -0.067149       0.179779             11.312452       8.042638      -3.802586       4.628661      12.125578      -7.617697      13.769141           0.000321
          461              O      -4.927410      16.152846       9.189902      -0.189568      32.575623 0.34602903E+03  0.74412872E+04                                 8.368467                            5.747549       0.440046       2.280250                    0.999018      22.261988      55.119252       0.795585       0.358001      -1.141221       0.160019      -0.030991       0.070014       0.177393      -0.085402      -0.046648       0.108314      -0.076216      -0.030376      -0.103377      -0.069619       0.172996             11.394596       5.863720      -2.406837      -1.666016      14.934096       9.006758      13.385971           0.001064
          462              O      -5.042483      12.737919       9.408858      -0.192984      36.711417 0.39597763E+03  0.88513497E+04                                 9.223876                            6.296920       0.308309       2.237639                    0.997682      22.892461      58.735607       0.729710       0.375506      -1.122077      -0.162407       0.047783      -0.046174       0.175475      -0.005599      -0.020031      -0.122466      -0.054918       0.299594      -0.106449      -0.069924       0.176373             12.771000       8.948247       2.940473      -5.686436      11.124228      -8.209011      18.240526           0.001685
          463              O      -3.868399      15.922196       6.114798      -0.202901      33.178858 0.36168820E+03  0.78540636E+04                                 8.468278                            5.871197       0.433500       2.275642                    0.998711      22.467034      55.654450       0.789216       0.357396      -1.143232      -0.156865       0.010328      -0.042509       0.162851       0.082311      -0.051267      -0.117436      -0.024310      -0.049223      -0.119627      -0.053373       0.173000             11.399545       5.911269       1.274762      -1.261843      14.472578      -9.198807      13.814787           0.000583
          464              O      -3.839451      12.479151       6.332506      -0.197405      32.612208 0.36620806E+03  0.80070584E+04                                 8.406364                            5.967470       0.253819       2.213289                    0.998079      22.727809      57.193972       0.768205       0.364656      -1.133220       0.163105       0.067836       0.026946       0.178692      -0.001172      -0.021947       0.141659      -0.082861       0.172881      -0.112630      -0.067149       0.179778             11.312478       8.042657      -3.802584      -4.628684      12.125556       7.617721      13.769220           0.000320

******************************************************
Auxiliary information for the entire system
The total spin magnetic moment of the unit cell is   4.580519
The total net atomic charge of the unit cell is   -0.000004
Accuracy of reproducing the electrostatic potential in the unit cell:
  The inner radius (bohr) =    5.0000
  The outer radius (bohr) =   12.0000
  Valid grid points have density less than (e/(bohr^3)) =    0.0001
  The number of valid grid points were=       423867
  The rms potential error without charges in kcal/mol is=      5.90598
  The rms potential error with partial charges in kcal/mol is=      1.61255
  The RRMSE value at monopole order=      0.27304
  The rms potential error with partial charges and cloud penetration in kcal/mol is=      1.60119
  The RRMSE value at monopole order with cloud penetration is=      0.27111
  The rms potential error with partial charges and atomic dipoles in kcal/mol is=      0.68765
  The RRMSE value at dipole order=      0.11643
  The rms potential error with partial charges, atomic dipoles and cloud penetration in kcal/mol is=      0.67147
  The RRMSE value at dipole order with cloud penetration=      0.11369

******************************************************
The electron densities and ab initio electrostatic potential were computed in VASP using the PBE functional and
projector augmented wave method. See the main text of the journal article for a description of computational details.
The atomic charges, dipoles, and quadrupoles were computed with the DDEC6 method as described in
(a) T. A. Manz and N. Gabaldon Limas, RSC Adv. 6 (2016) 47771-47801 DOI: 10.1039/c6ra04656h
(b) N. Gabaldon Limas and T. A. Manz, RSC Adv. 8 (2018) 2678-2707 DOI: 10.1039/c7ra11829e.
For each atom in the material, the electron cloud parameters were fit to the spherically averaged atom-in-material
electron density using radial positions for which this density was between 10^-4 and 10^-2 electrons per cubic bohr.
The polarizabilities, dispersion coefficients, and quantum Drude oscillator (QDO) parameters were fit using the MCLF method.
The magnetic structure of the system was optimized in VASP from the default ferromagnetic initial guess using spin polarization.
The atomic spin moments (ASMs) were computed on this optimized magnetic structure using the DDEC6 partition as inputs
to the method of T. A. Manz and D. S. Sholl, J. Chem. Theory Comput. 7 (2011) 4146-4164 DOI: 10.1021/ct200539n.
The RMSE and RRMSE were computed using a uniform grid with Ewald summation.
