# Supplementary material for: A collection of forcefield precursors for metal–organic frameworks
Source: RSC Adv. 2019 Nov 13;9(63):36492–507. doi: 10.1039/c9ra07327b (PMC9075174; doi:10.1039/c9ra07327b)
Supplement: RA-009-C9RA07327B-s5920 [file RA-009-C9RA07327B-s5920.xyz]

  218
jmolscript: load "" {1 1 1} spacegroup "x,y,z" unitcell [{     18.852300     0.000000     0.000000 }, {      9.278247    16.411074     0.000000 }, {      9.278247     5.412835    15.492726 }]
Ni    10.351059     4.891256     2.256825     0.973841
Ni     8.353338     7.168145     3.873181     0.973712
Ni     9.352199     4.308531     5.489538     0.973871
Ni    27.057735    16.932653    13.235901     0.976898
Ni    29.055456    14.655764    11.619544     0.976877
Ni    28.056596    17.515378    10.003188     0.962762
H     24.777903     9.700637    13.246281     0.114285
H     26.392459    11.237557    12.576995     0.115735
H     23.976982    14.256284    13.706415     0.115740
H     22.344501    12.757299    14.324574     0.116909
H     12.654313     5.809649     0.554640     0.098396
H     25.865515    13.840278     4.788802     0.114736
H     26.551388    15.307238     6.460467     0.115828
H     27.157482    12.189783     8.937754     0.116197
H     26.431664    10.724815     7.318764     0.117393
H      8.351734     9.814925     5.301611     0.098271
H     20.639039    18.044544    11.486307     0.114641
H     22.771552    17.626796    12.319816     0.116085
H     24.210588    17.509469     8.559731     0.115652
H     22.102277    17.867647     7.710730     0.117112
H     11.285224     3.213824     7.517071     0.098247
H     16.621852    15.940719     9.992808     0.114637
H     14.489339    15.291638    10.662094     0.116082
H     31.902603    18.880010     9.532674     0.115652
H      5.880367     3.152291     8.914515     0.117110
H      7.419173     2.755522     7.191723     0.098250
H     22.057041    11.618453     2.957561     0.114305
H     20.442485    11.743366     1.285896     0.115751
H     32.136209    15.094322    14.301335     0.115753
H      5.638143     9.592326     0.427599     0.116919
H      6.050084     8.472166     2.444752     0.098379
H     20.969429     7.239051    11.752782     0.114723
H     20.283556     5.177085    10.919273     0.115815
H     28.955709    20.277724    14.679358     0.116183
H     11.125033     0.465395     0.035633     0.117385
H     10.352663     2.669777     0.229292     0.098283
H     12.630891    12.123272     2.246445     0.114762
H     11.016335    10.586352     2.915731     0.115672
H     13.431812     7.567625     1.786311     0.115589
H     15.064293     9.066610     1.168152     0.117715
H     24.754481    16.014260    14.938086     0.097625
H     11.543279     7.983631    10.703924     0.114852
H     10.857406     6.516671     9.032259     0.115708
H     10.251312     9.634126     6.554972     0.115612
H     10.977130    11.099094     8.173962     0.117514
H     29.057060    12.008984    10.191115     0.097394
H     16.769755     3.779365     4.006419     0.114884
H     14.637242     4.197113     3.172910     0.115989
H     13.198206     4.314440     6.932995     0.115814
H     15.306517     3.956262     7.781996     0.117588
H     26.123570    18.610085     7.975655     0.098396
H     20.786942     5.883190     5.499918     0.114881
H     22.919455     6.532271     4.830632     0.115986
H      5.506191     2.943899     5.960052     0.115814
H     31.528427    18.671618     6.578211     0.117588
H     29.989621    19.068387     8.301003     0.098399
H     15.351753    10.205456    12.535165     0.114774
H     16.966309    10.080543    14.206830     0.115687
H      5.272585     6.729587     1.191391     0.115600
H     31.770651    12.231583    15.065127     0.117722
H     31.358710    13.351743    13.047974     0.097617
H     16.439365    14.584858     3.739944     0.114843
H     17.125238    16.646824     4.573453     0.115697
H      8.453085     1.546185     0.813368     0.115598
H     26.283761    21.358514    15.457093     0.117506
H     27.056131    19.154132    15.263434     0.097399
H     22.559637     8.647385    13.007693     0.124764
H     24.275307    12.191082     3.873181     0.124760
H     18.630446    17.353374    10.231396     0.124799
H     14.849157    13.176524     2.485033     0.123984
H     13.133487     9.632827    11.619544     0.123973
H     18.778349     4.470535     5.261330     0.124715
C     24.617105    10.630765    13.348533    -0.157092
C     25.607879    11.545319    13.019157    -0.097787
C     24.163116    13.325539    13.681781    -0.095300
C     23.176742    12.435549    13.995974    -0.148864
C     23.361626    11.085042    13.844610     0.071562
C     25.490982    12.866860    13.310730    -0.017463
C     22.429746    10.097173    14.442319     0.039182
C     12.418512     5.018680     0.085985     0.028519
C     26.541641    13.892678    12.996848     0.607299
C     26.137464    13.501810     5.633155    -0.156369
C     26.616984    14.368863     6.605169    -0.098137
C     26.961612    12.514344     8.067217    -0.094432
C     26.478833    11.654188     7.123400    -0.148172
C     26.057679    12.104680     5.898391     0.072773
C     27.178504    13.917112     7.756588    -0.016994
C     25.806610    11.176124     4.768661     0.038511
C      7.623443     9.955797     4.709479     0.028291
C     27.732175    14.811037     8.828530     0.606165
C     21.369586    17.943922    10.888288    -0.156413
C     22.653327    17.768991    11.386224    -0.097746
C     23.491975    17.690741     9.153257    -0.095732
C     22.231783    17.848614     8.652533    -0.148446
C     21.147147    17.978027     9.481858     0.072082
C     23.746206    17.796163    10.579983    -0.016817
C     19.828571    18.435087     8.977880     0.038822
C     10.480628     2.832087     7.845362     0.028313
C     25.156276    17.634991    11.070327     0.606505
C     15.891305    16.538462     9.890556    -0.156415
C     14.607564    16.126087    10.219932    -0.097745
C     32.621216    18.259908     9.557308    -0.095732
C     15.029108    18.680542     9.243115    -0.148440
C     16.113744    17.854940     9.394479     0.072073
C     13.514685    16.878250     9.928359    -0.016819
C     17.432320    18.179965     8.796770     0.038831
C     17.502016    18.982584     7.660378     0.028320
C     30.956915    16.468503    10.242241     0.606516
C     22.217839    11.215140     2.113208    -0.157058
C     21.227065    11.224439     1.141194    -0.097766
C     31.950075    15.424563    15.171872    -0.095274
C     23.658202    10.008661     0.622963    -0.148861
C     23.473318    10.596990     1.847972     0.071592
C     21.343962    10.513300    -0.010225    -0.017425
C     24.405198    10.358555     2.977702     0.039172
C     25.138185     9.175479     3.036884     0.028567
C     29.571550    15.884109    14.410559     0.607294
C     20.697480     6.553583    12.350801    -0.156407
C     20.217960     5.349983    11.852865    -0.098165
C     29.151579    20.992496    14.085832    -0.094456
C     20.356111     5.756128    14.586556    -0.148182
C     20.777265     6.764002    13.757231     0.072745
C     19.656440     4.411996    12.659106    -0.017025
C     21.028334     8.136777    14.261209     0.038512
C     20.359201     8.595146    15.393727     0.028295
C     28.381016    19.516272    12.168762     0.606150
C     12.791689    11.193144     2.144193    -0.156730
C     11.800915    10.278590     2.473569    -0.097719
C     13.245678     8.498370     1.810945    -0.094915
C     14.232052     9.388360     1.496752    -0.147904
C     14.047168    10.738867     1.648116     0.073919
C     11.917812     8.957049     2.181996    -0.018952
C     14.979048    11.726736     1.050407     0.037147
C     24.990282    16.805229    15.406741     0.029876
C     10.867153     7.931231     2.495878     0.607448
C     11.271330     8.322099     9.859571    -0.156575
C     10.791810     7.455046     8.887557    -0.097672
C     10.447182     9.309565     7.425509    -0.094998
C     10.929961    10.169721     8.369326    -0.148144
C     11.351115     9.719229     9.594335     0.074020
C     10.230290     7.906797     7.736138    -0.018927
C     11.602184    10.647785    10.724065     0.037115
C     29.785351    11.868112    10.783247     0.029525
C      9.676619     7.012872     6.664196     0.607444
C     16.039208     3.879987     4.604438    -0.156271
C     14.755467     4.054918     4.106502    -0.097337
C     13.916819     4.133168     6.339469    -0.094628
C     15.177011     3.975295     6.840193    -0.147946
C     16.261647     3.845882     6.010868     0.073181
C     13.662588     4.027746     4.912743    -0.018329
C     17.580223     3.388822     6.514846     0.038242
C     26.928166    18.991822     7.647364     0.028836
C     12.252518     4.188918     4.422399     0.607312
C     21.517489     5.285447     5.602170    -0.156274
C     22.801230     5.697822     5.272794    -0.097338
C      4.787578     3.564001     5.935418    -0.094629
C     22.379686     3.143367     6.249611    -0.147941
C     21.295050     3.968969     6.098247     0.073171
C      5.041809     4.945659     5.564367    -0.018332
C     19.976474     3.643944     6.695956     0.038253
C     19.906778     2.841325     7.832348     0.028836
C      6.451879     5.355406     5.250485     0.607318
C     15.190955    10.608769    13.379518    -0.156693
C     16.181729    10.599470    14.351532    -0.097699
C      5.458719     6.399346     0.320854    -0.094891
C     13.750592    11.815248    14.869763    -0.147896
C     13.935476    11.226919    13.644754     0.073955
C      6.786585     5.897774     0.010225    -0.018909
C     13.003596    11.465354    12.515024     0.037148
C     12.270609    12.648430    12.455842     0.029818
C      7.837244     5.939800     1.082167     0.607439
C     16.711314    15.270326     3.141925    -0.156609
C     17.190834    16.473926     3.639861    -0.097692
C      8.257215     0.831413     1.406894    -0.095023
C     17.052683    16.067781     0.906170    -0.148157
C     16.631529    15.059907     1.735495     0.073992
C      8.474107     1.000839     2.833620    -0.018968
C     16.380460    13.687132     1.231517     0.037106
C     17.049593    13.228763     0.098999     0.029576
C      9.027778     2.307637     3.323964     0.607442
C     22.080934     8.918027    13.782329    -0.157831
C     24.754010    11.370528     3.873181    -0.157811
C     18.630446    17.903286     9.456760    -0.157725
C     15.327860    12.905882     1.710397    -0.158902
C     12.654784    10.453381    11.619544    -0.158843
C     18.778348     3.920623     6.035966    -0.157891
N     11.406219     4.294599     0.549062    -0.156260
N      7.298085     8.976973     3.873181    -0.156202
N      9.352198     3.096305     7.197146    -0.156273
N     26.002482    17.529255    14.943509    -0.161612
N     30.110709    12.846936    11.619544    -0.161564
N     28.056596    18.727604     8.295580    -0.154109
O     27.376898    13.590944    12.109734    -0.524930
O     26.484910    14.963585    13.651880    -0.549737
O     27.327592    15.999279     8.836276    -0.513462
O     28.550033    14.283478     9.623462    -0.546309
O     25.304690    17.086316    12.189522    -0.520416
O     26.060588    18.063244    10.310099    -0.546883
O     30.808501    15.592906    11.129355    -0.520491
O     30.052603    17.044940     9.587209    -0.546886
O     28.736293    16.821101    14.402813    -0.524825
O     29.628281    14.912517    13.615627    -0.549685
O     28.785599    19.117043    11.049567    -0.513473
O     27.563158    18.939827    12.928990    -0.546368
O     10.031896     8.232965     3.382992    -0.516357
O     10.923884     6.860324     1.840846    -0.545790
O     10.081202     5.824630     6.656450    -0.516336
O      8.858761     7.540431     5.869264    -0.545835
O     12.104104     4.737593     3.303204    -0.516272
O     11.348206     3.760665     5.182627    -0.545825
O      6.600293     6.231003     4.363371    -0.516336
O      7.356191     4.778969     5.905517    -0.545826
O      8.672501     5.002808     1.089913    -0.516254
O      7.780513     6.911392     1.877099    -0.545723
O      8.623195     2.706866     4.443159    -0.516365
O      9.845636     2.884082     2.563736    -0.545901
O      9.352199     5.455977     3.873181    -0.721884
O     28.056596    16.367932    11.619544    -0.711030

The following XYZ coordinates are in angstroms. Other properties are in atomic units.
The sperically averaged electron density of each atom fit to a function of the form exp(a - br)
eigen_1, eigen_2 and eigen_3 are the three eigenvalues of traceless quadrupole moment tensor
  atom number  atomic symbol              X              Y              Z     net charge C6 coefficient C8 coefficient C10 coefficient fluctuating dipole atomic polarizability isotropic forcefield polarizability              a              b squared Pearson coefficient          <r^3>          <r^4>         wp_QDO          m_QDO          q_QDO       dipole_x       dipole_y       dipole_z         dipole            Qxy            Qxz            Qyz     Q(x^2-y^2)  Q(3z^2 - R^2)        eigen_1        eigen_2        eigen_3 static polarizability      alpha(xx)      alpha(xy)      alpha(xz)      alpha(yy)      alpha(yz)      alpha(zz) atomic spin moment
            1             Ni      10.351059       4.891256       2.256825       0.973841      89.143848 0.15674992E+04  0.47117058E+05                                16.065634                           12.759799       0.655274       2.130119                    0.992030      42.256289     107.554842       0.523147       0.389504      -1.166276      -0.032822       0.018562       0.053180       0.065192       0.031930       0.019513       0.001369      -0.003007      -0.078939      -0.037914      -0.010121       0.048035             20.666214      20.909234      -1.106924      -0.458692      19.227719       0.380227      21.861689           1.254278
            2             Ni       8.353338       7.168145       3.873181       0.973712      89.146579 0.15675218E+04  0.47118115E+05                                16.066198                           12.760075       0.655233       2.130081                    0.992035      42.258293     107.561927       0.523128       0.389515      -1.166263       0.032840      -0.056361       0.000013       0.065231       0.028938       0.023783       0.013860       0.032676       0.027959      -0.037891      -0.010215       0.048107             20.667111      20.910760      -0.798767      -0.893969      21.813016      -0.523014      19.277555           1.254103
            3             Ni       9.352199       4.308531       5.489538       0.973871      89.141950 0.15674247E+04  0.47114008E+05                                16.065064                           12.759223       0.655542       2.130212                    0.992032      42.255351     107.549659       0.523178       0.389487      -1.166295       0.000001       0.037780      -0.053221       0.065267       0.015091       0.010721       0.016407       0.056456      -0.079383      -0.038109      -0.010008       0.048117             20.665746      18.680247       0.150411       0.106901      21.453646      -0.586428      21.863345           1.255236
            4             Ni      27.057735      16.932653      13.235901       0.976898      89.026154 0.15646659E+04  0.46998748E+05                                16.037662                           12.737178       0.679681       2.138268                    0.992090      42.155483     107.171953       0.524427       0.388827      -1.167078       0.032270      -0.018586      -0.051619       0.063650       0.036374       0.020332       0.000237      -0.002057      -0.083727      -0.041217      -0.011760       0.052976             20.632769      20.880897      -1.108644      -0.441167      19.196300       0.372807      21.821110          -1.467167
            5             Ni      29.055456      14.655764      11.619544       0.976877      89.026926 0.15646822E+04  0.46999408E+05                                16.037802                           12.737279       0.679529       2.138220                    0.992093      42.156319     107.174645       0.524423       0.388829      -1.167075      -0.032264       0.054850       0.000523       0.063638       0.031154       0.027707       0.013580       0.035983       0.030380      -0.041154      -0.011874       0.053028             20.632952      20.881401      -0.781999      -0.901485      21.768037      -0.525860      19.249417          -1.467487
            6             Ni      28.056596      17.515378      10.003188       0.962762      89.564070 0.15770656E+04  0.47487840E+05                                16.125261                           12.806753       0.659109       2.129260                    0.992023      42.444249     108.210397       0.521571       0.389995      -1.165637      -0.000001      -0.034895       0.049154       0.060281       0.015229       0.010810       0.021125       0.056253      -0.085801      -0.043593      -0.006032       0.049625             20.743352      18.767186       0.143186       0.101682      21.525580      -0.589196      21.937290           1.134384
            7              H      24.777903       9.700637      13.246281       0.114285       1.252390 0.92895668E+01  0.92725256E+02                                 1.784084                            1.681174      -0.965971       2.415647                    0.998243       3.304676       8.717288       0.537827       1.140936      -0.744868       0.011612      -0.037376      -0.003789       0.039321      -0.004019      -0.011950       0.001590      -0.008772      -0.050106      -0.022168       0.006461       0.015707              1.815462       1.621441       0.028859      -0.115272       2.402595       0.075312       1.422350          -0.000081
            8              H      26.392459      11.237557      12.576995       0.115735       1.188764 0.85727393E+01  0.84403377E+02                                 1.760546                            1.640467      -0.985770       2.407277                    0.998191       3.339124       8.931167       0.528469       1.177190      -0.734389       0.029317      -0.012092      -0.023959       0.039746      -0.003680      -0.009932       0.008787      -0.004012      -0.024978      -0.015925       0.000533       0.015392              1.830076       2.256699      -0.124858      -0.519792       1.581298       0.103118       1.652232          -0.000098
            9              H      23.976982      14.256284      13.706415       0.115740       1.133698 0.81974008E+01  0.80852541E+02                                 1.788477                            1.666309      -0.984561       2.412900                    0.997486       3.504004       9.786914       0.488903       1.270183      -0.711268      -0.012360       0.041412      -0.003990       0.043400      -0.007198      -0.005771      -0.001657      -0.008689      -0.046801      -0.017658       0.001386       0.016273              1.867505       1.535991       0.060076      -0.064572       2.588842       0.001078       1.477682           0.000004
           10              H      22.344501      12.757299      14.324574       0.116909       1.285802 0.97659890E+01  0.99573299E+02                                 1.876514                            1.770984      -1.032957       2.387347                    0.997188       3.455787       9.479909       0.498810       1.204326      -0.728475      -0.032681       0.015809       0.012861       0.038515      -0.004998      -0.007848      -0.001241       0.002360      -0.053800      -0.020200       0.005130       0.015070              1.925389       2.317705      -0.096637      -0.439533       1.755112       0.038391       1.703348          -0.000036
           11              H      12.654313       5.809649       0.554640       0.098396       1.226063 0.87332578E+01  0.88356068E+02                                 1.929884                            1.748155      -1.493206       2.158061                    0.992225       3.986754      11.636842       0.461351       1.312244      -0.698761       0.011290       0.034233       0.022730       0.042614       0.011163       0.003213       0.005539       0.000406       0.002331      -0.011818      -0.001923       0.013741              2.061515       1.659167       0.344809      -0.037021       2.540783       0.497228       1.984596           0.000213
           12              H      25.865515      13.840278       4.788802       0.114736       1.248544 0.92531969E+01  0.92265780E+02                                 1.780076                            1.677614      -0.963495       2.417231                    0.998268       3.298557       8.694784       0.538560       1.140574      -0.744975      -0.008163       0.017874      -0.034130       0.039383       0.000544       0.009121      -0.004997      -0.029962       0.025784      -0.022116       0.006425       0.015690              1.811291       1.498756      -0.031643       0.347902       1.691628      -0.122191       2.243489          -0.000068
           13              H      26.551388      15.307238       6.460467       0.115828       1.187211 0.85582378E+01  0.84218986E+02                                 1.758628                            1.638789      -0.983134       2.408682                    0.998213       3.335790       8.917984       0.528917       1.176774      -0.734506      -0.008852       0.038629      -0.003633       0.039797      -0.004044       0.009758      -0.005726      -0.019997      -0.002561      -0.015903       0.000522       0.015381              1.827976       1.384379      -0.039509       0.077191       2.576400       0.017537       1.523151           0.000042
           14              H      27.157482      12.189783       8.937754       0.116197       1.131857 0.81805792E+01  0.80646964E+02                                 1.786843                            1.664843      -0.983789       2.413732                    0.997492       3.500095       9.774291       0.489000       1.270556      -0.711200       0.002491      -0.015747       0.040520       0.043544       0.003310       0.003979      -0.007896      -0.022164       0.030407      -0.017641       0.001365       0.016276              1.865755       1.547289      -0.048324       0.339853       1.585049      -0.102837       2.464926          -0.000002
           15              H      26.431664      10.724815       7.318764       0.117393       1.282612 0.97354499E+01  0.99180758E+02                                 1.873278                            1.768131      -1.031646       2.388397                    0.997207       3.450246       9.459756       0.499264       1.204216      -0.728517      -0.001046      -0.037066       0.010657       0.038582       0.006524       0.005032      -0.005333      -0.028904       0.017117      -0.020150       0.005066       0.015084              1.921916       1.489405       0.020081       0.066390       2.553739       0.023820       1.722604           0.000005
           16              H       8.351734       9.814925       5.301611       0.098271       1.226708 0.87386484E+01  0.88423669E+02                                 1.930484                            1.748625      -1.493061       2.158014                    0.992224       3.987940      11.640916       0.461319       1.312140      -0.698779       0.034090      -0.006338       0.024760       0.042607       0.001606       0.008068       0.006348       0.013682      -0.011635      -0.011839      -0.001887       0.013726              2.062240       2.254670      -0.257520       0.656083       1.760601       0.017207       2.171450           0.000210
           17              H      20.639039      18.044544      11.486307       0.114641       1.249063 0.92580570E+01  0.92326655E+02                                 1.780569                            1.678054      -0.963761       2.417036                    0.998265       3.299435       8.697774       0.538488       1.140573      -0.744972      -0.026898       0.005830       0.028159       0.039375      -0.006175      -0.004053      -0.000579       0.027931       0.040774      -0.022121       0.006429       0.015693              1.811787       2.233054      -0.096833      -0.304074       1.374025       0.005720       1.828283           0.000064
           18              H      22.771552      17.626796      12.319816       0.116085       1.186293 0.85503555E+01  0.84126180E+02                                 1.758124                            1.638352      -0.983147       2.408876                    0.998217       3.334503       8.915170       0.528807       1.177231      -0.734399       0.003834      -0.012334       0.037697       0.039848       0.001351      -0.004314      -0.005641       0.016746       0.038314      -0.015884       0.000494       0.015390              1.827452       1.635501      -0.082349       0.266506       1.396775      -0.222687       2.450079          -0.000029
           19              H      24.210588      17.509469       8.559731       0.115652       1.133984 0.81998797E+01  0.80879822E+02                                 1.788471                            1.666323      -0.984248       2.412978                    0.997484       3.504109       9.786081       0.489025       1.269820      -0.711348       0.029885      -0.014081      -0.028125       0.043387      -0.006465      -0.005606       0.005217       0.019118       0.034160      -0.017647       0.001375       0.016272              1.867473       2.385197      -0.167715      -0.386376       1.470836       0.037149       1.746386           0.000002
           20              H      22.102277      17.867647       7.710730       0.117112       1.284483 0.97533091E+01  0.99410212E+02                                 1.875174                            1.769797      -1.032284       2.387842                    0.997199       3.453462       9.471451       0.499000       1.204277      -0.728493      -0.002408       0.000155      -0.038467       0.038543      -0.005163       0.000189       0.005050       0.022373       0.042830      -0.020177       0.005103       0.015075              1.923975       1.807232      -0.109492       0.240595       1.513379      -0.139351       2.451315          -0.000002
           21              H      11.285224       3.213824       7.517071       0.098247       1.226738 0.87391562E+01  0.88430065E+02                                 1.930509                            1.748677      -1.492956       2.158053                    0.992224       3.988018      11.641215       0.461312       1.312143      -0.698779       0.035307       0.019177      -0.014132       0.042592       0.007992       0.003487      -0.003275       0.009405      -0.026244      -0.011840      -0.001899       0.013739              2.062218       2.623654       0.325636      -0.325652       1.768389      -0.343678       1.794612           0.000220
           22              H      16.621852      15.940719       9.992808       0.114637       1.249051 0.92579283E+01  0.92324738E+02                                 1.780525                            1.678015      -0.963790       2.417016                    0.998264       3.299452       8.697693       0.538508       1.140537      -0.744981       0.026898      -0.028506       0.003782       0.039375      -0.005863      -0.004494      -0.011149      -0.002324      -0.049990      -0.022121       0.006429       0.015692              1.811742       2.232992      -0.318986       0.008877       1.782383      -0.136962       1.419850           0.000063
           23              H      14.489339      15.291638      10.662094       0.116082       1.186293 0.85503248E+01  0.84125413E+02                                 1.758086                            1.638319      -0.983192       2.408853                    0.998217       3.334495       8.914989       0.528830       1.177187      -0.734409      -0.003835      -0.031519       0.024076       0.039847      -0.003627       0.002699      -0.012985      -0.004278      -0.024753      -0.015883       0.000493       0.015390              1.827410       1.635465       0.224423      -0.165636       2.196764      -0.502187       1.650001          -0.000031
           24              H      31.902603      18.880010       9.532674       0.115652       1.133937 0.81994678E+01  0.80874902E+02                                 1.788441                            1.666296      -0.984123       2.413035                    0.997487       3.504047       9.785919       0.489022       1.269843      -0.711343      -0.029886       0.031196       0.004017       0.043387      -0.007425      -0.004254      -0.004213      -0.007870      -0.046809      -0.017648       0.001376       0.016272              1.867441       2.385150      -0.420066      -0.030891       1.739519      -0.056729       1.477655           0.000002
           25              H       5.880367       3.152291       8.914515       0.117110       1.284431 0.97527682E+01  0.99402785E+02                                 1.875079                            1.769713      -1.032353       2.387814                    0.997197       3.453381       9.470971       0.499030       1.204228      -0.728505       0.002407       0.036265      -0.012833       0.038544      -0.001525      -0.004936      -0.006198      -0.009830      -0.053769      -0.020177       0.005101       0.015075              1.923873       1.807136       0.191000      -0.182703       2.262373      -0.401045       1.702111          -0.000004
           26              H       7.419173       2.755522       7.191723       0.098250       1.226729 0.87390677E+01  0.88428934E+02                                 1.930500                            1.748668      -1.493000       2.158037                    0.992223       3.987989      11.641110       0.461313       1.312143      -0.698779      -0.035307       0.007014      -0.022766       0.042592       0.005928       0.006394       0.000060       0.018947       0.002388      -0.011839      -0.001899       0.013738              2.062209       2.623641      -0.200026       0.414824       1.577729      -0.277065       1.985256           0.000220
           27              H      22.057041      11.618453       2.957561       0.114305       1.252333 0.92890094E+01  0.92718246E+02                                 1.784032                            1.681126      -0.965916       2.415685                    0.998243       3.304533       8.716826       0.537834       1.140939      -0.744868      -0.011616       0.015905       0.034036       0.039323      -0.012604       0.000143       0.010411       0.016472       0.025627      -0.022164       0.006456       0.015709              1.815408       1.621388      -0.099302       0.065251       1.575847       0.364138       2.248989          -0.000080
           28              H      20.442485      11.743366       1.285896       0.115751       1.188677 0.85719374E+01  0.84393395E+02                                 1.760455                            1.640387      -0.985669       2.407334                    0.998192       3.338949       8.930549       0.528484       1.177186      -0.734391      -0.029319       0.026609       0.003514       0.039749      -0.010589      -0.000200       0.011387       0.003434      -0.002644      -0.015922       0.000531       0.015391              1.829979       2.256570      -0.531852       0.053560       1.708648       0.058592       1.524719          -0.000097
           29              H      32.136209      15.094322      14.301335       0.115753       1.133669 0.81970939E+01  0.80848388E+02                                 1.788412                            1.666252      -0.984561       2.412914                    0.997485       3.503887       9.786373       0.488925       1.270143      -0.711277       0.012361      -0.009890      -0.040413       0.043403      -0.007822      -0.004892       0.007341       0.017069       0.030477      -0.017657       0.001385       0.016272              1.867432       1.535935      -0.041142       0.078002       1.599175       0.346808       2.467186           0.000004
           30              H       5.638143       9.592326       0.427599       0.116919       1.285733 0.97653030E+01  0.99564175E+02                                 1.876415                            1.770897      -1.032895       2.387379                    0.997189       3.455672       9.479374       0.498835       1.204292      -0.728483       0.032683      -0.017353      -0.010685       0.038516      -0.009056      -0.002134       0.007037       0.026055       0.017282      -0.020198       0.005126       0.015072              1.925284       2.317572      -0.446778       0.053732       1.732799       0.046148       1.725481          -0.000037
           31              H       6.050084       8.472166       2.444752       0.098379       1.226095 0.87337018E+01  0.88363554E+02                                 1.930097                            1.748334      -1.492918       2.158190                    0.992228       3.987047      11.638700       0.461264       1.312446      -0.698719      -0.011285      -0.032753      -0.024811       0.042611       0.006713       0.009476       0.003905      -0.004274      -0.011660      -0.011817      -0.001920       0.013736              2.061749       1.659338       0.078790       0.337800       2.354998       0.562325       2.170911           0.000215
           32              H      20.969429       7.239051      11.752782       0.114723       1.248596 0.92537193E+01  0.92272624E+02                                 1.780152                            1.677683      -0.963505       2.417223                    0.998268       3.298658       8.695230       0.538536       1.140604      -0.744967       0.008166       0.026326      -0.028127       0.039381       0.008792      -0.002496      -0.003256      -0.024998       0.040702      -0.022121       0.006433       0.015688              1.811372       1.498818       0.318019      -0.144624       2.107463      -0.267443       1.827834          -0.000068
           33              H      20.283556       5.177085      10.919273       0.115815       1.187302 0.85591006E+01  0.84230042E+02                                 1.758753                            1.638899      -0.983203       2.408641                    0.998212       3.335980       8.918781       0.528883       1.176813      -0.734496       0.008852      -0.009311      -0.037664       0.039795       0.007881      -0.007038      -0.000968      -0.006382       0.038292      -0.015907       0.000525       0.015382              1.828113       1.384468       0.059851      -0.062762       1.648777       0.341712       2.451093           0.000043
           34              H      28.955709      20.277724      14.679358       0.116183       1.131937 0.81813267E+01  0.80656405E+02                                 1.786943                            1.664931      -0.983905       2.413665                    0.997490       3.500283       9.775032       0.488980       1.270574      -0.711196      -0.002495      -0.033055       0.028230       0.043540       0.004850       0.001812      -0.007462      -0.020919       0.034144      -0.017642       0.001364       0.016278              1.865865       1.547373       0.304925      -0.157724       2.305317      -0.354451       1.744905          -0.000001
           35              H      11.125033       0.465395       0.035633       0.117385       1.282700 0.97363539E+01  0.99193210E+02                                 1.873445                            1.768278      -1.031584       2.388423                    0.997209       3.450389       9.460595       0.499211       1.204304      -0.728497       0.001045       0.002170       0.038506       0.038581       0.006908       0.004498      -0.002332      -0.020338       0.042836      -0.020155       0.005074       0.015081              1.922095       1.489522       0.069312      -0.002941       1.828030       0.277469       2.448733           0.000008
           36              H      10.352663       2.669777       0.229292       0.098283       1.226635 0.87378390E+01  0.88414033E+02                                 1.930475                            1.748594      -1.492926       2.158091                    0.992226       3.987814      11.640712       0.461300       1.312216      -0.698764      -0.034080      -0.021285       0.014152       0.042601       0.008144      -0.001144       0.004648       0.008817      -0.026228      -0.011837      -0.001887       0.013724              2.062247       2.254678       0.534496      -0.459506       2.137516      -0.114489       1.794546           0.000209
           37              H      12.630891      12.123272       2.246445       0.114762       1.249852 0.92660404E+01  0.92432387E+02                                 1.781843                            1.679193      -0.964846       2.416599                    0.998258       3.300427       8.703526       0.538069       1.141139      -0.744830      -0.011472       0.037446       0.003693       0.039338      -0.004018      -0.011893       0.001567      -0.008846      -0.049965      -0.022097       0.006418       0.015679              1.813120       1.619477       0.028711      -0.115030       2.399117       0.075190       1.420766           0.000059
           38              H      11.016335      10.586352       2.915731       0.115672       1.187081 0.85569742E+01  0.84203470E+02                                 1.758520                            1.638683      -0.981357       2.409465                    0.998220       3.335834       8.917948       0.528927       1.176795      -0.734503      -0.029286       0.012241       0.024027       0.039810      -0.003632      -0.010017       0.008711      -0.004051      -0.024959      -0.015961       0.000607       0.015354              1.827902       2.253812      -0.124801      -0.518903       1.579487       0.103001       1.650406           0.000070
           39              H      13.431812       7.567625       1.786311       0.115589       1.133600 0.81961836E+01  0.80833705E+02                                 1.788085                            1.665971      -0.982571       2.413808                    0.997496       3.503128       9.782540       0.489070       1.269856      -0.711347       0.012551      -0.041417       0.003902       0.043452      -0.007210      -0.005750      -0.001655      -0.008672      -0.046961      -0.017691       0.001386       0.016305              1.867048       1.535579       0.059918      -0.064561       2.588196       0.001073       1.477370          -0.000006
           40              H      15.064293       9.066610       1.168152       0.117715       1.282047 0.97308301E+01  0.99130820E+02                                 1.873514                            1.768340      -1.031964       2.388571                    0.997202       3.449315       9.459837       0.498924       1.205072      -0.728322       0.032850      -0.015679      -0.012976       0.038644      -0.004997      -0.007786      -0.001227       0.002586      -0.053732      -0.020139       0.005050       0.015088              1.922191       2.313565      -0.096558      -0.438446       1.752281       0.038344       1.700728           0.000019
           41              H      24.754481      16.014260      14.938086       0.097625       1.228814 0.87558828E+01  0.88640892E+02                                 1.932554                            1.750231      -1.492564       2.157908                    0.992219       3.992082      11.655472       0.461158       1.311965      -0.698809      -0.011024      -0.034142      -0.022851       0.042537       0.011214       0.003178       0.005474       0.000367       0.002538      -0.011892      -0.001822       0.013714              2.064585       1.661192       0.345617      -0.036959       2.545188       0.498624       1.987375          -0.000260
           42              H      11.543279       7.983631      10.703924       0.114852       1.249109 0.92590351E+01  0.92344372E+02                                 1.781120                            1.678549      -0.964297       2.416945                    0.998263       3.299201       8.699232       0.538180       1.141126      -0.744838       0.008131      -0.017786       0.034152       0.039355       0.000543       0.009091      -0.005003      -0.029940       0.025737      -0.022083       0.006403       0.015680              1.812372       1.499544      -0.031630       0.348201       1.692689      -0.122215       2.244884           0.000057
           43              H      10.857406       6.516671       9.032259       0.115708       1.186827 0.85546536E+01  0.84174476E+02                                 1.758244                            1.638443      -0.981155       2.409593                    0.998222       3.335344       8.916156       0.528977       1.176770      -0.734510       0.008845      -0.038652       0.003643       0.039818      -0.004016       0.009797      -0.005692      -0.020043      -0.002446      -0.015957       0.000599       0.015358              1.827594       1.384106      -0.039458       0.077164       2.575841       0.017592       1.522834           0.000069
           44              H      10.251312       9.634126       6.554972       0.115612       1.133499 0.81951853E+01  0.80821918E+02                                 1.788034                            1.665906      -0.982464       2.413875                    0.997497       3.503032       9.782360       0.489060       1.269912      -0.711335      -0.002454       0.015796      -0.040417       0.043464       0.003327       0.003994      -0.007889      -0.022205       0.030508      -0.017685       0.001393       0.016293              1.867033       1.548232      -0.048321       0.340159       1.586118      -0.102844       2.466747          -0.000008
           45              H      10.977130      11.099094       8.173962       0.117514       1.282761 0.97373695E+01  0.99210328E+02                                 1.873843                            1.768639      -1.032201       2.388237                    0.997203       3.450544       9.462647       0.499026       1.204669      -0.728411       0.001053       0.037108      -0.010537       0.038590       0.006543       0.005031      -0.005337      -0.028907       0.016969      -0.020139       0.005037       0.015102              1.922529       1.489795       0.020133       0.066416       2.554622       0.023941       1.723171           0.000014
           46              H      29.057060      12.008984      10.191115       0.097394       1.229249 0.87600082E+01  0.88693849E+02                                 1.933085                            1.750705      -1.491755       2.158209                    0.992214       3.993198      11.659788       0.461067       1.312057      -0.698791      -0.034041       0.006571      -0.024602       0.042511       0.001526       0.008066       0.006373       0.013567      -0.011620      -0.011864      -0.001794       0.013659              2.065157       2.258023      -0.258056       0.657533       1.762806       0.017274       2.174643          -0.000268
           47              H      16.769755       3.779365       4.006419       0.114884       1.247221 0.92406654E+01  0.92107217E+02                                 1.778673                            1.676369      -0.962503       2.417845                    0.998279       3.296393       8.686757       0.538826       1.140427      -0.745018       0.026939      -0.005839      -0.028151       0.039399      -0.006163      -0.004075      -0.000577       0.027893       0.040703      -0.022088       0.006397       0.015690              1.809807       2.230277      -0.096661      -0.303732       1.372775       0.005722       1.826367           0.000060
           48              H      14.637242       4.197113       3.172910       0.115989       1.185029 0.85384246E+01  0.83973805E+02                                 1.756482                            1.636912      -0.979664       2.410556                    0.998240       3.332014       8.904697       0.529219       1.176804      -0.734515      -0.003766       0.012313      -0.037732       0.039868       0.001331      -0.004273      -0.005647       0.016861       0.038291      -0.015937       0.000574       0.015363              1.825671       1.633812      -0.082191       0.265994       1.395625      -0.222390       2.447578           0.000073
           49              H      13.198206       4.314440       6.932995       0.115814       1.132516 0.81864474E+01  0.80714104E+02                                 1.787048                            1.665069      -0.982021       2.414262                    0.997504       3.500977       9.775267       0.489161       1.269989      -0.711325      -0.029910       0.014066       0.028262       0.043488      -0.006479      -0.005617       0.005259       0.019126       0.034119      -0.017661       0.001366       0.016295              1.865910       2.382912      -0.167516      -0.386113       1.469768       0.037136       1.745050          -0.000009
           50              H      15.306517       3.956262       7.781996       0.117588       1.282305 0.97328480E+01  0.99152938E+02                                 1.873483                            1.768298      -1.031390       2.388723                    0.997209       3.449490       9.459276       0.499043       1.204765      -0.728395       0.002433      -0.000193       0.038552       0.038630      -0.005139       0.000204       0.005080       0.022288       0.042832      -0.020139       0.005056       0.015083              1.922165       1.805399      -0.109300       0.240190       1.512158      -0.139152       2.448937           0.000021
           51              H      26.123570      18.610085       7.975655       0.098396       1.226909 0.87405050E+01  0.88450342E+02                                 1.930948                            1.749000      -1.493982       2.157638                    0.992227       3.988534      11.644541       0.461178       1.312424      -0.698716      -0.035278      -0.019187       0.014216       0.042600       0.007964       0.003520      -0.003263       0.009422      -0.026389      -0.011867      -0.001881       0.013748              2.062724       2.624454       0.325872      -0.325905       1.768709      -0.343813       1.795009          -0.000045
           52              H      20.786942       5.883190       5.499918       0.114881       1.247199 0.92404429E+01  0.92104112E+02                                 1.778616                            1.676319      -0.962527       2.417826                    0.998278       3.296406       8.686647       0.538850       1.140386      -0.745027      -0.026939       0.028501      -0.003771       0.039399      -0.005880      -0.004475      -0.011130      -0.002314      -0.049919      -0.022088       0.006398       0.015690              1.809746       2.230195      -0.318599       0.008926       1.780525      -0.136750       1.418518           0.000059
           53              H      22.919455       6.532271       4.830632       0.115986       1.185037 0.85384773E+01  0.83974129E+02                                 1.756458                            1.636891      -0.979706       2.410533                    0.998239       3.332024       8.904601       0.529237       1.176767      -0.734523       0.003767       0.031559      -0.024067       0.039867      -0.003595       0.002666      -0.013004      -0.004201      -0.024888      -0.015937       0.000573       0.015364              1.825644       1.633791       0.223997      -0.165321       2.194609      -0.501540       1.648532           0.000070
           54              H       5.506191       2.943899       5.960052       0.115814       1.132476 0.81860911E+01  0.80709802E+02                                 1.787018                            1.665042      -0.981899       2.414316                    0.997507       3.500919       9.775093       0.489160       1.270004      -0.711322       0.029911      -0.031320      -0.003958       0.043489      -0.007440      -0.004265      -0.004175      -0.007874      -0.046885      -0.017661       0.001366       0.016295              1.865878       2.382864      -0.419752      -0.030789       1.738204      -0.056657       1.476566          -0.000009
           55              H      31.528427      18.671618       6.578211       0.117588       1.282243 0.97322015E+01  0.99143989E+02                                 1.873360                            1.768189      -1.031462       2.388691                    0.997207       3.449400       9.458693       0.499083       1.204696      -0.728411      -0.002432      -0.036332       0.012897       0.038630      -0.001503      -0.004919      -0.006161      -0.009897      -0.053712      -0.020139       0.005054       0.015084              1.922034       1.805277       0.190677      -0.182385       2.260207      -0.400518       1.700617           0.000020
           56              H      29.989621      19.068387       8.301003       0.098399       1.226904 0.87404677E+01  0.88449900E+02                                 1.930947                            1.748998      -1.494031       2.157619                    0.992226       3.988525      11.644523       0.461177       1.312428      -0.698716       0.035278      -0.007090       0.022804       0.042600       0.005949       0.006357       0.000088       0.019015       0.002391      -0.011867      -0.001880       0.013747              2.062723       2.624451      -0.200187       0.415130       1.578040      -0.277196       1.985678          -0.000045
           57              H      15.351753      10.205456      12.535165       0.114774       1.249851 0.92660222E+01  0.92432396E+02                                 1.781873                            1.679218      -0.964824       2.416621                    0.998258       3.300343       8.703386       0.538051       1.141174      -0.744822       0.011477      -0.015838      -0.034133       0.039340      -0.012551       0.000124       0.010383       0.016381       0.025718      -0.022092       0.006411       0.015682              1.813151       1.619496      -0.099129       0.065037       1.574046       0.363480       2.245912           0.000059
           58              H      16.966309      10.080543      14.206830       0.115687       1.186961 0.85558914E+01  0.84190148E+02                                 1.758410                            1.638587      -0.981212       2.409546                    0.998222       3.335613       8.917215       0.528938       1.176807      -0.734501       0.029289      -0.026722      -0.003632       0.039814      -0.010654      -0.000126       0.011330       0.003454      -0.002458      -0.015959       0.000606       0.015353              1.827784       2.253658      -0.530983       0.053320       1.706728       0.058504       1.522964           0.000072
           59              H       5.272585       6.729587       1.191391       0.115600       1.133582 0.81959913E+01  0.80830980E+02                                 1.788034                            1.665925      -0.982601       2.413806                    0.997495       3.503038       9.782098       0.489090       1.269816      -0.711356      -0.012552       0.009972       0.040389       0.043454      -0.007807      -0.004911       0.007363       0.017149       0.030502      -0.017690       0.001386       0.016304              1.866992       1.535534      -0.041183       0.077853       1.598835       0.346708       2.466606          -0.000007
           60              H      31.770651      12.231583      15.065127       0.117722       1.282011 0.97304752E+01  0.99126093E+02                                 1.873462                            1.768295      -1.031934       2.388587                    0.997203       3.449248       9.459535       0.498937       1.205054      -0.728327      -0.032851       0.017418       0.010525       0.038644      -0.008997      -0.002155       0.007002       0.026137       0.016932      -0.020135       0.005045       0.015090              1.922136       2.313497      -0.445743       0.053452       1.730167       0.046051       1.722745           0.000017
           61              H      31.358710      13.351743      13.047974       0.097617       1.228884 0.87565008E+01  0.88648510E+02                                 1.932602                            1.750274      -1.492617       2.157871                    0.992218       3.992201      11.655822       0.461161       1.311937      -0.698814       0.011024       0.032833       0.024688       0.042533       0.006697       0.009541       0.003832      -0.004335      -0.011578      -0.011893      -0.001821       0.013714              2.064636       1.661234       0.079100       0.338478       2.358631       0.563835       2.174043          -0.000263
           62              H      16.439365      14.584858       3.739944       0.114843       1.249119 0.92591426E+01  0.92345692E+02                                 1.781122                            1.678553      -0.964296       2.416940                    0.998263       3.299263       8.699401       0.538183       1.141118      -0.744839      -0.008134      -0.026375       0.028051       0.039353       0.008764      -0.002487      -0.003257      -0.024961       0.040701      -0.022088       0.006410       0.015678              1.812375       1.499549       0.318283      -0.144702       2.108706      -0.267551       1.828870           0.000058
           63              H      17.125238      16.646824       4.573453       0.115697       1.186891 0.85552601E+01  0.84182213E+02                                 1.758329                            1.638518      -0.981183       2.409572                    0.998222       3.335481       8.916712       0.528955       1.176794      -0.734504      -0.008846       0.009310       0.037689       0.039817       0.007927      -0.007024      -0.000951      -0.006481       0.038253      -0.015961       0.000602       0.015359              1.827687       1.384167       0.059839      -0.062703       1.648429       0.341667       2.450465           0.000070
           64              H       8.453085       1.546185       0.813368       0.115598       1.133579 0.81959304E+01  0.80831310E+02                                 1.788132                            1.665992      -0.982594       2.413801                    0.997495       3.503221       9.783093       0.489042       1.269927      -0.711331       0.002457       0.032941      -0.028243       0.043460       0.004869       0.001823      -0.007466      -0.020991       0.034153      -0.017687       0.001393       0.016294              1.867141       1.548316       0.305218      -0.157823       2.307048      -0.354691       1.746058          -0.000006
           65              H      26.283761      21.358514      15.457093       0.117506       1.282881 0.97385963E+01  0.99227008E+02                                 1.874050                            1.768822      -1.032167       2.388248                    0.997205       3.450735       9.463699       0.498964       1.204767      -0.728388      -0.001049      -0.002296      -0.038506       0.038589       0.006912       0.004515      -0.002312      -0.020272       0.042895      -0.020143       0.005044       0.015099              1.922750       1.489941       0.069357      -0.002901       1.828742       0.277674       2.449569           0.000018
           66              H      27.056131      19.154132      15.263434       0.097399       1.229178 0.87593874E+01  0.88686210E+02                                 1.933036                            1.750664      -1.491650       2.158267                    0.992215       3.993085      11.659463       0.461063       1.312088      -0.698785       0.034040       0.021064      -0.014320       0.042515       0.008118      -0.001220       0.004681       0.008731      -0.026134      -0.011863      -0.001796       0.013659              2.065106       2.257965       0.535611      -0.460473       2.140547      -0.114718       1.796804          -0.000264
           67              H      22.559637       8.647385      13.007693       0.124764       1.279381 0.96834910E+01  0.98655547E+02                                 1.879914                            1.770575      -1.087527       2.370400                    0.996510       3.450426       9.503178       0.495209       1.214026      -0.726039       0.018292      -0.010281      -0.029564       0.036253       0.000193      -0.008358       0.004927       0.000304       0.013411      -0.009216      -0.002136       0.011352              1.918277       1.853839       0.119561      -0.393388       1.820633       0.284235       2.080360          -0.000038
           68              H      24.275307      12.191082       3.873181       0.124760       1.279378 0.96833896E+01  0.98653806E+02                                 1.879876                            1.770538      -1.087484       2.370408                    0.996511       3.450386       9.502892       0.495228       1.213987      -0.726048      -0.018294       0.031302      -0.000046       0.036255      -0.007833       0.002942       0.001721      -0.008882      -0.014111      -0.009223      -0.002134       0.011356              1.918239       1.853798      -0.331942       0.242606       2.229077       0.141514       1.671841          -0.000035
           69              H      18.630446      17.353374      10.231396       0.124799       1.278767 0.96772880E+01  0.98573063E+02                                 1.879058                            1.769812      -1.087030       2.370662                    0.996518       3.449231       9.497857       0.495415       1.213758      -0.726104      -0.000000      -0.020995       0.029575       0.036270       0.000236       0.000168      -0.009713       0.000162       0.013415      -0.009224      -0.002143       0.011367              1.917375       1.930071       0.075773       0.053791       1.742611      -0.482041       2.079442          -0.000036
           70              H      14.849157      13.176524       2.485033       0.123984       1.283940 0.97263999E+01  0.99199236E+02                                 1.883858                            1.774050      -1.089512       2.368679                    0.996481       3.458223       9.528811       0.494924       1.213419      -0.726152      -0.018235       0.010298       0.029500       0.036177       0.000315      -0.008413       0.004975       0.000252       0.013227      -0.009365      -0.001985       0.011350              1.922433       1.857761       0.120048      -0.394607       1.824609       0.285136       2.084930           0.000032
           71              H      13.133487       9.632827      11.619544       0.123973       1.283997 0.97268879E+01  0.99205325E+02                                 1.883903                            1.774087      -1.089524       2.368659                    0.996482       3.458279       9.528977       0.494923       1.213409      -0.726154       0.018237      -0.031249       0.000008       0.036182      -0.007846       0.003073       0.001795      -0.008860      -0.014079      -0.009371      -0.001986       0.011357              1.922480       1.857803      -0.332956       0.243486       2.234248       0.142044       1.675390           0.000029
           72              H      18.778349       4.470535       5.261330       0.124715       1.278405 0.96732219E+01  0.98514686E+02                                 1.878175                            1.769023      -1.086377       2.370880                    0.996527       3.448451       9.492812       0.495735       1.213185      -0.726239       0.000000       0.021003      -0.029586       0.036283       0.000229       0.000162      -0.009735       0.000209       0.013398      -0.009259      -0.002117       0.011377              1.916446       1.928918       0.075680       0.053724       1.741886      -0.481781       2.078536          -0.000058
           73              C      24.617105      10.630765      13.348533      -0.157092      37.701252 0.45093648E+03  0.10685214E+05                                 9.738548                            7.048643       0.127471       2.000387                    0.999691      30.037184      86.332705       0.625621       0.413168      -1.067647       0.019593       0.026943      -0.000953       0.033328      -0.015766      -0.018536       0.009033      -0.061465      -0.063606      -0.039491      -0.008286       0.047776             12.305380      16.109998       5.263804      -4.970806      13.535273      -1.778652       7.270868          -0.000113
           74              C      25.607879      11.545319      13.019157      -0.097787      35.188392 0.41514653E+03  0.96629132E+04                                 9.359927                            6.815239      -0.028720       1.961169                    0.999664      29.204551      83.958063       0.627202       0.419558      -1.060581      -0.031279       0.000632      -0.001010       0.031302      -0.019696      -0.011878       0.002717       0.025522       0.023266      -0.027678       0.000808       0.026870             11.624834      13.566510       4.914928      -4.005466      14.516653      -1.169468       6.791338          -0.000946
           75              C      24.163116      13.325539      13.681781      -0.095300      36.544857 0.44446512E+03  0.10516755E+05                                 9.655286                            7.077297       0.103965       2.005186                    0.999739      29.362647      84.935335       0.612539       0.422599      -1.059331      -0.000954      -0.028402      -0.013000       0.031250      -0.021505      -0.000433       0.002280      -0.043013       0.016156      -0.033112       0.005162       0.027950             12.279959      15.178487       5.210088      -4.242341      14.726012      -1.978287       6.935376          -0.000771
           76              C      23.176742      12.435549      13.995974      -0.148864      35.854206 0.42275403E+03  0.99022355E+04                                 9.501548                            6.876154       0.050082       1.985589                    0.999624      29.743509      86.273944       0.623485       0.419406      -1.058805       0.024454       0.008264      -0.005145       0.026321      -0.025067      -0.010357      -0.007944       0.028472       0.005786      -0.033907       0.005040       0.028867             12.175363      13.321974       5.627774      -3.805746      16.421630      -2.035295       6.782484          -0.000120
           77              C      23.361626      11.085042      13.844610       0.071562      41.144296 0.41932699E+03  0.97159299E+04                                10.460302                            6.848104      -0.141142       1.959980                    0.999282      26.740722      74.953579       0.630312       0.419391      -1.068194      -0.002213       0.004225       0.000531       0.004799       0.031437      -0.007254       0.007552       0.009103      -0.039064      -0.031254      -0.007028       0.038282             15.215002      18.016606       8.613339      -6.216740      19.052542      -3.703737       8.575859          -0.000348
           78              C      25.490982      12.866860      13.310730      -0.017463      39.719133 0.43962697E+03  0.10268356E+05                                10.080152                            6.929915       0.011871       2.007393                    0.999182      27.111592      75.358820       0.640157       0.409640      -1.078579      -0.029159      -0.025091       0.011238       0.040077      -0.001719      -0.001517       0.003195       0.017483       0.062395      -0.019537      -0.001634       0.021172             13.684572      16.912875       7.258927      -4.361794      17.239917      -1.710094       6.900925          -0.008868
           79              C      22.429746      10.097173      14.442319       0.039182      44.138327 0.41801503E+03  0.96593734E+04                                10.859700                            6.783209      -0.019845       1.998689                    0.999235      26.646901      74.123105       0.642154       0.412772      -1.074513       0.011184      -0.006401      -0.011732       0.017427      -0.009681      -0.005063       0.002653       0.014963      -0.073102      -0.025029      -0.000050       0.025079             16.231108      16.899312      10.270566      -5.900782      19.842515      -1.270678      11.951496           0.001742
           80              C      12.418512       5.018680       0.085985       0.028519      33.618532 0.37088547E+03  0.84272779E+04                                 9.264549                            6.553083      -0.042210       1.992219                    0.999266      27.355554      78.749194       0.620834       0.434193      -1.047225      -0.048939      -0.033473       0.014739       0.061096      -0.021123       0.053814      -0.026390      -0.025545      -0.039437      -0.063915      -0.003644       0.067559             11.818426      12.053548       4.348841      -5.099527      11.537086       0.711153      11.864643          -0.001167
           81              C      26.541641      13.892678      12.996848       0.607299      25.318849 0.24610312E+03  0.50791647E+04                                 8.000461                            5.586131      -0.106114       2.028583                    0.999239      22.114259      61.943667       0.624158       0.475485      -1.017228       0.043567       0.046089      -0.017921       0.065905      -0.049294       0.072944      -0.045004       0.025849       0.072745      -0.066695      -0.050605       0.117299             10.382688      11.758618       3.959711      -3.867313      11.804330       0.384616       7.585117          -0.002410
           82              C      26.137464      13.501810       5.633155      -0.156369      37.631804 0.45010580E+03  0.10659716E+05                                 9.725461                            7.041577       0.128570       2.001206                    0.999688      30.001234      86.182122       0.626064       0.413101      -1.067780       0.016483       0.013270       0.025668       0.033266      -0.016457       0.018590      -0.020313      -0.032496       0.086374      -0.039133      -0.008113       0.047246             12.285535       6.546692       2.439956       3.731497      16.371940       5.466094      13.937971          -0.000045
           83              C      26.616984      14.368863       6.605169      -0.098137      35.159316 0.41490131E+03  0.96548180E+04                                 9.351582                            6.811218      -0.024400       1.962540                    0.999668      29.194287      83.890897       0.627727       0.419311      -1.060843      -0.016227      -0.027114       0.000418       0.031602      -0.008671      -0.012210      -0.010361      -0.031510      -0.047720      -0.028218       0.000979       0.027239             11.611203       6.660130       1.736069       4.225217      13.785550       4.444870      14.387930          -0.000751
           84              C      26.961612      12.514344       8.067217      -0.094432      36.484341 0.44375067E+03  0.10495037E+05                                 9.644077                            7.071296       0.105498       2.006095                    0.999738      29.332127      84.811998       0.612874       0.422562      -1.059414      -0.019446       0.009755      -0.022630       0.031392      -0.017863      -0.005045      -0.020665       0.004226       0.047465      -0.033423       0.005487       0.027936             12.262302       6.673176       2.511394       3.866961      15.022493       5.056012      15.091236           0.000263
           85              C      26.478833      11.654188       7.123400      -0.148172      35.794369 0.42204326E+03  0.98806914E+04                                 9.490334                            6.870012       0.060876       1.989516                    0.999593      29.708486      86.130008       0.623859       0.419362      -1.058912       0.010117       0.022117       0.009621       0.026154      -0.001343      -0.020140      -0.011723      -0.039369      -0.024994      -0.033691       0.005309       0.028382             12.158477       6.704831       1.995650       4.452516      13.150780       5.014235      16.619821           0.000094
           86              C      26.057679      12.104680       5.898391       0.072773      41.084165 0.41874723E+03  0.96988001E+04                                10.450507                            6.843720      -0.140481       1.960496                    0.999280      26.716620      74.863151       0.630487       0.419434      -1.068204       0.000241      -0.003004       0.003740       0.004803       0.009314       0.024637       0.022316      -0.002072      -0.014190      -0.030881      -0.006794       0.037675             15.196386       7.376477       2.977959       5.320970      18.016412       8.669902      20.196270           0.000154
           87              C      27.178504      13.917112       7.756588      -0.016994      39.676547 0.43938837E+03  0.10260544E+05                                10.069794                            6.926245       0.017914       2.009249                    0.999196      27.104643      75.311001       0.640628       0.409429      -1.078808      -0.012217      -0.026167      -0.026437       0.039152      -0.009029      -0.008378       0.004703       0.005619      -0.047177      -0.018357      -0.001520       0.019877             13.663540       7.884819       3.366224       5.708821      15.948702       6.273977      17.157099          -0.001448
           88              C      25.806610      11.176124       4.768661       0.038511      44.130768 0.41803605E+03  0.96595300E+04                                10.856445                            6.782173      -0.017935       1.999249                    0.999236      26.648263      74.114336       0.642405       0.412625      -1.074659      -0.005956       0.016223      -0.002219       0.017424       0.012621       0.006110      -0.011549      -0.034040       0.000162      -0.025027       0.000268       0.024758             16.223046      11.328905       0.961617       7.000959      17.574789       9.404431      19.765445           0.001723
           89              C       7.623443       9.955797       4.709479       0.028291      33.622946 0.37096679E+03  0.84295354E+04                                 9.264611                            6.553381      -0.041797       1.992229                    0.999269      27.360765      78.764517       0.620884       0.434137      -1.047265      -0.021497      -0.043939      -0.036809       0.061218       0.030900      -0.027561      -0.027691       0.064979       0.096642      -0.063862      -0.003513       0.067375             11.817268       9.325242      -1.838157       3.244736      14.997815       4.810418      11.128749          -0.001044
           90              C      27.732175      14.811037       8.828530       0.606165      25.333863 0.24634635E+03  0.50849504E+04                                 8.002771                            5.588752      -0.103306       2.029548                    0.999245      22.109996      61.916908       0.624095       0.475461      -1.017339       0.019304       0.038515       0.049702       0.065775       0.031441      -0.078743      -0.036318       0.084687       0.024552      -0.066363      -0.050772       0.117135             10.383770       7.116785       0.277625       3.873142      12.926725       3.568687      11.107799          -0.001794
           91              C      21.369586      17.943922      10.888288      -0.156413      37.643012 0.45024562E+03  0.10664005E+05                                 9.727588                            7.042762       0.128875       2.001202                    0.999690      30.007138      86.207000       0.625990       0.413112      -1.067758       0.033026       0.000167       0.004047       0.033273      -0.012613      -0.031927      -0.006981       0.043397       0.052845      -0.039323      -0.008104       0.047428             12.288974      18.640568      -2.508327       4.912977       5.518908      -1.544867      12.707448           0.000518
           92              C      22.653327      17.768991      11.386224      -0.097746      35.153377 0.41479662E+03  0.96520276E+04                                 9.351969                            6.811318      -0.026038       1.962188                    0.999665      29.187705      83.877676       0.627573       0.419429      -1.060740      -0.015166      -0.010176      -0.025683       0.031514      -0.003074       0.001775      -0.005644      -0.029706       0.076960      -0.028022       0.000982       0.027039             11.612488      18.474611      -2.117801       2.988203       5.278491      -1.406249      11.084363           0.000689
           93              C      23.491975      17.690741       9.153257      -0.095732      36.546524 0.44454656E+03  0.10518792E+05                                 9.654059                            7.076946       0.105399       2.005516                    0.999741      29.366736      84.937811       0.612705       0.422480      -1.059443      -0.025476      -0.008313       0.016615       0.031531      -0.008192      -0.028677      -0.001480      -0.014440       0.017373      -0.033389       0.005170       0.028219             12.277494      19.294586      -2.646992       3.974554       5.640827      -0.985220      11.897069          -0.000504
           94              C      22.231783      17.848614       8.652533      -0.148446      35.829281 0.42243827E+03  0.98927289E+04                                 9.497041                            6.873567       0.059627       1.988842                    0.999594      29.728586      86.213997       0.623621       0.419404      -1.058835       0.019195       0.000682       0.017891       0.026249      -0.011562       0.003450       0.004149      -0.031542       0.083888      -0.033875       0.005220       0.028655             12.168693      20.481394      -2.920707       2.685718       5.609562      -1.039264      10.415121           0.000099
           95              C      21.147147      17.978027       9.481858       0.072082      41.111759 0.41902129E+03  0.97068154E+04                                10.454687                            6.845615      -0.140632       1.960307                    0.999281      26.727926      74.903284       0.630442       0.419392      -1.068222       0.002458      -0.000969      -0.004025       0.004815       0.009586       0.017832      -0.009363       0.050337      -0.033877      -0.031059      -0.006901       0.037960             15.204247      26.162151      -4.610871       5.839840       6.589180      -2.086765      12.861411           0.000037
           96              C      23.746206      17.796163      10.579983      -0.016817      39.694240 0.43947359E+03  0.10263368E+05                                10.073921                            6.927518       0.015834       2.008562                    0.999193      27.107664      75.330513       0.640465       0.409500      -1.078725      -0.035462       0.005705      -0.015615       0.039165       0.003678       0.006100      -0.009943      -0.030477       0.000183      -0.018875      -0.001268       0.020144             13.672671      23.355775      -2.241880       4.594321       5.478686      -1.105852      12.183551           0.001732
           97              C      19.828571      18.435087       8.977880       0.038822      44.132391 0.41801436E+03  0.96590785E+04                                10.857503                            6.782506      -0.018734       1.999020                    0.999235      26.647225      74.116027       0.642305       0.412687      -1.074599      -0.000090      -0.006811       0.016046       0.017432       0.000172       0.001509       0.010574       0.022930       0.067423      -0.025055       0.000136       0.024919             16.225598      27.918262      -2.453084       5.126361       8.799340      -4.506484      11.959192           0.001709
           98              C      10.480628       2.832087       7.845362       0.028313      33.622739 0.37094887E+03  0.84290783E+04                                 9.264836                            6.553378      -0.041928       1.992218                    0.999267      27.360061      78.763841       0.620858       0.434158      -1.047246      -0.053346       0.005411      -0.029419       0.061161      -0.003809      -0.021862       0.056402      -0.032392      -0.067830      -0.063889      -0.003524       0.067413             11.818188      15.386876      -0.971612       2.947504       8.484751      -4.888022      11.582938          -0.000762
           99              C      25.156276      17.634991      11.070327       0.606505      25.331944 0.24628197E+03  0.50834488E+04                                 8.002219                            5.587733      -0.103018       2.029519                    0.999246      22.114705      61.935385       0.624181       0.475412      -1.017333       0.061503      -0.012325       0.019991       0.065834      -0.007791      -0.012458       0.071058      -0.139901      -0.054436      -0.066691      -0.050735       0.117425             10.384283      15.187177      -0.814847       2.426926       5.458134      -2.536968      10.507539           0.001687
          100              C      15.891305      16.538462       9.890556      -0.156415      37.643000 0.45024641E+03  0.10664014E+05                                 9.727536                            7.042740       0.128815       2.001181                    0.999690      30.007203      86.206773       0.625996       0.413109      -1.067762      -0.033027      -0.003875       0.001169       0.033274      -0.034300      -0.001377      -0.020442       0.004861      -0.062780      -0.039321      -0.008107       0.047428             12.288890      18.640453       3.810693      -3.988385      10.963271      -3.447011       7.262947           0.000516
          101              C      14.607564      16.126087      10.219932      -0.097745      35.153095 0.41479328E+03  0.96519113E+04                                 9.351847                            6.811243      -0.026075       1.962173                    0.999665      29.187652      83.876818       0.627584       0.419423      -1.060746       0.015162       0.027601       0.001130       0.031512       0.000664      -0.003491      -0.011769      -0.047249       0.024335      -0.028023       0.000986       0.027036             11.612326      18.474375       2.122408      -2.984853       9.576870      -2.908003       6.785735           0.000684
          102              C      32.621216      18.259908       9.557308      -0.095732      36.546085 0.44454208E+03  0.10518644E+05                                 9.653930                            7.076875       0.105356       2.005504                    0.999740      29.366533      84.936637       0.612714       0.422475      -1.059447       0.025478      -0.012940       0.013330       0.031532      -0.029773       0.001722      -0.001611      -0.014828       0.016217      -0.033389       0.005171       0.028218             12.277297      19.294262       2.878956      -3.809731      10.602755      -2.718806       6.934875          -0.000507
          103              C      15.029108      18.680542       9.243115      -0.148440      35.828747 0.42243249E+03  0.98925421E+04                                 9.496913                            6.873503       0.059613       1.988838                    0.999594      29.728294      86.212423       0.623628       0.419402      -1.058838      -0.019199      -0.017114       0.005257       0.026251      -0.000557      -0.012055      -0.004899      -0.057458       0.006157      -0.033879       0.005222       0.028657             12.168504      20.481095       1.571992      -3.643039       9.244961      -2.309387       6.779455           0.000097
          104              C      16.113744      17.854940       9.394479       0.072073      41.111772 0.41902249E+03  0.97068439E+04                                10.454667                            6.845612      -0.140645       1.960302                    0.999281      26.727967      74.903248       0.630444       0.419390      -1.068224      -0.002455       0.004116      -0.000416       0.004811       0.019994       0.003166      -0.009888       0.048834      -0.038399      -0.031057      -0.006904       0.037961             15.204198      26.162093       3.992207      -6.278994      10.879477      -3.585697       8.571023           0.000035
          105              C      13.514685      16.878250       9.928359      -0.016819      39.693973 0.43947106E+03  0.10263281E+05                                10.073833                            6.927472       0.015781       2.008545                    0.999193      27.107605      75.329953       0.640471       0.409497      -1.078729       0.035461       0.012859      -0.010532       0.039164       0.006969       0.001456      -0.003060      -0.010790       0.059270      -0.018875      -0.001272       0.020147             13.672530      23.355531       3.597708      -3.631759      10.765361      -2.952908       6.896698           0.001730
          106              C      17.432320      18.179965       8.796770       0.038831      44.131974 0.41801065E+03  0.96589673E+04                                10.857432                            6.782473      -0.018765       1.999013                    0.999235      26.647066      74.115389       0.642307       0.412686      -1.074600       0.000085      -0.012906       0.011720       0.017434       0.001482      -0.000335      -0.005787      -0.023922      -0.073110      -0.025052       0.000133       0.024919             16.225466      27.918036       4.030313      -4.006567       8.808962      -4.509822      11.949400           0.001709
          107              C      17.502016      18.982584       7.660378       0.028320      33.622320 0.37094423E+03  0.84289409E+04                                 9.264741                            6.553324      -0.041916       1.992225                    0.999267      27.359857      78.762938       0.620863       0.434156      -1.047248       0.053348       0.025980      -0.014816       0.061160      -0.021892       0.003614       0.059738      -0.022857      -0.039210      -0.063890      -0.003526       0.067416             11.818041      15.386681       2.462003      -1.889326       8.201778      -4.789113      11.865663          -0.000759
          108              C      30.956915      16.468503      10.242241       0.606516      25.331683 0.24627913E+03  0.50833741E+04                                 8.002152                            5.587694      -0.103155       2.029476                    0.999247      22.114611      61.934975       0.624184       0.475411      -1.017334      -0.061501      -0.014805       0.018233       0.065833      -0.014332      -0.003251       0.085860      -0.097557       0.072606      -0.066692      -0.050741       0.117433             10.384179      15.186998       2.022286      -1.569714       8.378284      -3.557200       7.587256           0.001687
          109              C      22.217839      11.215140       2.113208      -0.157058      37.698194 0.45089918E+03  0.10684069E+05                                 9.737926                            7.048287       0.127537       2.000422                    0.999691      30.035777      86.326549       0.625648       0.413161      -1.067656      -0.019599      -0.007981      -0.025750       0.033330      -0.022688      -0.008782       0.026516      -0.011360       0.086688      -0.039467      -0.008287       0.047755             12.304444      16.108702      -2.956355       6.608000       6.844345       0.558869      13.960283          -0.000165
          110              C      21.227065      11.224439       1.141194      -0.097766      35.185917 0.41511783E+03  0.96620415E+04                                 9.359408                            6.814954      -0.028544       1.961240                    0.999664      29.203273      83.952464       0.627224       0.419552      -1.060589       0.031278       0.000755      -0.000925       0.031301      -0.017691      -0.014680      -0.005476       0.002080      -0.047022      -0.027677       0.000828       0.026849             11.624051      13.565535      -2.160140       5.960416       6.903140       1.490336      14.403479          -0.000943
          111              C      31.950075      15.424563      15.171872      -0.095274      36.543044 0.44444206E+03  0.10516055E+05                                 9.654961                            7.077119       0.104082       2.005236                    0.999739      29.361685      84.931460       0.612547       0.422600      -1.059332       0.000961       0.021644       0.022518       0.031249      -0.007497      -0.020163       0.005945      -0.032476       0.047783      -0.033118       0.005184       0.027934             12.279433      15.177837      -2.286448       6.317393       6.550712       0.877847      15.109749          -0.000770
          112              C      23.658202      10.008661       0.622963      -0.148861      35.853150 0.42274314E+03  0.99018871E+04                                 9.501286                            6.876024       0.059659       1.988649                    0.999597      29.742957      86.271101       0.623498       0.419401      -1.058811      -0.024447       0.002140      -0.009508       0.026318      -0.018025      -0.020253      -0.011545       0.018145      -0.025179      -0.033896       0.005038       0.028857             12.174905      13.321462      -1.736566       6.567755       6.563439       1.408760      16.639816          -0.000101
          113              C      23.473318      10.596990       1.847972       0.071592      41.142386 0.41931082E+03  0.97154401E+04                                10.459918                            6.847951      -0.141069       1.960007                    0.999282      26.740080      74.950799       0.630323       0.419389      -1.068198       0.002224      -0.001873      -0.003819       0.004800       0.003547       0.032063       0.010566       0.017733      -0.013161      -0.031245      -0.007030       0.038275             15.214184      18.015602      -3.027963      10.180989       7.408897       0.364108      20.218052          -0.000358
          114              C      21.343962      10.513300      -0.010225      -0.017425      39.716611 0.43960295E+03  0.10267636E+05                                10.079711                            6.929726       0.011955       2.007429                    0.999182      27.110691      75.355297       0.640167       0.409640      -1.078581       0.029148      -0.002347       0.027398       0.040072      -0.001971      -0.001131      -0.009944      -0.020102      -0.050403      -0.019555      -0.001623       0.021179             13.683741      16.911818      -1.723461       8.290618       6.960433       1.881145      17.178971          -0.008889
          115              C      24.405198      10.358555       2.977702       0.039172      44.138082 0.41801195E+03  0.96592632E+04                                10.859588                            6.783166      -0.019771       1.998716                    0.999235      26.646654      74.121734       0.642160       0.412769      -1.074517      -0.011180       0.013197       0.002175       0.017432      -0.007969      -0.007463       0.011107       0.039194      -0.000308      -0.025007      -0.000051       0.025058             16.230711      16.898738      -2.183363      11.641451      12.018873       1.462619      19.774521           0.001720
          116              C      25.138185       9.175479       3.036884       0.028567      33.614256 0.37082511E+03  0.84255600E+04                                 9.263653                            6.552444      -0.042159       1.992258                    0.999266      27.353770      78.742337       0.620880       0.434179      -1.047234       0.048903      -0.002868       0.036490       0.061084       0.043871      -0.037695      -0.010525       0.019801       0.096753      -0.063953      -0.003618       0.067571             11.817178      12.052141      -3.380122       5.786561      12.270980       0.453861      11.128415          -0.000967
          117              C      29.571550      15.884109      14.410559       0.607294      25.318301 0.24609960E+03  0.50790628E+04                                 8.000321                            5.586082      -0.106032       2.028619                    0.999239      22.113830      61.941849       0.624164       0.475483      -1.017231      -0.043562       0.001711      -0.049405       0.065889       0.052614      -0.070605      -0.050581       0.009937       0.025037      -0.066704      -0.050621       0.117325             10.382410      11.758267      -2.344870       5.013414       8.283541       1.614645      11.105423          -0.002395
          118              C      20.697480       6.553583      12.350801      -0.156407      37.635110 0.45014454E+03  0.10660912E+05                                 9.726153                            7.041961       0.128555       2.001187                    0.999688      30.002665      86.188670       0.626033       0.413111      -1.067769      -0.016478      -0.028604      -0.004053       0.033259       0.012152      -0.021680      -0.024284      -0.043875       0.052332      -0.039157      -0.008115       0.047272             12.286601       6.547206       4.327972       1.072846      17.608470       5.035301      12.704129           0.000004
          119              C      20.217960       5.349983      11.852865      -0.098165      35.162381 0.41493708E+03  0.96559118E+04                                 9.352256                            6.811597      -0.024536       1.962482                    0.999668      29.195790      83.897866       0.627694       0.419321      -1.060831       0.016221       0.008546       0.025740       0.031602      -0.014381      -0.004170       0.004234       0.010232       0.077623      -0.028222       0.000956       0.027266             11.612201       6.660640       4.561884       0.245418      17.092027       3.290651      11.083937          -0.000753
          120              C      29.151579      20.992496      14.085832      -0.094456      36.486579 0.44377788E+03  0.10495879E+05                                 9.644544                            7.071557       0.105399       2.006051                    0.999738      29.333265      84.817081       0.612854       0.422567      -1.059406       0.019430       0.018150      -0.016687       0.031391      -0.010633      -0.015208      -0.024222      -0.005948       0.016998      -0.033418       0.005465       0.027953             12.263044       6.673546       4.479276       1.095523      18.233551       3.934891      11.882035           0.000263
          121              C      20.356111       5.756128      14.586556      -0.148182      35.796012 0.42205991E+03  0.98812213E+04                                 9.490717                            6.870200       0.060820       1.989493                    0.999593      29.709278      86.134128       0.623841       0.419369      -1.058903      -0.010127      -0.016362      -0.017712       0.026153      -0.019448       0.005369       0.000861      -0.003406       0.083003      -0.033693       0.005297       0.028396             12.159119       6.705148       4.861932       0.415461      19.366085       2.843328      10.406123           0.000080
          122              C      20.777265       6.764002      13.757231       0.072745      41.086374 0.41876296E+03  0.96992756E+04                                10.450903                            6.843860      -0.140511       1.960480                    0.999280      26.717278      74.865933       0.630478       0.419436      -1.068201      -0.000260      -0.002551       0.004064       0.004806       0.026339       0.000654       0.019994      -0.008765      -0.034079      -0.030891      -0.006786       0.037677             15.197268       7.376887       6.005989       1.056452      25.359959       6.105245      12.854958           0.000167
          123              C      19.656440       4.411996      12.659106      -0.017025      39.679351 0.43941452E+03  0.10261339E+05                                10.070327                            6.926481       0.017872       2.009227                    0.999195      27.105596      75.315102       0.640611       0.409432      -1.078802       0.012255       0.033582       0.015998       0.039165      -0.010893      -0.005787       0.010154       0.021123      -0.000363      -0.018331      -0.001549       0.019880             13.664525       7.885347       6.500266       1.295080      20.934429       4.533134      12.173798          -0.001430
          124              C      21.028334       8.136777      14.261209       0.038512      44.132239 0.41804121E+03  0.96596931E+04                                10.856755                            6.782256      -0.018016       1.999224                    0.999236      26.648344      74.115082       0.642394       0.412630      -1.074654       0.005940      -0.003242      -0.016022       0.017393       0.009940       0.009881      -0.003760      -0.011766       0.067140      -0.025047       0.000262       0.024784             16.223863      11.329235       6.926816      -1.401155      25.385390       6.676766      11.956964           0.001748
          125              C      20.359201       8.595146      15.393727       0.028295      33.619768 0.37090370E+03  0.84277702E+04                                 9.264014                            6.552818      -0.041860       1.992226                    0.999265      27.359734      78.760819       0.620909       0.434136      -1.047262       0.021538       0.049177       0.029332       0.061177      -0.015848       0.038289      -0.046867       0.010249      -0.067602      -0.063890      -0.003542       0.067432             11.816585       9.324615       2.457081      -2.805192      14.545082       4.968027      11.580058          -0.001234
          126              C      28.381016      19.516272      12.168762       0.606150      25.334882 0.24635490E+03  0.50851821E+04                                 8.003007                            5.588855      -0.103247       2.029555                    0.999244      22.110639      61.919489       0.624087       0.475462      -1.017336      -0.019307      -0.059644      -0.019968       0.065795      -0.063940       0.055646      -0.045414       0.058644      -0.053569      -0.066355      -0.050750       0.117105             10.384197       7.117043       3.748240      -1.015320      13.528774       3.358827      10.506774          -0.001811
          127              C      12.791689      11.193144       2.144193      -0.156730      37.654263 0.45034741E+03  0.10667345E+05                                 9.730700                            7.044302       0.127606       2.000906                    0.999685      30.009789      86.226971       0.625803       0.413199      -1.067669      -0.019601      -0.026578       0.000845       0.033035      -0.015208      -0.018291       0.008760      -0.061079      -0.062611      -0.039048      -0.008014       0.047062             12.294087      16.095721       5.257623      -4.966099      13.521187      -1.776788       7.265354          -0.000061
          128              C      11.800915      10.278590       2.473569      -0.097719      35.160933 0.41488115E+03  0.96543155E+04                                 9.352197                            6.811121      -0.024686       1.962397                    0.999668      29.194244      83.893013       0.627717       0.419319      -1.060829       0.031588      -0.000439       0.000820       0.031601      -0.020147      -0.012318       0.002810       0.025387       0.023986      -0.028178       0.000707       0.027472             11.613086      13.551391       4.906856      -4.000467      14.502059      -1.167056       6.785808           0.001056
          129              C      13.245678       8.498370       1.810945      -0.094915      36.515556 0.44417343E+03  0.10507544E+05                                 9.648445                            7.073807       0.106217       2.005912                    0.999741      29.352016      84.879849       0.612876       0.422460      -1.059477       0.001033       0.028716       0.012589       0.031372      -0.022058      -0.000482       0.002411      -0.043143       0.015694      -0.033475       0.004988       0.028487             12.268855      15.162709       5.202243      -4.237735      14.713307      -1.975727       6.930549           0.000830
          130              C      14.232052       9.388360       1.496752      -0.147904      35.792501 0.42196860E+03  0.98789214E+04                                 9.491846                            6.870641       0.058616       1.989020                    0.999585      29.703403      86.126983       0.623636       0.419513      -1.058772      -0.024248      -0.008232       0.004562       0.026010      -0.024515      -0.009846      -0.008104       0.028729       0.006951      -0.033573       0.005445       0.028128             12.161000      13.303955       5.619824      -3.799874      16.403714      -2.032342       6.775333          -0.000031
          131              C      14.047168      10.738867       1.648116       0.073919      41.073743 0.41853243E+03  0.96931589E+04                                10.451493                            6.843681      -0.142179       1.960129                    0.999278      26.707795      74.850414       0.630214       0.419645      -1.068007       0.002577      -0.004062      -0.000491       0.004836       0.030789      -0.006285       0.008091       0.009488      -0.036227      -0.030729      -0.006466       0.037195             15.199341      17.996864       8.602694      -6.209330      19.033179      -3.699217       8.567979           0.000464
          132              C      11.917812       8.957049       2.181996      -0.018952      39.713261 0.43979756E+03  0.10272229E+05                                10.074384                            6.928185       0.018019       2.009117                    0.999191      27.120824      75.357531       0.640733       0.409277      -1.078935       0.029057       0.024838      -0.011051       0.039791      -0.000626      -0.002549       0.003173       0.017199       0.057671      -0.018488      -0.001326       0.019814             13.672365      16.895426       7.248316      -4.356620      17.225360      -1.707448       6.896308           0.006775
          133              C      14.979048      11.726736       1.050407       0.037147      44.182264 0.41849860E+03  0.96730600E+04                                10.864575                            6.785755      -0.017600       1.999202                    0.999240      26.665345      74.176949       0.642248       0.412604      -1.074654      -0.010997       0.006542       0.012077       0.017595      -0.008769      -0.005430       0.002292       0.014929      -0.074152      -0.025423       0.000844       0.024578             16.237363      16.904591      10.271168      -5.904253      19.848044      -1.268061      11.959453          -0.002089
          134              C      24.990282      16.805229      15.406741       0.029876      33.580942 0.37037421E+03  0.84131325E+04                                 9.257479                            6.548168      -0.042160       1.992314                    0.999266      27.345822      78.720758       0.621096       0.434140      -1.047210       0.049306       0.033406      -0.015136       0.061450      -0.021851       0.053767      -0.026324      -0.025456      -0.038157      -0.063645      -0.004324       0.067969             11.807670      12.038864       4.341035      -5.091789      11.528570       0.716470      11.855576           0.001302
          135              C      10.867153       7.931231       2.495878       0.607448      25.319083 0.24615779E+03  0.50804254E+04                                 8.001690                            5.587833      -0.106622       2.028561                    0.999245      22.104097      61.910050       0.623900       0.475669      -1.017160      -0.043183      -0.046007       0.018095       0.065642      -0.049782       0.072799      -0.044501       0.025619       0.074216      -0.067396      -0.049817       0.117212             10.383095      11.758334       3.960024      -3.868131      11.804567       0.383795       7.586384           0.002354
          136              C      11.271330       8.322099       9.859571      -0.156575      37.641761 0.45019008E+03  0.10662537E+05                                 9.728382                            7.042957       0.127930       2.001093                    0.999685      30.003082      86.199379       0.625887       0.413186      -1.067693      -0.016622      -0.013133      -0.025323       0.033016      -0.016364       0.018528      -0.020075      -0.032250       0.086419      -0.038994      -0.007999       0.046993             12.290897       6.548591       2.441539       3.733171      16.380092       5.470605      13.944009          -0.000013
          137              C      10.791810       7.455046       8.887557      -0.097672      35.154914 0.41481147E+03  0.96521802E+04                                 9.350886                            6.810377      -0.024370       1.962528                    0.999668      29.191159      83.878837       0.627782       0.419298      -1.060854       0.016092       0.027176      -0.000659       0.031590      -0.008688      -0.012182      -0.010342      -0.032158      -0.047086      -0.028193       0.000754       0.027438             11.611388       6.659595       1.736978       4.225055      13.786638       4.447054      14.387932           0.001047
          138              C      10.447182       9.309565       7.425509      -0.094998      36.518923 0.44419784E+03  0.10508229E+05                                 9.648874                            7.073845       0.106723       2.006043                    0.999742      29.353235      84.882806       0.612897       0.422441      -1.059492       0.019373      -0.009729       0.022859       0.031504      -0.017782      -0.004871      -0.021005       0.003571       0.048211      -0.033463       0.004976       0.028487             12.269991       6.676389       2.513796       3.869402      15.033358       5.061438      15.100225           0.000820
          139              C      10.929961      10.169721       8.369326      -0.148144      35.803742 0.42210047E+03  0.98827327E+04                                 9.493365                            6.871365       0.058876       1.988960                    0.999588      29.710183      86.148443       0.623654       0.419471      -1.058804      -0.010302      -0.021955      -0.009349       0.025992      -0.001230      -0.020250      -0.011497      -0.039133      -0.025307      -0.033682       0.005478       0.028204             12.163857       6.706799       1.997435       4.454417      13.157134       5.019112      16.627637          -0.000055
          140              C      11.351115       9.719229       9.594335       0.074020      41.073846 0.41852016E+03  0.96928191E+04                                10.451671                            6.843669      -0.142495       1.960032                    0.999278      26.707277      74.849134       0.630202       0.419655      -1.067998      -0.000280       0.003090      -0.003672       0.004807       0.009184       0.024334       0.021937      -0.001032      -0.015341      -0.030587      -0.006522       0.037109             15.200334       7.377317       2.979242       5.321967      18.022087       8.674891      20.201598           0.000470
          141              C      10.230290       7.906797       7.736138      -0.018927      39.712808 0.43979171E+03  0.10272037E+05                                10.074263                            6.928105       0.017868       2.009062                    0.999191      27.120687      75.356442       0.640742       0.409273      -1.078940       0.012420       0.026400       0.027058       0.039791      -0.009032      -0.007900       0.004701       0.004884      -0.048223      -0.018466      -0.001260       0.019726             13.672438       7.888202       3.370046       5.711756      15.962778       6.282469      17.166333           0.006777
          142              C      11.602184      10.647785      10.724065       0.037115      44.184612 0.41851436E+03  0.96735157E+04                                10.864883                            6.785820      -0.017751       1.999139                    0.999240      26.666247      74.179821       0.642254       0.412597      -1.074659       0.006227      -0.016340       0.002413       0.017652       0.012907       0.006314      -0.010886      -0.034111       0.000985      -0.025258       0.000906       0.024353             16.238297      11.336286       0.961577       7.004679      17.596628       9.416991      19.781978          -0.002035
          143              C      29.785351      11.868112      10.783247       0.029525      33.594312 0.37053629E+03  0.84177437E+04                                 9.259541                            6.549326      -0.041834       1.992290                    0.999266      27.353462      78.747374       0.621080       0.434104      -1.047231       0.021002       0.044291       0.036996       0.061412       0.030512      -0.027995      -0.028046       0.064681       0.096050      -0.063519      -0.004157       0.067675             11.810884       9.321108      -1.838188       3.242211      14.989296       4.807601      11.122247           0.001034
          144              C       9.676619       7.012872       6.664196       0.607444      25.319642 0.24616231E+03  0.50805567E+04                                 8.001880                            5.587933      -0.106766       2.028515                    0.999245      22.104461      61.911883       0.623885       0.475677      -1.017152      -0.019520      -0.038525      -0.049437       0.065645       0.030809      -0.078801      -0.037045       0.085066       0.024008      -0.067392      -0.049863       0.117254             10.383464       7.115940       0.278987       3.872795      12.926677       3.570699      11.107777           0.002333
          145              C      16.039208       3.879987       4.604438      -0.156271      37.608307 0.44985299E+03  0.10651856E+05                                 9.720800                            7.039260       0.129730       2.001721                    0.999688      29.989751      86.131619       0.626234       0.413061      -1.067843      -0.032904      -0.000256      -0.004112       0.033161      -0.012471      -0.031740      -0.006962       0.043158       0.052223      -0.039028      -0.008091       0.047118             12.277928      18.620420      -2.505356       4.906605       5.515275      -1.543470      12.698091           0.000283
          146              C      14.755467       4.054918       4.106502      -0.097337      35.120693 0.41443219E+03  0.96407852E+04                                 9.344368                            6.807150      -0.023318       1.963128                    0.999668      29.172818      83.804611       0.627970       0.419284      -1.060903       0.015232       0.010088       0.025776       0.031595      -0.003138       0.001631      -0.005708      -0.029688       0.077391      -0.028091       0.000902       0.027188             11.600607      18.453037      -2.114558       2.981618       5.274409      -1.404589      11.074375           0.001009
          147              C      13.916819       4.133168       6.339469      -0.094628      36.490762 0.44385782E+03  0.10497987E+05                                 9.644052                            7.071326       0.106792       2.006308                    0.999741      29.338223      84.825549       0.612992       0.422463      -1.059497       0.025476       0.007832      -0.016609       0.031404      -0.008019      -0.028645      -0.001248      -0.014937       0.017909      -0.033400       0.005202       0.028198             12.261814      19.266363      -2.642731       3.966515       5.635295      -0.983550      11.883783           0.000735
          148              C      15.177011       3.975295       6.840193      -0.147946      35.783920 0.42190678E+03  0.98767988E+04                                 9.489147                            6.869383       0.060131       1.989441                    0.999589      29.701726      86.110252       0.623816       0.419421      -1.058864      -0.019195      -0.000911      -0.017672       0.026108      -0.011409       0.003440       0.004233      -0.031845       0.082513      -0.033682       0.005443       0.028239             12.155897      20.457014      -2.916723       2.680207       5.605013      -1.037931      10.405665           0.000145
          149              C      16.261647       3.845882       6.010868       0.073181      41.063007 0.41856272E+03  0.96934168E+04                                10.447131                            6.842442      -0.140091       1.960719                    0.999280      26.709133      74.836837       0.630517       0.419462      -1.068191      -0.002279       0.001028       0.004116       0.004816       0.009966       0.017650      -0.009270       0.049264      -0.034159      -0.030837      -0.006662       0.037499             15.188478      26.130505      -4.605380       5.830667       6.584116      -2.084510      12.850813           0.000632
          150              C      13.662588       4.027746       4.912743      -0.018329      39.683570 0.43949917E+03  0.10263395E+05                                10.069613                            6.926147       0.018386       2.009385                    0.999190      27.109076      75.315112       0.640791       0.409314      -1.078923       0.035805      -0.006036       0.015945       0.039657       0.003823       0.006029      -0.010287      -0.029643       0.000611      -0.018669      -0.001394       0.020063             13.662900      23.336543      -2.239342       4.587108       5.476136      -1.104570      12.176022           0.007027
          151              C      17.580223       3.388822       6.514846       0.038242      44.125983 0.41806808E+03  0.96603660E+04                                10.855280                            6.782367      -0.017366       1.999441                    0.999237      26.648933      74.114333       0.642411       0.412617      -1.074674       0.000079       0.006931      -0.016022       0.017457       0.000148       0.001568       0.010449       0.023175       0.067134      -0.025079       0.000300       0.024779             16.217925      27.900637      -2.450774       5.121067       8.797338      -4.505600      11.955800           0.000279
          152              C      26.928166      18.991822       7.647364       0.028836      33.602034 0.37071800E+03  0.84223882E+04                                 9.260889                            6.551148      -0.041793       1.992437                    0.999264      27.348451      78.719612       0.621001       0.434133      -1.047278       0.053133      -0.005454       0.029541       0.061037      -0.004011      -0.021851       0.056414      -0.033077      -0.066701      -0.063585      -0.004097       0.067682             11.811677      15.377444      -0.969703       2.943562       8.480408      -4.885357      11.577179          -0.000564
          153              C      12.252518       4.188918       4.422399       0.607312      25.314425 0.24613300E+03  0.50796958E+04                                 8.000238                            5.587318      -0.105858       2.028869                    0.999244      22.101976      61.899205       0.623979       0.475629      -1.017199      -0.061274       0.012235      -0.020026       0.065614      -0.007583      -0.012822       0.070566      -0.140723      -0.052997      -0.067297      -0.049956       0.117253             10.379901      15.179255      -0.814139       2.424246       5.456995      -2.536274      10.503453           0.002362
          154              C      21.517489       5.285447       5.602170      -0.156274      37.608642 0.44985790E+03  0.10651995E+05                                 9.720842                            7.039296       0.129665       2.001698                    0.999688      29.989916      86.132028       0.626233       0.413061      -1.067844       0.032906       0.003966      -0.001107       0.033163      -0.034078      -0.001305      -0.020294       0.004994      -0.062284      -0.039027      -0.008092       0.047119             12.277987      18.620544       3.805755      -3.983562      10.955504      -3.444185       7.257913           0.000279
          155              C      22.801230       5.697822       5.272794      -0.097338      35.120725 0.41443287E+03  0.96407953E+04                                 9.344333                            6.807129      -0.023372       1.963106                    0.999668      29.172912      83.804586       0.627975       0.419281      -1.060906      -0.015229      -0.027662      -0.001017       0.031593       0.000505      -0.003502      -0.011890      -0.047391       0.024286      -0.028092       0.000906       0.027186             11.600565      18.453001       2.117335      -2.979677       9.568639      -2.904906       6.780054           0.001004
          156              C       4.787578       3.564001       5.935418      -0.094629      36.490414 0.44385441E+03  0.10497872E+05                                 9.643940                            7.071265       0.106748       2.006295                    0.999741      29.338077      84.824609       0.613000       0.422459      -1.059501      -0.025478       0.013093      -0.012874       0.031406      -0.029687       0.001875      -0.001436      -0.015485       0.016265      -0.033400       0.005202       0.028198             12.261642      19.266069       2.872789      -3.803065      10.591381      -2.715098       6.927477           0.000735
          157              C      22.379686       3.143367       6.249611      -0.147941      35.783538 0.42190312E+03  0.98766739E+04                                 9.489050                            6.869341       0.060112       1.989435                    0.999589      29.701504      86.108930       0.623820       0.419420      -1.058867       0.019199       0.016984      -0.004969       0.026110      -0.000517      -0.011907      -0.004573      -0.057067       0.006868      -0.033687       0.005445       0.028242             12.155754      20.456811       1.568128      -3.637490       9.236881      -2.306821       6.773571           0.000144
          158              C      21.295050       3.968969       6.098247       0.073171      41.063146 0.41856459E+03  0.96934686E+04                                10.447146                            6.842452      -0.140106       1.960714                    0.999280      26.709203      74.837009       0.630517       0.419462      -1.068191       0.002276      -0.004222       0.000391       0.004812       0.019949       0.003583      -0.009605       0.048307      -0.037046      -0.030836      -0.006665       0.037501             15.188510      26.130600       3.985431      -6.270858      10.870918      -3.582238       8.564012           0.000633
          159              C       5.041809       4.945659       5.564367      -0.018332      39.683508 0.43949863E+03  0.10263374E+05                                10.069580                            6.926129       0.018318       2.009363                    0.999190      27.109076      75.314935       0.640794       0.409312      -1.078925      -0.035803      -0.013060       0.010957       0.039655       0.006950       0.001620      -0.003523      -0.010302       0.058651      -0.018669      -0.001396       0.020065             13.662853      23.336454       3.591821      -3.627025      10.759249      -2.950391       6.892857           0.007027
          160              C      19.976474       3.643944       6.695956       0.038253      44.125675 0.41806478E+03  0.96602694E+04                                10.855238                            6.782343      -0.017407       1.999431                    0.999237      26.648790      74.113825       0.642411       0.412617      -1.074674      -0.000073       0.012845      -0.011825       0.017459       0.001530      -0.000376      -0.005878      -0.023580      -0.073112      -0.025076       0.000297       0.024780             16.217859      27.900514       4.026124      -4.002703       8.806303      -4.508725      11.946760           0.000278
          161              C      19.906778       2.841325       7.832348       0.028836      33.601927 0.37071702E+03  0.84223571E+04                                 9.260853                            6.551127      -0.041800       1.992435                    0.999264      27.348412      78.719351       0.621004       0.434131      -1.047279      -0.053135      -0.026080       0.014897       0.061036      -0.021947       0.003419       0.059675      -0.023741      -0.038695      -0.063584      -0.004097       0.067681             11.811622      15.377362       2.458957      -1.886284       8.197889      -4.786634      11.859614          -0.000569
          162              C       6.451879       5.355406       5.250485       0.607318      25.314333 0.24613130E+03  0.50796512E+04                                 8.000206                            5.587290      -0.105997       2.028824                    0.999244      22.101944      61.899026       0.623982       0.475627      -1.017200       0.061273       0.014868      -0.018155       0.065613      -0.014604      -0.002936       0.085376      -0.098341       0.074131      -0.067292      -0.049964       0.117256             10.379859      15.179115       2.020031      -1.568170       8.375047      -3.555794       7.585416           0.002362
          163              C      15.190955      10.608769      13.379518      -0.156693      37.651059 0.45030815E+03  0.10666152E+05                                 9.730071                            7.043937       0.127669       2.000941                    0.999685      30.008356      86.220979       0.625829       0.413192      -1.067677       0.019607       0.007964       0.025369       0.033037      -0.022276      -0.008338       0.026083      -0.011433       0.086344      -0.039027      -0.008012       0.047039             12.293122      16.094357      -2.953889       6.600564       6.839018       0.557720      13.945990          -0.000011
          164              C      16.181729      10.599470      14.351532      -0.097699      35.158309 0.41485057E+03  0.96533886E+04                                 9.351665                            6.810824      -0.024483       1.962479                    0.999668      29.192834      83.886961       0.627739       0.419314      -1.060836      -0.031585      -0.000638       0.000681       0.031598      -0.018256      -0.014960      -0.005495       0.001632      -0.047255      -0.028177       0.000725       0.027452             11.612292      13.550398      -2.158039       5.951160       6.898083       1.489420      14.388396           0.001054
          165              C       5.458719       6.399346       0.320854      -0.094891      36.513824 0.44415130E+03  0.10506874E+05                                 9.648143                            7.073636       0.106339       2.005963                    0.999742      29.351095      84.876157       0.612883       0.422460      -1.059478      -0.001040      -0.021361      -0.022949       0.031369      -0.007725      -0.020670       0.006134      -0.032424       0.047872      -0.033482       0.005014       0.028469             12.268372      15.162104      -2.284662       6.308511       6.546616       0.877426      15.096395           0.000824
          166              C      13.750592      11.815248      14.869763      -0.147896      35.791339 0.42195540E+03  0.98785150E+04                                 9.491606                            6.870512       0.058681       1.989047                    0.999585      29.702774      86.124170       0.623646       0.419511      -1.058776       0.024238      -0.001599       0.009281       0.026003      -0.017359      -0.019901      -0.011900       0.017865      -0.025594      -0.033566       0.005454       0.028112             12.160592      13.303504      -1.733620       6.558352       6.556960       1.407774      16.621313          -0.000056
          167              C      13.935476      11.226919      13.644754       0.073955      41.071715 0.41851570E+03  0.96926592E+04                                10.451132                            6.843542      -0.142115       1.960155                    0.999278      26.707105      74.847658       0.630222       0.419644      -1.068008      -0.002585       0.001796       0.003678       0.004841       0.004244       0.031126       0.010476       0.016339      -0.015648      -0.030716      -0.006462       0.037178             15.198552      17.995925      -3.024411      10.168519       7.402547       0.364156      20.197183           0.000476
          168              C       6.786585       5.897774       0.010225      -0.018909      39.710587 0.43977196E+03  0.10271463E+05                                10.073924                            6.927984       0.018112       2.009156                    0.999191      27.119870      75.353822       0.640743       0.409277      -1.078937      -0.029042       0.002255      -0.027100       0.039786      -0.002583       0.000241      -0.009179      -0.018133      -0.048402      -0.018508      -0.001305       0.019813             13.671507      16.894334      -1.722055       8.278873       6.956354       1.880132      17.163833           0.006789
          169              C      13.003596      11.465354      12.515024       0.037148      44.180900 0.41849158E+03  0.96728450E+04                                10.864304                            6.785677      -0.017512       1.999232                    0.999240      26.665088      74.175726       0.642255       0.412602      -1.074657       0.010986      -0.013562      -0.002198       0.017591      -0.007995      -0.006475       0.011002       0.039901       0.000759      -0.025417       0.000858       0.024559             16.236678      16.903828      -2.186190      11.643064      12.027713       1.464016      19.778492          -0.002064
          170              C      12.270609      12.648430      12.455842       0.029818      33.582578 0.37039565E+03  0.84137429E+04                                 9.257754                            6.548350      -0.042116       1.992315                    0.999267      27.346755      78.724075       0.621089       0.434139      -1.047211      -0.049306       0.003278      -0.036543       0.061459       0.043546      -0.038354      -0.010683       0.019271       0.096012      -0.063633      -0.004316       0.067949             11.808000      12.039249      -3.375213       5.777694      12.266523       0.458740      11.118227           0.001075
          171              C       7.837244       5.939800       1.082167       0.607439      25.318628 0.24615532E+03  0.50803488E+04                                 8.001561                            5.587789      -0.106528       2.028599                    0.999246      22.103705      61.908287       0.623907       0.475666      -1.017164       0.043180      -0.001909       0.049384       0.065627       0.052316      -0.071019      -0.050376       0.008845       0.023927      -0.067406      -0.049832       0.117237             10.382833      11.757973      -2.345536       5.013969       8.284189       1.613714      11.106338           0.002336
          172              C      16.711314      15.270326       3.141925      -0.156609      37.644736 0.45022611E+03  0.10663639E+05                                 9.728987                            7.043303       0.127923       2.001077                    0.999685      30.004388      86.205081       0.625861       0.413193      -1.067684       0.016615       0.028239       0.004041       0.033012       0.012123      -0.021570      -0.024143      -0.043909       0.051540      -0.039018      -0.007999       0.047017             12.291827       6.549033       4.329977       1.073775      17.617274       5.039448      12.709174          -0.000059
          173              C      17.190834      16.473926       3.639861      -0.097692      35.157455 0.41484190E+03  0.96531078E+04                                 9.351437                            6.810694      -0.024505       1.962473                    0.999668      29.192443      83.884687       0.627755       0.419306      -1.060844      -0.016091      -0.008340      -0.025879       0.031594      -0.014358      -0.004196       0.004253       0.009583       0.078236      -0.028194       0.000730       0.027464             11.612195       6.659999       4.561909       0.246320      17.093164       3.292640      11.083422           0.001055
          174              C       8.257215       0.831413       1.406894      -0.095023      36.521238 0.44422620E+03  0.10509102E+05                                 9.649347                            7.074106       0.106623       2.005996                    0.999742      29.354430      84.887999       0.612879       0.422445      -1.059486      -0.019364      -0.018377       0.016734       0.031507      -0.010440      -0.015188      -0.024502      -0.006428       0.018265      -0.033456       0.004952       0.028504             12.270741       6.676753       4.482360       1.096990      18.246109       3.939761      11.889361           0.000826
          175              C      17.052683      16.067781       0.906170      -0.148157      35.805408 0.42211845E+03  0.98833024E+04                                 9.493741                            6.871552       0.058825       1.988937                    0.999588      29.711091      86.152959       0.623637       0.419476      -1.058796       0.010312       0.016059       0.017649       0.025995      -0.019516       0.005506       0.001050      -0.003279       0.082369      -0.033686       0.005470       0.028215             12.164473       6.707099       4.864285       0.416520      19.376686       2.846714      10.409634          -0.000028
          176              C      16.631529      15.059907       1.735495       0.073992      41.075803 0.41853529E+03  0.96932772E+04                                10.452035                            6.843805      -0.142546       1.960010                    0.999278      26.707925      74.851871       0.630192       0.419657      -1.067995       0.000290       0.002450      -0.004124       0.004806       0.026020       0.000634       0.019716      -0.007442      -0.034390      -0.030602      -0.006521       0.037123             15.201128       7.377695       6.007297       1.057312      25.368213       6.109206      12.857476           0.000459
          177              C       8.474107       1.000839       2.833620      -0.018968      39.715494 0.43981827E+03  0.10272836E+05                                10.074744                            6.928323       0.017837       2.009042                    0.999190      27.121673      75.360414       0.640730       0.409274      -1.078937      -0.012439      -0.034250      -0.016008       0.039800      -0.010426      -0.005941       0.010429       0.021216       0.000979      -0.018445      -0.001276       0.019721             13.673313       7.888642       6.504179       1.297721      20.949250       4.541306      12.182048           0.006764
          178              C      16.380460      13.687132       1.231517       0.037106      44.186403 0.41852563E+03  0.96738558E+04                                10.865219                            6.785932      -0.017799       1.999119                    0.999240      26.666662      74.181639       0.642244       0.412599      -1.074655      -0.006225       0.003117       0.016222       0.017653       0.010220       0.010081      -0.003363      -0.012576       0.065700      -0.025268       0.000896       0.024372             16.239100      11.336740       6.930446      -1.402454      25.410171       6.688041      11.970389          -0.002059
          179              C      17.049593      13.228763       0.098999       0.029576      33.593025 0.37051899E+03  0.84172554E+04                                 9.259350                            6.549195      -0.041873       1.992290                    0.999265      27.352685      78.744784       0.621083       0.434107      -1.047229      -0.021014      -0.049514      -0.029619       0.061405      -0.016370       0.038048      -0.046978       0.010501      -0.066429      -0.063530      -0.004163       0.067693             11.810680       9.320913       2.454503      -2.804608      14.536622       4.965594      11.574506           0.001272
          180              C       9.027778       2.307637       3.323964       0.607442      25.320323 0.24616813E+03  0.50807175E+04                                 8.002053                            5.588011      -0.106728       2.028518                    0.999244      22.104948      61.913924       0.623877       0.475679      -1.017149       0.019525       0.059393       0.020062       0.065660      -0.064211       0.055060      -0.045956       0.059547      -0.052551      -0.067387      -0.049838       0.117225             10.383780       7.116100       3.748266      -1.013903      13.529829       3.360397      10.505412           0.002351
          181              C      22.080934       8.918027      13.782329      -0.157831      39.976770 0.44987619E+03  0.10689029E+05                                10.288763                            7.116720       0.063271       1.987086                    0.999473      30.080726      87.513283       0.610608       0.422180      -1.058405      -0.001985       0.001233       0.003262       0.004013      -0.034211       0.008931      -0.013516       0.017458       0.047367      -0.043682       0.005565       0.038118             13.906289      12.760289       8.479261      -1.870127      19.870588       2.134623       9.087990          -0.001909
          182              C      24.754010      11.370528       3.873181      -0.157811      39.975383 0.44985994E+03  0.10688523E+05                                10.288443                            7.116549       0.063382       1.987121                    0.999474      30.080184      87.510589       0.610623       0.422175      -1.058410       0.001994      -0.003501      -0.000082       0.004030      -0.002859      -0.035248      -0.020674      -0.003016      -0.013935      -0.043683       0.005554       0.038129             13.905630      12.759683       1.031003       8.620997      11.589972       5.027215      17.367235          -0.002046
          183              C      18.630446      17.903286       9.456760      -0.157725      39.966823 0.44977427E+03  0.10685835E+05                                10.286679                            7.115735       0.063583       1.987220                    0.999474      30.076487      87.493339       0.610683       0.422159      -1.058435       0.000001       0.002335      -0.003294       0.004038      -0.010235      -0.007267       0.014442      -0.067669       0.047496      -0.043723       0.005578       0.038145             13.902204      25.404679       1.323424       0.939502       7.215361      -2.677887       9.086572          -0.002085
          184              C      15.327860      12.905882       1.710397      -0.158902      40.055171 0.45086221E+03  0.10718822E+05                                10.301066                            7.123909       0.063229       1.986318                    0.999486      30.126636      87.686243       0.610350       0.422109      -1.058400       0.002466      -0.001411      -0.003840       0.004777      -0.033851       0.007967      -0.012798       0.017069       0.047981      -0.043385       0.006655       0.036730             13.923170      12.774083       8.487022      -1.873680      19.893776       2.140083       9.101649           0.002151
          185              C      12.654784      10.453381      11.619544      -0.158843      40.052654 0.45083550E+03  0.10718022E+05                                10.300621                            7.123697       0.063314       1.986351                    0.999487      30.125673      87.682610       0.610359       0.422108      -1.058401      -0.002482       0.004114       0.000068       0.004805      -0.003654      -0.034614      -0.020155      -0.003957      -0.014982      -0.043415       0.006651       0.036764             13.922272      12.773280       1.030120       8.629280      11.607925       5.034349      17.385613           0.002328
          186              C      18.778348       3.920623       6.035966      -0.157891      39.965480 0.44984027E+03  0.10687488E+05                                10.285025                            7.115505       0.065100       1.987549                    0.999481      30.080189      87.496238       0.610807       0.422070      -1.058521      -0.000002      -0.002421       0.003415       0.004185      -0.010293      -0.007309       0.014249      -0.067480       0.047575      -0.043671       0.005742       0.037929             13.896611      25.390400       1.322300       0.938684       7.214126      -2.677835       9.085307          -0.000993
          187              N      11.406219       4.294599       0.549062      -0.156260      41.666434 0.46956834E+03  0.11050497E+05                                10.078836                            7.002475      -0.040161       2.023972                    0.998922      26.767833      72.531753       0.664642       0.391594      -1.100604       0.072834      -0.041189      -0.118021       0.144673       0.026380       0.053583      -0.031865      -0.036225      -0.150813      -0.094546       0.037190       0.057357             13.319331      12.542862       4.265248      -3.853307      14.572390       3.260342      12.842742           0.022828
          188              N       7.298085       8.976973       3.873181      -0.156202      41.666951 0.46958615E+03  0.11051044E+05                                10.079147                            7.002764      -0.041224       2.023677                    0.998922      26.767315      72.531262       0.664604       0.391611      -1.100589      -0.072801       0.124935      -0.000053       0.144599       0.059187       0.007239       0.004210       0.066863       0.158955      -0.094468       0.037076       0.057393             13.319720      12.543476      -2.232111       5.297505      15.062419       3.088086      12.353264           0.022772
          189              N       9.352198       3.096305       7.197146      -0.156273      41.671224 0.46963903E+03  0.11052637E+05                                10.079824                            7.003176      -0.041276       2.023633                    0.998922      26.769144      72.538160       0.664580       0.391613      -1.100584       0.000000      -0.083745       0.117958       0.144663      -0.001994      -0.001417       0.062265       0.063866      -0.150881      -0.094495       0.037116       0.057379             13.320626      17.734569       1.328704       0.943325       9.380684      -4.960034      12.846626           0.022827
          190              N      26.002482      17.529255      14.943509      -0.161612      41.892251 0.47239622E+03  0.11136322E+05                                10.121859                            7.029086      -0.053881       2.018958                    0.998864      26.848227      72.867656       0.662442       0.392214      -1.099914      -0.073865       0.041781       0.120076       0.147037       0.026705       0.055239      -0.032820      -0.036201      -0.153678      -0.096917       0.038830       0.058087             13.380595      12.598429       4.277657      -3.876950      14.633445       3.282298      12.909909          -0.027056
          191              N      30.110709      12.846936      11.619544      -0.161564      41.890118 0.47236926E+03  0.11135522E+05                                10.121513                            7.028882      -0.053924       2.018955                    0.998864      26.847460      72.864931       0.662453       0.392213      -1.099915       0.073860      -0.127140       0.000166       0.147038       0.060964       0.006979       0.003877       0.068858       0.161448      -0.096923       0.038850       0.058073             13.380046      12.598003      -2.248956       5.316799      15.140703       3.104679      12.401433          -0.027016
          192              N      28.056596      18.727604       8.295580      -0.154109      41.589248 0.46859943E+03  0.11022632E+05                                10.070310                            6.997835      -0.048042       2.022205                    0.998886      26.734758      72.439003       0.664455       0.391883      -1.100338      -0.000000       0.082933      -0.116814       0.143260      -0.001956      -0.001390       0.061281       0.063734      -0.149374      -0.093295       0.036251       0.057044             13.305919      17.718267       1.326603       0.941791       9.369449      -4.952366      12.830042           0.003466
          193              O      27.376898      13.590944      12.109734      -0.524930      39.497293 0.54671998E+03  0.13186996E+05                                 9.272916                            7.241582       0.446711       2.192239                    0.998813      27.388237      71.915360       0.705979       0.359694      -1.139398      -0.019248       0.036424       0.015000       0.043842      -0.027371      -0.005134      -0.026198       0.040311       0.091942      -0.056916       0.016501       0.040415             11.533204      15.573163       1.270464      -6.873777       7.806931      -0.029626      11.219519          -0.034615
          194              O      26.484910      14.963585      13.651880      -0.549737      40.045983 0.57041947E+03  0.13956638E+05                                 9.436624                            7.486715       0.073061       2.065165                    0.996876      28.200864      75.481959       0.679360       0.368485      -1.128380       0.021094      -0.014037      -0.030308       0.039505      -0.033345       0.047883       0.013914      -0.041186       0.040555      -0.073471       0.026204       0.047267             11.333323       8.197902       2.024794      -0.904339      17.727002       3.091023       8.075065          -0.041288
          195              O      27.327592      15.999279       8.836276      -0.513462      39.087442 0.54013649E+03  0.12988433E+05                                 9.211794                            7.199840       0.445622       2.194694                    0.998794      27.227036      71.376264       0.707749       0.359893      -1.139272       0.013738      -0.029566       0.031084       0.045045      -0.006301      -0.044023       0.001844      -0.021705      -0.037115      -0.052832       0.015446       0.037386             11.447705       6.735663      -1.095454       0.751780      19.469974       3.516143       8.137479           0.021545
          196              O      28.550033      14.283478       9.623462      -0.546309      39.903812 0.56810654E+03  0.13885527E+05                                 9.414565                            7.471707       0.073425       2.066170                    0.996866      28.147976      75.293817       0.680037       0.368503      -1.128399      -0.018189       0.033112      -0.002370       0.037853      -0.003641      -0.013745      -0.047092       0.085156       0.016252      -0.074331       0.026634       0.047697             11.303802      10.173346      -1.313925       5.789546       9.023781      -0.744802      14.714277          -0.037443
          197              O      25.304690      17.086316      12.189522      -0.520416      39.319144 0.54381329E+03  0.13098851E+05                                 9.245443                            7.222480       0.449451       2.194360                    0.998803      27.319140      71.674467       0.706917       0.359711      -1.139433       0.021992       0.001737      -0.036934       0.043021      -0.021764       0.012323       0.002845      -0.083447       0.043146      -0.056506       0.016637       0.039869             11.495644      10.737465      -1.897882       4.863655       7.632336      -4.225671      16.117131          -0.025728
          198              O      26.060588      18.063244      10.310099      -0.546883      39.939521 0.56869119E+03  0.13903672E+05                                 9.419507                            7.474934       0.072938       2.065601                    0.996879      28.164862      75.354389       0.679960       0.368442      -1.128423      -0.001058      -0.021082       0.033685       0.039752       0.021321      -0.044986       0.026430      -0.057314      -0.034913      -0.073028       0.026517       0.046511             11.309909      17.116689       1.113378      -3.599538       6.701459      -1.585381      10.111578           0.039692
          199              O      30.808501      15.592906      11.129355      -0.520491      39.321514 0.54385197E+03  0.13100011E+05                                 9.245759                            7.222697       0.449489       2.194352                    0.998802      27.320212      71.677831       0.706913       0.359707      -1.139437      -0.021993       0.034300      -0.013820       0.043025       0.004458      -0.024624       0.008501      -0.067298       0.091738      -0.056535       0.016651       0.039884             11.496067      10.737925       3.965691      -3.396032      12.563051      -5.948440      11.187223          -0.025770
          200              O      30.052603      17.044940       9.587209      -0.546886      39.939430 0.56868937E+03  0.13903612E+05                                 9.419470                            7.474905       0.072841       2.065565                    0.996879      28.164940      75.354487       0.679964       0.368441      -1.128425       0.001062      -0.024841       0.031025       0.039758      -0.035433       0.034953       0.035044      -0.032677       0.039009      -0.073020       0.026502       0.046518             11.309855      17.116534      -3.030971       2.238266       8.753332      -2.302264       8.059697           0.039693
          201              O      28.736293      16.821101      14.402813      -0.524825      39.492924 0.54665233E+03  0.13184944E+05                                 9.272242                            7.241143       0.446627       2.192236                    0.998813      27.386625      71.909747       0.706000       0.359695      -1.139398       0.019234      -0.026168      -0.029443       0.043836      -0.013859      -0.024154      -0.041094      -0.002321      -0.035925      -0.056919       0.016491       0.040428             11.532233      15.571686      -6.069543       3.466024      10.829130      -1.085613       8.195883          -0.034501
          202              O      29.628281      14.912517      13.615627      -0.549685      40.043547 0.57038283E+03  0.13955510E+05                                 9.436243                            7.486481       0.073109       2.065194                    0.996877      28.199991      75.478867       0.679370       0.368485      -1.128380      -0.021101       0.033231       0.003241       0.039498       0.034210      -0.047276       0.010976      -0.049611       0.015480      -0.073486       0.026210       0.047276             11.332751       8.197552      -0.185926       2.209544      11.049517       5.423487      14.751185          -0.041364
          203              O      28.785599      19.117043      11.049567      -0.513473      39.088911 0.54015622E+03  0.12989043E+05                                 9.212076                            7.200004       0.445669       2.194709                    0.998794      27.227351      71.377756       0.707735       0.359896      -1.139268      -0.013748      -0.019576       0.038170       0.045046      -0.043599       0.008564       0.010604       0.003356       0.038058      -0.052791       0.015441       0.037350             11.448158       6.735849       0.348462      -1.282091      11.560525       6.280129      16.048101           0.021505
          204              O      27.563158      18.939827      12.928990      -0.546368      39.906825 0.56815281E+03  0.13886957E+05                                 9.415069                            7.472030       0.073461       2.066170                    0.996865      28.148934      75.297474       0.680019       0.368505      -1.128397       0.018184      -0.008665      -0.032048       0.037852      -0.014149       0.001102      -0.052625       0.069349      -0.031243      -0.074331       0.026647       0.047684             11.304538      10.173993       5.032723      -3.150121      13.632495      -2.354721      10.107127          -0.037401
          205              O      10.031896       8.232965       3.382992      -0.516357      39.215240 0.54220146E+03  0.13050975E+05                                 9.232365                            7.214127       0.442728       2.193027                    0.998788      27.273348      71.540926       0.706945       0.359947      -1.139191       0.019943      -0.036284      -0.014569       0.043892      -0.024505      -0.005141      -0.025402       0.039208       0.087445      -0.053633       0.015140       0.038493             11.476705      15.489310       1.260907      -6.834597       7.771998      -0.028814      11.168807           0.026722
          206              O      10.923884       6.860324       1.840846      -0.545790      39.888984 0.56789146E+03  0.13879196E+05                                 9.412778                            7.470658       0.070972       2.065509                    0.996851      28.141606      75.278124       0.680023       0.368539      -1.128352      -0.020207       0.014086       0.029900       0.038739      -0.032505       0.047265       0.013040      -0.041658       0.041158      -0.072318       0.025520       0.046798             11.300963       8.176603       2.019390      -0.901657      17.671453       3.077906       8.054833           0.037524
          207              O      10.081202       5.824630       6.656450      -0.516336      39.213673 0.54217777E+03  0.13050242E+05                                 9.232028                            7.213899       0.442680       2.193002                    0.998789      27.273247      71.539859       0.706968       0.359940      -1.139198      -0.012577       0.030034      -0.029474       0.043920      -0.007250      -0.045029       0.000798      -0.021453      -0.034387      -0.053645       0.015161       0.038484             11.476194       6.748833      -1.095119       0.755047      19.520360       3.529673       8.159389           0.026541
          208              O       8.858761       7.540431       5.869264      -0.545835      39.894920 0.56798339E+03  0.13882057E+05                                 9.413805                            7.471302       0.070667       2.065362                    0.996853      28.143901      75.286852       0.679986       0.368543      -1.128345       0.018773      -0.033774       0.003292       0.038781      -0.003725      -0.013806      -0.045407       0.083673       0.017494      -0.072380       0.025564       0.046816             11.302705      10.171986      -1.313040       5.788908       9.023944      -0.741268      14.712186           0.037493
          209              O      12.104104       4.737593       3.303204      -0.516272      39.204482 0.54206491E+03  0.13046789E+05                                 9.230389                            7.213075       0.443014       2.193137                    0.998792      27.271207      71.531447       0.707022       0.359932      -1.139209      -0.021914      -0.002012       0.038021       0.043930      -0.021853       0.012059       0.002378      -0.078746       0.038950      -0.053778       0.015217       0.038561             11.473085      10.716315      -1.892677       4.848669       7.620305      -4.216392      16.082637           0.026657
          210              O      11.348206       3.760665       5.182627      -0.545825      39.886789 0.56789270E+03  0.13879183E+05                                 9.412164                            7.470547       0.071175       2.065542                    0.996856      28.142306      75.278972       0.680047       0.368527      -1.128365       0.002144       0.020221      -0.033078       0.038828       0.021383      -0.044192       0.026160      -0.059038      -0.032960      -0.072510       0.025620       0.046890             11.299432      17.096962       1.112399      -3.595001       6.697882      -1.584341      10.103453           0.037535
          211              O       6.600293       6.231003       4.363371      -0.516336      39.206701 0.54209652E+03  0.13047744E+05                                 9.230727                            7.213276       0.443003       2.193123                    0.998790      27.271981      71.534079       0.707013       0.359931      -1.139210       0.021932      -0.035226       0.014439       0.043935       0.004185      -0.024627       0.008049      -0.062542       0.087720      -0.053813       0.015245       0.038568             11.473587      10.716699       3.953336      -3.386187      12.537045      -5.934309      11.167015           0.026700
          212              O       7.356191       4.778969       5.905517      -0.545826      39.886779 0.56789176E+03  0.13879154E+05                                 9.412154                            7.470535       0.071098       2.065514                    0.996856      28.142354      75.279075       0.680048       0.368527      -1.128366      -0.002148       0.024555      -0.030014       0.038838      -0.034659       0.034745       0.034794      -0.034331       0.041152      -0.072495       0.025603       0.046892             11.299422      17.096846      -3.027038       2.235889       8.746407      -2.300065       8.055013           0.037536
          213              O       8.672501       5.002808       1.089913      -0.516254      39.211356 0.54214165E+03  0.13049162E+05                                 9.231761                            7.213736       0.442686       2.193034                    0.998788      27.271897      71.535843       0.706964       0.359947      -1.139192      -0.019939       0.025718       0.029441       0.043883      -0.012917      -0.021445      -0.039593      -0.001430      -0.034411      -0.053627       0.015125       0.038502             11.475825      15.487946      -6.035770       3.444095      10.780671      -1.080071       8.158858           0.026613
          214              O       7.780513       6.911392       1.877099      -0.545723      39.885598 0.56783955E+03  0.13877595E+05                                 9.412233                            7.470304       0.071081       2.065559                    0.996853      28.140450      75.273860       0.680041       0.368538      -1.128355       0.020218      -0.032869      -0.003407       0.038740       0.033908      -0.046277       0.010263      -0.049595       0.017577      -0.072332       0.025519       0.046813             11.300187       8.176061      -0.185179       2.203436      11.017094       5.402201      14.707406           0.037559
          215              O       8.623195       2.706866       4.443159      -0.516365      39.215437 0.54220330E+03  0.13051025E+05                                 9.232349                            7.214097       0.442723       2.193014                    0.998789      27.273718      71.541825       0.706953       0.359942      -1.139195       0.012574       0.017907      -0.038081       0.043920      -0.044876       0.007998       0.009314       0.002907       0.038769      -0.053619       0.015158       0.038461             11.476696       6.749034       0.351649      -1.282838      11.594024       6.299630      16.087030           0.026614
          216              O       9.845636       2.884082       2.563736      -0.545901      39.897156 0.56802333E+03  0.13883282E+05                                 9.414150                            7.471559       0.070779       2.065389                    0.996853      28.144812      75.290056       0.679974       0.368542      -1.128345      -0.018770       0.008001       0.032975       0.038777      -0.014235       0.001036      -0.051272       0.066921      -0.032820      -0.072382       0.025583       0.046798             11.303166      10.172350       5.032174      -3.148948      13.632502      -2.351124      10.104647           0.037454
          217              O       9.352199       5.455977       3.873181      -0.721884      56.783110 0.11153676E+04  0.32000205E+05                                11.783572                           10.299869       0.155418       2.005883                    0.998817      33.833191      95.400424       0.598542       0.356678      -1.147226      -0.000003       0.000026      -0.000026       0.000037      -0.038026      -0.026982      -0.015719      -0.043092       0.064995      -0.065699       0.032826       0.032873             14.162424      11.796566      -2.780311      -1.973660      14.942983      -1.152185      15.747723          -0.072332
          218              O      28.056596      16.367932      11.619544      -0.711030      56.134593 0.10998379E+04  0.31444663E+05                                11.704481                           10.236848       0.143036       2.005794                    0.998733      33.592618      94.560989       0.599588       0.357302      -1.146710      -0.000005       0.003446      -0.004848       0.005948      -0.016652      -0.011820       0.001755      -0.011058       0.008570      -0.022135       0.001617       0.020518             14.060812      11.715364      -2.754116      -1.955160      14.833201      -1.146192      15.633872          -0.038783

******************************************************
Auxiliary information for the entire system
The total spin magnetic moment of the unit cell is   2.141746
The total net atomic charge of the unit cell is   -0.000009
Accuracy of reproducing the electrostatic potential in the unit cell:
  The inner radius (bohr) =    5.0000
  The outer radius (bohr) =   12.0000
  Valid grid points have density less than (e/(bohr^3)) =    0.0001
  The number of valid grid points were=       615948
  The rms potential error without charges in kcal/mol is=      3.42545
  The rms potential error with partial charges in kcal/mol is=      0.43806
  The RRMSE value at monopole order=      0.12788
  The rms potential error with partial charges and cloud penetration in kcal/mol is=      0.43478
  The RRMSE value at monopole order with cloud penetration is=      0.12693
  The rms potential error with partial charges and atomic dipoles in kcal/mol is=      0.44639
  The RRMSE value at dipole order=      0.13032
  The rms potential error with partial charges, atomic dipoles and cloud penetration in kcal/mol is=      0.43313
  The RRMSE value at dipole order with cloud penetration=      0.12644

******************************************************
The electron densities and ab initio electrostatic potential were computed in VASP using the PBE functional and
projector augmented wave method. See the main text of the journal article for a description of computational details.
The atomic charges, dipoles, and quadrupoles were computed with the DDEC6 method as described in
(a) T. A. Manz and N. Gabaldon Limas, RSC Adv. 6 (2016) 47771-47801 DOI: 10.1039/c6ra04656h
(b) N. Gabaldon Limas and T. A. Manz, RSC Adv. 8 (2018) 2678-2707 DOI: 10.1039/c7ra11829e.
For each atom in the material, the electron cloud parameters were fit to the spherically averaged atom-in-material
electron density using radial positions for which this density was between 10^-4 and 10^-2 electrons per cubic bohr.
The polarizabilities, dispersion coefficients, and quantum Drude oscillator (QDO) parameters were fit using the MCLF method.
The magnetic structure of the system was optimized in VASP from the default ferromagnetic initial guess using spin polarization.
The atomic spin moments (ASMs) were computed on this optimized magnetic structure using the DDEC6 partition as inputs
to the method of T. A. Manz and D. S. Sholl, J. Chem. Theory Comput. 7 (2011) 4146-4164 DOI: 10.1021/ct200539n.
The RMSE and RRMSE were computed using a uniform grid with Ewald summation.
