# Supplementary material for: A collection of forcefield precursors for metal–organic frameworks
Source: RSC Adv. 2019 Nov 13;9(63):36492–507. doi: 10.1039/c9ra07327b (PMC9075174; doi:10.1039/c9ra07327b)
Supplement: RA-009-C9RA07327B-s5921 [file RA-009-C9RA07327B-s5921.xyz]

  148
jmolscript: load "" {1 1 1} spacegroup "x,y,z" unitcell [{      7.104600     0.000000     0.000000 }, {      3.552275    13.247190     0.000000 }, {      3.552143    -0.000032    22.674450 }]
Fe     6.216481     3.311790     5.440054     0.401473
Fe     2.664178     3.311789     5.897171     0.404048
Fe     7.992537     9.935368    17.234396     0.401494
Fe    11.544840     9.935369    16.777279     0.404119
H      5.543540    13.157372     1.740944     0.114473
H      2.180874     1.546737     3.164900     0.128713
H      6.031999     1.647682     2.329573     0.123438
H      5.515297     1.248415     0.252140     0.111793
H      9.518399    11.105376     5.668613     0.111980
H      9.573953    13.161075     5.668613     0.125402
H      3.337148     6.713408     1.740944     0.114449
H      3.147519     5.076849     3.164900     0.128054
H      6.401006     4.975906     2.329573     0.125530
H      6.917737     5.375179     0.252140     0.114470
H      6.466835     8.765393     5.668613     0.111980
H      6.411281     6.709694     5.668613     0.125394
H     10.441681    13.157361     9.596281     0.114108
H      6.699791     1.546730     8.172325     0.127926
H      2.848666     1.647673     9.007652     0.125648
H      3.365370     1.248400    11.085085     0.112958
H      6.466831    11.105376     5.668613     0.113687
H      6.411269    13.161075     5.668613     0.125534
H      5.543498     6.713397     9.596281     0.114743
H      5.733133     5.076842     8.172325     0.127992
H      9.584247     4.975897     9.007652     0.124316
H      9.067514     5.375164    11.085085     0.112779
H      9.518403     8.765393     5.668613     0.113690
H      9.573965     6.709694     5.668613     0.125523
H      8.665478     0.089786    20.933506     0.114467
H     12.028144    11.700421    19.509550     0.128708
H      8.177019    11.599476    20.344877     0.123431
H      8.693721    11.998743    22.422310     0.111798
H      4.690619     2.141782    17.005837     0.111998
H      4.635065     0.086083    17.005837     0.125400
H     10.871870     6.533750    20.933506     0.114444
H     11.061499     8.170309    19.509550     0.128049
H      7.808012     8.271252    20.344877     0.125523
H      7.291281     7.871979    22.422310     0.114475
H      7.742183     4.481765    17.005837     0.111998
H      7.797737     6.537464    17.005837     0.125392
H      3.767337     0.089797    13.078169     0.114104
H      7.509227    11.700428    14.502125     0.127921
H     11.360352    11.599485    13.666798     0.125639
H     10.843648    11.998758    11.589365     0.112960
H      7.742187     2.141782    17.005837     0.113704
H      7.797749     0.086083    17.005837     0.125533
H      8.665520     6.533761    13.078169     0.114738
H      8.475885     8.170316    14.502125     0.127987
H      4.624771     8.271261    13.666798     0.124307
H      5.141504     7.871994    11.589365     0.112782
H      4.690615     4.481765    17.005837     0.113707
H      4.635053     6.537464    17.005837     0.125523
C      6.177276    13.193935     1.033955    -0.145999
C      3.791076     0.688322     1.183606     0.093394
C      4.040153     1.406053     2.418910    -0.035673
C      3.081949     1.781742     3.353098    -0.090016
C      5.279121     1.839501     2.876027    -0.100167
C      4.718376     0.741577     0.149651    -0.147915
C     10.341112    10.630332     5.668613    -0.145808
C      6.868119     0.345214     5.668613    -0.090961
C      2.703423     6.676847     1.033955    -0.145322
C      8.641945     5.935269     1.183606     0.094800
C      8.392851     5.217535     2.418910    -0.035071
C      2.246442     4.841843     3.353098    -0.088903
C      7.153877     4.784086     2.876027    -0.104997
C      7.714660     5.882017     0.149651    -0.152755
C      5.644122     9.240437     5.668613    -0.145789
C      5.564840     6.278365     5.668613    -0.091052
C      9.807946    13.193922    10.303270    -0.147229
C      5.089593     0.688310    10.153619     0.094456
C      4.840513     1.406044     8.918315    -0.037208
C      5.798716     1.781736     7.984127    -0.087486
C      3.601544     1.839493     8.461198    -0.102613
C      4.162293     0.741562    11.187574    -0.148439
C      5.644119    10.630332     5.668613    -0.148575
C      2.012551     0.345214     5.668613    -0.090683
C      6.177224     6.676834    10.303270    -0.146687
C      7.343304     5.935257    10.153619     0.093805
C      7.592401     5.217526     8.918315    -0.037218
C      6.634211     4.841837     7.984127    -0.088673
C      8.831376     4.784078     8.461198    -0.100462
C      8.270589     5.882002    11.187574    -0.148506
C     10.341115     9.240437     5.668613    -0.148545
C      3.315808     6.278365     5.668613    -0.091079
C      8.031742     0.053223    21.640495    -0.146005
C     10.417942    12.558836    21.490844     0.093384
C     10.168865    11.841105    20.255540    -0.035675
C     11.127069    11.465416    19.321352    -0.090011
C      8.929897    11.407657    19.798423    -0.100161
C      9.490642    12.505581    22.524799    -0.147908
C      3.867906     2.616826    17.005837    -0.145794
C      7.340899    12.901944    17.005837    -0.090948
C     11.505595     6.570311    21.640495    -0.145328
C      5.567073     7.311889    21.490844     0.094791
C      5.816167     8.029623    20.255540    -0.035073
C     11.962576     8.405315    19.321352    -0.088898
C      7.055141     8.463072    19.798423    -0.104992
C      6.494358     7.365141    22.524799    -0.152749
C      8.564896     4.006721    17.005837    -0.145776
C      8.644178     6.968793    17.005837    -0.091038
C      4.401072     0.053236    12.371180    -0.147235
C      9.119425    12.558848    12.520831     0.094445
C      9.368505    11.841114    13.756135    -0.037211
C      8.410302    11.465422    14.690323    -0.087481
C     10.607474    11.407665    14.213252    -0.102603
C     10.046725    12.505596    11.486876    -0.148433
C      8.564899     2.616826    17.005837    -0.148563
C     12.196467    12.901944    17.005837    -0.090682
C      8.031794     6.570324    12.371180    -0.146692
C      6.865714     7.311901    12.520831     0.093795
C      6.616617     8.029632    13.756135    -0.037221
C      7.574807     8.405321    14.690323    -0.088668
C      5.377642     8.463080    14.213252    -0.100452
C      5.938429     7.365156    11.486876    -0.148499
C      3.867903     4.006721    17.005837    -0.148532
C     10.893210     6.968793    17.005837    -0.091078
C      4.440314    11.325280     5.668613     0.092354
C      4.440312    12.775317     5.668613    -0.042906
C      4.440320     8.545489     5.668613     0.092311
C      4.440322     7.095452     5.668613    -0.042764
C      9.768704     1.921878    17.005837     0.092365
C      9.768706     0.471841    17.005837    -0.042909
C      9.768698     4.701669    17.005837     0.092323
C      9.768696     6.151706    17.005837    -0.042768
N      3.728672     2.447545     4.387960    -0.101587
N      5.086576     2.483048     4.093192    -0.086198
N      7.297661     1.667283     5.668613    -0.090833
N      8.704305     4.176038     4.387960    -0.101731
N      7.346404     4.140536     4.093192    -0.084582
N      5.135298     4.956296     5.668613    -0.090722
N      5.151990     2.447541     6.949265    -0.101217
N      3.794086     2.483043     7.244033    -0.087249
N      1.583005     1.667283     5.668613    -0.090172
N      7.280951     4.176034     6.949265    -0.099268
N      8.638851     4.140531     7.244033    -0.088235
N      3.745354     4.956296     5.668613    -0.089992
N     10.480346    10.799613    18.286490    -0.101601
N      9.122442    10.764110    18.581258    -0.086203
N      6.911357    11.579875    17.005837    -0.090836
N      5.504713     9.071120    18.286490    -0.101745
N      6.862614     9.106622    18.581258    -0.084587
N      9.073720     8.290862    17.005837    -0.090724
N      9.057028    10.799617    15.725185    -0.101225
N     10.414932    10.764115    15.430417    -0.087259
N     12.626013    11.579875    17.005837    -0.090168
N      6.928067     9.071124    15.725185    -0.099275
N      5.570167     9.106627    15.430417    -0.088245
N     10.463664     8.290862    17.005837    -0.089988

The following XYZ coordinates are in angstroms. Other properties are in atomic units.
The sperically averaged electron density of each atom fit to a function of the form exp(a - br)
eigen_1, eigen_2 and eigen_3 are the three eigenvalues of traceless quadrupole moment tensor
  atom number  atomic symbol              X              Y              Z     net charge C6 coefficient C8 coefficient C10 coefficient fluctuating dipole atomic polarizability isotropic forcefield polarizability              a              b squared Pearson coefficient          <r^3>          <r^4>         wp_QDO          m_QDO          q_QDO       dipole_x       dipole_y       dipole_z         dipole            Qxy            Qxz            Qyz     Q(x^2-y^2)  Q(3z^2 - R^2)        eigen_1        eigen_2        eigen_3 static polarizability      alpha(xx)      alpha(xy)      alpha(xz)      alpha(yy)      alpha(yz)      alpha(zz) atomic spin moment
            1             Fe       6.216481       3.311790       5.440054       0.401473     104.059253 0.15298519E+04  0.47301994E+05                                19.508584                           13.779816       0.543148       1.925692                    0.995497      62.577747     180.698401       0.425606       0.465445      -1.077863       0.000299       0.000302       0.014079       0.014085      -0.005217      -0.000648      -0.001339      -0.031858       0.019641      -0.020062       0.006366       0.013697             26.768515      27.882237       0.460556       0.000220      26.823969       0.000121      25.599339           0.949873
            2             Fe       2.664178       3.311789       5.897171       0.404048     103.919544 0.15271357E+04  0.47202968E+05                                19.501559                           13.774700       0.533930       1.923244                    0.995475      62.556129     180.681361       0.425301       0.465927      -1.077448      -0.000230      -0.000024      -0.013906       0.013908       0.005687       0.000345      -0.000359      -0.032134       0.023695      -0.020998       0.007887       0.013111             26.759078      27.869445      -0.478130      -0.000524      26.799087       0.000169      25.608701           0.952826
            3             Fe       7.992537       9.935368      17.234396       0.401494     104.058725 0.15298438E+04  0.47301666E+05                                19.508502                           13.779770       0.543127       1.925689                    0.995497      62.577414     180.697123       0.425607       0.465445      -1.077863      -0.000299      -0.000302      -0.014084       0.014091      -0.005149      -0.000645      -0.001341      -0.031846       0.019524      -0.020016       0.006326       0.013690             26.768371      27.882088       0.460609       0.000219      26.823791       0.000120      25.599235           0.950915
            4             Fe      11.544840       9.935369      16.777279       0.404119     103.916844 0.15270904E+04  0.47201211E+05                                19.501264                           13.774520       0.533866       1.923236                    0.995475      62.554580     180.676109       0.425303       0.465929      -1.077448       0.000230       0.000024       0.013897       0.013899       0.005736       0.000346      -0.000360      -0.032054       0.023740      -0.020985       0.007902       0.013083             26.758627      27.868952      -0.478180      -0.000524      26.798609       0.000170      25.608321           0.954226
            5              H       5.543540      13.157372       1.740944       0.114473       1.115531 0.81412243E+01  0.79864254E+02                                 1.748027                            1.646905      -0.866030       2.466874                    0.998819       3.405869       9.373001       0.499764       1.249334      -0.716867      -0.025472      -0.003527       0.027248       0.037466       0.011054      -0.007907       0.007439       0.013658       0.009030      -0.019361       0.006167       0.013194              1.782509       1.760411       0.039736      -0.427652       1.442016       0.163907       2.145099          -0.000165
            6              H       2.180874       1.546737       3.164900       0.128713       1.021095 0.75742602E+01  0.74359411E+02                                 1.759699                            1.677521      -1.226230       2.311021                    0.994149       3.673642      10.754800       0.447799       1.393244      -0.684590      -0.043433      -0.014767      -0.020634       0.050301       0.004781       0.004917       0.007776       0.028620      -0.014132      -0.016973      -0.002138       0.019110              1.802706       2.256643       0.163268       0.022503       1.533800       0.112741       1.617677          -0.000175
            7              H       6.031999       1.647682       2.329573       0.123438       1.117702 0.82003260E+01  0.81217138E+02                                 1.792689                            1.687734      -1.031147       2.389763                    0.997607       3.562233      10.103063       0.474768       1.302591      -0.703943       0.028140      -0.016773      -0.035282       0.048145      -0.001691      -0.006629       0.014096       0.024353       0.014133      -0.022060       0.004292       0.017768              1.826135       2.173982      -0.083175      -0.331730       1.466933       0.179421       1.837490          -0.000503
            8              H       5.515297       1.248415       0.252140       0.111793       1.159321 0.86023785E+01  0.84998954E+02                                 1.747579                            1.658271      -0.925530       2.435873                    0.998423       3.379971       9.137361       0.517115       1.198737      -0.729083       0.031779       0.020667       0.001493       0.037937       0.012418      -0.006037       0.005329       0.013898       0.012864      -0.018919       0.005897       0.013023              1.765189       1.991640       0.418583       0.135063       1.649943       0.212755       1.653983          -0.000094
            9              H       9.518399      11.105376       5.668613       0.111980       1.058900 0.75679185E+01  0.73024290E+02                                 1.696160                            1.592691      -0.837060       2.479607                    0.998946       3.398692       9.329271       0.505007       1.256949      -0.714533      -0.031779       0.017983      -0.000220       0.036515      -0.001630      -0.000190       0.000169       0.003969      -0.055975      -0.018660       0.006762       0.011899              1.732992       2.008589      -0.364042      -0.002731       1.916519       0.007545       1.273869          -0.000203
           10              H       9.573953      13.161075       5.668613       0.125402       1.042595 0.76042411E+01  0.74344878E+02                                 1.751096                            1.655345      -1.044604       2.390218                    0.996668       3.584335      10.297490       0.463616       1.351302      -0.693392      -0.036510      -0.031487       0.001253       0.048228       0.006744      -0.000152      -0.000939       0.009415      -0.059227      -0.019778       0.001674       0.018104              1.794258       2.203347       0.239541      -0.001166       1.784935       0.014611       1.394491          -0.000339
           11              H       3.337148       6.713408       1.740944       0.114449       1.115774 0.81404813E+01  0.79829432E+02                                 1.745618                            1.644721      -0.855499       2.470690                    0.998916       3.404938       9.358974       0.501219       1.246137      -0.717557       0.025586       0.003105       0.027540       0.037719       0.011329       0.007885      -0.007534       0.013267       0.008897      -0.019538       0.006366       0.013172              1.780009       1.757891       0.039628       0.426875       1.440211      -0.163556       2.141924          -0.000168
           12              H       3.147519       5.076849       3.164900       0.128054       1.025637 0.76165502E+01  0.74881971E+02                                 1.764941                            1.682178      -1.231400       2.307936                    0.994099       3.683526      10.792996       0.447168       1.393210      -0.684565       0.043600       0.014551      -0.020526       0.050339       0.004790      -0.004962      -0.007863       0.028605      -0.015095      -0.017018      -0.002248       0.019266              1.808213       2.264645       0.164134      -0.022585       1.537842      -0.113258       1.622153          -0.000182
           13              H       6.401006       4.975906       2.329573       0.125530       1.110371 0.81360823E+01  0.80428827E+02                                 1.785583                            1.681727      -1.025616       2.392873                    0.997629       3.549712      10.060606       0.475316       1.303548      -0.703759      -0.027304       0.017133      -0.034804       0.047438      -0.001512       0.006666      -0.013925       0.024561       0.013971      -0.022009       0.004340       0.017669              1.818667       2.163919      -0.082384       0.328922       1.462157      -0.178112       1.829926          -0.000515
           14              H       6.917737       5.375179       0.252140       0.114470       1.152065 0.85395171E+01  0.84257324E+02                                 1.743825                            1.655048      -0.933484       2.434232                    0.998311       3.367346       9.108752       0.516075       1.202871      -0.728161      -0.030546      -0.019944       0.002033       0.036538       0.012743       0.006205      -0.005217       0.014055       0.013967      -0.019340       0.006037       0.013303              1.761293       1.986774       0.416835      -0.134413       1.646467      -0.211920       1.650638          -0.000095
           15              H       6.466835       8.765393       5.668613       0.111980       1.058873 0.75676022E+01  0.73019859E+02                                 1.696072                            1.592611      -0.837049       2.479612                    0.998946       3.398565       9.328577       0.505046       1.256876      -0.714549       0.031781      -0.017984       0.000285       0.036517      -0.001631      -0.000159      -0.000255       0.003969      -0.055970      -0.018660       0.006763       0.011898              1.732902       2.008477      -0.364017       0.002728       1.916417      -0.007549       1.273811          -0.000202
           16              H       6.411281       6.709694       5.668613       0.125394       1.042834 0.76065658E+01  0.74375692E+02                                 1.751572                            1.655752      -1.045214       2.389931                    0.996662       3.585303      10.301918       0.463480       1.351553      -0.693338       0.036508       0.031490       0.001132       0.048226       0.006756      -0.000190       0.000376       0.009426      -0.059169      -0.019731       0.001633       0.018099              1.794768       2.204069       0.239623       0.001170       1.785429      -0.014622       1.394806          -0.000348
           17              H      10.441681      13.157361       9.596281       0.114108       1.115508 0.81398155E+01  0.79819460E+02                                 1.745085                            1.644476      -0.852092       2.471978                    0.998900       3.405931       9.360808       0.501349       1.245867      -0.717612       0.026197      -0.002927      -0.027606       0.038170      -0.011181      -0.007450      -0.007292       0.013526       0.009382      -0.019180       0.006294       0.012886              1.779338       1.757315      -0.039675      -0.426066       1.440055      -0.163451       2.140643          -0.000154
           18              H       6.699791       1.546730       8.172325       0.127926       1.023131 0.75896737E+01  0.74526855E+02                                 1.759823                            1.677449      -1.220492       2.312515                    0.994349       3.674480      10.748166       0.448652       1.390295      -0.685153       0.043743      -0.014646       0.020257       0.050381      -0.004880       0.005043      -0.008104       0.028758      -0.014293      -0.017313      -0.002016       0.019329              1.802865       2.257680      -0.163554       0.022732       1.533611      -0.112655       1.617305          -0.000174
           19              H       2.848666       1.647673       9.007652       0.125648       1.113591 0.81655419E+01  0.80806891E+02                                 1.790179                            1.685626      -1.033624       2.389865                    0.997659       3.555829      10.089019       0.474323       1.304875      -0.703459      -0.027259      -0.016481       0.034845       0.047210       0.001928      -0.006642      -0.013942       0.024197       0.013693      -0.021829       0.004071       0.017758              1.823456       2.170347       0.082952      -0.330769       1.465207      -0.178979       1.834815          -0.000482
           20              H       3.365370       1.248400      11.085085       0.112958       1.159300 0.86038970E+01  0.85044267E+02                                 1.750138                            1.660436      -0.932387       2.433483                    0.998356       3.378973       9.145617       0.515675       1.201657      -0.728412      -0.031364       0.020127      -0.001760       0.037308      -0.012583      -0.005929      -0.005439       0.014073       0.013320      -0.019162       0.006121       0.013041              1.767859       1.995082      -0.419820       0.135481       1.652359      -0.213298       1.656138          -0.000080
           21              H       6.466831      11.105376       5.668613       0.113687       1.053261 0.75198642E+01  0.72456865E+02                                 1.691526                            1.588748      -0.836736       2.480760                    0.998958       3.388887       9.300618       0.505016       1.258726      -0.714165       0.030865       0.017508      -0.000101       0.035485       0.001825       0.000245      -0.000073       0.003861      -0.055943      -0.018650       0.006668       0.011981              1.728092       2.002309       0.362147      -0.002714       1.910847      -0.007511       1.271121          -0.000200
           22              H       6.411269      13.161075       5.668613       0.125534       1.042401 0.76039504E+01  0.74360937E+02                                 1.752860                            1.656849      -1.048708       2.388378                    0.996507       3.586605      10.314204       0.462639       1.353810      -0.692888       0.036713      -0.031272      -0.001136       0.048240      -0.006855       0.000116       0.000594       0.009454      -0.059105      -0.019718       0.001540       0.018178              1.796141       2.206218      -0.240043      -0.001166       1.786572      -0.014629       1.395633          -0.000337
           23              H       5.543498       6.713397       9.596281       0.114743       1.115719 0.81426326E+01  0.79877460E+02                                 1.747739                            1.646651      -0.865867       2.466653                    0.998772       3.405946       9.371620       0.500009       1.248732      -0.716989      -0.025768       0.002594      -0.027442       0.037733      -0.011450       0.007571       0.007310       0.013270       0.009122      -0.019373       0.006323       0.013051              1.782187       1.760139      -0.039735       0.427507       1.441827       0.163815       2.144596          -0.000158
           24              H       5.733133       5.076842       8.172325       0.127992       1.023904 0.75951257E+01  0.74566715E+02                                 1.757836                            1.675801      -1.207459       2.317494                    0.994462       3.672423      10.728439       0.449940       1.386567      -0.685862      -0.043701       0.014691       0.020354       0.050398      -0.004717      -0.005011       0.007973       0.028742      -0.014381      -0.017177      -0.002060       0.019237              1.800739       2.254126      -0.163021      -0.022505       1.532243       0.112475       1.615849          -0.000179
           25              H       9.584247       4.975897       9.007652       0.124316       1.117523 0.81978250E+01  0.81175487E+02                                 1.791280                            1.686522      -1.028027       2.391429                    0.997708       3.560248      10.092042       0.475404       1.301118      -0.704235       0.027602       0.016497       0.034736       0.047335       0.001947       0.006968       0.014458       0.024447       0.014145      -0.022394       0.004032       0.018362              1.824608       2.172033       0.083097       0.331378       1.465940       0.179125       1.835850          -0.000499
           26              H       9.067514       5.375164      11.085085       0.112779       1.154050 0.85534918E+01  0.84390006E+02                                 1.741841                            1.653221      -0.920564       2.438530                    0.998448       3.371532       9.105791       0.518094       1.198257      -0.729204       0.031133      -0.020780      -0.002237       0.037498      -0.012455       0.006135       0.005216       0.014272       0.013384      -0.019059       0.005868       0.013191              1.759254       1.984431      -0.416259      -0.134308       1.644668       0.211564       1.648663          -0.000082
           27              H       9.518403       8.765393       5.668613       0.113690       1.053221 0.75195384E+01  0.72453171E+02                                 1.691504                            1.588730      -0.836692       2.480789                    0.998958       3.388878       9.300654       0.505009       1.258753      -0.714159      -0.030865      -0.017514       0.000043       0.035488       0.001827       0.000270       0.000353       0.003857      -0.055954      -0.018658       0.006672       0.011987              1.728070       2.002263       0.362127       0.002711       1.910841       0.007507       1.271105          -0.000199
           28              H       9.573965       6.709694       5.668613       0.125523       1.042533 0.76054212E+01  0.74379584E+02                                 1.753058                            1.657047      -1.048949       2.388254                    0.996502       3.587102      10.316232       0.462592       1.353872      -0.692874      -0.036731       0.031284      -0.001280       0.048264      -0.006846       0.000073      -0.000715       0.009479      -0.059179      -0.019747       0.001553       0.018194              1.796340       2.206406      -0.240050       0.001162       1.786826       0.014636       1.395787          -0.000347
           29              H       8.665478       0.089786      20.933506       0.114467       1.115555 0.81414482E+01  0.79867053E+02                                 1.748056                            1.646930      -0.866053       2.466860                    0.998819       3.405922       9.373203       0.499758       1.249339      -0.716865       0.025473       0.003526      -0.027246       0.037466       0.011054      -0.007907       0.007440       0.013659       0.009030      -0.019362       0.006168       0.013194              1.782539       1.760439       0.039737      -0.427661       1.442038       0.163913       2.145140          -0.000036
           30              H      12.028144      11.700421      19.509550       0.128708       1.021086 0.75741820E+01  0.74358483E+02                                 1.759695                            1.677517      -1.226237       2.311020                    0.994149       3.673625      10.754754       0.447798       1.393252      -0.684589       0.043434       0.014766       0.020636       0.050303       0.004781       0.004917       0.007775       0.028621      -0.014132      -0.016972      -0.002138       0.019111              1.802702       2.256638       0.163269       0.022504       1.533796       0.112742       1.617673          -0.000100
           31              H       8.177019      11.599476      20.344877       0.123431       1.117682 0.82001450E+01  0.81214966E+02                                 1.792680                            1.687725      -1.031149       2.389768                    0.997607       3.562192      10.102951       0.474765       1.302606      -0.703940      -0.028141       0.016772       0.035283       0.048147      -0.001691      -0.006629       0.014095       0.024353       0.014131      -0.022060       0.004292       0.017768              1.826125       2.173971      -0.083176      -0.331730       1.466926       0.179420       1.837479          -0.000390
           32              H       8.693721      11.998743      22.422310       0.111798       1.159293 0.86021012E+01  0.84995325E+02                                 1.747533                            1.658230      -0.925504       2.435886                    0.998423       3.379913       9.137085       0.517130       1.198716      -0.729088      -0.031779      -0.020667      -0.001491       0.037938       0.012418      -0.006037       0.005329       0.013898       0.012865      -0.018919       0.005897       0.013023              1.765141       1.991587       0.418567       0.135057       1.649901       0.212745       1.653937          -0.000118
           33              H       4.690619       2.141782      17.005837       0.111998       1.058908 0.75679814E+01  0.73024958E+02                                 1.696154                            1.592685      -0.837057       2.479606                    0.998946       3.398696       9.329248       0.505014       1.256930      -0.714536       0.031777      -0.017983       0.000220       0.036513      -0.001630      -0.000190       0.000169       0.003967      -0.055972      -0.018659       0.006762       0.011898              1.732986       2.008581      -0.364040      -0.002731       1.916511       0.007545       1.273865          -0.000013
           34              H       4.635065       0.086083      17.005837       0.125400       1.042611 0.76043859E+01  0.74346715E+02                                 1.751120                            1.655365      -1.044636       2.390203                    0.996667       3.584372      10.297656       0.463611       1.351310      -0.693391       0.036510       0.031486      -0.001253       0.048228       0.006743      -0.000152      -0.000939       0.009415      -0.059229      -0.019779       0.001674       0.018104              1.794283       2.203384       0.239548      -0.001166       1.784958       0.014611       1.394506          -0.000184
           35              H      10.871870       6.533750      20.933506       0.114444       1.115797 0.81407063E+01  0.79832256E+02                                 1.745648                            1.644748      -0.855522       2.470676                    0.998916       3.404991       9.359181       0.501213       1.246143      -0.717556      -0.025587      -0.003105      -0.027538       0.037719       0.011329       0.007885      -0.007535       0.013268       0.008896      -0.019539       0.006367       0.013172              1.780040       1.757920       0.039629       0.426884       1.440234      -0.163562       2.141966          -0.000038
           36              H      11.061499       8.170309      19.509550       0.128049       1.025629 0.76164806E+01  0.74881146E+02                                 1.764938                            1.682175      -1.231409       2.307934                    0.994099       3.683511      10.792956       0.447166       1.393218      -0.684564      -0.043601      -0.014551       0.020528       0.050341       0.004790      -0.004962      -0.007862       0.028605      -0.015094      -0.017018      -0.002249       0.019267              1.808210       2.264642       0.164135      -0.022586       1.537839      -0.113259       1.622150          -0.000106
           37              H       7.808012       8.271252      20.344877       0.125523       1.110350 0.81358943E+01  0.80426577E+02                                 1.785573                            1.681718      -1.025616       2.392879                    0.997629       3.549670      10.060492       0.475313       1.303563      -0.703756       0.027305      -0.017133       0.034806       0.047440      -0.001513       0.006666      -0.013925       0.024561       0.013969      -0.022008       0.004339       0.017669              1.818657       2.163908      -0.082384       0.328921       1.462149      -0.178110       1.829914          -0.000402
           38              H       7.291281       7.871979      22.422310       0.114475       1.152036 0.85392287E+01  0.84253560E+02                                 1.743778                            1.655005      -0.933456       2.434246                    0.998311       3.367286       9.108467       0.516090       1.202850      -0.728166       0.030546       0.019944      -0.002032       0.036538       0.012743       0.006205      -0.005216       0.014055       0.013967      -0.019340       0.006037       0.013303              1.761244       1.986718       0.416818      -0.134407       1.646422      -0.211909       1.650591          -0.000119
           39              H       7.742183       4.481765      17.005837       0.111998       1.058881 0.75676672E+01  0.73020550E+02                                 1.696066                            1.592606      -0.837046       2.479611                    0.998946       3.398570       9.328556       0.505053       1.256857      -0.714553      -0.031779       0.017984      -0.000284       0.036516      -0.001632      -0.000159      -0.000254       0.003968      -0.055968      -0.018659       0.006763       0.011897              1.732895       2.008470      -0.364015       0.002728       1.916409      -0.007549       1.273806          -0.000013
           40              H       7.797737       6.537464      17.005837       0.125392       1.042849 0.76067105E+01  0.74377520E+02                                 1.751595                            1.655772      -1.045245       2.389916                    0.996661       3.585340      10.302080       0.463475       1.351560      -0.693336      -0.036508      -0.031490      -0.001132       0.048226       0.006755      -0.000190       0.000376       0.009426      -0.059170      -0.019732       0.001633       0.018099              1.794792       2.204104       0.239629       0.001170       1.785452      -0.014623       1.394821          -0.000193
           41              H       3.767337       0.089797      13.078169       0.114104       1.115534 0.81400490E+01  0.79822269E+02                                 1.745105                            1.644494      -0.852119       2.471960                    0.998900       3.405978       9.360947       0.501349       1.245858      -0.717614      -0.026198       0.002926       0.027605       0.038169      -0.011181      -0.007451      -0.007293       0.013527       0.009381      -0.019181       0.006294       0.012887              1.779359       1.757334      -0.039676      -0.426073       1.440070      -0.163455       2.140671          -0.000029
           42              H       7.509227      11.700428      14.502125       0.127921       1.023120 0.75895775E+01  0.74525729E+02                                 1.759819                            1.677446      -1.220508       2.312511                    0.994349       3.674459      10.748117       0.448649       1.390307      -0.685151      -0.043744       0.014645      -0.020259       0.050383      -0.004880       0.005044      -0.008103       0.028759      -0.014293      -0.017313      -0.002017       0.019329              1.802862       2.257676      -0.163554       0.022733       1.533608      -0.112655       1.617302          -0.000100
           43              H      11.360352      11.599485      13.666798       0.125639       1.113568 0.81653224E+01  0.80804223E+02                                 1.790164                            1.685613      -1.033624       2.389871                    0.997659       3.555777      10.088860       0.474320       1.304889      -0.703457       0.027260       0.016480      -0.034847       0.047212       0.001928      -0.006642      -0.013941       0.024197       0.013690      -0.021828       0.004070       0.017758              1.823442       2.170330       0.082952      -0.330769       1.465196      -0.178977       1.834799          -0.000374
           44              H      10.843648      11.998758      11.589365       0.112960       1.159277 0.86036664E+01  0.85041345E+02                                 1.750109                            1.660410      -0.932357       2.433499                    0.998357       3.378927       9.145432       0.515681       1.201651      -0.728414       0.031364      -0.020128       0.001758       0.037309      -0.012583      -0.005929      -0.005439       0.014073       0.013321      -0.019162       0.006121       0.013041              1.767829       1.995049      -0.419810       0.135477       1.652332      -0.213291       1.656108          -0.000102
           45              H       7.742187       2.141782      17.005837       0.113704       1.053266 0.75199026E+01  0.72457222E+02                                 1.691516                            1.588739      -0.836731       2.480760                    0.998958       3.388885       9.300567       0.505025       1.258706      -0.714169      -0.030862      -0.017508       0.000101       0.035483       0.001825       0.000245      -0.000073       0.003859      -0.055939      -0.018649       0.006668       0.011980              1.728082       2.002296       0.362145      -0.002714       1.910835      -0.007511       1.271115          -0.000011
           46              H       7.797749       0.086083      17.005837       0.125533       1.042414 0.76040737E+01  0.74362526E+02                                 1.752882                            1.656868      -1.048745       2.388362                    0.996506       3.586639      10.314366       0.462634       1.353820      -0.692886      -0.036714       0.031271       0.001136       0.048240      -0.006855       0.000116       0.000595       0.009454      -0.059106      -0.019719       0.001540       0.018178              1.796164       2.206252      -0.240049      -0.001166       1.786594      -0.014629       1.395648          -0.000184
           47              H       8.665520       6.533761      13.078169       0.114738       1.115745 0.81428668E+01  0.79880287E+02                                 1.747760                            1.646669      -0.865894       2.466635                    0.998772       3.405994       9.371766       0.500008       1.248725      -0.716991       0.025769      -0.002593       0.027440       0.037732      -0.011450       0.007571       0.007311       0.013270       0.009121      -0.019374       0.006323       0.013051              1.782209       1.760159      -0.039736       0.427514       1.441843       0.163820       2.144626          -0.000032
           48              H       8.475885       8.170316      14.502125       0.127987       1.023894 0.75950311E+01  0.74565600E+02                                 1.757831                            1.675797      -1.207473       2.317491                    0.994462       3.672402      10.728386       0.449938       1.386578      -0.685860       0.043702      -0.014691      -0.020356       0.050399      -0.004717      -0.005012       0.007972       0.028743      -0.014380      -0.017177      -0.002061       0.019238              1.800735       2.254120      -0.163021      -0.022506       1.532240       0.112475       1.615844          -0.000104
           49              H       4.624771       8.271261      13.666798       0.124307       1.117499 0.81976044E+01  0.81172802E+02                                 1.791265                            1.686508      -1.028026       2.391436                    0.997708       3.560196      10.091882       0.475402       1.301132      -0.704233      -0.027603      -0.016496      -0.034739       0.047337       0.001947       0.006969       0.014457       0.024447       0.014142      -0.022393       0.004031       0.018362              1.824592       2.172015       0.083097       0.331377       1.465928       0.179123       1.835834          -0.000390
           50              H       5.141504       7.871994      11.589365       0.112782       1.154027 0.85532619E+01  0.84387085E+02                                 1.741811                            1.653194      -0.920535       2.438544                    0.998448       3.371486       9.105601       0.518101       1.198249      -0.729206      -0.031133       0.020780       0.002235       0.037498      -0.012456       0.006135       0.005216       0.014272       0.013385      -0.019059       0.005868       0.013191              1.759222       1.984395      -0.416249      -0.134305       1.644639       0.211557       1.648632          -0.000103
           51              H       4.690615       4.481765      17.005837       0.113707       1.053227 0.75195835E+01  0.72453606E+02                                 1.691495                            1.588722      -0.836688       2.480789                    0.998958       3.388877       9.300606       0.505018       1.258732      -0.714163       0.030863       0.017514      -0.000043       0.035486       0.001827       0.000270       0.000353       0.003855      -0.055951      -0.018657       0.006671       0.011986              1.728060       2.002251       0.362125       0.002711       1.910829       0.007507       1.271099          -0.000011
           52              H       4.635053       6.537464      17.005837       0.125523       1.042546 0.76055503E+01  0.74381243E+02                                 1.753080                            1.657066      -1.048986       2.388238                    0.996502       3.587137      10.316396       0.462586       1.353881      -0.692872       0.036731      -0.031283       0.001280       0.048264      -0.006846       0.000073      -0.000715       0.009479      -0.059180      -0.019748       0.001554       0.018194              1.796363       2.206440      -0.240056       0.001162       1.786848       0.014636       1.395802          -0.000192
           53              C       6.177276      13.193935       1.033955      -0.145999      36.849876 0.44690661E+03  0.10585980E+05                                 9.650117                            7.049733       0.099003       1.996498                    0.999666      29.845089      86.296723       0.620058       0.417023      -1.063159       0.004097      -0.009905      -0.019700       0.022427       0.003594      -0.032409       0.007373       0.013910       0.038335      -0.029746      -0.010123       0.039869             11.799761       9.074618       2.895771       1.110285       9.508091       6.430256      16.816574           0.002502
           54              C       3.791076       0.688322       1.183606       0.093394      39.422393 0.40532182E+03  0.93377007E+04                                10.200796                            6.769190      -0.210178       1.941577                    0.999221      26.603246      75.026860       0.627136       0.423940      -1.062385      -0.002134       0.000434      -0.001232       0.002502       0.001651       0.003412       0.023179       0.006799       0.034775      -0.024215      -0.002866       0.027081             13.811512       9.183688       2.773160       1.073054      10.663670       8.605385      21.587178           0.003818
           55              C       4.040153       1.406053       2.418910      -0.035673      45.487247 0.44662425E+03  0.10535651E+05                                11.079192                            6.997338       0.024813       1.989953                    0.999393      28.289261      80.575976       0.631586       0.411107      -1.071214      -0.002640      -0.003979      -0.012902       0.013757       0.013270      -0.007522       0.013616       0.020082       0.022296      -0.027311       0.012703       0.014607             15.617509      10.900846       1.972985       2.106361      11.637902      10.658223      24.313779           0.010855
           56              C       3.081949       1.781742       3.353098      -0.090016      34.463428 0.46549891E+03  0.11197307E+05                                 9.365949                            7.297964       0.036898       1.976327                    0.999691      30.305197      89.814255       0.593465       0.429058      -1.050156       0.005277       0.033872       0.043419       0.055321       0.003426       0.022598      -0.004063       0.009741      -0.026125      -0.025186       0.000604       0.024582             11.134229      12.139518       0.626468      -1.131528       7.869827       4.393567      13.393343           0.004740
           57              C       5.279121       1.839501       2.876027      -0.100167      34.588755 0.45355835E+03  0.10814773E+05                                 9.295244                            7.150774       0.090204       1.991365                    0.999618      30.123903      88.227208       0.607600       0.422770      -1.056443       0.007773       0.028868       0.054160       0.061864      -0.005180      -0.009987       0.021948       0.029104       0.044459      -0.032211       0.001733       0.030478             10.909284      12.139914       1.284780       0.544892       7.490460       4.487498      13.097478          -0.003354
           58              C       4.718376       0.741577       0.149651      -0.147915      37.292106 0.44547404E+03  0.10544366E+05                                 9.731076                            7.041357       0.075549       1.988055                    0.999671      29.916347      86.492336       0.619992       0.417370      -1.062858      -0.010770      -0.008137      -0.015701       0.020706       0.028672       0.007057       0.005239       0.027953      -0.032275      -0.026552      -0.012273       0.038825             11.973255       8.635150       1.910695      -0.274387       8.900269       6.354559      18.384346           0.002224
           59              C      10.341112      10.630332       5.668613      -0.145808      38.033937 0.45040620E+03  0.10690361E+05                                 9.870290                            7.089595       0.099230       1.996358                    0.999709      29.902473      86.567141       0.616664       0.418475      -1.062170       0.008329      -0.018450       0.000183       0.020244      -0.027223      -0.000732       0.000895       0.013079      -0.073322      -0.024467      -0.015770       0.040237             12.188501      10.004109       1.130352      -0.032783      21.653071       0.100348       4.908323           0.001777
           60              C       6.868119       0.345214       5.668613      -0.090961      34.611420 0.46006855E+03  0.11021339E+05                                 9.356649                            7.236878       0.037376       1.975946                    0.999655      30.160946      88.862538       0.598940       0.426885      -1.052723      -0.001882       0.056348       0.003328       0.056478       0.018983      -0.001271       0.002464      -0.001472      -0.042384      -0.015888      -0.010193       0.026081             11.096066      12.161823      -0.891390      -0.393962      15.899204       0.253402       5.227170           0.001443
           61              C       2.703423       6.676847       1.033955      -0.145322      36.801288 0.44621071E+03  0.10565144E+05                                 9.642179                            7.044842       0.095433       1.995836                    0.999699      29.821177      86.203568       0.620207       0.417094      -1.063137      -0.004552       0.010594      -0.019783       0.022898       0.004076       0.030914      -0.007384       0.015382       0.035956      -0.028679      -0.009678       0.038357             11.788938       9.066706       2.892577      -1.108368       9.499733      -6.423233      16.800374           0.002548
           62              C       8.641945       5.935269       1.183606       0.094800      39.380131 0.40480657E+03  0.93232136E+04                                10.196249                            6.766515      -0.208686       1.942223                    0.999263      26.583263      74.969138       0.627010       0.424145      -1.062218       0.000500      -0.000939      -0.003556       0.003712       0.002107      -0.003025      -0.022304       0.009438       0.036166      -0.024397      -0.001799       0.026196             13.805301       9.178562       2.771715      -1.073622      10.659649      -8.602162      21.577693           0.003927
           63              C       8.392851       5.217535       2.418910      -0.035071      45.449066 0.44618468E+03  0.10523041E+05                                11.075001                            6.994987       0.022121       1.989256                    0.999417      28.274782      80.534904       0.631523       0.411235      -1.071094       0.001903       0.003328      -0.013498       0.014032       0.013429       0.005894      -0.014356       0.019149       0.023737      -0.027255       0.011994       0.015261             15.611069      10.896339       1.970035      -2.101736      11.632803     -10.653093      24.304065           0.011072
           64              C       2.246442       4.841843       3.353098      -0.088903      34.407471 0.46456195E+03  0.11169215E+05                                 9.355410                            7.289938       0.038742       1.977119                    0.999730      30.278286      89.714130       0.593871       0.428978      -1.050198      -0.005173      -0.032234       0.042517       0.053605       0.003529      -0.021804       0.003320       0.010639      -0.027607      -0.024387       0.000167       0.024220             11.120291      12.131921       0.627334       1.129379       7.858668      -4.384418      13.370283           0.004488
           65              C       7.153877       4.784086       2.876027      -0.104997      34.749801 0.45624315E+03  0.10895188E+05                                 9.325155                            7.173442       0.089535       1.990197                    0.999606      30.210115      88.555230       0.606426       0.422951      -1.056298      -0.006928      -0.029175       0.053601       0.061418      -0.005233       0.008647      -0.021048       0.027998       0.042372      -0.030933       0.002308       0.028624             10.946738      12.177486       1.294662      -0.557993       7.517472      -4.506917      13.145258          -0.003792
           66              C       7.714660       5.882017       0.149651      -0.152755      37.404633 0.44720665E+03  0.10595073E+05                                 9.747066                            7.052711       0.072274       1.986571                    0.999665      29.973143      86.680680       0.619834       0.417095      -1.063092       0.011695       0.009915      -0.018522       0.024044       0.027764      -0.008146      -0.004354       0.025563      -0.034080      -0.024928      -0.013036       0.037964             11.994025       8.645405       1.911631       0.275306       8.915212      -6.368425      18.421458           0.002283
           67              C       5.644122       9.240437       5.668613      -0.145789      38.033057 0.45039467E+03  0.10689994E+05                                 9.870055                            7.089452       0.099225       1.996353                    0.999709      29.902147      86.565166       0.616678       0.418469      -1.062176      -0.008330       0.018452       0.000093       0.020245      -0.027227      -0.000576       0.000214       0.013089      -0.073313      -0.024447      -0.015779       0.040226             12.188167      10.003870       1.130417       0.032746      21.652415      -0.100406       4.908215           0.001817
           68              C       5.564840       6.278365       5.668613      -0.091052      34.612984 0.46008542E+03  0.11021821E+05                                 9.356774                            7.236798       0.039156       1.976488                    0.999657      30.161687      88.864419       0.598971       0.426860      -1.052741       0.001861      -0.056367       0.003104       0.056483       0.018997       0.000807      -0.001240      -0.001503      -0.042104      -0.014783      -0.011249       0.026032             11.096368      12.162740      -0.891065       0.394113      15.898997      -0.253542       5.227367           0.001263
           69              C       9.807946      13.193922      10.303270      -0.147229      36.926310 0.44795671E+03  0.10617662E+05                                 9.666287                            7.060585       0.092888       1.994414                    0.999698      29.880362      86.441857       0.619208       0.417327      -1.062907      -0.004076      -0.010026       0.019163       0.022008      -0.004641      -0.031477      -0.006122       0.015402       0.039745      -0.028777      -0.010504       0.039281             11.821635       9.089061      -2.903560       1.119273       9.528022      -6.446867      16.847821           0.002493
           70              C       5.089593       0.688310      10.153619       0.094456      39.414498 0.40508557E+03  0.93319193E+04                                10.204156                            6.770200      -0.216094       1.939991                    0.999205      26.595165      75.029537       0.626606       0.424314      -1.062035       0.001946       0.001230       0.001652       0.002833      -0.001609       0.003359      -0.022822       0.007171       0.033871      -0.024003      -0.002527       0.026530             13.817618       9.186695      -2.775439       1.076646      10.669144      -8.611109      21.597016           0.003789
           71              C       4.840513       1.406044       8.918315      -0.037208      45.629502 0.44802228E+03  0.10578104E+05                                11.105177                            7.010544       0.016136       1.986667                    0.999390      28.338377      80.782301       0.630613       0.411372      -1.070918       0.002122      -0.004162       0.012128       0.012996      -0.013754      -0.005858      -0.014547       0.018745       0.023329      -0.027452       0.011961       0.015491             15.658670      10.923348      -1.980972       2.117832      11.670073     -10.692244      24.382590           0.010776
           72              C       5.798716       1.781736       7.984127      -0.087486      34.318742 0.46309476E+03  0.11123621E+05                                 9.336837                            7.276668       0.042769       1.978893                    0.999716      30.218706      89.456223       0.594707       0.428772      -1.050468      -0.005334       0.032665      -0.041910       0.053403      -0.003677       0.022858       0.003891       0.009630      -0.024399      -0.025164       0.000374       0.024790             11.097247      12.105408      -0.626838      -1.124303       7.843876      -4.374819      13.342458           0.004683
           73              C       3.601544       1.839493       8.461198      -0.102613      34.629475 0.45423730E+03  0.10835069E+05                                 9.301780                            7.155369       0.089823       1.990929                    0.999601      30.149558      88.320579       0.607498       0.422681      -1.056494      -0.005991       0.029139      -0.054978       0.062511       0.005078      -0.008242      -0.021886       0.026559       0.045865      -0.031256       0.001783       0.029472             10.918055      12.145169      -1.288582       0.551668       7.498456      -4.494135      13.110541          -0.003084
           74              C       4.162293       0.741562      11.187574      -0.148439      37.248603 0.44483742E+03  0.10524784E+05                                 9.719349                            7.032684       0.078977       1.989325                    0.999646      29.898156      86.401129       0.620901       0.416939      -1.063209       0.012011      -0.009096       0.018272       0.023683      -0.028534       0.007874      -0.004909       0.025208      -0.028728      -0.026408      -0.011390       0.037798             11.958557       8.627609      -1.910875      -0.271707       8.890868      -6.345863      18.357194           0.002235
           75              C       5.644119      10.630332       5.668613      -0.148575      38.093434 0.45128898E+03  0.10716231E+05                                 9.879948                            7.096331       0.099679       1.996011                    0.999695      29.926359      86.647522       0.616417       0.418451      -1.062218      -0.009200      -0.019446      -0.000194       0.021513       0.026581       0.000458      -0.000335       0.014899      -0.070465      -0.023527      -0.015823       0.039350             12.201570      10.010582      -1.139037      -0.032771      21.681114      -0.100401       4.913015           0.001761
           76              C       2.012551       0.345214       5.668613      -0.090683      34.594701 0.45983797E+03  0.11013223E+05                                 9.349177                            7.231499       0.046469       1.978619                    0.999631      30.148353      88.783052       0.599671       0.426465      -1.053099       0.001543       0.056893      -0.002477       0.056968      -0.018929      -0.002135      -0.002041      -0.001721      -0.040513      -0.015876      -0.009825       0.025701             11.086276      12.156089       0.885880      -0.393576      15.879673      -0.252653       5.223067           0.001165
           77              C       6.177224       6.676834      10.303270      -0.146687      36.866169 0.44714711E+03  0.10592968E+05                                 9.652060                            7.051039       0.099174       1.996724                    0.999710      29.854782      86.326464       0.620086       0.416953      -1.063217       0.005218       0.010229       0.018899       0.022114      -0.004596       0.031131       0.006635       0.012870       0.038191      -0.029081      -0.009186       0.038267             11.802578       9.075810      -2.895914      -1.110601       9.510465       6.432381      16.821458           0.002559
           78              C       7.343304       5.935257      10.153619       0.093805      39.401525 0.40498263E+03  0.93284985E+04                                10.200397                            6.768131      -0.214028       1.940639                    0.999242      26.591727      75.003629       0.626900       0.424163      -1.062182      -0.001357      -0.002458       0.001822       0.003347      -0.001343      -0.003061       0.021926       0.006096       0.036085      -0.022859      -0.003329       0.026188             13.812274       9.181881      -2.773562      -1.076273      10.665400       8.608141      21.589540           0.003911
           79              C       7.592401       5.217526       8.918315      -0.037218      45.609599 0.44785071E+03  0.10572661E+05                                11.100449                            7.007953       0.024810       1.989243                    0.999442      28.332904      80.751910       0.630921       0.411226      -1.071052      -0.001829       0.004407       0.013928       0.014723      -0.014130       0.006590       0.013722       0.018667       0.023052      -0.027374       0.012815       0.014559             15.651280      10.919680      -1.980226      -2.116950      11.664389      10.685978      24.369772           0.011058
           80              C       6.634211       4.841837       7.984127      -0.088673      34.409356 0.46453223E+03  0.11168164E+05                                 9.358061                            7.292442       0.037847       1.976904                    0.999685      30.271638      89.688948       0.593443       0.429300      -1.050016       0.005831      -0.032284      -0.041519       0.052916      -0.003518      -0.022410      -0.004753       0.012494      -0.025935      -0.024935      -0.000413       0.025349             11.124103      12.129756      -0.626321       1.129836       7.862966       4.388479      13.379588           0.004463
           81              C       8.831376       4.784078       8.461198      -0.100462      34.564880 0.45314123E+03  0.10802667E+05                                 9.292191                            7.148596       0.092793       1.992320                    0.999617      30.113132      88.195504       0.607532       0.422901      -1.056330       0.006828      -0.028438      -0.054564       0.061908       0.005489       0.010148       0.021825       0.029293       0.046637      -0.032379       0.001393       0.030986             10.905675      12.134405      -1.286327      -0.548608       7.489580       4.486751      13.093039          -0.003574
           82              C       8.270589       5.882002      11.187574      -0.148506      37.314393 0.44579861E+03  0.10553702E+05                                 9.735347                            7.044422       0.073560       1.987394                    0.999678      29.920432      86.503754       0.619807       0.417430      -1.062848      -0.010922       0.010873       0.018603       0.024157      -0.029087      -0.007281       0.004102       0.027990      -0.031716      -0.027003      -0.011968       0.038971             11.979633       8.634696      -1.908609       0.275314       8.904597       6.360424      18.399608           0.002298
           83              C      10.341115       9.240437       5.668613      -0.148545      38.093515 0.45128559E+03  0.10716158E+05                                 9.880083                            7.096372       0.099675       1.996016                    0.999695      29.926233      86.647921       0.616405       0.418459      -1.062210       0.009206       0.019435      -0.000046       0.021505       0.026588       0.000588       0.000357       0.014885      -0.070495      -0.023506      -0.015860       0.039367             12.201873      10.010586      -1.139294       0.032747      21.681953       0.100351       4.913080           0.001809
           84              C       3.315808       6.278365       5.668613      -0.091079      34.612499 0.46012684E+03  0.11021897E+05                                 9.351963                            7.233443       0.045029       1.977978                    0.999631      30.159883      88.824752       0.599630       0.426426      -1.053120      -0.001516      -0.056786      -0.003977       0.056945      -0.019037       0.000054       0.001458      -0.001601      -0.041474      -0.014348      -0.011644       0.025992             11.089926      12.159120       0.886537       0.393782      15.886135       0.252851       5.224523           0.000935
           85              C       8.031742       0.053223      21.640495      -0.146005      36.850419 0.44691318E+03  0.10586179E+05                                 9.650211                            7.049780       0.098997       1.996492                    0.999666      29.845395      86.297913       0.620056       0.417022      -1.063159      -0.004094       0.009901       0.019705       0.022429       0.003597      -0.032414       0.007377       0.013920       0.038334      -0.029752      -0.010124       0.039876             11.799903       9.074697       2.895812       1.110324       9.508209       6.430370      16.816804           0.002683
           86              C      10.417942      12.558836      21.490844       0.093384      39.422768 0.40532621E+03  0.93378246E+04                                10.200840                            6.769214      -0.210179       1.941575                    0.999221      26.603426      75.027399       0.627136       0.423939      -1.062387       0.002135      -0.000437       0.001234       0.002505       0.001655       0.003412       0.023188       0.006802       0.034789      -0.024224      -0.002867       0.027091             13.811578       9.183731       2.773193       1.073097      10.663737       8.605443      21.587267           0.003890
           87              C      10.168865      11.841105      20.255540      -0.035675      45.487455 0.44662575E+03  0.10535700E+05                                11.079247                            6.997365       0.024792       1.989945                    0.999393      28.289301      80.576251       0.631582       0.411109      -1.071212       0.002642       0.003974       0.012908       0.013762       0.013270      -0.007524       0.013612       0.020084       0.022285      -0.027309       0.012703       0.014606             15.617597      10.900892       1.973020       2.106415      11.637983      10.658305      24.313915           0.010953
           88              C      11.127069      11.465416      19.321352      -0.090011      34.463147 0.46549447E+03  0.11197168E+05                                 9.365879                            7.297914       0.036908       1.976333                    0.999691      30.305028      89.813478       0.593469       0.429056      -1.050158      -0.005277      -0.033876      -0.043413       0.055318       0.003428       0.022602      -0.004063       0.009743      -0.026114      -0.025188       0.000602       0.024587             11.134142      12.139410       0.626473      -1.131489       7.869776       4.393540      13.393239           0.004854
           89              C       8.929897      11.407657      19.798423      -0.100161      34.588225 0.45355025E+03  0.10814527E+05                                 9.295143                            7.150703       0.090212       1.991373                    0.999618      30.123578      88.225920       0.607604       0.422769      -1.056444      -0.007773      -0.028877      -0.054154       0.061863      -0.005181      -0.009987       0.021948       0.029100       0.044464      -0.032210       0.001730       0.030480             10.909157      12.139784       1.284763       0.544879       7.490377       4.487435      13.097309          -0.003111
           90              C       9.490642      12.505581      22.524799      -0.147908      37.291591 0.44546855E+03  0.10544189E+05                                 9.730942                            7.041285       0.075590       1.988069                    0.999672      29.916140      86.491154       0.620000       0.417367      -1.062862       0.010772       0.008134       0.015705       0.020709       0.028674       0.007056       0.005237       0.027956      -0.032274      -0.026554      -0.012272       0.038826             11.973059       8.635039       1.910656      -0.274407       8.900122       6.354418      18.384016           0.002185
           91              C       3.867906       2.616826      17.005837      -0.145794      38.033740 0.45040421E+03  0.10690294E+05                                 9.870223                            7.089560       0.099267       1.996368                    0.999709      29.902428      86.566716       0.616668       0.418473      -1.062172      -0.008331       0.018450      -0.000181       0.020245      -0.027225      -0.000732       0.000894       0.013070      -0.073306      -0.024462      -0.015773       0.040235             12.188394      10.004044       1.130340      -0.032783      21.652844       0.100347       4.908293           0.002131
           92              C       7.340899      12.901944      17.005837      -0.090948      34.611048 0.46006269E+03  0.11021160E+05                                 9.356568                            7.236820       0.037382       1.975951                    0.999655      30.160754      88.861738       0.598944       0.426884      -1.052725       0.001881      -0.056350      -0.003328       0.056479       0.018981      -0.001270       0.002465      -0.001471      -0.042385      -0.015888      -0.010192       0.026079             11.095949      12.161740      -0.891344      -0.393958      15.898983       0.253395       5.227124           0.001663
           93              C      11.505595       6.570311      21.640495      -0.145328      36.801840 0.44621742E+03  0.10565347E+05                                 9.642276                            7.044890       0.095427       1.995830                    0.999699      29.821487      86.204779       0.620206       0.417093      -1.063137       0.004550      -0.010590       0.019788       0.022900       0.004079       0.030919      -0.007388       0.015392       0.035955      -0.028685      -0.009678       0.038363             11.789083       9.066787       2.892618      -1.108408       9.499853      -6.423349      16.800608           0.002730
           94              C       5.567073       7.311889      21.490844       0.094791      39.380509 0.40481096E+03  0.93233379E+04                                10.196294                            6.766539      -0.208687       1.942221                    0.999263      26.583444      74.969682       0.627010       0.424143      -1.062219      -0.000501       0.000942       0.003558       0.003715       0.002111      -0.003025      -0.022312       0.009442       0.036180      -0.024406      -0.001799       0.026206             13.805367       9.178605       2.771749      -1.073665      10.659716      -8.602221      21.577781           0.003998
           95              C       5.816167       8.029623      20.255540      -0.035073      45.449277 0.44618622E+03  0.10523090E+05                                11.075055                            6.995014       0.022099       1.989248                    0.999417      28.274824      80.535182       0.631519       0.411237      -1.071093      -0.001906      -0.003324       0.013503       0.014036       0.013429       0.005896      -0.014353       0.019151       0.023726      -0.027253       0.011998       0.015255             15.611156      10.896385       1.970070      -2.101792      11.632884     -10.653174      24.304200           0.011170
           96              C      11.962576       8.405315      19.321352      -0.088898      34.407183 0.46455739E+03  0.11169072E+05                                 9.355338                            7.289885       0.038754       1.977125                    0.999730      30.278114      89.713331       0.593875       0.428976      -1.050200       0.005172       0.032238      -0.042512       0.053603       0.003531      -0.021808       0.003319       0.010642      -0.027596      -0.024389       0.000164       0.024225             11.120200      12.131810       0.627340       1.129340       7.858615      -4.384388      13.370174           0.004604
           97              C       7.055141       8.463072      19.798423      -0.104992      34.749294 0.45623541E+03  0.10894952E+05                                 9.325059                            7.173374       0.089542       1.990205                    0.999606      30.209803      88.553996       0.606430       0.422950      -1.056299       0.006929       0.029183      -0.053595       0.061417      -0.005234       0.008648      -0.021048       0.027995       0.042377      -0.030932       0.002305       0.028626             10.946618      12.177362       1.294646      -0.557982       7.517393      -4.506857      13.145097          -0.003550
           98              C       6.494358       7.365141      22.524799      -0.152749      37.404129 0.44720131E+03  0.10594900E+05                                 9.746934                            7.052640       0.072314       1.986584                    0.999665      29.972941      86.679511       0.619841       0.417092      -1.063096      -0.011697      -0.009912       0.018525       0.024047       0.027766      -0.008145      -0.004352       0.025566      -0.034079      -0.024931      -0.013035       0.037965             11.993831       8.645294       1.911591       0.275327       8.915067      -6.368285      18.421133           0.002244
           99              C       8.564896       4.006721      17.005837      -0.145776      38.032864 0.45039269E+03  0.10689928E+05                                 9.869990                            7.089417       0.099261       1.996363                    0.999709      29.902102      86.564749       0.616682       0.418467      -1.062178       0.008332      -0.018452      -0.000091       0.020247      -0.027228      -0.000576       0.000215       0.013080      -0.073297      -0.024442      -0.015782       0.040224             12.188063      10.003806       1.130406       0.032746      21.652196      -0.100405       4.908187           0.002172
          100              C       8.644178       6.968793      17.005837      -0.091038      34.612610 0.46007951E+03  0.11021641E+05                                 9.356694                            7.236741       0.039160       1.976492                    0.999657      30.161493      88.863623       0.598974       0.426859      -1.052742      -0.001861       0.056368      -0.003103       0.056484       0.018995       0.000806      -0.001241      -0.001502      -0.042105      -0.014782      -0.011248       0.026030             11.096253      12.162658      -0.891020       0.394109      15.898778      -0.253535       5.227322           0.001485
          101              C       4.401072       0.053236      12.371180      -0.147235      36.926745 0.44796210E+03  0.10617820E+05                                 9.666340                            7.060608       0.092886       1.994408                    0.999698      29.880648      86.442783       0.619210       0.417325      -1.062909       0.004073       0.010020      -0.019170       0.022010      -0.004644      -0.031482      -0.006126       0.015412       0.039740      -0.028784      -0.010504       0.039288             11.821717       9.089102      -2.903581       1.119294       9.528088      -6.446934      16.847961           0.002669
          102              C       9.119425      12.558848      12.520831       0.094445      39.414845 0.40508983E+03  0.93320382E+04                                10.204189                            6.770219      -0.216090       1.939989                    0.999205      26.595341      75.030015       0.626607       0.424312      -1.062037      -0.001947      -0.001235      -0.001654       0.002838      -0.001614       0.003360      -0.022831       0.007174       0.033884      -0.024012      -0.002528       0.026541             13.817666       9.186725      -2.775459       1.076671      10.669191      -8.611149      21.597084           0.003859
          103              C       9.368505      11.841114      13.756135      -0.037211      45.629649 0.44802361E+03  0.10578143E+05                                11.105206                            7.010560       0.016124       1.986662                    0.999390      28.338404      80.782408       0.630611       0.411373      -1.070917      -0.002122       0.004156      -0.012135       0.013002      -0.013753      -0.005860      -0.014544       0.018750       0.023318      -0.027450       0.011965       0.015485             15.658716      10.923361      -1.980990       2.117863      11.670118     -10.692291      24.382670           0.010875
          104              C       8.410302      11.465422      14.690323      -0.087481      34.318422 0.46308978E+03  0.11123463E+05                                 9.336751                            7.276605       0.042785       1.978901                    0.999716      30.218502      89.455237       0.594713       0.428769      -1.050470       0.005331      -0.032672       0.041906       0.053404      -0.003678       0.022861       0.003890       0.009633      -0.024386      -0.025164       0.000371       0.024794             11.097139      12.105271      -0.626840      -1.124265       7.843809      -4.374783      13.342336           0.004803
          105              C      10.607474      11.407665      14.213252      -0.102603      34.628742 0.45422610E+03  0.10834729E+05                                 9.301643                            7.155273       0.089838       1.990940                    0.999601      30.149104      88.318780       0.607503       0.422680      -1.056495       0.005990      -0.029145       0.054971       0.062507       0.005081      -0.008241      -0.021884       0.026554       0.045877      -0.031253       0.001780       0.029474             10.917882      12.144981      -1.288552       0.551644       7.498341      -4.494050      13.110324          -0.002847
          106              C      10.046725      12.505596      11.486876      -0.148433      37.248141 0.44483232E+03  0.10524623E+05                                 9.719238                            7.032622       0.079017       1.989339                    0.999646      29.897958      86.400116       0.620907       0.416936      -1.063212      -0.012014       0.009091      -0.018277       0.023686      -0.028536       0.007872      -0.004908       0.025212      -0.028726      -0.026411      -0.011389       0.037800             11.958397       8.627521      -1.910847      -0.271720       8.890750      -6.345748      18.356920           0.002200
          107              C       8.564899       2.616826      17.005837      -0.148563      38.093223 0.45128677E+03  0.10716157E+05                                 9.879878                            7.096293       0.099715       1.996021                    0.999695      29.926305      86.647048       0.616422       0.418448      -1.062220       0.009202       0.019446       0.000196       0.021515       0.026583       0.000459      -0.000334       0.014891      -0.070446      -0.023521      -0.015827       0.039348             12.201460      10.010511      -1.139028      -0.032771      21.680884      -0.100401       4.912984           0.002112
          108              C      12.196467      12.901944      17.005837      -0.090682      34.594642 0.45983723E+03  0.11013195E+05                                 9.349138                            7.231472       0.046481       1.978623                    0.999631      30.148344      88.782847       0.599676       0.426462      -1.053101      -0.001543      -0.056895       0.002476       0.056970      -0.018929      -0.002136      -0.002039      -0.001718      -0.040520      -0.015876      -0.009826       0.025702             11.086213      12.156059       0.885843      -0.393575      15.879536      -0.252652       5.223044           0.001371
          109              C       8.031794       6.570324      12.371180      -0.146692      36.866602 0.44715247E+03  0.10593126E+05                                 9.652114                            7.051063       0.099171       1.996719                    0.999710      29.855065      86.327391       0.620087       0.416951      -1.063218      -0.005215      -0.010222      -0.018906       0.022116      -0.004598       0.031136       0.006638       0.012879       0.038186      -0.029087      -0.009187       0.038274             11.802662       9.075852      -2.895935      -1.110623       9.510532       6.432450      16.821601           0.002734
          110              C       6.865714       7.311901      12.520831       0.093795      39.401864 0.40498681E+03  0.93286151E+04                                10.200429                            6.768150      -0.214024       1.940637                    0.999242      26.591900      75.004096       0.626902       0.424161      -1.062184       0.001358       0.002463      -0.001825       0.003353      -0.001348      -0.003063       0.021935       0.006100       0.036098      -0.022869      -0.003330       0.026199             13.812320       9.181910      -2.773583      -1.076298      10.665445       8.608180      21.589604           0.003980
          111              C       6.616617       8.029632      13.756135      -0.037221      45.609755 0.44785212E+03  0.10572703E+05                                11.100481                            7.007970       0.024797       1.989238                    0.999442      28.332934      80.752038       0.630919       0.411227      -1.071051       0.001829      -0.004401      -0.013936       0.014728      -0.014129       0.006591       0.013719       0.018672       0.023041      -0.027372       0.012819       0.014553             15.651331      10.919696      -1.980244      -2.116983      11.664437      10.686028      24.369860           0.011157
          112              C       7.574807       8.405321      14.690323      -0.088668      34.409045 0.46452738E+03  0.11168010E+05                                 9.357976                            7.292380       0.037865       1.976913                    0.999685      30.271439      89.687978       0.593448       0.429298      -1.050019      -0.005828       0.032290       0.041515       0.052916      -0.003519      -0.022413      -0.004752       0.012498      -0.025923      -0.024936      -0.000417       0.025352             11.123997      12.129621      -0.626323       1.129798       7.862900       4.388444      13.379469           0.004584
          113              C       5.377642       8.463080      14.213252      -0.100452      34.564144 0.45313001E+03  0.10802326E+05                                 9.292053                            7.148500       0.092808       1.992331                    0.999617      30.112677      88.193699       0.607538       0.422901      -1.056331      -0.006828       0.028444       0.054557       0.061905       0.005492       0.010147       0.021823       0.029288       0.046649      -0.032376       0.001390       0.030987             10.905500      12.134216      -1.286298      -0.548584       7.489464       4.486666      13.092821          -0.003337
          114              C       5.938429       7.365156      11.486876      -0.148499      37.313930 0.44579351E+03  0.10553540E+05                                 9.735234                            7.044360       0.073600       1.987407                    0.999678      29.920235      86.502734       0.619814       0.417427      -1.062850       0.010925      -0.010868      -0.018607       0.024160      -0.029090      -0.007280       0.004101       0.027994      -0.031713      -0.027007      -0.011966       0.038973             11.979471       8.634607      -1.908581       0.275327       8.904478       6.360307      18.399330           0.002265
          115              C       3.867903       4.006721      17.005837      -0.148532      38.093280 0.45128306E+03  0.10716074E+05                                 9.880008                            7.096331       0.099712       1.996026                    0.999695      29.926170      86.647401       0.616410       0.418456      -1.062212      -0.009207      -0.019436       0.000048       0.021506       0.026590       0.000587       0.000357       0.014876      -0.070476      -0.023500      -0.015864       0.039364             12.201755      10.010510      -1.139284       0.032747      21.681707       0.100351       4.913047           0.002161
          116              C      10.893210       6.968793      17.005837      -0.091078      34.612429 0.46012590E+03  0.11021863E+05                                 9.351922                            7.233414       0.045042       1.977983                    0.999631      30.159870      88.824527       0.599634       0.426424      -1.053122       0.001516       0.056788       0.003976       0.056947      -0.019037       0.000054       0.001457      -0.001598      -0.041481      -0.014349      -0.011644       0.025993             11.089859      12.159087       0.886500       0.393780      15.885992       0.252850       5.224499           0.001147
          117              C       4.440314      11.325280       5.668613       0.092354      39.898620 0.40419308E+03  0.93021448E+04                                10.264167                            6.747717      -0.190382       1.947023                    0.999258      26.574043      74.825550       0.630022       0.422431      -1.063683       0.000915      -0.000909       0.000273       0.001318      -0.000270      -0.001157       0.000192      -0.030399      -0.069198      -0.023135      -0.003601       0.026736             13.970911       9.997170      -0.000876      -0.086966      26.834764       0.000154       5.080798           0.003033
          118              C       4.440312      12.775317       5.668613      -0.042906      46.233478 0.45037666E+03  0.10644989E+05                                11.184315                            7.020612       0.076982       2.004509                    0.999365      28.393531      80.916789       0.631439       0.410398      -1.071819      -0.000269      -0.013057      -0.000971       0.013095      -0.000189      -0.002482      -0.000279      -0.000839      -0.090271      -0.030229       0.014723       0.015507             15.836037      10.714759      -0.002262      -0.305716      31.177098       0.000446       5.616252           0.008619
          119              C       4.440320       8.545489       5.668613       0.092311      39.901144 0.40421320E+03  0.93027534E+04                                10.264725                            6.747960      -0.190293       1.947052                    0.999257      26.574667      74.828675       0.629998       0.422441      -1.063674      -0.000921       0.000916      -0.000257       0.001324      -0.000263       0.000078       0.000198      -0.030400      -0.069257      -0.023087      -0.003659       0.026746             13.971955       9.997600      -0.000924       0.086956      26.837201      -0.000219       5.081063           0.002985
          120              C       4.440322       7.095452       5.668613      -0.042764      46.231110 0.45033791E+03  0.10643935E+05                                11.184323                            7.020528       0.076658       2.004420                    0.999367      28.392641      80.915992       0.631408       0.410424      -1.071793       0.000284       0.013057       0.000977       0.013097      -0.000238       0.001107      -0.000275      -0.000844      -0.090038      -0.030042       0.014544       0.015497             15.836318      10.715051      -0.002296       0.305799      31.177599      -0.000466       5.616305           0.008737
          121              C       9.768704       1.921878      17.005837       0.092365      39.898283 0.40419057E+03  0.93020660E+04                                10.264082                            6.747682      -0.190361       1.947031                    0.999258      26.573942      74.825008       0.630026       0.422430      -1.063685      -0.000915       0.000907      -0.000271       0.001316      -0.000270      -0.001156       0.000192      -0.030400      -0.069199      -0.023136      -0.003601       0.026736             13.970747       9.997096      -0.000875      -0.086966      26.834388       0.000152       5.080758           0.003173
          122              C       9.768706       0.471841      17.005837      -0.042909      46.233436 0.45037797E+03  0.10645021E+05                                11.184277                            7.020607       0.077024       2.004521                    0.999365      28.393561      80.916708       0.631442       0.410396      -1.071821       0.000271       0.013060       0.000972       0.013099      -0.000190      -0.002482      -0.000278      -0.000844      -0.090278      -0.030232       0.014721       0.015510             15.835935      10.714746      -0.002264      -0.305717      31.176828       0.000443       5.616231           0.008743
          123              C       9.768698       4.701669      17.005837       0.092323      39.900804 0.40421065E+03  0.93026736E+04                                10.264640                            6.747925      -0.190273       1.947060                    0.999257      26.574564      74.828131       0.630002       0.422439      -1.063676       0.000921      -0.000914       0.000258       0.001323      -0.000264       0.000077       0.000198      -0.030400      -0.069258      -0.023087      -0.003659       0.026746             13.971792       9.997526      -0.000922       0.086955      26.836827      -0.000218       5.081023           0.003124
          124              C       9.768696       6.151706      17.005837      -0.042768      46.231108 0.45033958E+03  0.10643979E+05                                11.184295                            7.020528       0.076696       2.004432                    0.999367      28.392684      80.915983       0.631410       0.410422      -1.071795      -0.000285      -0.013060      -0.000977       0.013100      -0.000238       0.001107      -0.000276      -0.000849      -0.090045      -0.030044       0.014543       0.015501             15.836232      10.715046      -0.002296       0.305800      31.177362      -0.000463       5.616288           0.008860
          125              N       3.728672       2.447545       4.387960      -0.101587      40.679898 0.53226221E+03  0.12990335E+05                                10.124917                            7.602193      -0.288709       1.927487                    0.999059      27.929792      78.359387       0.616351       0.407177      -1.084399       0.068711      -0.034659      -0.092485       0.120316       0.013598       0.003504       0.007662       0.076830      -0.074708      -0.033863      -0.019629       0.053492             12.807824      14.490824       0.313666      -0.987217       9.245921       4.730163      14.686727          -0.004792
          126              N       5.086576       2.483048       4.093192      -0.086198      40.352465 0.50594668E+03  0.12164145E+05                                 9.941503                            7.295982      -0.066924       2.004339                    0.999383      27.279286      75.385809       0.645707       0.394543      -1.095530      -0.091892      -0.047590      -0.054059       0.116753      -0.006656      -0.030663       0.014576       0.077516      -0.024655      -0.041767      -0.017083       0.058850             12.696697      14.563590       2.334112       2.789189       8.911790       4.983201      14.614710          -0.000316
          127              N       7.297661       1.667283       5.668613      -0.090833      40.807113 0.51870201E+03  0.12564640E+05                                10.076224                            7.441466      -0.216579       1.953708                    0.999273      27.560862      76.767982       0.631602       0.400341      -1.090154       0.078535      -0.082617       0.005321       0.114112       0.021250      -0.007208       0.001364       0.059938      -0.106429      -0.036624      -0.018314       0.054938             12.865464      14.646593      -2.224348      -0.865654      17.551023      -0.055169       6.398777          -0.001044
          128              N       8.704305       4.176038       4.387960      -0.101731      40.687860 0.53240121E+03  0.12994640E+05                                10.127316                            7.604087      -0.291370       1.926655                    0.999012      27.930678      78.365896       0.616161       0.407274      -1.084329      -0.067471       0.034984      -0.093002       0.120107       0.013775      -0.004216      -0.007657       0.075736      -0.072958      -0.033429      -0.019419       0.052848             12.810614      14.494861       0.313787       0.988165       9.247711      -4.731213      14.689269          -0.004592
          129              N       7.346404       4.140536       4.093192      -0.084582      40.266314 0.50474708E+03  0.12127230E+05                                 9.924882                            7.285333      -0.058032       2.007346                    0.999428      27.247549      75.255328       0.646490       0.394327      -1.095759       0.092061       0.048538      -0.056091       0.118226      -0.007005       0.031460      -0.014591       0.077267      -0.024309      -0.041720      -0.017716       0.059436             12.673518      14.537723       2.329337      -2.782514       8.896911      -4.972320      14.585919          -0.000197
          130              N       5.135298       4.956296       5.668613      -0.090722      40.796792 0.51855254E+03  0.12560022E+05                                10.074534                            7.440287      -0.216652       1.953789                    0.999289      27.555992      76.749522       0.631671       0.400330      -1.090170      -0.078518       0.082434       0.006277       0.114017       0.021321       0.008201      -0.001235       0.059557      -0.105781      -0.036637      -0.018232       0.054869             12.863345      14.642757      -2.223286       0.865904      17.548937       0.055172       6.398339          -0.000969
          131              N       5.151990       2.447541       6.949265      -0.101217      40.652129 0.53184137E+03  0.12977097E+05                                10.120407                            7.599109      -0.289770       1.927395                    0.999041      27.913387      78.296532       0.616504       0.407169      -1.084438      -0.067728      -0.034392       0.092127       0.119404      -0.013700       0.004260      -0.007622       0.077225      -0.071035      -0.033832      -0.019374       0.053205             12.801984      14.484345      -0.314064      -0.987277       9.242680      -4.728033      14.678927          -0.004844
          132              N       3.794086       2.483043       7.244033      -0.087249      40.434233 0.50702108E+03  0.12197146E+05                                 9.955826                            7.304147      -0.061196       2.005656                    0.999404      27.313890      75.517857       0.645252       0.394588      -1.095435       0.092619      -0.047867       0.054927       0.117841       0.006784      -0.031158      -0.014586       0.077633      -0.026277      -0.041762      -0.017665       0.059427             12.718315      14.585814      -2.341363       2.798597       8.927323      -4.995574      14.641808          -0.000391
          133              N       1.583005       1.667283       5.668613      -0.090172      40.688569 0.51716236E+03  0.12515134E+05                                10.048002                            7.423637      -0.215032       1.955036                    0.999267      27.507377      76.523633       0.633373       0.399611      -1.090905      -0.078866      -0.082322      -0.005834       0.114153      -0.020113      -0.007681      -0.001312       0.060029      -0.105520      -0.036395      -0.017866       0.054261             12.825615      14.602724       2.210445      -0.862724      17.490996       0.056432       6.383127          -0.000883
          134              N       7.280951       4.176034       6.949265      -0.099268      40.577757 0.53074652E+03  0.12943013E+05                                10.105614                            7.589325      -0.291672       1.927279                    0.998973      27.880453      78.168085       0.617174       0.406959      -1.084637       0.067323       0.033463       0.091283       0.118257      -0.013776      -0.005488       0.007824       0.078301      -0.074775      -0.034262      -0.020277       0.054540             12.781527      14.462446      -0.314561       0.983923       9.229026       4.718891      14.653109          -0.004628
          135              N       8.638851       4.140531       7.244033      -0.088235      40.471404 0.50757446E+03  0.12213731E+05                                 9.961336                            7.308072      -0.062756       2.005001                    0.999408      27.326464      75.561572       0.645090       0.394582      -1.095444      -0.091799       0.047778       0.055836       0.117591       0.006192       0.030421       0.013321       0.076579      -0.026596      -0.040330      -0.017866       0.058196             12.725484      14.595950      -2.343907      -2.802017       8.931788       4.998047      14.648712          -0.000212
          136              N       3.745354       4.956296       5.668613      -0.089992      40.683965 0.51708432E+03  0.12513113E+05                                10.048571                            7.424036      -0.216612       1.954592                    0.999284      27.506252      76.526863       0.633216       0.399715      -1.090805       0.079106       0.082380      -0.005830       0.114360      -0.020221       0.007488       0.001384       0.059991      -0.105279      -0.036298      -0.017935       0.054233             12.826547      14.602596       2.210336       0.862914      17.493409      -0.056417       6.383637          -0.000819
          137              N      10.480346      10.799613      18.286490      -0.101601      40.680378 0.53226959E+03  0.12990560E+05                                10.124992                            7.602243      -0.288694       1.927488                    0.999059      27.929991      78.360078       0.616349       0.407177      -1.084399      -0.068714       0.034655       0.092485       0.120317       0.013599       0.003506       0.007667       0.076832      -0.074698      -0.033868      -0.019623       0.053492             12.807926      14.490928       0.313668      -0.987214       9.245992       4.730216      14.686856          -0.004717
          138              N       9.122442      10.764110      18.581258      -0.086203      40.352607 0.50594892E+03  0.12164209E+05                                 9.941514                            7.295990      -0.066928       2.004336                    0.999383      27.279350      75.385954       0.645707       0.394542      -1.095530       0.091894       0.047585       0.054059       0.116753      -0.006655      -0.030662       0.014579       0.077524      -0.024631      -0.041774      -0.017077       0.058851             12.696713      14.563609       2.334124       2.789209       8.911801       4.983211      14.614729          -0.000221
          139              N       6.911357      11.579875      17.005837      -0.090836      40.807118 0.51870282E+03  0.12564658E+05                                10.076203                            7.441457      -0.216548       1.953718                    0.999273      27.560834      76.767767       0.631605       0.400340      -1.090156      -0.078534       0.082615      -0.005320       0.114110       0.021253      -0.007208       0.001365       0.059937      -0.106438      -0.036627      -0.018314       0.054940             12.865419      14.646552      -2.224326      -0.865653      17.550944      -0.055170       6.398761          -0.000967
          140              N       5.504713       9.071120      18.286490      -0.101745      40.688337 0.53240850E+03  0.12994863E+05                                10.127393                            7.604139      -0.291358       1.926655                    0.999012      27.930876      78.366597       0.616159       0.407274      -1.084329       0.067475      -0.034980       0.093002       0.120107       0.013776      -0.004219      -0.007662       0.075738      -0.072948      -0.033434      -0.019414       0.052848             12.810718      14.494969       0.313789       0.988162       9.247783      -4.731266      14.689401          -0.004517
          141              N       6.862614       9.106622      18.581258      -0.084587      40.266460 0.50474939E+03  0.12127296E+05                                 9.924893                            7.285341      -0.058033       2.007344                    0.999428      27.247616      75.255480       0.646491       0.394326      -1.095759      -0.092063      -0.048534       0.056090       0.118225      -0.007004       0.031459      -0.014594       0.077276      -0.024285      -0.041727      -0.017710       0.059437             12.673534      14.537742       2.329350      -2.782533       8.896921      -4.972329      14.585938          -0.000102
          142              N       9.073720       8.290862      17.005837      -0.090724      40.796777 0.51855308E+03  0.12560032E+05                                10.074510                            7.440275      -0.216620       1.953800                    0.999289      27.555955      76.749272       0.631673       0.400328      -1.090172       0.078518      -0.082432      -0.006276       0.114015       0.021323       0.008201      -0.001236       0.059556      -0.105790      -0.036640      -0.018231       0.054871             12.863294      14.642710      -2.223263       0.865902      17.548852       0.055173       6.398321          -0.000891
          143              N       9.057028      10.799617      15.725185      -0.101225      40.652434 0.53184609E+03  0.12977242E+05                                10.120458                            7.599144      -0.289770       1.927392                    0.999041      27.913510      78.296972       0.616503       0.407169      -1.084438       0.067729       0.034387      -0.092127       0.119403      -0.013703       0.004259      -0.007625       0.077230      -0.071015      -0.033837      -0.019369       0.053205             12.802050      14.484402      -0.314064      -0.987272       9.242726      -4.728071      14.679023          -0.004763
          144              N      10.414932      10.764115      15.430417      -0.087259      40.434259 0.50702189E+03  0.12197166E+05                                 9.955822                            7.304147      -0.061190       2.005658                    0.999404      27.313888      75.517753       0.645253       0.394588      -1.095436      -0.092619       0.047860      -0.054927       0.117838       0.006782      -0.031158      -0.014591       0.077640      -0.026273      -0.041770      -0.017660       0.059430             12.718306      14.585798      -2.341362       2.798602       8.927315      -4.995572      14.641806          -0.000305
          145              N      12.626013      11.579875      17.005837      -0.090168      40.688234 0.51715801E+03  0.12515001E+05                                10.047951                            7.423609      -0.215061       1.955030                    0.999266      27.507202      76.523021       0.633374       0.399612      -1.090905       0.078867       0.082318       0.005831       0.114151      -0.020114      -0.007681      -0.001310       0.060017      -0.105524      -0.036395      -0.017862       0.054257             12.825528      14.602636       2.210401      -0.862721      17.490856       0.056428       6.383093          -0.000804
          146              N       6.928067       9.071124      15.725185      -0.099275      40.578043 0.53075098E+03  0.12943149E+05                                10.105660                            7.589357      -0.291672       1.927277                    0.998973      27.880567      78.168485       0.617172       0.406959      -1.084637      -0.067323      -0.033459      -0.091282       0.118256      -0.013779      -0.005488       0.007827       0.078306      -0.074755      -0.034267      -0.020273       0.054540             12.781587      14.462496      -0.314561       0.983917       9.229068       4.718925      14.653197          -0.004546
          147              N       5.570167       9.106627      15.430417      -0.088245      40.471440 0.50757542E+03  0.12213755E+05                                 9.961332                            7.308073      -0.062748       2.005004                    0.999408      27.326466      75.561481       0.645091       0.394581      -1.095445       0.091799      -0.047772      -0.055835       0.117587       0.006190       0.030421       0.013327       0.076586      -0.026592      -0.040338      -0.017861       0.058199             12.725477      14.595937      -2.343907      -2.802023       8.931781       4.998045      14.648713          -0.000126
          148              N      10.463664       8.290862      17.005837      -0.089988      40.683656 0.51708032E+03  0.12512990E+05                                10.048525                            7.424011      -0.216641       1.954586                    0.999284      27.506088      76.526297       0.633217       0.399715      -1.090805      -0.079108      -0.082376       0.005827       0.114358      -0.020222       0.007488       0.001382       0.059979      -0.105282      -0.036299      -0.017931       0.054229             12.826468      14.602516       2.210294       0.862912      17.493281      -0.056414       6.383606          -0.000742

******************************************************
Auxiliary information for the entire system
The total spin magnetic moment of the unit cell is   3.994220
The total net atomic charge of the unit cell is   -0.000001
Accuracy of reproducing the electrostatic potential in the unit cell:
  The inner radius (bohr) =    5.0000
  The outer radius (bohr) =   12.0000
  Valid grid points have density less than (e/(bohr^3)) =    0.0001
  The number of valid grid points were=        57424
  The rms potential error without charges in kcal/mol is=      2.16132
  The rms potential error with partial charges in kcal/mol is=      0.41417
  The RRMSE value at monopole order=      0.19163
  The rms potential error with partial charges and cloud penetration in kcal/mol is=      0.42841
  The RRMSE value at monopole order with cloud penetration is=      0.19822
  The rms potential error with partial charges and atomic dipoles in kcal/mol is=      0.21171
  The RRMSE value at dipole order=      0.09796
  The rms potential error with partial charges, atomic dipoles and cloud penetration in kcal/mol is=      0.20525
  The RRMSE value at dipole order with cloud penetration=      0.09496

******************************************************
The electron densities and ab initio electrostatic potential were computed in VASP using the PBE functional and
projector augmented wave method. See the main text of the journal article for a description of computational details.
The atomic charges, dipoles, and quadrupoles were computed with the DDEC6 method as described in
(a) T. A. Manz and N. Gabaldon Limas, RSC Adv. 6 (2016) 47771-47801 DOI: 10.1039/c6ra04656h
(b) N. Gabaldon Limas and T. A. Manz, RSC Adv. 8 (2018) 2678-2707 DOI: 10.1039/c7ra11829e.
For each atom in the material, the electron cloud parameters were fit to the spherically averaged atom-in-material
electron density using radial positions for which this density was between 10^-4 and 10^-2 electrons per cubic bohr.
The polarizabilities, dispersion coefficients, and quantum Drude oscillator (QDO) parameters were fit using the MCLF method.
The magnetic structure of the system was optimized in VASP from the default ferromagnetic initial guess using spin polarization.
The atomic spin moments (ASMs) were computed on this optimized magnetic structure using the DDEC6 partition as inputs
to the method of T. A. Manz and D. S. Sholl, J. Chem. Theory Comput. 7 (2011) 4146-4164 DOI: 10.1021/ct200539n.
The RMSE and RRMSE were computed using a uniform grid with Ewald summation.
