# Supplementary material for: A collection of forcefield precursors for metal–organic frameworks
Source: RSC Adv. 2019 Nov 13;9(63):36492–507. doi: 10.1039/c9ra07327b (PMC9075174; doi:10.1039/c9ra07327b)
Supplement: RA-009-C9RA07327B-s5922 [file RA-009-C9RA07327B-s5922.xyz]

  740
jmolscript: load "" {1 1 1} spacegroup "x,y,z" unitcell [{     11.855000     0.000000     0.000000 }, {      0.000000    23.235000     0.000000 }, {      0.000000    -3.368980    36.594248 }]
Cd     4.015288    16.769129     9.265298     1.022023
Cd     0.192170    19.147624    10.368980     1.011703
Cd     4.364655    13.084705     8.251271     0.986030
Cd     9.266105    21.146506     8.408260     1.044471
Cd     9.942788     3.096891    27.328950     1.022023
Cd     6.119670     0.718396    26.225268     1.011703
Cd    10.292155     6.781315    28.342977     0.986030
Cd     3.338605    -1.280486    28.185988     1.044470
Ni     5.953581    11.933127    17.796881     0.463817
Ni    11.366693    19.611814    17.638062     0.451314
Ni     3.458341    13.350910     0.895095     0.436048
Ni     9.643450    21.290773     0.920345     0.447005
Ni     0.026081     7.932893    18.797367     0.463828
Ni     5.439193     0.254206    18.956186     0.451333
Ni     9.385841     6.515110    35.699153     0.436077
Ni     3.715950    -1.424753    35.673903     0.446928
H      3.714171    13.787521     4.493774     0.110606
H      5.731892    10.726036     1.884604     0.094989
H      2.361516    15.309033     5.507434     0.124985
H      6.347167     7.594518    33.981419     0.110923
H      4.642418    10.259880    31.555220     0.114792
H      4.740814    11.872445     3.893628     0.086937
H      9.583582    17.725644    13.203205     0.131617
H      8.373186     9.669055    16.394223     0.096246
H      8.720538     9.738697    18.641110     0.104307
H      9.350038    21.118501     4.490114     0.104463
H     10.840212    22.681529     4.018048     0.091023
H      0.688775    20.763414    14.454728     0.085292
H      1.711862    -1.094977    16.335672     0.096370
H      1.733201    -0.900471    18.538646     0.106350
H      0.147002     0.477647     1.954133     0.085839
H      7.150936    10.964739    14.560851     0.093393
H      1.681039    15.902541    16.247846     0.113235
H      6.931618    16.021166    15.665998     0.115586
H      5.665504    17.242562     3.030004     0.119132
H      4.178887    14.299575    13.620379     0.137172
H      1.487803    16.621101    14.096104     0.106495
H      1.162975    16.999347     6.630878     0.106239
H      5.722409     7.430194    36.195371     0.104495
H      8.995574     9.185675    20.862381     0.111969
H      6.557001    15.922573    13.228821     0.115177
H      0.369876    -3.082574    36.385661     0.101473
H      7.268300     7.830870    31.767467     0.107043
H      5.600302    15.777541     4.658448     0.127563
H     10.016289    17.091624     1.741886     0.155255
H     10.249833    17.707952     0.322029     0.164752
H     10.991956    18.306721     1.566234     0.147058
H      7.725903    18.059981    11.918747     0.122039
H      1.280340    10.555444    32.912867     0.142032
H      1.024272    12.043240    33.333701     0.154929
H      1.539964    11.007183    34.391274     0.159893
H     11.212459    18.518402     5.298847     0.129892
H      6.732454    17.584241     6.360080     0.115844
H      8.169280    19.259459     5.401311     0.132164
H     10.662387    14.888281     0.764820     0.146303
H      0.154115    14.754260    -0.025616     0.151177
H     10.850881    12.274296    35.997762     0.161045
H      9.540904     8.615110    23.047057     0.100958
H      2.915144    13.534603    33.816745     0.153374
H      4.382793    12.996364    33.706962     0.150088
H      3.461660    12.525417    34.885297     0.157297
H     10.569918    10.226846    16.039259     0.100474
H     10.638677    18.007137    31.522285     0.123169
H      0.968553    19.936260    23.489848     0.117298
H      3.341924    15.917401    12.149290     0.149184
H     10.725218    15.000301    33.644752     0.147701
H      9.286022    14.381542    33.677686     0.152937
H      9.754294    15.344903    34.823086     0.155726
H     11.514761    17.370170     3.410584     0.112991
H      8.164538     8.811667    27.650614     0.406237
H      8.165724     9.680428    25.129270     0.127539
H      3.179511    -0.609348    22.922637     0.091962
H      2.419605    -0.840089    20.759917     0.109984
H      2.688714    10.378414     0.486703     0.110776
H     11.804024    19.146868    29.893841     0.142869
H      3.442692    16.098733    19.164408     0.146033
H      3.942973    14.666262    19.555966     0.162596
H      2.731392    15.307515    20.313467     0.151950
H      4.483561     9.616152     4.021708     0.108814
H     10.184631    15.818946    31.364930     0.149051
H      8.922073    16.716804    31.127067     0.151151
H      8.748990    15.206344    31.507648     0.159942
H      1.161790    12.815358    18.384950     0.147907
H      1.360954    13.340136    19.852380     0.155111
H      2.557123    12.671675    19.087560     0.150948
H      9.192367    14.953757    18.300783     0.153153
H      8.655335    15.482310    19.676727     0.155464
H      9.745995    16.295603    18.893610     0.161231
H      3.782930    11.547365    22.315172     0.152650
H      3.998691    12.330881    20.972164     0.161425
H      3.428466    13.072359    22.231006     0.156293
H      1.045611    -2.456345    31.829677     0.105711
H      2.545268    -2.262722    24.906045     0.127693
H      7.319277    16.916091    -0.010978     0.148371
H      7.743686    14.983660    36.122182     0.164233
H      6.566484    14.241788    35.397616     0.152734
H      6.044864    14.131697    20.895316     0.159481
H      6.828480    14.338330    22.234665     0.152221
H      5.345420    14.833072    22.110245     0.154272
H      1.106071     8.783088     1.031958     0.096485
H      8.993203    18.145640    22.168795     0.157562
H      9.441322    19.053103    20.968504     0.161865
H      9.347668    19.654254    22.413977     0.143320
H      6.915022    14.806468    17.503029     0.142611
H      5.982033    16.066513    17.470094     0.148164
H      6.345981    15.396815    18.838719     0.165089
H      7.126040    17.536249    19.702343     0.158264
H      6.747866    18.214568    18.341037     0.146796
H      8.197732    18.366143    18.915567     0.153292
H      6.423039     9.135793    13.353241     0.111014
H      5.984404     9.520131    29.999965     0.151716
H      4.840397    20.040189     0.731885     0.149756
H      5.052601    16.153065    35.862363     0.153128
H      6.207278    20.285805     0.007319     0.150894
H     10.514200    -0.590832    17.598174     0.102389
H      7.040684    11.103650    23.727710     0.114360
H      0.579709    -0.113489    14.154655     0.102543
H      1.735572    13.302446    36.363704     0.162038
H      1.319461    18.056071     0.376921     0.148703
H      0.548886    14.108559    35.734283     0.155786
H      6.079244    14.223960     1.595509     0.095943
H      6.880642    11.896518     4.742615     0.112911
H      1.107257    16.349750    18.128790     0.145142
H      0.566669    15.522262    19.343719     0.160388
H      0.253697    15.059881    17.879950     0.155042
H      2.838087    20.702502    13.602082     0.112672
H      0.080614    13.891851    15.171975     0.115660
H      2.148126    18.735830    17.019985     0.097062
H      0.488426    17.056684    21.605244     0.146678
H     11.322710    17.427988    20.474482     0.158204
H     10.865107    16.540762    21.682092     0.152331
H      5.366759     9.305511    17.188318     0.085473
H     10.997883     1.553295    13.539872     0.102677
H      4.971987    19.816609    13.583785     0.099066
H      1.176016     7.625293     3.008047     0.101347
H      8.081554    13.287232    16.035599     0.093388
H      5.060899    12.085051    24.298581     0.152710
H      4.814315    13.626414    24.137566     0.157544
H      6.277222    13.074932    24.247349     0.148175
H      8.961194    12.888444     4.896310     0.103417
H      2.683972    11.326586    31.149024     0.151114
H      3.909779    12.259239    31.441778     0.149986
H      2.450428    12.812361    31.591814     0.159365
H      9.793415    14.686605    15.574512     0.090710
H      0.710115    -2.813960    34.124136     0.119244
H      9.687906    14.407509     3.311779     0.107347
H      7.802961    16.908234    34.372977     0.161210
H      7.315720    15.878061    33.297106     0.154471
H      7.532667    17.380237    32.905548     0.145125
H      4.292695    17.877518    16.979731     0.098322
H      9.283650     1.017812     1.134422     0.103130
H      8.184692    15.102743     1.716270     0.094834
H      7.984342     2.942135     1.280799     0.109158
H      5.800651    18.539653    15.314693     0.107862
H      9.774447     1.099064     5.097579     0.102941
H      0.288076    17.899214    23.735029     0.149054
H     10.652903    17.422118    23.819196     0.156327
H     11.013295    18.916385    24.119269     0.147686
H      2.860611     8.045107     4.530368     0.105823
H      0.463530    11.682982    15.819693     0.088208
H      0.192051    20.180253     1.961452     0.085415
H      5.174707     7.181740    13.100741     0.108660
H     11.438889    18.865300    14.074148     0.112951
H      5.543398    12.486445    14.209546     0.119677
H      9.009800     1.040461    16.965093     0.100526
H      9.163915     2.049691    14.886540     0.102574
H      4.247646     7.258751    17.009006     0.114580
H      4.152806     6.303276    14.945091     0.088896
H      7.824300     4.066622     3.300801     0.095766
H      8.577093     3.087399     5.280550     0.113688
H      3.797156    19.657122     3.681381     0.129414
H      1.852936    18.906036     2.653083     0.075382
H      3.630001    21.985421     4.058302     0.086691
H      4.162290    17.853243     1.368625     0.154242
H      5.081053    16.612203     1.094168     0.143393
H      4.397020    13.992014    36.495444     0.163009
H      2.363887     0.017968     2.656742     0.096137
H      9.641671     6.078499    32.100474     0.110606
H     11.659392     9.139984    34.709644     0.094990
H      8.289016     4.556987    31.086814     0.124985
H      0.419667    12.271502     2.612829     0.110923
H     10.569918     9.606140     5.039028     0.114792
H     10.668314     7.993575    32.700620     0.086937
H      3.656082     2.140376    23.391043     0.131618
H      2.445686    10.196965    20.200025     0.096245
H      2.793038    10.127323    17.953138     0.104307
H      3.422539    -1.252481    32.104134     0.104463
H      4.912712    -2.815509    32.576200     0.091023
H      6.616275    -0.897394    22.139520     0.085292
H      7.639362    20.960997    20.258576     0.096369
H      7.660701    20.766491    18.055602     0.106350
H      6.074502    19.388373    34.640115     0.085839
H      1.223436     8.901281    22.033397     0.093393
H      7.608539     3.963479    20.346402     0.113236
H      1.004118     3.844854    20.928250     0.115587
H     11.593004     2.623458    33.564244     0.119132
H     10.106388     5.566445    22.973869     0.137172
H      7.415302     3.244919    22.498144     0.106496
H      7.090475     2.866673    29.963370     0.106239
H     11.649908    12.435826     0.398877     0.104495
H      3.068074    10.680345    15.731867     0.111969
H      0.629501     3.943447    23.365427     0.115177
H      6.297376    22.948594     0.208587     0.101473
H      1.340801    12.035150     4.826781     0.107044
H     11.527802     4.088479    31.935800     0.127563
H      4.088789     2.774396    34.852362     0.155255
H      4.322333     2.158068    36.272219     0.164752
H      5.064456     1.559299    35.028014     0.147059
H      1.798403     1.806039    24.675501     0.122039
H      7.207840     9.310576     3.681381     0.142032
H      6.951772     7.822780     3.260547     0.154929
H      7.467465     8.858837     2.202974     0.159893
H      5.284959     1.347618    31.295401     0.129892
H      0.804955     2.281779    30.234168     0.115844
H      2.241780     0.606561    31.192937     0.132163
H      4.734887     4.977739    35.829428     0.146303
H      6.081615     8.480740     0.025616     0.151177
H      4.923381     7.591724     0.596486     0.161045
H      3.613404    11.250910    13.547191     0.100958
H      8.842645     6.331417     2.777503     0.153374
H     10.310293     6.869656     2.887286     0.150088
H      9.389160     7.340603     1.708951     0.157298
H      4.642418     9.639174    20.554989     0.100474
H      4.711177     1.858883     5.071963     0.123169
H      6.896053    -0.070240    13.104400     0.117298
H      9.269425     3.948619    24.444958     0.149184
H      4.797718     4.865719     2.949496     0.147701
H      3.358521     5.484478     2.916562     0.152937
H      3.826794     4.521117     1.771162     0.155726
H      5.587261     2.495850    33.183664     0.112991
H      2.237038    11.054353     8.943634     0.406237
H      2.238224    10.185592    11.464978     0.127539
H      9.107011    20.475368    13.671611     0.091962
H      8.347105    20.706109    15.834331     0.109984
H      8.616214     9.487606    36.107545     0.110776
H      5.876523     0.719152     6.700407     0.142870
H      9.370192     3.767287    17.429840     0.146033
H      9.870473     5.199758    17.038282     0.162596
H      8.658892     4.558505    16.280781     0.151950
H     10.411061    10.249868    32.572540     0.108814
H      4.257130     4.047074     5.229318     0.149051
H      2.994573     3.149216     5.467181     0.151152
H      2.821490     4.659676     5.086600     0.159942
H      7.089290     7.050662    18.209298     0.147907
H      7.288454     6.525884    16.741868     0.155111
H      8.484623     7.194345    17.506688     0.150948
H      3.264867     4.912263    18.293465     0.153153
H      2.727835     4.383710    16.917521     0.155464
H      3.818495     3.570417    17.700638     0.161231
H      9.710430     8.318655    14.279076     0.152650
H      9.926191     7.535139    15.622084     0.161426
H      9.355966     6.793661    14.363242     0.156293
H      6.973111    22.322365     4.764571     0.105711
H      8.472768    -1.106258    11.688203     0.127693
H      1.391777     6.318909     0.010978     0.148371
H      1.816186     4.882360     0.472066     0.164233
H      0.638985     5.624232     1.196632     0.152734
H      0.117364     5.734323    15.698932     0.159481
H      0.900980     5.527690    14.359583     0.152221
H     11.272920     5.032948    14.484003     0.154272
H      7.033571    11.082932    35.562290     0.096485
H      3.065703     1.720380    14.425453     0.157562
H      3.513822     0.812917    15.625744     0.161866
H      3.420167     0.211766    14.180271     0.143320
H      0.987521     5.059552    19.091219     0.142611
H      0.054533     3.799507    19.124154     0.148164
H      0.418481     4.469205    17.755529     0.165089
H      1.198540     2.329771    16.891905     0.158264
H      0.820366     1.651452    18.253211     0.146796
H      2.270233     1.499877    17.678681     0.153292
H      0.495539    10.730227    23.241007     0.111014
H      0.056904    10.345889     6.594283     0.151716
H     10.767896    -0.174169    35.862363     0.149756
H     10.980101     3.712955     0.731885     0.153129
H      0.279778     2.949195    -0.007319     0.150894
H      4.586700    20.456852    18.996074     0.102389
H      1.113184     8.762370    12.866538     0.114360
H      6.507210    19.979509    22.439593     0.102543
H      7.663072     6.563574     0.230544     0.162038
H      7.246961     1.809949    36.217327     0.148703
H      6.476386     5.757461     0.859965     0.155786
H      0.151744     5.642060    34.998739     0.095943
H      0.953142     7.969502    31.851633     0.112911
H      7.034757     3.516270    18.465458     0.145142
H      6.494169     4.343758    17.250529     0.160388
H      6.181197     4.806139    18.714298     0.155042
H      8.765587    -0.836482    22.992166     0.112672
H      6.008114     5.974169    21.422273     0.115660
H      8.075626     1.130190    19.574263     0.097062
H      6.415926     2.809336    14.989004     0.146678
H      5.395210     2.438032    16.119766     0.158205
H      4.937608     3.325258    14.912156     0.152330
H     11.294258    10.560509    19.405930     0.085473
H      5.070384    18.312725    23.054376     0.102677
H     10.899487     0.049411    23.010463     0.099066
H      7.103516    12.240727    33.586201     0.101347
H      2.154054     6.578788    20.558649     0.093388
H     10.988399     7.780969    12.295667     0.152710
H     10.741816     6.239606    12.456682     0.157545
H      0.349722     6.791088    12.346899     0.148175
H      3.033694     6.977576    31.697938     0.103417
H      8.611472     8.539434     5.445224     0.151114
H      9.837279     7.606781     5.152470     0.149986
H      8.377928     7.053659     5.002434     0.159364
H      3.865915     5.179415    21.019736     0.090710
H      6.637614    22.679980     2.470112     0.119244
H      3.760406     5.458511    33.282469     0.107347
H      1.875461     2.957786     2.221271     0.161209
H      1.388221     3.987959     3.297142     0.154471
H      1.605167     2.485783     3.688700     0.145125
H     10.220196     1.988502    19.614517     0.098322
H      3.356151    18.848208    35.459826     0.103131
H      2.257192     4.763277    34.877978     0.094834
H      2.056842    16.923885    35.313449     0.109158
H     11.728152     1.326367    21.279555     0.107862
H      3.846947    18.766956    31.496669     0.102941
H      6.215577     1.966806    12.859219     0.149054
H      4.725403     2.443902    12.775052     0.156327
H      5.085795     0.949635    12.474979     0.147686
H      8.788111    11.820913    32.063880     0.105824
H      6.391030     8.183038    20.774555     0.088208
H      6.119551    -0.314233    34.632796     0.085416
H     11.102207    12.684280    23.493507     0.108660
H      5.511389     1.000720    22.520100     0.112951
H     11.470898     7.379575    22.384702     0.119677
H      3.082300    18.825559    19.629155     0.100526
H      3.236415    17.816329    21.707708     0.102574
H     10.175146    12.607269    19.585242     0.114580
H     10.080306    13.562744    21.649157     0.088896
H      1.896800    15.799398    33.293447     0.095766
H      2.649592    16.778621    31.313698     0.113689
H      9.724656     0.208898    32.912867     0.129414
H      7.780436     0.959984    33.941165     0.075382
H      9.557501    -2.119401    32.535946     0.086691
H     10.089790     2.012777    35.225623     0.154243
H     11.008553     3.253817    35.500080     0.143393
H     10.324519     5.874006     0.098804     0.163009
H      8.291387    19.848052    33.937506     0.096137
C      1.743870    15.164410     2.257865     0.259394
C      0.957884    16.506749     4.687723     0.085985
C      3.352594    13.909828     3.644787     0.078753
C      4.870034    11.191003     1.932176     0.009487
C      1.945405    15.522224     4.706020    -0.166327
C      0.697074    16.167558     2.213952    -0.052002
C      4.983842     8.762625    34.921891    -0.068832
C      4.027143     9.826729    34.720623     0.270426
C      5.766272     8.305044    33.835042    -0.165815
C     -0.017783    16.522469     0.933153     0.300076
C      4.738443     9.900239    32.407866    -0.175330
C      3.948901    10.408100    33.377614    -0.047456
C      4.937608    12.288860     3.030004     0.019854
C      2.331879    14.834081     3.524026    -0.068278
C      9.985466    18.007374    15.215888    -0.069598
C      9.523121    17.743381    16.518644     0.250382
C      8.382670    16.906341    16.701615    -0.048310
C      9.262311    17.560840    14.059510    -0.183253
C      8.068513    16.871156    14.257119     0.094055
C      8.011609    10.579833    16.419839     0.021942
C      8.011609    10.318689    18.802125     0.062789
C      1.913397    17.346979    11.688203     0.640181
C      6.432523    11.705246    21.912636    -0.042376
C      6.666066    11.461135    20.551330     0.253674
C      7.650031    10.535928    20.152452    -0.053190
C     10.304366    18.039558    34.779173     0.266461
C      9.139019    20.920873     3.608193     0.069866
C     10.477449    22.829464     3.117830     0.020020
C      0.916391    20.466102    15.362265     0.021926
C      0.130405    20.079914    20.364699     0.261854
C      0.840520    21.692262    16.328353     0.010947
C      1.170088    -1.623288    18.692342     0.075485
C      7.737758    19.582905     2.115148     0.262049
C     11.659392    22.799372     2.056597     0.032468
C      0.995820    21.184029    20.031691    -0.062951
C      4.379237    13.548868    15.490345    -0.064780
C      9.110567    11.584304    16.134404     0.074687
C      6.814254    10.701977    15.446432     0.015089
C      2.363887    15.296351    16.068534    -0.196339
C      6.696889    18.638727     1.998046    -0.048883
C      7.698637    16.535472    15.556215    -0.184363
C      2.847571    15.246032    14.747482     0.090674
C      6.321086    17.896337     3.121489    -0.179101
C      3.945344    13.654277    16.818716     0.265944
C      3.843391    14.363787    14.487663    -0.158237
C      2.229925    16.149174    13.796031    -0.051206
C      0.692332    17.261936     5.873377    -0.041760
C      5.164038     8.172773    36.155117     0.073555
C      8.361332     9.811324    21.133178    -0.180552
C      3.737881    10.158650     2.217611     0.078042
C      7.152121    16.633669    13.151973    -0.075474
C     11.579964    19.489020    36.297835     0.061425
C      5.992702    18.377005     0.651378     0.304604
C      6.628131     8.469135    31.547901    -0.054010
C      9.271795    16.361627    33.092178     0.307973
C      5.827918    16.133573     5.485478    -0.285814
C      1.823299    -1.902366    22.304194     0.090114
C      5.456856    12.746221    22.366404     0.296654
C      6.067389     9.385063    15.314693     0.074237
C     10.139581    17.603271    33.410548    -0.058163
C     10.662387    17.500349     1.163697    -0.536886
C      7.108258    17.374072    12.024870    -0.262984
C      1.583828    11.275637    33.469099    -0.539715
C     11.725780    18.278746     6.034391    -0.279995
C      6.494169    17.274040     5.514753    -0.052195
C      0.889125    21.961380     2.451815     0.093856
C     11.042932    18.480898    22.161477     0.312906
C      0.119735    19.651522    21.736983    -0.045866
C      7.824300    19.081697     4.555984    -0.167490
C     11.290702    15.348763     0.204928    -0.540067
C      2.996944    11.617342    33.114135     0.314277
C      8.912589     9.189503    23.420319    -0.072340
C      5.437888    15.420645     6.667472     0.655051
C      3.482999    12.773297    33.959462    -0.541747
C     10.398020    11.140051    15.988027    -0.167857
C     10.795163    18.274807    32.400547    -0.177197
C      6.904352    18.102737     4.387650     0.092619
C      0.960255    20.253776    22.615245    -0.173570
C      2.618769    16.381951    12.504255    -0.289360
C      6.126664    17.142172    10.959977     0.642544
C      9.810012    15.159636    33.882614    -0.538407
C      0.355650    16.753094     3.425222    -0.170368
C      4.069821    -0.972621    25.228075     0.668957
C      8.824862     9.172812    24.712096    -0.263629
C      2.715980    -1.340053    23.262963    -0.015889
C      1.491359    -2.723205    29.377862     0.632833
C      1.826855    -1.511591    21.012417    -0.161244
C      9.732955     8.384033    25.531807     0.640253
C      2.731392     9.918258     1.295436    -0.165736
C      7.735387     8.530110    29.421775     0.657751
C      0.533475    19.778710    30.248805    -0.284702
C      3.171212    15.230001    19.464481    -0.527867
C      3.793600     9.451008     3.417903    -0.159967
C      9.282465    15.993162    31.643046    -0.536906
C      1.780621    13.228443    18.996074    -0.539092
C      8.968307    15.739078    18.805784    -0.531786
C      9.651155     0.844844     3.114171     0.071926
C      4.034256    12.391317    21.930933    -0.539238
C      0.533475    20.048111    31.562539    -0.072425
C      3.036065    -1.600270    24.474233    -0.316485
C      7.001563    14.384697    36.242943    -0.530631
C      5.968992    14.150648    21.850425    -0.541249
C      1.792476     8.962174     1.635763    -0.071270
C      9.565800    18.871594    21.905317    -0.536500
C      6.670808    15.614420    17.964116    -0.543197
C      7.447311    17.774429    18.831400    -0.540059
C      2.202659    14.613341    18.439842     0.290472
C      5.982033     8.768682    14.085126    -0.144641
C      6.647098     8.941836    30.300037    -0.300703
C      5.477010    19.671588     0.117102    -0.544509
C      5.717666     8.850784    32.576200     0.087366
C      7.875277    16.509804    18.081218     0.310333
C     10.609040    -0.180109    16.771144    -0.163855
C     11.647537    -0.548095    15.947773     0.087109
C      6.273666    12.929705     3.110511     0.084721
C      8.139643    10.004015    22.472528     0.099295
C      7.186501    10.954514    22.823832    -0.180602
C      2.278531    19.829497    15.336649     0.081506
C     11.743563     0.119071    14.732844    -0.159109
C      0.997005    13.884390    36.553994    -0.524103
C      6.669623    13.915378     2.246887    -0.163032
C      7.137895    12.541299     4.124172    -0.162481
C      0.909279    15.467715    18.447160    -0.531606
C      3.122607    20.148569    14.293713    -0.171582
C     11.251580    13.336791    15.472048    -0.091086
C      2.723093    18.976090    16.328353    -0.164917
C     11.427034    17.271363    21.418613    -0.537484
C      5.369129     8.850544    16.375926    -0.144745
C     10.869849     1.105094    14.344945    -0.080701
C      4.414802    19.620461    14.301032    -0.061513
C      1.828041     8.260526     2.821417    -0.096988
C      8.936299    12.932515    15.951433    -0.163074
C      5.396396    12.896811    23.910682    -0.541366
C      8.393340    13.131364     4.201020    -0.066506
C      3.011170    12.040146    31.701597    -0.534682
C      9.970055    13.777675    15.655019    -0.073650
C      0.091284    19.746794    33.952143    -0.166979
C      8.274790    19.855002     3.399606    -0.074456
C     11.266992    19.130953    35.013376    -0.065805
C     11.693772    19.348961    32.620113     0.081322
C      8.824862    14.059356     3.282504    -0.094844
C      7.853937    16.658548    33.450802    -0.541556
C      4.021216    18.466605    16.310056    -0.072142
C      9.133092     1.417991     1.961452    -0.147113
C      7.930995    14.451328     2.331054    -0.075677
C      8.387412     2.590917     2.041959    -0.074652
C      4.915083    18.821470    15.307374    -0.096349
C      9.430653     1.488469     4.325440    -0.152348
C     11.229056    18.152684    23.581333    -0.537321
C      2.829788     8.507249     3.725294    -0.074748
C     11.448373    12.008679    15.764802    -0.068073
C      0.921133    20.604258     2.353010    -0.177415
C      5.247023     7.600507    13.927771    -0.091265
C     11.115248    18.843206    14.945091     0.074578
C      5.340678    12.582140    15.113424     0.061903
C      9.698576     0.803590    16.383245    -0.073957
C      9.799343     1.427621    15.157338    -0.091124
C      4.666128     7.651421    16.277122    -0.070608
C      4.631749     7.093464    15.043895    -0.089438
C      8.247523     3.239827     3.271526    -0.096821
C      8.721723     2.684897     4.453520    -0.080688
C     11.542028    19.036292     7.194429     0.678046
C      3.101268    20.203864     3.395946    -0.093186
C      1.952518    19.820647     2.788482    -0.074789
C      2.807264    14.542145    17.093173    -0.037812
C      3.019468    21.565632     3.494751    -0.067518
C      4.801275    17.469690     0.764820    -0.534224
C      2.116117    22.376428     2.839714    -0.162517
C      7.671370     4.701610    34.336383     0.259393
C      6.885384     3.359271    31.906525     0.085984
C      9.280094     5.956192    32.949461     0.078752
C     10.797534     8.675017    34.662072     0.009487
C      7.872905     4.343796    31.888228    -0.166328
C      6.624574     3.698462    34.380296    -0.052001
C     10.911342    11.103395     1.672357    -0.068831
C      9.954644    10.039291     1.873625     0.270425
C     11.693772    11.560976     2.759206    -0.165816
C      5.909718     3.343551    35.661095     0.300077
C     10.665943     9.965781     4.186382    -0.175331
C      9.876401     9.457920     3.216634    -0.047455
C     10.865107     7.577160    33.564244     0.019854
C      8.259379     5.031939    33.070222    -0.068277
C      4.057967     1.858646    21.378360    -0.069598
C      3.595622     2.122639    20.075604     0.250382
C      2.455170     2.959679    19.892633    -0.048309
C      3.334811     2.305180    22.534738    -0.183254
C      2.141013     2.994864    22.337129     0.094055
C      2.084109     9.286187    20.174409     0.021942
C      2.084109     9.547331    17.792123     0.062786
C      7.840897     2.519041    24.906045     0.640180
C      0.505023     8.160774    14.681612    -0.042375
C      0.738566     8.404885    16.042918     0.253674
C      1.722532     9.330092    16.441796    -0.053191
C      4.376866     1.826462     1.815075     0.266465
C      3.211519    -1.054853    32.986055     0.069871
C      4.549949    -2.963444    33.476418     0.020019
C      6.843892    -0.600082    21.231983     0.021926
C      6.057905    -0.213894    16.229549     0.261854
C      6.768019    -1.826242    20.265895     0.010947
C      7.097588    21.489308    17.901906     0.075482
C      1.810258     0.283115    34.479100     0.262051
C      5.731892    -2.933352    34.537651     0.032467
C      6.923320    -1.318009    16.562557    -0.062952
C     10.306737     6.317152    21.103903    -0.064780
C      3.183067     8.281716    20.459844     0.074687
C      0.886754     9.164043    21.147816     0.015090
C      8.291387     4.569669    20.525714    -0.196341
C      0.769389     1.227293    34.596202    -0.048883
C      1.771137     3.330548    21.038033    -0.184365
C      8.775071     4.619988    21.846766     0.090673
C      0.393586     1.969683    33.472759    -0.179099
C      9.872844     6.211743    19.775532     0.265944
C      9.770891     5.502233    22.106585    -0.158239
C      8.157426     3.716846    22.798217    -0.051206
C      6.619832     2.604084    30.720871    -0.041761
C     11.091538    11.693247     0.439131     0.073555
C      2.433831    10.054696    15.461070    -0.180554
C      9.665382     9.707370    34.376637     0.078043
C      1.224622     3.232351    23.442275    -0.075474
C      5.652464     0.377000     0.296413     0.061429
C      0.065202     1.489015    35.942870     0.304604
C      0.700630    11.396885     5.046347    -0.054011
C      3.344295     3.504393     3.502070     0.307973
C     11.755418     3.732447    31.108770    -0.285816
C      7.750799    21.768386    14.290054     0.090114
C     11.384357     7.119799    14.227844     0.296654
C      0.139889    10.480957    21.279555     0.074237
C      4.212082     2.262749     3.183700    -0.058160
C      4.734887     2.365671    35.430551    -0.536886
C      1.180758     2.491948    24.569378    -0.262984
C      7.511328     8.590383     3.125149    -0.539716
C      5.798280     1.587274    30.559857    -0.279995
C      0.566669     2.591980    31.079495    -0.052193
C      6.816625    -2.095360    34.142433     0.093854
C      5.115432     1.385122    14.432771     0.312905
C      6.047235     0.214498    14.857265    -0.045866
C      1.896800     0.784323    32.038264    -0.167487
C      5.363202     4.517257    36.389320    -0.540068
C      8.924444     8.248678     3.480113     0.314278
C      2.985089    10.676517    13.173929    -0.072340
C     11.365388     4.445375    29.926776     0.655051
C      9.410499     7.092723     2.634786    -0.541747
C      4.470520     8.725969    20.606221    -0.167858
C      4.867663     1.591213     4.193701    -0.177195
C      0.976852     1.763283    32.206598     0.092620
C      6.887755    -0.387756    13.979003    -0.173571
C      8.546269     3.484069    24.089993    -0.289360
C      0.199164     2.723848    25.634271     0.642544
C      3.882513     4.706384     2.711634    -0.538407
C      6.283150     3.112926    33.169026    -0.170367
C      9.997321    20.838641    11.366173     0.668957
C      2.897362    10.693208    11.882152    -0.263629
C      8.643481    21.206073    13.331285    -0.015889
C      7.418859    -0.645775     7.216386     0.632833
C      7.754355    21.377611    15.581831    -0.161245
C      3.805455    11.481987    11.062441     0.640252
C      8.658892     9.947762    35.298812    -0.165736
C      1.807887    11.335910     7.172473     0.657752
C      6.460975     0.087310     6.345443    -0.284705
C      9.098712     4.636019    17.129767    -0.527866
C      9.721100    10.415012    33.176345    -0.159966
C      3.354965     3.872858     4.951202    -0.536906
C      7.708121     6.637577    17.598174    -0.539092
C      3.040807     4.126942    17.788464    -0.531785
C      3.723655    19.021176    33.480077     0.071925
C      9.961756     7.474703    14.663315    -0.539238
C      6.460975    -0.182091     5.031709    -0.072423
C      8.963565    21.466290    12.120015    -0.316485
C      1.074063     5.481323     0.351305    -0.530632
C      0.041492     5.715372    14.743823    -0.541249
C      7.719976    10.903846    34.958485    -0.071271
C      3.638299     0.994426    14.688931    -0.536500
C      0.743309     4.251600    18.630132    -0.543197
C      1.519811     2.091591    17.762848    -0.540059
C      8.130159     5.252679    18.154406     0.290471
C      0.054533    11.097338    22.509122    -0.144641
C      0.719598    10.924184     6.294211    -0.300703
C     11.404510     0.194432    36.477146    -0.544509
C     11.645166    11.015236     4.018048     0.087364
C      1.947776     3.356216    18.513030     0.310333
C      4.681539    20.046129    19.823104    -0.163855
C      5.720038    20.414115    20.646475     0.087109
C      0.346166     6.936315    33.483737     0.084721
C      2.212143     9.862005    14.121720     0.099295
C      1.259001     8.911506    13.770416    -0.180602
C      8.206031     0.036523    21.257599     0.081506
C      5.816063    19.746949    21.861404    -0.159109
C      6.924505     5.981630     0.040254    -0.524103
C      0.742123     5.950642    34.347361    -0.163032
C      1.210395     7.324721    32.470076    -0.162482
C      6.836778     4.398305    18.147088    -0.531606
C      9.050107    -0.282549    22.300535    -0.171582
C      5.324080     6.529229    21.122200    -0.091087
C      8.650594     0.889930    20.265895    -0.164917
C      5.499534     2.594657    15.175635    -0.537483
C     11.296629    11.015476    20.218322    -0.144744
C      4.942349    18.760926    22.249303    -0.080701
C     10.342302     0.245559    22.293216    -0.061513
C      7.755541    11.605494    33.772831    -0.096989
C      3.008799     6.933505    20.642815    -0.163073
C     11.323896     6.969209    12.683566    -0.541366
C      2.465840     6.734656    32.393228    -0.066507
C      8.938670     7.825874     4.892651    -0.534681
C      4.042555     6.088345    20.939229    -0.073650
C      6.018784     0.119226     2.642105    -0.166977
C      2.347290     0.011018    33.194642    -0.074458
C      5.339492     0.735067     1.580872    -0.065808
C      5.766272     0.517059     3.974135     0.081322
C      2.897362     5.806664    33.311744    -0.094844
C      1.926437     3.207472     3.143446    -0.541556
C      9.948716     1.399415    20.284192    -0.072142
C      3.205592    18.448029    34.632796    -0.147112
C      2.003495     5.414692    34.263194    -0.075676
C      2.459912    17.275103    34.552289    -0.074653
C     10.842583     1.044550    21.286874    -0.096349
C      3.503152    18.377551    32.268808    -0.152348
C      5.301556     1.713336    13.012915    -0.537321
C      8.757288    11.358771    32.868954    -0.074749
C      5.520873     7.857341    20.829446    -0.068073
C      6.848634    -0.738238    34.241238    -0.177414
C     11.174523    12.265513    22.666477    -0.091266
C      5.187748     1.022814    21.649157     0.074576
C     11.268177     7.283880    21.480824     0.061899
C      3.771075    19.062430    20.211003    -0.073957
C      3.871843    18.438399    21.436910    -0.091125
C     10.593628    12.214599    20.317126    -0.070608
C     10.559249    12.772556    21.550353    -0.089439
C      2.320024    16.626193    33.322722    -0.096822
C      2.794224    17.181123    32.140728    -0.080688
C      5.614528     0.829728    29.399819     0.678046
C      9.028768    -0.337844    33.198302    -0.093185
C      7.880018     0.045373    33.805766    -0.074787
C      8.734764     5.323875    19.501075    -0.037812
C      8.946968    -1.699612    33.099497    -0.067520
C     10.728775     2.396330    35.829428    -0.534225
C      8.043617    -2.510408    33.754534    -0.162519
N      3.849318    13.204434     2.700656    -0.215051
N      4.628192    11.925958     0.662356    -0.210590
N      0.604605    21.065498    17.684902    -0.204811
N     11.725780    19.576214    15.841650    -0.221210
N      5.961879    11.811542    15.988027    -0.218964
N      7.436641    10.865464    17.759189    -0.217931
N      9.674865    21.660627     2.715293    -0.209437
N     11.097466    22.396788     0.801414    -0.213930
N      9.776818     6.661586    33.893592    -0.215060
N     10.555692     7.940062    35.931892    -0.210598
N      6.532105    -1.199478    18.909346    -0.204815
N      5.798280     0.289806    20.752598    -0.221213
N      0.034379     8.054478    20.606221    -0.218964
N      1.509141     9.000556    18.835059    -0.217932
N      3.747365    -1.794607    33.878955    -0.209428
N      5.169965    -2.530768    35.792834    -0.213919
Cl     2.509703    14.787296     8.913261    -0.501158
Cl     8.437203     5.078724    27.680987    -0.501158
O      2.188433    14.658474     1.141009    -0.393886
O      3.249456    10.260509    35.662193    -0.385529
O     10.124170    18.215073    17.578413    -0.408001
O      2.354403    17.635346    10.524506    -0.613091
O      9.492298     8.263493    26.790649    -0.621081
O      5.495978    15.929139     7.807017    -0.603402
O      8.644666     7.802843    29.674276    -0.507100
O     11.200604    19.532012    19.451307    -0.396068
O      4.975543    14.242874     6.488160    -0.574270
O      0.783616    17.813214    12.024870    -0.555019
O      5.448558    16.071746    10.952292    -0.600673
O      4.450367    12.980723    17.800174    -0.387539
O      5.926315    12.091954    19.655502    -0.421707
O      5.844515    18.048440    10.151244    -0.609344
O      0.528733    18.972773     8.187231    -0.615217
O      1.608723    20.272727    28.214165    -0.564542
O     10.488119    19.723269     7.278596    -0.618880
O      8.203660    20.205750     1.053548    -0.407248
O      9.632187    17.499523    35.723671    -0.381179
O      4.443254    -1.280888    26.355543    -0.627220
O     10.670686     7.758766    24.979234    -0.594455
O      7.539780     9.037059    28.129998    -0.573870
O      4.720661    -0.067039    24.679161    -0.550791
O      2.141013    -1.710518    29.886522    -0.606843
O      8.115933     5.207546    35.453239    -0.393890
O      9.176956     9.605511     0.932055    -0.385531
O      4.196670     1.650947    19.015835    -0.407999
O      8.281903     2.230674    26.069742    -0.613091
O      3.564798    11.602527     9.803599    -0.621082
O     11.423478     3.936881    28.787231    -0.603402
O      2.717166    12.063177     6.919972    -0.507100
O      5.273104     0.334008    17.142941    -0.396073
O     10.903043     5.623146    30.106088    -0.574272
O      6.711115     2.052806    24.569378    -0.555018
O     11.376058     3.794274    25.641956    -0.600673
O     10.377867     6.885297    18.794074    -0.387538
O     -0.001186     7.774066    16.938746    -0.421707
O     11.772015     1.817580    26.443004    -0.609345
O      6.456233     0.893247    28.407017    -0.615218
O      7.536224    -0.406707     8.380083    -0.564541
O      4.560619     0.142751    29.315652    -0.618878
O      2.276160    -0.339730    35.540700    -0.407234
O      3.704687     2.366497     0.870577    -0.381159
O     10.370754    21.146908    10.238705    -0.627220
O      4.743186    12.107254    11.615014    -0.594454
O      1.612280    10.828961     8.464250    -0.573871
O     10.648161    19.933059    11.915087    -0.550791
O      8.068513    21.576538     6.707726    -0.606844

The following XYZ coordinates are in angstroms. Other properties are in atomic units.
The sperically averaged electron density of each atom fit to a function of the form exp(a - br)
eigen_1, eigen_2 and eigen_3 are the three eigenvalues of traceless quadrupole moment tensor
  atom number  atomic symbol              X              Y              Z     net charge C6 coefficient C8 coefficient C10 coefficient fluctuating dipole atomic polarizability isotropic forcefield polarizability              a              b squared Pearson coefficient          <r^3>          <r^4>         wp_QDO          m_QDO          q_QDO       dipole_x       dipole_y       dipole_z         dipole            Qxy            Qxz            Qyz     Q(x^2-y^2)  Q(3z^2 - R^2)        eigen_1        eigen_2        eigen_3 static polarizability      alpha(xx)      alpha(xy)      alpha(xz)      alpha(yy)      alpha(yz)      alpha(zz) atomic spin moment
            1             Cd       4.015288      16.769129       9.265298       1.022023     150.734345 0.36368771E+04  0.13288822E+06                                21.781052                           18.879360       0.687811       1.947364                    0.998960      75.858402     202.581124       0.456112       0.367517      -1.201443       0.005620       0.055443      -0.007696       0.056256      -0.052074      -0.016809      -0.092642      -0.027199      -0.030428      -0.111460       0.005517       0.105943             25.838750      24.099793       0.037603      -3.326067      15.067043       6.632126      38.349416          -0.000003
            2             Cd       0.192170      19.147624      10.368980       1.011703     143.002859 0.32942254E+04  0.11720665E+06                                20.907063                           17.815110       0.807387       1.985664                    0.999396      74.719412     195.698175       0.476488       0.361289      -1.208854       0.032157      -0.020505      -0.013269       0.040381       0.161734      -0.018603       0.052032      -0.029633      -0.333726      -0.158821      -0.061281       0.220102             24.896790      21.785303      -8.311026       0.654694      17.429496       0.168426      35.475570          -0.000003
            3             Cd       4.364655      13.084705       8.251271       0.986030     154.729059 0.38016583E+04  0.14083280E+06                                22.407951                           19.503875       0.486284       1.878610                    0.998771      77.766167     210.944074       0.440631       0.375232      -1.192026      -0.006873      -0.016436      -0.018903       0.025976      -0.006756       0.008655       0.076928       0.116246       0.025153      -0.112273       0.052182       0.060091             26.472093      17.909404       4.764907      -4.518671      24.479127      -9.721824      37.027748          -0.000002
            4             Cd       9.266105      21.146506       8.408260       1.044471     156.873817 0.31649203E+04  0.11151718E+06                                22.129016                           17.442514       0.787127       1.989521                    0.999382      73.754025     192.418222       0.482215       0.360485      -1.209173       0.031398      -0.044621      -0.014812       0.056536       0.144224      -0.023449      -0.030714      -0.015823      -0.114949      -0.125486      -0.045180       0.170666             28.775951      21.677333      -7.558763       9.699773      18.283812      -5.752482      46.366708          -0.000003
            5             Cd       9.942788       3.096891      27.328950       1.022023     150.734250 0.36368747E+04  0.13288811E+06                                21.781041                           18.879353       0.687812       1.947364                    0.998960      75.858388     202.581056       0.456112       0.367517      -1.201443       0.005620      -0.055443       0.007697       0.056257       0.052073       0.016809      -0.092642      -0.027199      -0.030429      -0.111460       0.005517       0.105943             25.838735      24.099778      -0.037603       3.326061      15.067036       6.632121      38.349392          -0.000003
            6             Cd       6.119670       0.718396      26.225268       1.011703     143.002913 0.32942266E+04  0.11720670E+06                                20.907070                           17.815114       0.807385       1.985664                    0.999396      74.719418     195.698208       0.476488       0.361289      -1.208854       0.032157       0.020505       0.013269       0.040381      -0.161734       0.018603       0.052032      -0.029633      -0.333727      -0.158821      -0.061281       0.220102             24.896801      21.785306       8.311026      -0.654695      17.429500       0.168425      35.475597          -0.000003
            7             Cd      10.292155       6.781315      28.342977       0.986030     154.728993 0.38016569E+04  0.14083274E+06                                22.407943                           19.503871       0.486285       1.878611                    0.998771      77.766158     210.944033       0.440631       0.375232      -1.192026      -0.006873       0.016436       0.018904       0.025976       0.006755      -0.008655       0.076928       0.116247       0.025153      -0.112273       0.052182       0.060091             26.472080      17.909397      -4.764903       4.518666      24.479111      -9.721813      37.027732          -0.000002
            8             Cd       3.338605      -1.280486      28.185988       1.044470     156.874057 0.31649258E+04  0.11151742E+06                                22.129040                           17.442531       0.787126       1.989520                    0.999382      73.754069     192.418397       0.482214       0.360485      -1.209173       0.031398       0.044622       0.014812       0.056536      -0.144224       0.023449      -0.030714      -0.015823      -0.114950      -0.125486      -0.045180       0.170666             28.775986      21.677362       7.558775      -9.699789      18.283835      -5.752491      46.366759          -0.000003
            9             Ni       5.953581      11.933127      17.796881       0.463817     129.292877 0.24389530E+04  0.82225826E+05                                18.637540                           14.588009       0.602653       2.008035                    0.998570      52.625483     143.828675       0.555241       0.327205      -1.213080      -0.055105       0.059144       0.085819       0.117896      -0.131510      -0.031257       0.039711       0.046895       0.260006      -0.177341       0.039224       0.138117             22.926030      26.545802     -10.769042       6.180832      20.213630      -4.076242      22.018658          -0.000042
           10             Ni      11.366693      19.611814      17.638062       0.451314     132.515048 0.25480243E+04  0.86840868E+05                                18.808908                           14.774570       0.566245       1.990319                    0.998884      53.230102     146.235467       0.559407       0.321261      -1.218749      -0.056924      -0.072102       0.075974       0.119210       0.137430      -0.050100      -0.014833      -0.049801       0.250415      -0.184609       0.048689       0.135921             23.053489      21.555691      10.911656       4.210414      23.866898       6.680739      23.737880           0.000013
           11             Ni       3.458341      13.350910       0.895095       0.436048     133.565666 0.26198439E+04  0.89847751E+05                                18.930984                           15.000104       0.579939       1.993143                    0.998690      53.427178     146.896441       0.554536       0.322066      -1.218847      -0.065008       0.069142      -0.071639       0.118907      -0.141997       0.040507      -0.021038      -0.029661       0.233173      -0.182641       0.046834       0.135806             23.094624      21.206988     -10.358217      -4.641175      23.724091       6.825095      24.352792          -0.000033
           12             Ni       9.643450      21.290773       0.920345       0.447005     131.628915 0.24620607E+04  0.83174511E+05                                18.740777                           14.546530       0.578071       1.999949                    0.998543      52.789975     144.276701       0.562553       0.322293      -1.218060      -0.055703      -0.079453      -0.070076       0.119693       0.139900       0.010835       0.047086       0.030185       0.250109      -0.185332       0.052839       0.132493             22.843818      26.513328      10.400823      -6.920563      19.151600      -3.044204      22.866525          -0.000029
           13             Ni       0.026081       7.932893      18.797367       0.463828     129.292476 0.24389439E+04  0.82225420E+05                                18.637476                           14.587960       0.602668       2.008040                    0.998570      52.625394     143.828212       0.555243       0.327204      -1.213081      -0.055105      -0.059144      -0.085819       0.117896       0.131511       0.031255       0.039716       0.046895       0.260007      -0.177342       0.039223       0.138119             22.925951      26.545709      10.769003      -6.180808      20.213558      -4.076225      22.018586          -0.000021
           14             Ni       5.439193       0.254206      18.956186       0.451333     132.514168 0.25480023E+04  0.86839895E+05                                18.808790                           14.774476       0.566269       1.990327                    0.998884      53.229922     146.234580       0.559411       0.321259      -1.218751      -0.056923       0.072102      -0.075975       0.119210      -0.137435       0.050102      -0.014832      -0.049799       0.250428      -0.184616       0.048692       0.135924             23.053344      21.555539     -10.911582      -4.210379      23.866745       6.680692      23.737747           0.000017
           15             Ni       9.385841       6.515110      35.699153       0.436077     133.564284 0.26198082E+04  0.89846160E+05                                18.930792                           14.999947       0.579984       1.993158                    0.998690      53.426905     146.895042       0.554543       0.322063      -1.218850      -0.065007      -0.069144       0.071640       0.118908       0.142005      -0.040508      -0.021036      -0.029662       0.233184      -0.182651       0.046839       0.135812             23.094391      21.206766      10.358118       4.641117      23.723852       6.825011      24.352555          -0.000026
           16             Ni       3.715950      -1.424753      35.673903       0.446928     131.632824 0.24621542E+04  0.83178634E+05                                18.741316                           14.546960       0.577956       1.999907                    0.998543      52.790835     144.280875       0.562534       0.322300      -1.218051      -0.055702       0.079450       0.070074       0.119689      -0.139879      -0.010837       0.047079       0.030176       0.250073      -0.185304       0.052828       0.132476             22.844476      26.514105     -10.401122       6.920793      19.152171      -3.044341      22.867150          -0.000035
           17              H       3.714171      13.787521       4.493774       0.110606       0.901854 0.65309846E+01  0.62187106E+02                                 1.654555                            1.579173      -1.277157       2.276879                    0.994192       3.792338      11.167992       0.449234       1.431897      -0.675528       0.014999      -0.005096       0.036245       0.039556      -0.008317      -0.001811       0.000022      -0.003088       0.008932      -0.010094       0.002796       0.007298              1.695995       1.594945      -0.095866       0.206276       1.487740       0.072209       2.005301          -0.000000
           18              H       5.731892      10.726036       1.884604       0.094989       0.997709 0.75955022E+01  0.74257649E+02                                 1.702440                            1.648645      -0.998798       2.398189                    0.995934       3.740556      10.755418       0.466866       1.341927      -0.694417       0.040215      -0.019970      -0.003452       0.045033      -0.006182      -0.003723      -0.002670       0.010801       0.007607      -0.010695       0.002627       0.008068              1.765283       2.089215      -0.358984      -0.016702       1.778072       0.058464       1.428563           0.000000
           19              H       2.361516      15.309033       5.507434       0.124985       0.957794 0.70030077E+01  0.67671090E+02                                 1.707483                            1.626946      -1.294384       2.278685                    0.993754       3.714855      10.923334       0.447192       1.417402      -0.679090       0.015605      -0.009050       0.032869       0.037493      -0.005817       0.002834       0.003010      -0.001731       0.009258      -0.008843       0.004008       0.004835              1.740761       1.639480      -0.185140       0.251361       1.529457      -0.057208       2.053346          -0.000000
           20              H       6.347167       7.594518      33.981419       0.110923       0.940214 0.69254326E+01  0.66720036E+02                                 1.682608                            1.614562      -1.223245       2.301898                    0.993696       3.771194      11.063988       0.450405       1.411543      -0.679950       0.021947      -0.028727       0.002219       0.036219      -0.008469      -0.007151      -0.003252      -0.004728       0.010372      -0.013927       0.005374       0.008553              1.731727       1.790209      -0.436863      -0.027490       1.913483      -0.060730       1.491488          -0.000000
           21              H       4.642418      10.259880      31.555220       0.114792       0.995906 0.74319764E+01  0.71431106E+02                                 1.619549                            1.571153      -1.094007       2.359246                    0.997022       3.475416       9.539787       0.511634       1.245558      -0.715732      -0.003935       0.010590      -0.031645       0.033601      -0.005665      -0.001371      -0.001172       0.000456       0.030918      -0.010974       0.000513       0.010461              1.616114       1.475515      -0.204511      -0.059989       1.495356      -0.120346       1.877471           0.000000
           22              H       4.740814      11.872445       3.893628       0.086937       1.146122 0.92255283E+01  0.94484981E+02                                 1.855452                            1.806657      -1.192274       2.306778                    0.993420       3.890629      11.370856       0.450758       1.326757      -0.697873      -0.009994      -0.013733       0.040668       0.044072      -0.005268      -0.003081      -0.003937       0.003107       0.020074      -0.010307       0.002145       0.008163              1.894625       1.802705       0.117673      -0.146133       1.951891      -0.134535       1.929277          -0.000001
           23              H       9.583582      17.725644      13.203205       0.131617       1.069035 0.79618795E+01  0.78807666E+02                                 1.788647                            1.699565      -1.240936       2.307282                    0.994569       3.604985      10.449761       0.454843       1.360478      -0.691634       0.014396       0.001912      -0.035150       0.038031       0.003968      -0.003650       0.005097       0.013021       0.028239      -0.013842       0.002429       0.011413              1.819798       1.771985       0.129275      -0.150365       1.514392      -0.108585       2.173018           0.000000
           24              H       8.373186       9.669055      16.394223       0.096246       0.960374 0.72440897E+01  0.70281473E+02                                 1.686100                            1.630825      -1.112275       2.344803                    0.994115       3.778236      10.971012       0.458550       1.376772      -0.687103       0.016351      -0.040107      -0.000149       0.043313      -0.004651      -0.002355      -0.000505      -0.009031       0.002762      -0.007600       0.001535       0.006065              1.741227       1.689395      -0.223456      -0.021067       2.154861       0.009335       1.379426          -0.000001
           25              H       8.720538       9.738697      18.641110       0.104307       0.897555 0.66025361E+01  0.62663435E+02                                 1.614694                            1.563265      -1.064446       2.378416                    0.996371       3.644839      10.508487       0.464962       1.387987      -0.684898       0.031024      -0.026797      -0.006425       0.041495      -0.006857      -0.001911      -0.002364      -0.000785       0.013592      -0.009769       0.004398       0.005371              1.657028       1.830134      -0.377691      -0.024483       1.674720       0.013558       1.466229          -0.000000
           26              H       9.350038      21.118501       4.490114       0.104463       1.004533 0.75139901E+01  0.73595115E+02                                 1.735429                            1.662147      -1.221774       2.301554                    0.995039       3.752701      10.961021       0.453553       1.378794      -0.686614       0.009264       0.005240       0.039736       0.041136       0.006685       0.004405      -0.003648      -0.004086       0.008636      -0.010814       0.005084       0.005729              1.763488       1.537742       0.110892       0.049749       1.607662       0.041066       2.145060          -0.000000
           27              H      10.840212      22.681529       4.018048       0.091023       1.321780 0.11181950E+02  0.11883844E+03                                 1.975743                            1.942808      -1.002032       2.396325                    0.996443       3.738137      10.733433       0.455295       1.265824      -0.713995       0.014860      -0.007939       0.041028       0.044352       0.002388       0.006254      -0.003184      -0.004237       0.014094      -0.009104       0.000833       0.008271              1.987719       1.979108      -0.093098       0.170815       1.855587      -0.108984       2.128462          -0.000001
           28              H       0.688775      20.763414      14.454728       0.085292       1.153625 0.94078814E+01  0.96915810E+02                                 1.868510                            1.828688      -1.255285       2.277486                    0.992735       3.943201      11.593497       0.446051       1.332965      -0.696408      -0.012298       0.009168      -0.040537       0.043342       0.004573       0.002261      -0.002697       0.003621       0.014970      -0.008335       0.002391       0.005943              1.899895       1.849299      -0.087697       0.182889       1.841091      -0.098794       2.009296          -0.000001
           29              H       1.711862      -1.094977      16.335672       0.096370       0.999407 0.77209438E+01  0.75704367E+02                                 1.698322                            1.658049      -0.933729       2.424715                    0.996366       3.708886      10.638810       0.467843       1.335229      -0.696108       0.039833       0.019949      -0.000385       0.044551       0.007315       0.002706      -0.002600       0.012549       0.006083      -0.011556       0.002632       0.008924              1.744279       2.081182       0.284071       0.000868       1.721695       0.038673       1.429961          -0.000000
           30              H       1.733201      -0.900471      18.538646       0.106350       0.915263 0.67123958E+01  0.63814624E+02                                 1.623658                            1.566654      -1.011363       2.404134                    0.997401       3.582433      10.255852       0.469855       1.371197      -0.688652       0.025264       0.032572      -0.005376       0.041570       0.008780       0.000974       0.000146      -0.003979       0.012188      -0.011064       0.003922       0.007142              1.664087       1.621167       0.411646       0.025890       1.928702      -0.042613       1.442391          -0.000000
           31              H       0.147002       0.477647       1.954133       0.085839       1.015581 0.77877988E+01  0.76557358E+02                                 1.719412                            1.666301      -0.993280       2.399623                    0.995730       3.762458      10.821520       0.466026       1.336976      -0.695583       0.016842       0.038661      -0.007572       0.042844       0.004470       0.001635      -0.002232      -0.008599       0.000980      -0.007139       0.000745       0.006394              1.768411       1.688248       0.202282      -0.002708       2.188596      -0.097160       1.428389          -0.000001
           32              H       7.150936      10.964739      14.560851       0.093393       1.341105 0.11392420E+02  0.12141095E+03                                 1.986995                            1.955571      -0.937001       2.424394                    0.996605       3.686301      10.533921       0.456564       1.258817      -0.716341       0.014968       0.013093      -0.042047       0.046513      -0.003295      -0.007452      -0.005367      -0.004308       0.017719      -0.011646       0.000895       0.010751              1.996343       1.985283       0.096468      -0.123211       1.914943      -0.134292       2.088802          -0.000001
           33              H       1.681039      15.902541      16.247846       0.113235       0.957395 0.71331236E+01  0.69090300E+02                                 1.690311                            1.628392      -1.224715       2.298574                    0.994917       3.750369      10.959620       0.453627       1.394022      -0.683461      -0.024779       0.021866       0.005805       0.033554      -0.011379       0.001581      -0.003513       0.004206       0.001538      -0.012065      -0.000274       0.012339              1.735962       1.834388      -0.370633      -0.160509       1.787154       0.015922       1.586343          -0.000000
           34              H       6.931618      16.021166      15.665998       0.115586       0.926514 0.67570164E+01  0.64550321E+02                                 1.652819                            1.584152      -1.097634       2.358125                    0.996579       3.681518      10.675380       0.460355       1.392741      -0.683795      -0.026503      -0.019874       0.002728       0.033239       0.006611       0.003390       0.001999       0.005201       0.007015      -0.008280      -0.000177       0.008457              1.706533       1.921942       0.377818      -0.077183       1.652439      -0.123689       1.545218           0.000000
           35              H       5.665504      17.242562       3.030004       0.119132       0.952917 0.70198181E+01  0.67740531E+02                                 1.688184                            1.618440      -1.229701       2.301338                    0.995319       3.704387      10.815217       0.453612       1.399261      -0.682625      -0.024522      -0.024588      -0.000918       0.034738       0.010051       0.000410      -0.003079       0.002300       0.003491      -0.011238       0.001341       0.009896              1.737357       1.783371       0.422796       0.083194       1.839257      -0.061588       1.589443           0.000000
           36              H       4.178887      14.299575      13.620379       0.137172       0.872977 0.62400542E+01  0.58297144E+02                                 1.583786                            1.520554      -1.019843       2.419322                    0.997298       3.408769       9.698515       0.471847       1.389461      -0.685843       0.010301      -0.000722      -0.037897       0.039279      -0.007849      -0.001976      -0.003987       0.003411       0.024157      -0.012959       0.003834       0.009125              1.600082       1.412602      -0.067450      -0.141765       1.471670      -0.069682       1.915975           0.000000
           37              H       1.487803      16.621101      14.096104       0.106495       1.006344 0.75727929E+01  0.74169557E+02                                 1.725416                            1.658305      -1.204374       2.309907                    0.994649       3.724936      10.810063       0.459233       1.361770      -0.690107      -0.032019       0.017514       0.008879       0.037561      -0.005757      -0.006897      -0.000925       0.010481       0.003041      -0.009801      -0.001245       0.011046              1.773902       1.925420      -0.396065      -0.148408       1.729016      -0.007088       1.667271           0.000000
           38              H       1.162975      16.999347       6.630878       0.106239       1.115733 0.84975547E+01  0.85642256E+02                                 1.847013                            1.754997      -1.317218       2.255650                    0.993527       3.836510      11.287052       0.447118       1.359221      -0.690566       0.013528      -0.007305       0.031797       0.035319      -0.004676       0.000361       0.000482       0.002414       0.008685      -0.006317       0.002934       0.003382              1.892645       1.697306      -0.255562       0.300344       1.627337      -0.050570       2.353292           0.000000
           39              H       5.722409       7.430194      36.195371       0.104495       0.929477 0.67549280E+01  0.64492944E+02                                 1.656652                            1.582585      -1.077612       2.370864                    0.996522       3.666771      10.612089       0.461392       1.390415      -0.684425       0.023432      -0.031804       0.001456       0.039531      -0.007233      -0.002088      -0.000329      -0.003817       0.016923      -0.010514       0.004086       0.006428              1.720002       1.655011      -0.446477      -0.073569       2.058119       0.015581       1.446876           0.000000
           40              H       8.995574       9.185675      20.862381       0.111969       0.927344 0.67870340E+01  0.65281799E+02                                 1.686913                            1.613164      -1.322472       2.254961                    0.992533       3.852778      11.421936       0.442880       1.437832      -0.674496       0.023632      -0.024760      -0.008849       0.035353      -0.009242       0.000338       0.001638      -0.001802       0.016908      -0.012206       0.005055       0.007151              1.743589       1.902264      -0.415636      -0.089603       1.790317       0.066010       1.538187          -0.000000
           41              H       6.557001      15.922573      13.228821       0.115177       1.038442 0.77465155E+01  0.75779069E+02                                 1.724508                            1.650667      -1.001767       2.407524                    0.997741       3.525331       9.997270       0.474700       1.318997      -0.700440      -0.022001      -0.031556      -0.002007       0.038521       0.006271       0.001155      -0.005945      -0.011462      -0.010628      -0.009350      -0.002584       0.011934              1.760303       1.829497       0.445897       0.085821       1.854615      -0.071713       1.596798           0.000000
           42              H       0.369876      -3.082574      36.385661       0.101473       0.930966 0.69100911E+01  0.66149113E+02                                 1.639698                            1.586758      -1.018880       2.396789                    0.997065       3.624971      10.401455       0.468271       1.366371      -0.689504       0.024730       0.028182       0.001557       0.037526       0.006683       0.001743      -0.001305      -0.004281       0.014821      -0.009809       0.004546       0.005263              1.677181       1.725467       0.434393      -0.026822       1.821586      -0.027369       1.484489          -0.000000
           43              H       7.268300       7.830870      31.767467       0.107043       0.956950 0.71053139E+01  0.68803317E+02                                 1.696038                            1.627284      -1.233024       2.295830                    0.994222       3.776690      11.061125       0.452590       1.397574      -0.682534       0.024102      -0.026718       0.006097       0.036496      -0.005949       0.001477      -0.002772      -0.000711       0.005495      -0.006961       0.000080       0.006881              1.739437       1.835135      -0.442469      -0.003923       1.759420      -0.090472       1.623756          -0.000000
           44              H       5.600302      15.777541       4.658448       0.127563       0.907604 0.66994329E+01  0.64170147E+02                                 1.660342                            1.599149      -1.291411       2.275767                    0.993661       3.755563      11.076540       0.446725       1.431433      -0.675881      -0.003533      -0.008073      -0.026542       0.027967       0.007785       0.002237      -0.001608      -0.008530       0.023784      -0.013197       0.004895       0.008302              1.704611       1.429623       0.168881       0.076579       1.647101       0.187254       2.037109           0.000000
           45              H      10.016289      17.091624       1.741886       0.155255       0.877602 0.65503594E+01  0.61814347E+02                                 1.582290                            1.548344      -0.855566       2.485611                    0.998787       3.413557       9.694931       0.472912       1.372465      -0.689390      -0.005671      -0.010123       0.006881       0.013490       0.001725      -0.003588      -0.003737      -0.004445      -0.000742      -0.005041      -0.001447       0.006488              1.607112       1.845906       0.218737      -0.273027       1.517240      -0.160272       1.458191          -0.000001
           46              H      10.249833      17.707952       0.322029       0.164752       0.802378 0.57962731E+01  0.53412230E+02                                 1.528617                            1.486170      -1.022096       2.417313                    0.996933       3.421206       9.816942       0.465152       1.428958      -0.677858      -0.003772       0.000793      -0.013538       0.014076      -0.001722       0.001198      -0.000137       0.002501       0.006218      -0.003200       0.000366       0.002834              1.541464       1.546918      -0.162939       0.302281       1.385847      -0.187373       1.691625          -0.000001
           47              H      10.991956      18.306721       1.566234       0.147058       0.909226 0.66918151E+01  0.64164630E+02                                 1.676860                            1.606595      -1.271827       2.282380                    0.993984       3.760227      11.144665       0.441625       1.446440      -0.673221       0.012225       0.007424       0.004495       0.014993       0.005478       0.001063       0.003984       0.006940       0.000486      -0.007771       0.000173       0.007598              1.724831       1.560897       0.236398       0.133584       2.171765       0.271721       1.441832          -0.000002
           48              H       7.725903      18.059981      11.918747       0.122039       1.050506 0.79455643E+01  0.78493777E+02                                 1.753395                            1.683030      -1.228977       2.300942                    0.995201       3.664113      10.561520       0.463773       1.336873      -0.695659       0.022292       0.020599      -0.001034       0.030370       0.008985       0.002867      -0.003068       0.003485       0.007251      -0.011613       0.003655       0.007958              1.767274       1.875412       0.423367       0.086762       1.788517      -0.045309       1.637893           0.000000
           49              H       1.280340      10.555444      32.912867       0.142032       1.044556 0.78988664E+01  0.77490159E+02                                 1.721525                            1.655428      -0.974266       2.413162                    0.998261       3.512760       9.910352       0.479885       1.301030      -0.704265       0.004705      -0.007044      -0.007926       0.011601       0.003221      -0.001830       0.003133      -0.001635       0.005096      -0.005743       0.001595       0.004149              1.760391       1.689278       0.376708       0.140186       2.030734       0.369255       1.561160          -0.000001
           50              H       1.024272      12.043240      33.333701       0.154929       0.975780 0.72692138E+01  0.69450566E+02                                 1.617923                            1.569678      -0.791026       2.512538                    0.999753       3.241879       8.859498       0.504374       1.271057      -0.712427       0.000915       0.011357      -0.000313       0.011398      -0.000379      -0.000958      -0.001170      -0.002513      -0.003866      -0.002299       0.000014       0.002286              1.642452       1.752269      -0.365971       0.005650       1.887151      -0.034323       1.287937          -0.000001
           51              H       1.539964      11.007183      34.391274       0.159893       0.834168 0.62030524E+01  0.58239460E+02                                 1.571251                            1.540024      -1.123332       2.357172                    0.997042       3.584764      10.442070       0.455002       1.433774      -0.676110       0.008197       0.000256       0.015836       0.017834       0.002559      -0.003517       0.000606      -0.004802       0.009824      -0.006400       0.001662       0.004738              1.564049       1.464451       0.046366      -0.075927       1.395353      -0.147190       1.832344          -0.000001
           52              H      11.212459      18.518402       5.298847       0.129892       0.937802 0.68456175E+01  0.65351899E+02                                 1.647640                            1.577897      -1.080881       2.375692                    0.996814       3.550274      10.159593       0.470419       1.363880      -0.690100      -0.014696       0.003139      -0.024209       0.028494      -0.008448       0.004819       0.003560      -0.003519       0.020613      -0.013798       0.005173       0.008625              1.691582       1.606278      -0.217051       0.263147       1.470672      -0.053302       1.997794           0.000000
           53              H       6.732454      17.584241       6.360080       0.115844       1.076115 0.81153754E+01  0.79585806E+02                                 1.708659                            1.644563      -1.013257       2.406696                    0.997757       3.408647       9.393976       0.499753       1.249751      -0.716461       0.009115       0.010308       0.037272       0.039731       0.004650       0.005554       0.004138      -0.006350       0.010372      -0.008384      -0.001801       0.010185              1.734807       1.449530       0.189000       0.078884       1.548436       0.083643       2.206455           0.000000
           54              H       8.169280      19.259459       5.401311       0.132164       0.972931 0.70258399E+01  0.67684895E+02                                 1.700530                            1.610796      -1.295086       2.282769                    0.993917       3.623146      10.503983       0.459091       1.384886      -0.685687       0.010639       0.006963       0.036829       0.038962       0.008449       0.001142      -0.004424      -0.003561       0.030139      -0.014223       0.002708       0.011516              1.731599       1.585778       0.152586       0.250055       1.553720       0.087748       2.055299          -0.000000
           55              H      10.662387      14.888281       0.764820       0.146303       0.863743 0.64218432E+01  0.60655695E+02                                 1.595703                            1.555639      -1.035988       2.394350                    0.996361       3.583592      10.378721       0.458886       1.413153      -0.680384      -0.006371       0.000522       0.011493       0.013151       0.000031      -0.005674      -0.000281      -0.002072       0.006751      -0.006046      -0.000096       0.006142              1.629929       1.804197       0.344722      -0.300354       1.657866      -0.155426       1.427725          -0.000001
           56              H       0.154115      14.754260      -0.025616       0.151177       0.886775 0.65187984E+01  0.62042312E+02                                 1.643111                            1.581859      -1.239200       2.296870                    0.995702       3.706252      10.912074       0.447081       1.439459      -0.674637       0.016331      -0.001037      -0.001712       0.016453      -0.000683      -0.004634       0.001946      -0.005396      -0.007339      -0.006715       0.001440       0.005275              1.696321       1.892852      -0.338653      -0.136195       1.847824       0.177308       1.348286          -0.000001
           57              H      10.850881      12.274296      35.997762       0.161045       0.834775 0.62459482E+01  0.58230969E+02                                 1.529320                            1.513216      -0.864183       2.488476                    0.999029       3.334978       9.407271       0.477877       1.374784      -0.689261      -0.004600       0.010607      -0.009885       0.015211      -0.002186       0.003639      -0.002991      -0.002354       0.004127      -0.004241      -0.001914       0.006155              1.519081       1.496149      -0.059223       0.274361       1.450521      -0.089512       1.610573          -0.000001
           58              H       9.540904       8.615110      23.047057       0.100958       0.970617 0.72277623E+01  0.70542258E+02                                 1.727359                            1.650684      -1.404706       2.203331                    0.992436       3.988109      11.865177       0.443921       1.413693      -0.678133       0.021294      -0.024317      -0.007293       0.033135      -0.004298      -0.003819       0.001573      -0.001575       0.008480      -0.006268      -0.000427       0.006695              1.778459       1.774561      -0.400060      -0.204865       1.722998       0.121895       1.837819          -0.000000
           59              H       2.915144      13.534603      33.816745       0.153374       0.894929 0.64319653E+01  0.60311123E+02                                 1.590594                            1.523306      -0.875891       2.471263                    0.998907       3.397280       9.560992       0.482826       1.352889      -0.693130      -0.009864       0.002973      -0.003969       0.011041      -0.002060       0.002855       0.001991      -0.000447      -0.002242      -0.004721       0.002026       0.002695              1.640830       1.571211      -0.401055       0.046883       2.072231      -0.026123       1.279049          -0.000001
           60              H       4.382793      12.996364      33.706962       0.150088       1.003401 0.75765918E+01  0.73247620E+02                                 1.655392                            1.606816      -0.862581       2.471508                    0.999501       3.334155       9.209517       0.495789       1.277878      -0.710436       0.007770      -0.003067      -0.006788       0.010763      -0.000548      -0.001894       0.001681       0.007070       0.005540      -0.004879       0.000462       0.004417              1.677654       2.179678       0.217911      -0.110442       1.496217       0.033950       1.357068          -0.000001
           61              H       3.461660      12.525417      34.885297       0.157297       0.866604 0.65160562E+01  0.61884402E+02                                 1.603618                            1.571308      -1.276987       2.283188                    0.995614       3.649404      10.662601       0.453879       1.420918      -0.678197      -0.004376      -0.011694       0.012803       0.017884       0.000979       0.001443      -0.001592       0.006153       0.011499      -0.005498       0.000908       0.004589              1.593432       1.383917       0.023797      -0.007986       1.487272      -0.064387       1.909108          -0.000001
           62              H      10.569918      10.226846      16.039259       0.100474       1.027703 0.75517414E+01  0.74428333E+02                                 1.782873                            1.681392      -1.429410       2.190061                    0.992322       4.014701      11.956405       0.442683       1.403854      -0.680124       0.005764      -0.033210      -0.002341       0.033788       0.002191      -0.001209      -0.001034      -0.007641      -0.043540      -0.014625       0.002899       0.011727              1.846100       1.715766      -0.272166      -0.039463       2.512753      -0.013199       1.309781          -0.000000
           63              H      10.638677      18.007137      31.522285       0.123169       1.020288 0.76852974E+01  0.74684880E+02                                 1.666727                            1.615028      -1.140223       2.344355                    0.996360       3.493356       9.725797       0.495226       1.272713      -0.710001      -0.005018      -0.007278      -0.032558       0.033737       0.005558      -0.000752      -0.001257      -0.002475       0.030416      -0.010766       0.000409       0.010357              1.659646       1.452172       0.217896       0.013069       1.573109       0.090922       1.953657          -0.000000
           64              H       0.968553      19.936260      23.489848       0.117298       0.989898 0.73949098E+01  0.71200968E+02                                 1.636121                            1.586551      -1.055791       2.380285                    0.997389       3.470408       9.629100       0.498364       1.276458      -0.709213       0.001961      -0.009611       0.032008       0.033477       0.005855       0.005395      -0.001561      -0.000448       0.028463      -0.011793       0.000504       0.011289              1.635830       1.459783       0.195444       0.070294       1.508338      -0.122958       1.939368           0.000000
           65              H       3.341924      15.917401      12.149290       0.149184       0.922718 0.68271292E+01  0.65816749E+02                                 1.691571                            1.625449      -1.376196       2.246876                    0.993624       3.717624      11.062589       0.437792       1.451242      -0.672395       0.024792      -0.022504      -0.006591       0.034125      -0.010068       0.000788      -0.003923      -0.009823       0.003500      -0.011945       0.000013       0.011931              1.712080       1.861020      -0.262188      -0.248432       1.535391       0.021711       1.739829           0.000000
           66              H      10.725218      15.000301      33.644752       0.147701       0.997752 0.75735125E+01  0.73210528E+02                                 1.644795                            1.603024      -0.890784       2.454266                    0.999539       3.367254       9.300526       0.497984       1.272372      -0.711202       0.007118       0.004699      -0.005555       0.010179       0.000530      -0.002687      -0.002081       0.006166       0.004390      -0.004561      -0.000429       0.004990              1.656375       2.140841      -0.187429      -0.126483       1.479404      -0.029942       1.348880          -0.000001
           67              H       9.286022      14.381542      33.677686       0.152937       0.899986 0.65159918E+01  0.61352562E+02                                 1.599259                            1.535421      -0.975541       2.422850                    0.998264       3.444476       9.742388       0.479456       1.356768      -0.692014      -0.009677      -0.003097      -0.004169       0.010982       0.001215       0.003575      -0.001319       0.003782       0.001335      -0.004148      -0.000536       0.004684              1.645017       1.522229       0.374266       0.067682       2.118308       0.075983       1.294515          -0.000001
           68              H       9.754294      15.344903      34.823086       0.155726       0.854194 0.63971118E+01  0.60507575E+02                                 1.591564                            1.559386      -1.185006       2.322790                    0.996853       3.648894      10.657793       0.454282       1.425459      -0.677298      -0.004835       0.010026       0.012632       0.016836      -0.000796       0.001436      -0.000449       0.004837       0.011919      -0.004538       0.000003       0.004536              1.578241       1.358897      -0.034588      -0.031568       1.456584       0.047508       1.919243          -0.000001
           69              H      11.514761      17.370170       3.410584       0.112991       0.972735 0.72127532E+01  0.69903581E+02                                 1.696656                            1.628371      -1.089374       2.362833                    0.996472       3.691415      10.714214       0.458428       1.378595      -0.686857      -0.026898       0.023225       0.002177       0.035604      -0.008077      -0.002133       0.002833       0.003980       0.008122      -0.009743       0.000863       0.008880              1.743442       1.842743      -0.405818       0.058636       1.758356       0.042814       1.629228           0.000000
           70              H       8.164538       8.811667      27.650614       0.406237       0.420256 0.22874843E+01  0.16971764E+02                                 1.044646                            0.968792      -1.272051       2.424924                    0.999530       2.393899       6.488345       0.536541       1.538632      -0.655066       0.003655      -0.001322      -0.010756       0.011437      -0.000707       0.007255      -0.006031      -0.004729       0.020886      -0.009614      -0.003075       0.012689              1.111422       1.058673      -0.065706      -0.340897       0.852691       0.061903       1.422904          -0.000000
           71              H       8.165724       9.680428      25.129270       0.127539       1.040837 0.77835902E+01  0.75503401E+02                                 1.669422                            1.610326      -0.889097       2.463141                    0.998952       3.334252       9.124629       0.505406       1.249335      -0.716864      -0.023830       0.013643       0.009802       0.029156      -0.009986      -0.002059      -0.002012       0.006178       0.016737      -0.013662       0.005881       0.007781              1.674061       1.601446      -0.287836      -0.165877       1.515560       0.031435       1.905178           0.000000
           72              H       3.179511      -0.609348      22.922637       0.091962       0.956020 0.71702472E+01  0.69873296E+02                                 1.713965                            1.646271      -1.394497       2.206318                    0.992425       4.007215      11.930697       0.443434       1.417424      -0.677376       0.016618       0.026959      -0.006674       0.032365       0.003054       0.000457      -0.002941      -0.002162       0.006812      -0.005020       0.000431       0.004589              1.764319       1.686679       0.375895       0.006155       1.900392      -0.140075       1.705886           0.000000
           73              H       2.419605      -0.840089      20.759917       0.109984       0.922727 0.68300342E+01  0.65695620E+02                                 1.673066                            1.612465      -1.261455       2.284593                    0.993081       3.803454      11.217847       0.446071       1.427542      -0.676773       0.022212       0.025972      -0.007627       0.035015       0.008807       0.003857      -0.003296      -0.003121       0.011396      -0.012430       0.005383       0.007046              1.713885       1.783529       0.408899      -0.023289       1.835506      -0.077054       1.522619          -0.000000
           74              H       2.688714      10.378414       0.486703       0.110776       1.009079 0.79071413E+01  0.78614121E+02                                 1.743735                            1.711251      -1.326392       2.241720                    0.994379       3.917571      11.612586       0.443594       1.388799      -0.683852      -0.004668       0.014169      -0.033886       0.037024       0.004393       0.006683      -0.012741       0.012586       0.028994      -0.019461       0.002524       0.016936              1.721953       1.573875       0.086254       0.025923       1.723209      -0.290677       1.868777           0.000000
           75              H      11.804024      19.146868      29.893841       0.142869       1.072987 0.80241077E+01  0.77805276E+02                                 1.656939                            1.601028      -0.941803       2.448206                    0.998808       3.188435       8.498553       0.527304       1.197933      -0.730259      -0.025155      -0.019362      -0.009053       0.033009       0.014057       0.000023       0.001229       0.005819       0.019282      -0.017605       0.006333       0.011272              1.645404       1.609726       0.324244       0.077455       1.625168       0.092336       1.701316           0.000000
           76              H       3.442692      16.098733      19.164408       0.146033       0.883391 0.64358810E+01  0.60377798E+02                                 1.575811                            1.522894      -0.857696       2.472996                    0.999094       3.445173       9.709092       0.483141       1.351334      -0.693091      -0.000397       0.008007      -0.009133       0.012153      -0.000687       0.000970      -0.005929      -0.001778      -0.005227      -0.006195      -0.000196       0.006391              1.623741       1.433358       0.261126      -0.046368       2.157388      -0.160618       1.280476          -0.000001
           77              H       3.942973      14.666262      19.555966       0.162596       0.832066 0.59826440E+01  0.55805322E+02                                 1.587115                            1.526004      -1.159141       2.349949                    0.995534       3.572278      10.457918       0.449857       1.459652      -0.671393       0.009951      -0.016798      -0.001746       0.019602      -0.003594       0.001972      -0.003763       0.001953      -0.008138      -0.005259      -0.001457       0.006716              1.633033       1.942770      -0.393115       0.106808       1.677979      -0.077809       1.278348          -0.000001
           78              H       2.731392      15.307515      20.313467       0.151950       0.975498 0.75457749E+01  0.72903520E+02                                 1.624662                            1.606514      -0.812677       2.497314                    0.999650       3.321106       9.182133       0.494271       1.282615      -0.709505      -0.009181      -0.004707       0.004101       0.011102       0.001172      -0.001609      -0.000342       0.003890      -0.001850      -0.001976      -0.001297       0.003273              1.602091       1.578478      -0.047399      -0.233300       1.477286       0.099007       1.750508          -0.000001
           79              H       4.483561       9.616152       4.021708       0.108814       1.113504 0.82784550E+01  0.81132716E+02                                 1.709614                            1.634275      -0.843311       2.471480                    0.999212       3.362206       9.094523       0.516568       1.209852      -0.726367       0.025212       0.002577       0.026083       0.036367       0.009713       0.008503      -0.009745       0.006120       0.026576      -0.020315       0.005650       0.014665              1.730728       1.983444       0.183409       0.332594       1.567920       0.091405       1.640821          -0.000000
           80              H      10.184631      15.818946      31.364930       0.149051       1.067790 0.80804412E+01  0.77907767E+02                                 1.600858                            1.562529      -0.958733       2.423950                    0.999007       3.170332       8.224331       0.560671       1.133059      -0.746016       0.013111      -0.000755       0.005771       0.014345      -0.000672       0.001551      -0.000806       0.009071      -0.000044      -0.004686      -0.000415       0.005101              1.585176       1.910309      -0.095070      -0.222286       1.415108       0.061068       1.430111          -0.000000
           81              H       8.922073      16.716804      31.127067       0.151151       1.059802 0.79439828E+01  0.76204116E+02                                 1.589629                            1.546560      -0.954284       2.430315                    0.998980       3.132651       8.084275       0.565509       1.129084      -0.747285      -0.006383       0.013017       0.000801       0.014521      -0.002577      -0.001116      -0.000069      -0.007395      -0.000746      -0.004651       0.000005       0.004646              1.586991       1.412730      -0.161796       0.162180       1.735008      -0.299775       1.613236          -0.000000
           82              H       8.748990      15.206344      31.507648       0.159942       0.986874 0.70471978E+01  0.65625077E+02                                 1.518801                            1.458062      -0.834859       2.494179                    0.999715       3.007647       7.654207       0.581415       1.131271      -0.746719      -0.007510      -0.009110       0.004085       0.012493       0.003328      -0.001250      -0.000422      -0.001519       0.004122      -0.004195       0.000829       0.003366              1.534483       1.426586       0.359671       0.077209       1.849132       0.128501       1.327732          -0.000001
           83              H       1.161790      12.815358      18.384950       0.147907       0.857828 0.65367641E+01  0.61974874E+02                                 1.581787                            1.565740      -1.064095       2.379892                    0.996725       3.591302      10.398419       0.459352       1.406397      -0.681646      -0.007320      -0.000259      -0.010751       0.013009       0.000925       0.002910       0.002373      -0.000792      -0.000249      -0.003447      -0.000768       0.004215              1.590652       1.733127       0.289753       0.285995       1.581440       0.157315       1.457389          -0.000000
           84              H       1.360954      13.340136      19.852380       0.155111       0.937582 0.73339151E+01  0.71312873E+02                                 1.659677                            1.644998      -1.102425       2.368029                    0.996449       3.563463      10.330745       0.455248       1.383649      -0.686821      -0.003387       0.006210       0.011256       0.013295      -0.000766      -0.001501      -0.000162      -0.006160       0.008727      -0.004919       0.001719       0.003200              1.641580       1.643689       0.047341      -0.321169       1.513582      -0.043413       1.767470          -0.000000
           85              H       2.557123      12.671675      19.087560       0.150948       0.884309 0.65620214E+01  0.62530353E+02                                 1.635054                            1.583729      -1.249013       2.288676                    0.996232       3.719732      10.943269       0.448433       1.433360      -0.675640       0.015426      -0.000510      -0.000147       0.015435      -0.002606       0.003809       0.000268      -0.004849      -0.010960      -0.006505       0.000901       0.005603              1.675225       1.958650      -0.348113       0.072153       1.760268      -0.088925       1.306757          -0.000001
           86              H       9.192367      14.953757      18.300783       0.153153       0.881525 0.65566337E+01  0.62000416E+02                                 1.591119                            1.551650      -1.055637       2.384383                    0.997924       3.509695      10.037320       0.470386       1.377013      -0.687575      -0.001978      -0.006290      -0.009431       0.011508      -0.000846       0.002689       0.001461       0.000062       0.000601      -0.003431       0.000582       0.002849              1.620458       1.450769      -0.211853      -0.049554       2.016053       0.299680       1.394553          -0.000000
           87              H       8.655335      15.482310      19.676727       0.155464       0.860141 0.63485242E+01  0.58596499E+02                                 1.477868                            1.460133      -0.687264       2.559732                    0.999991       3.143460       8.425428       0.526943       1.259341      -0.714549      -0.009323       0.001269       0.004929       0.010622      -0.001282      -0.003224      -0.001027       0.001935      -0.005612      -0.004276       0.000423       0.003853              1.461807       1.381539       0.062349      -0.141690       1.382682      -0.209809       1.621201          -0.000000
           88              H       9.745995      16.295603      18.893610       0.161231       0.836576 0.59849065E+01  0.55683780E+02                                 1.575807                            1.512455      -1.128547       2.357648                    0.997020       3.540121      10.261221       0.459300       1.433305      -0.676249       0.008195       0.014982      -0.002503       0.017260       0.001140      -0.000253       0.003406       0.004147      -0.009904      -0.005636       0.001547       0.004089              1.627792       1.970901       0.376579       0.122021       1.658439       0.051886       1.254035          -0.000001
           89              H       3.782930      11.547365      22.315172       0.152650       1.066767 0.82788257E+01  0.81801745E+02                                 1.726514                            1.682894      -0.873653       2.469405                    0.999314       3.367573       9.393270       0.483210       1.282851      -0.709991       0.002803      -0.010459       0.005876       0.012320       0.003082       0.003351      -0.003031      -0.007517      -0.002764      -0.007258       0.001356       0.005902              1.735286       1.588729       0.301454      -0.038343       2.123126      -0.227429       1.494002          -0.000000
           90              H       3.998691      12.330881      20.972164       0.161425       0.835803 0.61733816E+01  0.58026700E+02                                 1.586862                            1.546525      -1.244138       2.302743                    0.995647       3.632726      10.668798       0.448517       1.452854      -0.672309       0.006970       0.004282      -0.015930       0.017907       0.001000       0.003499      -0.001501      -0.005656       0.009898      -0.006121       0.001174       0.004947              1.582365       1.420515       0.002749       0.115418       1.372510       0.006799       1.954070          -0.000001
           91              H       3.428466      13.072359      22.231006       0.156293       1.071921 0.82460458E+01  0.81125658E+02                                 1.713882                            1.666857      -0.817303       2.500048                    0.999624       3.277334       9.022804       0.492733       1.263520      -0.715075       0.000596       0.009929       0.001979       0.010142      -0.000187       0.002062       0.002378      -0.004508       0.000888      -0.003841      -0.000085       0.003926              1.716467       1.851328      -0.383150      -0.082929       1.846811       0.138253       1.451261          -0.000000
           92              H       1.045611      -2.456345      31.829677       0.105711       0.996972 0.75107816E+01  0.73872617E+02                                 1.750153                            1.677603      -1.329541       2.244783                    0.993026       3.914683      11.620104       0.443183       1.405156      -0.680440       0.016760       0.032872       0.005905       0.037368       0.002959       0.000485       0.003825      -0.006634       0.008650      -0.005999      -0.000723       0.006723              1.797424       1.744203       0.435548       0.001728       1.921748       0.049902       1.726320           0.000000
           93              H       2.545268      -2.262722      24.906045       0.127693       1.112350 0.85097084E+01  0.84817056E+02                                 1.780402                            1.711170      -1.010171       2.403132                    0.998030       3.476109       9.796144       0.476250       1.290336      -0.707673      -0.021661      -0.019959       0.005265       0.029921       0.012820       0.003868      -0.004864       0.004485       0.003815      -0.015899       0.003517       0.012382              1.791847       1.653911       0.310924      -0.072473       1.743345      -0.199829       1.978285           0.000000
           94              H       7.319277      16.916091      -0.010978       0.148371       0.857930 0.62456449E+01  0.58230020E+02                                 1.552995                            1.506656      -0.862446       2.473769                    0.999016       3.430648       9.678696       0.482008       1.362957      -0.690721       0.000490      -0.007980       0.008348       0.011559      -0.000411      -0.000670      -0.005641      -0.001803      -0.003810      -0.005790      -0.000157       0.005947              1.592090       1.430140      -0.267544       0.048459       2.050257      -0.190018       1.295872          -0.000001
           95              H       7.743686      14.983660      36.122182       0.164233       0.826889 0.59526904E+01  0.55543593E+02                                 1.587934                            1.527667      -1.269699       2.296577                    0.994451       3.617075      10.645308       0.446489       1.470196      -0.669133       0.008681       0.015715       0.000372       0.017957       0.002561      -0.002361      -0.002803       0.002736      -0.004874      -0.003952      -0.001506       0.005458              1.635070       1.906418       0.407174      -0.141232       1.693051      -0.085350       1.305741          -0.000001
           96              H       6.566484      14.241788      35.397616       0.152734       0.891392 0.67609193E+01  0.63949960E+02                                 1.562355                            1.545851      -0.803051       2.504255                    0.999414       3.356214       9.370697       0.488552       1.325443      -0.699318      -0.008659       0.002524      -0.004372       0.010023      -0.000645       0.001107       0.000604       0.003360      -0.005805      -0.002497      -0.000472       0.002969              1.544381       1.518114       0.066164       0.202401       1.424713       0.142045       1.690316          -0.000001
           97              H       6.044864      14.131697      20.895316       0.159481       0.862394 0.63816534E+01  0.60109237E+02                                 1.581097                            1.541426      -1.140342       2.345253                    0.997762       3.550944      10.229660       0.465752       1.396187      -0.683263      -0.001542      -0.007916      -0.014984       0.017016       0.000232      -0.001840      -0.001292       0.003795       0.008664      -0.003604      -0.000484       0.004088              1.573123       1.323510       0.017830      -0.051280       1.427262      -0.075652       1.968596          -0.000001
           98              H       6.828480      14.338330      22.234665       0.152221       1.060799 0.81668141E+01  0.79725572E+02                                 1.660191                            1.624284      -0.924977       2.441137                    0.999465       3.259270       8.783784       0.517915       1.211442      -0.726509       0.008440      -0.003279       0.005788       0.010746       0.000495       0.002994      -0.003237       0.002928       0.001734      -0.004861       0.000343       0.004518              1.655044       2.007526       0.189802       0.244985       1.498063       0.014197       1.459544          -0.000000
           99              H       5.345420      14.833072      22.110245       0.154272       0.981590 0.72693141E+01  0.69382894E+02                                 1.614692                            1.561995      -0.831850       2.490369                    0.999670       3.248545       8.844618       0.509859       1.258626      -0.714889      -0.010987       0.001226       0.002100       0.011253      -0.000692      -0.002903      -0.001054       0.004226      -0.005327      -0.003762      -0.000616       0.004377              1.634224       1.619133      -0.379796      -0.095032       1.929038       0.089742       1.354503          -0.000001
          100              H       1.106071       8.783088       1.031958       0.096485       0.948415 0.68511439E+01  0.65143376E+02                                 1.629234                            1.557794      -0.860240       2.462489                    0.998153       3.561589      10.032851       0.484965       1.328276      -0.697605      -0.029148      -0.006422      -0.024631       0.038698       0.014179       0.010149      -0.006819       0.010708       0.015222      -0.022491       0.006871       0.015621              1.668392       1.904104       0.178255       0.391557       1.488761       0.152734       1.612311           0.000000
          101              H       8.993203      18.145640      22.168795       0.157562       1.023755 0.77720444E+01  0.75116944E+02                                 1.640275                            1.600543      -0.795451       2.508677                    0.999797       3.201951       8.653508       0.512711       1.236035      -0.721144       0.001454      -0.011009       0.000762       0.011130       0.000335      -0.000192      -0.000724      -0.004137      -0.002798      -0.001659      -0.001052       0.002711              1.644841       1.784111       0.341236      -0.069774       1.801993      -0.111957       1.348420          -0.000001
          102              H       9.441322      19.053103      20.968504       0.161865       0.843560 0.62863628E+01  0.59084722E+02                                 1.569013                            1.539212      -1.102053       2.365485                    0.997549       3.548023      10.264272       0.461107       1.413282      -0.680088       0.006296      -0.001468      -0.016895       0.018090      -0.002632       0.002736       0.001165      -0.006622       0.006420      -0.006339       0.002982       0.003357              1.559800       1.472127      -0.046838       0.151808       1.336411      -0.077733       1.870861          -0.000001
          103              H       9.347668      19.654254      22.413977       0.143320       1.072740 0.82112588E+01  0.80874269E+02                                 1.715115                            1.660060      -0.972954       2.412173                    0.998994       3.439607       9.542617       0.494125       1.258546      -0.714221       0.005255       0.008166       0.006701       0.011798      -0.001114       0.003014       0.003980      -0.002253       0.005909      -0.005468      -0.000079       0.005548              1.735203       1.597055      -0.288437      -0.082099       2.065991       0.367504       1.542562          -0.000001
          104              H       6.915022      14.806468      17.503029       0.142611       0.960662 0.73299132E+01  0.72084659E+02                                 1.748651                            1.687958      -1.488382       2.173511                    0.991995       3.989882      12.075741       0.427274       1.457658      -0.670216       0.010126      -0.004851      -0.005876       0.012673      -0.002466      -0.001206       0.004469       0.009188       0.009600      -0.008290       0.001964       0.006325              1.797138       1.576855      -0.105080      -0.085033       2.311339       0.297983       1.503220          -0.000001
          105              H       5.982033      16.066513      17.470094       0.148164       0.862556 0.64243865E+01  0.60744512E+02                                 1.600825                            1.561696      -1.057673       2.387370                    0.996190       3.588159      10.430432       0.455028       1.423615      -0.678473      -0.004776       0.010911      -0.006928       0.013778      -0.002118       0.003763      -0.004200      -0.003777      -0.000750      -0.005081      -0.001991       0.007072              1.633125       1.892846      -0.233242       0.236641       1.567406      -0.182365       1.439124          -0.000001
          106              H       6.345981      15.396815      18.838719       0.165089       0.814056 0.59178374E+01  0.54741922E+02                                 1.537460                            1.497260      -1.000518       2.428354                    0.997117       3.396767       9.722397       0.466108       1.420571      -0.679777      -0.001193      -0.000539       0.013015       0.013080       0.002349      -0.000992       0.000098       0.000951       0.008491      -0.003887       0.000754       0.003133              1.545607       1.499651       0.165204      -0.261811       1.418753      -0.230367       1.718416          -0.000001
          107              H       7.126040      17.536249      19.702343       0.158264       0.886464 0.67995849E+01  0.64466404E+02                                 1.564721                            1.557967      -0.833266       2.497286                    0.999264       3.334843       9.349833       0.482602       1.338645      -0.696950      -0.002755      -0.009914       0.007552       0.012764       0.000441      -0.001446      -0.002900      -0.002780      -0.003158      -0.003278      -0.000685       0.003963              1.536423       1.439588       0.030693      -0.213765       1.449058      -0.055503       1.720625          -0.000000
          108              H       6.747866      18.214568      18.341037       0.146796       0.879200 0.66362520E+01  0.63110296E+02                                 1.604203                            1.573551      -1.058791       2.381402                    0.997042       3.595047      10.400438       0.460319       1.399169      -0.683021      -0.008414      -0.000313      -0.009948       0.013034       0.000254       0.006275      -0.001321      -0.001806       0.003981      -0.006711       0.000266       0.006445              1.631791       1.847107      -0.340722       0.266204       1.655677      -0.106221       1.392588          -0.000000
          109              H       8.197732      18.366143      18.915567       0.153292       0.889388 0.65780981E+01  0.62646178E+02                                 1.635161                            1.580734      -1.208812       2.309719                    0.996306       3.676830      10.771238       0.451506       1.424455      -0.677512       0.017326       0.001264      -0.001173       0.017412       0.001377       0.004236      -0.000354      -0.004017      -0.011183      -0.006642       0.002168       0.004474              1.680132       1.938642       0.375771       0.075564       1.784691       0.112758       1.317062          -0.000001
          110              H       6.423039       9.135793      13.353241       0.111014       1.147326 0.86549461E+01  0.85231690E+02                                 1.709160                            1.646661      -0.815390       2.485466                    0.999617       3.266351       8.675957       0.529413       1.174830      -0.736349       0.013213       0.012754      -0.031869       0.036781       0.011076      -0.006218       0.002776      -0.006450       0.034242      -0.018711       0.005537       0.013174              1.704919       1.611886       0.156882      -0.267345       1.570685      -0.219752       1.932187          -0.000000
          111              H       5.984404       9.520131      29.999965       0.151716       1.019984 0.74621355E+01  0.71161165E+02                                 1.609817                            1.549262      -0.968006       2.444682                    0.998716       3.134949       8.327378       0.532486       1.206196      -0.727913      -0.027499       0.017381      -0.009305       0.033836      -0.011427       0.001163      -0.006309       0.009392       0.011264      -0.015381       0.002501       0.012880              1.608027       1.677444      -0.319272      -0.011486       1.501608      -0.073523       1.645029           0.000000
          112              H       4.840397      20.040189       0.731885       0.149756       0.881098 0.66933350E+01  0.63446881E+02                                 1.574895                            1.556346      -0.978410       2.418471                    0.998536       3.476573       9.866236       0.476143       1.357066      -0.691976      -0.005695      -0.000465       0.009535       0.011116      -0.001601      -0.001480      -0.000915      -0.002335      -0.005638      -0.003246       0.000320       0.002926              1.579157       1.758399      -0.259166      -0.313121       1.526881       0.141556       1.452191          -0.000001
          113              H       5.052601      16.153065      35.862363       0.153128       0.904795 0.68941028E+01  0.65564527E+02                                 1.580657                            1.562942      -0.913680       2.451286                    0.998931       3.393135       9.516588       0.484703       1.328737      -0.698501      -0.000831      -0.008918      -0.008893       0.012622       0.000818      -0.000607       0.002817      -0.005303       0.007438      -0.004207      -0.000607       0.004813              1.561880       1.552398      -0.010712       0.317633       1.427579      -0.003802       1.705662          -0.000001
          114              H       6.207278      20.285805       0.007319       0.150894       0.910674 0.67491872E+01  0.64518014E+02                                 1.643179                            1.587107      -1.149195       2.331992                    0.997896       3.666996      10.669782       0.457809       1.399561      -0.682313       0.015385       0.000601       0.001170       0.015441       0.000869      -0.004140      -0.000606      -0.005663      -0.004285      -0.005933       0.001778       0.004155              1.684073       1.918598       0.377201      -0.045405       1.838751      -0.096900       1.294871          -0.000001
          115              H      10.514200      -0.590832      17.598174       0.102389       1.031109 0.82439116E+01  0.82739793E+02                                 1.761192                            1.740619      -1.326836       2.236668                    0.994266       3.971436      11.789904       0.442812       1.378179      -0.685842      -0.006412      -0.012533       0.032866       0.035755      -0.005721      -0.007478      -0.010325       0.013228       0.032564      -0.019269       0.002643       0.016626              1.728670       1.603975      -0.067973      -0.060238       1.670629      -0.261722       1.911407          -0.000000
          116              H       7.040684      11.103650      23.727710       0.114360       1.019863 0.75955902E+01  0.73508637E+02                                 1.656181                            1.597740      -1.102407       2.356779                    0.996850       3.498263       9.681384       0.502166       1.260323      -0.712593      -0.004298       0.002926       0.032940       0.033348      -0.006229       0.000541      -0.001284       0.000147       0.027316      -0.010796       0.001460       0.009336              1.655346       1.443936      -0.220605      -0.040220       1.476740       0.034902       2.045363           0.000000
          117              H       0.579709      -0.113489      14.154655       0.102543       1.135908 0.85515546E+01  0.84588167E+02                                 1.738951                            1.665828      -0.834417       2.471243                    0.999153       3.430357       9.356578       0.508856       1.216876      -0.724492       0.024468      -0.006131      -0.022701       0.033935      -0.010836      -0.007817      -0.007778       0.003616       0.026076      -0.019604       0.006526       0.013078              1.758469       2.024756      -0.220972      -0.338758       1.589123       0.112753       1.661528          -0.000000
          118              H       1.735572      13.302446      36.363704       0.162038       0.826439 0.59211282E+01  0.55014129E+02                                 1.570508                            1.510581      -1.131251       2.359422                    0.996535       3.548425      10.321681       0.456164       1.445157      -0.673986       0.008052      -0.015267       0.000042       0.017260      -0.002086      -0.000846       0.003345       0.002289      -0.005860      -0.004582       0.000128       0.004454              1.619248       1.897555      -0.378627      -0.178121       1.661571       0.113481       1.298618          -0.000001
          119              H       1.319461      18.056071       0.376921       0.148703       0.887665 0.65237973E+01  0.61439523E+02                                 1.582070                            1.534729      -0.972959       2.419989                    0.998396       3.461812       9.789933       0.480358       1.353923      -0.692433       0.000051       0.008790       0.009298       0.012795      -0.000606      -0.002210       0.004218      -0.001959       0.001420      -0.004155      -0.001273       0.005428              1.615872       1.470852       0.262269       0.069805       1.999602       0.281617       1.377163          -0.000001
          120              H       0.548886      14.108559      35.734283       0.155786       0.836287 0.61447387E+01  0.56624422E+02                                 1.484396                            1.463100      -0.746660       2.532648                    0.999862       3.236872       8.856243       0.508780       1.306399      -0.703404      -0.009849      -0.000474      -0.005485       0.011284       0.000707       0.001338      -0.001446       0.002689      -0.005227      -0.003113       0.000463       0.002650              1.475133       1.477951      -0.090419       0.224114       1.357337      -0.170387       1.590110          -0.000001
          121              H       6.079244      14.223960       1.595509       0.095943       1.046605 0.80256832E+01  0.79850650E+02                                 1.759508                            1.699618      -1.367181       2.205044                    0.994625       4.002893      11.754293       0.456097       1.349746      -0.690811      -0.013887       0.013029      -0.022174       0.029228       0.003588      -0.000259      -0.011878      -0.004675       0.013671      -0.010898      -0.003823       0.014722              1.775316       1.968805      -0.085780       0.325926       1.635119      -0.157611       1.722024          -0.000000
          122              H       6.880642      11.896518       4.742615       0.112911       1.107695 0.83900671E+01  0.82501812E+02                                 1.707217                            1.650120      -0.837625       2.477511                    0.999404       3.332263       9.028419       0.511813       1.217017      -0.725300      -0.006799      -0.021723       0.026566       0.034984       0.007216       0.006018      -0.013493       0.009083       0.010185      -0.019651       0.006664       0.012987              1.700871       1.591685       0.131165      -0.102485       1.816911      -0.292741       1.694018          -0.000000
          123              H       1.107257      16.349750      18.128790       0.145142       0.894778 0.66153192E+01  0.62649079E+02                                 1.603306                            1.556139      -0.995982       2.410038                    0.997852       3.515764      10.038224       0.471156       1.372705      -0.688617       0.009054       0.008503      -0.004709       0.013283       0.005017      -0.000552      -0.001916       0.003217      -0.001814      -0.005301      -0.000656       0.005957              1.637767       1.435216       0.094243      -0.088131       2.100448      -0.175674       1.377636          -0.000001
          124              H       0.566669      15.522262      19.343719       0.160388       0.836882 0.61412149E+01  0.57064466E+02                                 1.536314                            1.502212      -0.876182       2.480260                    0.998836       3.359118       9.487544       0.478360       1.377969      -0.688241      -0.002341      -0.002430       0.013584       0.013996      -0.000760      -0.002621      -0.000842       0.002677       0.012508      -0.003959      -0.001371       0.005330              1.534488       1.503297      -0.111463      -0.276150       1.384561       0.135710       1.715605          -0.000001
          125              H       0.253697      15.059881      17.879950       0.155042       0.855098 0.64107192E+01  0.60435447E+02                                 1.575243                            1.547875      -1.052686       2.390813                    0.997056       3.519298      10.134019       0.463580       1.401511      -0.682796      -0.005067      -0.009701      -0.006619       0.012790      -0.000756       0.002737      -0.001521      -0.001319      -0.002094      -0.003340      -0.000006       0.003346              1.591954       1.855703       0.217997       0.273412       1.484905       0.171752       1.435254          -0.000000
          126              H       2.838087      20.702502      13.602082       0.112672       1.104050 0.84044150E+01  0.82518654E+02                                 1.689867                            1.641107      -0.850597       2.469102                    0.999417       3.315104       8.918721       0.519115       1.201704      -0.729006      -0.006827       0.018281      -0.027694       0.033879      -0.006986      -0.005609      -0.012066       0.012874       0.018274      -0.019469       0.006444       0.013025              1.677187       1.598852      -0.150170       0.125760       1.683998      -0.273533       1.748710          -0.000000
          127              H       0.080614      13.891851      15.171975       0.115660       1.032571 0.71802531E+01  0.68685486E+02                                 1.694173                            1.571466      -0.840707       2.479817                    0.999216       3.415179       9.471416       0.496455       1.289737      -0.706777       0.023849       0.020637      -0.017475       0.036056      -0.002568      -0.007416      -0.008999      -0.006483      -0.040648      -0.019291       0.006231       0.013060              1.770713       2.140118       0.545408      -0.246940       1.796733      -0.201339       1.375288           0.000000
          128              H       2.148126      18.735830      17.019985       0.097062       1.037270 0.79790775E+01  0.79345460E+02                                 1.756533                            1.700869      -1.344690       2.217549                    0.994647       3.997934      11.772495       0.453019       1.359628      -0.688909      -0.014422      -0.012074       0.024020       0.030508      -0.003938       0.000890      -0.011387      -0.003607       0.021154      -0.010960      -0.004339       0.015299              1.773191       1.966673       0.025286      -0.337758       1.594629      -0.113325       1.758270          -0.000000
          129              H       0.488426      17.056684      21.605244       0.146678       1.034555 0.78941517E+01  0.77145135E+02                                 1.693476                            1.643162      -0.879702       2.462311                    0.999347       3.384853       9.416063       0.488671       1.282586      -0.709414       0.009635       0.003671       0.004062       0.011082       0.000306       0.000285       0.001668       0.008004      -0.000307      -0.004578       0.000481       0.004097              1.713308       2.211401      -0.235903       0.064449       1.540514       0.077170       1.388009          -0.000001
          130              H      11.322710      17.427988      20.474482       0.158204       0.864569 0.64632047E+01  0.61372236E+02                                 1.613839                            1.574919      -1.287956       2.280347                    0.995171       3.670166      10.788045       0.448211       1.439129      -0.674779      -0.006476       0.011130      -0.013966       0.018996      -0.000893       0.000090       0.000373       0.010430       0.014482      -0.007716       0.002876       0.004841              1.607867       1.378861      -0.027475       0.090545       1.479238       0.012169       1.965501          -0.000001
          131              H      10.865107      16.540762      21.682092       0.152331       0.973975 0.71814796E+01  0.68562744E+02                                 1.627767                            1.568109      -0.815433       2.497888                    0.999602       3.297538       9.076649       0.499646       1.284014      -0.708982      -0.009792      -0.001276       0.004859       0.011005       0.000337      -0.002736       0.000408       0.001325      -0.002901      -0.002944      -0.000079       0.003023              1.660812       1.592620       0.382119      -0.087634       2.038518      -0.056426       1.351299          -0.000000
          132              H       5.366759       9.305511      17.188318       0.085473       1.064408 0.84571323E+01  0.85659315E+02                                 1.806860                            1.766432      -1.440612       2.164902                    0.993444       4.232564      12.736919       0.437072       1.383572      -0.683285      -0.001720       0.008243       0.029191       0.030382       0.007077      -0.006243      -0.002825       0.005159       0.032761      -0.013069      -0.001530       0.014599              1.797536       1.631268       0.088652       0.020375       1.847358       0.312108       1.913982           0.000000
          133              H      10.997883       1.553295      13.539872       0.102677       1.107183 0.79465588E+01  0.75783046E+02                                 1.595499                            1.518243      -0.757760       2.508805                    0.999715       3.130494       7.900109       0.590444       1.087764      -0.758781       0.005721       0.020177      -0.031662       0.037978      -0.012190      -0.008676      -0.012009       0.004979       0.012582      -0.022683       0.010088       0.012595              1.594454       1.339911       0.034869      -0.074683       1.565929      -0.336182       1.877522           0.000000
          134              H       4.971987      19.816609      13.583785       0.099066       1.111384 0.83311922E+01  0.82191169E+02                                 1.741600                            1.666300      -0.774839       2.503017                    0.999505       3.441718       9.494965       0.496773       1.249771      -0.716885       0.022972       0.005366      -0.031855       0.039639      -0.006563      -0.005211      -0.012301       0.018395       0.021011      -0.021109       0.007597       0.013512              1.761860       1.918961       0.103755      -0.466640       1.472043      -0.090705       1.894576           0.000000
          135              H       1.176016       7.625293       3.008047       0.101347       1.105183 0.79834183E+01  0.77935641E+02                                 1.732603                            1.626993      -0.802155       2.487078                    0.999521       3.441136       9.447710       0.504598       1.243408      -0.717703      -0.024144      -0.023224       0.008585       0.034583       0.012181       0.005226      -0.011537       0.003252       0.018101      -0.020863       0.006923       0.013939              1.789266       1.992958       0.482015      -0.085817       1.995845      -0.052990       1.378994          -0.000000
          136              H       8.081554      13.287232      16.035599       0.093388       1.096254 0.81132785E+01  0.81019521E+02                                 1.825563                            1.714999      -1.392921       2.198714                    0.993272       4.025607      11.880058       0.451180       1.359448      -0.688911      -0.027636       0.014956      -0.001976       0.031485      -0.005723       0.002832      -0.002550      -0.005831      -0.041294      -0.014327       0.000536       0.013791              1.905310       2.522144      -0.270999      -0.071004       1.854683       0.035163       1.339104           0.000000
          137              H       5.060899      12.085051      24.298581       0.152710       1.050164 0.79117709E+01  0.75841459E+02                                 1.581571                            1.545492      -0.916770       2.448378                    0.999202       3.124943       8.069660       0.564394       1.132116      -0.746554      -0.005365      -0.013746      -0.002937       0.015045       0.002450       0.001384       0.000719      -0.007415      -0.004030      -0.004226      -0.001071       0.005297              1.570603       1.401001       0.176328      -0.115847       1.758876      -0.267902       1.551931          -0.000000
          138              H       4.814315      13.626414      24.137566       0.157544       1.021458 0.74157404E+01  0.69780535E+02                                 1.538872                            1.484342      -0.874318       2.471573                    0.999526       3.038152       7.713529       0.584227       1.114153      -0.751313      -0.007127       0.008918      -0.003315       0.011888      -0.002756       0.000782      -0.000440      -0.001864       0.002759      -0.003403       0.000598       0.002804              1.539438       1.491195      -0.343818      -0.130817       1.703168       0.172817       1.423951          -0.000000
          139              H       6.277222      13.074932      24.247349       0.148175       1.097900 0.83691969E+01  0.81412856E+02                                 1.630895                            1.590208      -1.013176       2.396548                    0.998879       3.210967       8.370110       0.555701       1.133067      -0.745927       0.013363       0.001475      -0.003647       0.013930       0.001016      -0.000653      -0.001513       0.008134      -0.004103      -0.004233      -0.000756       0.004989              1.613973       1.889671       0.077369       0.259252       1.405163       0.073565       1.547086          -0.000000
          140              H       8.961194      12.888444       4.896310       0.103417       1.124831 0.82437821E+01  0.80157478E+02                                 1.681248                            1.600539      -0.737678       2.521129                    0.999751       3.246009       8.552202       0.540569       1.165298      -0.738249       0.023678      -0.008178       0.030245       0.039272       0.008944       0.008477      -0.012412       0.012247       0.012396      -0.021603       0.008312       0.013291              1.696024       1.854699      -0.174480       0.422678       1.445419      -0.152746       1.787953           0.000000
          141              H       2.683972      11.326586      31.149024       0.151114       1.032518 0.76424846E+01  0.72486944E+02                                 1.550811                            1.507313      -0.898412       2.455375                    0.999252       3.091225       7.889873       0.579265       1.114817      -0.750898      -0.005804      -0.012779       0.000644       0.014050       0.002704      -0.001108       0.000750      -0.007991      -0.002084      -0.004871      -0.000328       0.005199              1.553934       1.388361       0.161784       0.155940       1.670132       0.315283       1.603309          -0.000000
          142              H       3.909779      12.259239      31.441778       0.149986       1.062223 0.79796616E+01  0.76667808E+02                                 1.593069                            1.550524      -0.949063       2.428972                    0.999040       3.155627       8.162410       0.564253       1.129806      -0.746818       0.013068       0.001302       0.005239       0.014139       0.000984       0.000905       0.000999       0.009791       0.002099      -0.005478       0.000591       0.004887              1.584762       1.926930       0.108218      -0.207098       1.416715      -0.062032       1.410642          -0.000000
          143              H       2.450428      12.812361      31.591814       0.159365       0.978742 0.69723525E+01  0.64726982E+02                                 1.507744                            1.448027      -0.808241       2.505397                    0.999798       2.995899       7.601732       0.585053       1.127730      -0.747628      -0.007730       0.009023       0.004855       0.012835      -0.003034      -0.001023       0.000594      -0.002950       0.003734      -0.004056       0.000759       0.003296              1.523654       1.460946      -0.368205       0.066391       1.809024      -0.104790       1.300991          -0.000000
          144              H       9.793415      14.686605      15.574512       0.090710       1.099931 0.77724510E+01  0.76236414E+02                                 1.783690                            1.643561      -1.212471       2.283704                    0.994978       3.815345      10.899462       0.479134       1.303302      -0.701249      -0.002216       0.034710      -0.002672       0.034883       0.006257      -0.006026      -0.004370      -0.001188      -0.046760      -0.017396       0.001616       0.015780              1.879746       1.586406      -0.273043       0.010834       2.721516      -0.127447       1.331317           0.000000
          145              H       0.710115      -2.813960      34.124136       0.119244       0.906370 0.66408526E+01  0.63400120E+02                                 1.650959                            1.588752      -1.245403       2.297318                    0.993427       3.733708      10.954758       0.450111       1.425344      -0.677342       0.024879       0.028967       0.004920       0.038500       0.010903      -0.003411       0.000326      -0.007119       0.014608      -0.014360       0.004650       0.009710              1.694498       1.802076       0.429039      -0.000086       1.810600       0.022242       1.470819          -0.000000
          146              H       9.687906      14.407509       3.311779       0.107347       1.045692 0.73760364E+01  0.71053078E+02                                 1.707688                            1.591810      -0.828147       2.478363                    0.999206       3.485201       9.707744       0.493578       1.288221      -0.706800       0.034096       0.012490       0.003059       0.036441       0.005760       0.006883      -0.011251       0.016283      -0.001093      -0.018838       0.006704       0.012134              1.785600       2.450640       0.413949      -0.003691       1.568934      -0.025810       1.337226           0.000000
          147              H       7.802961      16.908234      34.372977       0.161210       0.848264 0.63197177E+01  0.59592384E+02                                 1.588488                            1.554503      -1.142388       2.352782                    0.996621       3.568969      10.407490       0.452998       1.433892      -0.676317       0.006724       0.000581       0.016197       0.017547      -0.001091      -0.003440       0.000823      -0.000714       0.011187      -0.003976      -0.001532       0.005509              1.574813       1.413074      -0.019147      -0.095806       1.426431       0.130369       1.884935          -0.000001
          148              H       7.315720      15.878061      33.297106       0.154471       1.020967 0.76615807E+01  0.74004199E+02                                 1.656489                            1.603378      -0.823357       2.496667                    0.999642       3.238776       8.835648       0.503945       1.258302      -0.715803       0.002018      -0.010110      -0.001877       0.010479      -0.001150      -0.001833       0.002367      -0.002171      -0.006605      -0.003693      -0.000360       0.004054              1.676542       1.712696       0.402029       0.008729       1.982588       0.041629       1.334342          -0.000001
          149              H       7.532667      17.380237      32.905548       0.145125       1.107960 0.85570447E+01  0.85120476E+02                                 1.756403                            1.698158      -0.989803       2.406860                    0.998941       3.429370       9.549401       0.487228       1.263757      -0.713761       0.003154       0.006681      -0.008645       0.011371      -0.002210      -0.003014      -0.004226      -0.000743       0.005523      -0.006338       0.001077       0.005261              1.777818       1.655710      -0.350490       0.149108       2.074387      -0.351705       1.603356          -0.000001
          150              H       4.292695      17.877518      16.979731       0.098322       0.928785 0.67000741E+01  0.63405024E+02                                 1.608980                            1.541419      -0.896325       2.442808                    0.998293       3.584763      10.101319       0.486709       1.329821      -0.696828       0.009846      -0.024993       0.024689       0.036485      -0.007077      -0.003741      -0.012559       0.013733       0.004370      -0.018937       0.008209       0.010728              1.630202       1.559997      -0.232302       0.212472       1.733181      -0.345584       1.597429           0.000000
          151              H       9.283650       1.017812       1.134422       0.103130       0.997296 0.76880421E+01  0.75592773E+02                                 1.706904                            1.668574      -1.185066       2.304755                    0.996305       3.801669      11.058872       0.458707       1.358021      -0.690496       0.006760      -0.006768      -0.034312       0.035620      -0.010057       0.002743      -0.003433       0.006584       0.051605      -0.019221       0.000886       0.018335              1.690992       1.556522      -0.164969      -0.146931       1.693043       0.237704       1.823410          -0.000000
          152              H       8.184692      15.102743       1.716270       0.094834       0.952245 0.68151864E+01  0.64757514E+02                                 1.634940                            1.553117      -0.900314       2.438121                    0.998165       3.610513      10.188391       0.485659       1.327279      -0.697292       0.009662       0.024473      -0.022699       0.034750       0.007839       0.004155      -0.012900       0.009602      -0.002067      -0.018755       0.007212       0.011544              1.665185       1.574330       0.249636      -0.199106       1.845915      -0.379263       1.575311           0.000000
          153              H       7.984342       2.942135       1.280799       0.109158       0.905113 0.64538748E+01  0.60081057E+02                                 1.544249                            1.485404      -0.745116       2.521857                    0.999805       3.347472       9.142569       0.513203       1.282035      -0.708209      -0.019116       0.012022      -0.031676       0.038901      -0.012238       0.005570       0.003105      -0.007328       0.027960      -0.018855       0.007883       0.010972              1.562204       1.494162      -0.180883       0.269151       1.534503      -0.308418       1.657945          -0.000000
          154              H       5.800651      18.539653      15.314693       0.107862       0.956461 0.67306529E+01  0.64131132E+02                                 1.675565                            1.570821      -1.043553       2.377589                    0.996804       3.689901      10.629063       0.467592       1.374762      -0.687138       0.034609      -0.008386      -0.001079       0.035627      -0.001634      -0.004045      -0.010801       0.019409       0.000979      -0.017189       0.005703       0.011485              1.755627       2.441426      -0.363752       0.004895       1.500144      -0.015488       1.325312           0.000000
          155              H       9.774447       1.099064       5.097579       0.102941       1.202521 0.92713330E+01  0.93238464E+02                                 1.786438                            1.721234      -0.861418       2.458544                    0.999125       3.418756       9.290943       0.508258       1.198309      -0.729943       0.009535      -0.011684       0.033318       0.036572      -0.009981       0.004231       0.002138      -0.008919       0.038800      -0.018114       0.004438       0.013676              1.791247       1.574581      -0.177315       0.204697       1.715828      -0.293805       2.083333          -0.000000
          156              H       0.288076      17.899214      23.735029       0.149054       1.080988 0.82365070E+01  0.79930273E+02                                 1.626788                            1.587574      -0.976337       2.416541                    0.998816       3.197973       8.369841       0.550024       1.147508      -0.742381       0.012786      -0.002881      -0.005885       0.014367      -0.000997      -0.000459       0.000721       0.008473       0.002661      -0.004872       0.000869       0.004004              1.614700       1.964237      -0.145627       0.140308       1.440283      -0.041788       1.439581          -0.000000
          157              H      10.652903      17.422118      23.819196       0.156327       1.008101 0.72677668E+01  0.68024085E+02                                 1.524609                            1.468331      -0.856433       2.481283                    0.999599       3.018379       7.635453       0.588255       1.112445      -0.751826      -0.008702      -0.008365      -0.004037       0.012728       0.002467       0.001772      -0.000349       0.000644       0.001787      -0.003338       0.000501       0.002836              1.529019       1.477914       0.344941      -0.127055       1.709460      -0.175912       1.399684          -0.000000
          158              H      11.013295      18.916385      24.119269       0.147686       1.077021 0.80421974E+01  0.77490396E+02                                 1.616432                            1.563244      -0.943860       2.432327                    0.999072       3.163535       8.219105       0.557857       1.139488      -0.744546      -0.005238       0.013828      -0.001464       0.014859      -0.003002       0.001910       0.000238      -0.006881      -0.008872      -0.004904      -0.001164       0.006068              1.626758       1.374256      -0.097205      -0.114209       1.785089       0.371225       1.720931          -0.000000
          159              H       2.860611       8.045107       4.530368       0.105823       1.076520 0.77020298E+01  0.73160353E+02                                 1.590128                            1.513467      -0.729374       2.524989                    0.999849       3.129215       7.980922       0.578181       1.115249      -0.751166       0.000514      -0.018320       0.033601       0.038274       0.011987       0.007914      -0.010651       0.007136       0.018286      -0.021854       0.009459       0.012395              1.592631       1.312186      -0.003515       0.005511       1.617462      -0.330891       1.848244           0.000000
          160              H       0.463530      11.682982      15.819693       0.088208       1.034987 0.73950760E+01  0.71995179E+02                                 1.747295                            1.630605      -1.126133       2.321675                    0.996295       3.845120      11.122831       0.466616       1.348299      -0.691873       0.034053      -0.007124       0.004578       0.035090       0.006633       0.000723      -0.005948       0.012250      -0.043620      -0.016817       0.000416       0.016401              1.828131       2.488531      -0.418229       0.000672       1.692351      -0.003923       1.303510           0.000000
          161              H       0.192051      20.180253       1.961452       0.085415       1.097196 0.82769558E+01  0.82928381E+02                                 1.807346                            1.716050      -1.450325       2.156534                    0.994108       4.120217      12.112803       0.458198       1.334199      -0.693311      -0.018394      -0.014019      -0.013881       0.026973       0.000904       0.004046       0.005279      -0.014567      -0.017910      -0.009940      -0.002152       0.012093              1.856098       2.191367       0.287867       0.312984       1.909252       0.139975       1.467676          -0.000000
          162              H       5.174707       7.181740      13.100741       0.108660       1.120469 0.79699990E+01  0.76139297E+02                                 1.617871                            1.528418      -0.766645       2.510413                    0.999702       3.113571       7.890200       0.583309       1.099150      -0.756046      -0.004556      -0.014626      -0.034158       0.037436       0.015280      -0.005496       0.004753      -0.012764       0.034244      -0.023745       0.010518       0.013227              1.625701       1.320358       0.039207       0.060365       1.551255       0.352234       2.005491           0.000000
          163              H      11.438889      18.865300      14.074148       0.112951       0.897312 0.64667705E+01  0.61489792E+02                                 1.654244                            1.575941      -1.332280       2.253552                    0.994226       3.807380      11.243866       0.447267       1.440202      -0.673827       0.015376      -0.002380      -0.041261       0.044097       0.009233      -0.001088       0.003783       0.004044       0.014775      -0.012668       0.004702       0.007966              1.699130       1.648437       0.052659      -0.170895       1.446440       0.070801       2.002512          -0.000001
          164              H       5.543398      12.486445      14.209546       0.119677       1.029992 0.77741323E+01  0.76160749E+02                                 1.719951                            1.658559      -1.047558       2.391740                    0.997772       3.505327       9.966553       0.471178       1.326910      -0.698991       0.011099      -0.000055      -0.045333       0.046672      -0.005069      -0.007984      -0.005951      -0.001295       0.009710      -0.012863       0.003423       0.009440              1.732906       1.561095      -0.095088       0.018871       1.578329       0.035082       2.059294           0.000000
          165              H       9.009800       1.040461      16.965093       0.100526       0.938784 0.67505847E+01  0.63932298E+02                                 1.616867                            1.545587      -0.848549       2.469956                    0.998374       3.527610       9.908224       0.487360       1.327018      -0.697968      -0.029210       0.010950       0.024466       0.039644      -0.015196      -0.009183      -0.004890       0.008746       0.015772      -0.021797       0.006135       0.015662              1.657728       1.892280      -0.217547      -0.368356       1.500680       0.182351       1.580224           0.000000
          166              H       9.163915       2.049691      14.886540       0.102574       1.134670 0.82185532E+01  0.80558652E+02                                 1.744502                            1.637095      -0.796588       2.491195                    0.999584       3.400069       9.257269       0.510982       1.222879      -0.722994      -0.025394       0.022646      -0.011828       0.036022      -0.012285      -0.005181      -0.011358       0.006741       0.018495      -0.021272       0.007939       0.013332              1.792943       1.992925      -0.488495       0.157854       1.967570      -0.103608       1.418334          -0.000000
          167              H       4.247646       7.258751      17.009006       0.114580       0.881477 0.62284977E+01  0.57562650E+02                                 1.527509                            1.468193      -0.741867       2.530517                    0.999831       3.316743       9.073379       0.510663       1.297819      -0.704909      -0.016262      -0.017497       0.030625       0.038839       0.010416      -0.004889      -0.000272      -0.008709       0.027433      -0.016470       0.004965       0.011506              1.548183       1.504917       0.178162      -0.273232       1.536596      -0.304573       1.603037           0.000000
          168              H       4.152806       6.303276      14.945091       0.088896       1.121320 0.80954044E+01  0.78955568E+02                                 1.719293                            1.614289      -0.765782       2.495654                    0.999655       3.428695       9.274604       0.520243       1.207134      -0.726231      -0.018395      -0.026622      -0.002685       0.032470       0.012228      -0.003648       0.003593      -0.011392       0.029464      -0.019264       0.008143       0.011121              1.775103       1.669944       0.446690       0.025620       2.287068       0.026304       1.368298          -0.000000
          169              H       7.824300       4.066622       3.300801       0.095766       1.094425 0.77509121E+01  0.75088198E+02                                 1.717270                            1.598179      -0.788205       2.489245                    0.999538       3.448781       9.424023       0.511632       1.235747      -0.719011      -0.014393       0.031122       0.002837       0.034407      -0.012460       0.002937       0.003402      -0.017797       0.028464      -0.020634       0.008633       0.012001              1.793467       1.591311      -0.382076       0.012037       2.438657      -0.051435       1.350433          -0.000000
          170              H       8.577093       3.087399       5.280550       0.113688       1.112196 0.79814113E+01  0.76475526E+02                                 1.630654                            1.546703      -0.736249       2.529571                    0.999847       3.100895       7.937355       0.568719       1.123997      -0.749867      -0.009085       0.014895       0.035894       0.039910      -0.014645       0.001900       0.003252      -0.014755       0.037963      -0.023036       0.009237       0.013799              1.633786       1.332967      -0.067846      -0.117295       1.581210       0.325729       1.987180          -0.000000
          171              H       3.797156      19.657122       3.681381       0.129414       1.019282 0.69820742E+01  0.66035043E+02                                 1.654655                            1.533030      -0.805706       2.504039                    0.999766       3.259832       8.862057       0.513060       1.262258      -0.713703       0.028616      -0.020902       0.009116       0.036591      -0.001197       0.012828       0.002709      -0.006226      -0.036527      -0.019798       0.009399       0.010399              1.720104       2.064515      -0.515786       0.232555       1.726023      -0.177980       1.369773          -0.000000
          172              H       1.852936      18.906036       2.653083       0.075382       1.061874 0.76539533E+01  0.75004158E+02                                 1.762962                            1.646834      -1.104741       2.325618                    0.995912       3.887396      11.206074       0.470393       1.328756      -0.695839      -0.000741      -0.033329      -0.000083       0.033337      -0.005072       0.011805       0.001043      -0.001146      -0.040864      -0.019479       0.005150       0.014329              1.830316       1.535949       0.128285       0.025842       2.594296       0.110410       1.360704           0.000000
          173              H       3.630001      21.985421       4.058302       0.086691       1.203419 0.89228233E+01  0.89704203E+02                                 1.835093                            1.719366      -1.011077       2.378294                    0.997277       3.679639      10.305020       0.490377       1.242413      -0.716716       0.019107       0.009975       0.032112       0.038675      -0.005532       0.017060       0.001249      -0.010236       0.006860      -0.020650       0.004537       0.016113              1.878068       2.133100       0.421712       0.491123       1.787706       0.238908       1.713399           0.000000
          174              H       4.162290      17.853243       1.368625       0.154242       0.855760 0.63652903E+01  0.59798488E+02                                 1.569435                            1.537097      -0.986930       2.424595                    0.997554       3.456402       9.880374       0.468402       1.391925      -0.685136      -0.004951       0.010222       0.007704       0.013724       0.000155      -0.005376       0.001930      -0.000895       0.005691      -0.005695      -0.000503       0.006197              1.587681       1.839801      -0.195290      -0.300634       1.456178       0.166737       1.467065          -0.000001
          175              H       5.081053      16.612203       1.094168       0.143393       0.899553 0.66519040E+01  0.63206433E+02                                 1.620048                            1.568509      -1.026542       2.393680                    0.997471       3.578010      10.298868       0.464763       1.386944      -0.685496       0.011624      -0.006910       0.003482       0.013964      -0.005292      -0.000251      -0.003618       0.004950      -0.002623      -0.007098       0.000376       0.006722              1.654647       1.461483      -0.157648       0.086535       2.117311      -0.209041       1.385147          -0.000001
          176              H       4.397020      13.992014      36.495444       0.163009       0.802818 0.57781891E+01  0.52971886E+02                                 1.504976                            1.464895      -0.879730       2.481425                    0.998806       3.335578       9.411227       0.479733       1.392684      -0.685219      -0.002192       0.002358      -0.013976       0.014342       0.001059       0.001725      -0.001769       0.001689       0.011127      -0.003943      -0.000597       0.004540              1.511786       1.527676       0.135762       0.309670       1.332186       0.159942       1.675495          -0.000001
          177              H       2.363887       0.017968       2.656742       0.096137       1.045129 0.76568593E+01  0.75349319E+02                                 1.769886                            1.667484      -1.281706       2.253856                    0.993814       3.932117      11.512665       0.457060       1.361771      -0.688741       0.012548       0.026157      -0.019409       0.034905       0.000399       0.008410      -0.011912      -0.007709      -0.017951      -0.016697       0.001609       0.015088              1.832417       1.731108       0.396223       0.003819       2.438341      -0.189873       1.327802          -0.000000
          178              H       9.641671       6.078499      32.100474       0.110606       0.901854 0.65309852E+01  0.62187109E+02                                 1.654555                            1.579172      -1.277155       2.276880                    0.994192       3.792338      11.167989       0.449234       1.431897      -0.675528       0.014999       0.005096      -0.036245       0.039556       0.008317       0.001811       0.000022      -0.003088       0.008932      -0.010094       0.002796       0.007298              1.695995       1.594945       0.095866      -0.206276       1.487740       0.072210       2.005300          -0.000000
          179              H      11.659392       9.139984      34.709644       0.094990       0.997707 0.75954836E+01  0.74257414E+02                                 1.702438                            1.648642      -0.998794       2.398191                    0.995934       3.740550      10.755394       0.466867       1.341927      -0.694417       0.040215       0.019970       0.003453       0.045033       0.006182       0.003723      -0.002670       0.010801       0.007607      -0.010695       0.002627       0.008068              1.765281       2.089212       0.358983       0.016702       1.778069       0.058464       1.428561           0.000000
          180              H       8.289016       4.556987      31.086814       0.124985       0.957794 0.70030073E+01  0.67671083E+02                                 1.707483                            1.626946      -1.294383       2.278685                    0.993754       3.714855      10.923333       0.447192       1.417402      -0.679090       0.015605       0.009050      -0.032869       0.037493       0.005817      -0.002834       0.003010      -0.001731       0.009258      -0.008843       0.004008       0.004835              1.740761       1.639479       0.185140      -0.251361       1.529457      -0.057207       2.053345          -0.000000
          181              H       0.419667      12.271502       2.612829       0.110923       0.940213 0.69254181E+01  0.66719860E+02                                 1.682607                            1.614561      -1.223241       2.301899                    0.993696       3.771189      11.063970       0.450405       1.411543      -0.679950       0.021947       0.028726      -0.002219       0.036219       0.008469       0.007151      -0.003252      -0.004728       0.010373      -0.013927       0.005374       0.008553              1.731725       1.790207       0.436862       0.027490       1.913481      -0.060730       1.491487          -0.000000
          182              H      10.569918       9.606140       5.039028       0.114792       0.995906 0.74319800E+01  0.71431151E+02                                 1.619550                            1.571153      -1.094007       2.359246                    0.997022       3.475417       9.539791       0.511634       1.245558      -0.715732      -0.003935      -0.010590       0.031645       0.033601       0.005665       0.001371      -0.001172       0.000456       0.030918      -0.010974       0.000513       0.010461              1.616114       1.475515       0.204511       0.059989       1.495356      -0.120346       1.877471           0.000000
          183              H      10.668314       7.993575      32.700620       0.086937       1.146121 0.92255200E+01  0.94484870E+02                                 1.855451                            1.806656      -1.192273       2.306778                    0.993420       3.890628      11.370850       0.450758       1.326757      -0.697874      -0.009994       0.013733      -0.040668       0.044072       0.005268       0.003081      -0.003937       0.003107       0.020074      -0.010307       0.002145       0.008163              1.894623       1.802704      -0.117672       0.146132       1.951890      -0.134535       1.929276          -0.000001
          184              H       3.656082       2.140376      23.391043       0.131618       1.069035 0.79618748E+01  0.78807612E+02                                 1.788647                            1.699565      -1.240935       2.307282                    0.994569       3.604984      10.449760       0.454843       1.360478      -0.691634       0.014396      -0.001912       0.035150       0.038031      -0.003968       0.003650       0.005097       0.013021       0.028239      -0.013842       0.002429       0.011413              1.819798       1.771985      -0.129275       0.150365       1.514392      -0.108585       2.173017           0.000000
          185              H       2.445686      10.196965      20.200025       0.096245       0.960374 0.72440887E+01  0.70281464E+02                                 1.686101                            1.630825      -1.112274       2.344803                    0.994115       3.778236      10.971013       0.458550       1.376773      -0.687103       0.016351       0.040107       0.000149       0.043313       0.004651       0.002355      -0.000505      -0.009031       0.002762      -0.007600       0.001535       0.006065              1.741228       1.689395       0.223456       0.021067       2.154862       0.009335       1.379426          -0.000001
          186              H       2.793038      10.127323      17.953138       0.104307       0.897553 0.66025218E+01  0.62663259E+02                                 1.614691                            1.563263      -1.064442       2.378418                    0.996371       3.644834      10.508465       0.464962       1.387987      -0.684899       0.031024       0.026797       0.006425       0.041495       0.006857       0.001911      -0.002364      -0.000785       0.013592      -0.009769       0.004398       0.005371              1.657025       1.830130       0.377690       0.024483       1.674718       0.013558       1.466228          -0.000000
          187              H       3.422539      -1.252481      32.104134       0.104463       1.004535 0.75140109E+01  0.73595367E+02                                 1.735432                            1.662149      -1.221778       2.301553                    0.995039       3.752704      10.961032       0.453553       1.378793      -0.686614       0.009264      -0.005240      -0.039736       0.041137      -0.006685      -0.004405      -0.003648      -0.004086       0.008637      -0.010814       0.005084       0.005729              1.763490       1.537744      -0.110892      -0.049750       1.607663       0.041067       2.145064          -0.000000
          188              H       4.912712      -2.815509      32.576200       0.091023       1.321781 0.11181957E+02  0.11883855E+03                                 1.975744                            1.942809      -1.002035       2.396324                    0.996443       3.738136      10.733434       0.455295       1.265825      -0.713994       0.014860       0.007939      -0.041028       0.044352      -0.002388      -0.006254      -0.003184      -0.004236       0.014094      -0.009104       0.000833       0.008271              1.987720       1.979109       0.093099      -0.170815       1.855588      -0.108985       2.128464          -0.000001
          189              H       6.616275      -0.897394      22.139520       0.085292       1.153625 0.94078790E+01  0.96915778E+02                                 1.868509                            1.828688      -1.255284       2.277486                    0.992735       3.943200      11.593493       0.446051       1.332965      -0.696408      -0.012298      -0.009168       0.040537       0.043342      -0.004573      -0.002261      -0.002697       0.003621       0.014970      -0.008335       0.002391       0.005943              1.899895       1.849299       0.087697      -0.182890       1.841091      -0.098794       2.009295          -0.000001
          190              H       7.639362      20.960997      20.258576       0.096369       0.999407 0.77209504E+01  0.75704444E+02                                 1.698323                            1.658050      -0.933728       2.424715                    0.996366       3.708886      10.638809       0.467843       1.335229      -0.696108       0.039834      -0.019949       0.000385       0.044551      -0.007315      -0.002706      -0.002600       0.012549       0.006083      -0.011556       0.002632       0.008924              1.744280       2.081183      -0.284071      -0.000868       1.721695       0.038673       1.429962          -0.000000
          191              H       7.660701      20.766491      18.055602       0.106350       0.915261 0.67123808E+01  0.63814437E+02                                 1.623655                            1.566651      -1.011357       2.404137                    0.997401       3.582428      10.255829       0.469856       1.371195      -0.688653       0.025264      -0.032572       0.005376       0.041571      -0.008780      -0.000974       0.000146      -0.003978       0.012188      -0.011064       0.003922       0.007142              1.664084       1.621164      -0.411644      -0.025890       1.928698      -0.042613       1.442389          -0.000000
          192              H       6.074502      19.388373      34.640115       0.085839       1.015581 0.77878032E+01  0.76557416E+02                                 1.719412                            1.666302      -0.993283       2.399622                    0.995730       3.762459      10.821526       0.466026       1.336976      -0.695583       0.016842      -0.038661       0.007572       0.042844      -0.004470      -0.001635      -0.002232      -0.008599       0.000979      -0.007139       0.000745       0.006394              1.768411       1.688248      -0.202282       0.002709       2.188597      -0.097160       1.428389          -0.000001
          193              H       1.223436       8.901281      22.033397       0.093393       1.341106 0.11392426E+02  0.12141104E+03                                 1.986996                            1.955572      -0.937001       2.424394                    0.996605       3.686302      10.533925       0.456564       1.258817      -0.716341       0.014968      -0.013093       0.042047       0.046513       0.003295       0.007452      -0.005367      -0.004308       0.017719      -0.011646       0.000895       0.010751              1.996344       1.985284      -0.096468       0.123211       1.914944      -0.134292       2.088803          -0.000001
          194              H       7.608539       3.963479      20.346402       0.113236       0.957394 0.71331113E+01  0.69090152E+02                                 1.690309                            1.628391      -1.224714       2.298574                    0.994917       3.750366      10.959610       0.453627       1.394022      -0.683461      -0.024779      -0.021866      -0.005805       0.033554       0.011379      -0.001581      -0.003513       0.004206       0.001538      -0.012065      -0.000274       0.012339              1.735960       1.834387       0.370633       0.160509       1.787152       0.015922       1.586341          -0.000000
          195              H       1.004118       3.844854      20.928250       0.115587       0.926512 0.67570016E+01  0.64550148E+02                                 1.652817                            1.584151      -1.097632       2.358126                    0.996579       3.681514      10.675368       0.460355       1.392741      -0.683795      -0.026503       0.019875      -0.002728       0.033239      -0.006611      -0.003390       0.001999       0.005201       0.007015      -0.008280      -0.000177       0.008457              1.706531       1.921940      -0.377817       0.077183       1.652437      -0.123689       1.545217           0.000000
          196              H      11.593004       2.623458      33.564244       0.119132       0.952918 0.70198209E+01  0.67740561E+02                                 1.688184                            1.618440      -1.229700       2.301338                    0.995319       3.704387      10.815215       0.453612       1.399260      -0.682625      -0.024522       0.024588       0.000918       0.034738      -0.010051      -0.000410      -0.003079       0.002300       0.003491      -0.011238       0.001341       0.009896              1.737357       1.783370      -0.422796      -0.083194       1.839257      -0.061587       1.589443           0.000000
          197              H      10.106388       5.566445      22.973869       0.137172       0.872976 0.62400429E+01  0.58297012E+02                                 1.583785                            1.520553      -1.019841       2.419323                    0.997298       3.408765       9.698502       0.471847       1.389462      -0.685843       0.010301       0.000722       0.037897       0.039279       0.007849       0.001976      -0.003987       0.003411       0.024157      -0.012959       0.003834       0.009125              1.600081       1.412601       0.067450       0.141765       1.471669      -0.069682       1.915973           0.000000
          198              H       7.415302       3.244919      22.498144       0.106496       1.006344 0.75727902E+01  0.74169524E+02                                 1.725416                            1.658304      -1.204373       2.309907                    0.994649       3.724933      10.810054       0.459233       1.361770      -0.690107      -0.032020      -0.017514      -0.008879       0.037561       0.005757       0.006898      -0.000925       0.010481       0.003041      -0.009801      -0.001245       0.011046              1.773902       1.925420       0.396065       0.148408       1.729015      -0.007088       1.667270           0.000000
          199              H       7.090475       2.866673      29.963370       0.106239       1.115732 0.84975488E+01  0.85642180E+02                                 1.847012                            1.754996      -1.317218       2.255650                    0.993527       3.836509      11.287047       0.447118       1.359221      -0.690566       0.013528       0.007305      -0.031797       0.035319       0.004676      -0.000361       0.000482       0.002414       0.008685      -0.006317       0.002934       0.003382              1.892644       1.697305       0.255562      -0.300343       1.627336      -0.050570       2.353291           0.000000
          200              H      11.649908      12.435826       0.398877       0.104495       0.929475 0.67549021E+01  0.64492627E+02                                 1.656648                            1.582581      -1.077606       2.370867                    0.996522       3.666763      10.612055       0.461393       1.390414      -0.684425       0.023433       0.031804      -0.001456       0.039531       0.007232       0.002088      -0.000329      -0.003816       0.016922      -0.010514       0.004086       0.006428              1.719998       1.655006       0.446476       0.073569       2.058114       0.015581       1.446873           0.000000
          201              H       3.068074      10.680345      15.731867       0.111969       0.927343 0.67870322E+01  0.65281774E+02                                 1.686913                            1.613164      -1.322471       2.254962                    0.992533       3.852776      11.421928       0.442880       1.437832      -0.674496       0.023632       0.024760       0.008849       0.035353       0.009242      -0.000338       0.001638      -0.001801       0.016909      -0.012206       0.005055       0.007151              1.743589       1.902264       0.415636       0.089603       1.790317       0.066010       1.538186          -0.000000
          202              H       0.629501       3.943447      23.365427       0.115177       1.038441 0.77465099E+01  0.75778997E+02                                 1.724507                            1.650666      -1.001766       2.407525                    0.997741       3.525329       9.997262       0.474700       1.318997      -0.700440      -0.022001       0.031556       0.002007       0.038521      -0.006271      -0.001155      -0.005945      -0.011462      -0.010628      -0.009350      -0.002584       0.011934              1.760302       1.829497      -0.445896      -0.085821       1.854613      -0.071712       1.596797           0.000000
          203              H       6.297376      22.948594       0.208587       0.101473       0.930971 0.69101440E+01  0.66149766E+02                                 1.639706                            1.586765      -1.018894       2.396782                    0.997065       3.624987      10.401523       0.468269       1.366373      -0.689504       0.024730      -0.028182      -0.001557       0.037526      -0.006682      -0.001743      -0.001305      -0.004282       0.014821      -0.009809       0.004546       0.005263              1.677189       1.725477      -0.434397       0.026822       1.821595      -0.027369       1.484495          -0.000000
          204              H       1.340801      12.035150       4.826781       0.107044       0.956949 0.71053041E+01  0.68803194E+02                                 1.696036                            1.627283      -1.233021       2.295832                    0.994222       3.776684      11.061103       0.452590       1.397574      -0.682534       0.024102       0.026718      -0.006097       0.036496       0.005949      -0.001477      -0.002772      -0.000711       0.005495      -0.006961       0.000080       0.006881              1.739436       1.835135       0.442469       0.003923       1.759418      -0.090472       1.623754          -0.000000
          205              H      11.527802       4.088479      31.935800       0.127563       0.907603 0.66994198E+01  0.64169988E+02                                 1.660340                            1.599147      -1.291409       2.275768                    0.993661       3.755559      11.076523       0.446725       1.431432      -0.675881      -0.003533       0.008073       0.026542       0.027967      -0.007785      -0.002237      -0.001608      -0.008530       0.023784      -0.013197       0.004895       0.008302              1.704609       1.429622      -0.168880      -0.076579       1.647099       0.187253       2.037107           0.000000
          206              H       4.088789       2.774396      34.852362       0.155255       0.877604 0.65503728E+01  0.61814502E+02                                 1.582291                            1.548345      -0.855568       2.485610                    0.998787       3.413560       9.694940       0.472913       1.372464      -0.689390      -0.005671       0.010124      -0.006881       0.013490      -0.001725       0.003588      -0.003737      -0.004445      -0.000742      -0.005041      -0.001447       0.006488              1.607113       1.845907      -0.218737       0.273028       1.517240      -0.160272       1.458192          -0.000001
          207              H       4.322333       2.158068      36.272219       0.164752       0.802378 0.57962735E+01  0.53412229E+02                                 1.528616                            1.486170      -1.022094       2.417313                    0.996933       3.421205       9.816936       0.465152       1.428957      -0.677858      -0.003772      -0.000793       0.013538       0.014076       0.001722      -0.001198      -0.000137       0.002501       0.006218      -0.003200       0.000366       0.002834              1.541463       1.546917       0.162939      -0.302280       1.385847      -0.187373       1.691625          -0.000001
          208              H       5.064456       1.559299      35.028014       0.147059       0.909218 0.66917468E+01  0.64163789E+02                                 1.676849                            1.606586      -1.271807       2.282390                    0.993985       3.760202      11.144562       0.441627       1.446437      -0.673221       0.012225      -0.007425      -0.004495       0.014993      -0.005478      -0.001063       0.003984       0.006939       0.000485      -0.007770       0.000172       0.007598              1.724820       1.560888      -0.236396      -0.133583       2.171749       0.271718       1.441824          -0.000002
          209              H       1.798403       1.806039      24.675501       0.122039       1.050505 0.79455556E+01  0.78493672E+02                                 1.753394                            1.683029      -1.228976       2.300943                    0.995201       3.664111      10.561514       0.463773       1.336874      -0.695659       0.022292      -0.020599       0.001034       0.030370      -0.008985      -0.002867      -0.003068       0.003485       0.007251      -0.011613       0.003655       0.007958              1.767273       1.875411      -0.423366      -0.086762       1.788517      -0.045309       1.637892           0.000000
          210              H       7.207840       9.310576       3.681381       0.142032       1.044556 0.78988611E+01  0.77490100E+02                                 1.721525                            1.655428      -0.974266       2.413162                    0.998261       3.512759       9.910351       0.479885       1.301031      -0.704264       0.004705       0.007044       0.007926       0.011601      -0.003221       0.001830       0.003133      -0.001635       0.005096      -0.005743       0.001595       0.004149              1.760391       1.689278      -0.376708      -0.140186       2.030734       0.369255       1.561160          -0.000001
          211              H       6.951772       7.822780       3.260547       0.154929       0.975781 0.72692180E+01  0.69450614E+02                                 1.617923                            1.569678      -0.791026       2.512538                    0.999753       3.241880       8.859500       0.504374       1.271056      -0.712427       0.000915      -0.011357       0.000313       0.011398       0.000379       0.000958      -0.001170      -0.002513      -0.003866      -0.002299       0.000014       0.002286              1.642453       1.752269       0.365971      -0.005650       1.887151      -0.034323       1.287937          -0.000001
          212              H       7.467465       8.858837       2.202974       0.159893       0.834168 0.62030524E+01  0.58239463E+02                                 1.571251                            1.540024      -1.123333       2.357171                    0.997042       3.584765      10.442075       0.455002       1.433774      -0.676110       0.008197      -0.000256      -0.015836       0.017834      -0.002559       0.003517       0.000606      -0.004802       0.009825      -0.006400       0.001662       0.004738              1.564050       1.464451      -0.046366       0.075926       1.395354      -0.147190       1.832344          -0.000001
          213              H       5.284959       1.347618      31.295401       0.129892       0.937802 0.68456252E+01  0.65352001E+02                                 1.647642                            1.577899      -1.080883       2.375691                    0.996814       3.550277      10.159609       0.470418       1.363881      -0.690099      -0.014696      -0.003139       0.024209       0.028494       0.008448      -0.004819       0.003560      -0.003519       0.020613      -0.013798       0.005173       0.008625              1.691584       1.606280       0.217052      -0.263147       1.470674      -0.053302       1.997797           0.000000
          214              H       0.804955       2.281779      30.234168       0.115844       1.076117 0.81153935E+01  0.79586024E+02                                 1.708661                            1.644564      -1.013257       2.406696                    0.997757       3.408650       9.393985       0.499753       1.249751      -0.716461       0.009115      -0.010308      -0.037272       0.039731      -0.004650      -0.005554       0.004138      -0.006350       0.010372      -0.008384      -0.001801       0.010185              1.734808       1.449532      -0.189001      -0.078885       1.548437       0.083643       2.206457           0.000000
          215              H       2.241780       0.606561      31.192937       0.132163       0.972933 0.70258562E+01  0.67685100E+02                                 1.700533                            1.610799      -1.295088       2.282768                    0.993917       3.623151      10.504005       0.459090       1.384887      -0.685687       0.010639      -0.006963      -0.036829       0.038962      -0.008449      -0.001142      -0.004424      -0.003561       0.030139      -0.014223       0.002708       0.011516              1.731602       1.585780      -0.152587      -0.250056       1.553723       0.087748       2.055303          -0.000000
          216              H       4.734887       4.977739      35.829428       0.146303       0.863744 0.64218495E+01  0.60655775E+02                                 1.595705                            1.555640      -1.035991       2.394348                    0.996361       3.583595      10.378735       0.458886       1.413154      -0.680384      -0.006371      -0.000522      -0.011493       0.013151      -0.000031       0.005674      -0.000281      -0.002072       0.006751      -0.006046      -0.000096       0.006142              1.629931       1.804199      -0.344722       0.300355       1.657867      -0.155426       1.427726          -0.000001
          217              H       6.081615       8.480740       0.025616       0.151177       0.886774 0.65187888E+01  0.62042205E+02                                 1.643110                            1.581859      -1.239201       2.296870                    0.995702       3.706251      10.912074       0.447081       1.439461      -0.674636       0.016331       0.001037       0.001712       0.016453       0.000683       0.004634       0.001946      -0.005396      -0.007339      -0.006715       0.001440       0.005275              1.696320       1.892851       0.338653       0.136195       1.847823       0.177308       1.348286          -0.000001
          218              H       4.923381       7.591724       0.596486       0.161045       0.834776 0.62459555E+01  0.58231056E+02                                 1.529321                            1.513217      -0.864186       2.488474                    0.999029       3.334981       9.407282       0.477877       1.374784      -0.689261      -0.004600      -0.010607       0.009885       0.015211       0.002186      -0.003639      -0.002991      -0.002354       0.004127      -0.004241      -0.001914       0.006155              1.519082       1.496150       0.059223      -0.274362       1.450522      -0.089512       1.610574          -0.000000
          219              H       3.613404      11.250910      13.547191       0.100958       0.970617 0.72277615E+01  0.70542252E+02                                 1.727359                            1.650684      -1.404706       2.203331                    0.992436       3.988109      11.865179       0.443921       1.413693      -0.678133       0.021294       0.024317       0.007293       0.033135       0.004298       0.003819       0.001573      -0.001575       0.008480      -0.006268      -0.000427       0.006695              1.778460       1.774561       0.400060       0.204865       1.722998       0.121895       1.837820          -0.000000
          220              H       8.842645       6.331417       2.777503       0.153374       0.894930 0.64319670E+01  0.60311140E+02                                 1.590594                            1.523306      -0.875891       2.471263                    0.998907       3.397281       9.560993       0.482826       1.352888      -0.693131      -0.009864      -0.002973       0.003969       0.011041       0.002060      -0.002855       0.001991      -0.000447      -0.002242      -0.004721       0.002026       0.002695              1.640830       1.571210       0.401054      -0.046883       2.072232      -0.026123       1.279049          -0.000001
          221              H      10.310293       6.869656       2.887286       0.150088       1.003401 0.75765919E+01  0.73247622E+02                                 1.655392                            1.606816      -0.862581       2.471508                    0.999501       3.334155       9.209517       0.495789       1.277878      -0.710436       0.007770       0.003067       0.006788       0.010763       0.000548       0.001894       0.001681       0.007069       0.005540      -0.004879       0.000462       0.004417              1.677654       2.179678      -0.217911       0.110442       1.496217       0.033950       1.357068          -0.000001
          222              H       9.389160       7.340603       1.708951       0.157298       0.866604 0.65160590E+01  0.61884440E+02                                 1.603618                            1.571308      -1.276988       2.283188                    0.995614       3.649406      10.662610       0.453879       1.420919      -0.678197      -0.004376       0.011695      -0.012803       0.017884      -0.000979      -0.001443      -0.001592       0.006153       0.011499      -0.005498       0.000908       0.004589              1.593433       1.383917      -0.023798       0.007986       1.487272      -0.064388       1.909109          -0.000001
          223              H       4.642418       9.639174      20.554989       0.100474       1.027703 0.75517405E+01  0.74428316E+02                                 1.782872                            1.681391      -1.429409       2.190061                    0.992322       4.014700      11.956398       0.442683       1.403853      -0.680125       0.005764       0.033210       0.002341       0.033788      -0.002191       0.001209      -0.001034      -0.007642      -0.043540      -0.014625       0.002899       0.011727              1.846099       1.715765       0.272166       0.039463       2.512752      -0.013199       1.309780          -0.000000
          224              H       4.711177       1.858883       5.071963       0.123169       1.020289 0.76853079E+01  0.74685007E+02                                 1.666729                            1.615029      -1.140222       2.344355                    0.996360       3.493358       9.725804       0.495226       1.272713      -0.710001      -0.005018       0.007278       0.032558       0.033737      -0.005558       0.000752      -0.001257      -0.002475       0.030416      -0.010766       0.000409       0.010357              1.659647       1.452173      -0.217896      -0.013069       1.573110       0.090923       1.953658           0.000000
          225              H       6.896053      -0.070240      13.104400       0.117298       0.989898 0.73949089E+01  0.71200961E+02                                 1.636121                            1.586552      -1.055791       2.380285                    0.997389       3.470408       9.629102       0.498364       1.276459      -0.709213       0.001961       0.009611      -0.032008       0.033477      -0.005855      -0.005395      -0.001561      -0.000448       0.028463      -0.011793       0.000504       0.011289              1.635830       1.459783      -0.195444      -0.070294       1.508339      -0.122958       1.939369           0.000000
          226              H       9.269425       3.948619      24.444958       0.149184       0.922719 0.68271344E+01  0.65816809E+02                                 1.691571                            1.625449      -1.376196       2.246876                    0.993624       3.717624      11.062588       0.437792       1.451241      -0.672395       0.024792       0.022504       0.006591       0.034125       0.010068      -0.000788      -0.003923      -0.009823       0.003500      -0.011945       0.000013       0.011931              1.712080       1.861021       0.262187       0.248433       1.535391       0.021711       1.739829           0.000000
          227              H       4.797718       4.865719       2.949496       0.147701       0.997753 0.75735170E+01  0.73210582E+02                                 1.644796                            1.603025      -0.890785       2.454266                    0.999539       3.367257       9.300535       0.497984       1.272372      -0.711202       0.007118      -0.004699       0.005555       0.010179      -0.000530       0.002687      -0.002081       0.006166       0.004390      -0.004561      -0.000429       0.004990              1.656375       2.140842       0.187430       0.126484       1.479404      -0.029942       1.348880          -0.000001
          228              H       3.358521       5.484478       2.916562       0.152937       0.899986 0.65159995E+01  0.61352651E+02                                 1.599260                            1.535422      -0.975541       2.422850                    0.998264       3.444477       9.742392       0.479455       1.356768      -0.692014      -0.009677       0.003097       0.004169       0.010983      -0.001215      -0.003575      -0.001319       0.003782       0.001335      -0.004148      -0.000536       0.004684              1.645018       1.522230      -0.374267      -0.067682       2.118308       0.075982       1.294515          -0.000001
          229              H       3.826794       4.521117       1.771162       0.155726       0.854198 0.63971497E+01  0.60508023E+02                                 1.591568                            1.559390      -1.185012       2.322786                    0.996853       3.648904      10.657831       0.454282       1.425458      -0.677298      -0.004835      -0.010026      -0.012631       0.016836       0.000796      -0.001436      -0.000450       0.004837       0.011918      -0.004538       0.000003       0.004536              1.578246       1.358901       0.034588       0.031569       1.456589       0.047508       1.919248          -0.000001
          230              H       5.587261       2.495850      33.183664       0.112991       0.972737 0.72127718E+01  0.69903807E+02                                 1.696658                            1.628373      -1.089377       2.362831                    0.996472       3.691420      10.714233       0.458428       1.378595      -0.686857      -0.026898      -0.023225      -0.002177       0.035604       0.008077       0.002133       0.002833       0.003980       0.008122      -0.009743       0.000863       0.008880              1.743445       1.842746       0.405819      -0.058636       1.758359       0.042814       1.629230           0.000000
          231              H       2.237038      11.054353       8.943634       0.406237       0.420256 0.22874813E+01  0.16971735E+02                                 1.044645                            0.968792      -1.272049       2.424925                    0.999530       2.393897       6.488336       0.536541       1.538631      -0.655066       0.003655       0.001322       0.010756       0.011437       0.000707      -0.007255      -0.006031      -0.004729       0.020886      -0.009614      -0.003075       0.012689              1.111421       1.058672       0.065706       0.340896       0.852690       0.061902       1.422902          -0.000000
          232              H       2.238224      10.185592      11.464978       0.127539       1.040835 0.77835785E+01  0.75503259E+02                                 1.669420                            1.610325      -0.889095       2.463142                    0.998952       3.334250       9.124622       0.505406       1.249335      -0.716864      -0.023830      -0.013643      -0.009802       0.029156       0.009986       0.002059      -0.002012       0.006178       0.016737      -0.013662       0.005881       0.007781              1.674060       1.601444       0.287836       0.165877       1.515559       0.031435       1.905177           0.000000
          233              H       9.107011      20.475368      13.671611       0.091962       0.956019 0.71702383E+01  0.69873189E+02                                 1.713964                            1.646270      -1.394497       2.206318                    0.992425       4.007213      11.930690       0.443434       1.417425      -0.677376       0.016618      -0.026959       0.006674       0.032365      -0.003054      -0.000457      -0.002941      -0.002162       0.006812      -0.005020       0.000431       0.004589              1.764318       1.686677      -0.375894      -0.006155       1.900391      -0.140075       1.705885           0.000000
          234              H       8.347105      20.706109      15.834331       0.109984       0.922726 0.68300234E+01  0.65695486E+02                                 1.673064                            1.612463      -1.261452       2.284595                    0.993081       3.803450      11.217830       0.446071       1.427542      -0.676773       0.022212      -0.025972       0.007627       0.035015      -0.008807      -0.003857      -0.003296      -0.003121       0.011396      -0.012430       0.005383       0.007046              1.713883       1.783527      -0.408898       0.023288       1.835504      -0.077054       1.522618          -0.000000
          235              H       8.616214       9.487606      36.107545       0.110776       1.009082 0.79071736E+01  0.78614545E+02                                 1.743740                            1.711256      -1.326403       2.241715                    0.994378       3.917583      11.612640       0.443593       1.388801      -0.683852      -0.004668      -0.014169       0.033886       0.037024      -0.004394      -0.006683      -0.012741       0.012587       0.028995      -0.019461       0.002525       0.016936              1.721958       1.573879      -0.086254      -0.025923       1.723214      -0.290678       1.868782           0.000000
          236              H       5.876523       0.719152       6.700407       0.142870       1.072983 0.80240658E+01  0.77804775E+02                                 1.656935                            1.601025      -0.941797       2.448210                    0.998808       3.188427       8.498529       0.527304       1.197934      -0.730259      -0.025155       0.019362       0.009053       0.033009      -0.014057      -0.000023       0.001229       0.005819       0.019282      -0.017605       0.006333       0.011272              1.645400       1.609723      -0.324243      -0.077455       1.625164       0.092336       1.701312           0.000000
          237              H       9.370192       3.767287      17.429840       0.146033       0.883392 0.64358833E+01  0.60377819E+02                                 1.575811                            1.522894      -0.857695       2.472997                    0.999094       3.445173       9.709089       0.483142       1.351333      -0.693091      -0.000397      -0.008007       0.009133       0.012153       0.000687      -0.000970      -0.005929      -0.001778      -0.005227      -0.006195      -0.000196       0.006391              1.623740       1.433358      -0.261126       0.046368       2.157387      -0.160618       1.280476          -0.000001
          238              H       9.870473       5.199758      17.038282       0.162596       0.832066 0.59826409E+01  0.55805287E+02                                 1.587114                            1.526003      -1.159141       2.349950                    0.995534       3.572277      10.457915       0.449857       1.459652      -0.671393       0.009951       0.016799       0.001746       0.019602       0.003594      -0.001972      -0.003763       0.001953      -0.008138      -0.005259      -0.001457       0.006716              1.633032       1.942770       0.393115      -0.106808       1.677979      -0.077808       1.278348          -0.000001
          239              H       8.658892       4.558505      16.280781       0.151950       0.975497 0.75457705E+01  0.72903470E+02                                 1.624662                            1.606514      -0.812676       2.497314                    0.999650       3.321105       9.182131       0.494271       1.282616      -0.709505      -0.009181       0.004707      -0.004101       0.011102      -0.001172       0.001609      -0.000342       0.003890      -0.001850      -0.001976      -0.001297       0.003273              1.602090       1.578478       0.047399       0.233300       1.477286       0.099007       1.750507          -0.000001
          240              H      10.411061      10.249868      32.572540       0.108814       1.113505 0.82784672E+01  0.81132871E+02                                 1.709616                            1.634277      -0.843312       2.471480                    0.999212       3.362208       9.094532       0.516567       1.209852      -0.726366       0.025212      -0.002576      -0.026083       0.036367      -0.009713      -0.008503      -0.009745       0.006120       0.026576      -0.020315       0.005650       0.014665              1.730730       1.983446      -0.183409      -0.332594       1.567921       0.091405       1.640823          -0.000000
          241              H       4.257130       4.047074       5.229318       0.149051       1.067789 0.80804369E+01  0.77907721E+02                                 1.600858                            1.562529      -0.958734       2.423950                    0.999007       3.170332       8.224333       0.560670       1.133060      -0.746016       0.013111       0.000755      -0.005771       0.014345       0.000672      -0.001551      -0.000806       0.009071      -0.000044      -0.004686      -0.000415       0.005101              1.585176       1.910309       0.095070       0.222286       1.415108       0.061068       1.430111          -0.000000
          242              H       2.994573       3.149216       5.467181       0.151152       1.059801 0.79439796E+01  0.76204086E+02                                 1.589629                            1.546560      -0.954283       2.430315                    0.998980       3.132650       8.084275       0.565509       1.129085      -0.747285      -0.006384      -0.013018      -0.000801       0.014521       0.002577       0.001116      -0.000069      -0.007395      -0.000746      -0.004651       0.000004       0.004646              1.586991       1.412730       0.161796      -0.162180       1.735008      -0.299775       1.613236          -0.000000
          243              H       2.821490       4.659676       5.086600       0.159942       0.986872 0.70471844E+01  0.65624915E+02                                 1.518799                            1.458060      -0.834857       2.494181                    0.999715       3.007645       7.654198       0.581416       1.131270      -0.746719      -0.007510       0.009110      -0.004085       0.012493      -0.003328       0.001250      -0.000422      -0.001519       0.004122      -0.004195       0.000829       0.003366              1.534481       1.426584      -0.359670      -0.077209       1.849130       0.128500       1.327730          -0.000001
          244              H       7.089290       7.050662      18.209298       0.147907       0.857830 0.65367754E+01  0.61975008E+02                                 1.581788                            1.565742      -1.064095       2.379891                    0.996725       3.591305      10.398430       0.459352       1.406397      -0.681646      -0.007320       0.000259       0.010751       0.013009      -0.000925      -0.002910       0.002373      -0.000792      -0.000249      -0.003447      -0.000768       0.004215              1.590654       1.733129      -0.289754      -0.285996       1.581442       0.157315       1.457391          -0.000000
          245              H       7.288454       6.525884      16.741868       0.155111       0.937581 0.73339064E+01  0.71312769E+02                                 1.659676                            1.644997      -1.102424       2.368030                    0.996449       3.563461      10.330739       0.455248       1.383650      -0.686821      -0.003387      -0.006210      -0.011257       0.013295       0.000766       0.001501      -0.000162      -0.006160       0.008727      -0.004919       0.001719       0.003200              1.641580       1.643689      -0.047341       0.321169       1.513582      -0.043413       1.767469          -0.000000
          246              H       8.484623       7.194345      17.506688       0.150948       0.884309 0.65620220E+01  0.62530364E+02                                 1.635054                            1.583729      -1.249014       2.288676                    0.996232       3.719733      10.943275       0.448433       1.433360      -0.675640       0.015426       0.000510       0.000147       0.015435       0.002606      -0.003809       0.000268      -0.004849      -0.010960      -0.006505       0.000901       0.005603              1.675226       1.958651       0.348113      -0.072153       1.760269      -0.088925       1.306757          -0.000001
          247              H       3.264867       4.912263      18.293465       0.153153       0.881525 0.65566305E+01  0.62000379E+02                                 1.591119                            1.551650      -1.055636       2.384384                    0.997924       3.509694      10.037317       0.470386       1.377013      -0.687575      -0.001978       0.006290       0.009431       0.011508       0.000846      -0.002689       0.001461       0.000063       0.000601      -0.003431       0.000582       0.002849              1.620458       1.450768       0.211853       0.049554       2.016052       0.299680       1.394553          -0.000001
          248              H       2.727835       4.383710      16.917521       0.155464       0.860141 0.63485245E+01  0.58596500E+02                                 1.477868                            1.460133      -0.687264       2.559732                    0.999991       3.143460       8.425427       0.526943       1.259341      -0.714549      -0.009323      -0.001269      -0.004929       0.010622       0.001282       0.003224      -0.001027       0.001935      -0.005612      -0.004276       0.000423       0.003853              1.461807       1.381539      -0.062349       0.141690       1.382682      -0.209808       1.621200          -0.000000
          249              H       3.818495       3.570417      17.700638       0.161231       0.836577 0.59849135E+01  0.55683859E+02                                 1.575808                            1.512455      -1.128548       2.357647                    0.997020       3.540123      10.261226       0.459300       1.433304      -0.676249       0.008195      -0.014982       0.002503       0.017260      -0.001140       0.000253       0.003406       0.004147      -0.009904      -0.005636       0.001547       0.004089              1.627792       1.970902      -0.376579      -0.122021       1.658440       0.051886       1.254035          -0.000001
          250              H       9.710430       8.318655      14.279076       0.152650       1.066767 0.82788353E+01  0.81801861E+02                                 1.726515                            1.682895      -0.873653       2.469404                    0.999314       3.367575       9.393276       0.483210       1.282851      -0.709991       0.002803       0.010459      -0.005876       0.012320      -0.003082      -0.003351      -0.003031      -0.007517      -0.002764      -0.007258       0.001356       0.005902              1.735287       1.588730      -0.301454       0.038343       2.123127      -0.227429       1.494003          -0.000000
          251              H       9.926191       7.535139      15.622084       0.161426       0.835802 0.61733794E+01  0.58026673E+02                                 1.586861                            1.546524      -1.244137       2.302743                    0.995647       3.632725      10.668794       0.448518       1.452854      -0.672309       0.006970      -0.004282       0.015930       0.017907      -0.001000      -0.003499      -0.001501      -0.005656       0.009898      -0.006121       0.001174       0.004947              1.582364       1.420514      -0.002749      -0.115417       1.372510       0.006799       1.954069          -0.000001
          252              H       9.355966       6.793661      14.363242       0.156293       1.071921 0.82460442E+01  0.81125636E+02                                 1.713882                            1.666857      -0.817302       2.500048                    0.999624       3.277334       9.022803       0.492733       1.263520      -0.715075       0.000596      -0.009929      -0.001979       0.010142       0.000187      -0.002062       0.002378      -0.004508       0.000888      -0.003841      -0.000085       0.003926              1.716467       1.851328       0.383150       0.082929       1.846811       0.138253       1.451261          -0.000000
          253              H       6.973111      22.322365       4.764571       0.105711       0.996970 0.75107655E+01  0.73872414E+02                                 1.750151                            1.677601      -1.329538       2.244784                    0.993026       3.914678      11.620083       0.443184       1.405155      -0.680441       0.016760      -0.032872      -0.005905       0.037368      -0.002959      -0.000485       0.003825      -0.006634       0.008650      -0.005999      -0.000724       0.006723              1.797421       1.744201      -0.435547      -0.001729       1.921745       0.049902       1.726318           0.000000
          254              H       8.472768      -1.106258      11.688203       0.127693       1.112350 0.85097085E+01  0.84817057E+02                                 1.780402                            1.711170      -1.010170       2.403133                    0.998030       3.476109       9.796144       0.476250       1.290336      -0.707673      -0.021661       0.019959      -0.005265       0.029921      -0.012820      -0.003868      -0.004864       0.004485       0.003815      -0.015899       0.003517       0.012382              1.791847       1.653911      -0.310924       0.072473       1.743345      -0.199829       1.978285           0.000000
          255              H       1.391777       6.318909       0.010978       0.148371       0.857931 0.62456546E+01  0.58230132E+02                                 1.552996                            1.506657      -0.862447       2.473768                    0.999016       3.430651       9.678706       0.482008       1.362957      -0.690721       0.000490       0.007980      -0.008348       0.011559       0.000411       0.000670      -0.005641      -0.001803      -0.003810      -0.005790      -0.000157       0.005947              1.592091       1.430141       0.267544      -0.048459       2.050259      -0.190018       1.295873          -0.000001
          256              H       1.816186       4.882360       0.472066       0.164233       0.826892 0.59527160E+01  0.55543895E+02                                 1.587938                            1.527670      -1.269704       2.296574                    0.994451       3.617083      10.645339       0.446488       1.470195      -0.669133       0.008681      -0.015715      -0.000372       0.017957      -0.002560       0.002361      -0.002803       0.002736      -0.004873      -0.003952      -0.001506       0.005458              1.635073       1.906422      -0.407175       0.141232       1.693055      -0.085350       1.305743          -0.000001
          257              H       0.638985       5.624232       1.196632       0.152734       0.891391 0.67609120E+01  0.63949879E+02                                 1.562355                            1.545851      -0.803051       2.504255                    0.999414       3.356213       9.370696       0.488551       1.325444      -0.699318      -0.008659      -0.002524       0.004372       0.010023       0.000645      -0.001107       0.000604       0.003360      -0.005805      -0.002497      -0.000472       0.002969              1.544380       1.518113      -0.066164      -0.202401       1.424713       0.142045       1.690316          -0.000002
          258              H       0.117364       5.734323      15.698932       0.159481       0.862393 0.63816507E+01  0.60109209E+02                                 1.581098                            1.541426      -1.140343       2.345253                    0.997762       3.550944      10.229662       0.465752       1.396188      -0.683263      -0.001542       0.007916       0.014984       0.017016      -0.000232       0.001840      -0.001292       0.003795       0.008664      -0.003604      -0.000484       0.004088              1.573123       1.323510      -0.017830       0.051280       1.427262      -0.075652       1.968596          -0.000001
          259              H       0.900980       5.527690      14.359583       0.152221       1.060800 0.81668236E+01  0.79725687E+02                                 1.660191                            1.624285      -0.924977       2.441137                    0.999465       3.259272       8.783790       0.517915       1.211441      -0.726509       0.008440       0.003279      -0.005787       0.010746      -0.000495      -0.002994      -0.003237       0.002928       0.001734      -0.004861       0.000343       0.004518              1.655045       2.007527      -0.189802      -0.244985       1.498064       0.014197       1.459544          -0.000000
          260              H      11.272920       5.032948      14.484003       0.154272       0.981589 0.72693129E+01  0.69382880E+02                                 1.614692                            1.561994      -0.831849       2.490370                    0.999670       3.248545       8.844618       0.509859       1.258627      -0.714889      -0.010987      -0.001227      -0.002100       0.011253       0.000692       0.002903      -0.001054       0.004226      -0.005327      -0.003762      -0.000616       0.004377              1.634224       1.619133       0.379796       0.095032       1.929037       0.089742       1.354502          -0.000000
          261              H       7.033571      11.082932      35.562290       0.096485       0.948415 0.68511438E+01  0.65143368E+02                                 1.629233                            1.557794      -0.860239       2.462489                    0.998153       3.561588      10.032844       0.484965       1.328275      -0.697605      -0.029148       0.006422       0.024632       0.038698      -0.014179      -0.010149      -0.006819       0.010708       0.015222      -0.022491       0.006871       0.015621              1.668391       1.904103      -0.178255      -0.391557       1.488760       0.152734       1.612311           0.000000
          262              H       3.065703       1.720380      14.425453       0.157562       1.023755 0.77720478E+01  0.75116991E+02                                 1.640276                            1.600544      -0.795453       2.508676                    0.999797       3.201952       8.653514       0.512711       1.236035      -0.721143       0.001454       0.011009      -0.000762       0.011130      -0.000335       0.000192      -0.000724      -0.004137      -0.002798      -0.001659      -0.001052       0.002711              1.644842       1.784111      -0.341236       0.069774       1.801995      -0.111957       1.348421          -0.000001
          263              H       3.513822       0.812917      15.625744       0.161866       0.843559 0.62863520E+01  0.59084594E+02                                 1.569011                            1.539211      -1.102052       2.365486                    0.997549       3.548020      10.264260       0.461107       1.413281      -0.680088       0.006296       0.001468       0.016895       0.018090       0.002632      -0.002736       0.001165      -0.006622       0.006420      -0.006339       0.002982       0.003357              1.559798       1.472125       0.046838      -0.151807       1.336410      -0.077733       1.870859          -0.000001
          264              H       3.420167       0.211766      14.180271       0.143320       1.072741 0.82112645E+01  0.80874337E+02                                 1.715116                            1.660060      -0.972954       2.412172                    0.998994       3.439608       9.542620       0.494125       1.258546      -0.714221       0.005255      -0.008166      -0.006701       0.011798       0.001114      -0.003014       0.003980      -0.002253       0.005909      -0.005468      -0.000079       0.005548              1.735203       1.597055       0.288438       0.082100       2.065992       0.367504       1.542562          -0.000001
          265              H       0.987521       5.059552      19.091219       0.142611       0.960664 0.73299316E+01  0.72084887E+02                                 1.748653                            1.687960      -1.488385       2.173509                    0.991995       3.989888      12.075764       0.427274       1.457658      -0.670216       0.010126       0.004851       0.005876       0.012673       0.002466       0.001206       0.004469       0.009188       0.009601      -0.008290       0.001965       0.006325              1.797141       1.576856       0.105079       0.085033       2.311344       0.297984       1.503222          -0.000001
          266              H       0.054533       3.799507      19.124154       0.148164       0.862556 0.64243901E+01  0.60744554E+02                                 1.600825                            1.561696      -1.057672       2.387370                    0.996190       3.588159      10.430432       0.455028       1.423615      -0.678473      -0.004776      -0.010911       0.006928       0.013778       0.002118      -0.003763      -0.004200      -0.003777      -0.000750      -0.005081      -0.001991       0.007072              1.633126       1.892847       0.233242      -0.236641       1.567406      -0.182365       1.439124          -0.000001
          267              H       0.418481       4.469205      17.755529       0.165089       0.814056 0.59178367E+01  0.54741918E+02                                 1.537461                            1.497261      -1.000519       2.428353                    0.997117       3.396767       9.722400       0.466107       1.420572      -0.679777      -0.001193       0.000539      -0.013015       0.013080      -0.002349       0.000992       0.000098       0.000951       0.008491      -0.003887       0.000754       0.003133              1.545607       1.499651      -0.165204       0.261811       1.418754      -0.230367       1.718417          -0.000001
          268              H       1.198540       2.329771      16.891905       0.158264       0.886463 0.67995765E+01  0.64466306E+02                                 1.564720                            1.557967      -0.833265       2.497287                    0.999264       3.334841       9.349827       0.482602       1.338646      -0.696950      -0.002755       0.009914      -0.007552       0.012764      -0.000441       0.001446      -0.002900      -0.002780      -0.003158      -0.003278      -0.000685       0.003963              1.536423       1.439587      -0.030693       0.213765       1.449057      -0.055503       1.720624          -0.000000
          269              H       0.820366       1.651452      18.253211       0.146796       0.879200 0.66362547E+01  0.63110324E+02                                 1.604203                            1.573551      -1.058790       2.381402                    0.997042       3.595047      10.400436       0.460319       1.399168      -0.683021      -0.008414       0.000313       0.009948       0.013033      -0.000254      -0.006275      -0.001321      -0.001806       0.003981      -0.006711       0.000266       0.006445              1.631791       1.847107       0.340722      -0.266204       1.655677      -0.106221       1.392588          -0.000000
          270              H       2.270233       1.499877      17.678681       0.153292       0.889388 0.65781021E+01  0.62646228E+02                                 1.635161                            1.580735      -1.208813       2.309719                    0.996306       3.676831      10.771243       0.451505       1.424455      -0.677512       0.017326      -0.001264       0.001173       0.017412      -0.001377      -0.004236      -0.000354      -0.004017      -0.011183      -0.006642       0.002168       0.004474              1.680133       1.938644      -0.375771      -0.075564       1.784692       0.112758       1.317062          -0.000001
          271              H       0.495539      10.730227      23.241007       0.111014       1.147325 0.86549359E+01  0.85231556E+02                                 1.709158                            1.646659      -0.815389       2.485467                    0.999617       3.266350       8.675950       0.529413       1.174829      -0.736349       0.013213      -0.012754       0.031869       0.036781      -0.011076       0.006218       0.002776      -0.006450       0.034242      -0.018711       0.005537       0.013174              1.704918       1.611885      -0.156882       0.267345       1.570683      -0.219751       1.932185          -0.000000
          272              H       0.056904      10.345889       6.594283       0.151716       1.019985 0.74621443E+01  0.71161269E+02                                 1.609818                            1.549263      -0.968006       2.444682                    0.998716       3.134951       8.327384       0.532486       1.206196      -0.727913      -0.027499      -0.017381       0.009305       0.033836       0.011427      -0.001163      -0.006309       0.009392       0.011264      -0.015381       0.002501       0.012880              1.608028       1.677445       0.319272       0.011486       1.501608      -0.073523       1.645030          -0.000000
          273              H      10.767896      -0.174169      35.862363       0.149756       0.881099 0.66933444E+01  0.63446990E+02                                 1.574896                            1.556347      -0.978411       2.418471                    0.998536       3.476575       9.866242       0.476143       1.357065      -0.691976      -0.005695       0.000466      -0.009535       0.011116       0.001601       0.001480      -0.000915      -0.002335      -0.005638      -0.003246       0.000320       0.002926              1.579158       1.758400       0.259166       0.313121       1.526881       0.141556       1.452191          -0.000001
          274              H      10.980101       3.712955       0.731885       0.153129       0.904794 0.68940975E+01  0.65564463E+02                                 1.580656                            1.562941      -0.913679       2.451286                    0.998931       3.393134       9.516584       0.484703       1.328737      -0.698501      -0.000831       0.008918       0.008893       0.012622      -0.000818       0.000607       0.002817      -0.005303       0.007437      -0.004207      -0.000607       0.004813              1.561879       1.552397       0.010712      -0.317633       1.427579      -0.003802       1.705661          -0.000001
          275              H       0.279778       2.949195      -0.007319       0.150894       0.910677 0.67492102E+01  0.64518287E+02                                 1.643182                            1.587109      -1.149198       2.331990                    0.997896       3.667001      10.669800       0.457809       1.399561      -0.682313       0.015385      -0.000600      -0.001170       0.015441      -0.000869       0.004140      -0.000607      -0.005664      -0.004285      -0.005933       0.001778       0.004155              1.684076       1.918601      -0.377201       0.045405       1.838755      -0.096901       1.294873          -0.000001
          276              H       4.586700      20.456852      18.996074       0.102389       1.031112 0.82439409E+01  0.82740169E+02                                 1.761195                            1.740623      -1.326842       2.236665                    0.994266       3.971445      11.789940       0.442812       1.378179      -0.685842      -0.006412       0.012533      -0.032867       0.035755       0.005721       0.007478      -0.010325       0.013229       0.032565      -0.019270       0.002643       0.016626              1.728673       1.603978       0.067974       0.060237       1.670632      -0.261723       1.911410           0.000000
          277              H       1.113184       8.762370      12.866538       0.114360       1.019863 0.75955848E+01  0.73508574E+02                                 1.656180                            1.597739      -1.102406       2.356779                    0.996850       3.498262       9.681381       0.502166       1.260323      -0.712593      -0.004298      -0.002926      -0.032940       0.033348       0.006229      -0.000541      -0.001284       0.000147       0.027316      -0.010796       0.001460       0.009336              1.655346       1.443936       0.220605       0.040220       1.476739       0.034902       2.045363           0.000000
          278              H       6.507210      19.979509      22.439593       0.102543       1.135909 0.85515587E+01  0.84588208E+02                                 1.738951                            1.665827      -0.834418       2.471243                    0.999153       3.430357       9.356575       0.508857       1.216875      -0.724492       0.024468       0.006131       0.022701       0.033935       0.010836       0.007817      -0.007778       0.003616       0.026076      -0.019604       0.006526       0.013078              1.758469       2.024756       0.220972       0.338758       1.589123       0.112753       1.661527          -0.000000
          279              H       7.663072       6.563574       0.230544       0.162038       0.826438 0.59211185E+01  0.55014017E+02                                 1.570507                            1.510580      -1.131249       2.359423                    0.996535       3.548422      10.321670       0.456164       1.445157      -0.673986       0.008052       0.015267      -0.000042       0.017260       0.002086       0.000846       0.003345       0.002289      -0.005860      -0.004582       0.000128       0.004454              1.619247       1.897553       0.378626       0.178120       1.661570       0.113480       1.298617          -0.000001
          280              H       7.246961       1.809949      36.217327       0.148703       0.887666 0.65238051E+01  0.61439613E+02                                 1.582071                            1.534730      -0.972961       2.419988                    0.998396       3.461814       9.789940       0.480357       1.353923      -0.692433       0.000051      -0.008790      -0.009298       0.012795       0.000606       0.002210       0.004218      -0.001959       0.001420      -0.004155      -0.001273       0.005428              1.615873       1.470853      -0.262269      -0.069805       1.999603       0.281617       1.377163          -0.000001
          281              H       6.476386       5.757461       0.859965       0.155786       0.836287 0.61447370E+01  0.56624408E+02                                 1.484397                            1.463100      -0.746661       2.532647                    0.999862       3.236872       8.856246       0.508780       1.306400      -0.703404      -0.009849       0.000474       0.005485       0.011284      -0.000707      -0.001338      -0.001446       0.002689      -0.005227      -0.003113       0.000463       0.002650              1.475133       1.477952       0.090419      -0.224114       1.357338      -0.170388       1.590111          -0.000001
          282              H       0.151744       5.642060      34.998739       0.095943       1.046610 0.80257340E+01  0.79851283E+02                                 1.759514                            1.699623      -1.367191       2.205039                    0.994625       4.002906      11.754342       0.456097       1.349745      -0.690811      -0.013887      -0.013029       0.022174       0.029228      -0.003588       0.000260      -0.011878      -0.004676       0.013671      -0.010898      -0.003824       0.014722              1.775322       1.968812       0.085781      -0.325928       1.635124      -0.157612       1.722029          -0.000000
          283              H       0.953142       7.969502      31.851633       0.112911       1.107694 0.83900563E+01  0.82501679E+02                                 1.707216                            1.650119      -0.837623       2.477511                    0.999404       3.332261       9.028412       0.511813       1.217017      -0.725300      -0.006799       0.021723      -0.026566       0.034984      -0.007216      -0.006018      -0.013493       0.009083       0.010185      -0.019651       0.006664       0.012987              1.700870       1.591684      -0.131165       0.102485       1.816910      -0.292741       1.694017          -0.000000
          284              H       7.034757       3.516270      18.465458       0.145142       0.894780 0.66153346E+01  0.62649275E+02                                 1.603309                            1.556142      -0.995988       2.410035                    0.997852       3.515770      10.038252       0.471155       1.372707      -0.688617       0.009054      -0.008503       0.004709       0.013283      -0.005017       0.000552      -0.001916       0.003217      -0.001813      -0.005301      -0.000656       0.005957              1.637770       1.435219      -0.094244       0.088132       2.100453      -0.175674       1.377639          -0.000001
          285              H       6.494169       4.343758      17.250529       0.160388       0.836881 0.61412122E+01  0.57064436E+02                                 1.536314                            1.502212      -0.876183       2.480260                    0.998836       3.359118       9.487544       0.478360       1.377969      -0.688241      -0.002341       0.002430      -0.013584       0.013996       0.000760       0.002621      -0.000842       0.002677       0.012508      -0.003959      -0.001371       0.005330              1.534487       1.503297       0.111463       0.276150       1.384561       0.135710       1.715605          -0.000001
          286              H       6.181197       4.806139      18.714298       0.155042       0.855098 0.64107140E+01  0.60435390E+02                                 1.575242                            1.547875      -1.052685       2.390813                    0.997056       3.519298      10.134020       0.463580       1.401512      -0.682796      -0.005067       0.009701       0.006619       0.012790       0.000756      -0.002737      -0.001521      -0.001319      -0.002094      -0.003340      -0.000006       0.003346              1.591953       1.855702      -0.217997      -0.273411       1.484905       0.171752       1.435254          -0.000000
          287              H       8.765587      -0.836482      22.992166       0.112672       1.104049 0.84044110E+01  0.82518606E+02                                 1.689867                            1.641107      -0.850596       2.469103                    0.999417       3.315103       8.918718       0.519115       1.201705      -0.729006      -0.006827      -0.018281       0.027694       0.033879       0.006986       0.005609      -0.012066       0.012874       0.018274      -0.019469       0.006444       0.013025              1.677186       1.598852       0.150170      -0.125759       1.683998      -0.273533       1.748709          -0.000000
          288              H       6.008114       5.974169      21.422273       0.115660       1.032570 0.71802442E+01  0.68685379E+02                                 1.694172                            1.571465      -0.840706       2.479817                    0.999216       3.415177       9.471409       0.496455       1.289737      -0.706777       0.023849      -0.020637       0.017475       0.036056       0.002568       0.007416      -0.008999      -0.006483      -0.040648      -0.019291       0.006231       0.013060              1.770712       2.140116      -0.545408       0.246940       1.796732      -0.201338       1.375288           0.000000
          289              H       8.075626       1.130190      19.574263       0.097062       1.037274 0.79791160E+01  0.79345938E+02                                 1.756537                            1.700872      -1.344696       2.217545                    0.994647       3.997943      11.772528       0.453019       1.359627      -0.688909      -0.014421       0.012074      -0.024020       0.030508       0.003938      -0.000890      -0.011387      -0.003607       0.021154      -0.010960      -0.004339       0.015299              1.773195       1.966679      -0.025286       0.337760       1.594632      -0.113325       1.758273          -0.000000
          290              H       6.415926       2.809336      14.989004       0.146678       1.034555 0.78941559E+01  0.77145187E+02                                 1.693476                            1.643162      -0.879702       2.462311                    0.999347       3.384854       9.416067       0.488671       1.282586      -0.709414       0.009635      -0.003671      -0.004062       0.011082      -0.000306      -0.000285       0.001668       0.008004      -0.000307      -0.004578       0.000481       0.004097              1.713308       2.211402       0.235903      -0.064449       1.540514       0.077171       1.388010          -0.000001
          291              H       5.395210       2.438032      16.119766       0.158205       0.864569 0.64632029E+01  0.61372218E+02                                 1.613839                            1.574918      -1.287956       2.280347                    0.995171       3.670166      10.788046       0.448211       1.439129      -0.674779      -0.006476      -0.011130       0.013966       0.018996       0.000893      -0.000090       0.000373       0.010430       0.014482      -0.007716       0.002876       0.004841              1.607866       1.378860       0.027475      -0.090545       1.479238       0.012169       1.965501          -0.000001
          292              H       4.937608       3.325258      14.912156       0.152330       0.973975 0.71814802E+01  0.68562751E+02                                 1.627768                            1.568109      -0.815434       2.497888                    0.999602       3.297539       9.076652       0.499646       1.284014      -0.708982      -0.009792       0.001276      -0.004859       0.011005      -0.000337       0.002736       0.000408       0.001325      -0.002900      -0.002944      -0.000079       0.003023              1.660813       1.592620      -0.382119       0.087634       2.038519      -0.056426       1.351299          -0.000000
          293              H      11.294258      10.560509      19.405930       0.085473       1.064411 0.84571633E+01  0.85659710E+02                                 1.806863                            1.766435      -1.440616       2.164900                    0.993444       4.232572      12.736950       0.437072       1.383572      -0.683285      -0.001720      -0.008243      -0.029191       0.030381      -0.007077       0.006243      -0.002825       0.005159       0.032761      -0.013069      -0.001530       0.014599              1.797539       1.631270      -0.088652      -0.020375       1.847362       0.312109       1.913986           0.000000
          294              H       5.070384      18.312725      23.054376       0.102677       1.107183 0.79465586E+01  0.75783045E+02                                 1.595499                            1.518243      -0.757760       2.508805                    0.999715       3.130494       7.900109       0.590444       1.087764      -0.758781       0.005721      -0.020177       0.031662       0.037978       0.012190       0.008676      -0.012009       0.004979       0.012582      -0.022683       0.010088       0.012595              1.594454       1.339911      -0.034869       0.074683       1.565930      -0.336182       1.877522           0.000000
          295              H      10.899487       0.049411      23.010463       0.099066       1.111384 0.83311910E+01  0.82191152E+02                                 1.741600                            1.666299      -0.774839       2.503017                    0.999505       3.441718       9.494964       0.496773       1.249770      -0.716885       0.022972      -0.005366       0.031855       0.039639       0.006563       0.005211      -0.012301       0.018395       0.021011      -0.021109       0.007597       0.013512              1.761860       1.918961      -0.103755       0.466640       1.472043      -0.090705       1.894576           0.000000
          296              H       7.103516      12.240727      33.586201       0.101347       1.105181 0.79834026E+01  0.77935448E+02                                 1.732601                            1.626991      -0.802154       2.487079                    0.999521       3.441133       9.447699       0.504598       1.243408      -0.717703      -0.024144       0.023224      -0.008585       0.034583      -0.012181      -0.005226      -0.011537       0.003252       0.018101      -0.020863       0.006923       0.013939              1.789264       1.992956      -0.482014       0.085817       1.995842      -0.052990       1.378993          -0.000000
          297              H       2.154054       6.578788      20.558649       0.093388       1.096257 0.81133105E+01  0.81019915E+02                                 1.825566                            1.715001      -1.392924       2.198712                    0.993272       4.025615      11.880084       0.451180       1.359447      -0.688912      -0.027636      -0.014956       0.001976       0.031485       0.005723      -0.002832      -0.002549      -0.005831      -0.041295      -0.014327       0.000536       0.013791              1.905313       2.522149       0.271000       0.071004       1.854686       0.035163       1.339105           0.000000
          298              H      10.988399       7.780969      12.295667       0.152710       1.050164 0.79117707E+01  0.75841459E+02                                 1.581571                            1.545492      -0.916770       2.448378                    0.999202       3.124943       8.069661       0.564394       1.132116      -0.746554      -0.005365       0.013746       0.002937       0.015045      -0.002450      -0.001384       0.000719      -0.007415      -0.004030      -0.004226      -0.001071       0.005297              1.570603       1.401001      -0.176329       0.115847       1.758877      -0.267902       1.551931          -0.000000
          299              H      10.741816       6.239606      12.456682       0.157545       1.021458 0.74157384E+01  0.69780516E+02                                 1.538872                            1.484342      -0.874318       2.471573                    0.999526       3.038152       7.713531       0.584227       1.114153      -0.751313      -0.007127      -0.008918       0.003315       0.011888       0.002756      -0.000782      -0.000440      -0.001864       0.002759      -0.003403       0.000598       0.002804              1.539438       1.491195       0.343818       0.130817       1.703168       0.172817       1.423951          -0.000000
          300              H       0.349722       6.791088      12.346899       0.148175       1.097900 0.83691966E+01  0.81412855E+02                                 1.630896                            1.590208      -1.013176       2.396548                    0.998879       3.210967       8.370111       0.555701       1.133067      -0.745927       0.013363      -0.001475       0.003647       0.013930      -0.001016       0.000653      -0.001513       0.008134      -0.004103      -0.004233      -0.000756       0.004989              1.613973       1.889671      -0.077369      -0.259252       1.405163       0.073565       1.547086          -0.000000
          301              H       3.033694       6.977576      31.697938       0.103417       1.124829 0.82437678E+01  0.80157300E+02                                 1.681246                            1.600537      -0.737677       2.521130                    0.999751       3.246007       8.552193       0.540570       1.165298      -0.738250       0.023678       0.008178      -0.030245       0.039272      -0.008945      -0.008477      -0.012412       0.012247       0.012396      -0.021603       0.008312       0.013291              1.696022       1.854697       0.174479      -0.422677       1.445418      -0.152745       1.787951           0.000000
          302              H       8.611472       8.539434       5.445224       0.151114       1.032518 0.76424842E+01  0.72486935E+02                                 1.550811                            1.507313      -0.898413       2.455374                    0.999252       3.091225       7.889871       0.579265       1.114817      -0.750898      -0.005804       0.012779      -0.000644       0.014050      -0.002704       0.001108       0.000750      -0.007991      -0.002084      -0.004871      -0.000328       0.005199              1.553933       1.388361      -0.161784      -0.155940       1.670131       0.315283       1.603309          -0.000000
          303              H       9.837279       7.606781       5.152470       0.149986       1.062224 0.79796679E+01  0.76667883E+02                                 1.593070                            1.550525      -0.949064       2.428971                    0.999040       3.155628       8.162413       0.564253       1.129806      -0.746818       0.013068      -0.001302      -0.005239       0.014139      -0.000984      -0.000906       0.000999       0.009791       0.002098      -0.005478       0.000591       0.004887              1.584763       1.926931      -0.108218       0.207099       1.416716      -0.062032       1.410642          -0.000001
          304              H       8.377928       7.053659       5.002434       0.159364       0.978742 0.69723544E+01  0.64726995E+02                                 1.507744                            1.448026      -0.808241       2.505397                    0.999798       2.995900       7.601731       0.585053       1.127729      -0.747629      -0.007730      -0.009023      -0.004855       0.012835       0.003034       0.001023       0.000594      -0.002950       0.003734      -0.004056       0.000759       0.003296              1.523653       1.460945       0.368205      -0.066391       1.809024      -0.104790       1.300990          -0.000000
          305              H       3.865915       5.179415      21.019736       0.090710       1.099930 0.77724450E+01  0.76236345E+02                                 1.783690                            1.643561      -1.212470       2.283704                    0.994978       3.815344      10.899461       0.479133       1.303303      -0.701249      -0.002216      -0.034710       0.002672       0.034884      -0.006257       0.006026      -0.004370      -0.001188      -0.046760      -0.017396       0.001616       0.015780              1.879746       1.586405       0.273043      -0.010834       2.721515      -0.127447       1.331317           0.000000
          306              H       6.637614      22.679980       2.470112       0.119244       0.906370 0.66408545E+01  0.63400152E+02                                 1.650960                            1.588753      -1.245405       2.297317                    0.993427       3.733711      10.954773       0.450111       1.425346      -0.677342       0.024879      -0.028967      -0.004920       0.038500      -0.010903       0.003411       0.000326      -0.007119       0.014608      -0.014360       0.004649       0.009711              1.694499       1.802076      -0.429040       0.000085       1.810601       0.022243       1.470820          -0.000000
          307              H       3.760406       5.458511      33.282469       0.107347       1.045693 0.73760447E+01  0.71053177E+02                                 1.707689                            1.591810      -0.828147       2.478363                    0.999206       3.485203       9.707750       0.493578       1.288221      -0.706800       0.034096      -0.012490      -0.003059       0.036441      -0.005760      -0.006883      -0.011251       0.016283      -0.001093      -0.018838       0.006704       0.012134              1.785601       2.450642      -0.413950       0.003691       1.568935      -0.025810       1.337226           0.000000
          308              H       1.875461       2.957786       2.221271       0.161209       0.848269 0.63197613E+01  0.59592898E+02                                 1.588493                            1.554508      -1.142395       2.352777                    0.996621       3.568981      10.407534       0.452998       1.433892      -0.676317       0.006724      -0.000581      -0.016197       0.017547       0.001091       0.003440       0.000823      -0.000714       0.011186      -0.003976      -0.001532       0.005509              1.574819       1.413078       0.019147       0.095807       1.426436       0.130369       1.884942          -0.000001
          309              H       1.388221       3.987959       3.297142       0.154471       1.020966 0.76615739E+01  0.74004112E+02                                 1.656488                            1.603377      -0.823356       2.496668                    0.999642       3.238776       8.835645       0.503946       1.258301      -0.715803       0.002018       0.010110       0.001877       0.010479       0.001150       0.001833       0.002367      -0.002171      -0.006605      -0.003693      -0.000360       0.004054              1.676541       1.712694      -0.402028      -0.008729       1.982587       0.041629       1.334342          -0.000001
          310              H       1.605167       2.485783       3.688700       0.145125       1.107960 0.85570434E+01  0.85120465E+02                                 1.756403                            1.698158      -0.989803       2.406860                    0.998941       3.429370       9.549403       0.487228       1.263758      -0.713761       0.003154      -0.006681       0.008645       0.011371       0.002210       0.003014      -0.004226      -0.000743       0.005523      -0.006338       0.001077       0.005261              1.777818       1.655710       0.350491      -0.149108       2.074388      -0.351705       1.603357          -0.000001
          311              H      10.220196       1.988502      19.614517       0.098322       0.928785 0.67000726E+01  0.63405004E+02                                 1.608979                            1.541419      -0.896325       2.442808                    0.998293       3.584762      10.101315       0.486709       1.329821      -0.696828       0.009846       0.024993      -0.024689       0.036485       0.007077       0.003741      -0.012559       0.013733       0.004370      -0.018937       0.008209       0.010728              1.630202       1.559997       0.232303      -0.212473       1.733181      -0.345584       1.597428           0.000000
          312              H       3.356151      18.848208      35.459826       0.103131       0.997284 0.76879218E+01  0.75591254E+02                                 1.706888                            1.668559      -1.185040       2.304768                    0.996306       3.801632      11.058720       0.458710       1.358017      -0.690497       0.006759       0.006768       0.034311       0.035620       0.010056      -0.002743      -0.003432       0.006582       0.051604      -0.019220       0.000886       0.018335              1.690976       1.556509       0.164967       0.146930       1.693027       0.237701       1.823393          -0.000000
          313              H       2.257192       4.763277      34.877978       0.094834       0.952245 0.68151890E+01  0.64757555E+02                                 1.634941                            1.553119      -0.900316       2.438120                    0.998165       3.610515      10.188403       0.485659       1.327280      -0.697292       0.009662      -0.024473       0.022699       0.034749      -0.007839      -0.004155      -0.012900       0.009602      -0.002067      -0.018755       0.007212       0.011544              1.665186       1.574331      -0.249636       0.199106       1.845916      -0.379263       1.575312           0.000000
          314              H       2.056842      16.923885      35.313449       0.109158       0.905111 0.64538634E+01  0.60080924E+02                                 1.544248                            1.485403      -0.745116       2.521857                    0.999805       3.347469       9.142559       0.513203       1.282035      -0.708209      -0.019116      -0.012022       0.031676       0.038901       0.012238      -0.005570       0.003105      -0.007328       0.027960      -0.018855       0.007883       0.010972              1.562202       1.494161       0.180882      -0.269151       1.534502      -0.308417       1.657944          -0.000000
          315              H      11.728152       1.326367      21.279555       0.107862       0.956462 0.67306561E+01  0.64131171E+02                                 1.675566                            1.570822      -1.043554       2.377589                    0.996804       3.689901      10.629064       0.467592       1.374763      -0.687138       0.034609       0.008386       0.001079       0.035627       0.001634       0.004045      -0.010801       0.019409       0.000979      -0.017189       0.005703       0.011485              1.755628       2.441427       0.363752      -0.004895       1.500144      -0.015488       1.325312           0.000000
          316              H       3.846947      18.766956      31.496669       0.102941       1.202523 0.92713493E+01  0.93238671E+02                                 1.786440                            1.721235      -0.861418       2.458544                    0.999125       3.418758       9.290951       0.508258       1.198309      -0.729943       0.009535       0.011684      -0.033318       0.036572       0.009981      -0.004231       0.002138      -0.008919       0.038800      -0.018114       0.004438       0.013676              1.791249       1.574583       0.177316      -0.204698       1.715830      -0.293806       2.083335          -0.000000
          317              H       6.215577       1.966806      12.859219       0.149054       1.080989 0.82365199E+01  0.79930434E+02                                 1.626790                            1.587575      -0.976337       2.416541                    0.998816       3.197974       8.369847       0.550024       1.147509      -0.742381       0.012786       0.002881       0.005885       0.014367       0.000997       0.000459       0.000721       0.008473       0.002661      -0.004872       0.000869       0.004004              1.614702       1.964239       0.145627      -0.140309       1.440285      -0.041789       1.439582          -0.000000
          318              H       4.725403       2.443902      12.775052       0.156327       1.008101 0.72677699E+01  0.68024127E+02                                 1.524610                            1.468332      -0.856434       2.481282                    0.999599       3.018379       7.635456       0.588255       1.112446      -0.751826      -0.008702       0.008365       0.004037       0.012728      -0.002467      -0.001772      -0.000349       0.000644       0.001787      -0.003338       0.000501       0.002836              1.529020       1.477915      -0.344941       0.127055       1.709461      -0.175912       1.399685          -0.000000
          319              H       5.085795       0.949635      12.474979       0.147686       1.077021 0.80421999E+01  0.77490422E+02                                 1.616432                            1.563243      -0.943861       2.432327                    0.999072       3.163536       8.219106       0.557858       1.139487      -0.744546      -0.005238      -0.013828       0.001464       0.014859       0.003002      -0.001910       0.000238      -0.006881      -0.008872      -0.004904      -0.001164       0.006068              1.626758       1.374256       0.097205       0.114209       1.785088       0.371225       1.720930          -0.000000
          320              H       8.788111      11.820913      32.063880       0.105824       1.076519 0.77020244E+01  0.73160300E+02                                 1.590129                            1.513467      -0.729374       2.524989                    0.999849       3.129213       7.980921       0.578180       1.115250      -0.751166       0.000514       0.018320      -0.033601       0.038274      -0.011987      -0.007914      -0.010651       0.007136       0.018286      -0.021854       0.009459       0.012395              1.592631       1.312187       0.003515      -0.005511       1.617463      -0.330891       1.848245           0.000000
          321              H       6.391030       8.183038      20.774555       0.088208       1.034988 0.73950841E+01  0.71995277E+02                                 1.747296                            1.630606      -1.126134       2.321674                    0.996295       3.845122      11.122838       0.466615       1.348299      -0.691873       0.034053       0.007124      -0.004578       0.035090      -0.006633      -0.000723      -0.005948       0.012250      -0.043620      -0.016817       0.000416       0.016401              1.828132       2.488533       0.418230      -0.000672       1.692352      -0.003923       1.303511           0.000000
          322              H       6.119551      -0.314233      34.632796       0.085416       1.097182 0.82768265E+01  0.82926777E+02                                 1.807334                            1.716039      -1.450306       2.156545                    0.994108       4.120186      12.112697       0.458198       1.334203      -0.693311      -0.018394       0.014019       0.013881       0.026974      -0.000904      -0.004047       0.005279      -0.014566      -0.017911      -0.009941      -0.002151       0.012092              1.856085       2.191351      -0.287864      -0.312981       1.909237       0.139973       1.467667          -0.000001
          323              H      11.102207      12.684280      23.493507       0.108660       1.120467 0.79699853E+01  0.76139136E+02                                 1.617870                            1.528417      -0.766643       2.510413                    0.999702       3.113568       7.890192       0.583308       1.099151      -0.756045      -0.004556       0.014626       0.034158       0.037436      -0.015280       0.005496       0.004753      -0.012764       0.034244      -0.023745       0.010518       0.013227              1.625700       1.320357      -0.039207      -0.060365       1.551254       0.352233       2.005490           0.000000
          324              H       5.511389       1.000720      22.520100       0.112951       0.897311 0.64667673E+01  0.61489754E+02                                 1.654243                            1.575940      -1.332279       2.253552                    0.994226       3.807379      11.243862       0.447267       1.440203      -0.673827       0.015376       0.002380       0.041261       0.044097      -0.009233       0.001088       0.003783       0.004044       0.014775      -0.012668       0.004702       0.007966              1.699129       1.648437      -0.052659       0.170895       1.446439       0.070801       2.002512          -0.000001
          325              H      11.470898       7.379575      22.384702       0.119677       1.029990 0.77741135E+01  0.76160522E+02                                 1.719949                            1.658558      -1.047556       2.391741                    0.997772       3.505324       9.966543       0.471178       1.326911      -0.698991       0.011099       0.000055       0.045333       0.046672       0.005069       0.007985      -0.005951      -0.001295       0.009710      -0.012863       0.003423       0.009440              1.732904       1.561094       0.095088      -0.018871       1.578327       0.035082       2.059291           0.000000
          326              H       3.082300      18.825559      19.629155       0.100526       0.938783 0.67505814E+01  0.63932258E+02                                 1.616866                            1.545587      -0.848549       2.469956                    0.998374       3.527610       9.908223       0.487361       1.327018      -0.697968      -0.029210      -0.010950      -0.024466       0.039644       0.015196       0.009183      -0.004890       0.008746       0.015772      -0.021797       0.006135       0.015662              1.657728       1.892279       0.217547       0.368356       1.500680       0.182351       1.580224           0.000000
          327              H       3.236415      17.816329      21.707708       0.102574       1.134670 0.82185520E+01  0.80558632E+02                                 1.744501                            1.637094      -0.796588       2.491195                    0.999584       3.400069       9.257267       0.510982       1.222879      -0.722994      -0.025394      -0.022646       0.011828       0.036022       0.012285       0.005181      -0.011358       0.006741       0.018495      -0.021272       0.007939       0.013332              1.792943       1.992924       0.488495      -0.157854       1.967570      -0.103608       1.418334          -0.000000
          328              H      10.175146      12.607269      19.585242       0.114580       0.881476 0.62284932E+01  0.57562600E+02                                 1.527509                            1.468193      -0.741868       2.530517                    0.999831       3.316742       9.073377       0.510663       1.297820      -0.704909      -0.016262       0.017497      -0.030625       0.038839      -0.010416       0.004889      -0.000272      -0.008709       0.027433      -0.016470       0.004965       0.011506              1.548183       1.504917      -0.178162       0.273232       1.536596      -0.304573       1.603037           0.000000
          329              H      10.080306      13.562744      21.649157       0.088896       1.121319 0.80953937E+01  0.78955439E+02                                 1.719292                            1.614289      -0.765781       2.495655                    0.999655       3.428693       9.274598       0.520243       1.207134      -0.726231      -0.018395       0.026622       0.002685       0.032470      -0.012228       0.003648       0.003593      -0.011392       0.029464      -0.019264       0.008143       0.011121              1.775102       1.669943      -0.446690      -0.025620       2.287067       0.026304       1.368297          -0.000000
          330              H       1.896800      15.799398      33.293447       0.095766       1.094424 0.77509013E+01  0.75088070E+02                                 1.717269                            1.598179      -0.788204       2.489246                    0.999538       3.448778       9.424015       0.511632       1.235748      -0.719010      -0.014393      -0.031122      -0.002837       0.034407       0.012460      -0.002937       0.003402      -0.017797       0.028464      -0.020634       0.008633       0.012001              1.793466       1.591310       0.382076      -0.012037       2.438654      -0.051435       1.350432          -0.000000
          331              H       2.649592      16.778621      31.313698       0.113689       1.112197 0.79814201E+01  0.76475635E+02                                 1.630655                            1.546704      -0.736249       2.529571                    0.999847       3.100896       7.937360       0.568719       1.123997      -0.749867      -0.009085      -0.014895      -0.035894       0.039910       0.014645      -0.001900       0.003252      -0.014755       0.037963      -0.023036       0.009237       0.013799              1.633787       1.332968       0.067847       0.117296       1.581211       0.325729       1.987181          -0.000000
          332              H       9.724656       0.208898      32.912867       0.129414       1.019283 0.69820794E+01  0.66035112E+02                                 1.654657                            1.533031      -0.805707       2.504038                    0.999766       3.259833       8.862064       0.513059       1.262259      -0.713702       0.028616       0.020902      -0.009116       0.036591       0.001197      -0.012828       0.002709      -0.006227      -0.036527      -0.019798       0.009399       0.010399              1.720105       2.064516       0.515787      -0.232555       1.726025      -0.177981       1.369774          -0.000000
          333              H       7.780436       0.959984      33.941165       0.075382       1.061876 0.76539724E+01  0.75004392E+02                                 1.762965                            1.646836      -1.104744       2.325616                    0.995912       3.887401      11.206092       0.470393       1.328756      -0.695839      -0.000741       0.033329       0.000083       0.033337       0.005072      -0.011805       0.001043      -0.001146      -0.040864      -0.019479       0.005150       0.014329              1.830319       1.535950      -0.128285      -0.025842       2.594302       0.110411       1.360705           0.000000
          334              H       9.557501      -2.119401      32.535946       0.086691       1.203416 0.89227961E+01  0.89703858E+02                                 1.835089                            1.719364      -1.011075       2.378296                    0.997277       3.679634      10.305001       0.490377       1.242413      -0.716716       0.019107      -0.009975      -0.032112       0.038675       0.005532      -0.017060       0.001249      -0.010236       0.006860      -0.020650       0.004537       0.016113              1.878065       2.133096      -0.421711      -0.491122       1.787703       0.238907       1.713396           0.000000
          335              H      10.089790       2.012777      35.225623       0.154243       0.855760 0.63652875E+01  0.59798452E+02                                 1.569435                            1.537097      -0.986929       2.424595                    0.997554       3.456401       9.880369       0.468402       1.391924      -0.685136      -0.004951      -0.010222      -0.007704       0.013724      -0.000155       0.005376       0.001930      -0.000895       0.005691      -0.005695      -0.000503       0.006198              1.587680       1.839800       0.195290       0.300634       1.456178       0.166737       1.467064          -0.000001
          336              H      11.008553       3.253817      35.500080       0.143393       0.899555 0.66519284E+01  0.63206736E+02                                 1.620052                            1.568512      -1.026550       2.393676                    0.997470       3.578019      10.298907       0.464762       1.386946      -0.685495       0.011624       0.006910      -0.003482       0.013964       0.005292       0.000251      -0.003619       0.004950      -0.002622      -0.007098       0.000376       0.006722              1.654651       1.461486       0.157649      -0.086535       2.117317      -0.209042       1.385150          -0.000001
          337              H      10.324519       5.874006       0.098804       0.163009       0.802818 0.57781890E+01  0.52971886E+02                                 1.504977                            1.464895      -0.879730       2.481425                    0.998806       3.335578       9.411228       0.479733       1.392684      -0.685219      -0.002192      -0.002358       0.013975       0.014342      -0.001059      -0.001725      -0.001769       0.001689       0.011127      -0.003943      -0.000597       0.004540              1.511786       1.527676      -0.135762      -0.309671       1.332186       0.159942       1.675495          -0.000001
          338              H       8.291387      19.848052      33.937506       0.096137       1.045126 0.76568323E+01  0.75348998E+02                                 1.769884                            1.667483      -1.281700       2.253859                    0.993814       3.932112      11.512652       0.457060       1.361773      -0.688741       0.012548      -0.026158       0.019410       0.034906      -0.000399      -0.008410      -0.011912      -0.007709      -0.017951      -0.016697       0.001609       0.015088              1.832415       1.731105      -0.396222      -0.003819       2.438338      -0.189872       1.327801          -0.000000
          339              C       1.743870      15.164410       2.257865       0.259394      30.833872 0.36696107E+03  0.83014920E+04                                 8.793830                            6.609299       0.074885       2.046125                    0.999738      25.618678      73.169653       0.606524       0.446398      -1.041805       0.026094      -0.020896      -0.067576       0.075392       0.020915      -0.001483       0.009540      -0.008927       0.002369      -0.023932       0.000944       0.022987             10.649816      11.199261      -5.612737      -0.435831      10.576359       1.617618      10.173827           0.000015
          340              C       0.957884      16.506749       4.687723       0.085985      37.941899 0.39634969E+03  0.90579242E+04                                 9.825333                            6.626285      -0.030084       2.002814                    0.999286      26.153802      72.880518       0.645153       0.415425      -1.070396      -0.013152       0.014827      -0.005013       0.020443      -0.033668       0.007416       0.006497       0.004571       0.056615      -0.044695       0.020158       0.024537             12.795667       9.734469      -5.377805      -2.143079      12.353976       5.636721      16.298557          -0.000025
          341              C       3.352594      13.909828       3.644787       0.078753      32.253865 0.33708707E+03  0.75183841E+04                                 9.171487                            6.339712      -0.063087       2.003618                    0.998219      26.592020      77.172543       0.614180       0.447124      -1.034057       0.000493       0.002303      -0.029066       0.029161       0.055335      -0.005526      -0.018710      -0.009732      -0.065281      -0.047807      -0.022001       0.069809             12.062725      13.581903      -7.603850      -2.707826      12.971730       3.839093       9.634542           0.000015
          342              C       4.870034      11.191003       1.932176       0.009487      30.579720 0.42748115E+03  0.10073560E+05                                 8.900879                            7.130491      -0.467514       1.867030                    0.997435      28.029501      82.419376       0.582756       0.446019      -1.039258      -0.031751       0.039134      -0.038056       0.063149      -0.012977       0.009880      -0.013265      -0.022735       0.141905      -0.041056      -0.010858       0.051914             10.666903       9.731127       2.355230      -0.185650      13.573549       1.237551       8.696035           0.000002
          343              C       1.945405      15.522224       4.706020      -0.166327      40.298605 0.49261010E+03  0.11993425E+05                                10.370462                            7.495856      -0.011198       1.956471                    0.999504      30.880713      91.452229       0.588160       0.427731      -1.053153       0.009494      -0.014876      -0.016060       0.023861       0.030246       0.009151      -0.020108      -0.001383       0.025449      -0.042904       0.012691       0.030213             13.067256      12.232718      -7.115214      -2.629780      13.935451       4.667223      13.033600           0.000031
          344              C       0.697074      16.167558       2.213952      -0.052002      37.949177 0.48486215E+03  0.11637824E+05                                 9.769928                            7.341417      -0.025353       1.999242                    0.998194      27.860980      79.218196       0.612181       0.416843      -1.070918      -0.006813       0.022781      -0.018731       0.030269       0.011022      -0.011322       0.010004      -0.001460       0.016743      -0.022083       0.008232       0.013852             11.649159      11.425814      -5.163773       1.084768      10.851535       1.464874      12.670127          -0.000030
          345              C       4.983842       8.762625      34.921891      -0.068832      39.171590 0.48341366E+03  0.11659333E+05                                10.058569                            7.388675      -0.147862       1.941469                    0.999344      28.827176      83.676999       0.599661       0.423492      -1.060747       0.023158      -0.019822      -0.002691       0.030601      -0.023827      -0.021593      -0.010258      -0.000174       0.121699      -0.049806       0.002254       0.047552             11.720556      10.047451      -3.579475      -3.243398       9.325688      -0.465738      15.788529          -0.000004
          346              C       4.027143       9.826729      34.720623       0.270426      29.147012 0.37011610E+03  0.84004372E+04                                 8.496583                            6.682193      -0.000666       2.024913                    0.999647      25.634028      73.609276       0.596500       0.452409      -1.037137      -0.052762       0.027485       0.044797       0.074471       0.020488      -0.000859       0.014058       0.005277      -0.046892      -0.026234      -0.003975       0.030209              9.528473       9.013807      -3.672167      -2.207909       8.623138      -0.027055      10.948475           0.000006
          347              C       5.766272       8.305044      33.835042      -0.165815      36.833886 0.50060853E+03  0.12275997E+05                                 9.829043                            7.621814      -0.140095       1.914654                    0.999043      31.352873      94.149584       0.573981       0.435161      -1.045326      -0.011213       0.008526       0.023907       0.027748      -0.007576       0.005336       0.008793      -0.011362      -0.114293      -0.040062       0.011069       0.028993             11.437315       9.915750      -2.678323      -4.248589       8.469540       0.354591      15.926656           0.000011
          348              C      -0.017783      16.522469       0.933153       0.300076      22.907573 0.32737357E+03  0.72282334E+04                                 7.903853                            6.765732      -0.602445       1.860978                    0.995872      24.356232      69.685435       0.529054       0.524345      -0.996475      -0.017134       0.003695      -0.041277       0.044845      -0.005242      -0.013526       0.009151       0.001860      -0.031184      -0.019369      -0.000047       0.019416              8.909075       9.542650      -0.360349       0.929158       9.688372       0.312302       7.496203          -0.000008
          349              C       4.738443       9.900239      32.407866      -0.175330      36.830167 0.48384706E+03  0.11736483E+05                                 9.768980                            7.460728      -0.071306       1.937474                    0.999251      31.001856      91.874764       0.585316       0.431405      -1.050084       0.014508      -0.016250       0.001283       0.021822       0.013033       0.012092      -0.008666      -0.002796       0.042556      -0.025695       0.005856       0.019839             11.534899      12.850137      -6.261575      -4.015400      10.831730       2.359671      10.922830           0.000014
          350              C       3.948901      10.408100      33.377614      -0.047456      37.699631 0.48982971E+03  0.11792350E+05                                 9.767072                            7.405082      -0.127312       1.968815                    0.997215      27.931908      79.655728       0.606045       0.419803      -1.068545      -0.006695       0.016248      -0.009231       0.019850       0.008274      -0.003752       0.010042       0.015643      -0.019786      -0.018079       0.003378       0.014701             11.429454      11.385637      -5.901451      -2.455129      11.851716       0.482413      11.051010          -0.000015
          351              C       4.937608      12.288860       3.030004       0.019854      30.286760 0.38987417E+03  0.90066663E+04                                 8.868384                            6.810243      -0.543460       1.844838                    0.997493      27.760188      81.658957       0.594339       0.446100      -1.035933      -0.030105       0.042972      -0.040011       0.065983      -0.034803       0.000473      -0.000675      -0.029372       0.031551      -0.043033       0.010486       0.032547             11.200000      14.300066       0.903425       0.679611      11.556707       2.477642       7.743227           0.000003
          352              C       2.331879      14.834081       3.524026      -0.068278      41.526592 0.46847898E+03  0.11179309E+05                                10.403112                            7.206490       0.048917       2.004460                    0.999308      28.364988      81.147969       0.617437       0.415708      -1.068683       0.010045       0.002770       0.028247       0.030108      -0.039159      -0.012210       0.017861      -0.004943       0.022076      -0.043164      -0.003933       0.047096             13.526759      13.970845      -8.015720      -1.609508      14.162319       3.476165      12.447115          -0.000014
          353              C       9.985466      18.007374      15.215888      -0.069598      41.315525 0.48480459E+03  0.11663829E+05                                10.370002                            7.327090      -0.005900       1.982360                    0.999281      28.681539      82.284556       0.613062       0.415267      -1.069384       0.004321      -0.000766      -0.030261       0.030577       0.038945       0.012971       0.012667       0.035874       0.006360      -0.044252      -0.004365       0.048617             13.304778      17.271288       7.455559       1.940911      10.858144       0.986901      11.784904          -0.000019
          354              C       9.523121      17.743381      16.518644       0.250382      30.298702 0.35738576E+03  0.80435097E+04                                 8.683797                            6.516189       0.062933       2.039881                    0.999724      25.709135      73.594910       0.610824       0.445535      -1.040768       0.035960       0.016919       0.064839       0.076049      -0.018649       0.015897       0.000642       0.001562       0.007965      -0.025244       0.001269       0.023974             10.530756      12.414595       5.575143       0.753687       9.330368       0.615423       9.847304           0.000015
          355              C       8.382670      16.906341      16.701615      -0.048310      36.631235 0.47974832E+03  0.11508628E+05                                 9.622673                            7.368604      -0.113961       1.974510                    0.997619      27.848979      79.704231       0.601600       0.424413      -1.063885      -0.016818      -0.019273       0.014301       0.029305      -0.017417       0.014901       0.013384      -0.010967      -0.000239      -0.031072       0.012290       0.018781             11.392378      12.665245       5.151901       0.368096       9.553793      -0.581868      11.958095          -0.000030
          356              C       9.262311      17.560840      14.059510      -0.183253      38.190006 0.49515969E+03  0.12078529E+05                                10.012808                            7.523677      -0.071242       1.937781                    0.998942      31.142921      92.503336       0.585721       0.428693      -1.051912       0.015535       0.009040       0.008327       0.019809      -0.027281      -0.004632      -0.001272      -0.009968       0.042224      -0.035158       0.013886       0.021272             12.298634      16.155260       5.594210       3.442445       8.883365       1.633615      11.857278           0.000036
          357              C       8.068513      16.871156      14.257119       0.094055      36.069756 0.39855915E+03  0.91333718E+04                                 9.529650                            6.669896      -0.057506       1.992885                    0.999268      26.255486      73.586894       0.638544       0.418578      -1.066937      -0.016869      -0.000795      -0.001942       0.016999       0.029410       0.010416      -0.007004      -0.000155       0.045357      -0.039742       0.016804       0.022938             12.055030      13.829515       3.349741       4.706689       7.000513      -0.020304      15.335063          -0.000025
          358              C       8.011609      10.579833      16.419839       0.021942      30.455467 0.41440391E+03  0.96804144E+04                                 8.808558                            6.957559      -0.441929       1.880742                    0.997193      27.508070      80.277832       0.598570       0.438048      -1.044970      -0.032670       0.034269       0.042785       0.063814      -0.021930      -0.008442       0.006763       0.012252       0.089884      -0.037752       0.003389       0.034363             10.685058      15.017202       2.422740       0.285952       9.108300      -0.497582       7.929671           0.000004
          359              C       8.011609      10.318689      18.802125       0.062789      29.777361 0.36265179E+03  0.82094786E+04                                 8.572967                            6.528163       0.093404       2.045213                    0.998424      26.969597      77.970238       0.613984       0.440680      -1.041392      -0.017482       0.021512      -0.006899       0.028566       0.031611      -0.004491       0.002284      -0.023351      -0.134355      -0.045518      -0.010578       0.056095              9.599959       7.588995      -2.113804       1.151521       6.690247      -2.176345      14.520634           0.000009
          360              C       1.913397      17.346979      11.688203       0.640181      24.066476 0.25135437E+03  0.52284016E+04                                 7.768372                            5.664116      -0.179180       1.992089                    0.999610      22.479698      63.747141       0.615197       0.478640      -1.012943      -0.024797       0.022412      -0.032352       0.046517       0.051375       0.006120       0.048822      -0.025804      -0.037221      -0.063925      -0.015761       0.079686              9.457834       8.816750      -3.024836       0.022504       7.147331      -2.973956      12.409420          -0.000004
          361              C       6.432523      11.705246      21.912636      -0.042376      37.172213 0.46622856E+03  0.11103347E+05                                 9.675997                            7.222462      -0.146676       1.965522                    0.997627      27.665884      78.862628       0.612983       0.419568      -1.067068      -0.013361       0.013103       0.021641       0.028610       0.003227       0.014064      -0.016710       0.002707      -0.042951      -0.028924       0.010520       0.018405             11.195519      10.615857      -5.869151       0.780533      11.425311      -0.442833      11.545388          -0.000016
          362              C       6.666066      11.461135      20.551330       0.253674      29.413260 0.35853945E+03  0.80949426E+04                                 8.563855                            6.580156      -0.030677       2.014247                    0.999633      25.799603      74.539177       0.599049       0.452863      -1.034104      -0.042052       0.042729      -0.045068       0.075002       0.008204       0.004852      -0.020851      -0.019476      -0.057294      -0.030271       0.000758       0.029513              9.712665       9.138721      -3.918190       1.036199       8.520696      -0.862900      11.478578           0.000008
          363              C       7.650031      10.535928      20.152452      -0.053190      38.154864 0.47361969E+03  0.11368855E+05                                 9.900728                            7.319538      -0.171107       1.940269                    0.999261      28.491552      82.602070       0.601520       0.424198      -1.059928       0.017917      -0.021008      -0.005134       0.028084      -0.015087       0.006574      -0.010436      -0.002147       0.121499      -0.035449      -0.008132       0.043581             11.607976      10.424294      -4.069512       1.090721       9.153493      -2.107434      15.246140          -0.000007
          364              C      10.304366      18.039558      34.779173       0.266461      29.251584 0.36612518E+03  0.82896967E+04                                 8.507946                            6.644750       0.002505       2.027218                    0.999537      25.622179      73.553536       0.598189       0.452230      -1.036948      -0.035791      -0.039651       0.051759       0.074378      -0.015595       0.008480      -0.016951      -0.007017      -0.050353      -0.024703      -0.006841       0.031544              9.504251       8.398003       3.662265      -1.661269       8.727177      -0.696698      11.387573           0.000012
          365              C       9.139019      20.920873       3.608193       0.069866      31.068761 0.33457501E+03  0.74452576E+04                                 8.879069                            6.278572       0.025361       2.027282                    0.998670      26.733391      77.386698       0.622960       0.441834      -1.037577      -0.007878       0.004274      -0.025856       0.027365      -0.057947       0.009202       0.004514       0.022541      -0.053280      -0.052661      -0.015462       0.068122             11.371078      11.046063       7.046555      -2.328753      14.129944      -2.835998       8.937226           0.000012
          366              C      10.477449      22.829464       3.117830       0.020020      30.083046 0.40142288E+03  0.92935609E+04                                 8.622445                            6.744730      -0.414488       1.886893                    0.997568      27.372052      79.264378       0.622541       0.424970      -1.053972      -0.036517      -0.032225      -0.036383       0.060792       0.030052      -0.003341       0.002905       0.005965       0.035134      -0.036456       0.012090       0.024367             10.490343      11.765867      -1.843224      -1.787745      12.749526       0.466760       6.955637           0.000003
          367              C       0.916391      20.466102      15.362265       0.021926      30.223668 0.39651569E+03  0.91844190E+04                                 8.804401                            6.819469      -0.487169       1.862457                    0.997698      27.693955      81.154690       0.601233       0.439817      -1.041248      -0.029956      -0.036694       0.044396       0.064922       0.032171      -0.005769      -0.001698      -0.026310       0.029241      -0.039929       0.009025       0.030905             11.133320      14.852687      -1.335772      -0.897382      11.183702       1.970969       7.363571           0.000004
          368              C       0.130405      20.079914      20.364699       0.261854      29.692996 0.37514052E+03  0.85414968E+04                                 8.590789                            6.717708      -0.000807       2.022642                    0.999643      25.770323      74.068997       0.596330       0.451107      -1.038094      -0.053699      -0.037861      -0.043520       0.078810      -0.013141       0.003914       0.011445       0.010683      -0.060894      -0.026552       0.001971       0.024581              9.728272       8.810017       3.759207       2.401255       8.669555       0.616077      11.705244           0.000012
          369              C       0.840520      21.692262      16.328353       0.010947      30.097431 0.41948294E+03  0.98433332E+04                                 8.804225                            7.061375      -0.477229       1.864814                    0.997756      27.908065      82.019828       0.585575       0.445754      -1.038903      -0.035692      -0.032964       0.040717       0.063392       0.017222      -0.014942      -0.011008      -0.023235       0.141048      -0.045036      -0.007692       0.052729             10.434562       9.582717      -2.884159       0.477376      13.430247       0.605992       8.290723           0.000004
          370              C       1.170088      -1.623288      18.692342       0.075485      28.488345 0.33843700E+03  0.75313255E+04                                 8.316867                            6.296003       0.191113       2.084754                    0.998820      26.395600      75.700925       0.626656       0.439221      -1.042085      -0.019767      -0.017806      -0.000076       0.026604      -0.038822      -0.006046      -0.002966       0.033599      -0.146171      -0.049877      -0.016887       0.066764              9.385760       6.750758       2.060853       2.701665       7.217016       0.940846      14.189504           0.000013
          371              C       7.737758      19.582905       2.115148       0.262049      30.153072 0.35609349E+03  0.80169824E+04                                 8.707353                            6.541235      -0.009646       2.022889                    0.999702      25.602425      73.594935       0.603771       0.450595      -1.036563       0.019292       0.031459      -0.068190       0.077535      -0.020227      -0.004745      -0.007371      -0.020028       0.006042      -0.025852       0.003542       0.022310             10.529765      11.393191       5.820621      -0.516888      10.545305      -1.334757       9.650799           0.000007
          372              C      11.659392      22.799372       2.056597       0.032468      29.750126 0.38017852E+03  0.86951803E+04                                 8.598484                            6.615544      -0.412190       1.892691                    0.997947      26.933612      77.880450       0.620355       0.431693      -1.048360      -0.036656      -0.048919      -0.035573       0.070726       0.026281      -0.002352       0.005372       0.002449       0.051177      -0.035419       0.015711       0.019707             10.418993      14.645342      -2.514045       0.406668       8.455010      -0.694054       8.156625           0.000002
          373              C       0.995820      21.184029      20.031691      -0.062951      38.614363 0.48060402E+03  0.11559456E+05                                 9.943984                            7.343904      -0.114481       1.953806                    0.999365      28.611167      82.578912       0.605143       0.420821      -1.063826       0.017804       0.024088      -0.006203       0.030589       0.021489       0.020596      -0.005450       0.008764       0.130215      -0.047047      -0.002701       0.049749             11.742875       9.943169       3.801483       3.550714       9.146337       0.957329      16.139120          -0.000019
          374              C       4.379237      13.548868      15.490345      -0.064780      40.030410 0.46331231E+03  0.11025553E+05                                10.145344                            7.167744       0.013338       1.995145                    0.999487      28.229081      80.651324       0.618952       0.415836      -1.068586       0.002939       0.002949      -0.035502       0.035746      -0.043626       0.005863      -0.009990       0.003599       0.000630      -0.044000      -0.002263       0.046263             13.027387      12.781773      -7.864015       1.431837      15.321906      -2.918581      10.978482           0.000003
          375              C       9.110567      11.584304      16.134404       0.074687      34.774886 0.41001816E+03  0.94786669E+04                                 9.384366                            6.825215      -0.067066       1.992627                    0.999451      26.491064      74.982771       0.621872       0.426050      -1.060449      -0.018057      -0.005348       0.008576       0.020693       0.030072      -0.008686      -0.008490       0.016055      -0.002346      -0.030809      -0.004716       0.035525             11.848772      17.641993       2.877950      -2.059260      12.805136      -1.632497       5.099185           0.000003
          376              C       6.814254      10.701977      15.446432       0.015089      30.204369 0.40766838E+03  0.94794107E+04                                 8.654986                            6.798633      -0.432808       1.878060                    0.997535      27.603652      80.241059       0.619533       0.425175      -1.053316      -0.036303       0.030575       0.046662       0.066559      -0.030175      -0.007409       0.004289       0.007318       0.042524      -0.037541       0.009236       0.028305             10.562181      12.286256       1.222324       1.998823      12.384943       0.811999       7.015343           0.000001
          377              C       2.363887      15.296351      16.068534      -0.196339      35.905812 0.49297280E+03  0.12023203E+05                                 9.548739                            7.497395      -0.061466       1.935302                    0.999520      31.324148      93.320613       0.587327       0.427592      -1.051597       0.007617      -0.005101      -0.007341       0.011744      -0.000492      -0.002860       0.018440       0.008675      -0.071649      -0.032504       0.014603       0.017900             10.759977       8.577151      -2.777404      -0.384439       9.627584      -3.415832      14.075194           0.000004
          378              C       6.696889      18.638727       1.998046      -0.048883      37.686502 0.48324321E+03  0.11602258E+05                                 9.759854                            7.358048      -0.086045       1.981139                    0.998103      27.874471      79.558321       0.607209       0.420137      -1.067616      -0.012585      -0.006539      -0.012180       0.018695      -0.015618      -0.010353      -0.010419      -0.006670       0.030990      -0.026876       0.010426       0.016450             11.605552      11.805657       5.463262       0.890651      10.930270      -1.811673      12.080728          -0.000020
          379              C       7.698637      16.535472      15.556215      -0.184363      35.373586 0.48859741E+03  0.11878086E+05                                 9.455589                            7.472055       0.025278       1.972325                    0.999071      30.834232      91.414051       0.587964       0.428509      -1.052085       0.009519      -0.002911       0.000591       0.009972      -0.006478       0.000996      -0.004112      -0.014009      -0.097241      -0.032723       0.006675       0.026048             10.625484      10.046335       2.587238       1.623520       7.638381      -0.817682      14.191736           0.000027
          380              C       2.847571      15.246032      14.747482       0.090674      35.400508 0.38934580E+03  0.88713963E+04                                 9.414323                            6.593100      -0.046179       2.000803                    0.999387      26.040796      72.808383       0.642058       0.418673      -1.066736      -0.004597       0.008497      -0.000296       0.009665      -0.026556      -0.013296      -0.013482       0.003347       0.085533      -0.045693       0.012344       0.033350             11.903458       9.722126      -5.179870       1.652691      12.360779      -5.153694      13.627470          -0.000004
          381              C       6.321086      17.896337       3.121489      -0.179101      35.864522 0.50248597E+03  0.12294228E+05                                 9.545294                            7.575692      -0.017670       1.954423                    0.999272      31.058174      92.192098       0.584490       0.428304      -1.052844       0.006941      -0.001809       0.006876       0.009936       0.002523      -0.003908       0.000151      -0.002602      -0.050024      -0.017314       0.005998       0.011315             10.765874       8.564496       3.337505       0.074722       9.719665      -3.106348      14.013459           0.000021
          382              C       3.945344      13.654277      16.818716       0.265944      29.158930 0.35593219E+03  0.80041022E+04                                 8.510388                            6.540058       0.011290       2.033552                    0.999580      25.389846      72.693999       0.604413       0.450637      -1.037619       0.026448      -0.034210       0.060686       0.074516       0.020645       0.010299      -0.005156      -0.018670      -0.016118      -0.026257       0.000857       0.025400             10.168969      11.205451      -5.186751       0.478095       9.878205      -1.568480       9.423251          -0.000000
          383              C       3.843391      14.363787      14.487663      -0.158237      36.383675 0.44965110E+03  0.10686306E+05                                 9.626711                            7.136001       0.133508       2.018178                    0.999562      29.670989      86.436471       0.606860       0.424684      -1.056450       0.004341      -0.017469       0.011609       0.021419       0.033390      -0.001384       0.002799      -0.009920       0.059443      -0.043794       0.019598       0.024196             11.925116      11.258916      -6.542137       2.010087      13.845738      -3.975539      10.670694          -0.000000
          384              C       2.229925      16.149174      13.796031      -0.051206      38.113933 0.43068066E+03  0.10131126E+05                                10.011901                            7.001375       0.029266       1.990058                    0.999589      28.863867      83.800696       0.610044       0.426818      -1.054567       0.018779      -0.011976      -0.007764       0.023587       0.009010      -0.008071       0.030199       0.020796      -0.064100      -0.044735       0.019564       0.025172             12.943958       8.315122      -3.311030       1.976897      11.608161      -7.473448      18.908592           0.000008
          385              C       0.692332      17.261936       5.873377      -0.041760      38.054168 0.39450678E+03  0.91011659E+04                                10.002374                            6.709552      -0.013398       1.983009                    0.999591      28.446732      82.447180       0.620440       0.427921      -1.051304      -0.013560       0.003930      -0.016834       0.021971       0.028727       0.005582      -0.022013       0.031165      -0.009239      -0.043136       0.007590       0.035546             13.088249       9.626530      -5.920569      -3.964453      13.396346       7.230944      16.241871           0.000023
          386              C       5.164038       8.172773      36.155117       0.073555      28.628550 0.33284314E+03  0.73844985E+04                                 8.335869                            6.237496       0.128323       2.063432                    0.998475      26.456156      76.043998       0.629814       0.438341      -1.041415      -0.019906       0.019450       0.006957       0.028687       0.039218       0.011277       0.005154       0.033732      -0.151162      -0.051747      -0.017394       0.069142              9.336109       6.607649      -1.799072      -2.518657       7.420028      -0.252738      13.980651           0.000003
          387              C       8.361332       9.811324      21.133178      -0.180552      37.049456 0.50879104E+03  0.12533771E+05                                 9.899433                            7.692481      -0.178884       1.901940                    0.998775      31.559476      95.146451       0.570084       0.436139      -1.044202      -0.009793       0.012571      -0.017700       0.023817       0.000384       0.001315       0.011652      -0.009478      -0.117937      -0.041403       0.014912       0.026491             11.777275      10.182388      -3.462930       2.512580       9.022346      -2.973300      16.127090           0.000011
          388              C       3.737881      10.158650       2.217611       0.078042      32.439729 0.44973723E+03  0.10656708E+05                                 9.051346                            7.227834      -0.120575       1.973948                    0.999334      27.134357      78.156764       0.593408       0.435601      -1.052935       0.003614       0.003732       0.000480       0.005217       0.035007      -0.018860      -0.001325       0.001825      -0.048288      -0.035742      -0.010764       0.046506             10.532613      11.514792       5.660370       0.973146      12.097591      -1.266792       7.985455           0.000012
          389              C       7.152121      16.633669      13.151973      -0.075474      36.220607 0.42192423E+03  0.98643492E+04                                 9.612933                            6.892664       0.084006       2.004044                    0.999723      28.923030      83.439463       0.620442       0.422251      -1.058474       0.012254       0.007508       0.008867       0.016887      -0.002112      -0.023014       0.014454      -0.001273      -0.055537      -0.034725       0.007560       0.027165             12.209278      11.313717       1.524282       7.137386       7.280506      -0.909173      18.033612           0.000016
          390              C      11.579964      19.489020      36.297835       0.061425      29.000156 0.33380077E+03  0.74045741E+04                                 8.362945                            6.221105       0.213561       2.085789                    0.999308      26.557496      76.111076       0.635059       0.434789      -1.044450      -0.017776      -0.025631       0.011881       0.033378      -0.040351       0.006974      -0.006427      -0.011964      -0.165239      -0.055822      -0.013225       0.069047              9.297604       6.527533       1.985518      -1.205068       6.486835      -1.395711      14.878445           0.000013
          391              C       5.992702      18.377005       0.651378       0.304604      22.226958 0.32274041E+03  0.71069514E+04                                 7.746823                            6.710964      -0.623938       1.854229                    0.996015      24.340255      69.750692       0.531531       0.523296      -0.996081      -0.018643      -0.001826      -0.041333       0.045380       0.006395      -0.012961      -0.005849       0.002244      -0.037645      -0.019193       0.000314       0.018879              8.614776       9.685859       0.447195       0.525479       9.163675       0.087725       6.994796          -0.000007
          392              C       6.628131       8.469135      31.547901      -0.054010      38.735201 0.42248638E+03  0.99133382E+04                                10.188760                            6.965831      -0.030653       1.969678                    0.999631      29.039305      84.833481       0.606086       0.430690      -1.049792      -0.014206       0.010758      -0.002748       0.018030       0.005287       0.030768       0.003834      -0.024761      -0.090897      -0.048699       0.017106       0.031592             13.754932      11.858197      -2.951531      -8.020784       7.492134       1.914370      21.914464           0.000014
          393              C       9.271795      16.361627      33.092178       0.307973      23.881950 0.35102765E+03  0.78750765E+04                                 7.822503                            6.715009      -0.643730       1.846446                    0.996279      24.403915      70.037758       0.566773       0.481707      -1.019352      -0.027807      -0.034396      -0.002788       0.044318      -0.008259      -0.003633      -0.006504       0.002131       0.049930      -0.018178      -0.000117       0.018296              8.604193       8.520315       0.580706       0.104634       9.882895       0.087027       7.409370          -0.000006
          394              C       5.827918      16.133573       5.485478      -0.285814      42.965807 0.49873149E+03  0.12158459E+05                                10.729469                            7.474352      -0.050431       1.950851                    0.998718      31.303972      92.231722       0.598112       0.420060      -1.059803       0.011873       0.001609      -0.013083       0.017741      -0.009972       0.015527       0.014925      -0.001287       0.008044      -0.026974       0.008648       0.018325             13.954534      10.079286       6.582774      -4.616103      15.495216      -5.974372      16.289101          -0.000011
          395              C       1.823299      -1.902366      22.304194       0.090114      36.437499 0.38869327E+03  0.88802495E+04                                 9.709804                            6.652814      -0.059976       2.003608                    0.999487      26.109670      73.841206       0.627846       0.427007      -1.058213       0.001737      -0.009849       0.011293       0.015085       0.031414       0.011600      -0.007343      -0.002031       0.045184      -0.042127       0.017130       0.024997             12.813192      12.156423       5.332658       6.229170       9.974565       3.493176      16.308590          -0.000019
          396              C       5.456856      12.746221      22.366404       0.296654      25.704826 0.38016364E+03  0.86840566E+04                                 8.113360                            6.907547      -0.628126       1.855470                    0.995122      24.518775      70.569425       0.569699       0.470661      -1.027216      -0.030121       0.029794       0.005581       0.042733       0.013483       0.004991      -0.008349      -0.000820       0.054317      -0.024619       0.004071       0.020548              8.880347       9.306669      -0.696595      -0.280443       9.359150       0.594157       7.975222          -0.000010
          397              C       6.067389       9.385063      15.314693       0.074237      31.304658 0.42510011E+03  0.99355631E+04                                 8.825428                            7.021342      -0.062789       2.000180                    0.999382      26.688369      76.434672       0.602594       0.434891      -1.052991       0.003897       0.014820       0.001300       0.015378       0.024363       0.012420      -0.001239      -0.015723      -0.073389      -0.031452      -0.007035       0.038487             10.153157       8.355909       4.848114       0.006121      13.665315       1.530911       8.438248           0.000002
          398              C      10.139581      17.603271      33.410548      -0.058163      38.623472 0.49978530E+03  0.12096309E+05                                 9.927410                            7.480892      -0.135433       1.963018                    0.997304      28.177399      80.648743       0.602674       0.419908      -1.068160      -0.009085      -0.008631      -0.014554       0.019205      -0.001752      -0.006556      -0.013737       0.015658      -0.032233      -0.022084       0.006934       0.015150             11.598260       9.864084       5.848304      -1.703286      13.419743      -0.914548      11.510953          -0.000026
          399              C      10.662387      17.500349       1.163697      -0.536886      29.263323 0.50410383E+03  0.12317208E+05                                 8.099371                            7.270731      -0.022783       1.950130                    0.996740      33.113936      97.540514       0.637450       0.393249      -1.077877       0.043029      -0.040202      -0.020172       0.062247      -0.002712      -0.009711       0.008324       0.004758      -0.039522      -0.018935       0.003312       0.015622              8.913378      10.350643      -2.361582       0.167886      10.087825       0.020166       6.301665           0.000010
          400              C       7.108258      17.374072      12.024870      -0.262984      41.195547 0.49552943E+03  0.12041168E+05                                10.388361                            7.412173       0.107801       1.994918                    0.999705      31.215084      91.329116       0.606253       0.415770      -1.064274       0.003960       0.004932       0.004792       0.007936       0.002371      -0.013814       0.002166      -0.002681      -0.065836      -0.027342       0.011816       0.015526             13.296655      12.114455       1.637355       7.898925       7.424803      -0.828621      20.350707          -0.000016
          401              C       1.583828      11.275637      33.469099      -0.539715      27.906448 0.47129833E+03  0.11350023E+05                                 7.864648                            7.050611      -0.040061       1.942393                    0.997134      33.133352      97.635534       0.643008       0.395539      -1.073802       0.064037       0.025574      -0.012634       0.070102       0.019157      -0.003799       0.005551      -0.007694       0.028615      -0.025501       0.010006       0.015495              8.417850      11.344370       1.050264      -0.736825       7.686943       0.078605       6.222237           0.000008
          402              C      11.725780      18.278746       6.034391      -0.279995      42.363250 0.45577593E+03  0.10856646E+05                                10.561728                            7.110234       0.110045       2.005458                    0.999296      30.442738      88.468404       0.618179       0.415956      -1.063114       0.001239      -0.018112      -0.011897       0.021705       0.006576       0.013201      -0.018868       0.035798      -0.012891      -0.033061       0.007151       0.025910             13.815028      10.263813      -6.034337      -3.890323      13.624767       7.455619      17.556505          -0.000022
          403              C       6.494169      17.274040       5.514753      -0.052195      36.603599 0.39402559E+03  0.90472469E+04                                 9.665729                            6.632757       0.088206       2.010972                    0.999672      28.205528      80.387251       0.637117       0.418692      -1.061729       0.005224      -0.003560      -0.019630       0.020623      -0.025987       0.016345       0.018686       0.037972       0.005491      -0.045467       0.012527       0.032940             12.599592       9.150315       6.406612      -3.943106      15.061542      -6.468526      13.586919           0.000013
          404              C       0.889125      21.961380       2.451815       0.093856      33.473410 0.36966009E+03  0.83454267E+04                                 9.165379                            6.492240      -0.075786       1.999624                    0.999656      25.767040      72.591710       0.634515       0.427580      -1.057179      -0.024482       0.009467      -0.009147       0.027796      -0.019492      -0.005086      -0.016634       0.016986       0.053476      -0.035458       0.010661       0.024797             11.557804      17.697843      -3.669162       3.654145      11.383079      -1.240594       5.592490           0.000009
          405              C      11.042932      18.480898      22.161477       0.312906      24.057926 0.34837928E+03  0.77947904E+04                                 7.788306                            6.626110      -0.637804       1.849882                    0.996373      24.204248      69.195215       0.579239       0.472603      -1.025027      -0.027365      -0.035034       0.006933       0.044992      -0.007019       0.009673       0.001470       0.015494       0.037511      -0.017585      -0.000712       0.018297              8.588015       8.787116       0.290799      -0.007893       9.213445       0.184386       7.763483          -0.000007
          406              C       0.119735      19.651522      21.736983      -0.045866      37.233213 0.48057267E+03  0.11522611E+05                                 9.690119                            7.342479      -0.164299       1.958573                    0.997152      27.839104      79.413882       0.607235       0.420686      -1.067227      -0.005867      -0.011122       0.016115       0.020441      -0.008499       0.003678       0.011079      -0.001752      -0.037056      -0.019383       0.003217       0.016166             11.299487      11.081735       5.891250       2.083933      11.591997       0.452140      11.224730          -0.000027
          407              C       7.824300      19.081697       4.555984      -0.167490      39.816510 0.48589028E+03  0.11775603E+05                                10.240473                            7.422081      -0.021251       1.954791                    0.999448      30.642390      90.195920       0.594452       0.425152      -1.055970       0.009016       0.028285      -0.014309       0.032955      -0.028359       0.001867       0.003152      -0.005608       0.056222      -0.038083       0.017958       0.020125             12.808285      11.840642       7.251048      -1.770116      14.776305      -3.767911      11.807909           0.000018
          408              C      11.290702      15.348763       0.204928      -0.540067      28.569040 0.49123395E+03  0.11944468E+05                                 7.973841                            7.180534      -0.032392       1.944679                    0.997053      33.193858      98.048766       0.639987       0.393601      -1.075915       0.023910       0.061253       0.023294       0.069759       0.001107      -0.013054      -0.000244      -0.006583      -0.037400      -0.019924       0.008796       0.011128              8.733849       8.743677       1.635464       0.789711      10.857703       1.816281       6.600169           0.000006
          409              C       2.996944      11.617342      33.114135       0.314277      23.630676 0.34108090E+03  0.76003795E+04                                 7.795386                            6.641089      -0.642406       1.848062                    0.996347      24.259604      69.485516       0.566860       0.484900      -1.017236      -0.028510       0.035161      -0.001318       0.045287       0.008376      -0.005964       0.001835       0.007469       0.047701      -0.017818       0.000275       0.017543              8.651846       9.353391      -0.517300       0.069038       9.210848       0.117216       7.391300          -0.000008
          410              C       8.912589       9.189503      23.420319      -0.072340      41.777337 0.43450941E+03  0.10281091E+05                                10.754755                            7.095767      -0.160750       1.924601                    0.999473      29.525219      86.997201       0.595711       0.434541      -1.046045      -0.019979       0.009401      -0.001239       0.022115       0.011661      -0.006042       0.011215      -0.004742      -0.099790      -0.036951       0.008001       0.028950             15.274524       9.618607      -4.268421       5.205061      10.720878      -7.522470      25.484088           0.000008
          411              C       5.437888      15.420645       6.667472       0.655051      24.121316 0.23832253E+03  0.48953326E+04                                 7.791035                            5.517463      -0.181239       1.996509                    0.999380      22.131133      62.512942       0.622507       0.479010      -1.012013       0.002043      -0.033235       0.030940       0.045454      -0.028857       0.039500       0.003009       0.115026      -0.141391      -0.063062      -0.034750       0.097812              9.806569       5.866958       2.659542      -2.408307       9.269466      -1.440463      14.283281          -0.000003
          412              C       3.482999      12.773297      33.959462      -0.541747      27.934753 0.48144895E+03  0.11652145E+05                                 7.879907                            7.136515      -0.042628       1.939756                    0.997393      33.261217      98.138513       0.637965       0.396692      -1.073413      -0.032215      -0.049000      -0.035772       0.068691       0.017579       0.006368       0.004654       0.014119       0.014963      -0.021440       0.000976       0.020464              8.444241       7.474565       0.582698       0.525529      10.882064       1.752592       6.976094           0.000008
          413              C      10.398020      11.140051      15.988027      -0.167857      34.367901 0.45206014E+03  0.10784920E+05                                 9.256713                            7.142897       0.087112       1.996747                    0.999072      30.288264      89.131194       0.606599       0.423237      -1.054704       0.019039       0.031081      -0.015904       0.039768      -0.006446       0.008043      -0.005571      -0.055355       0.012675      -0.032052       0.003933       0.028119             10.927903      16.723013       0.225695      -1.712661      11.302676      -0.735101       4.758020          -0.000005
          414              C      10.795163      18.274807      32.400547      -0.177197      36.771786 0.48100901E+03  0.11648743E+05                                 9.730114                            7.414401       0.025402       1.968473                    0.999232      30.957639      91.624397       0.590133       0.428578      -1.051970       0.004631       0.010505       0.004557       0.012352      -0.017811       0.002522       0.001818       0.000723       0.024492      -0.022206       0.008421       0.013785             11.443346      10.964553       6.366095      -3.017749      12.613472      -2.890861      10.752012           0.000024
          415              C       6.904352      18.102737       4.387650       0.092619      36.533230 0.38872316E+03  0.88460732E+04                                 9.593476                            6.566125      -0.073603       1.988662                    0.999157      26.078830      72.664945       0.647123       0.415919      -1.069414      -0.010583      -0.014780      -0.002734       0.018383       0.023399       0.002510      -0.008278      -0.021986       0.074714      -0.038984       0.011213       0.027771             12.398704      10.241293       6.267133      -1.962238      13.467193      -5.099806      13.487627          -0.000015
          416              C       0.960255      20.253776      22.615245      -0.173570      35.991650 0.47030775E+03  0.11328778E+05                                 9.602837                            7.341565      -0.021959       1.956330                    0.999291      30.693462      90.680019       0.591669       0.429760      -1.050960       0.006838       0.010576      -0.006456       0.014153      -0.015027      -0.006112      -0.004023       0.000703       0.054399      -0.025277       0.005791       0.019485             11.335020      12.053305       6.476903       3.326733      11.554697       2.171867      10.397059           0.000025
          417              C       2.618769      16.381951      12.504255      -0.289360      42.194955 0.52583896E+03  0.12992470E+05                                10.633454                            7.704233      -0.109142       1.933276                    0.998416      31.692941      94.063416       0.585639       0.423289      -1.057580       0.015533      -0.025864       0.009665       0.031680       0.002197      -0.000076       0.000764       0.019984      -0.029811      -0.010060      -0.005140       0.015199             13.307633       9.030387      -3.023947       1.307716      10.330398      -6.545293      20.562112          -0.000005
          418              C       6.126664      17.142172      10.959977       0.642544      22.552956 0.24374058E+03  0.50303888E+04                                 7.507698                            5.599068      -0.187666       2.000877                    0.999613      22.121402      62.452917       0.615315       0.482320      -1.011167      -0.021172      -0.007697      -0.029046       0.036759      -0.029112      -0.068357       0.032816       0.039835       0.046267      -0.054895      -0.042638       0.097534              9.139257       8.570363       1.460567       5.077377       6.443947      -0.230139      12.403461          -0.000003
          419              C       9.810012      15.159636      33.882614      -0.538407      28.038338 0.48862850E+03  0.11866200E+05                                 7.907941                            7.201973      -0.051211       1.937654                    0.997014      33.305813      98.341227       0.633604       0.398066      -1.072806      -0.032701       0.052344      -0.033222       0.070092      -0.015080       0.005886      -0.009611       0.010364       0.028558      -0.021407       0.000430       0.020977              8.439750       7.180792      -0.688253       0.445545      11.270381      -1.534614       6.868076           0.000007
          420              C       0.355650      16.753094       3.425222      -0.170368      36.132743 0.49372485E+03  0.12030838E+05                                 9.607815                            7.519863      -0.018949       1.955789                    0.999271      30.902927      91.643642       0.585233       0.429503      -1.051761       0.011694       0.001137       0.007595       0.013990      -0.003274      -0.011114      -0.005813       0.002460      -0.078198      -0.029923       0.012210       0.017714             10.898507       8.509242      -2.798378       0.567962       8.897182       2.480344      15.289096           0.000030
          421              C       4.069821      -0.972621      25.228075       0.668957      23.563580 0.21947355E+03  0.44134192E+04                                 7.672922                            5.285576      -0.057009       2.043939                    0.999215      21.494771      59.948428       0.638086       0.477346      -1.013544       0.050369       0.000083       0.020671       0.054446      -0.070430      -0.032374       0.012675      -0.021391      -0.074292      -0.066368      -0.025467       0.091835             10.116702       8.350335       2.651924       4.126412       6.455108       0.607844      15.544661          -0.000002
          422              C       8.824862       9.172812      24.712096      -0.263629      41.077618 0.44304435E+03  0.10464646E+05                                10.356777                            6.963241       0.211701       2.035550                    0.999765      30.296113      87.282595       0.631862       0.410400      -1.068147      -0.015701      -0.005325      -0.003222       0.016890       0.005879      -0.021961       0.005507      -0.007022      -0.055334      -0.032747       0.013155       0.019592             14.675846       8.281217      -3.189888       4.108122       9.294666      -6.864788      26.451656          -0.000006
          423              C       2.715980      -1.340053      23.262963      -0.015889      39.149033 0.38580333E+03  0.88737561E+04                                10.314938                            6.711239      -0.053246       1.979462                    0.999487      28.100223      82.009586       0.608267       0.437795      -1.042631      -0.017344      -0.025760       0.016053       0.034958      -0.016184      -0.039682       0.001582      -0.001762      -0.115688      -0.059390       0.012093       0.047297             14.585611      12.389163       4.155063       9.248747       8.942565       4.400756      22.425103           0.000013
          424              C       1.491359      -2.723205      29.377862       0.632833      24.707150 0.24507275E+03  0.50459102E+04                                 7.862128                            5.548523      -0.156242       2.001363                    0.999552      22.105542      61.578858       0.631496       0.471076      -1.020951       0.011471       0.029794      -0.009456       0.033297      -0.061364       0.044307      -0.001016      -0.002704      -0.109501      -0.074049      -0.014145       0.088194             10.214162       7.341738       2.821768      -3.940513       7.170296      -2.049117      16.130453          -0.000009
          425              C       1.826855      -1.511591      21.012417      -0.161244      36.134878 0.48217119E+03  0.11729240E+05                                 9.727229                            7.493288      -0.139077       1.917504                    0.999219      31.138557      93.541280       0.576584       0.436692      -1.043005      -0.012368      -0.011888      -0.015976       0.023442      -0.000359      -0.015594      -0.001689      -0.023867      -0.124323      -0.045926       0.013234       0.032693             11.618863      10.205257       3.215765       4.507304       8.465178       1.780554      16.186154           0.000026
          426              C       9.732955       8.384033      25.531807       0.640253      26.949534 0.25346565E+03  0.52800081E+04                                 8.414302                            5.697400      -0.252702       1.969317                    0.999321      22.445886      63.565970       0.612245       0.480248      -1.012736       0.004219      -0.024465       0.042879       0.049547       0.066754       0.003271       0.025151      -0.053894      -0.085709      -0.062006      -0.028613       0.090619             11.624432       7.195210      -2.226042       0.456141       7.231790      -3.978546      20.446296          -0.000006
          427              C       2.731392       9.918258       1.295436      -0.165736      31.540292 0.47999300E+03  0.11653141E+05                                 8.810105                            7.438422      -0.115449       1.928868                    0.998681      30.990775      92.747415       0.583633       0.432273      -1.046549      -0.016642      -0.020447       0.007415       0.027386      -0.010277      -0.003359      -0.010575       0.023116       0.066547      -0.028958       0.004357       0.024600              9.732356      11.603701       4.790280       1.153682      10.063548      -0.693181       7.529819          -0.000013
          428              C       7.735387       8.530110      29.421775       0.657751      24.620240 0.24796610E+03  0.51098648E+04                                 7.919876                            5.626386      -0.101194       2.036791                    0.999583      21.414278      59.275432       0.620856       0.478738      -1.018954       0.021813      -0.013694      -0.051946       0.057980       0.041891       0.019774       0.000297      -0.047801      -0.001625      -0.053491       0.002841       0.050650             10.315890       8.936984      -2.489850      -4.373691       6.064819       0.277457      15.945867           0.000001
          429              C       0.533475      19.778710      30.248805      -0.284702      40.780255 0.48570722E+03  0.11717896E+05                                10.287614                            7.310857       0.134645       2.004320                    0.999477      31.069541      89.931805       0.615230       0.412661      -1.068608      -0.017665      -0.008026      -0.004503       0.019918       0.014500       0.007058       0.002347      -0.015653       0.033304      -0.022746       0.005784       0.016962             13.512845       9.740040       3.526698      -5.803960       8.548570      -4.146239      22.249926          -0.000001
          430              C       3.171212      15.230001      19.464481      -0.527867      27.122436 0.48218173E+03  0.11647992E+05                                 7.650730                            7.101852       0.085574       1.985299                    0.996612      32.784837      95.932107       0.646401       0.392251      -1.078872      -0.047859      -0.038841      -0.042482       0.074858       0.005115       0.013448      -0.004850      -0.003611      -0.056580      -0.025626       0.009976       0.015650              8.015453       8.637512       0.704458       1.029082       8.897150       0.776603       6.511698           0.000008
          431              C       3.793600       9.451008       3.417903      -0.159967      30.447636 0.44249338E+03  0.10457809E+05                                 8.436877                            7.025808       0.231427       2.044020                    0.999708      29.712972      85.880510       0.619520       0.418328      -1.062091      -0.022275      -0.015518       0.000594       0.027154       0.002812       0.029359       0.004099       0.038444       0.029366      -0.024638      -0.017223       0.041861              9.029892       9.569937       3.802692       0.288865       9.996323      -1.836225       7.523417          -0.000016
          432              C       9.282465      15.993162      31.643046      -0.536906      25.972421 0.43518331E+03  0.10260850E+05                                 7.472198                            6.810863       0.037226       1.958442                    0.998752      32.894408      95.527000       0.649878       0.399727      -1.072295      -0.008366       0.008513       0.059293       0.060482      -0.012792      -0.005533      -0.003932       0.009241       0.047792      -0.022632       0.005215       0.017417              7.522261       6.313622       0.481206       0.134623       7.636358       0.876836       8.616803           0.000005
          433              C       1.780621      13.228443      18.996074      -0.539092      28.712612 0.51397637E+03  0.12644066E+05                                 8.017774                            7.371458      -0.112692       1.915147                    0.996889      33.714890     100.284431       0.628012       0.396456      -1.073598       0.018104       0.067392      -0.017775       0.072009       0.007099       0.009579       0.001347      -0.025400      -0.043928      -0.020830      -0.001445       0.022275              8.665644       8.645935       1.552592      -0.694218      11.026842      -1.609515       6.324155           0.000006
          434              C       8.968307      15.739078      18.805784      -0.531786      27.293860 0.47626869E+03  0.11450396E+05                                 7.664959                            7.038449       0.179185       2.019123                    0.997144      32.370094      93.973943       0.653137       0.390062      -1.082205      -0.054173       0.037575      -0.026892       0.071202      -0.006055       0.005229       0.001979       0.002199      -0.063608      -0.022283       0.005320       0.016964              8.182170       9.138412      -1.014310       1.110397       9.197002      -0.887650       6.211095           0.000005
          435              C       9.651155       0.844844       3.114171       0.071926      32.257480 0.42891500E+03  0.10045445E+05                                 8.994631                            7.043940      -0.130710       1.973230                    0.999393      26.872558      76.999203       0.602861       0.433802      -1.053829      -0.003207      -0.019900      -0.002268       0.020284      -0.022553      -0.007214      -0.005323      -0.027726      -0.081008      -0.031330      -0.008664       0.039994             10.508214       8.323400      -5.496383      -0.098139      14.688052       0.485510       8.513191           0.000004
          436              C       4.034256      12.391317      21.930933      -0.539238      27.071521 0.46693730E+03  0.11208044E+05                                 7.635026                            6.970558       0.068820       1.977669                    0.996557      33.017332      96.827115       0.653924       0.390218      -1.078487       0.066638       0.023735       0.020342       0.073605       0.016696       0.015403      -0.005765      -0.002182       0.002830      -0.026052       0.006539       0.019513              7.898115       9.973914       0.496502       1.047761       7.150052       0.139067       6.570381           0.000005
          437              C       0.533475      20.048111      31.562539      -0.072425      40.113320 0.44562894E+03  0.10602365E+05                                10.430181                            7.157668      -0.096682       1.941672                    0.999555      29.699207      87.517453       0.597139       0.431123      -1.048967      -0.014512      -0.011625      -0.003087       0.018849      -0.007408       0.016374       0.012119      -0.009629      -0.118878      -0.046778       0.017953       0.028825             14.214310      10.140983       3.970678      -6.658417       9.663146      -5.381043      22.838801           0.000004
          438              C       3.036065      -1.600270      24.474233      -0.316485      42.315240 0.45368387E+03  0.10796045E+05                                10.498653                            7.050638       0.137494       2.010385                    0.999439      30.890809      89.770728       0.626412       0.410899      -1.066207      -0.008615      -0.003844      -0.026601       0.028224       0.015281      -0.009201      -0.016974       0.001032      -0.083661      -0.034253      -0.000477       0.034729             14.386063      11.874369       3.506442       8.415466       8.104514       3.133332      23.179306          -0.000010
          439              C       7.001563      14.384697      36.242943      -0.530631      27.687011 0.49516965E+03  0.12022986E+05                                 7.741155                            7.185570       0.096788       1.991507                    0.996260      32.683767      95.400530       0.645131       0.391021      -1.081380      -0.049937       0.034416       0.037531       0.071321      -0.008203      -0.012951      -0.003825       0.003201      -0.060121      -0.025877       0.005784       0.020094              8.124447       8.843974      -0.662738      -1.271400       8.828108       0.872035       6.701259           0.000010
          440              C       5.968992      14.150648      21.850425      -0.541249      27.584971 0.48457307E+03  0.11731862E+05                                 7.792206                            7.168789       0.057042       1.967109                    0.997133      33.418576      98.212756       0.636114       0.397707      -1.074087      -0.028810      -0.064261       0.022376       0.073894       0.020022      -0.002621      -0.012555      -0.005398      -0.002510      -0.021960      -0.003563       0.025523              8.143087       6.788955       0.449178      -0.179380      10.804827      -1.059882       6.835478           0.000006
          441              C       1.792476       8.962174       1.635763      -0.071270      28.737714 0.43398969E+03  0.10257870E+05                                 8.303144                            7.094526      -0.004999       1.981406                    0.999255      29.167727      85.683724       0.595840       0.434909      -1.046624       0.024885       0.019119       0.021967       0.038306       0.007644       0.019613       0.005811       0.030585       0.015786      -0.019830      -0.010980       0.030810              8.922854      10.002207       3.466165       0.951505       9.224411      -1.164704       7.541944           0.000014
          442              C       9.565800      18.871594      21.905317      -0.536500      27.522224 0.47332365E+03  0.11390238E+05                                 7.755658                            7.052020       0.062504       1.974701                    0.996919      33.015324      96.673736       0.645998       0.394004      -1.076808       0.069848      -0.027406       0.007387       0.075395      -0.021042       0.006300       0.012730      -0.009378       0.023850      -0.029993       0.008734       0.021259              8.136308      10.929405      -0.934173       0.616213       7.232594       0.123447       6.246926           0.000006
          443              C       6.670808      15.614420      17.964116      -0.543197      29.595316 0.50420508E+03  0.12355540E+05                                 8.212317                            7.297745      -0.143724       1.907920                    0.996933      33.577707      99.978858       0.631030       0.396097      -1.072865       0.045394       0.036537       0.012196       0.059535      -0.002258       0.010199       0.001911       0.012011      -0.034703      -0.015823       0.000075       0.015748              9.179472      10.637881       2.917413      -0.219923      10.619569      -0.406469       6.280967           0.000009
          444              C       7.447311      17.774429      18.831400      -0.540059      28.074313 0.49765471E+03  0.12127240E+05                                 7.857534                            7.222497      -0.003357       1.952931                    0.996764      33.236214      97.946500       0.639432       0.393077      -1.077400       0.019834      -0.066233      -0.027948       0.074574      -0.005114       0.012991      -0.000373      -0.000425      -0.058943      -0.024646       0.006934       0.017712              8.422659       8.120318      -1.075585      -0.558820      10.636775       1.795169       6.510885           0.000006
          445              C       2.202659      14.613341      18.439842       0.290472      22.538090 0.32968189E+03  0.72939442E+04                                 7.806196                            6.777729      -0.609734       1.858835                    0.995722      24.447074      70.077226       0.529827       0.522522      -0.997077      -0.014686      -0.001128       0.042301       0.044792      -0.008025       0.013041      -0.008397       0.001049      -0.051118      -0.023219       0.000717       0.022503              8.602925       9.332022      -0.058937      -0.761002       8.863713      -0.256888       7.613041          -0.000011
          446              C       5.982033       8.768682      14.085126      -0.144641      29.067271 0.42838941E+03  0.10044968E+05                                 8.168961                            6.916482       0.289985       2.065683                    0.999689      29.416663      84.748777       0.623782       0.418758      -1.061591      -0.031451      -0.016500       0.000858       0.035526       0.002562      -0.015914      -0.025749       0.013358       0.057499      -0.030888      -0.007521       0.038409              8.499127       6.764248       2.873310      -0.067316      10.072995       1.469932       8.660137          -0.000004
          447              C       6.647098       8.941836      30.300037      -0.300703      41.851526 0.47449694E+03  0.11375007E+05                                10.444886                            7.203780       0.102950       1.996131                    0.999594      30.865034      88.908457       0.622973       0.410127      -1.070801      -0.036956       0.007653       0.007535       0.038485      -0.016193       0.016076      -0.004023      -0.004043       0.026022      -0.023878      -0.001088       0.024967             13.986222      11.626552      -2.447442      -7.917952       7.011583       1.205529      23.320530          -0.000012
          448              C       5.477010      19.671588       0.117102      -0.544509      27.620688 0.48820888E+03  0.11864058E+05                                 7.808073                            7.190586      -0.071055       1.929745                    0.997321      33.414249      98.983333       0.634635       0.397150      -1.072466       0.022442      -0.064538       0.016791       0.070361      -0.005570      -0.010615       0.002985      -0.015402      -0.053592      -0.022599       0.003040       0.019559              8.327611       8.501166      -1.285739       0.742898      10.267172      -1.409671       6.214496           0.000006
          449              C       5.717666       8.850784      32.576200       0.087366      37.330366 0.40956964E+03  0.94713608E+04                                 9.852768                            6.817215      -0.113908       1.979058                    0.999402      26.514685      75.208298       0.622449       0.425518      -1.060147       0.000242       0.017981      -0.016574       0.024456      -0.036591      -0.006390      -0.012943       0.005413       0.053521      -0.048505       0.018890       0.029615             12.743874      12.609309      -4.266210      -6.650852       8.738123       1.883557      16.884191          -0.000011
          450              C       7.875277      16.509804      18.081218       0.310333      22.265145 0.31659735E+03  0.69351500E+04                                 7.763747                            6.652297      -0.589578       1.866854                    0.996274      24.144205      68.906302       0.533446       0.524164      -0.996116      -0.009669      -0.010339       0.041895       0.044222       0.003688       0.007766       0.008401       0.004708      -0.041774      -0.018496       0.003012       0.015484              8.777456       9.346001       0.430265      -0.241231      10.112276      -0.227298       6.874090          -0.000009
          451              C      10.609040      -0.180109      16.771144      -0.163855      31.368718 0.47854389E+03  0.11614038E+05                                 8.788230                            7.431418      -0.152492       1.916778                    0.998495      31.013442      92.926473       0.583165       0.432766      -1.045813      -0.018265       0.025887      -0.018842       0.036861       0.012216       0.000751      -0.013807       0.015426       0.068821      -0.028971       0.001637       0.027335              9.708398      11.856498      -4.975739      -1.027030       9.883871      -0.614221       7.384824          -0.000015
          452              C      11.647537      -0.548095      15.947773       0.087109      31.513372 0.42120568E+03  0.98406341E+04                                 8.910252                            7.019874      -0.137769       1.976539                    0.999317      26.734886      77.030255       0.597560       0.438728      -1.048683       0.014174      -0.011822       0.001815       0.018546      -0.023431       0.018784      -0.002958      -0.005930      -0.046722      -0.029701      -0.006120       0.035820             10.350167      11.474717      -5.791989      -0.427141      11.731401      -1.609934       7.844382           0.000013
          453              C       6.273666      12.929705       3.110511       0.084721      32.041753 0.41324264E+03  0.95970044E+04                                 8.993998                            6.921366      -0.161508       1.967941                    0.999425      26.548567      75.963801       0.606688       0.434720      -1.052365      -0.010907      -0.000376      -0.002275       0.011148       0.016549      -0.003103       0.016529       0.039631      -0.062531      -0.034998      -0.001383       0.036381             10.830867      16.904582       3.824883       2.140810       8.467885      -1.033577       7.120132           0.000006
          454              C       8.139643      10.004015      22.472528       0.099295      36.218301 0.40087610E+03  0.92311476E+04                                 9.694165                            6.763032      -0.162801       1.965850                    0.999381      26.404381      75.013130       0.621665       0.427862      -1.057497      -0.002770       0.002552       0.022595       0.022907      -0.026999      -0.000289      -0.004298       0.003749       0.066196      -0.038281       0.015012       0.023270             12.548505      10.663401      -5.483215       3.963694      10.765926      -4.559808      16.216187          -0.000011
          455              C       7.186501      10.954514      22.823832      -0.180602      36.731788 0.47736888E+03  0.11536604E+05                                 9.720444                            7.389361       0.027876       1.969483                    0.999428      30.875188      91.232532       0.590869       0.428934      -1.051938      -0.000030      -0.007568      -0.005510       0.009361       0.017131      -0.004279      -0.001951      -0.003314       0.063186      -0.027813       0.005489       0.022324             11.299553      11.484204      -6.555548       2.444015      11.575749      -2.420530      10.838707           0.000016
          456              C       2.278531      19.829497      15.336649       0.081506      32.647492 0.42104405E+03  0.98163390E+04                                 9.104382                            6.975159      -0.108804       1.981697                    0.999508      26.686862      76.313439       0.606278       0.433323      -1.054035      -0.012255      -0.003629       0.004488       0.013546      -0.012884       0.003088       0.011963       0.043488      -0.076436      -0.032954      -0.005060       0.038014             11.225926      18.074370      -4.348117      -2.097732       8.073689      -0.977519       7.529721           0.000004
          457              C      11.743563       0.119071      14.732844      -0.159109      30.252171 0.44294829E+03  0.10487147E+05                                 8.430410                            7.055170       0.170002       2.023651                    0.999666      29.873870      86.851487       0.613915       0.421399      -1.058544      -0.025169       0.017801       0.006783       0.031565      -0.008642      -0.029862       0.008736       0.042571       0.016074      -0.026380      -0.018361       0.044740              8.900108       9.202164      -3.596811      -0.116037       9.620210      -2.013737       7.877951          -0.000016
          458              C       0.997005      13.884390      36.553994      -0.524103      27.495668 0.49315889E+03  0.11942231E+05                                 7.681793                            7.160731       0.199477       2.025250                    0.996837      32.399968      93.937338       0.648707       0.389905      -1.083943      -0.052760      -0.035559       0.036662       0.073432       0.011440      -0.013704       0.001069      -0.003696      -0.050701      -0.024239       0.002281       0.021958              8.089496       8.786697       0.692789      -1.045189       8.912524      -0.676358       6.569265           0.000007
          459              C       6.669623      13.915378       2.246887      -0.163032      31.586085 0.45678289E+03  0.10939348E+05                                 8.798712                            7.230203       0.000926       1.971055                    0.999113      30.348765      89.839270       0.595939       0.429163      -1.049756       0.026951       0.007338       0.013046       0.030828      -0.012876       0.007705       0.006174      -0.004910       0.053335      -0.024313       0.004218       0.020095              9.919146      14.443432       3.755204       0.391812       8.639052      -1.573595       6.674953          -0.000007
          460              C       7.137895      12.541299       4.124172      -0.162481      30.729593 0.44614706E+03  0.10567945E+05                                 8.503912                            7.057013       0.199427       2.032551                    0.999717      29.807909      86.307698       0.617730       0.418596      -1.061711       0.021110       0.022646       0.005483       0.031442       0.007743      -0.008171      -0.020959      -0.025289       0.049267      -0.023246      -0.011244       0.034489              9.254170      13.546687       1.608264       2.121018       7.039124      -1.107018       7.176700          -0.000009
          461              C       0.909279      15.467715      18.447160      -0.531606      28.620051 0.50082874E+03  0.12215483E+05                                 7.979581                            7.263988       0.038064       1.968125                    0.997238      33.051013      97.222564       0.635612       0.395087      -1.076778       0.050813      -0.034866       0.007441       0.062072      -0.005923       0.005090      -0.010154       0.005988      -0.055588      -0.022394       0.003819       0.018576              8.654856      10.527188      -2.085755      -0.565722       9.221555       0.366458       6.215825           0.000007
          462              C       3.122607      20.148569      14.293713      -0.171582      30.813211 0.44493939E+03  0.10527161E+05                                 8.499992                            7.024185       0.287205       2.058051                    0.999805      29.861883      86.279051       0.622549       0.415836      -1.063978       0.026814      -0.017156      -0.002635       0.031942      -0.010902       0.006691      -0.016669      -0.017986       0.062684      -0.024613      -0.007580       0.032193              9.408938      14.178682      -2.100220      -2.183328       6.517696      -0.889651       7.530436          -0.000007
          463              C      11.251580      13.336791      15.472048      -0.091086      28.994776 0.38700161E+03  0.88412481E+04                                 8.182708                            6.549241       0.357302       2.104856                    0.999830      28.011748      79.491219       0.645067       0.415624      -1.064267      -0.016484      -0.013010      -0.005332       0.021666       0.010971      -0.004063      -0.006877      -0.000870      -0.021614      -0.010635      -0.006448       0.017084              9.222432      12.236734       0.250175      -1.334841      10.843852      -1.382941       4.586710          -0.000006
          464              C       2.723093      18.976090      16.328353      -0.164917      32.156409 0.47659272E+03  0.11536220E+05                                 8.935211                            7.405007      -0.046913       1.952788                    0.998878      30.728163      91.466307       0.586483       0.431454      -1.048299       0.026176      -0.009345      -0.015135       0.031648       0.010520      -0.014367       0.001799      -0.014125       0.043694      -0.024717       0.003927       0.020790             10.143390      15.133242      -3.930410      -0.211174       8.202575      -1.492281       7.094353          -0.000007
          465              C      11.427034      17.271363      21.418613      -0.537484      27.376645 0.46051531E+03  0.11038777E+05                                 7.773298                            6.971128      -0.070017       1.932576                    0.997575      33.105627      97.685421       0.645708       0.395725      -1.072467      -0.025206       0.051906       0.036607       0.068335      -0.014265      -0.001360       0.005961       0.030641       0.019007      -0.024924       0.006154       0.018770              8.332460       7.045128      -0.460584      -0.359855      10.767658       2.018640       7.184595           0.000005
          466              C       5.369129       8.850544      16.375926      -0.144745      30.550764 0.47551645E+03  0.11539090E+05                                 8.707221                            7.468006      -0.277821       1.884077                    0.997765      30.819361      92.780143       0.573885       0.439820      -1.040076      -0.012537      -0.026635      -0.016747       0.033869      -0.010420       0.018620       0.004651       0.021228       0.050717      -0.026851      -0.002797       0.029648              9.560342       8.569256       4.199558      -0.920530      12.571407      -0.211606       7.540363          -0.000003
          467              C      10.869849       1.105094      14.344945      -0.080701      27.909379 0.39378184E+03  0.90147847E+04                                 7.893555                            6.582225       0.208920       2.043526                    0.999764      28.281054      79.744438       0.648463       0.412592      -1.068642      -0.000315      -0.015993       0.024816       0.029525      -0.007870      -0.009771      -0.029342       0.002703       0.064207      -0.034595      -0.004292       0.038887              8.326685       9.076845      -3.035145      -0.993914       8.413418      -1.265680       7.489792           0.000015
          468              C       4.414802      19.620461      14.301032      -0.061513      28.003381 0.41494818E+03  0.96789175E+04                                 8.094346                            6.876605       0.064367       2.003127                    0.999595      28.758412      83.374835       0.614452       0.427352      -1.053337      -0.032211      -0.011826       0.017845       0.038677       0.005074      -0.020557      -0.008990       0.021873       0.053827      -0.021949      -0.012024       0.033972              8.707658      12.371873      -2.102746      -0.929364       6.473627      -1.260455       7.277476           0.000007
          469              C       1.828041       8.260526       2.821417      -0.096988      27.530329 0.41999976E+03  0.98211887E+04                                 7.968665                            6.910212       0.121662       2.020499                    0.999442      28.966803      83.937268       0.614365       0.426349      -1.054519       0.014298       0.027030      -0.001453       0.030613       0.022686      -0.007478      -0.011394      -0.000247      -0.019306      -0.020222      -0.010500       0.030721              8.272296       8.966956       2.528012       1.399365       8.412117      -0.891137       7.437815          -0.000014
          470              C       8.936299      12.932515      15.951433      -0.163074      34.678593 0.45671531E+03  0.10950609E+05                                 9.396776                            7.248692      -0.151109       1.919148                    0.998595      30.663639      91.185651       0.592118       0.431425      -1.047106       0.030270       0.003805      -0.012617       0.033014      -0.020555       0.012654       0.001386       0.040688      -0.009884      -0.028884      -0.005075       0.033958             11.037955      13.576022       2.414661      -1.369020      14.663393      -1.732778       4.874449          -0.000005
          471              C       5.396396      12.896811      23.910682      -0.541366      26.881990 0.45383178E+03  0.10808444E+05                                 7.667529                            6.972306       0.029251       1.952577                    0.998510      33.289773      97.016368       0.640249       0.401688      -1.071473      -0.003150      -0.002149      -0.065240       0.065352       0.011317       0.006408      -0.005225       0.003210       0.051009      -0.021652       0.002812       0.018840              7.755137       6.505817      -0.421487      -0.306588       6.954520       0.619097       9.805073           0.000004
          472              C       8.393340      13.131364       4.201020      -0.066506      27.558070 0.40051105E+03  0.92389071E+04                                 7.943470                            6.717442       0.112680       2.018534                    0.999705      28.440119      81.391766       0.628457       0.422498      -1.058741      -0.029078       0.012281      -0.016964       0.035835      -0.005525       0.020553      -0.009911       0.026217       0.045203      -0.023211      -0.010513       0.033724              8.417844      11.462827       1.739455       0.974184       6.956704      -1.583362       6.834000           0.000008
          473              C       3.011170      12.040146      31.701597      -0.534682      25.693584 0.42749527E+03  0.10029963E+05                                 7.403166                            6.739578       0.023774       1.957089                    0.998729      32.632723      94.385812       0.655198       0.398442      -1.073672      -0.007862      -0.010430       0.055101       0.056628       0.010713      -0.004909       0.003942       0.003278       0.047463      -0.019825       0.002837       0.016988              7.464068       6.555065      -0.464939       0.152916       7.414095      -0.761918       8.423042           0.000005
          474              C       9.970055      13.777675      15.655019      -0.073650      31.603145 0.40388953E+03  0.93636240E+04                                 8.776005                            6.768282       0.041527       1.995422                    0.999593      28.752711      83.280222       0.621154       0.425330      -1.053904       0.002615      -0.036587       0.003573       0.036854       0.002568      -0.001779      -0.007251      -0.037660      -0.032859      -0.014350      -0.011598       0.025949             10.183122      13.430593       0.322375      -1.313731      12.546391      -1.094006       4.572383           0.000005
          475              C       0.091284      19.746794      33.952143      -0.166979      37.138917 0.51965969E+03  0.12857343E+05                                 9.900986                            7.781371      -0.184458       1.899347                    0.998881      31.585526      95.142168       0.566565       0.436943      -1.044695      -0.004587      -0.006269       0.018799       0.020341       0.007431      -0.000887       0.000682      -0.024703      -0.088442      -0.029520       0.000362       0.029158             11.457492       9.614845       3.264073      -2.867275       8.726749      -2.265201      16.030882           0.000021
          476              C       8.274790      19.855002       3.399606      -0.074456      42.240025 0.48857176E+03  0.11785724E+05                                10.559737                            7.389575      -0.000282       1.987723                    0.999505      28.689203      82.610214       0.605810       0.419123      -1.066147       0.006889       0.000633       0.038633       0.039247       0.046350      -0.011535      -0.013944      -0.017062       0.028387      -0.051860       0.001463       0.050397             13.610873      12.664680       8.186535      -1.351284      16.216049      -3.048072      11.951891          -0.000010
          477              C      11.266992      19.130953      35.013376      -0.065805      39.084315 0.47867287E+03  0.11507379E+05                                10.010662                            7.334303      -0.095890       1.958522                    0.999366      28.685618      82.913595       0.604586       0.421415      -1.062901       0.018828       0.020446      -0.004267       0.028120       0.021329      -0.004313       0.002665      -0.006374       0.131612      -0.043787      -0.000384       0.044171             11.627125       9.489674       3.957175      -1.867667       9.124447      -1.594381      16.267253          -0.000013
          478              C      11.693772      19.348961      32.620113       0.081322      37.781058 0.43134961E+03  0.10103869E+05                                 9.929523                            6.996976      -0.182280       1.952833                    0.999331      26.919917      76.819376       0.614363       0.425621      -1.060209      -0.002371      -0.012573      -0.013951       0.018930       0.031799      -0.003246       0.000494      -0.002254       0.079152      -0.045111       0.018192       0.026919             12.730194      10.965263       5.253989      -4.659750      10.881709      -4.144382      16.343609          -0.000016
          479              C       8.824862      14.059356       3.282504      -0.094844      27.344826 0.40753647E+03  0.94500069E+04                                 7.912305                            6.778373       0.190746       2.045572                    0.999669      28.623909      82.360966       0.624777       0.422781      -1.057658      -0.020689      -0.007574       0.005104       0.022615       0.013757       0.010831       0.000543       0.028098      -0.034673      -0.017529      -0.010573       0.028103              8.363900      11.463998       1.668767       0.669362       7.067417      -1.843347       6.560286          -0.000008
          480              C       7.853937      16.658548      33.450802      -0.541556      26.597531 0.45774393E+03  0.10957275E+05                                 7.602384                            6.949567      -0.043525       1.940340                    0.997139      33.184367      97.893533       0.646699       0.395662      -1.072366       0.060420      -0.024674      -0.015866       0.067165      -0.019224      -0.009957      -0.004713       0.016450       0.026363      -0.027779       0.007746       0.020033              7.882490       9.785320      -0.444267      -0.684902       7.649983      -0.105007       6.212166           0.000006
          481              C       4.021216      18.466605      16.310056      -0.072142      29.388025 0.43371085E+03  0.10220117E+05                                 8.361584                            7.029623       0.187857       2.044135                    0.999397      28.855542      83.844165       0.608353       0.427263      -1.054312      -0.022289       0.011152      -0.028622       0.037953      -0.009556       0.007185      -0.013548      -0.008847       0.025796      -0.014952      -0.007815       0.022768              9.244914      13.336350      -2.377276      -0.878517       7.384834      -1.570369       7.013557           0.000008
          482              C       9.133092       1.417991       1.961452      -0.147113      31.192751 0.47388895E+03  0.11457957E+05                                 8.767811                            7.414822      -0.120771       1.933388                    0.998392      30.519958      90.886125       0.582263       0.435067      -1.045798      -0.011689       0.023435       0.008128       0.027421       0.000738      -0.015197       0.006534       0.028903       0.081297      -0.029006      -0.005566       0.034572              9.686428       8.250753      -4.644338       0.523722      12.797672      -0.974465       8.010860          -0.000004
          483              C       7.930995      14.451328       2.331054      -0.075677      29.180800 0.41558416E+03  0.96956280E+04                                 8.312552                            6.875461       0.210674       2.051674                    0.999593      28.672014      83.080988       0.615479       0.426556      -1.054028      -0.022672      -0.021992       0.024881       0.040209       0.006847      -0.007889      -0.013312      -0.022538       0.024030      -0.018088      -0.005655       0.023742              9.168574      13.043811       2.424679       0.899279       7.765257      -1.689240       6.696653           0.000008
          484              C       8.387412       2.590917       2.041959      -0.074652      28.424452 0.43125625E+03  0.10131423E+05                                 8.132774                            6.997416       0.179556       2.041833                    0.999716      28.666282      82.728304       0.612350       0.425766      -1.056950       0.002995      -0.020982       0.023736       0.031822      -0.013602       0.009611      -0.009020      -0.006863       0.068947      -0.025617      -0.003759       0.029376              8.684185       7.303967      -3.377464       0.593435      10.954872      -0.140617       7.793715           0.000005
          485              C       4.915083      18.821470      15.307374      -0.096349      28.256799 0.43961431E+03  0.10407138E+05                                 8.174606                            7.106910       0.032347       1.994866                    0.998763      29.184348      85.338792       0.600517       0.430845      -1.050815      -0.021019      -0.000238      -0.005335       0.021687      -0.010174      -0.005012      -0.003667       0.023293      -0.037349      -0.016480      -0.005554       0.022034              8.704517      12.407151      -1.677110      -0.682593       6.571374      -1.624230       7.135026          -0.000008
          486              C       9.430653       1.488469       4.325440      -0.152348      30.593962 0.44728720E+03  0.10619991E+05                                 8.503777                            7.093032       0.113773       2.000739                    0.999670      30.138170      87.859959       0.611589       0.421802      -1.057865      -0.033768       0.022605      -0.008742       0.041565      -0.002802       0.020745      -0.023270       0.004112       0.084257      -0.028977      -0.016266       0.045242              9.018134       6.751965      -3.486277      -0.386162      11.460280       1.109749       8.842158          -0.000006
          487              C      11.229056      18.152684      23.581333      -0.537321      26.008755 0.42940343E+03  0.10101555E+05                                 7.492507                            6.766892       0.009792       1.949879                    0.998790      32.917538      95.818756       0.651087       0.399893      -1.071040      -0.009678       0.003818      -0.054956       0.055932      -0.011946       0.008083       0.008259       0.005586       0.027268      -0.021184       0.007518       0.013666              7.616318       6.406050       0.382499       0.004251       7.063440      -0.479307       9.379463           0.000004
          488              C       2.829788       8.507249       3.725294      -0.074748      27.842678 0.39522864E+03  0.90596535E+04                                 7.904514                            6.608554       0.223796       2.051414                    0.999805      28.185161      79.624573       0.644833       0.414377      -1.067083       0.002354       0.023909      -0.019073       0.030675       0.005752       0.005373      -0.024786       0.004228       0.058693      -0.028345      -0.004939       0.033284              8.384249       8.951629       3.048364       1.011347       8.697975      -1.153206       7.503144           0.000015
          489              C      11.448373      12.008679      15.764802      -0.068073      31.075376 0.42112657E+03  0.98725892E+04                                 8.733728                            6.959580      -0.008492       1.979670                    0.999495      28.962578      84.546810       0.605763       0.431305      -1.049511      -0.038065       0.006712       0.003579       0.038818      -0.005133      -0.008048       0.002582       0.041079      -0.033029      -0.016337      -0.012090       0.028426              9.953007      13.017171       0.346920      -0.769989      12.239991      -1.454396       4.601860           0.000005
          490              C       0.921133      20.604258       2.353010      -0.177415      34.156510 0.45932096E+03  0.11024600E+05                                 9.272684                            7.247218      -0.061435       1.943589                    0.999284      30.770765      91.439313       0.595116       0.428803      -1.049099       0.037157       0.004524       0.008209       0.038321       0.022500       0.002098       0.002827       0.029640       0.031984      -0.032325       0.009851       0.022475             10.707485      12.552693      -3.093309       2.739862      14.029573      -1.147839       5.540189          -0.000009
          491              C       5.247023       7.600507      13.927771      -0.091265      27.689304 0.40042782E+03  0.92133045E+04                                 7.868976                            6.662543       0.142842       2.021279                    0.999803      28.552089      80.939659       0.640365       0.415707      -1.065716      -0.008217       0.027069       0.015486       0.032250       0.020001      -0.002194       0.015531      -0.024029       0.092224      -0.040055       0.002826       0.037229              8.154148       6.405938       2.610646      -0.671483       9.356145       0.497409       8.700359           0.000003
          492              C      11.115248      18.843206      14.945091       0.074578      33.520762 0.36829977E+03  0.83830864E+04                                 9.413457                            6.626478      -0.082218       1.989952                    0.998198      27.109712      79.004242       0.601878       0.447090      -1.035970       0.000788      -0.002460       0.027308       0.027430      -0.051241       0.013830      -0.022987      -0.008341      -0.058911      -0.043309      -0.025729       0.069037             12.310768      16.481312       7.536008       2.182325      11.290125       2.582407       9.160865           0.000021
          493              C       5.340678      12.582140      15.113424       0.061903      31.324959 0.35214824E+03  0.79051206E+04                                 8.882184                            6.402215       0.150925       2.066182                    0.998946      26.715508      76.651553       0.625111       0.436482      -1.044973      -0.001944      -0.007398       0.021143       0.022485       0.052176      -0.005110      -0.003805       0.002558      -0.050071      -0.043873      -0.017177       0.061050             11.378885      12.276189      -7.276646       2.158246      13.615078      -2.041257       8.245388          -0.000004
          494              C       9.698576       0.803590      16.383245      -0.073957      28.575365 0.44013187E+03  0.10432657E+05                                 8.269774                            7.148621      -0.012303       1.979930                    0.999021      29.172795      85.632518       0.593473       0.435405      -1.047029       0.023413      -0.019925      -0.015326       0.034352      -0.013433      -0.018575       0.006376       0.032473       0.005883      -0.022059      -0.010596       0.032655              8.809547       9.905652      -3.431927      -0.891240       8.901607      -0.943616       7.621380           0.000015
          495              C       9.799343       1.427621      15.157338      -0.091124      27.165155 0.41433966E+03  0.96426514E+04                                 7.856272                            6.831327       0.169309       2.035891                    0.999643      28.754853      82.748813       0.623134       0.422362      -1.058464       0.014306      -0.022974       0.001176       0.027090      -0.020634       0.006524      -0.013248      -0.004148      -0.022576      -0.019271      -0.010664       0.029935              8.114225       9.162569      -2.705815      -1.137104       7.869600      -0.800066       7.310506          -0.000014
          496              C       4.666128       7.651421      16.277122      -0.070608      27.081794 0.41393726E+03  0.96452606E+04                                 7.920272                            6.899663       0.162775       2.046558                    0.999333      28.315077      81.930368       0.609501       0.431273      -1.051391       0.010477       0.014320      -0.009665       0.020205       0.007382      -0.002040      -0.016653      -0.004512       0.013573      -0.016233      -0.004484       0.020717              8.368098       7.165750       2.765174      -0.755213      10.243296      -0.068471       7.695246           0.000004
          497              C       4.631749       7.093464      15.043895      -0.089438      26.769709 0.40752292E+03  0.94579561E+04                                 7.790092                            6.790046       0.146358       2.025014                    0.999764      28.852935      83.295985       0.622066       0.424253      -1.055808       0.008590       0.040433       0.003633       0.041495       0.023935       0.006071       0.001033      -0.023265      -0.047550      -0.022187      -0.012684       0.034871              7.970646       6.323764       2.306069      -0.908610       9.251401       0.068012       8.336772          -0.000003
          498              C       8.247523       3.239827       3.271526      -0.096821      28.342118 0.43493734E+03  0.10237919E+05                                 8.085901                            7.000649       0.145437       2.020251                    0.999760      29.164411      84.202071       0.615800       0.422553      -1.059131       0.008798      -0.034175      -0.002790       0.035399      -0.026091      -0.000500       0.004303      -0.028539      -0.037606      -0.023755      -0.012572       0.036327              8.428409       6.000566      -2.419797       0.634300      10.864507      -0.420212       8.420155          -0.000002
          499              C       8.721723       2.684897       4.453520      -0.080688      27.925044 0.40292426E+03  0.92848725E+04                                 7.934730                            6.688385       0.110816       2.014414                    0.999703      28.462785      80.739785       0.638415       0.416342      -1.065342      -0.007449      -0.025085      -0.012099       0.028829      -0.018767      -0.002955       0.013927      -0.021912       0.082314      -0.035774       0.001162       0.034612              8.321511       6.049939      -2.750743       0.328423      10.242675      -0.010537       8.671920           0.000004
          500              C      11.542028      19.036292       7.194429       0.678046      24.952098 0.23672142E+03  0.48337568E+04                                 7.876382                            5.455457      -0.211751       1.987877                    0.998969      21.642448      60.115168       0.636213       0.471472      -1.020344      -0.000920       0.028818       0.031694       0.042846       0.046548      -0.009874      -0.056793      -0.032615      -0.119046      -0.072907      -0.017861       0.090768              9.882450       8.332082      -3.068847      -0.332513       7.551629       3.705470      13.763638           0.000001
          501              C       3.101268      20.203864       3.395946      -0.093186      27.652386 0.37609687E+03  0.85218792E+04                                 7.879386                            6.439395       0.423854       2.130670                    0.999808      27.666958      77.920024       0.653806       0.413449      -1.066798      -0.001524       0.001017       0.000224       0.001846      -0.002770       0.007827       0.004779       0.000785      -0.007075      -0.011008       0.003221       0.007787              8.595305      10.698106      -1.421876       2.251744      10.118027      -0.400985       4.969781          -0.000005
          502              C       1.952518      19.820647       2.788482      -0.074789      31.203152 0.41248551E+03  0.96192148E+04                                 8.689662                            6.839802       0.072060       2.001568                    0.999723      28.975312      84.338352       0.617541       0.425314      -1.053276      -0.001424       0.051036       0.015241       0.053282       0.003315      -0.002741      -0.005679      -0.060308      -0.059901      -0.022855      -0.018022       0.040877              9.815875      12.267316      -1.184753       2.791305      11.750593      -0.331483       5.429716           0.000008
          503              C       2.807264      14.542145      17.093173      -0.037812      35.520531 0.45730061E+03  0.10841476E+05                                 9.398559                            7.164959      -0.006812       2.013469                    0.998283      27.436240      78.107813       0.613709       0.420976      -1.065854      -0.016682       0.008267       0.018131       0.025988       0.009840       0.015522      -0.000270      -0.011448      -0.000224      -0.020981       0.004131       0.016850             10.967467      11.148894      -4.448678      -1.108928       9.894073      -2.088334      11.859434          -0.000005
          504              C       3.019468      21.565632       3.494751      -0.067518      29.652640 0.40627858E+03  0.94370852E+04                                 8.405458                            6.796111      -0.042496       1.964364                    0.999642      28.937128      84.016143       0.618534       0.426313      -1.052830      -0.050168      -0.013273      -0.013060       0.053512       0.018371       0.023041      -0.002331       0.036378       0.033815      -0.034654      -0.002654       0.037308              9.200390      10.084745      -0.566459       3.119313      11.522118      -0.450260       5.994306           0.000008
          505              C       4.801275      17.469690       0.764820      -0.534224      28.536031 0.48806726E+03  0.11831917E+05                                 7.949814                            7.151464       0.075698       1.980127                    0.997806      32.899548      96.596264       0.642968       0.392954      -1.077848       0.042525       0.038289      -0.013838       0.058872      -0.000306      -0.013361      -0.010839      -0.001428      -0.033351      -0.022029       0.005981       0.016048              8.687808      10.426377       2.400994       0.241926       9.461408       0.173292       6.175640           0.000008
          506              C       2.116117      22.376428       2.839714      -0.162517      34.105790 0.44139454E+03  0.10470029E+05                                 9.200751                            7.064136       0.056097       1.987123                    0.999407      30.103863      88.395473       0.609064       0.423958      -1.054031       0.030351      -0.047790      -0.014562       0.058456       0.003374      -0.006829      -0.001577      -0.059575       0.030904      -0.036106       0.011005       0.025101             10.690117      15.502029       0.638661       3.432003      10.654239      -1.487593       5.914082          -0.000012
          507              C       7.671370       4.701610      34.336383       0.259393      30.833896 0.36696130E+03  0.83014995E+04                                 8.793836                            6.609302       0.074881       2.046124                    0.999738      25.618701      73.169758       0.606523       0.446398      -1.041805       0.026095       0.020896       0.067576       0.075393      -0.020915       0.001483       0.009539      -0.008926       0.002369      -0.023932       0.000944       0.022988             10.649826      11.199273       5.612745       0.435833      10.576370       1.617619      10.173834           0.000015
          508              C       6.885384       3.359271      31.906525       0.085984      37.941926 0.39634985E+03  0.90579290E+04                                 9.825338                            6.626286      -0.030085       2.002813                    0.999286      26.153810      72.880551       0.645153       0.415425      -1.070396      -0.013151      -0.014827       0.005013       0.020443       0.033668      -0.007416       0.006497       0.004571       0.056615      -0.044695       0.020159       0.024537             12.795679       9.734477       5.377812       2.143086      12.353989       5.636731      16.298571          -0.000022
          509              C       9.280094       5.956192      32.949461       0.078752      32.253912 0.33708745E+03  0.75183964E+04                                 9.171501                            6.339719      -0.063095       2.003615                    0.998219      26.592058      77.172727       0.614179       0.447125      -1.034056       0.000494      -0.002303       0.029067       0.029162      -0.055335       0.005526      -0.018710      -0.009733      -0.065281      -0.047807      -0.022001       0.069808             12.062749      13.581931       7.603870       2.707834      12.971758       3.839103       9.634557           0.000013
          510              C      10.797534       8.675017      34.662072       0.009487      30.579711 0.42748073E+03  0.10073549E+05                                 8.900881                            7.130490      -0.467517       1.867029                    0.997435      28.029510      82.419438       0.582756       0.446019      -1.039257      -0.031750      -0.039134       0.038056       0.063149       0.012977      -0.009879      -0.013264      -0.022735       0.141906      -0.041056      -0.010858       0.051914             10.666909       9.731125      -2.355229       0.185654      13.573563       1.237552       8.696038           0.000002
          511              C       7.872905       4.343796      31.888228      -0.166328      40.298656 0.49261061E+03  0.11993440E+05                                10.370470                            7.495859      -0.011198       1.956471                    0.999504      30.880731      91.452292       0.588160       0.427731      -1.053153       0.009495       0.014876       0.016060       0.023861      -0.030245      -0.009150      -0.020108      -0.001382       0.025450      -0.042904       0.012691       0.030213             13.067273      12.232732       7.115227       2.629790      13.935471       4.667235      13.033615           0.000027
          512              C       6.624574       3.698462      34.380296      -0.052001      37.949170 0.48486175E+03  0.11637812E+05                                 9.769927                            7.341413      -0.025352       1.999242                    0.998194      27.860971      79.218159       0.612181       0.416843      -1.070918      -0.006812      -0.022781       0.018731       0.030270      -0.011022       0.011322       0.010004      -0.001460       0.016743      -0.022083       0.008231       0.013852             11.649160      11.425813       5.163776      -1.084762      10.851538       1.464879      12.670130          -0.000029
          513              C      10.911342      11.103395       1.672357      -0.068831      39.171579 0.48341318E+03  0.11659318E+05                                10.058568                            7.388671      -0.147860       1.941470                    0.999344      28.827167      83.676969       0.599661       0.423492      -1.060747       0.023158       0.019821       0.002691       0.030601       0.023827       0.021593      -0.010258      -0.000174       0.121698      -0.049805       0.002254       0.047552             11.720557      10.047448       3.579474       3.243402       9.325688      -0.465737      15.788535          -0.000005
          514              C       9.954644      10.039291       1.873625       0.270425      29.147070 0.37011685E+03  0.84004601E+04                                 8.496598                            6.682203      -0.000674       2.024910                    0.999647      25.634069      73.609461       0.596500       0.452409      -1.037136      -0.052762      -0.027485      -0.044797       0.074471      -0.020488       0.000859       0.014058       0.005277      -0.046893      -0.026234      -0.003975       0.030210              9.528493       9.013824       3.672177       2.207914       8.623157      -0.027056      10.948497           0.000005
          515              C      11.693772      11.560976       2.759206      -0.165816      36.833882 0.50060825E+03  0.12275988E+05                                 9.829042                            7.621810      -0.140092       1.914655                    0.999043      31.352858      94.149509       0.573982       0.435161      -1.045326      -0.011213      -0.008526      -0.023907       0.027748       0.007576      -0.005337       0.008793      -0.011362      -0.114293      -0.040062       0.011069       0.028993             11.437316       9.915750       2.678323       4.248594       8.469538       0.354595      15.926661           0.000013
          516              C       5.909718       3.343551      35.661095       0.300077      22.907568 0.32737348E+03  0.72282307E+04                                 7.903853                            6.765731      -0.602446       1.860978                    0.995872      24.356228      69.685424       0.529054       0.524345      -0.996475      -0.017134      -0.003696       0.041277       0.044845       0.005242       0.013526       0.009151       0.001860      -0.031184      -0.019369      -0.000047       0.019416              8.909075       9.542653       0.360344      -0.929159       9.688364       0.312295       7.496206          -0.000008
          517              C      10.665943       9.965781       4.186382      -0.175331      36.830203 0.48384760E+03  0.11736499E+05                                 9.768986                            7.460732      -0.071306       1.937474                    0.999251      31.001875      91.874831       0.585316       0.431405      -1.050084       0.014508       0.016250      -0.001283       0.021822      -0.013033      -0.012092      -0.008667      -0.002796       0.042556      -0.025695       0.005855       0.019840             11.534908      12.850145       6.261578       4.015408      10.831735       2.359676      10.922844           0.000016
          518              C       9.876401       9.457920       3.216634      -0.047455      37.699596 0.48982905E+03  0.11792329E+05                                 9.767064                            7.405076      -0.127309       1.968816                    0.997215      27.931888      79.655643       0.606046       0.419803      -1.068545      -0.006695      -0.016249       0.009231       0.019851      -0.008274       0.003752       0.010042       0.015643      -0.019785      -0.018079       0.003379       0.014700             11.429446      11.385626       5.901444       2.455128      11.851703       0.482412      11.051008          -0.000017
          519              C      10.865107       7.577160      33.564244       0.019854      30.286745 0.38987386E+03  0.90066591E+04                                 8.868388                            6.810245      -0.543465       1.844837                    0.997493      27.760205      81.659061       0.594339       0.446100      -1.035933      -0.030105      -0.042972       0.040011       0.065983       0.034803      -0.000473      -0.000675      -0.029372       0.031551      -0.043033       0.010486       0.032547             11.200006      14.300064      -0.903411      -0.679608      11.556719       2.477646       7.743234           0.000002
          520              C       8.259379       5.031939      33.070222      -0.068277      41.526584 0.46847856E+03  0.11179297E+05                                10.403113                            7.206487       0.048918       2.004461                    0.999308      28.364977      81.147941       0.617437       0.415708      -1.068683       0.010045      -0.002770      -0.028247       0.030108       0.039159       0.012211       0.017862      -0.004943       0.022076      -0.043163      -0.003933       0.047096             13.526765      13.970850       8.015727       1.609515      14.162327       3.476171      12.447118          -0.000013
          521              C       4.057967       1.858646      21.378360      -0.069598      41.315554 0.48480468E+03  0.11663833E+05                                10.370010                            7.327092      -0.005904       1.982359                    0.999281      28.681549      82.284621       0.613061       0.415267      -1.069384       0.004321       0.000766       0.030260       0.030577      -0.038944      -0.012971       0.012667       0.035873       0.006359      -0.044252      -0.004365       0.048617             13.304794      17.271315      -7.455574      -1.940915      10.858158       0.986903      11.784908          -0.000016
          522              C       3.595622       2.122639      20.075604       0.250382      30.298740 0.35738629E+03  0.80435259E+04                                 8.683808                            6.516197       0.062925       2.039878                    0.999724      25.709163      73.595043       0.610824       0.445535      -1.040768       0.035960      -0.016919      -0.064839       0.076049       0.018650      -0.015897       0.000642       0.001562       0.007964      -0.025244       0.001269       0.023975             10.530770      12.414614      -5.575151      -0.753687       9.330380       0.615425       9.847318           0.000011
          523              C       2.455170       2.959679      19.892633      -0.048309      36.631226 0.47974824E+03  0.11508625E+05                                 9.622672                            7.368604      -0.113961       1.974511                    0.997619      27.848968      79.704193       0.601600       0.424413      -1.063885      -0.016818       0.019273      -0.014301       0.029305       0.017417      -0.014901       0.013384      -0.010967      -0.000239      -0.031072       0.012290       0.018782             11.392378      12.665252      -5.151903      -0.368094       9.553793      -0.581868      11.958091          -0.000026
          524              C       3.334811       2.305180      22.534738      -0.183254      38.190043 0.49516012E+03  0.12078542E+05                                10.012815                            7.523680      -0.071242       1.937781                    0.998942      31.142930      92.503367       0.585721       0.428693      -1.051912       0.015535      -0.009040      -0.008327       0.019809       0.027280       0.004632      -0.001272      -0.009968       0.042224      -0.035158       0.013886       0.021272             12.298647      16.155285      -5.594220      -3.442455       8.883373       1.633620      11.857284           0.000030
          525              C       2.141013       2.994864      22.337129       0.094055      36.069752 0.39855890E+03  0.91333647E+04                                 9.529648                            6.669894      -0.057506       1.992885                    0.999268      26.255483      73.586878       0.638545       0.418578      -1.066938      -0.016869       0.000796       0.001942       0.016999      -0.029411      -0.010416      -0.007004      -0.000155       0.045357      -0.039742       0.016804       0.022938             12.055030      13.829514      -3.349741      -4.706690       7.000512      -0.020303      15.335064          -0.000021
          526              C       2.084109       9.286187      20.174409       0.021942      30.455482 0.41440404E+03  0.96804191E+04                                 8.808564                            6.957562      -0.441932       1.880740                    0.997193      27.508085      80.277904       0.598569       0.438048      -1.044970      -0.032671      -0.034270      -0.042785       0.063815       0.021930       0.008442       0.006763       0.012251       0.089884      -0.037752       0.003389       0.034362             10.685066      15.017214      -2.422741      -0.285952       9.108306      -0.497583       7.929679           0.000004
          527              C       2.084109       9.547331      17.792123       0.062786      29.777468 0.36265310E+03  0.82095169E+04                                 8.572991                            6.528178       0.093395       2.045209                    0.998424      26.969660      77.970496       0.613983       0.440680      -1.041391      -0.017483      -0.021512       0.006899       0.028566      -0.031610       0.004491       0.002284      -0.023351      -0.134355      -0.045518      -0.010577       0.056095              9.599988       7.589010       2.113807      -1.151529       6.690263      -2.176357      14.520691           0.000002
          528              C       7.840897       2.519041      24.906045       0.640180      24.066494 0.25135460E+03  0.52284071E+04                                 7.768376                            5.664119      -0.179180       1.992089                    0.999610      22.479699      63.747141       0.615197       0.478640      -1.012943      -0.024797      -0.022412       0.032352       0.046517      -0.051375      -0.006120       0.048822      -0.025804      -0.037221      -0.063925      -0.015761       0.079686              9.457839       8.816754       3.024837      -0.022507       7.147335      -2.973960      12.409428          -0.000004
          529              C       0.505023       8.160774      14.681612      -0.042375      37.172192 0.46622819E+03  0.11103337E+05                                 9.675994                            7.222459      -0.146676       1.965522                    0.997627      27.665878      78.862612       0.612983       0.419569      -1.067068      -0.013361      -0.013103      -0.021641       0.028610      -0.003227      -0.014064      -0.016710       0.002707      -0.042951      -0.028925       0.010520       0.018405             11.195515      10.615852       5.869150      -0.780532      11.425310      -0.442830      11.545383          -0.000008
          530              C       0.738566       8.404885      16.042918       0.253674      29.413278 0.35853984E+03  0.80949537E+04                                 8.563861                            6.580161      -0.030680       2.014246                    0.999633      25.799610      74.539218       0.599049       0.452863      -1.034103      -0.042053      -0.042729       0.045068       0.075002      -0.008204      -0.004852      -0.020851      -0.019476      -0.057294      -0.030271       0.000758       0.029513              9.712672       9.138730       3.918193      -1.036201       8.520700      -0.862899      11.478584           0.000002
          531              C       1.722532       9.330092      16.441796      -0.053191      38.154898 0.47361982E+03  0.11368861E+05                                 9.900737                            7.319541      -0.171112       1.940268                    0.999261      28.491573      82.602172       0.601520       0.424198      -1.059928       0.017917       0.021008       0.005134       0.028084       0.015086      -0.006574      -0.010436      -0.002147       0.121499      -0.035449      -0.008133       0.043581             11.607988      10.424294       4.069510      -1.090726       9.153496      -2.107443      15.246173          -0.000001
          532              C       4.376866       1.826462       1.815075       0.266465      29.251591 0.36612561E+03  0.82897063E+04                                 8.507942                            6.644751       0.002515       2.027221                    0.999537      25.622151      73.553376       0.598189       0.452229      -1.036948      -0.035790       0.039650      -0.051758       0.074377       0.015595      -0.008479      -0.016951      -0.007017      -0.050351      -0.024703      -0.006841       0.031543              9.504242       8.397997      -3.662262       1.661268       8.727171      -0.696696      11.387557           0.000010
          533              C       3.211519      -1.054853      32.986055       0.069871      31.068565 0.33457280E+03  0.74451924E+04                                 8.879018                            6.278542       0.025385       2.027291                    0.998670      26.733256      77.386097       0.622963       0.441833      -1.037579      -0.007878      -0.004273       0.025856       0.027365       0.057947      -0.009201       0.004514       0.022540      -0.053278      -0.052661      -0.015462       0.068123             11.371005      11.045989      -7.046500       2.328732      14.129846      -2.835974       8.937180           0.000015
          534              C       4.549949      -2.963444      33.476418       0.020019      30.083007 0.40142259E+03  0.92935489E+04                                 8.622427                            6.744721      -0.414478       1.886897                    0.997568      27.372008      79.264131       0.622542       0.424969      -1.053973      -0.036517       0.032224       0.036383       0.060792      -0.030053       0.003341       0.002906       0.005966       0.035135      -0.036457       0.012091       0.024367             10.490315      11.765837       1.843224       1.787734      12.749487       0.466760       6.955621           0.000003
          535              C       6.843892      -0.600082      21.231983       0.021926      30.223682 0.39651555E+03  0.91844158E+04                                 8.804407                            6.819470      -0.487171       1.862456                    0.997698      27.693960      81.154731       0.601233       0.439817      -1.041247      -0.029956       0.036694      -0.044396       0.064922      -0.032171       0.005769      -0.001698      -0.026310       0.029241      -0.039929       0.009025       0.030905             11.133334      14.852716       1.335786       0.897387      11.183710       1.970972       7.363574           0.000004
          536              C       6.057905      -0.213894      16.229549       0.261854      29.692984 0.37514022E+03  0.85414891E+04                                 8.590789                            6.717707      -0.000809       2.022641                    0.999643      25.770323      74.069017       0.596330       0.451107      -1.038094      -0.053699       0.037861       0.043520       0.078810       0.013141      -0.003914       0.011445       0.010683      -0.060894      -0.026552       0.001971       0.024581              9.728272       8.810016      -3.759206      -2.401256       8.669554       0.616076      11.705247           0.000012
          537              C       6.768019      -1.826242      20.265895       0.010947      30.097450 0.41948276E+03  0.98433291E+04                                 8.804232                            7.061376      -0.477232       1.864813                    0.997756      27.908076      82.019895       0.585575       0.445755      -1.038903      -0.035692       0.032964      -0.040717       0.063392      -0.017222       0.014942      -0.011007      -0.023235       0.141048      -0.045036      -0.007692       0.052729             10.434574       9.582723       2.884173      -0.477378      13.430269       0.605987       8.290731           0.000004
          538              C       7.097588      21.489308      17.901906       0.075482      28.488406 0.33843780E+03  0.75313486E+04                                 8.316882                            6.296013       0.191105       2.084752                    0.998820      26.395642      75.701102       0.626655       0.439221      -1.042085      -0.019768       0.017806       0.000076       0.026605       0.038821       0.006046      -0.002966       0.033599      -0.146171      -0.049877      -0.016887       0.066764              9.385778       6.750770      -2.060855      -2.701673       7.217026       0.940848      14.189537           0.000013
          539              C       1.810258       0.283115      34.479100       0.262051      30.153053 0.35609347E+03  0.80169792E+04                                 8.707344                            6.541232      -0.009634       2.022893                    0.999702      25.602385      73.594733       0.603772       0.450595      -1.036564       0.019291      -0.031458       0.068189       0.077534       0.020227       0.004745      -0.007372      -0.020027       0.006043      -0.025852       0.003542       0.022310             10.529749      11.393171      -5.820607       0.516885      10.545287      -1.334755       9.650789           0.000010
          540              C       5.731892      -2.933352      34.537651       0.032467      29.750130 0.38017890E+03  0.86951878E+04                                 8.598473                            6.615540      -0.412178       1.892695                    0.997948      26.933577      77.880242       0.620356       0.431692      -1.048361      -0.036656       0.048919       0.035573       0.070726      -0.026282       0.002351       0.005373       0.002450       0.051177      -0.035419       0.015710       0.019709             10.418975      14.645318       2.514042      -0.406671       8.455000      -0.694052       8.156607           0.000002
          541              C       6.923320      -1.318009      16.562557      -0.062952      38.614374 0.48060400E+03  0.11559456E+05                                 9.943987                            7.343905      -0.114483       1.953806                    0.999365      28.611170      82.578934       0.605143       0.420822      -1.063826       0.017804      -0.024088       0.006203       0.030589      -0.021488      -0.020596      -0.005450       0.008764       0.130215      -0.047047      -0.002702       0.049749             11.742881       9.943172      -3.801485      -3.550719       9.146340       0.957331      16.139131          -0.000017
          542              C      10.306737       6.317152      21.103903      -0.064780      40.030407 0.46331201E+03  0.11025545E+05                                10.145344                            7.167742       0.013336       1.995144                    0.999487      28.229082      80.651337       0.618952       0.415836      -1.068586       0.002939      -0.002949       0.035502       0.035746       0.043626      -0.005863      -0.009991       0.003599       0.000629      -0.044000      -0.002263       0.046263             13.027390      12.781776       7.864020      -1.431836      15.321913      -2.918580      10.978481           0.000006
          543              C       3.183067       8.281716      20.459844       0.074687      34.774903 0.41001835E+03  0.94786727E+04                                 9.384369                            6.825216      -0.067067       1.992626                    0.999451      26.491072      74.982804       0.621872       0.426050      -1.060449      -0.018057       0.005348      -0.008576       0.020693      -0.030072       0.008686      -0.008490       0.016055      -0.002346      -0.030809      -0.004716       0.035525             11.848778      17.642003      -2.877952       2.059263      12.805141      -1.632498       5.099188           0.000004
          544              C       0.886754       9.164043      21.147816       0.015090      30.204371 0.40766831E+03  0.94794092E+04                                 8.654988                            6.798634      -0.432810       1.878060                    0.997535      27.603655      80.241084       0.619533       0.425175      -1.053316      -0.036303      -0.030576      -0.046662       0.066559       0.030175       0.007409       0.004289       0.007318       0.042524      -0.037541       0.009236       0.028305             10.562185      12.286261      -1.222322      -1.998825      12.384947       0.811999       7.015346           0.000001
          545              C       8.291387       4.569669      20.525714      -0.196341      35.905832 0.49297307E+03  0.12023211E+05                                 9.548744                            7.497398      -0.061467       1.935302                    0.999520      31.324154      93.320637       0.587327       0.427592      -1.051597       0.007617       0.005100       0.007341       0.011744       0.000492       0.002860       0.018440       0.008675      -0.071649      -0.032504       0.014603       0.017900             10.759982       8.577156       2.777406       0.384439       9.627589      -3.415835      14.075202           0.000002
[truncated: 130,466 more chars]
