# Supplementary material for: A collection of forcefield precursors for metal–organic frameworks
Source: RSC Adv. 2019 Nov 13;9(63):36492–507. doi: 10.1039/c9ra07327b (PMC9075174; doi:10.1039/c9ra07327b)
Supplement: RA-009-C9RA07327B-s5923 [file RA-009-C9RA07327B-s5923.xyz]

  228
jmolscript: load "" {1 1 1} spacegroup "x,y,z" unitcell [{     12.997000     0.000000     0.000000 }, {      0.000000    13.835900     0.000000 }, {      0.000000    -1.882534    21.843228 }]
Zn     3.595880     5.601428     3.522657     0.866651
Zn     7.881381    -0.357465     4.985717     0.951157
Zn    10.094380     0.375255     7.398957     0.866651
Zn     1.382881     6.334148     5.935897     0.951157
Zn     9.401120     6.351938    18.320571     0.866651
Zn     5.115619    12.310831    16.857511     0.951157
Zn     2.902620    11.578111    14.444271     0.866651
Zn    11.614119     5.619218    15.907331     0.951157
H      4.429378    10.205589     5.471729     0.114713
H      4.727009    12.194040     2.081660     0.136303
H      2.097716     9.006200     2.483575     0.137727
H     -0.007798     7.700988    20.646219     0.135114
H      0.933185     9.153058    16.994031     0.125058
H      3.173867    10.158208    20.132903     0.132920
H      2.299169     5.853712     0.629085     0.093796
H      2.590302     5.158316    20.593795     0.127277
H      4.253918     6.303225    20.200617     0.126727
H      6.550488     7.643729    21.487183     0.121793
H      7.739713     9.774153     1.487524     0.139223
H      8.133523     9.351790     3.835671     0.139059
H      7.542159     8.213331     5.727294     0.135214
H      5.842151     6.566210     5.622447     0.103196
H     10.927878     9.606994     5.449885     0.114713
H     11.225509     7.618543     8.839954     0.136303
H      8.596216    10.806383     8.438039     0.137727
H      6.490702    10.229061    12.118623     0.135114
H      7.431685     8.776991    15.770811     0.125058
H      9.672367     7.771841    12.631939     0.132920
H      8.797669     0.122971    10.292529     0.093796
H      9.088802    -1.064167    12.171047     0.127277
H     10.752418    11.626824    12.564225     0.126727
H      0.051988    10.286320    11.277659     0.121793
H      1.241213    10.038430     9.434090     0.139223
H      1.635023    10.460793     7.085943     0.139059
H      1.043659    11.599252     5.194320     0.135214
H     12.340651    13.246373     5.299167     0.103196
H      8.567622     1.747777    16.371499     0.114713
H      8.269991    -0.240674    19.761568     0.136303
H     10.899284     2.947166    19.359653     0.137727
H      0.007798     4.252378     1.197009     0.135114
H     12.063815     2.800308     4.849197     0.125058
H      9.823133     1.795158     1.710325     0.132920
H     10.697831     6.099654    21.214143     0.093796
H     10.406698     6.795050     1.249433     0.127277
H      8.743082     5.650141     1.642611     0.126727
H      6.446512     4.309637     0.356045     0.121793
H      5.257286     2.179213    20.355704     0.139224
H      4.863477     2.601576    18.007557     0.139059
H      5.454841     3.740035    16.115934     0.135214
H      7.154848     5.387156    16.220781     0.103196
H      2.069122     2.346372    16.393343     0.114713
H      1.771491     4.334823    13.003274     0.136303
H      4.400784     1.146983    13.405189     0.137727
H      6.506298     1.724305     9.724605     0.135114
H      5.565315     3.176375     6.072417     0.125058
H      3.324633     4.181525     9.211289     0.132920
H      4.199331    11.830395    11.550699     0.093796
H      3.908198    -0.818367     9.672181     0.127277
H      2.244582     0.326542     9.279003     0.126727
H     12.945012     1.667046    10.565569     0.121793
H     11.755786     1.914936    12.409138     0.139224
H     11.361977     1.492573    14.757285     0.139059
H     11.953341     0.354114    16.648908     0.135213
H      0.656349    -1.293007    16.544061     0.103196
C      2.800853     8.332983     4.916911     0.616609
C      3.206360     9.392845     4.097790    -0.015928
C      4.160340    10.305353     4.587078    -0.119908
C      4.724410    11.323791     3.879357    -0.004560
C      4.320203    11.535298     2.597160    -0.174809
C      3.257048    10.735981     2.046710     0.138338
C      2.734569     9.582534     2.843988    -0.169205
C      1.655818     8.828792    20.595980     0.099116
C      0.548473     8.192117    20.084848    -0.162842
C      0.266438     8.285944    18.739305    -0.007507
C      1.098246     9.108958    17.907078    -0.121182
C      2.145805     9.843811    18.450975    -0.010737
C      2.452534     9.698472    19.768121    -0.162787
C      5.818757    12.092030     4.373014     0.616787
C      2.963316    10.699825    17.524822     0.622228
C     12.195085     7.491211    18.151722     0.640107
C      3.016604     6.446134     0.594136     0.162280
C      3.227155     5.251334    21.264382    -0.100252
C      4.127847     5.934282    21.045950    -0.066336
C      5.049334     8.081915     0.268672     0.033865
C      6.303545     9.034163     0.393178    -0.135154
C      7.026178     9.173298     1.491892    -0.114103
C      6.755841     8.469272     2.645215     0.070843
C      7.444682     8.729485     3.816012    -0.063878
C      7.100261     8.048782     4.923464    -0.104679
C      6.029308     7.066358     4.860118     0.121866
C      5.614704     7.561326     2.664874     0.098570
C      4.801092     7.375893     1.509367     0.088891
C      9.299354    11.479600     6.004703     0.616609
C      9.704860    10.419738     6.823824    -0.015928
C     10.658840     9.507230     6.334536    -0.119908
C     11.222910     8.488792     7.042257    -0.004560
C     10.818703     8.277285     8.324454    -0.174809
C      9.755548     9.076602     8.874904     0.138338
C      9.233069    10.230049     8.077626    -0.169205
C      8.154318     9.101257    12.168862     0.099116
C      7.046973     9.737932    12.679994    -0.162842
C      6.764938     9.644105    14.025537    -0.007507
C      7.596747     8.821091    14.857764    -0.121182
C      8.644305     8.086238    14.313867    -0.010737
C      8.951034     8.231577    12.996721    -0.162787
C     12.317257     7.720553     6.548600     0.616787
C      9.461816     7.230224    15.240020     0.622228
C      5.696585    10.438838    14.613120     0.640108
C      9.515104    -0.469451    10.327478     0.162280
C      9.725655    12.678715    11.500460    -0.100252
C     10.626347    11.995767    11.718892    -0.066336
C     11.547834    11.730668    10.652942     0.033865
C     12.802045    10.778420    10.528436    -0.135154
C      0.527678    10.639285     9.429722    -0.114103
C      0.257341    11.343311     8.276399     0.070843
C      0.946182    11.083098     7.105602    -0.063878
C      0.601761    11.763801     5.998150    -0.104679
C     12.527808    12.746225     6.061496     0.121866
C     12.113204    12.251257     8.256740     0.098570
C     11.299592    12.436690     9.412247     0.088891
C     10.196146     3.620383    16.926317     0.616609
C      9.790640     2.560521    17.745438    -0.015928
C      8.836660     1.648013    17.256150    -0.119908
C      8.272590     0.629575    17.963871    -0.004560
C      8.676797     0.418068    19.246068    -0.174809
C      9.739952     1.217385    19.796518     0.138338
C     10.262431     2.370832    18.999240    -0.169205
C     11.341182     3.124574     1.247248     0.099116
C     12.448527     3.761249     1.758380    -0.162842
C     12.730561     3.667422     3.103923    -0.007507
C     11.898753     2.844408     3.936150    -0.121181
C     10.851195     2.109555     3.392253    -0.010737
C     10.544466     2.254894     2.075107    -0.162787
C      7.178243    -0.138664    17.470214     0.616787
C     10.033684     1.253541     4.318406     0.622228
C      0.801915     4.462155     3.691506     0.640108
C      9.980396     5.507232    21.249092     0.162281
C      9.769845     6.702032     0.578846    -0.100252
C      8.869153     6.019084     0.797278    -0.066336
C      7.947666     3.871451    21.574556     0.033865
C      6.693455     2.919203    21.450050    -0.135154
C      5.970822     2.780068    20.351336    -0.114103
C      6.241159     3.484094    19.198013     0.070843
C      5.552318     3.223881    18.027216    -0.063878
C      5.896739     3.904584    16.919764    -0.104679
C      6.967692     4.887008    16.983110     0.121866
C      7.382296     4.392040    19.178354     0.098570
C      8.195908     4.577473    20.333861     0.088891
C      3.697646     0.473766    15.838525     0.616609
C      3.292140     1.533628    15.019404    -0.015928
C      2.338160     2.446136    15.508692    -0.119908
C      1.774090     3.464574    14.800971    -0.004560
C      2.178297     3.676081    13.518774    -0.174809
C      3.241452     2.876764    12.968324     0.138338
C      3.763931     1.723317    13.765602    -0.169205
C      4.842682     2.852109     9.674366     0.099116
C      5.950027     2.215434     9.163234    -0.162842
C      6.232061     2.309261     7.817691    -0.007507
C      5.400253     3.132275     6.985464    -0.121181
C      4.352695     3.867128     7.529361    -0.010737
C      4.045966     3.721789     8.846507    -0.162787
C      0.679743     4.232813    15.294628     0.616787
C      3.535184     4.723142     6.603208     0.622228
C      7.300415     1.514528     7.230108     0.640108
C      3.481896    12.422817    11.515750     0.162281
C      3.271345    -0.725349    10.342768    -0.100252
C      2.370653    -0.042401    10.124336    -0.066336
C      1.449166     0.222698    11.190286     0.033865
C      0.194955     1.174946    11.314792    -0.135154
C     12.469322     1.314081    12.413506    -0.114103
C     12.739659     0.610055    13.566829     0.070843
C     12.050818     0.870268    14.737626    -0.063878
C     12.395239     0.189565    15.845078    -0.104679
C      0.469192    -0.792859    15.781732     0.121866
C      0.883796    -0.297891    13.586488     0.098570
C      1.697408    -0.483324    12.430981     0.088891
N      3.737937     6.567960     1.620768    -0.251571
N      5.319672     6.854589     3.785431    -0.271978
N      2.939921    11.046203     0.646560    -0.195141
N      1.995039    10.497711     0.187852     0.366526
N     10.236437    -0.591277     9.300846    -0.251571
N     11.818172    12.957994     7.136183    -0.271978
N      9.438421     8.766380    10.275054    -0.195141
N      8.493539     9.314872    10.733762     0.366526
N      9.259063     5.385406    20.222460    -0.251571
N      7.677328     5.098777    18.057797    -0.271978
N     10.057079     0.907163    21.196668    -0.195141
N     11.001960     1.455655    21.655376     0.366526
N      2.760563    12.544643    12.542382    -0.251571
N      1.178828    -1.004628    14.707045    -0.271978
N      3.558579     3.186986    11.568174    -0.195141
N      4.503460     2.638494    11.109466     0.366526
O      2.347258     7.281476     4.370830    -0.612822
O      2.720272     8.403399     6.122657    -0.549453
O      6.118988    11.916111     5.611525    -0.642455
O      6.385426    12.853704     3.754851    -0.521890
O      3.930293    11.311538    18.068718    -0.537232
O      2.618895    10.789848    16.351840    -0.573263
O     11.203414     7.214622    18.824494    -0.553535
O     12.373144     7.148227    16.945976    -0.565038
O      0.943582     9.768547     0.781988    -0.453712
O      8.845758    12.531107     6.550784    -0.612822
O      9.218772    11.409184     4.798957    -0.549453
O     12.617488     7.896472     5.310089    -0.642455
O     12.883926     6.958879     7.166763    -0.521890
O     10.428793     6.618511    14.696124    -0.537232
O      9.117395     7.140201    16.413002    -0.573263
O      4.704914    10.715427    13.940348    -0.553535
O      5.874644    10.781822    15.818866    -0.565038
O      7.442082    10.044036    10.139626    -0.453712
O     10.649742     4.671890    17.472398    -0.612822
O     10.276728     3.549967    15.720571    -0.549453
O      6.878012     0.037255    16.231703    -0.642455
O      6.611574    -0.900338    18.088377    -0.521890
O      9.066707     0.641828     3.774510    -0.537232
O     10.378104     1.163518     5.491388    -0.573263
O      1.793586     4.738744     3.018734    -0.553535
O      0.623856     4.805139     4.897252    -0.565038
O     12.053418     2.184819    21.061240    -0.453712
O      4.151242    -0.577741    15.292444    -0.612822
O      3.778228     0.544182    17.044271    -0.549453
O      0.379512     4.056894    16.533139    -0.642455
O      0.113074     4.994487    14.676465    -0.521890
O      2.568207     5.334855     7.147104    -0.537232
O      3.879604     4.813165     5.430226    -0.573263
O      8.292086     1.237939     7.902880    -0.553535
O      7.122356     1.171544     6.024362    -0.565038
O      5.554918     1.909330    11.703602    -0.453712

The following XYZ coordinates are in angstroms. Other properties are in atomic units.
The sperically averaged electron density of each atom fit to a function of the form exp(a - br)
eigen_1, eigen_2 and eigen_3 are the three eigenvalues of traceless quadrupole moment tensor
  atom number  atomic symbol              X              Y              Z     net charge C6 coefficient C8 coefficient C10 coefficient fluctuating dipole atomic polarizability isotropic forcefield polarizability              a              b squared Pearson coefficient          <r^3>          <r^4>         wp_QDO          m_QDO          q_QDO       dipole_x       dipole_y       dipole_z         dipole            Qxy            Qxz            Qyz     Q(x^2-y^2)  Q(3z^2 - R^2)        eigen_1        eigen_2        eigen_3 static polarizability      alpha(xx)      alpha(xy)      alpha(xz)      alpha(yy)      alpha(yz)      alpha(zz) atomic spin moment
            1             Zn       3.595880       5.601428       3.522657       0.866651      91.097281 0.17635083E+04  0.55353082E+05                                16.707546                           13.863073       0.533177       2.013565                    0.998058      46.649331     126.935351       0.477495       0.408670      -1.136541      -0.033201      -0.121142       0.042679       0.132662      -0.123975      -0.004066       0.062103      -0.146005      -0.233803      -0.125056      -0.069376       0.194431             19.802662      20.708693       6.210728      -3.177049      18.310655      -5.045082      20.388638          -0.000001
            2             Zn       7.881381      -0.357465       4.985717       0.951157      91.670018 0.18550064E+04  0.58978823E+05                                17.054998                           14.361029       0.127711       1.915049                    0.998102      45.229226     123.953237       0.462060       0.416924      -1.130628      -0.034745       0.001267      -0.019736       0.039979      -0.036018      -0.007543      -0.025779      -0.030938       0.049226      -0.053707       0.009631       0.044076             20.761956      24.718020       5.855859       2.074180      23.803418       1.102435      13.764429          -0.000002
            3             Zn      10.094380       0.375255       7.398957       0.866651      91.097268 0.17635081E+04  0.55353072E+05                                16.707545                           13.863072       0.533177       2.013565                    0.998058      46.649329     126.935342       0.477495       0.408670      -1.136541      -0.033201       0.121142      -0.042679       0.132662       0.123975       0.004066       0.062103      -0.146005      -0.233803      -0.125056      -0.069376       0.194431             19.802660      20.708692      -6.210727       3.177047      18.310653      -5.045080      20.388634          -0.000001
            4             Zn       1.382881       6.334148       5.935897       0.951157      91.670016 0.18550063E+04  0.58978819E+05                                17.054998                           14.361029       0.127711       1.915049                    0.998102      45.229225     123.953235       0.462060       0.416924      -1.130628      -0.034745      -0.001267       0.019736       0.039979       0.036018       0.007543      -0.025779      -0.030938       0.049226      -0.053707       0.009631       0.044076             20.761956      24.718020      -5.855860      -2.074180      23.803419       1.102434      13.764429          -0.000002
            5             Zn       9.401120       6.351938      18.320571       0.866651      91.097284 0.17635085E+04  0.55353092E+05                                16.707547                           13.863074       0.533177       2.013565                    0.998058      46.649333     126.935360       0.477495       0.408670      -1.136541       0.033201       0.121142      -0.042679       0.132662      -0.123975      -0.004066       0.062103      -0.146005      -0.233803      -0.125056      -0.069376       0.194431             19.802663      20.708698       6.210729      -3.177045      18.310657      -5.045080      20.388634          -0.000001
            6             Zn       5.115619      12.310831      16.857511       0.951157      91.670028 0.18550066E+04  0.58978829E+05                                17.054999                           14.361030       0.127711       1.915049                    0.998102      45.229228     123.953245       0.462060       0.416924      -1.130628       0.034745      -0.001267       0.019736       0.039979      -0.036018      -0.007543      -0.025779      -0.030938       0.049226      -0.053707       0.009631       0.044076             20.761958      24.718021       5.855858       2.074179      23.803421       1.102435      13.764431          -0.000002
            7             Zn       2.902620      11.578111      14.444271       0.866651      91.097268 0.17635082E+04  0.55353078E+05                                16.707545                           13.863072       0.533177       2.013565                    0.998058      46.649331     126.935348       0.477495       0.408670      -1.136541       0.033201      -0.121142       0.042679       0.132662       0.123975       0.004066       0.062103      -0.146005      -0.233803      -0.125056      -0.069376       0.194431             19.802660      20.708694      -6.210727       3.177044      18.310654      -5.045079      20.388631          -0.000001
            8             Zn      11.614119       5.619218      15.907331       0.951157      91.670023 0.18550065E+04  0.58978825E+05                                17.054998                           14.361029       0.127711       1.915049                    0.998102      45.229227     123.953239       0.462060       0.416924      -1.130628       0.034745       0.001267      -0.019736       0.039979       0.036018       0.007543      -0.025779      -0.030938       0.049226      -0.053707       0.009631       0.044076             20.761956      24.718019      -5.855859      -2.074179      23.803419       1.102435      13.764430          -0.000002
            9              H       4.429378      10.205589       5.471729       0.114713       1.283099 0.10523609E+02  0.11073636E+03                                 1.946084                            1.893137      -1.529102       2.152192                    0.992677       3.870570      11.249431       0.455775       1.277116      -0.708690       0.009914       0.000263       0.037647       0.038931      -0.002980       0.004451      -0.003724      -0.003263       0.040689      -0.010369      -0.004943       0.015312              1.949501       1.827195       0.134179       0.184503       1.709574       0.002226       2.311732          -0.000000
           10              H       4.727009      12.194040       2.081660       0.136303       1.233568 0.95131680E+01  0.96589457E+02                                 1.840357                            1.761148      -1.222137       2.318603                    0.995685       3.424521       9.447051       0.493405       1.222638      -0.724020       0.018043       0.028991      -0.021390       0.040294       0.001993      -0.006811      -0.011434      -0.011276       0.014222      -0.011826      -0.005260       0.017086              1.853011       1.715358       0.338962      -0.058718       1.993818      -0.279015       1.849857           0.000000
           11              H       2.097716       9.006200       2.483575       0.137727       1.040217 0.80809251E+01  0.80605720E+02                                 1.775736                            1.725713      -1.403810       2.225159                    0.994360       3.749338      11.053986       0.444318       1.381998      -0.686170      -0.033184      -0.029063      -0.006066       0.044527       0.015057      -0.005238       0.002623       0.004827      -0.013916      -0.015619      -0.002193       0.017812              1.795189       1.812847       0.266376       0.272896       1.736259       0.129154       1.836461          -0.000001
           12              H      -0.007798       7.700988      20.646219       0.135114       1.107627 0.81536189E+01  0.80395707E+02                                 1.754212                            1.656678      -1.373499       2.233326                    0.995220       3.566690       9.993949       0.492115       1.262283      -0.711646      -0.026863      -0.017896       0.020968       0.038491       0.007702      -0.011009      -0.002628      -0.004225      -0.020427      -0.014775      -0.000546       0.015321              1.800780       1.894076       0.391140      -0.156361       1.644281      -0.233157       1.863984          -0.000000
           13              H       0.933185       9.153058      16.994031       0.125058       1.131188 0.84610209E+01  0.83475189E+02                                 1.724241                            1.646900      -1.296499       2.268319                    0.995872       3.453802       9.410097       0.516450       1.202107      -0.726664      -0.005762      -0.001817      -0.041068       0.041510      -0.003570       0.005742       0.000684       0.009073       0.041308      -0.012919      -0.002694       0.015613              1.749982       1.526530       0.167421       0.122130       1.581963      -0.150971       2.141453           0.000000
           14              H       3.173867      10.158208      20.132903       0.132920       1.258552 0.96631675E+01  0.98529923E+02                                 1.850822                            1.760136      -1.463220       2.193112                    0.993268       3.566944       9.871656       0.499636       1.202276      -0.726823       0.031263       0.026484       0.009395       0.042037       0.007170       0.004149       0.008866       0.006321      -0.038449      -0.016781       0.000072       0.016709              1.875970       1.951312       0.367118       0.239508       1.754646      -0.009657       1.921950           0.000001
           15              H       2.299169       5.853712       0.629085       0.093796       1.116481 0.75110980E+01  0.71793384E+02                                 1.710974                            1.551123      -0.779971       2.505435                    0.999737       3.282671       8.748956       0.533463       1.201214      -0.728179      -0.038085      -0.028640       0.000438       0.047654       0.012771       0.007357       0.001296       0.008636      -0.006042      -0.013532      -0.003395       0.016927              1.802095       2.160117       0.676124      -0.062246       1.818819      -0.058106       1.427348          -0.000001
           16              H       2.590302       5.158316      20.593795       0.127277       0.961496 0.65034956E+01  0.59526077E+02                                 1.508951                            1.415361      -0.701859       2.557774                    0.999868       2.973856       7.572625       0.579331       1.155098      -0.740747      -0.020844       0.005362      -0.028209       0.035482       0.009472       0.007699      -0.007626       0.013583       0.025439      -0.019715       0.005896       0.013819              1.549241       1.717831       0.101603       0.453411       1.240099       0.080145       1.689794           0.000000
           17              H       4.253918       6.303225      20.200617       0.126727       0.998586 0.70047160E+01  0.65604819E+02                                 1.578485                            1.495364      -0.703535       2.559212                    0.999893       3.050765       7.972820       0.546294       1.197112      -0.730915      -0.002699       0.008140      -0.034624       0.035670       0.010048       0.002924      -0.006022       0.009864       0.033919      -0.018342       0.005476       0.012865              1.603421       1.356025       0.031610      -0.148312       1.414229      -0.300901       2.040010           0.000001
           18              H       6.550488       7.643729      21.487183       0.121793       1.013370 0.73027535E+01  0.68835574E+02                                 1.567579                            1.506497      -0.727824       2.541303                    0.999879       3.062975       7.925815       0.557569       1.165417      -0.738794       0.014723       0.027479      -0.030113       0.043344       0.013174       0.003106      -0.007246       0.001648       0.017865      -0.018449       0.006451       0.011999              1.583455       1.392622       0.088006      -0.169118       1.468769      -0.281182       1.888976           0.000000
           19              H       7.739713       9.774153       1.487524       0.139223       0.960781 0.68377717E+01  0.63354479E+02                                 1.512156                            1.457573      -0.738793       2.549757                    0.999783       2.945112       7.537432       0.567369       1.165138      -0.739384       0.027480       0.029810      -0.000162       0.040544       0.014533       0.003532      -0.006551       0.002393       0.008306      -0.018432       0.004860       0.013572              1.523406       1.697165       0.365686       0.005407       1.529003       0.032286       1.344050          -0.000000
           20              H       8.133523       9.351790       3.835671       0.139059       0.963033 0.67514276E+01  0.63770546E+02                                 1.638545                            1.540377      -0.902629       2.468821                    0.999314       3.313653       9.213613       0.492030       1.317923      -0.701052       0.025622       0.025765       0.002738       0.036439       0.003670      -0.001083      -0.006593       0.006472       0.013595      -0.009548       0.000823       0.008725              1.691740       1.890094       0.504851       0.205867       1.724075       0.177910       1.461051           0.000000
           21              H       7.542159       8.213331       5.727294       0.135214       0.999051 0.68936897E+01  0.64999670E+02                                 1.641315                            1.528583      -0.802122       2.517570                    0.999723       3.189903       8.662102       0.511080       1.271035      -0.712381       0.019096       0.013599       0.033295       0.040720       0.009882       0.005265      -0.004748       0.001873       0.028126      -0.016536       0.005166       0.011371              1.704107       1.657125       0.169331       0.519255       1.370263       0.183268       2.084934          -0.000000
           22              H       5.842151       6.566210       5.622447       0.103196       1.136158 0.80507738E+01  0.78574007E+02                                 1.759133                            1.629971      -0.801876       2.501908                    0.999618       3.328287       9.067067       0.507120       1.237524      -0.720241      -0.009952      -0.023346       0.043271       0.050165       0.005432       0.003935      -0.006676       0.000086       0.045572      -0.014919      -0.002323       0.017242              1.814514       1.490082       0.187860      -0.157903       1.825232      -0.577007       2.128228           0.000000
           23              H      10.927878       9.606994       5.449885       0.114713       1.283099 0.10523609E+02  0.11073636E+03                                 1.946084                            1.893136      -1.529102       2.152192                    0.992677       3.870570      11.249430       0.455775       1.277116      -0.708690       0.009914      -0.000263      -0.037647       0.038931       0.002980      -0.004451      -0.003724      -0.003263       0.040689      -0.010369      -0.004943       0.015312              1.949500       1.827195      -0.134179      -0.184503       1.709574       0.002226       2.311732          -0.000000
           24              H      11.225509       7.618543       8.839954       0.136303       1.233570 0.95131848E+01  0.96589669E+02                                 1.840358                            1.761149      -1.222138       2.318602                    0.995685       3.424524       9.447061       0.493405       1.222638      -0.724020       0.018043      -0.028991       0.021390       0.040293      -0.001993       0.006811      -0.011434      -0.011276       0.014222      -0.011826      -0.005260       0.017086              1.853013       1.715359      -0.338962       0.058718       1.993820      -0.279016       1.849859           0.000000
           25              H       8.596216      10.806383       8.438039       0.137727       1.040217 0.80809244E+01  0.80605714E+02                                 1.775737                            1.725713      -1.403810       2.225159                    0.994360       3.749338      11.053987       0.444318       1.381998      -0.686170      -0.033184       0.029063       0.006066       0.044527      -0.015057       0.005238       0.002623       0.004827      -0.013916      -0.015619      -0.002193       0.017812              1.795189       1.812847      -0.266376      -0.272896       1.736259       0.129154       1.836461          -0.000001
           26              H       6.490702      10.229061      12.118623       0.135114       1.107627 0.81536193E+01  0.80395710E+02                                 1.754212                            1.656677      -1.373498       2.233326                    0.995220       3.566690       9.993948       0.492115       1.262283      -0.711646      -0.026863       0.017896      -0.020968       0.038491      -0.007702       0.011009      -0.002628      -0.004225      -0.020427      -0.014775      -0.000546       0.015321              1.800780       1.894075      -0.391140       0.156361       1.644281      -0.233157       1.863984          -0.000000
           27              H       7.431685       8.776991      15.770811       0.125058       1.131189 0.84610264E+01  0.83475256E+02                                 1.724241                            1.646901      -1.296499       2.268319                    0.995872       3.453803       9.410100       0.516450       1.202107      -0.726664      -0.005762       0.001818       0.041068       0.041510       0.003570      -0.005742       0.000684       0.009073       0.041308      -0.012919      -0.002694       0.015613              1.749982       1.526530      -0.167421      -0.122131       1.581963      -0.150970       2.141454           0.000000
           28              H       9.672367       7.771841      12.631939       0.132920       1.258552 0.96631659E+01  0.98529901E+02                                 1.850821                            1.760135      -1.463220       2.193112                    0.993268       3.566944       9.871655       0.499636       1.202275      -0.726823       0.031264      -0.026484      -0.009395       0.042037      -0.007170      -0.004149       0.008866       0.006321      -0.038449      -0.016781       0.000072       0.016709              1.875969       1.951312      -0.367118      -0.239508       1.754646      -0.009657       1.921950           0.000001
           29              H       8.797669       0.122971      10.292529       0.093796       1.116481 0.75110968E+01  0.71793372E+02                                 1.710974                            1.551123      -0.779971       2.505435                    0.999737       3.282671       8.748957       0.533463       1.201215      -0.728179      -0.038085       0.028640      -0.000438       0.047654      -0.012771      -0.007357       0.001296       0.008636      -0.006042      -0.013532      -0.003395       0.016927              1.802095       2.160118      -0.676124       0.062246       1.818819      -0.058106       1.427349          -0.000001
           30              H       9.088802      -1.064167      12.171047       0.127277       0.961495 0.65034946E+01  0.59526066E+02                                 1.508951                            1.415361      -0.701860       2.557774                    0.999868       2.973856       7.572625       0.579331       1.155098      -0.740747      -0.020844      -0.005362       0.028209       0.035482      -0.009472      -0.007699      -0.007626       0.013583       0.025439      -0.019715       0.005896       0.013819              1.549241       1.717831      -0.101603      -0.453411       1.240099       0.080145       1.689794           0.000000
           31              H      10.752418      11.626824      12.564225       0.126727       0.998586 0.70047143E+01  0.65604796E+02                                 1.578485                            1.495364      -0.703535       2.559212                    0.999893       3.050765       7.972818       0.546294       1.197112      -0.730915      -0.002699      -0.008140       0.034624       0.035670      -0.010048      -0.002924      -0.006022       0.009864       0.033919      -0.018342       0.005476       0.012865              1.603420       1.356024      -0.031610       0.148312       1.414228      -0.300900       2.040009           0.000001
           32              H       0.051988      10.286320      11.277659       0.121793       1.013370 0.73027568E+01  0.68835610E+02                                 1.567579                            1.506497      -0.727824       2.541303                    0.999879       3.062976       7.925817       0.557569       1.165417      -0.738794       0.014723      -0.027479       0.030113       0.043344      -0.013174      -0.003106      -0.007246       0.001648       0.017865      -0.018449       0.006451       0.011999              1.583455       1.392622      -0.088006       0.169118       1.468769      -0.281182       1.888976           0.000001
           33              H       1.241213      10.038430       9.434090       0.139223       0.960781 0.68377746E+01  0.63354517E+02                                 1.512157                            1.457574      -0.738793       2.549757                    0.999783       2.945112       7.537435       0.567369       1.165139      -0.739383       0.027480      -0.029810       0.000162       0.040544      -0.014533      -0.003532      -0.006551       0.002393       0.008306      -0.018432       0.004860       0.013572              1.523407       1.697167      -0.365687      -0.005407       1.529004       0.032286       1.344051          -0.000000
           34              H       1.635023      10.460793       7.085943       0.139059       0.963033 0.67514276E+01  0.63770546E+02                                 1.638545                            1.540377      -0.902629       2.468821                    0.999314       3.313653       9.213613       0.492030       1.317923      -0.701052       0.025622      -0.025765      -0.002738       0.036439      -0.003670       0.001083      -0.006593       0.006472       0.013595      -0.009548       0.000823       0.008725              1.691740       1.890094      -0.504851      -0.205867       1.724075       0.177910       1.461051           0.000000
           35              H       1.043659      11.599252       5.194320       0.135214       0.999051 0.68936910E+01  0.64999684E+02                                 1.641315                            1.528583      -0.802122       2.517570                    0.999723       3.189903       8.662102       0.511080       1.271035      -0.712381       0.019096      -0.013599      -0.033295       0.040720      -0.009882      -0.005265      -0.004748       0.001873       0.028126      -0.016536       0.005166       0.011371              1.704108       1.657126      -0.169331      -0.519255       1.370263       0.183268       2.084934          -0.000000
           36              H      12.340651      13.246373       5.299167       0.103196       1.136158 0.80507751E+01  0.78574023E+02                                 1.759133                            1.629972      -0.801876       2.501908                    0.999618       3.328287       9.067067       0.507120       1.237524      -0.720241      -0.009952       0.023346      -0.043271       0.050165      -0.005432      -0.003935      -0.006676       0.000086       0.045572      -0.014919      -0.002323       0.017242              1.814514       1.490082      -0.187860       0.157903       1.825232      -0.577007       2.128228           0.000000
           37              H       8.567622       1.747777      16.371499       0.114713       1.283098 0.10523604E+02  0.11073629E+03                                 1.946084                            1.893136      -1.529101       2.152192                    0.992677       3.870569      11.249426       0.455775       1.277116      -0.708690      -0.009914      -0.000263      -0.037647       0.038931      -0.002980       0.004451      -0.003724      -0.003263       0.040690      -0.010369      -0.004943       0.015312              1.949500       1.827194       0.134179       0.184503       1.709574       0.002226       2.311731          -0.000000
           38              H       8.269991      -0.240674      19.761568       0.136303       1.233569 0.95131731E+01  0.96589517E+02                                 1.840357                            1.761148      -1.222138       2.318603                    0.995685       3.424522       9.447053       0.493405       1.222637      -0.724020      -0.018043      -0.028991       0.021390       0.040293       0.001993      -0.006811      -0.011434      -0.011276       0.014222      -0.011826      -0.005260       0.017086              1.853011       1.715358       0.338962      -0.058718       1.993819      -0.279015       1.849857           0.000000
           39              H      10.899284       2.947166      19.359653       0.137727       1.040217 0.80809244E+01  0.80605714E+02                                 1.775737                            1.725713      -1.403810       2.225159                    0.994360       3.749338      11.053987       0.444318       1.381998      -0.686170       0.033184       0.029063       0.006066       0.044527       0.015057      -0.005238       0.002623       0.004827      -0.013916      -0.015619      -0.002193       0.017812              1.795189       1.812847       0.266376       0.272896       1.736259       0.129154       1.836461          -0.000001
           40              H       0.007798       4.252378       1.197009       0.135114       1.107627 0.81536201E+01  0.80395716E+02                                 1.754212                            1.656677      -1.373499       2.233326                    0.995220       3.566690       9.993946       0.492116       1.262282      -0.711647       0.026863       0.017896      -0.020968       0.038491       0.007702      -0.011009      -0.002628      -0.004225      -0.020427      -0.014775      -0.000546       0.015321              1.800780       1.894075       0.391140      -0.156361       1.644281      -0.233157       1.863983          -0.000000
           41              H      12.063815       2.800308       4.849197       0.125058       1.131189 0.84610278E+01  0.83475275E+02                                 1.724242                            1.646901      -1.296499       2.268319                    0.995872       3.453803       9.410101       0.516450       1.202107      -0.726664       0.005762       0.001817       0.041068       0.041510      -0.003570       0.005742       0.000684       0.009073       0.041308      -0.012919      -0.002694       0.015613              1.749983       1.526530       0.167421       0.122131       1.581963      -0.150970       2.141455           0.000000
           42              H       9.823133       1.795158       1.710325       0.132920       1.258552 0.96631691E+01  0.98529945E+02                                 1.850822                            1.760136      -1.463221       2.193112                    0.993268       3.566944       9.871657       0.499635       1.202276      -0.726823      -0.031263      -0.026484      -0.009395       0.042037       0.007170       0.004149       0.008866       0.006321      -0.038449      -0.016781       0.000072       0.016709              1.875970       1.951313       0.367118       0.239508       1.754647      -0.009657       1.921951           0.000001
           43              H      10.697831       6.099654      21.214143       0.093796       1.116481 0.75111021E+01  0.71793432E+02                                 1.710974                            1.551124      -0.779971       2.505435                    0.999737       3.282672       8.748959       0.533463       1.201214      -0.728179       0.038085       0.028640      -0.000438       0.047654       0.012771       0.007357       0.001296       0.008636      -0.006042      -0.013532      -0.003395       0.016927              1.802095       2.160118       0.676125      -0.062246       1.818819      -0.058106       1.427349          -0.000001
           44              H      10.406698       6.795050       1.249433       0.127277       0.961496 0.65034977E+01  0.59526097E+02                                 1.508951                            1.415361      -0.701860       2.557774                    0.999868       2.973857       7.572626       0.579332       1.155097      -0.740747       0.020844      -0.005362       0.028209       0.035482       0.009472       0.007699      -0.007626       0.013583       0.025439      -0.019715       0.005896       0.013819              1.549241       1.717831       0.101603       0.453411       1.240099       0.080145       1.689793           0.000000
           45              H       8.743082       5.650141       1.642611       0.126727       0.998586 0.70047157E+01  0.65604814E+02                                 1.578485                            1.495364      -0.703535       2.559212                    0.999893       3.050765       7.972819       0.546294       1.197112      -0.730915       0.002699      -0.008140       0.034624       0.035670       0.010048       0.002924      -0.006022       0.009864       0.033919      -0.018342       0.005476       0.012865              1.603421       1.356025       0.031610      -0.148312       1.414228      -0.300900       2.040010           0.000001
           46              H       6.446512       4.309637       0.356045       0.121793       1.013370 0.73027547E+01  0.68835587E+02                                 1.567579                            1.506497      -0.727824       2.541303                    0.999879       3.062975       7.925815       0.557569       1.165417      -0.738794      -0.014723      -0.027479       0.030113       0.043344       0.013174       0.003106      -0.007246       0.001648       0.017865      -0.018449       0.006451       0.011999              1.583456       1.392622       0.088007      -0.169118       1.468769      -0.281182       1.888976           0.000001
           47              H       5.257286       2.179213      20.355704       0.139224       0.960781 0.68377750E+01  0.63354514E+02                                 1.512156                            1.457573      -0.738793       2.549757                    0.999783       2.945112       7.537431       0.567370       1.165137      -0.739384      -0.027480      -0.029810       0.000162       0.040544       0.014533       0.003532      -0.006551       0.002393       0.008306      -0.018432       0.004860       0.013572              1.523406       1.697166       0.365686       0.005407       1.529002       0.032286       1.344050          -0.000000
           48              H       4.863477       2.601576      18.007557       0.139059       0.963033 0.67514277E+01  0.63770546E+02                                 1.638545                            1.540377      -0.902629       2.468821                    0.999314       3.313653       9.213613       0.492030       1.317923      -0.701052      -0.025622      -0.025765      -0.002738       0.036439       0.003670      -0.001083      -0.006593       0.006472       0.013595      -0.009548       0.000823       0.008725              1.691740       1.890094       0.504851       0.205867       1.724075       0.177910       1.461051           0.000000
           49              H       5.454841       3.740035      16.115934       0.135214       0.999051 0.68936905E+01  0.64999683E+02                                 1.641315                            1.528583      -0.802122       2.517570                    0.999723       3.189903       8.662104       0.511080       1.271036      -0.712381      -0.019096      -0.013599      -0.033295       0.040720       0.009882       0.005265      -0.004748       0.001873       0.028126      -0.016536       0.005166       0.011371              1.704108       1.657126       0.169331       0.519255       1.370264       0.183268       2.084935          -0.000000
           50              H       7.154848       5.387156      16.220781       0.103196       1.136158 0.80507724E+01  0.78573988E+02                                 1.759133                            1.629971      -0.801876       2.501908                    0.999618       3.328287       9.067066       0.507121       1.237524      -0.720241       0.009952       0.023346      -0.043271       0.050165       0.005432       0.003935      -0.006676       0.000086       0.045572      -0.014919      -0.002323       0.017242              1.814513       1.490081       0.187860      -0.157903       1.825232      -0.577007       2.128227           0.000000
           51              H       2.069122       2.346372      16.393343       0.114713       1.283099 0.10523610E+02  0.11073636E+03                                 1.946084                            1.893136      -1.529102       2.152192                    0.992677       3.870570      11.249429       0.455775       1.277116      -0.708690      -0.009914       0.000263       0.037647       0.038931       0.002980      -0.004451      -0.003724      -0.003263       0.040689      -0.010369      -0.004943       0.015312              1.949500       1.827195      -0.134179      -0.184503       1.709574       0.002226       2.311732          -0.000000
           52              H       1.771491       4.334823      13.003274       0.136303       1.233568 0.95131680E+01  0.96589456E+02                                 1.840357                            1.761148      -1.222137       2.318603                    0.995685       3.424521       9.447051       0.493405       1.222638      -0.724020      -0.018043       0.028991      -0.021390       0.040293      -0.001993       0.006811      -0.011434      -0.011276       0.014222      -0.011826      -0.005260       0.017086              1.853011       1.715358      -0.338962       0.058718       1.993819      -0.279015       1.849857           0.000000
           53              H       4.400784       1.146983      13.405189       0.137727       1.040217 0.80809238E+01  0.80605708E+02                                 1.775737                            1.725713      -1.403810       2.225159                    0.994360       3.749338      11.053988       0.444318       1.381999      -0.686170       0.033184      -0.029063      -0.006066       0.044527      -0.015057       0.005238       0.002623       0.004827      -0.013916      -0.015619      -0.002193       0.017812              1.795189       1.812847      -0.266376      -0.272896       1.736259       0.129154       1.836461          -0.000001
           54              H       6.506298       1.724305       9.724605       0.135114       1.107627 0.81536241E+01  0.80395773E+02                                 1.754213                            1.656678      -1.373499       2.233326                    0.995220       3.566691       9.993953       0.492115       1.262283      -0.711646       0.026863      -0.017896       0.020968       0.038491      -0.007702       0.011009      -0.002628      -0.004225      -0.020427      -0.014775      -0.000546       0.015321              1.800781       1.894077      -0.391141       0.156362       1.644282      -0.233157       1.863985          -0.000000
           55              H       5.565315       3.176375       6.072417       0.125058       1.131189 0.84610278E+01  0.83475273E+02                                 1.724241                            1.646901      -1.296499       2.268319                    0.995872       3.453803       9.410100       0.516450       1.202107      -0.726664       0.005762      -0.001818      -0.041068       0.041510       0.003570      -0.005742       0.000684       0.009073       0.041308      -0.012919      -0.002694       0.015613              1.749983       1.526530      -0.167421      -0.122131       1.581963      -0.150970       2.141454           0.000000
           56              H       3.324633       4.181525       9.211289       0.132920       1.258551 0.96631606E+01  0.98529836E+02                                 1.850821                            1.760135      -1.463220       2.193113                    0.993268       3.566943       9.871653       0.499636       1.202276      -0.726823      -0.031264       0.026484       0.009395       0.042037      -0.007170      -0.004149       0.008866       0.006321      -0.038449      -0.016781       0.000072       0.016709              1.875969       1.951312      -0.367118      -0.239508       1.754646      -0.009657       1.921950           0.000001
           57              H       4.199331      11.830395      11.550699       0.093796       1.116481 0.75111010E+01  0.71793415E+02                                 1.710974                            1.551123      -0.779971       2.505435                    0.999737       3.282672       8.748957       0.533464       1.201214      -0.728179       0.038085      -0.028640       0.000438       0.047654      -0.012771      -0.007357       0.001296       0.008636      -0.006042      -0.013532      -0.003395       0.016927              1.802095       2.160117      -0.676124       0.062246       1.818819      -0.058106       1.427348          -0.000001
           58              H       3.908198      -0.818367       9.672181       0.127277       0.961495 0.65034943E+01  0.59526060E+02                                 1.508951                            1.415360      -0.701860       2.557774                    0.999868       2.973856       7.572624       0.579331       1.155097      -0.740747       0.020844       0.005362      -0.028209       0.035482      -0.009472      -0.007699      -0.007626       0.013583       0.025439      -0.019715       0.005896       0.013819              1.549241       1.717831      -0.101603      -0.453411       1.240099       0.080145       1.689793           0.000000
           59              H       2.244582       0.326542       9.279003       0.126727       0.998586 0.70047157E+01  0.65604814E+02                                 1.578485                            1.495364      -0.703535       2.559212                    0.999893       3.050765       7.972819       0.546294       1.197112      -0.730915       0.002699       0.008140      -0.034624       0.035670      -0.010048      -0.002924      -0.006022       0.009864       0.033919      -0.018342       0.005476       0.012865              1.603421       1.356025      -0.031610       0.148312       1.414228      -0.300900       2.040009           0.000001
           60              H      12.945012       1.667046      10.565569       0.121793       1.013370 0.73027547E+01  0.68835587E+02                                 1.567579                            1.506497      -0.727824       2.541303                    0.999879       3.062975       7.925815       0.557569       1.165417      -0.738794      -0.014723       0.027479      -0.030113       0.043344      -0.013174      -0.003106      -0.007246       0.001648       0.017865      -0.018449       0.006451       0.011999              1.583456       1.392622      -0.088007       0.169118       1.468769      -0.281182       1.888976           0.000001
           61              H      11.755786       1.914936      12.409138       0.139224       0.960781 0.68377719E+01  0.63354480E+02                                 1.512156                            1.457573      -0.738793       2.549757                    0.999783       2.945111       7.537429       0.567370       1.165138      -0.739384      -0.027481       0.029810      -0.000162       0.040544      -0.014533      -0.003532      -0.006551       0.002393       0.008306      -0.018432       0.004860       0.013572              1.523406       1.697166      -0.365686      -0.005407       1.529002       0.032286       1.344050          -0.000000
           62              H      11.361977       1.492573      14.757285       0.139059       0.963032 0.67514239E+01  0.63770507E+02                                 1.638545                            1.540377      -0.902629       2.468821                    0.999314       3.313652       9.213612       0.492030       1.317923      -0.701052      -0.025622       0.025765       0.002738       0.036439      -0.003670       0.001083      -0.006593       0.006472       0.013595      -0.009548       0.000823       0.008725              1.691740       1.890094      -0.504851      -0.205867       1.724075       0.177910       1.461051           0.000000
           63              H      11.953341       0.354114      16.648908       0.135213       0.999051 0.68936912E+01  0.64999693E+02                                 1.641316                            1.528584      -0.802123       2.517570                    0.999723       3.189903       8.662105       0.511080       1.271036      -0.712381      -0.019096       0.013599       0.033295       0.040720      -0.009882      -0.005265      -0.004748       0.001873       0.028126      -0.016536       0.005166       0.011371              1.704109       1.657127      -0.169331      -0.519255       1.370264       0.183268       2.084935          -0.000000
           64              H       0.656349      -1.293007      16.544061       0.103196       1.136158 0.80507751E+01  0.78574023E+02                                 1.759133                            1.629972      -0.801876       2.501908                    0.999618       3.328287       9.067067       0.507120       1.237524      -0.720241       0.009952      -0.023346       0.043271       0.050165      -0.005432      -0.003935      -0.006676       0.000086       0.045572      -0.014919      -0.002323       0.017242              1.814514       1.490082      -0.187860       0.157903       1.825232      -0.577007       2.128228           0.000000
           65              C       2.800853       8.332983       4.916911       0.616609      20.787688 0.22897410E+03  0.46792456E+04                                 7.163054                            5.480945      -0.262626       1.977308                    0.999459      22.307789      63.859335       0.609201       0.491990      -1.000383      -0.038796      -0.041716       0.011255       0.058069      -0.046592       0.034515       0.004091       0.124716      -0.151603      -0.069308      -0.040045       0.109353              8.288445       5.729521       2.736669      -1.994882      10.451789      -1.655664       8.684025           0.000000
           66              C       3.206360       9.392845       4.097790      -0.015928      34.672374 0.41247433E+03  0.95740729E+04                                 9.333542                            6.838968      -0.070273       1.997004                    0.999291      27.011662      77.251652       0.620570       0.425222      -1.058264      -0.005871       0.034137      -0.023988       0.042133       0.002331      -0.005061       0.033136       0.034180      -0.040109      -0.045457       0.020413       0.025044             11.174524       9.081094       4.779820      -0.142877      12.736706      -3.003579      11.705772           0.000000
           67              C       4.160340      10.305353       4.587078      -0.119908      34.451089 0.46204498E+03  0.11146937E+05                                 9.517718                            7.398920      -0.320032       1.866630                    0.999111      30.792594      92.837443       0.571414       0.444307      -1.036041      -0.017577       0.008068      -0.026145       0.032520      -0.044532      -0.008141       0.021432       0.024168       0.010725      -0.050824      -0.001551       0.052375             11.050975      11.481004       6.472180       0.564002      12.803623      -0.305051       8.868299          -0.000001
           68              C       4.724410      11.323791       3.879357      -0.004560      36.597080 0.39482528E+03  0.90441138E+04                                 9.652026                            6.650788      -0.061690       1.996830                    0.999418      26.662888      75.189645       0.636462       0.420119      -1.063887      -0.035712      -0.012420      -0.010926       0.039357      -0.019603      -0.016535      -0.001579      -0.018576       0.033634      -0.032462       0.009133       0.023329             12.478804      14.066686       7.228195       4.199332      12.012549       1.312735      11.357176           0.000001
           69              C       4.320203      11.535298       2.597160      -0.174809      35.448613 0.47027869E+03  0.11338988E+05                                 9.527681                            7.342476      -0.149822       1.913213                    0.999096      31.010658      91.954573       0.590916       0.429894      -1.049851       0.012065       0.011037       0.017569       0.024001      -0.032098      -0.037994      -0.006769      -0.034457      -0.081279      -0.062026       0.009067       0.052959             11.216160      10.948976       3.748844       5.140148       8.898827       1.206160      13.800676           0.000002
           70              C       3.257048      10.735981       2.046710       0.138338      39.809024 0.47289305E+03  0.11315626E+05                                10.310636                            7.379788      -0.246203       1.916179                    0.999276      27.518723      78.937342       0.592699       0.431873      -1.058119      -0.020984       0.005742      -0.039559       0.045147       0.019382       0.045483      -0.018563       0.001724       0.117717      -0.060607      -0.004187       0.064794             13.101374      10.862348       2.556378       6.288892       9.128359      -0.624829      19.313416           0.000001
           71              C       2.734569       9.582534       2.843988      -0.169205      33.880069 0.52005574E+03  0.12879461E+05                                 9.326041                            7.804033      -0.225387       1.887210                    0.998785      31.726071      95.850936       0.563169       0.439157      -1.042577      -0.005508       0.004554       0.023912       0.024957       0.001201      -0.034203       0.030441       0.026179      -0.077492      -0.056844       0.009816       0.047029             10.241922       7.482460       1.667376       1.580073       9.038231      -2.519092      14.205075          -0.000002
           72              C       1.655818       8.828792      20.595980       0.099116      41.801059 0.43405965E+03  0.10143629E+05                                10.566164                            7.002239      -0.036032       1.990740                    0.999480      26.790934      75.395118       0.618738       0.423600      -1.065621      -0.011779       0.007399       0.021156       0.025320       0.011306       0.003859      -0.005166       0.001464       0.128627      -0.033307      -0.010117       0.043424             14.279524      11.453566       3.090029       4.466977       8.825789      -2.777436      22.559216          -0.000001
           73              C       0.548473       8.192117      20.084848      -0.162842      37.570518 0.45486058E+03  0.10873404E+05                                 9.888277                            7.224257      -0.113931       1.924133                    0.999588      30.624512      90.343747       0.595497       0.430268      -1.049895      -0.009504       0.011196      -0.015432       0.021303      -0.033347      -0.038902       0.011547      -0.061853      -0.108283      -0.066205      -0.004379       0.070585             12.006043      12.386887       4.073935       4.791002       7.790613       0.731639      15.840628           0.000001
           74              C       0.266438       8.285944      18.739305      -0.007507      41.383614 0.41862393E+03  0.96569374E+04                                10.297069                            6.735870       0.017411       2.015722                    0.999188      26.584236      73.387365       0.653275       0.406438      -1.080912       0.039129       0.019857       0.022965       0.049525      -0.015164      -0.022437       0.003516      -0.001952       0.022438      -0.026553      -0.002843       0.029396             13.904029      15.767864       8.328383       3.758735      12.232099       1.116928      13.712123           0.000000
           75              C       1.098246       9.108958      17.907078      -0.121182      36.835114 0.45894653E+03  0.10956006E+05                                 9.751740                            7.236352      -0.123224       1.924966                    0.999454      30.018392      87.457276       0.599663       0.427867      -1.055168       0.008572      -0.013722       0.017916       0.024141      -0.048450      -0.004457       0.012230      -0.012636       0.034091      -0.054886       0.007588       0.047299             11.933687      12.840715       7.278282      -0.546589      12.379227      -2.353270      10.581119           0.000002
           76              C       2.145805       9.843811      18.450975      -0.010737      40.338276 0.41074928E+03  0.94321537E+04                                10.123249                            6.654744       0.025011       2.016233                    0.999234      26.633110      73.399197       0.659713       0.404313      -1.082129      -0.017820      -0.020896       0.036601       0.045759      -0.006545       0.009517       0.022404      -0.004665      -0.010512      -0.027370       0.004293       0.023077             13.856548      11.526045       6.379218      -2.294700      12.958100      -6.380211      17.085500          -0.000000
           77              C       2.452534       9.698472      19.768121      -0.162787      38.151757 0.46461037E+03  0.11151043E+05                                 9.966058                            7.276785      -0.193719       1.896737                    0.999260      30.820467      90.718895       0.597115       0.427387      -1.053025      -0.017515       0.013216      -0.022013       0.031081      -0.019183      -0.011340       0.038289      -0.005795      -0.178783      -0.073590       0.012857       0.060733             12.305288       8.609934       3.093474      -0.427272       9.695642      -5.301221      18.610288           0.000003
           78              C       5.818757      12.092030       4.373014       0.616787      21.538199 0.21454611E+03  0.42930750E+04                                 7.298927                            5.248594      -0.128988       2.028202                    0.999670      21.569119      60.152090       0.635714       0.481500      -1.010605       0.033865       0.032363       0.011821       0.048311      -0.081855      -0.020824       0.028923      -0.025533      -0.093746      -0.067532      -0.040026       0.107558              9.235865      11.185916       5.683658       3.001099       9.005967       1.517721       7.515713           0.000000
           79              C       2.963316      10.699825      17.524822       0.622228      24.299786 0.24135648E+03  0.49434825E+04                                 7.793273                            5.508780      -0.006357       2.063740                    0.999530      21.746950      60.144565       0.634233       0.471502      -1.022158       0.033162       0.032520      -0.040265       0.061470      -0.076572      -0.004596       0.040895      -0.047772      -0.118883      -0.075254      -0.033491       0.108745             10.033648       9.054430       4.379808      -1.704328       9.537157      -4.457701      11.509357           0.000000
           80              C      12.195085       7.491211      18.151722       0.640107      23.940256 0.23114261E+03  0.46902321E+04                                 7.727952                            5.414122      -0.061782       2.052075                    0.999524      21.406224      59.208285       0.634723       0.475562      -1.018479      -0.041887      -0.045470      -0.017605       0.064281      -0.059436       0.019191      -0.063238      -0.099808      -0.067907      -0.070440      -0.048764       0.119204              9.796451      12.363429       5.296454       1.151934       8.347898       2.436829       8.678025           0.000001
           81              C       3.016604       6.446134       0.594136       0.162280      22.982983 0.27408447E+03  0.57595154E+04                                 7.111383                            5.609682       0.260428       2.135702                    0.999728      23.913210      65.652172       0.676988       0.430550      -1.052112       0.025011       0.033555       0.014546       0.044307      -0.024318      -0.027645       0.034712      -0.007824      -0.099716      -0.053948      -0.007978       0.061926              7.822380       7.899029       2.721482       0.871857       6.155937      -0.916288       9.412174          -0.000001
           82              C       3.227155       5.251334      21.264382      -0.100252      23.777723 0.31015021E+03  0.67441600E+04                                 7.273625                            5.986319       0.192146       2.078970                    0.999612      26.573821      75.018970       0.650087       0.433290      -1.046986      -0.004632       0.003610       0.023853       0.024566      -0.026490       0.003377       0.011104      -0.031742       0.064049      -0.042679       0.013334       0.029344              7.753585       8.341799       2.246371       0.505147       5.952023      -1.375184       8.966934          -0.000000
           83              C       4.127847       5.934282      21.045950      -0.066336      24.122685 0.32563823E+03  0.71839620E+04                                 7.391575                            6.169239       0.128440       2.054022                    0.998566      27.140289      77.745587       0.633459       0.438287      -1.041631       0.009638       0.010485       0.011962       0.018598      -0.036523       0.002126       0.016318      -0.023398       0.034870      -0.046447       0.008224       0.038222              7.851514       8.522171       2.014668       0.912496       5.735366      -0.590380       9.297005           0.000000
           84              C       5.049334       8.081915       0.268672       0.033865      34.173055 0.51255759E+03  0.12479677E+05                                 9.229893                            7.662728      -0.060233       1.985936                    0.998941      27.764357      79.614990       0.585585       0.429591      -1.062452      -0.010230       0.027580      -0.029032       0.041331       0.033225       0.006283      -0.006464       0.026756      -0.013093      -0.036117      -0.001943       0.038060             10.034111      11.291394       2.999017       2.634222       7.043829       0.419415      11.767110          -0.000000
           85              C       6.303545       9.034163       0.393178      -0.135154      31.211801 0.46974881E+03  0.11234195E+05                                 8.552448                            7.257788       0.210871       2.035197                    0.999608      29.837401      85.877531       0.609054       0.420508      -1.064008      -0.023526       0.005570       0.014718       0.028304       0.021394      -0.019449      -0.022974      -0.015107       0.004635      -0.024485      -0.018950       0.043435              9.024223       9.229578       2.252835       1.454112       6.678374      -0.005500      11.164718           0.000001
           86              C       7.026178       9.173298       1.491892      -0.114103      28.124285 0.39225349E+03  0.90062819E+04                                 8.030716                            6.659025       0.148766       2.036380                    0.999649      28.403526      81.240712       0.629277       0.423922      -1.057280      -0.013431       0.014990       0.013641       0.024313       0.000423      -0.010309       0.004789      -0.017763      -0.041965      -0.020419       0.003704       0.016715              8.532656       7.428029       1.741880       1.076398       6.084573      -0.600881      12.085365          -0.000000
           87              C       6.755841       8.469272       2.645215       0.070843      31.401380 0.41059361E+03  0.95006277E+04                                 8.745316                            6.857433      -0.052097       2.002685                    0.999452      26.410010      74.924620       0.616345       0.429479      -1.057732       0.005528       0.026834      -0.003799       0.027660       0.005623       0.000184      -0.010827      -0.010306       0.027894      -0.013489      -0.003444       0.016933              9.824947       8.855409       2.638432       1.991265       6.720293      -0.272576      13.899140           0.000000
           88              C       7.444682       8.729485       3.816012      -0.063878      28.230186 0.38539713E+03  0.88242942E+04                                 8.206263                            6.669266       0.052845       2.023855                    0.998928      27.673159      79.463409       0.618096       0.432792      -1.050109      -0.012816       0.019877       0.010818       0.026007      -0.030140      -0.011891       0.008105      -0.003703      -0.047788      -0.024147      -0.017455       0.041602              9.040058       8.341779       2.626915       2.768511       6.804366       0.467546      11.974030           0.000000
           89              C       7.100261       8.048782       4.923464      -0.104679      28.113803 0.40213601E+03  0.92431594E+04                                 7.994237                            6.677423       0.369042       2.113236                    0.999648      27.825403      78.304015       0.640889       0.415792      -1.067886      -0.018195       0.022268      -0.004307       0.029077       0.008983       0.003613       0.001938      -0.000884      -0.015031      -0.007474      -0.004902       0.012376              8.560281       8.564105       2.997391       1.997507       7.131860      -0.260108       9.984878          -0.000000
           90              C       6.029308       7.066358       4.860118       0.121866      24.422409 0.31716142E+03  0.68954166E+04                                 7.355108                            5.990521       0.226520       2.101216                    0.999673      25.223602      69.873320       0.663966       0.424307      -1.058567      -0.023137       0.016540      -0.035929       0.045824      -0.037281      -0.022383       0.006361      -0.017637       0.018982      -0.045389       0.000468       0.044921              7.949332       7.765301       2.498913       1.398960       6.925825      -1.352640       9.156871           0.000000
           91              C       5.614704       7.561326       2.664874       0.098570      33.831680 0.43629307E+03  0.10309971E+05                                 9.337615                            7.186923      -0.313578       1.905070                    0.999128      27.632615      80.754864       0.583832       0.443955      -1.042867      -0.021674      -0.014599       0.054550       0.060486      -0.016881      -0.007864      -0.007044      -0.016172       0.034042      -0.027207       0.011807       0.015400             10.682173      10.546121       3.132595       2.391107       7.392894      -0.717738      14.107503          -0.000000
           92              C       4.801092       7.375893       1.509367       0.088891      32.350903 0.43144432E+03  0.10182136E+05                                 9.072444                            7.144827      -0.355956       1.887989                    0.999158      27.895059      81.867123       0.584928       0.443700      -1.041461      -0.058715      -0.026595       0.011880       0.065543       0.007808       0.010322       0.015553       0.018297      -0.069862      -0.031337       0.002890       0.028447             10.286059      10.632056       2.999539       2.500748       6.856663      -0.079073      13.369458          -0.000000
           93              C       9.299354      11.479600       6.004703       0.616609      20.787693 0.22897414E+03  0.46792466E+04                                 7.163055                            5.480946      -0.262626       1.977308                    0.999459      22.307789      63.859337       0.609201       0.491990      -1.000383      -0.038796       0.041716      -0.011255       0.058069       0.046592      -0.034515       0.004091       0.124716      -0.151603      -0.069308      -0.040045       0.109353              8.288447       5.729523      -2.736670       1.994883      10.451791      -1.655667       8.684027           0.000000
           94              C       9.704860      10.419738       6.823824      -0.015928      34.672374 0.41247428E+03  0.95740716E+04                                 9.333542                            6.838968      -0.070273       1.997004                    0.999291      27.011663      77.251656       0.620570       0.425222      -1.058264      -0.005871      -0.034137       0.023988       0.042133      -0.002331       0.005061       0.033136       0.034180      -0.040109      -0.045457       0.020413       0.025044             11.174524       9.081091      -4.779819       0.142876      12.736707      -3.003580      11.705773           0.000000
           95              C      10.658840       9.507230       6.334536      -0.119908      34.451094 0.46204504E+03  0.11146939E+05                                 9.517719                            7.398920      -0.320032       1.866630                    0.999111      30.792596      92.837450       0.571414       0.444307      -1.036041      -0.017577      -0.008068       0.026145       0.032520       0.044532       0.008141       0.021432       0.024168       0.010725      -0.050824      -0.001551       0.052375             11.050977      11.481005      -6.472181      -0.564002      12.803626      -0.305052       8.868299          -0.000001
           96              C      11.222910       8.488792       7.042257      -0.004560      36.597081 0.39482529E+03  0.90441139E+04                                 9.652026                            6.650787      -0.061690       1.996830                    0.999418      26.662888      75.189644       0.636462       0.420119      -1.063887      -0.035712       0.012420       0.010926       0.039357       0.019603       0.016535      -0.001579      -0.018577       0.033634      -0.032462       0.009133       0.023329             12.478804      14.066686      -7.228196      -4.199332      12.012549       1.312734      11.357176           0.000001
           97              C      10.818703       8.277285       8.324454      -0.174809      35.448610 0.47027862E+03  0.11338986E+05                                 9.527681                            7.342476      -0.149822       1.913213                    0.999096      31.010658      91.954575       0.590916       0.429894      -1.049851       0.012065      -0.011037      -0.017569       0.024001       0.032098       0.037994      -0.006769      -0.034457      -0.081279      -0.062026       0.009067       0.052959             11.216159      10.948976      -3.748845      -5.140147       8.898827       1.206159      13.800675           0.000002
           98              C       9.755548       9.076602       8.874904       0.138338      39.809027 0.47289308E+03  0.11315627E+05                                10.310636                            7.379788      -0.246203       1.916179                    0.999276      27.518724      78.937346       0.592699       0.431873      -1.058119      -0.020984      -0.005742       0.039559       0.045147      -0.019382      -0.045483      -0.018563       0.001724       0.117717      -0.060607      -0.004187       0.064794             13.101375      10.862349      -2.556378      -6.288893       9.128360      -0.624829      19.313417           0.000001
           99              C       9.233069      10.230049       8.077626      -0.169205      33.880068 0.52005569E+03  0.12879460E+05                                 9.326041                            7.804032      -0.225388       1.887210                    0.998785      31.726069      95.850931       0.563169       0.439157      -1.042577      -0.005508      -0.004554      -0.023912       0.024957      -0.001201       0.034203       0.030441       0.026179      -0.077491      -0.056844       0.009816       0.047029             10.241922       7.482460      -1.667376      -1.580074       9.038231      -2.519092      14.205076          -0.000002
          100              C       8.154318       9.101257      12.168862       0.099116      41.801062 0.43405968E+03  0.10143630E+05                                10.566164                            7.002239      -0.036032       1.990740                    0.999480      26.790935      75.395123       0.618737       0.423600      -1.065621      -0.011779      -0.007399      -0.021156       0.025320      -0.011306      -0.003859      -0.005166       0.001464       0.128627      -0.033307      -0.010117       0.043424             14.279525      11.453567      -3.090029      -4.466978       8.825789      -2.777436      22.559219          -0.000001
          101              C       7.046973       9.737932      12.679994      -0.162842      37.570515 0.45486058E+03  0.10873405E+05                                 9.888277                            7.224257      -0.113931       1.924133                    0.999588      30.624512      90.343749       0.595497       0.430268      -1.049895      -0.009504      -0.011196       0.015432       0.021303       0.033347       0.038902       0.011547      -0.061853      -0.108283      -0.066205      -0.004379       0.070585             12.006042      12.386888      -4.073935      -4.791002       7.790613       0.731640      15.840626           0.000000
          102              C       6.764938       9.644105      14.025537      -0.007507      41.383620 0.41862404E+03  0.96569406E+04                                10.297070                            6.735871       0.017412       2.015722                    0.999188      26.584235      73.387362       0.653275       0.406438      -1.080912       0.039129      -0.019858      -0.022965       0.049525       0.015164       0.022437       0.003516      -0.001952       0.022438      -0.026553      -0.002843       0.029396             13.904031      15.767870      -8.328386      -3.758737      12.232101       1.116931      13.712123           0.000000
          103              C       7.596747       8.821091      14.857764      -0.121182      36.835115 0.45894651E+03  0.10956005E+05                                 9.751740                            7.236352      -0.123224       1.924966                    0.999454      30.018392      87.457276       0.599663       0.427867      -1.055168       0.008572       0.013722      -0.017916       0.024141       0.048450       0.004457       0.012230      -0.012636       0.034091      -0.054886       0.007588       0.047299             11.933687      12.840717      -7.278283       0.546584      12.379226      -2.353266      10.581118           0.000001
          104              C       8.644305       8.086238      14.313867      -0.010737      40.338264 0.41074907E+03  0.94321480E+04                                10.123247                            6.654742       0.025011       2.016233                    0.999234      26.633110      73.399195       0.659713       0.404312      -1.082129      -0.017820       0.020896      -0.036601       0.045759       0.006545      -0.009517       0.022404      -0.004665      -0.010512      -0.027370       0.004293       0.023077             13.856544      11.526041      -6.379217       2.294697      12.958097      -6.380206      17.085495          -0.000000
          105              C       8.951034       8.231577      12.996721      -0.162787      38.151763 0.46461042E+03  0.11151044E+05                                 9.966059                            7.276785      -0.193719       1.896737                    0.999260      30.820468      90.718898       0.597115       0.427387      -1.053025      -0.017514      -0.013216       0.022013       0.031081       0.019183       0.011340       0.038288      -0.005795      -0.178783      -0.073590       0.012857       0.060733             12.305289       8.609934      -3.093473       0.427271       9.695642      -5.301221      18.610293           0.000003
          106              C      12.317257       7.720553       6.548600       0.616787      21.538196 0.21454609E+03  0.42930743E+04                                 7.298927                            5.248594      -0.128988       2.028202                    0.999670      21.569118      60.152086       0.635714       0.481500      -1.010605       0.033865      -0.032363      -0.011821       0.048311       0.081855       0.020824       0.028923      -0.025533      -0.093746      -0.067532      -0.040026       0.107558              9.235864      11.185915      -5.683657      -3.001098       9.005966       1.517720       7.515712           0.000000
          107              C       9.461816       7.230224      15.240020       0.622228      24.299783 0.24135644E+03  0.49434815E+04                                 7.793272                            5.508779      -0.006357       2.063740                    0.999530      21.746948      60.144557       0.634233       0.471502      -1.022158       0.033162      -0.032520       0.040265       0.061470       0.076572       0.004596       0.040895      -0.047772      -0.118883      -0.075254      -0.033491       0.108745             10.033647       9.054430      -4.379808       1.704328       9.537157      -4.457700      11.509355           0.000001
          108              C       5.696585      10.438838      14.613120       0.640108      23.940255 0.23114259E+03  0.46902317E+04                                 7.727951                            5.414122      -0.061782       2.052075                    0.999524      21.406223      59.208279       0.634723       0.475562      -1.018479      -0.041887       0.045470       0.017605       0.064281       0.059436      -0.019191      -0.063238      -0.099808      -0.067906      -0.070440      -0.048764       0.119204              9.796449      12.363427      -5.296452      -1.151935       8.347896       2.436829       8.678025           0.000001
          109              C       9.515104      -0.469451      10.327478       0.162280      22.982983 0.27408447E+03  0.57595154E+04                                 7.111383                            5.609682       0.260429       2.135702                    0.999728      23.913210      65.652171       0.676988       0.430550      -1.052112       0.025011      -0.033555      -0.014546       0.044307       0.024318       0.027645       0.034712      -0.007825      -0.099716      -0.053948      -0.007978       0.061926              7.822380       7.899029      -2.721482      -0.871857       6.155937      -0.916288       9.412173          -0.000001
          110              C       9.725655      12.678715      11.500460      -0.100252      23.777723 0.31015022E+03  0.67441603E+04                                 7.273625                            5.986320       0.192146       2.078970                    0.999612      26.573821      75.018972       0.650087       0.433290      -1.046986      -0.004632      -0.003610      -0.023853       0.024566       0.026490      -0.003377       0.011104      -0.031742       0.064049      -0.042679       0.013334       0.029344              7.753586       8.341799      -2.246371      -0.505147       5.952024      -1.375184       8.966934          -0.000000
          111              C      10.626347      11.995767      11.718892      -0.066336      24.122684 0.32563821E+03  0.71839612E+04                                 7.391574                            6.169238       0.128440       2.054022                    0.998566      27.140287      77.745576       0.633459       0.438287      -1.041631       0.009638      -0.010485      -0.011962       0.018598       0.036523      -0.002126       0.016318      -0.023398       0.034870      -0.046447       0.008224       0.038222              7.851513       8.522170      -2.014668      -0.912496       5.735366      -0.590380       9.297004           0.000000
          112              C      11.547834      11.730668      10.652942       0.033865      34.173053 0.51255757E+03  0.12479676E+05                                 9.229893                            7.662727      -0.060233       1.985936                    0.998941      27.764356      79.614984       0.585585       0.429591      -1.062452      -0.010230      -0.027580       0.029032       0.041331      -0.033225      -0.006283      -0.006464       0.026756      -0.013093      -0.036117      -0.001943       0.038060             10.034111      11.291394      -2.999017      -2.634222       7.043829       0.419415      11.767109          -0.000000
          113              C      12.802045      10.778420      10.528436      -0.135154      31.211800 0.46974878E+03  0.11234194E+05                                 8.552448                            7.257788       0.210871       2.035197                    0.999608      29.837400      85.877530       0.609054       0.420508      -1.064008      -0.023526      -0.005570      -0.014718       0.028304      -0.021394       0.019449      -0.022974      -0.015107       0.004635      -0.024485      -0.018950       0.043435              9.024223       9.229578      -2.252835      -1.454113       6.678374      -0.005500      11.164719           0.000001
          114              C       0.527678      10.639285       9.429722      -0.114103      28.124285 0.39225350E+03  0.90062820E+04                                 8.030716                            6.659025       0.148766       2.036380                    0.999649      28.403527      81.240716       0.629277       0.423922      -1.057280      -0.013431      -0.014990      -0.013641       0.024314      -0.000423       0.010309       0.004789      -0.017763      -0.041965      -0.020419       0.003704       0.016715              8.532655       7.428029      -1.741881      -1.076398       6.084573      -0.600881      12.085364          -0.000000
          115              C       0.257341      11.343311       8.276399       0.070843      31.401382 0.41059364E+03  0.95006284E+04                                 8.745316                            6.857433      -0.052097       2.002685                    0.999452      26.410011      74.924622       0.616345       0.429479      -1.057732       0.005528      -0.026834       0.003799       0.027660      -0.005623      -0.000184      -0.010827      -0.010306       0.027894      -0.013489      -0.003444       0.016933              9.824947       8.855409      -2.638433      -1.991264       6.720293      -0.272576      13.899140           0.000000
          116              C       0.946182      11.083098       7.105602      -0.063878      28.230188 0.38539716E+03  0.88242951E+04                                 8.206263                            6.669266       0.052845       2.023855                    0.998928      27.673160      79.463414       0.618096       0.432792      -1.050109      -0.012816      -0.019877      -0.010818       0.026007       0.030140       0.011891       0.008105      -0.003703      -0.047788      -0.024147      -0.017455       0.041602              9.040059       8.341779      -2.626915      -2.768511       6.804367       0.467546      11.974031           0.000000
          117              C       0.601761      11.763801       5.998150      -0.104679      28.113800 0.40213594E+03  0.92431575E+04                                 7.994236                            6.677423       0.369042       2.113237                    0.999648      27.825401      78.304007       0.640889       0.415792      -1.067886      -0.018195      -0.022268       0.004307       0.029077      -0.008983      -0.003613       0.001938      -0.000884      -0.015031      -0.007474      -0.004902       0.012376              8.560280       8.564104      -2.997391      -1.997507       7.131859      -0.260108       9.984877          -0.000000
          118              C      12.527808      12.746225       6.061496       0.121866      24.422410 0.31716144E+03  0.68954172E+04                                 7.355109                            5.990521       0.226520       2.101216                    0.999673      25.223603      69.873326       0.663966       0.424307      -1.058567      -0.023137      -0.016540       0.035929       0.045824       0.037281       0.022383       0.006361      -0.017637       0.018982      -0.045389       0.000468       0.044921              7.949333       7.765301      -2.498914      -1.398960       6.925826      -1.352640       9.156871           0.000000
          119              C      12.113204      12.251257       8.256740       0.098570      33.831682 0.43629309E+03  0.10309971E+05                                 9.337615                            7.186923      -0.313578       1.905070                    0.999128      27.632616      80.754867       0.583832       0.443955      -1.042867      -0.021674       0.014599      -0.054550       0.060486       0.016881       0.007864      -0.007044      -0.016172       0.034042      -0.027207       0.011807       0.015400             10.682173      10.546122      -3.132595      -2.391107       7.392894      -0.717738      14.107503          -0.000000
          120              C      11.299592      12.436690       9.412247       0.088891      32.350901 0.43144429E+03  0.10182135E+05                                 9.072444                            7.144827      -0.355956       1.887989                    0.999158      27.895058      81.867122       0.584927       0.443701      -1.041461      -0.058715       0.026595      -0.011880       0.065543      -0.007808      -0.010322       0.015553       0.018297      -0.069862      -0.031337       0.002890       0.028447             10.286059      10.632056      -2.999539      -2.500748       6.856663      -0.079073      13.369458          -0.000000
          121              C      10.196146       3.620383      16.926317       0.616609      20.787692 0.22897413E+03  0.46792464E+04                                 7.163055                            5.480946      -0.262626       1.977308                    0.999459      22.307788      63.859333       0.609201       0.491990      -1.000383       0.038796       0.041716      -0.011255       0.058069      -0.046592       0.034515       0.004091       0.124716      -0.151603      -0.069308      -0.040045       0.109353              8.288447       5.729522       2.736670      -1.994883      10.451791      -1.655667       8.684027           0.000000
          122              C       9.790640       2.560521      17.745438      -0.015928      34.672372 0.41247425E+03  0.95740708E+04                                 9.333541                            6.838968      -0.070273       1.997004                    0.999291      27.011662      77.251652       0.620570       0.425222      -1.058264       0.005871      -0.034137       0.023988       0.042133       0.002331      -0.005061       0.033136       0.034180      -0.040109      -0.045457       0.020413       0.025044             11.174523       9.081091       4.779818      -0.142876      12.736706      -3.003580      11.705773           0.000000
          123              C       8.836660       1.648013      17.256150      -0.119908      34.451094 0.46204504E+03  0.11146939E+05                                 9.517719                            7.398920      -0.320032       1.866630                    0.999111      30.792595      92.837446       0.571414       0.444308      -1.036041       0.017576      -0.008068       0.026145       0.032520      -0.044532      -0.008141       0.021432       0.024168       0.010725      -0.050824      -0.001551       0.052375             11.050977      11.481005       6.472181       0.564002      12.803626      -0.305052       8.868299          -0.000001
          124              C       8.272590       0.629575      17.963871      -0.004560      36.597083 0.39482531E+03  0.90441145E+04                                 9.652026                            6.650787      -0.061690       1.996830                    0.999418      26.662889      75.189645       0.636462       0.420119      -1.063887       0.035712       0.012420       0.010926       0.039357      -0.019603      -0.016535      -0.001579      -0.018576       0.033634      -0.032462       0.009133       0.023329             12.478804      14.066686       7.228195       4.199332      12.012549       1.312735      11.357176           0.000001
          125              C       8.676797       0.418068      19.246068      -0.174809      35.448611 0.47027864E+03  0.11338987E+05                                 9.527681                            7.342476      -0.149822       1.913213                    0.999096      31.010657      91.954568       0.590916       0.429894      -1.049851      -0.012065      -0.011037      -0.017569       0.024001      -0.032098      -0.037994      -0.006769      -0.034457      -0.081279      -0.062026       0.009067       0.052959             11.216159      10.948975       3.748844       5.140147       8.898827       1.206160      13.800675           0.000002
          126              C       9.739952       1.217385      19.796518       0.138338      39.809034 0.47289312E+03  0.11315628E+05                                10.310637                            7.379788      -0.246203       1.916178                    0.999276      27.518725      78.937349       0.592699       0.431873      -1.058119       0.020984      -0.005742       0.039559       0.045147       0.019382       0.045483      -0.018563       0.001724       0.117717      -0.060607      -0.004187       0.064794             13.101377      10.862350       2.556378       6.288894       9.128360      -0.624829      19.313422           0.000001
          127              C      10.262431       2.370832      18.999240      -0.169205      33.880071 0.52005574E+03  0.12879461E+05                                 9.326041                            7.804033      -0.225388       1.887210                    0.998785      31.726071      95.850937       0.563169       0.439157      -1.042577       0.005508      -0.004554      -0.023912       0.024957       0.001202      -0.034203       0.030441       0.026179      -0.077491      -0.056844       0.009816       0.047029             10.241922       7.482460       1.667376       1.580073       9.038231      -2.519092      14.205076          -0.000002
          128              C      11.341182       3.124574       1.247248       0.099116      41.801056 0.43405967E+03  0.10143629E+05                                10.566162                            7.002239      -0.036031       1.990740                    0.999480      26.790933      75.395108       0.618738       0.423600      -1.065621       0.011779      -0.007399      -0.021156       0.025320       0.011306       0.003859      -0.005166       0.001464       0.128627      -0.033307      -0.010117       0.043424             14.279522      11.453566       3.090028       4.466981       8.825787      -2.777433      22.559212          -0.000001
          129              C      12.448527       3.761249       1.758380      -0.162842      37.570492 0.45486029E+03  0.10873396E+05                                 9.888272                            7.224254      -0.113931       1.924133                    0.999588      30.624505      90.343711       0.595497       0.430268      -1.049895       0.009504      -0.011196       0.015432       0.021303      -0.033347      -0.038902       0.011547      -0.061853      -0.108283      -0.066205      -0.004379       0.070585             12.006034      12.386877       4.073931       4.790992       7.790609       0.731636      15.840617           0.000000
          130              C      12.730561       3.667422       3.103923      -0.007507      41.383602 0.41862400E+03  0.96569393E+04                                10.297067                            6.735871       0.017412       2.015722                    0.999188      26.584235      73.387358       0.653275       0.406438      -1.080912      -0.039129      -0.019857      -0.022965       0.049525      -0.015164      -0.022437       0.003516      -0.001952       0.022438      -0.026553      -0.002843       0.029396             13.904024      15.767856       8.328378       3.758728      12.232095       1.116922      13.712122           0.000000
          131              C      11.898753       2.844408       3.936150      -0.121181      36.835099 0.45894622E+03  0.10955997E+05                                 9.751736                            7.236349      -0.123224       1.924967                    0.999454      30.018388      87.457258       0.599663       0.427867      -1.055168      -0.008572       0.013722      -0.017916       0.024141      -0.048450      -0.004457       0.012230      -0.012636       0.034091      -0.054886       0.007588       0.047299             11.933682      12.840708       7.278277      -0.546585      12.379220      -2.353267      10.581117           0.000001
          132              C      10.851195       2.109555       3.392253      -0.010737      40.338262 0.41074906E+03  0.94321474E+04                                10.123246                            6.654742       0.025011       2.016234                    0.999234      26.633109      73.399188       0.659713       0.404312      -1.082129       0.017820       0.020896      -0.036601       0.045759      -0.006545       0.009517       0.022405      -0.004665      -0.010512      -0.027370       0.004293       0.023077             13.856543      11.526040       6.379217      -2.294697      12.958096      -6.380205      17.085493          -0.000000
          133              C      10.544466       2.254894       2.075107      -0.162787      38.151754 0.46461037E+03  0.11151042E+05                                 9.966057                            7.276785      -0.193719       1.896737                    0.999260      30.820467      90.718892       0.597115       0.427387      -1.053025       0.017515      -0.013216       0.022013       0.031081      -0.019183      -0.011340       0.038288      -0.005795      -0.178783      -0.073590       0.012857       0.060733             12.305286       8.609932       3.093472      -0.427270       9.695639      -5.301219      18.610288           0.000003
          134              C       7.178243      -0.138664      17.470214       0.616787      21.538198 0.21454610E+03  0.42930746E+04                                 7.298926                            5.248593      -0.128988       2.028202                    0.999670      21.569118      60.152083       0.635714       0.481500      -1.010605      -0.033865      -0.032363      -0.011821       0.048311      -0.081855      -0.020824       0.028923      -0.025533      -0.093746      -0.067532      -0.040026       0.107558              9.235864      11.185915       5.683657       3.001098       9.005966       1.517720       7.515712           0.000000
          135              C      10.033684       1.253541       4.318406       0.622228      24.299785 0.24135642E+03  0.49434811E+04                                 7.793272                            5.508779      -0.006357       2.063740                    0.999530      21.746950      60.144561       0.634233       0.471501      -1.022158      -0.033162      -0.032520       0.040265       0.061470      -0.076572      -0.004596       0.040895      -0.047772      -0.118883      -0.075254      -0.033491       0.108745             10.033647       9.054427       4.379808      -1.704330       9.537157      -4.457702      11.509358           0.000001
          136              C       0.801915       4.462155       3.691506       0.640108      23.940254 0.23114268E+03  0.46902339E+04                                 7.727951                            5.414123      -0.061782       2.052075                    0.999524      21.406223      59.208278       0.634723       0.475562      -1.018479       0.041887       0.045470       0.017605       0.064281      -0.059436       0.019191      -0.063238      -0.099808      -0.067907      -0.070440      -0.048764       0.119204              9.796448      12.363427       5.296451       1.151932       8.347894       2.436827       8.678023           0.000001
          137              C       9.980396       5.507232      21.249092       0.162281      22.982980 0.27408443E+03  0.57595143E+04                                 7.111383                            5.609682       0.260429       2.135702                    0.999728      23.913208      65.652167       0.676988       0.430550      -1.052112      -0.025011      -0.033555      -0.014546       0.044307      -0.024318      -0.027645       0.034712      -0.007824      -0.099716      -0.053948      -0.007978       0.061926              7.822380       7.899029       2.721482       0.871856       6.155937      -0.916288       9.412172          -0.000001
          138              C       9.769845       6.702032       0.578846      -0.100252      23.777724 0.31015022E+03  0.67441601E+04                                 7.273625                            5.986319       0.192146       2.078970                    0.999612      26.573821      75.018967       0.650087       0.433290      -1.046986       0.004632      -0.003610      -0.023853       0.024566      -0.026490       0.003377       0.011104      -0.031742       0.064049      -0.042679       0.013334       0.029344              7.753585       8.341798       2.246371       0.505146       5.952023      -1.375184       8.966933          -0.000000
          139              C       8.869153       6.019084       0.797278      -0.066336      24.122682 0.32563818E+03  0.71839604E+04                                 7.391574                            6.169238       0.128440       2.054022                    0.998566      27.140286      77.745571       0.633459       0.438287      -1.041631      -0.009638      -0.010485      -0.011962       0.018598      -0.036523       0.002126       0.016318      -0.023398       0.034870      -0.046447       0.008224       0.038222              7.851513       8.522169       2.014668       0.912495       5.735366      -0.590380       9.297004           0.000000
          140              C       7.947666       3.871451      21.574556       0.033865      34.173055 0.51255761E+03  0.12479677E+05                                 9.229893                            7.662728      -0.060233       1.985936                    0.998941      27.764357      79.614987       0.585585       0.429591      -1.062452       0.010230      -0.027580       0.029032       0.041331       0.033225       0.006283      -0.006464       0.026756      -0.013093      -0.036117      -0.001943       0.038060             10.034111      11.291394       2.999017       2.634222       7.043829       0.419415      11.767110          -0.000000
          141              C       6.693455       2.919203      21.450050      -0.135154      31.211798 0.46974875E+03  0.11234193E+05                                 8.552447                            7.257787       0.210871       2.035197                    0.999608      29.837400      85.877526       0.609054       0.420508      -1.064008       0.023526      -0.005570      -0.014718       0.028304       0.021394      -0.019449      -0.022974      -0.015107       0.004635      -0.024485      -0.018950       0.043435              9.024222       9.229577       2.252835       1.454112       6.678373      -0.005501      11.164717           0.000001
          142              C       5.970822       2.780068      20.351336      -0.114103      28.124300 0.39225376E+03  0.90062892E+04                                 8.030718                            6.659027       0.148766       2.036380                    0.999649      28.403526      81.240710       0.629277       0.423922      -1.057280       0.013431      -0.014990      -0.013641       0.024313       0.000423      -0.010309       0.004789      -0.017763      -0.041965      -0.020419       0.003704       0.016715              8.532658       7.428033       1.741880       1.076398       6.084573      -0.600881      12.085370          -0.000000
          143              C       6.241159       3.484094      19.198013       0.070843      31.401379 0.41059360E+03  0.95006273E+04                                 8.745316                            6.857433      -0.052097       2.002685                    0.999452      26.410010      74.924620       0.616345       0.429479      -1.057732      -0.005528      -0.026834       0.003799       0.027660       0.005622       0.000184      -0.010827      -0.010306       0.027894      -0.013489      -0.003444       0.016933              9.824947       8.855409       2.638432       1.991265       6.720293      -0.272575      13.899140           0.000000
          144              C       5.552318       3.223881      18.027216      -0.063878      28.230187 0.38539714E+03  0.88242945E+04                                 8.206263                            6.669266       0.052845       2.023855                    0.998928      27.673159      79.463412       0.618096       0.432792      -1.050108       0.012816      -0.019877      -0.010818       0.026007      -0.030140      -0.011891       0.008105      -0.003703      -0.047788      -0.024147      -0.017455       0.041602              9.040059       8.341779       2.626915       2.768511       6.804367       0.467546      11.974031           0.000000
          145              C       5.896739       3.904584      16.919764      -0.104679      28.113802 0.40213600E+03  0.92431593E+04                                 7.994236                            6.677423       0.369042       2.113237                    0.999648      27.825403      78.304015       0.640889       0.415792      -1.067886       0.018195      -0.022268       0.004307       0.029077       0.008983       0.003613       0.001938      -0.000884      -0.015031      -0.007474      -0.004902       0.012376              8.560281       8.564104       2.997391       1.997507       7.131860      -0.260108       9.984878          -0.000000
          146              C       6.967692       4.887008      16.983110       0.121866      24.422404 0.31716134E+03  0.68954144E+04                                 7.355108                            5.990520       0.226521       2.101216                    0.999673      25.223601      69.873316       0.663966       0.424307      -1.058567       0.023137      -0.016540       0.035929       0.045824      -0.037281      -0.022383       0.006361      -0.017637       0.018982      -0.045389       0.000468       0.044921              7.949331       7.765299       2.498911       1.398963       6.925824      -1.352640       9.156871           0.000000
          147              C       7.382296       4.392040      19.178354       0.098570      33.831682 0.43629310E+03  0.10309971E+05                                 9.337615                            7.186923      -0.313578       1.905070                    0.999128      27.632616      80.754867       0.583832       0.443955      -1.042867       0.021674       0.014599      -0.054550       0.060486      -0.016881      -0.007864      -0.007044      -0.016172       0.034042      -0.027207       0.011807       0.015400             10.682173      10.546122       3.132596       2.391107       7.392894      -0.717738      14.107503          -0.000000
          148              C       8.195908       4.577473      20.333861       0.088891      32.350902 0.43144430E+03  0.10182135E+05                                 9.072444                            7.144826      -0.355956       1.887989                    0.999158      27.895058      81.867119       0.584928       0.443700      -1.041461       0.058715       0.026595      -0.011880       0.065543       0.007808       0.010322       0.015553       0.018297      -0.069862      -0.031337       0.002890       0.028447             10.286059      10.632056       2.999539       2.500748       6.856663      -0.079073      13.369457          -0.000000
          149              C       3.697646       0.473766      15.838525       0.616609      20.787693 0.22897414E+03  0.46792467E+04                                 7.163055                            5.480946      -0.262626       1.977308                    0.999459      22.307789      63.859336       0.609201       0.491990      -1.000383       0.038796      -0.041716       0.011255       0.058069       0.046592      -0.034515       0.004091       0.124716      -0.151603      -0.069308      -0.040045       0.109353              8.288447       5.729523      -2.736670       1.994883      10.451791      -1.655667       8.684027           0.000000
          150              C       3.292140       1.533628      15.019404      -0.015928      34.672375 0.41247429E+03  0.95740721E+04                                 9.333542                            6.838968      -0.070273       1.997004                    0.999291      27.011664      77.251662       0.620570       0.425222      -1.058263       0.005871       0.034137      -0.023988       0.042133      -0.002331       0.005061       0.033136       0.034180      -0.040109      -0.045457       0.020413       0.025044             11.174524       9.081092      -4.779819       0.142876      12.736707      -3.003580      11.705774           0.000000
          151              C       2.338160       2.446136      15.508692      -0.119908      34.451097 0.46204509E+03  0.11146941E+05                                 9.517720                            7.398921      -0.320032       1.866630                    0.999111      30.792598      92.837458       0.571414       0.444308      -1.036041       0.017576       0.008068      -0.026145       0.032520       0.044532       0.008141       0.021432       0.024168       0.010725      -0.050824      -0.001551       0.052375             11.050978      11.481006      -6.472182      -0.564002      12.803627      -0.305051       8.868300          -0.000001
          152              C       1.774090       3.464574      14.800971      -0.004560      36.597077 0.39482524E+03  0.90441124E+04                                 9.652025                            6.650787      -0.061690       1.996830                    0.999418      26.662886      75.189634       0.636462       0.420119      -1.063887       0.035712      -0.012420      -0.010926       0.039357       0.019603       0.016535      -0.001579      -0.018577       0.033634      -0.032462       0.009133       0.023329             12.478802      14.066684      -7.228195      -4.199331      12.012548       1.312734      11.357175           0.000001
          153              C       2.178297       3.676081      13.518774      -0.174809      35.448606 0.47027857E+03  0.11338984E+05                                 9.527679                            7.342475      -0.149821       1.913214                    0.999096      31.010654      91.954550       0.590917       0.429894      -1.049851      -0.012065       0.011037       0.017569       0.024001       0.032098       0.037994      -0.006769      -0.034457      -0.081279      -0.062026       0.009067       0.052959             11.216157      10.948973      -3.748843      -5.140146       8.898825       1.206159      13.800672           0.000002
          154              C       3.241452       2.876764      12.968324       0.138338      39.809027 0.47289303E+03  0.11315625E+05                                10.310636                            7.379787      -0.246203       1.916179                    0.999276      27.518722      78.937335       0.592699       0.431873      -1.058119       0.020984       0.005742      -0.039559       0.045147      -0.019382      -0.045483      -0.018563       0.001724       0.117717      -0.060607      -0.004187       0.064794             13.101375      10.862348      -2.556378      -6.288893       9.128359      -0.624829      19.313418           0.000001
          155              C       3.763931       1.723317      13.765602      -0.169205      33.880068 0.52005569E+03  0.12879460E+05                                 9.326041                            7.804032      -0.225388       1.887210                    0.998785      31.726069      95.850932       0.563169       0.439157      -1.042577       0.005508       0.004554       0.023912       0.024957      -0.001202       0.034203       0.030441       0.026179      -0.077491      -0.056844       0.009816       0.047029             10.241922       7.482460      -1.667376      -1.580074       9.038231      -2.519092      14.205077          -0.000002
          156              C       4.842682       2.852109       9.674366       0.099116      41.801063 0.43405971E+03  0.10143631E+05                                10.566165                            7.002240      -0.036032       1.990740                    0.999480      26.790934      75.395121       0.618737       0.423600      -1.065621       0.011779       0.007399       0.021156       0.025320      -0.011306      -0.003859      -0.005166       0.001464       0.128627      -0.033307      -0.010117       0.043424             14.279525      11.453568      -3.090029      -4.466982       8.825789      -2.777434      22.559218          -0.000001
          157              C       5.950027       2.215434       9.163234      -0.162842      37.570500 0.45486040E+03  0.10873399E+05                                 9.888274                            7.224256      -0.113931       1.924133                    0.999588      30.624509      90.343735       0.595497       0.430268      -1.049895       0.009504       0.011196      -0.015432       0.021303       0.033347       0.038902       0.011547      -0.061853      -0.108283      -0.066205      -0.004379       0.070585             12.006037      12.386880      -4.073933      -4.790993       7.790610       0.731636      15.840620           0.000001
          158              C       6.232061       2.309261       7.817691      -0.007507      41.383605 0.41862403E+03  0.96569402E+04                                10.297068                            6.735871       0.017412       2.015722                    0.999188      26.584236      73.387363       0.653275       0.406438      -1.080912      -0.039128       0.019858       0.022965       0.049525       0.015164       0.022437       0.003516      -0.001952       0.022438      -0.026553      -0.002843       0.029396             13.904025      15.767857      -8.328379      -3.758728      12.232095       1.116922      13.712123           0.000000
          159              C       5.400253       3.132275       6.985464      -0.121181      36.835100 0.45894624E+03  0.10955997E+05                                 9.751736                            7.236349      -0.123224       1.924967                    0.999454      30.018389      87.457261       0.599663       0.427867      -1.055168      -0.008572      -0.013722       0.017916       0.024141       0.048450       0.004457       0.012230      -0.012636       0.034091      -0.054886       0.007588       0.047299             11.933682      12.840708      -7.278278       0.546585      12.379220      -2.353267      10.581118           0.000001
          160              C       4.352695       3.867128       7.529361      -0.010737      40.338268 0.41074911E+03  0.94321490E+04                                10.123248                            6.654742       0.025011       2.016233                    0.999234      26.633111      73.399198       0.659713       0.404312      -1.082129       0.017820      -0.020896       0.036601       0.045759       0.006545      -0.009517       0.022405      -0.004665      -0.010512      -0.027370       0.004293       0.023077             13.856546      11.526042      -6.379218       2.294699      12.958099      -6.380207      17.085496          -0.000000
          161              C       4.045966       3.721789       8.846507      -0.162787      38.151762 0.46461047E+03  0.11151046E+05                                 9.966059                            7.276786      -0.193719       1.896737                    0.999260      30.820469      90.718903       0.597115       0.427387      -1.053025       0.017515       0.013216      -0.022013       0.031081       0.019183       0.011340       0.038288      -0.005795      -0.178783      -0.073590       0.012857       0.060733             12.305289       8.609934      -3.093473       0.427271       9.695641      -5.301221      18.610292           0.000003
          162              C       0.679743       4.232813      15.294628       0.616787      21.538196 0.21454608E+03  0.42930741E+04                                 7.298926                            5.248593      -0.128988       2.028202                    0.999670      21.569117      60.152079       0.635714       0.481500      -1.010605      -0.033866       0.032363       0.011821       0.048311       0.081855       0.020824       0.028923      -0.025533      -0.093746      -0.067532      -0.040026       0.107558              9.235863      11.185914      -5.683657      -3.001098       9.005965       1.517720       7.515711           0.000000
          163              C       3.535184       4.723142       6.603208       0.622228      24.299783 0.24135639E+03  0.49434803E+04                                 7.793272                            5.508779      -0.006357       2.063740                    0.999530      21.746949      60.144560       0.634233       0.471502      -1.022158      -0.033162       0.032520      -0.040265       0.061470       0.076572       0.004596       0.040895      -0.047772      -0.118883      -0.075254      -0.033491       0.108745             10.033648       9.054428      -4.379808       1.704331       9.537157      -4.457702      11.509358           0.000001
          164              C       7.300415       1.514528       7.230108       0.640108      23.940252 0.23114266E+03  0.46902334E+04                                 7.727951                            5.414123      -0.061781       2.052075                    0.999524      21.406222      59.208276       0.634723       0.475562      -1.018479       0.041887      -0.045470      -0.017605       0.064281       0.059436      -0.019191      -0.063238      -0.099808      -0.067907      -0.070440      -0.048764       0.119204              9.796448      12.363427      -5.296451      -1.151932       8.347894       2.436827       8.678023           0.000001
          165              C       3.481896      12.422817      11.515750       0.162281      22.982980 0.27408443E+03  0.57595143E+04                                 7.111383                            5.609681       0.260429       2.135703                    0.999728      23.913208      65.652164       0.676988       0.430550      -1.052112      -0.025011       0.033555       0.014546       0.044307       0.024318       0.027645       0.034712      -0.007825      -0.099716      -0.053948      -0.007978       0.061926              7.822379       7.899028      -2.721481      -0.871856       6.155937      -0.916288       9.412172          -0.000001
          166              C       3.271345      -0.725349      10.342768      -0.100252      23.777724 0.31015023E+03  0.67441603E+04                                 7.273625                            5.986319       0.192146       2.078970                    0.999612      26.573821      75.018966       0.650087       0.433290      -1.046986       0.004632       0.003610       0.023853       0.024566       0.026490      -0.003377       0.011104      -0.031742       0.064049      -0.042679       0.013334       0.029344              7.753585       8.341798      -2.246370      -0.505146       5.952023      -1.375184       8.966933          -0.000000
          167              C       2.370653      -0.042401      10.124336      -0.066336      24.122682 0.32563818E+03  0.71839604E+04                                 7.391574                            6.169238       0.128440       2.054022                    0.998566      27.140286      77.745572       0.633459       0.438287      -1.041631      -0.009638       0.010485       0.011962       0.018598       0.036523      -0.002126       0.016318      -0.023398       0.034870      -0.046447       0.008224       0.038222              7.851513       8.522169      -2.014667      -0.912495       5.735366      -0.590380       9.297004           0.000000
          168              C       1.449166       0.222698      11.190286       0.033865      34.173055 0.51255761E+03  0.12479677E+05                                 9.229893                            7.662727      -0.060233       1.985936                    0.998941      27.764357      79.614985       0.585585       0.429591      -1.062452       0.010230       0.027580      -0.029032       0.041331      -0.033225      -0.006283      -0.006464       0.026756      -0.013093      -0.036117      -0.001943       0.038060             10.034110      11.291393      -2.999017      -2.634222       7.043829       0.419414      11.767109          -0.000000
          169              C       0.194955       1.174946      11.314792      -0.135154      31.211794 0.46974866E+03  0.11234191E+05                                 8.552446                            7.257787       0.210872       2.035197                    0.999608      29.837397      85.877514       0.609054       0.420508      -1.064008       0.023526       0.005570       0.014718       0.028304      -0.021394       0.019449      -0.022974      -0.015107       0.004635      -0.024485      -0.018950       0.043435              9.024221       9.229576      -2.252834      -1.454112       6.678372      -0.005501      11.164716           0.000001
          170              C      12.469322       1.314081      12.413506      -0.114103      28.124299 0.39225375E+03  0.90062889E+04                                 8.030718                            6.659027       0.148767       2.036380                    0.999649      28.403525      81.240704       0.629277       0.423922      -1.057280       0.013431       0.014990       0.013641       0.024313      -0.000423       0.010309       0.004789      -0.017763      -0.041965      -0.020419       0.003704       0.016715              8.532658       7.428032      -1.741880      -1.076398       6.084573      -0.600881      12.085369          -0.000000
          171              C      12.739659       0.610055      13.566829       0.070843      31.401377 0.41059357E+03  0.95006265E+04                                 8.745315                            6.857433      -0.052097       2.002685                    0.999452      26.410009      74.924616       0.616345       0.429479      -1.057732      -0.005528       0.026834      -0.003799       0.027660      -0.005623      -0.000184      -0.010827      -0.010306       0.027894      -0.013489      -0.003444       0.016933              9.824947       8.855409      -2.638432      -1.991265       6.720293      -0.272575      13.899139           0.000000
          172              C      12.050818       0.870268      14.737626      -0.063878      28.230189 0.38539718E+03  0.88242957E+04                                 8.206264                            6.669267       0.052845       2.023855                    0.998928      27.673160      79.463415       0.618096       0.432792      -1.050109       0.012816       0.019877       0.010818       0.026007       0.030140       0.011891       0.008105      -0.003703      -0.047788      -0.024147      -0.017455       0.041602              9.040059       8.341780      -2.626915      -2.768511       6.804367       0.467546      11.974032           0.000000
          173              C      12.395239       0.189565      15.845078      -0.104679      28.113799 0.40213593E+03  0.92431572E+04                                 7.994236                            6.677422       0.369042       2.113237                    0.999648      27.825401      78.304006       0.640889       0.415792      -1.067886       0.018195       0.022268      -0.004308       0.029077      -0.008983      -0.003613       0.001938      -0.000884      -0.015031      -0.007474      -0.004902       0.012376              8.560280       8.564104      -2.997391      -1.997508       7.131859      -0.260108       9.984877          -0.000000
          174              C       0.469192      -0.792859      15.781732       0.121866      24.422409 0.31716141E+03  0.68954163E+04                                 7.355108                            5.990520       0.226521       2.101216                    0.999673      25.223602      69.873318       0.663966       0.424307      -1.058567       0.023137       0.016540      -0.035929       0.045824       0.037281       0.022383       0.006361      -0.017637       0.018982      -0.045389       0.000468       0.044921              7.949332       7.765301      -2.498914      -1.398960       6.925825      -1.352640       9.156870           0.000000
          175              C       0.883796      -0.297891      13.586488       0.098570      33.831682 0.43629310E+03  0.10309971E+05                                 9.337615                            7.186923      -0.313578       1.905070                    0.999128      27.632616      80.754866       0.583832       0.443955      -1.042867       0.021674      -0.014599       0.054550       0.060486       0.016881       0.007864      -0.007044      -0.016172       0.034042      -0.027207       0.011807       0.015400             10.682173      10.546122      -3.132595      -2.391107       7.392894      -0.717738      14.107503          -0.000000
          176              C       1.697408      -0.483324      12.430981       0.088891      32.350901 0.43144430E+03  0.10182135E+05                                 9.072444                            7.144826      -0.355956       1.887989                    0.999158      27.895058      81.867119       0.584928       0.443700      -1.041461       0.058715      -0.026595       0.011880       0.065543      -0.007808      -0.010322       0.015553       0.018297      -0.069862      -0.031337       0.002890       0.028447             10.286059      10.632056      -2.999539      -2.500748       6.856663      -0.079073      13.369457          -0.000000
          177              N       3.737937       6.567960       1.620768      -0.251571      36.164594 0.50055781E+03  0.12018660E+05                                 9.130070                            7.281620      -0.111253       1.985132                    0.998441      28.179834      78.167603       0.642201       0.397222      -1.092199       0.009624       0.099591      -0.094325       0.137507      -0.001724       0.013745       0.059740       0.045476      -0.150864      -0.090357       0.038031       0.052326             10.222333      11.039573       3.460414       2.020291       7.340983      -0.090324      12.286443          -0.000001
          178              N       5.319672       6.854589       3.785431      -0.271978      37.275948 0.53432340E+03  0.13019743E+05                                 9.280412                            7.491239      -0.095766       1.977005                    0.998751      28.850147      80.200538       0.638225       0.393853      -1.096270       0.089963       0.106839       0.009740       0.140010      -0.060198      -0.002343      -0.014122       0.004092       0.168778      -0.089320       0.029718       0.059601             10.314966       9.353696       2.072902       1.653589       7.341934      -1.964387      14.249270          -0.000001
          179              N       2.939921      11.046203       0.646560      -0.195141      37.454238 0.40667672E+03  0.91923264E+04                                 9.325252                            6.450384       0.519284       2.201933                    0.999539      26.251627      68.727312       0.706280       0.383666      -1.111082      -0.108602      -0.087560       0.126028       0.188001      -0.069601       0.086717       0.064918      -0.010363       0.051072      -0.148622       0.058295       0.090326             12.164797      10.469929       0.862470       7.877404       6.077726       0.136602      19.946737           0.000002
          180              N       1.995039      10.497711       0.187852       0.366526      25.720774 0.26352038E+03  0.53788487E+04                                 7.412705                            5.279401       0.038270       2.114909                    0.999545      21.183643      53.826332       0.756562       0.396631      -1.094788      -0.031161      -0.009942       0.051192       0.060750      -0.017848      -0.001446      -0.009798      -0.024401       0.027724      -0.027218       0.005011       0.022207              9.500016       8.448059       1.220817       4.633444       5.012341      -0.391689      15.039647           0.000001
          181              N      10.236437      -0.591277       9.300846      -0.251571      36.164594 0.50055782E+03  0.12018660E+05                                 9.130069                            7.281620      -0.111253       1.985132                    0.998441      28.179834      78.167602       0.642201       0.397222      -1.092199       0.009624      -0.099591       0.094325       0.137507       0.001724      -0.013745       0.059740       0.045476      -0.150864      -0.090357       0.038032       0.052326             10.222333      11.039573      -3.460414      -2.020291       7.340983      -0.090324      12.286442          -0.000001
          182              N      11.818172      12.957994       7.136183      -0.271978      37.275950 0.53432344E+03  0.13019744E+05                                 9.280413                            7.491239      -0.095766       1.977005                    0.998751      28.850148      80.200544       0.638225       0.393853      -1.096270       0.089963      -0.106839      -0.009740       0.140010       0.060198       0.002343      -0.014122       0.004092       0.168778      -0.089320       0.029718       0.059601             10.314967       9.353697      -2.072902      -1.653590       7.341934      -1.964387      14.249270          -0.000001
          183              N       9.438421       8.766380      10.275054      -0.195141      37.454249 0.40667683E+03  0.91923296E+04                                 9.325254                            6.450385       0.519284       2.201932                    0.999539      26.251629      68.727323       0.706280       0.383666      -1.111082      -0.108602       0.087560      -0.126028       0.188001       0.069601      -0.086717       0.064918      -0.010362       0.051072      -0.148622       0.058295       0.090326             12.164801      10.469931      -0.862471      -7.877407       6.077728       0.136602      19.946744           0.000002
          184              N       8.493539       9.314872      10.733762       0.366526      25.720774 0.26352037E+03  0.53788486E+04                                 7.412705                            5.279401       0.038270       2.114909                    0.999545      21.183643      53.826334       0.756562       0.396631      -1.094788      -0.031161       0.009942      -0.051192       0.060750       0.017848       0.001446      -0.009798      -0.024401       0.027724      -0.027218       0.005011       0.022207              9.500016       8.448059      -1.220817      -4.633444       5.012341      -0.391689      15.039648           0.000001
          185              N       9.259063       5.385406      20.222460      -0.251571      36.164595 0.50055782E+03  0.12018660E+05                                 9.130070                            7.281620      -0.111253       1.985133                    0.998441      28.179834      78.167603       0.642201       0.397222      -1.092199      -0.009624      -0.099591       0.094325       0.137507      -0.001724       0.013745       0.059740       0.045476      -0.150864      -0.090357       0.038032       0.052326             10.222333      11.039573       3.460414       2.020291       7.340983      -0.090324      12.286442          -0.000001
          186              N       7.677328       5.098777      18.057797      -0.271978      37.275953 0.53432345E+03  0.13019745E+05                                 9.280413                            7.491240      -0.095766       1.977005                    0.998751      28.850148      80.200544       0.638224       0.393853      -1.096270      -0.089963      -0.106839      -0.009740       0.140010      -0.060198      -0.002343      -0.014122       0.004092       0.168778      -0.089320       0.029718       0.059601             10.314968       9.353698       2.072902       1.653590       7.341935      -1.964387      14.249271          -0.000001
          187              N      10.057079       0.907163      21.196668      -0.195141      37.454230 0.40667650E+03  0.91923205E+04                                 9.325250                            6.450382       0.519283       2.201932                    0.999539      26.251631      68.727324       0.706280       0.383666      -1.111082       0.108602       0.087560      -0.126028       0.188001      -0.069601       0.086717       0.064918      -0.010363       0.051072      -0.148622       0.058295       0.090326             12.164795      10.469925       0.862471       7.877402       6.077725       0.136603      19.946735           0.000001
          188              N      11.001960       1.455655      21.655376       0.366526      25.720769 0.26352026E+03  0.53788458E+04                                 7.412704                            5.279400       0.038270       2.114909                    0.999545      21.183641      53.826326       0.756562       0.396631      -1.094788       0.031161       0.009942      -0.051192       0.060750      -0.017848      -0.001446      -0.009798      -0.024401       0.027724      -0.027218       0.005011       0.022207              9.500015       8.448059       1.220816       4.633448       5.012340      -0.391686      15.039647           0.000001
          189              N       2.760563      12.544643      12.542382      -0.251571      36.164596 0.50055786E+03  0.12018661E+05                                 9.130070                            7.281621      -0.111253       1.985132                    0.998441      28.179835      78.167608       0.642201       0.397222      -1.092199      -0.009624       0.099591      -0.094325       0.137507       0.001724      -0.013745       0.059740       0.045476      -0.150864      -0.090357       0.038031       0.052326             10.222333      11.039573      -3.460414      -2.020291       7.340983      -0.090324      12.286443          -0.000001
          190              N       1.178828      -1.004628      14.707045      -0.271978      37.275953 0.53432348E+03  0.13019745E+05                                 9.280413                            7.491240      -0.095766       1.977005                    0.998751      28.850149      80.200548       0.638224       0.393853      -1.096270      -0.089963       0.106839       0.009740       0.140010       0.060198       0.002343      -0.014122       0.004092       0.168778      -0.089320       0.029718       0.059601             10.314968       9.353698      -2.072902      -1.653590       7.341935      -1.964387      14.249272          -0.000001
          191              N       3.558579       3.186986      11.568174      -0.195141      37.454223 0.40667642E+03  0.91923182E+04                                 9.325249                            6.450381       0.519284       2.201933                    0.999539      26.251628      68.727314       0.706280       0.383666      -1.111082       0.108602      -0.087560       0.126028       0.188001       0.069601      -0.086717       0.064918      -0.010362       0.051072      -0.148622       0.058295       0.090326             12.164794      10.469924      -0.862471      -7.877401       6.077725       0.136603      19.946732           0.000001
          192              N       4.503460       2.638494      11.109466       0.366526      25.720772 0.26352029E+03  0.53788465E+04                                 7.412704                            5.279400       0.038270       2.114909                    0.999545      21.183643      53.826331       0.756562       0.396631      -1.094788       0.031161      -0.009942       0.051192       0.060749       0.017848       0.001446      -0.009798      -0.024401       0.027724      -0.027218       0.005011       0.022207              9.500015       8.448059      -1.220816      -4.633448       5.012340      -0.391686      15.039647           0.000001
          193              O       2.347258       7.281476       4.370830      -0.612822      39.733250 0.66318678E+03  0.16866397E+05                                 9.366898                            8.049498      -0.118847       1.990700                    0.996549      29.369932      80.411772       0.657335       0.366381      -1.128853      -0.033552       0.049876       0.001620       0.060133      -0.002535       0.033166       0.032787      -0.017696      -0.170264      -0.077888       0.027738       0.050150             10.592273       8.518587       3.177974      -1.325680      15.465065       1.196171       7.793168          -0.000001
          194              O       2.720272       8.403399       6.122657      -0.549453      27.424631 0.43840059E+03  0.10021943E+05                                 7.115548                            6.419917       0.781825       2.305732                    0.997824      26.936883      69.207663       0.759987       0.352549      -1.143354      -0.012692      -0.008919      -0.020168       0.025444      -0.060766      -0.007867      -0.009902       0.118485       0.088896      -0.100820       0.030479       0.070340              7.510990       5.857308       0.125886      -1.851975       6.491488       0.463484      10.184173          -0.000000
          195              O       6.118988      11.916111       5.611525      -0.642455      31.440575 0.53129732E+03  0.12689418E+05                                 7.757663                            6.998054       0.794249       2.271725                    0.999090      28.678308      74.276394       0.741914       0.345659      -1.153896       0.007068       0.004091      -0.006898       0.010690      -0.052153       0.059165       0.004206       0.021670       0.195728      -0.097140      -0.001138       0.098278              8.457901       8.909304       1.783290       3.188908       6.465956       1.153383       9.998442          -0.000001
          196              O       6.385426      12.853704       3.754851      -0.521890      27.507907 0.37657366E+03  0.83090623E+04                                 7.212306                            5.940986       0.544849       2.248893                    0.998121      25.842803      65.786538       0.789779       0.351478      -1.141259      -0.015058      -0.012025       0.040509       0.044859      -0.015034      -0.033934       0.025913      -0.003028      -0.208573      -0.083342       0.020060       0.063283              8.365349       9.786381       4.872210       0.554562       9.386592      -0.213085       5.923075          -0.000001
          197              O       3.930293      11.311538      18.068718      -0.537232      30.916017 0.44405061E+03  0.10150975E+05                                 7.723096                            6.392925       0.491844       2.221881                    0.998060      26.469271      67.295588       0.776306       0.345142      -1.153139      -0.008821       0.000503       0.004512       0.009921       0.009995       0.013581       0.036838       0.033467      -0.160488      -0.070973       0.018461       0.052512              8.996427      11.000997       5.099457      -0.757676       9.257389      -1.365355       6.730895          -0.000000
          198              O       2.618895      10.789848      16.351840      -0.573263      38.259420 0.53406451E+03  0.12823875E+05                                 9.066445                            7.153011       0.196580       2.110834                    0.996594      27.702840      72.899242       0.710011       0.359265      -1.138197       0.017872       0.003954       0.025672       0.031529      -0.063684       0.002425       0.007332      -0.051559       0.089582      -0.083963       0.029280       0.054683             10.792557       6.912924       0.675944       0.187422       9.009107      -5.522445      16.455641          -0.000000
          199              O      11.203414       7.214622      18.824494      -0.553535      35.458200 0.46874813E+03  0.10887418E+05                                 8.580125                            6.649936       0.367968       2.178657                    0.996934      26.914431      69.512051       0.745408       0.353775      -1.143316       0.028639      -0.031533      -0.035555       0.055485      -0.012520      -0.007060      -0.046554       0.030601      -0.149916      -0.076712       0.030149       0.046562             10.465341      16.083168       5.743063      -2.036835       8.394731      -0.592723       6.918124          -0.000001
          200              O      12.373144       7.148227      16.945976      -0.565038      33.487479 0.50091916E+03  0.11804909E+05                                 8.164020                            6.835786       0.438182       2.194361                    0.997718      27.183697      70.243638       0.742969       0.349817      -1.148907      -0.006460       0.003518       0.018994       0.020369      -0.042021       0.001580       0.006509      -0.090526       0.148545      -0.086628       0.034958       0.051670              9.142513       6.776701       2.015322       1.356378       9.274184       4.293563      11.376654          -0.000001
          201              O       0.943582       9.768547       0.781988      -0.453712      25.057282 0.41216287E+03  0.92057789E+04                                 6.613715                            6.157840       1.002864       2.378173                    0.999536      26.095906      64.604988       0.794868       0.345000      -1.158561       0.001802       0.012584      -0.001510       0.012801       0.122569      -0.098530      -0.094265       0.114694      -0.223474      -0.145628      -0.085810       0.231438              6.869569       7.430046       1.354138      -0.216749       5.321538      -1.079936       7.857124          -0.000002
          202              O       8.845758      12.531107       6.550784      -0.612822      39.733256 0.66318701E+03  0.16866404E+05                                 9.366899                            8.049500      -0.118847       1.990700                    0.996549      29.369932      80.411775       0.657335       0.366381      -1.128853      -0.033552      -0.049876      -0.001620       0.060133       0.002535      -0.033166       0.032787      -0.017696      -0.170264      -0.077888       0.027738       0.050150             10.592275       8.518590      -3.177977       1.325680      15.465066       1.196169       7.793168          -0.000001
          203              O       9.218772      11.409184       4.798957      -0.549453      27.424632 0.43840057E+03  0.10021942E+05                                 7.115549                            6.419917       0.781825       2.305732                    0.997824      26.936882      69.207660       0.759987       0.352549      -1.143354      -0.012692       0.008919       0.020168       0.025444       0.060766       0.007867      -0.009902       0.118485       0.088896      -0.100820       0.030479       0.070340              7.510990       5.857310      -0.125886       1.851978       6.491488       0.463483      10.184174          -0.000000
          204              O      12.617488       7.896472       5.310089      -0.642455      31.440573 0.53129729E+03  0.12689417E+05                                 7.757662                            6.998054       0.794250       2.271725                    0.999090      28.678306      74.276389       0.741914       0.345659      -1.153896       0.007068      -0.004091       0.006898       0.010690       0.052153      -0.059165       0.004206       0.021670       0.195728      -0.097140      -0.001138       0.098278              8.457901       8.909305      -1.783290      -3.188907       6.465956       1.153383       9.998442          -0.000001
          205              O      12.883926       6.958879       7.166763      -0.521890      27.507915 0.37657380E+03  0.83090663E+04                                 7.212308                            5.940988       0.544849       2.248892                    0.998121      25.842805      65.786549       0.789779       0.351478      -1.141259      -0.015058       0.012025      -0.040509       0.044859       0.015034       0.033934       0.025913      -0.003028      -0.208573      -0.083343       0.020060       0.063283              8.365352       9.786384      -4.872212      -0.554562       9.386595      -0.213085       5.923077          -0.000001
          206              O      10.428793       6.618511      14.696124      -0.537232      30.916018 0.44405063E+03  0.10150976E+05                                 7.723096                            6.392925       0.491844       2.221881                    0.998060      26.469272      67.295590       0.776306       0.345142      -1.153139      -0.008821      -0.000503      -0.004512       0.009921      -0.009995      -0.013581       0.036838       0.033467      -0.160488      -0.070973       0.018461       0.052512              8.996427      11.000997      -5.099458       0.757676       9.257389      -1.365355       6.730894          -0.000000
          207              O       9.117395       7.140201      16.413002      -0.573263      38.259424 0.53406460E+03  0.12823878E+05                                 9.066446                            7.153012       0.196580       2.110834                    0.996594      27.702841      72.899248       0.710011       0.359265      -1.138197       0.017872      -0.003954      -0.025672       0.031529       0.063684      -0.002425       0.007332      -0.051559       0.089582      -0.083963       0.029280       0.054683             10.792558       6.912924      -0.675944      -0.187422       9.009108      -5.522446      16.455643           0.000000
          208              O       4.704914      10.715427      13.940348      -0.553535      35.458190 0.46874799E+03  0.10887414E+05                                 8.580123                            6.649934       0.367968       2.178657                    0.996934      26.914429      69.512040       0.745408       0.353775      -1.143316       0.028639       0.031533       0.035555       0.055485       0.012520       0.007060      -0.046554       0.030601      -0.149916      -0.076711       0.030149       0.046562             10.465338      16.083163      -5.743061       2.036835       8.394729      -0.592722       6.918122          -0.000001
          209              O       5.874644      10.781822      15.818866      -0.565038      33.487486 0.50091925E+03  0.11804912E+05                                 8.164021                            6.835787       0.438182       2.194361                    0.997718      27.183698      70.243644       0.742969       0.349817      -1.148907      -0.006460      -0.003518      -0.018994       0.020369       0.042021      -0.001580       0.006509      -0.090526       0.148545      -0.086628       0.034958       0.051671              9.142515       6.776702      -2.015323      -1.356378       9.274185       4.293564      11.376657          -0.000001
          210              O       7.442082      10.044036      10.139626      -0.453712      25.057283 0.41216290E+03  0.92057798E+04                                 6.613715                            6.157840       1.002864       2.378173                    0.999536      26.095906      64.604989       0.794868       0.345000      -1.158561       0.001802      -0.012584       0.001510       0.012801      -0.122569       0.098530      -0.094265       0.114694      -0.223474      -0.145628      -0.085810       0.231438              6.869570       7.430046      -1.354138       0.216749       5.321539      -1.079936       7.857124          -0.000002
          211              O      10.649742       4.671890      17.472398      -0.612822      39.733253 0.66318694E+03  0.16866402E+05                                 9.366898                            8.049499      -0.118847       1.990700                    0.996549      29.369931      80.411769       0.657335       0.366381      -1.128853       0.033552      -0.049876      -0.001620       0.060133      -0.002534       0.033166       0.032787      -0.017696      -0.170264      -0.077888       0.027738       0.050150             10.592274       8.518590       3.177977      -1.325680      15.465065       1.196169       7.793168          -0.000001
          212              O      10.276728       3.549967      15.720571      -0.549453      27.424631 0.43840054E+03  0.10021941E+05                                 7.115548                            6.419916       0.781825       2.305732                    0.997824      26.936882      69.207658       0.759987       0.352549      -1.143354       0.012692       0.008919       0.020168       0.025444      -0.060766      -0.007867      -0.009902       0.118485       0.088896      -0.100820       0.030479       0.070340              7.510990       5.857309       0.125886      -1.851978       6.491487       0.463483      10.184173          -0.000000
          213              O       6.878012       0.037255      16.231703      -0.642455      31.440571 0.53129725E+03  0.12689416E+05                                 7.757662                            6.998053       0.794250       2.271725                    0.999090      28.678306      74.276387       0.741914       0.345659      -1.153896      -0.007068      -0.004091       0.006898       0.010690      -0.052153       0.059165       0.004206       0.021670       0.195728      -0.097140      -0.001138       0.098278              8.457900       8.909304       1.783290       3.188907       6.465956       1.153383       9.998442          -0.000001
          214              O       6.611574      -0.900338      18.088377      -0.521890      27.507906 0.37657365E+03  0.83090620E+04                                 7.212306                            5.940986       0.544849       2.248893                    0.998121      25.842802      65.786536       0.789779       0.351478      -1.141259       0.015058       0.012025      -0.040509       0.044859      -0.015034      -0.033934       0.025913      -0.003028      -0.208573      -0.083342       0.020060       0.063283              8.365350       9.786381       4.872211       0.554562       9.386592      -0.213085       5.923075          -0.000001
          215              O       9.066707       0.641828       3.774510      -0.537232      30.916009 0.44405053E+03  0.10150973E+05                                 7.723094                            6.392924       0.491844       2.221881                    0.998060      26.469271      67.295583       0.776306       0.345142      -1.153139       0.008821      -0.000503      -0.004512       0.009921       0.009995       0.013581       0.036838       0.033467      -0.160488      -0.070973       0.018461       0.052512              8.996424      11.000992       5.099455      -0.757674       9.257386      -1.365354       6.730893          -0.000000
          216              O      10.378104       1.163518       5.491388      -0.573263      38.259419 0.53406441E+03  0.12823872E+05                                 9.066445                            7.153010       0.196580       2.110834                    0.996594      27.702840      72.899245       0.710011       0.359265      -1.138197      -0.017872      -0.003954      -0.025672       0.031529      -0.063684       0.002425       0.007332      -0.051559       0.089582      -0.083963       0.029280       0.054683             10.792558       6.912922       0.675945       0.187419       9.009107      -5.522445      16.455644          -0.000000
          217              O       1.793586       4.738744       3.018734      -0.553535      35.458180 0.46874790E+03  0.10887411E+05                                 8.580121                            6.649934       0.367968       2.178657                    0.996934      26.914428      69.512035       0.745408       0.353775      -1.143316      -0.028639       0.031533       0.035555       0.055485      -0.012520      -0.007060      -0.046554       0.030601      -0.149916      -0.076711       0.030149       0.046562             10.465334      16.083155       5.743057      -2.036835       8.394725      -0.592722       6.918122          -0.000001
          218              O       0.623856       4.805139       4.897252      -0.565038      33.487481 0.50091926E+03  0.11804912E+05                                 8.164020                            6.835787       0.438182       2.194361                    0.997718      27.183699      70.243646       0.742969       0.349817      -1.148907       0.006460      -0.003518      -0.018994       0.020369      -0.042021       0.001580       0.006509      -0.090526       0.148545      -0.086628       0.034958       0.051671              9.142513       6.776702       2.015322       1.356377       9.274184       4.293562      11.376654          -0.000001
          219              O      12.053418       2.184819      21.061240      -0.453712      25.057276 0.41216283E+03  0.92057775E+04                                 6.613714                            6.157839       1.002865       2.378173                    0.999536      26.095904      64.604977       0.794869       0.345000      -1.158561      -0.001802      -0.012584       0.001510       0.012801       0.122569      -0.098530      -0.094265       0.114694      -0.223474      -0.145628      -0.085810       0.231438              6.869568       7.430045       1.354137      -0.216748       5.321537      -1.079934       7.857121          -0.000002
          220              O       4.151242      -0.577741      15.292444      -0.612822      39.733257 0.66318701E+03  0.16866404E+05                                 9.366899                            8.049500      -0.118847       1.990700                    0.996549      29.369933      80.411775       0.657335       0.366381      -1.128853       0.033552       0.049876       0.001620       0.060133       0.002535      -0.033166       0.032787      -0.017696      -0.170264      -0.077888       0.027738       0.050150             10.592275       8.518590      -3.177977       1.325680      15.465066       1.196169       7.793168          -0.000001
          221              O       3.778228       0.544182      17.044271      -0.549453      27.424631 0.43840055E+03  0.10021942E+05                                 7.115548                            6.419916       0.781825       2.305732                    0.997824      26.936883      69.207660       0.759987       0.352549      -1.143354       0.012692      -0.008919      -0.020168       0.025444       0.060766       0.007867      -0.009902       0.118485       0.088896      -0.100820       0.030479       0.070340              7.510990       5.857309      -0.125886       1.851978       6.491487       0.463483      10.184173          -0.000000
          222              O       0.379512       4.056894      16.533139      -0.642455      31.440575 0.53129733E+03  0.12689418E+05                                 7.757663                            6.998054       0.794250       2.271725                    0.999090      28.678308      74.276394       0.741914       0.345659      -1.153896      -0.007068       0.004091      -0.006898       0.010690       0.052153      -0.059165       0.004206       0.021670       0.195728      -0.097140      -0.001138       0.098278              8.457901       8.909304      -1.783291      -3.188907       6.465956       1.153383       9.998442          -0.000001
          223              O       0.113074       4.994487      14.676465      -0.521890      27.507910 0.37657371E+03  0.83090637E+04                                 7.212307                            5.940987       0.544849       2.248892                    0.998121      25.842804      65.786543       0.789779       0.351478      -1.141259       0.015058      -0.012025       0.040509       0.044859       0.015034       0.033934       0.025913      -0.003028      -0.208573      -0.083343       0.020060       0.063283              8.365350       9.786382      -4.872211      -0.554562       9.386593      -0.213085       5.923076          -0.000001
          224              O       2.568207       5.334855       7.147104      -0.537232      30.916017 0.44405064E+03  0.10150976E+05                                 7.723096                            6.392925       0.491844       2.221881                    0.998060      26.469271      67.295589       0.776306       0.345142      -1.153139       0.008821       0.000503       0.004512       0.009921      -0.009995      -0.013581       0.036838       0.033467      -0.160488      -0.070973       0.018461       0.052512              8.996427      11.000996      -5.099457       0.757675       9.257389      -1.365355       6.730895          -0.000000
          225              O       3.879604       4.813165       5.430226      -0.573263      38.259427 0.53406454E+03  0.12823876E+05                                 9.066447                            7.153012       0.196580       2.110834                    0.996594      27.702842      72.899255       0.710011       0.359265      -1.138197      -0.017872       0.003954       0.025672       0.031529       0.063684      -0.002425       0.007332      -0.051559       0.089582      -0.083963       0.029280       0.054683             10.792560       6.912924      -0.675945      -0.187419       9.009108      -5.522447      16.455648           0.000000
          226              O       8.292086       1.237939       7.902880      -0.553535      35.458186 0.46874800E+03  0.10887414E+05                                 8.580122                            6.649935       0.367968       2.178657                    0.996934      26.914429      69.512041       0.745408       0.353775      -1.143316      -0.028639      -0.031533      -0.035555       0.055485       0.012520       0.007060      -0.046554       0.030601      -0.149916      -0.076711       0.030149       0.046562             10.465336      16.083159      -5.743058       2.036835       8.394727      -0.592722       6.918123          -0.000001
          227              O       7.122356       1.171544       6.024362      -0.565038      33.487477 0.50091918E+03  0.11804910E+05                                 8.164019                            6.835786       0.438182       2.194361                    0.997718      27.183698      70.243640       0.742969       0.349817      -1.148907       0.006460       0.003518       0.018994       0.020369       0.042021      -0.001580       0.006509      -0.090526       0.148545      -0.086628       0.034958       0.051671              9.142512       6.776701      -2.015321      -1.356377       9.274182       4.293562      11.376652          -0.000001
          228              O       5.554918       1.909330      11.703602      -0.453712      25.057295 0.41216322E+03  0.92057887E+04                                 6.613718                            6.157843       1.002864       2.378173                    0.999536      26.095908      64.605000       0.794868       0.345000      -1.158561      -0.001802       0.012583      -0.001510       0.012801      -0.122569       0.098529      -0.094265       0.114694      -0.223474      -0.145628      -0.085810       0.231438              6.869572       7.430050      -1.354138       0.216747       5.321540      -1.079935       7.857127          -0.000002

******************************************************
Auxiliary information for the entire system
The total spin magnetic moment of the unit cell is   -0.000013
The total net atomic charge of the unit cell is   -0.000004
Accuracy of reproducing the electrostatic potential in the unit cell:
  The inner radius (bohr) =    5.0000
  The outer radius (bohr) =   12.0000
  Valid grid points have density less than (e/(bohr^3)) =    0.0001
  The number of valid grid points were=       148556
  The rms potential error without charges in kcal/mol is=      5.66233
  The rms potential error with partial charges in kcal/mol is=      1.40055
  The RRMSE value at monopole order=      0.24735
  The rms potential error with partial charges and cloud penetration in kcal/mol is=      1.39560
  The RRMSE value at monopole order with cloud penetration is=      0.24647
  The rms potential error with partial charges and atomic dipoles in kcal/mol is=      0.52872
  The RRMSE value at dipole order=      0.09338
  The rms potential error with partial charges, atomic dipoles and cloud penetration in kcal/mol is=      0.51159
  The RRMSE value at dipole order with cloud penetration=      0.09035

******************************************************
The electron densities and ab initio electrostatic potential were computed in VASP using the PBE functional and
projector augmented wave method. See the main text of the journal article for a description of computational details.
The atomic charges, dipoles, and quadrupoles were computed with the DDEC6 method as described in
(a) T. A. Manz and N. Gabaldon Limas, RSC Adv. 6 (2016) 47771-47801 DOI: 10.1039/c6ra04656h
(b) N. Gabaldon Limas and T. A. Manz, RSC Adv. 8 (2018) 2678-2707 DOI: 10.1039/c7ra11829e.
For each atom in the material, the electron cloud parameters were fit to the spherically averaged atom-in-material
electron density using radial positions for which this density was between 10^-4 and 10^-2 electrons per cubic bohr.
The polarizabilities, dispersion coefficients, and quantum Drude oscillator (QDO) parameters were fit using the MCLF method.
The magnetic structure of the system was optimized in VASP from the default ferromagnetic initial guess using spin polarization.
The atomic spin moments (ASMs) were computed on this optimized magnetic structure using the DDEC6 partition as inputs
to the method of T. A. Manz and D. S. Sholl, J. Chem. Theory Comput. 7 (2011) 4146-4164 DOI: 10.1021/ct200539n.
The RMSE and RRMSE were computed using a uniform grid with Ewald summation.
