# Supplementary material for: A collection of forcefield precursors for metal–organic frameworks
Source: RSC Adv. 2019 Nov 13;9(63):36492–507. doi: 10.1039/c9ra07327b (PMC9075174; doi:10.1039/c9ra07327b)
Supplement: RA-009-C9RA07327B-s5924 [file RA-009-C9RA07327B-s5924.xyz]

   64
jmolscript: load "" {1 1 1} spacegroup "x,y,z" unitcell [{     10.413500     0.000000     0.000000 }, {     -3.408722     9.988476     0.000000 }, {     -2.345797    -3.272793    13.447269 }]
Er     6.531099     1.947915    11.046259     2.085204
Er     4.992052     0.057431     2.447268     2.151742
Er    -1.872118     4.767768     2.401010     2.085204
Er    -0.333071     6.658252    11.000001     2.151744
H      3.297055     5.157037    12.394348     0.125228
H     -0.091825     0.423450    11.988240     0.141970
H     -2.914052     5.560213     7.413479     0.133979
H      1.361926     1.558646     1.052921     0.125227
H      4.750806     6.292233     1.459029     0.141969
H      7.573033     1.155470     6.033790     0.133979
C     -5.194382     5.691370    12.698256     0.011770
C     -4.361525     6.626913    13.319520    -0.042859
C      3.840369     5.781105    12.817937    -0.134796
C     -4.615935     4.478270    12.027237     0.594395
C     -2.871271     6.627252    13.084193     0.737701
C      2.862798     5.775751     0.966859    -0.002340
C      2.110567     4.987965     0.091441    -0.062715
C      0.410197     0.941994    12.574541    -0.133559
C      2.248690     6.715596     1.976749     0.635999
C      0.617851     4.941635     0.158678     0.710400
C     -2.442445     2.344706     7.599052    -0.045056
C     -2.460297     3.690579     8.015917    -0.078001
C     -2.899223     4.674043     7.131087    -0.118793
C     -2.004561     1.193402     8.475814     0.640664
C     -1.981591     4.135443     9.368712     0.707037
C     -0.560137     1.024313     0.749013     0.011769
C      9.020506     0.088770     0.127749    -0.042860
C      0.818612     0.934578     0.629332    -0.134796
C     -1.138584     2.237413     1.420032     0.594395
C      7.530252     0.088431     0.363076     0.737701
C      1.796183     0.939932    12.480410    -0.002339
C      2.548414     1.727718    13.355828    -0.062715
C      4.248784     5.773689     0.872728    -0.133558
C      2.410291     0.000087    11.470520     0.636000
C      4.041130     1.774048    13.288591     0.710401
C      7.101426     4.370977     5.848217    -0.045055
C      7.119278     3.025104     5.431352    -0.078000
C      7.558204     2.041640     6.316182    -0.118791
C      6.663542     5.522281     4.971455     0.640666
C      6.640572     2.580240     4.078557     0.707036
O      3.640314    -0.084574     0.630677    -0.754117
O     -2.495416     6.677120    11.882007    -0.622045
O     -3.769317     3.806115    12.675396    -0.632406
O      5.374668     4.088985    10.905735    -0.641638
O     -2.329095     1.368676    12.536889    -0.685832
O      0.062132     5.182644     1.253285    -0.682923
O      1.870858     7.833123     1.538368    -0.752042
O      2.242978     6.369398     3.177590    -0.583961
O     -2.222240     3.401152    10.362465    -0.663725
O     -1.357334     5.220430     9.425191    -0.745851
O     -2.719030     0.859806     9.427880    -0.765376
O     -0.991404     0.563405     8.146356    -0.528053
O      1.018667     6.800257    12.816592    -0.754117
O      7.154397     0.038563     1.565262    -0.622045
O      8.428298     2.909568     0.771873    -0.632406
O     -0.715687     2.626698     2.541534    -0.641638
O      6.988076     5.347007     0.910380    -0.685832
O      4.596849     1.533039    12.193984    -0.682924
O      2.788123    -1.117440    11.908901    -0.752044
O      2.416003     0.346285    10.269679    -0.583961
O      6.881221     3.314531     3.084804    -0.663724
O      6.016315     1.495253     4.022078    -0.745853
O     -3.035489     5.855877     4.019389    -0.765376
O      5.650385     6.152278     5.300913    -0.528052

The following XYZ coordinates are in angstroms. Other properties are in atomic units.
The sperically averaged electron density of each atom fit to a function of the form exp(a - br)
eigen_1, eigen_2 and eigen_3 are the three eigenvalues of traceless quadrupole moment tensor
  atom number  atomic symbol              X              Y              Z     net charge C6 coefficient C8 coefficient C10 coefficient fluctuating dipole atomic polarizability isotropic forcefield polarizability              a              b squared Pearson coefficient          <r^3>          <r^4>         wp_QDO          m_QDO          q_QDO       dipole_x       dipole_y       dipole_z         dipole            Qxy            Qxz            Qyz     Q(x^2-y^2)  Q(3z^2 - R^2)        eigen_1        eigen_2        eigen_3 static polarizability      alpha(xx)      alpha(xy)      alpha(xz)      alpha(yy)      alpha(yz)      alpha(zz) atomic spin moment
            1             Er       6.531099       1.947915      11.046259       2.085204      91.859090 0.18965466E+04  0.57225688E+05                                13.471932                           11.715181       2.188958       2.483176                    0.999945      66.865798     147.775439       0.748019       0.271372      -1.333737       0.013611      -0.046787      -0.011727       0.050117       0.062170       0.139668      -0.030850      -0.024907      -0.312297      -0.202436       0.057963       0.144474             15.462713      16.800768       0.064691      -5.881179      12.748676      -0.575912      16.838696           0.000026
            2             Er       4.992052       0.057431       2.447268       2.151742      70.955354 0.13896951E+04  0.38909785E+05                                11.305651                            9.954687       2.442963       2.572008                    0.999022      64.850367     139.387597       0.818088       0.267403      -1.334741      -0.002632      -0.001193       0.010622       0.011008      -0.089180      -0.024113      -0.170277       0.091560       0.294516      -0.229466       0.028931       0.200534             12.625000      12.948923       2.054520       2.479869      13.409845       3.542992      11.516232           0.000008
            3             Er      -1.872118       4.767768       2.401010       2.085204      91.859064 0.18965456E+04  0.57225647E+05                                13.471930                           11.715177       2.188960       2.483176                    0.999945      66.865779     147.775381       0.748020       0.271372      -1.333737      -0.013602       0.046788       0.011722       0.050115       0.062168       0.139667      -0.030850      -0.024908      -0.312299      -0.202436       0.057964       0.144472             15.462714      16.800769       0.064683      -5.881186      12.748677      -0.575899      16.838696           0.000023
            4             Er      -0.333071       6.658252      11.000001       2.151744      70.954787 0.13896818E+04  0.38909315E+05                                11.305578                            9.954629       2.443000       2.572019                    0.999022      64.850277     139.387167       0.818091       0.267403      -1.334742       0.002632       0.001194      -0.010624       0.011010      -0.089179      -0.024113      -0.170278       0.091561       0.294514      -0.229466       0.028931       0.200535             12.624913      12.948831       2.054497       2.479845      13.409754       3.542960      11.516155           0.000009
            5              H       3.297055       5.157037      12.394348       0.125228       1.199662 0.92544054E+01  0.94706884E+02                                 1.912226                            1.818210      -1.115118       2.362888                    0.996110       3.615219      10.508110       0.446789       1.339587      -0.697284      -0.017620      -0.028578      -0.017625       0.037919       0.005208      -0.000416       0.011927       0.000779      -0.018655      -0.015096       0.002275       0.012820              1.951440       2.085442       0.357000       0.171028       2.149679       0.312539       1.619199           0.000034
            6              H      -0.091825       0.423450      11.988240       0.141970       0.927164 0.67525393E+01  0.63868807E+02                                 1.610777                            1.553530      -0.878827       2.489133                    0.999227       3.275130       9.152554       0.483149       1.340305      -0.697176      -0.020936      -0.020163      -0.033600       0.044428       0.003312       0.002068       0.011828      -0.003237       0.007067      -0.010616      -0.003490       0.014106              1.633528       1.743643       0.185553       0.235304       1.585659       0.241794       1.571283           0.000025
            7              H      -2.914052       5.560213       7.413479       0.133979       1.073957 0.79909137E+01  0.78228346E+02                                 1.733354                            1.657770      -0.905784       2.469428                    0.998888       3.282006       9.099723       0.485126       1.289685      -0.709347      -0.003602       0.040279       0.012504       0.042328      -0.001748      -0.000329       0.002195      -0.029209       0.006177      -0.015741       0.001655       0.014086              1.750312       1.357594      -0.033044       0.093502       2.124995       0.252943       1.768348           0.000013
            8              H       1.361926       1.558646       1.052921       0.125227       1.199664 0.92544246E+01  0.94707139E+02                                 1.912229                            1.818213      -1.115117       2.362888                    0.996110       3.615225      10.508134       0.446788       1.339588      -0.697284       0.017620       0.028578       0.017625       0.037918       0.005208      -0.000416       0.011926       0.000781      -0.018654      -0.015095       0.002276       0.012819              1.951443       2.085445       0.357001       0.171029       2.149682       0.312539       1.619201           0.000032
            9              H       4.750806       6.292233       1.459029       0.141969       0.927170 0.67526023E+01  0.63869563E+02                                 1.610785                            1.553538      -0.878835       2.489128                    0.999227       3.275147       9.152618       0.483147       1.340306      -0.697176       0.020935       0.020163       0.033600       0.044428       0.003312       0.002068       0.011828      -0.003236       0.007067      -0.010616      -0.003489       0.014106              1.633537       1.743653       0.185555       0.235306       1.585667       0.241796       1.571291           0.000027
           10              H       7.573033       1.155470       6.033790       0.133979       1.073953 0.79908714E+01  0.78227839E+02                                 1.733351                            1.657767      -0.905775       2.469433                    0.998888       3.281997       9.099697       0.485126       1.289687      -0.709347       0.003602      -0.040279      -0.012504       0.042329      -0.001748      -0.000328       0.002195      -0.029209       0.006176      -0.015741       0.001655       0.014086              1.750309       1.357592      -0.033044       0.093502       2.124991       0.252943       1.768345           0.000012
           11              C      -5.194382       5.691370      12.698256       0.011770      38.074090 0.42665450E+03  0.99293009E+04                                 9.909132                            6.926260      -0.008755       2.016704                    0.998932      26.668941      74.933863       0.624182       0.421650      -1.066687      -0.024230       0.024696       0.018046       0.039021       0.004702       0.006045      -0.027014      -0.016235       0.123972      -0.033499      -0.019214       0.052714             12.507619      16.100513      -2.358414      -1.720429      14.370057       4.560757       7.052287          -0.000006
           12              C      -4.361525       6.626913      13.319520      -0.042859      40.024615 0.45435167E+03  0.10724919E+05                                10.176404                            7.096026       0.046549       2.024999                    0.998845      27.345864      76.994055       0.624359       0.415594      -1.072203      -0.042302       0.006733       0.003415       0.042970      -0.010142       0.006200      -0.032967      -0.020213       0.075815      -0.029356      -0.019424       0.048780             12.918344      19.678255      -0.903733      -1.768755      11.983234       3.730216       7.093542          -0.000006
           13              C       3.840369       5.781105      12.817937      -0.134796      36.020738 0.44198426E+03  0.10496214E+05                                 9.641245                            7.115168       0.034373       1.985914                    0.998991      29.983250      88.331338       0.600462       0.429531      -1.049725       0.020410       0.003724       0.018184       0.027588       0.014861      -0.001440      -0.007485      -0.050360       0.056783      -0.038708       0.011743       0.026965             11.672124      16.771057      -2.972553      -2.232052      11.566496       3.503693       6.678819          -0.000088
           14              C      -4.615935       4.478270      12.027237       0.594395      21.937085 0.25999794E+03  0.54650896E+04                                 7.381978                            5.811311      -0.261997       1.970012                    0.998848      22.954544      65.866761       0.598231       0.487090      -1.006494       0.015532      -0.021790      -0.028275       0.038930       0.076583      -0.046463      -0.059162       0.110434      -0.046795      -0.102176      -0.032130       0.134306              8.532963       7.262993      -3.162291      -0.152917      10.667670       2.669191       7.668225           0.000116
           15              C      -2.871271       6.627252      13.084193       0.737701      20.342407 0.22407009E+03  0.45791970E+04                                 7.280456                            5.592332      -0.643168       1.878178                    0.997216      21.697807      63.229833       0.572621       0.523399      -0.979672       0.073599      -0.004049      -0.011596       0.074617      -0.013876       0.019387      -0.004714      -0.230626      -0.157289      -0.097945      -0.044592       0.142538              8.461048      12.967491       0.095607       0.122737       4.621871      -0.009478       7.793781           0.000144
           16              C       2.862798       5.775751       0.966859      -0.002340      37.686801 0.44396999E+03  0.10437519E+05                                 9.792474                            7.041498      -0.099693       1.977499                    0.998865      27.179193      76.802853       0.622092       0.418801      -1.068295       0.017603      -0.026071      -0.008586       0.032608      -0.005536       0.012588      -0.037871      -0.028168       0.035995      -0.030496      -0.019853       0.050350             11.922563      16.807697      -1.044850      -0.812128      10.173079       4.455202       8.786912          -0.000029
           17              C       2.110567       4.987965       0.091441      -0.062715      39.786816 0.46180093E+03  0.10954644E+05                                10.145421                            7.152649       0.184469       2.062105                    0.999472      27.755193      78.561256       0.621516       0.415442      -1.071374       0.049266       0.002278      -0.011199       0.050574      -0.008377       0.002182      -0.005916      -0.006806       0.097280      -0.025295      -0.008095       0.033390             12.905111      21.590450       0.160354      -0.346549       8.660857       3.368619       8.464024          -0.000001
           18              C       0.410197       0.941994      12.574541      -0.133559      35.127582 0.45100324E+03  0.10734953E+05                                 9.458956                            7.178582       0.092504       2.004057                    0.999592      29.718778      86.865874       0.600560       0.428478      -1.053272       0.005809       0.028125      -0.010395       0.030542       0.001680       0.022471      -0.005445      -0.035944       0.075837      -0.038788       0.004858       0.033930             11.248922      18.016602      -2.030814      -1.624991       8.113203       2.823785       7.616962          -0.000047
           19              C       2.248690       6.715596       1.976749       0.635999      22.326491 0.25382702E+03  0.53592649E+04                                 7.630398                            5.893539      -0.679739       1.831651                    0.997638      23.677072      70.461460       0.565318       0.513152      -0.983114      -0.021437       0.048272      -0.008719       0.053533       0.072685       0.058897      -0.030742       0.180278      -0.214999      -0.128077      -0.032767       0.160844              8.530322       5.968847      -2.357479      -0.837975      10.750891       0.043102       8.871227           0.000126
           20              C       0.617851       4.941635       0.158678       0.710400      20.502298 0.22465769E+03  0.45885225E+04                                 7.276900                            5.557418      -0.440388       1.942698                    0.997981      21.775025      63.180031       0.581699       0.515533      -0.984607      -0.074875       0.006287       0.000729       0.075142      -0.008351       0.002342      -0.016141      -0.216936      -0.095074      -0.092993      -0.033307       0.126300              8.653898      13.454308       0.284395      -0.271276       4.611918       0.386457       7.895469           0.000122
           21              C      -2.442445       2.344706       7.599052      -0.045056      42.511019 0.48413095E+03  0.11642246E+05                                10.592785                            7.348955      -0.199931       1.923521                    0.998934      28.575461      81.930779       0.608853       0.418331      -1.067543       0.012137       0.035773      -0.050051       0.062707       0.014411      -0.008229      -0.000338       0.026910      -0.057822      -0.021231      -0.009312       0.030543             13.465710       6.357388      -1.429906       4.072037      13.351885      -1.841533      20.687858          -0.000005
           22              C      -2.460297       3.690579       8.015917      -0.078001      42.630219 0.47985409E+03  0.11503738E+05                                10.639020                            7.298924       0.073774       2.017894                    0.999371      28.386869      81.031826       0.613672       0.416332      -1.069759       0.000866       0.000048      -0.058353       0.058359      -0.000973      -0.001107       0.004633       0.024554      -0.040667      -0.015677      -0.003468       0.019146             13.959447       6.511121      -0.156564       4.674915      12.196789       1.438574      23.170432          -0.000002
           23              C      -2.899223       4.674043       7.131087      -0.118793      38.067589 0.44043224E+03  0.10462321E+05                                10.084692                            7.160900      -0.091954       1.946195                    0.999123      29.951516      88.586183       0.590568       0.436604      -1.044233      -0.008632      -0.020876       0.001341       0.022630       0.006251      -0.018994       0.016814      -0.000016      -0.111988      -0.047978       0.022868       0.025110             12.772658       6.337672      -0.913277       4.626278      10.089015      -1.158359      21.891287          -0.000031
           24              C      -2.004561       1.193402       8.475814       0.640664      22.777877 0.24550089E+03  0.50976351E+04                                 7.594289                            5.710205      -0.479245       1.910077                    0.997968      22.483940      64.567088       0.592255       0.498060      -0.998793      -0.008394      -0.063838       0.057216       0.086136       0.084346       0.091010       0.057940      -0.061585       0.067810      -0.119661      -0.036847       0.156508              8.722914       7.422606      -2.290529      -1.146779       8.175131      -2.787409      10.571006           0.000074
           25              C      -1.981591       4.135443       9.368712       0.707037      22.741339 0.23025404E+03  0.47195302E+04                                 7.687423                            5.569866      -0.449208       1.930738                    0.998409      21.858736      62.997020       0.591427       0.505258      -0.992157       0.042652       0.044523       0.057384       0.084228      -0.119870      -0.037976      -0.014906       0.049329      -0.204058      -0.115712      -0.042491       0.158203              9.382639       5.675949       2.381706       1.286913       8.511521       0.498240      13.960448           0.000078
           26              C      -0.560137       1.024313       0.749013       0.011769      38.074257 0.42665637E+03  0.99293592E+04                                 9.909172                            6.926283      -0.008765       2.016701                    0.998932      26.669008      74.934202       0.624180       0.421651      -1.066686       0.024230      -0.024697      -0.018044       0.039021       0.004702       0.006045      -0.027013      -0.016234       0.123969      -0.033499      -0.019213       0.052712             12.507673      16.100585      -2.358425      -1.720436      14.370121       4.560778       7.052314          -0.000005
           27              C       9.020506       0.088770       0.127749      -0.042860      40.024751 0.45435329E+03  0.10724970E+05                                10.176436                            7.096045       0.046537       2.024994                    0.998845      27.345920      76.994339       0.624357       0.415595      -1.072202       0.042302      -0.006733      -0.003415       0.042971      -0.010143       0.006200      -0.032967      -0.020212       0.075816      -0.029357      -0.019424       0.048780             12.918387      19.678324      -0.903729      -1.768758      11.983274       3.730228       7.093562          -0.000002
           28              C       0.818612       0.934578       0.629332      -0.134796      36.020783 0.44198476E+03  0.10496231E+05                                 9.641261                            7.115177       0.034369       1.985912                    0.998991      29.983267      88.331466       0.600461       0.429532      -1.049724      -0.020409      -0.003723      -0.018183       0.027587       0.014862      -0.001440      -0.007485      -0.050359       0.056781      -0.038708       0.011742       0.026965             11.672146      16.771102      -2.972561      -2.232058      11.566509       3.503696       6.678827          -0.000083
           29              C      -1.138584       2.237413       1.420032       0.594395      21.937097 0.25999807E+03  0.54650947E+04                                 7.381989                            5.811317      -0.262001       1.970011                    0.998848      22.954576      65.866941       0.598230       0.487091      -1.006493      -0.015532       0.021791       0.028274       0.038930       0.076583      -0.046463      -0.059162       0.110434      -0.046796      -0.102177      -0.032130       0.134307              8.532976       7.263004      -3.162297      -0.152919      10.667690       2.669197       7.668235           0.000110
           30              C       7.530252       0.088431       0.363076       0.737701      20.342401 0.22407000E+03  0.45791959E+04                                 7.280461                            5.592335      -0.643171       1.878177                    0.997216      21.697817      63.229915       0.572620       0.523400      -0.979671      -0.073600       0.004049       0.011597       0.074618      -0.013877       0.019387      -0.004714      -0.230625      -0.157291      -0.097945      -0.044593       0.142538              8.461054      12.967503       0.095609       0.122737       4.621874      -0.009479       7.793784           0.000136
           31              C       1.796183       0.939932      12.480410      -0.002339      37.686747 0.44396928E+03  0.10437497E+05                                 9.792465                            7.041492      -0.099688       1.977501                    0.998865      27.179165      76.802747       0.622092       0.418801      -1.068295      -0.017602       0.026072       0.008585       0.032608      -0.005535       0.012587      -0.037872      -0.028170       0.035995      -0.030497      -0.019854       0.050350             11.922550      16.807673      -1.044854      -0.812132      10.173071       4.455199       8.786907          -0.000011
           32              C       2.548414       1.727718      13.355828      -0.062715      39.786770 0.46180045E+03  0.10954629E+05                                10.145410                            7.152644       0.184473       2.062107                    0.999472      27.755176      78.561170       0.621517       0.415442      -1.071374      -0.049266      -0.002277       0.011198       0.050574      -0.008375       0.002181      -0.005917      -0.006805       0.097285      -0.025294      -0.008097       0.033392             12.905094      21.590414       0.160349      -0.346552       8.660851       3.368618       8.464017          -0.000020
           33              C       4.248784       5.773689       0.872728      -0.133558      35.127636 0.45100398E+03  0.10734975E+05                                 9.458962                            7.178585       0.092500       2.004055                    0.999592      29.718822      86.866028       0.600561       0.428478      -1.053272      -0.005810      -0.028125       0.010395       0.030542       0.001680       0.022470      -0.005445      -0.035943       0.075839      -0.038787       0.004857       0.033930             11.248930      18.016615      -2.030810      -1.624987       8.113208       2.823789       7.616967          -0.000037
           34              C       2.410291       0.000087      11.470520       0.636000      22.326485 0.25382692E+03  0.53592624E+04                                 7.630395                            5.893537      -0.679743       1.831650                    0.997638      23.677075      70.461462       0.565319       0.513151      -0.983114       0.021437      -0.048271       0.008719       0.053532       0.072685       0.058897      -0.030742       0.180277      -0.215001      -0.128077      -0.032767       0.160844              8.530317       5.968845      -2.357477      -0.837975      10.750882       0.043102       8.871225           0.000124
           35              C       4.041130       1.774048      13.288591       0.710401      20.502282 0.22465752E+03  0.45885173E+04                                 7.276892                            5.557413      -0.440383       1.942699                    0.997981      21.775001      63.179910       0.581700       0.515532      -0.984608       0.074875      -0.006288      -0.000730       0.075142      -0.008351       0.002343      -0.016141      -0.216936      -0.095071      -0.092993      -0.033306       0.126299              8.653887      13.454289       0.284392      -0.271277       4.611913       0.386457       7.895461           0.000127
           36              C       7.101426       4.370977       5.848217      -0.045055      42.510941 0.48412988E+03  0.11642210E+05                                10.592761                            7.348938      -0.199929       1.923521                    0.998934      28.575430      81.930570       0.608855       0.418329      -1.067544      -0.012138      -0.035773       0.050052       0.062708       0.014412      -0.008230      -0.000338       0.026910      -0.057824      -0.021232      -0.009312       0.030544             13.465682       6.357374      -1.429900       4.072029      13.351847      -1.841534      20.687824           0.000015
           37              C       7.119278       3.025104       5.431352      -0.078000      42.630047 0.47985226E+03  0.11503678E+05                                10.638978                            7.298900       0.073784       2.017898                    0.999371      28.386802      81.031458       0.613675       0.416331      -1.069760      -0.000866      -0.000048       0.058352       0.058359      -0.000974      -0.001108       0.004633       0.024554      -0.040665      -0.015677      -0.003469       0.019145             13.959385       6.511098      -0.156560       4.674895      12.196743       1.438577      23.170315          -0.000019
           38              C       7.558204       2.041640       6.316182      -0.118791      38.067393 0.44042987E+03  0.10462248E+05                                10.084652                            7.160877      -0.091942       1.946200                    0.999123      29.951418      88.585767       0.590569       0.436603      -1.044233       0.008631       0.020877      -0.001340       0.022630       0.006250      -0.018996       0.016814      -0.000014      -0.111988      -0.047979       0.022868       0.025111             12.772601       6.337649      -0.913270       4.626256      10.088977      -1.158340      21.891177          -0.000019
           39              C       6.663542       5.522281       4.971455       0.640666      22.777855 0.24550060E+03  0.50976286E+04                                 7.594292                            5.710207      -0.479245       1.910078                    0.997968      22.483930      64.567102       0.592254       0.498061      -0.998792       0.008395       0.063838      -0.057215       0.086136       0.084348       0.091010       0.057941      -0.061581       0.067810      -0.119660      -0.036849       0.156509              8.722919       7.422608      -2.290530      -1.146776       8.175133      -2.787412      10.571017           0.000068
           40              C       6.640572       2.580240       4.078557       0.707036      22.741280 0.23025346E+03  0.47195137E+04                                 7.687401                            5.569853      -0.449200       1.930741                    0.998409      21.858696      62.996805       0.591429       0.505257      -0.992157      -0.042652      -0.044523      -0.057384       0.084229      -0.119871      -0.037975      -0.014906       0.049329      -0.204059      -0.115712      -0.042491       0.158204              9.382608       5.675934       2.381699       1.286907       8.511497       0.498237      13.960393           0.000081
           41              O       3.640314      -0.084574       0.630677      -0.754117      53.344020 0.83076931E+03  0.22413701E+05                                11.506210                            9.148199      -0.132020       1.940416                    0.997389      32.800426      93.323716       0.600967       0.377765      -1.117197      -0.055498      -0.058733      -0.124510       0.148433      -0.025186       0.059679      -0.011619      -0.177317      -0.230176      -0.124818      -0.007746       0.132564             13.469450      19.398125      -0.843336       7.930128       8.199321      -0.610094      12.810904          -0.000059
           42              O      -2.495416       6.677120      11.882007      -0.622045      33.720357 0.57004469E+03  0.13919783E+05                                 8.290221                            7.425527       0.407291       2.172471                    0.995866      28.510873      75.783428       0.691521       0.362724      -1.134900      -0.106926       0.019990       0.010649       0.109298       0.007447       0.017130      -0.003110      -0.174244       0.087584      -0.104266       0.031290       0.072977              8.693488       8.881656       0.833144      -3.058814       6.589555       0.191715      10.609252          -0.000041
           43              O      -3.769317       3.806115      12.675396      -0.632406      40.203188 0.70975830E+03  0.18343459E+05                                 9.487268                            8.421630       0.044195       2.030167                    0.995684      30.103645      82.846183       0.632444       0.374725      -1.123510       0.024491       0.048051       0.023677       0.058901      -0.005928       0.016034      -0.074559       0.127859      -0.137574      -0.118297       0.027213       0.091084             10.549500      11.480816      -4.360206       1.376985      12.715187      -1.382865       7.452497          -0.000045
           44              O       5.374668       4.088985      10.905735      -0.641638      29.477043 0.51149549E+03  0.12160541E+05                                 7.454622                            6.945112       0.703572       2.248693                    0.998701      28.790357      75.597699       0.728529       0.353629      -1.141723      -0.024016       0.078801       0.002234       0.082410       0.085577      -0.012400       0.003189       0.058229       0.170675      -0.119387       0.051177       0.068210              7.651634       6.066339      -0.082753       0.367053       6.953324       2.078254       9.935240          -0.000073
           45              O      -2.329095       1.368676      12.536889      -0.685832      43.019494 0.70794896E+03  0.18277047E+05                                 9.870311                            8.360449       0.015956       2.022954                    0.995635      30.205092      82.962350       0.640787       0.370244      -1.127386       0.077822      -0.014736       0.058066       0.098209       0.001751       0.023257      -0.004245      -0.150313       0.037256      -0.086862       0.017598       0.069264             11.064129      13.003470      -0.648959       4.942925       7.465500      -0.992321      12.723417          -0.000049
           46              O       0.062132       5.182644       1.253285      -0.682923      43.114723 0.70255444E+03  0.18099095E+05                                 9.910617                            8.331521       0.069485       2.043709                    0.995010      30.042420      82.367588       0.641696       0.370510      -1.127435       0.084078       0.029010      -0.052668       0.103366      -0.005511      -0.020289      -0.012730      -0.159268       0.027011      -0.088756       0.011239       0.077517             11.338075      14.659992       1.668056      -5.399911       7.654640      -0.398341      11.699592          -0.000049
           47              O       1.870858       7.833123       1.538368      -0.752042      55.150920 0.85505496E+03  0.23200787E+05                                11.696721                            9.224977       0.022740       1.982320                    0.996606      33.068602      93.893105       0.604825       0.373223      -1.122267       0.012875      -0.130499      -0.095018       0.161939       0.036042       0.090040      -0.066267       0.086945      -0.297127      -0.167091       0.037666       0.129425             13.680536       9.651793      -4.290410       1.045781      23.712679      -2.465247       7.677136          -0.000053
           48              O       2.242978       6.369398       3.177590      -0.583961      37.691148 0.64151549E+03  0.16268015E+05                                 9.126241                            8.060704       0.061803       2.018951                    0.997249      30.584270      85.105075       0.635929       0.379813      -1.112705       0.042757      -0.054543       0.005227       0.069501       0.112791       0.056073      -0.117554       0.193631       0.227270      -0.240201       0.110608       0.129593              9.395552       6.608776      -0.035224      -0.095957       7.374982      -2.145724      14.202899          -0.000065
           49              O      -2.222240       3.401152      10.362465      -0.663725      44.966709 0.71168350E+03  0.18416621E+05                                10.220003                            8.420602      -0.010990       2.008537                    0.996977      30.353919      83.750548       0.633508       0.373620      -1.123671       0.072194       0.019901      -0.008816       0.075404      -0.099391      -0.063828      -0.043055      -0.012513      -0.077885      -0.138303       0.024371       0.113932             11.774418       7.655025       1.547393      -2.646064      10.255856      -4.545723      17.412374          -0.000044
           50              O      -1.357334       5.220430       9.425191      -0.745851      44.342559 0.66521422E+03  0.16942321E+05                                10.025654                            8.032911       0.320298       2.092738                    0.998157      31.455535      86.374392       0.661118       0.363761      -1.130117      -0.115690      -0.088146      -0.096131       0.174341      -0.063931      -0.035575       0.008717      -0.014206      -0.178421      -0.075366      -0.024542       0.099908             11.464890       9.295723       5.354747       2.517159      14.601309       4.039267      10.497637          -0.000041
           51              O      -2.719030       0.859806       9.427880      -0.765376      44.095155 0.67950771E+03  0.17421868E+05                                 9.949118                            8.124225       0.217971       2.048326                    0.998597      32.045728      88.674657       0.655851       0.364251      -1.128227       0.139380      -0.078468      -0.083385       0.180381       0.060014       0.005073       0.048310      -0.018433       0.157078      -0.092653       0.005536       0.087117             11.275257       8.663160       0.422181      -4.924714       8.059539      -1.829770      17.103071          -0.000041
           52              O      -0.991404       0.563405       8.146356      -0.528053      27.807408 0.41489444E+03  0.93470947E+04                                 7.124993                            6.185285       0.744636       2.277064                    0.999268      27.068904      68.855080       0.786238       0.345790      -1.149848      -0.026257      -0.017118       0.036732       0.048288       0.005064       0.033876       0.101637       0.112800      -0.091165      -0.139438       0.041532       0.097907              7.442435       9.011600      -3.500937      -0.819855       7.384243       0.474820       5.931462          -0.000036
           53              O       1.018667       6.800257      12.816592      -0.754117      53.343992 0.83076901E+03  0.22413690E+05                                11.506203                            9.148195      -0.132018       1.940416                    0.997389      32.800433      93.323717       0.600968       0.377765      -1.117197       0.055498       0.058735       0.124510       0.148434      -0.025185       0.059679      -0.011620      -0.177318      -0.230171      -0.124817      -0.007746       0.132563             13.469439      19.398108      -0.843337       7.930120       8.199317      -0.610095      12.810894          -0.000061
           54              O       7.154397       0.038563       1.565262      -0.622045      33.720401 0.57004562E+03  0.13919812E+05                                 8.290231                            7.425534       0.407290       2.172471                    0.995866      28.510879      75.783475       0.691521       0.362725      -1.134900       0.106925      -0.019989      -0.010650       0.109298       0.007448       0.017129      -0.003109      -0.174245       0.087583      -0.104266       0.031289       0.072977              8.693499       8.881673       0.833146      -3.058822       6.589561       0.191713      10.609262          -0.000042
           55              O       8.428298       2.909568       0.771873      -0.632406      40.203264 0.70975995E+03  0.18343514E+05                                 9.487284                            8.421643       0.044187       2.030165                    0.995684      30.103667      82.846298       0.632443       0.374726      -1.123509      -0.024491      -0.048052      -0.023677       0.058902      -0.005927       0.016035      -0.074560       0.127860      -0.137580      -0.118298       0.027213       0.091086             10.549519      11.480837      -4.360217       1.376989      12.715214      -1.382868       7.452507          -0.000040
           56              O      -0.715687       2.626698       2.541534      -0.641638      29.477160 0.51149813E+03  0.12160621E+05                                 7.454648                            6.945135       0.703567       2.248692                    0.998701      28.790386      75.597866       0.728527       0.353630      -1.141722       0.024016      -0.078802      -0.002233       0.082411       0.085576      -0.012399       0.003189       0.058226       0.170683      -0.119387       0.051178       0.068208              7.651662       6.066359      -0.082754       0.367054       6.953351       2.078264       9.935277          -0.000076
           57              O       6.988076       5.347007       0.910380      -0.685832      43.019396 0.70794701E+03  0.18276982E+05                                 9.870294                            8.360436       0.015959       2.022956                    0.995635      30.205056      82.962199       0.640787       0.370244      -1.127386      -0.077821       0.014737      -0.058065       0.098208       0.001751       0.023257      -0.004244      -0.150314       0.037255      -0.086863       0.017598       0.069265             11.064109      13.003447      -0.648959       4.942914       7.465488      -0.992317      12.723392          -0.000051
           58              O       4.596849       1.533039      12.193984      -0.682924      43.114658 0.70255318E+03  0.18099053E+05                                 9.910604                            8.331511       0.069493       2.043712                    0.995010      30.042400      82.367489       0.641697       0.370510      -1.127435      -0.084079      -0.029010       0.052667       0.103367      -0.005512      -0.020287      -0.012731      -0.159267       0.027014      -0.088756       0.011239       0.077517             11.338058      14.659969       1.668050      -5.399901       7.654630      -0.398339      11.699576          -0.000049
           59              O       2.788123      -1.117440      11.908901      -0.752044      55.151195 0.85506039E+03  0.23200973E+05                                11.696759                            9.225007       0.022736       1.982317                    0.996606      33.068706      93.893502       0.604824       0.373223      -1.122267      -0.012875       0.130499       0.095017       0.161938       0.036041       0.090040      -0.066267       0.086947      -0.297132      -0.167091       0.037665       0.129426             13.680580       9.651827      -4.290427       1.045787      23.712752      -2.465260       7.677162          -0.000057
           60              O       2.416003       0.346285      10.269679      -0.583961      37.691235 0.64151725E+03  0.16268071E+05                                 9.126255                            8.060715       0.061794       2.018947                    0.997249      30.584308      85.105215       0.635929       0.379813      -1.112705      -0.042756       0.054543      -0.005226       0.069500       0.112790       0.056072      -0.117551       0.193630       0.227263      -0.240198       0.110609       0.129589              9.395567       6.608786      -0.035225      -0.095955       7.374992      -2.145729      14.202923          -0.000066
           61              O       6.881221       3.314531       3.084804      -0.663724      44.966493 0.71167955E+03  0.18416490E+05                                10.219964                            8.420575      -0.010984       2.008540                    0.996977      30.353852      83.750253       0.633510       0.373620      -1.123672      -0.072195      -0.019901       0.008816       0.075404      -0.099392      -0.063828      -0.043055      -0.012511      -0.077888      -0.138303       0.024370       0.113934             11.774367       7.655000       1.547390      -2.646054      10.255824      -4.545701      17.412279          -0.000045
           62              O       6.016315       1.495253       4.022078      -0.745853      44.342892 0.66522011E+03  0.16942512E+05                                10.025714                            8.032955       0.320291       2.092735                    0.998157      31.455615      86.374771       0.661115       0.363761      -1.130116       0.115692       0.088147       0.096130       0.174343      -0.063934      -0.035573       0.008718      -0.014208      -0.178413      -0.075363      -0.024547       0.099910             11.464963       9.295778       5.354783       2.517181      14.601398       4.039302      10.497712          -0.000038
           63              O      -3.035489       5.855877       4.019389      -0.765376      44.095487 0.67951392E+03  0.17422073E+05                                 9.949186                            8.124277       0.217966       2.048324                    0.998597      32.045781      88.675017       0.655847       0.364252      -1.128225      -0.139379       0.078467       0.083386       0.180379       0.060017       0.005073       0.048310      -0.018425       0.157087      -0.092657       0.005538       0.087119             11.275338       8.663215       0.422181      -4.924749       8.059595      -1.829783      17.103205          -0.000045
           64              O       5.650385       6.152278       5.300913      -0.528052      27.807284 0.41489216E+03  0.93470287E+04                                 7.124962                            6.185259       0.744640       2.277065                    0.999268      27.068893      68.854952       0.786241       0.345789      -1.149849       0.026256       0.017116      -0.036731       0.048286       0.005064       0.033874       0.101638       0.112803      -0.091167      -0.139440       0.041533       0.097907              7.442402       9.011561      -3.500917      -0.819853       7.384208       0.474819       5.931439          -0.000036

******************************************************
Auxiliary information for the entire system
The total spin magnetic moment of the unit cell is   -0.000086
The total net atomic charge of the unit cell is   0.000006
Accuracy of reproducing the electrostatic potential in the unit cell:
  The inner radius (bohr) =    5.0000
  The outer radius (bohr) =   12.0000
  Valid grid points have density less than (e/(bohr^3)) =    0.0001
  The number of valid grid points were=        85334
  The rms potential error without charges in kcal/mol is=     16.13943
  The rms potential error with partial charges in kcal/mol is=      2.32939
  The RRMSE value at monopole order=      0.14433
  The rms potential error with partial charges and cloud penetration in kcal/mol is=      2.31966
  The RRMSE value at monopole order with cloud penetration is=      0.14373
  The rms potential error with partial charges and atomic dipoles in kcal/mol is=      0.68332
  The RRMSE value at dipole order=      0.04234
  The rms potential error with partial charges, atomic dipoles and cloud penetration in kcal/mol is=      0.67345
  The RRMSE value at dipole order with cloud penetration=      0.04173

******************************************************
The electron densities and ab initio electrostatic potential were computed in VASP using the PBE functional and
projector augmented wave method. See the main text of the journal article for a description of computational details.
The atomic charges, dipoles, and quadrupoles were computed with the DDEC6 method as described in
(a) T. A. Manz and N. Gabaldon Limas, RSC Adv. 6 (2016) 47771-47801 DOI: 10.1039/c6ra04656h
(b) N. Gabaldon Limas and T. A. Manz, RSC Adv. 8 (2018) 2678-2707 DOI: 10.1039/c7ra11829e.
For each atom in the material, the electron cloud parameters were fit to the spherically averaged atom-in-material
electron density using radial positions for which this density was between 10^-4 and 10^-2 electrons per cubic bohr.
The polarizabilities, dispersion coefficients, and quantum Drude oscillator (QDO) parameters were fit using the MCLF method.
The magnetic structure of the system was optimized in VASP from the default ferromagnetic initial guess using spin polarization.
The atomic spin moments (ASMs) were computed on this optimized magnetic structure using the DDEC6 partition as inputs
to the method of T. A. Manz and D. S. Sholl, J. Chem. Theory Comput. 7 (2011) 4146-4164 DOI: 10.1021/ct200539n.
The RMSE and RRMSE were computed using a uniform grid with Ewald summation.
