# Supplementary material for: A collection of forcefield precursors for metal–organic frameworks
Source: RSC Adv. 2019 Nov 13;9(63):36492–507. doi: 10.1039/c9ra07327b (PMC9075174; doi:10.1039/c9ra07327b)
Supplement: RA-009-C9RA07327B-s5925 [file RA-009-C9RA07327B-s5925.xyz]

   64
jmolscript: load "" {1 1 1} spacegroup "x,y,z" unitcell [{     10.285000     0.000000     0.000000 }, {      5.117126    10.378789     0.000000 }, {      4.796008    -1.203905    12.574055 }]
Tm    11.540277     6.701773     8.546459     2.148962
Tm     9.173295     1.275565     8.684900     2.065455
Tm     8.657857     2.473111     4.027596     2.148962
Tm    11.024839     7.899319     3.889155     2.065457
H     17.616335     8.505903     7.572096     0.135572
H     14.958737     7.168565    11.426044     0.135762
H      4.926299     5.584665     4.901367     0.138905
H      2.581799     0.668981     5.001959     0.135572
H      5.239397     2.006319     1.148011     0.135762
H     15.271835     3.590219     7.672688     0.138905
C     15.024104     7.233713     6.051893    -0.026145
C      7.515837     6.886174     6.386363    -0.024698
C     13.340805     8.890955    10.260429     0.659733
C     15.760874     8.097085     6.888067     0.001305
C      6.788462     5.982337     5.604256    -0.032607
C     17.135478     7.920293     7.032669    -0.128430
C     13.557961     7.392956     5.797897     0.705487
C     14.230344     9.060166    11.452449    -0.062870
C     14.993625     7.970569    11.895056    -0.113867
C      5.406767     6.175947     5.435764    -0.106718
C      8.347354     1.116616    11.817097     0.646238
C      9.198250    -0.094829    12.133963    -0.047168
C      9.011551     6.861934     6.563657     0.736210
C      7.456989     4.795994     4.986870     0.569839
C     15.145768     9.259628     7.602274     0.581161
C      5.174030     1.941171     6.522162    -0.026145
C     12.682297     2.288710     6.187692    -0.024698
C      6.857329     0.283929     2.313626     0.659733
C      4.437260     1.077799     5.685988     0.001305
C     13.409672     3.192547     6.969799    -0.032607
C      3.062656     1.254591     5.541386    -0.128431
C      6.640173     1.781928     6.776158     0.705487
C      5.967790     0.114718     1.121606    -0.062871
C      5.204509     1.204315     0.678999    -0.113862
C      4.506367     2.998937     7.138291    -0.106719
C     11.850780     8.058268     0.756958     0.646238
C     10.999884     9.269713     0.440092    -0.047163
C     11.186583     2.312950     6.010398     0.736210
C     12.741145     4.378890     7.587185     0.569839
C      5.052366    -0.084744     4.971781     0.581161
O      9.029742    -0.523162     7.100946    -0.600684
O      7.833454    -0.445424     9.660269    -0.655107
O      8.627683     4.483485     5.356547    -0.644622
O      9.431634     6.504055     7.689035    -0.702723
O      8.643853     1.866180    10.828399    -0.778606
O      6.841389     4.101211     4.124290    -0.623241
O     13.208772     7.600421     4.595817    -0.613816
O     13.046451     7.717612     9.908355    -0.731124
O      2.630299     2.552684     0.037722    -0.529957
O     10.565617    -0.701636     8.672326    -0.641668
O      9.731998     7.292003     5.638206    -0.735232
O     12.744110     7.287892     6.743466    -0.725350
O     11.168392     9.698046     5.473109    -0.600684
O     12.364680     9.620308     2.913786    -0.655107
O     11.570451     4.691399     7.217508    -0.644623
O     10.766500     2.670829     4.885020    -0.702723
O     11.554281     7.308704     1.745656    -0.778607
O     13.356745     5.073673     8.449765    -0.623240
O      6.989362     1.574463     7.978238    -0.613816
O      7.151683     1.457272     2.665700    -0.731124
O     17.567835     6.622200    12.536333    -0.529956
O      9.632517     9.876520     3.901729    -0.641668
O     10.466136     1.882881     6.935849    -0.735232
O      7.454024     1.886992     5.830589    -0.725350

The following XYZ coordinates are in angstroms. Other properties are in atomic units.
The sperically averaged electron density of each atom fit to a function of the form exp(a - br)
eigen_1, eigen_2 and eigen_3 are the three eigenvalues of traceless quadrupole moment tensor
  atom number  atomic symbol              X              Y              Z     net charge C6 coefficient C8 coefficient C10 coefficient fluctuating dipole atomic polarizability isotropic forcefield polarizability              a              b squared Pearson coefficient          <r^3>          <r^4>         wp_QDO          m_QDO          q_QDO       dipole_x       dipole_y       dipole_z         dipole            Qxy            Qxz            Qyz     Q(x^2-y^2)  Q(3z^2 - R^2)        eigen_1        eigen_2        eigen_3 static polarizability      alpha(xx)      alpha(xy)      alpha(xz)      alpha(yy)      alpha(yz)      alpha(zz) atomic spin moment
            1             Tm      11.540277       6.701773       8.546459       2.148962      59.976655 0.11628420E+04  0.31009345E+05                                 9.892454                            8.951091       3.324964       2.880860                    0.998663      61.506791     127.266336       0.888938       0.258382      -1.351889      -0.013035       0.018408       0.016211       0.027777      -0.001864      -0.137199      -0.170836      -0.124723       0.225927      -0.214449      -0.039960       0.254409             10.833125      12.058430       1.202568       1.278436      10.303074       2.091835      10.137871           0.000009
            2             Tm       9.173295       1.275565       8.684900       2.065455      89.801453 0.19062809E+04  0.57640939E+05                                13.377049                           11.868304       2.146996       2.471286                    0.999932      66.045479     146.513682       0.731039       0.277091      -1.325701      -0.016123       0.041428       0.003819       0.044618       0.055029       0.006631      -0.020521      -0.053603      -0.350404      -0.119931      -0.000499       0.120430             14.965299      12.934313       0.515848      -3.470367      13.774022      -2.441446      18.187562           0.000007
            3             Tm       8.657857       2.473111       4.027596       2.148962      59.976651 0.11628419E+04  0.31009341E+05                                 9.892453                            8.951091       3.324965       2.880861                    0.998663      61.506787     127.266325       0.888938       0.258382      -1.351889       0.013035      -0.018409      -0.016211       0.027777      -0.001864      -0.137199      -0.170836      -0.124723       0.225927      -0.214449      -0.039960       0.254408             10.833125      12.058430       1.202568       1.278435      10.303074       2.091835      10.137871           0.000009
            4             Tm      11.024839       7.899319       3.889155       2.065457      89.801292 0.19062766E+04  0.57640774E+05                                13.377030                           11.868287       2.146995       2.471286                    0.999932      66.045458     146.513573       0.731039       0.277090      -1.325701       0.016122      -0.041427      -0.003819       0.044618       0.055029       0.006631      -0.020521      -0.053603      -0.350403      -0.119931      -0.000499       0.120430             14.965277      12.934293       0.515847      -3.470362      13.774002      -2.441441      18.187534           0.000009
            5              H      17.616335       8.505903       7.572096       0.135572       1.075243 0.81475504E+01  0.80214481E+02                                 1.736870                            1.675261      -0.944764       2.449958                    0.998669       3.325673       9.271325       0.481628       1.291722      -0.708495       0.019371       0.023634       0.027668       0.041223       0.006003       0.006310       0.008508       0.007374      -0.012387      -0.011532      -0.002888       0.014420              1.749003       1.812837       0.202988       0.164472       1.820639       0.320495       1.613533           0.000003
            6              H      14.958737       7.168565      11.426044       0.135762       1.016019 0.74259430E+01  0.71380569E+02                                 1.667348                            1.595291      -0.869323       2.487608                    0.999228       3.233262       8.884471       0.495814       1.285166      -0.709934       0.001244      -0.036342      -0.023926       0.043528      -0.004159       0.003859       0.006461      -0.027763       0.000731      -0.016098      -0.000455       0.016553              1.691014       1.391670       0.007250       0.158576       1.906424       0.356708       1.774948           0.000005
            7              H       4.926299       5.584665       4.901367       0.138905       1.033295 0.76880952E+01  0.74478363E+02                                 1.677716                            1.616117      -0.924495       2.462867                    0.998848       3.263580       8.976824       0.496291       1.273967      -0.712118      -0.021452      -0.025812      -0.030033       0.045038       0.005561       0.008007       0.010887       0.007730      -0.004613      -0.013371      -0.003122       0.016493              1.697476       1.712999       0.180360       0.188761       1.830917       0.291801       1.548512           0.000005
            8              H       2.581799       0.668981       5.001959       0.135572       1.075243 0.81475505E+01  0.80214477E+02                                 1.736869                            1.675260      -0.944764       2.449958                    0.998669       3.325673       9.271323       0.481628       1.291721      -0.708496      -0.019371      -0.023634      -0.027668       0.041223       0.006003       0.006311       0.008508       0.007374      -0.012387      -0.011532      -0.002888       0.014420              1.749003       1.812837       0.202988       0.164472       1.820639       0.320495       1.613533           0.000003
            9              H       5.239397       2.006319       1.148011       0.135762       1.016023 0.74259729E+01  0.71380925E+02                                 1.667351                            1.595294      -0.869326       2.487606                    0.999228       3.233267       8.884488       0.495813       1.285166      -0.709934      -0.001244       0.036342       0.023925       0.043528      -0.004159       0.003859       0.006461      -0.027763       0.000731      -0.016098      -0.000455       0.016553              1.691018       1.391672       0.007250       0.158577       1.906429       0.356710       1.774952           0.000005
           10              H      15.271835       3.590219       7.672688       0.138905       1.033296 0.76881039E+01  0.74478484E+02                                 1.677718                            1.616120      -0.924495       2.462867                    0.998848       3.263582       8.976838       0.496290       1.273969      -0.712118       0.021452       0.025812       0.030033       0.045038       0.005561       0.008007       0.010887       0.007730      -0.004613      -0.013371      -0.003122       0.016493              1.697479       1.713002       0.180360       0.188762       1.830920       0.291802       1.548514           0.000005
           11              C      15.024104       7.233713       6.051893      -0.026145      38.435957 0.44534314E+03  0.10448489E+05                                 9.874864                            7.018479       0.017824       2.020061                    0.998765      26.984888      75.480230       0.629397       0.414784      -1.073885       0.034329      -0.004481       0.003597       0.034807       0.002412      -0.014711      -0.026061      -0.023892       0.118631      -0.035031      -0.018492       0.053523             12.365305      18.627178      -2.786124       1.211366      11.155737       3.216422       7.313001           0.000006
           12              C       7.515837       6.886174       6.386363      -0.024698      39.609758 0.44464718E+03  0.10432256E+05                                10.078495                            7.011780      -0.044091       1.997199                    0.998688      27.055208      75.776230       0.629609       0.414641      -1.073548      -0.041297      -0.002106       0.006794       0.041905      -0.003786      -0.003744      -0.038400      -0.036101       0.094151      -0.036065      -0.021867       0.057931             12.782767      19.874700      -1.044536       0.024993      11.426069       3.561772       7.047531           0.000007
           13              C      13.340805       8.890955      10.260429       0.659733      23.753339 0.25085145E+03  0.52514919E+04                                 7.854666                            5.772192      -0.421643       1.917471                    0.998716      22.895815      66.622515       0.587413       0.498077      -0.996007      -0.042810      -0.035532      -0.050528       0.075155      -0.063253      -0.108748       0.012714       0.077565      -0.024612      -0.108668      -0.038867       0.147536              9.462752       6.779277       0.826762       4.044067       9.792919       0.528676      11.816060           0.000006
           14              C      15.760874       8.097085       6.888067       0.001305      37.056909 0.43098273E+03  0.10029539E+05                                 9.642923                            6.913509       0.150834       2.065046                    0.999345      26.614522      74.153452       0.632873       0.415880      -1.073124       0.019985      -0.032169      -0.004221       0.038106      -0.000781       0.008459      -0.023928      -0.001865       0.083688      -0.024926      -0.015164       0.040090             11.862522      15.134439      -3.018028      -0.492305      12.598355       4.746613       7.854772           0.000006
           15              C       6.788462       5.982337       5.604256      -0.032607      39.131059 0.44300287E+03  0.10387471E+05                                 9.994174                            7.005077       0.179079       2.067520                    0.999377      27.182024      76.190508       0.628857       0.415385      -1.072714      -0.028276       0.023561       0.014453       0.039542      -0.001385       0.017475      -0.000825       0.005687       0.048429      -0.015179      -0.010814       0.025993             12.541478      15.807758      -3.211540      -0.165803      14.801294       4.434040       7.015381           0.000008
           16              C      17.135478       7.920293       7.032669      -0.128430      34.748829 0.42925396E+03  0.10081168E+05                                 9.323104                            6.957100       0.100687       2.010590                    0.999474      29.270674      84.692341       0.616788       0.422837      -1.057881      -0.016101      -0.019852       0.007646       0.026680       0.016244       0.000201      -0.012219      -0.024847       0.093753      -0.036557       0.001025       0.035532             11.164480      16.476769      -3.879401      -1.324772      10.431482       3.154824       6.585191           0.000008
           17              C      13.557961       7.392956       5.797897       0.705487      21.238512 0.23035021E+03  0.47208261E+04                                 7.357880                            5.579606      -0.479848       1.923569                    0.998400      21.804208      62.784614       0.589694       0.506815      -0.991639      -0.061381       0.024145      -0.003206       0.066037      -0.000432      -0.016612       0.030915      -0.214910      -0.125356      -0.092472      -0.041369       0.133841              8.653549      12.551250      -1.115958       0.882507       4.993738      -1.251567       8.415658           0.000006
           18              C      14.230344       9.060166      11.452449      -0.062870      41.618439 0.47747187E+03  0.11456603E+05                                10.548653                            7.333947      -0.012838       1.994438                    0.999188      28.373457      81.590634       0.604281       0.422434      -1.063622       0.033648      -0.008969       0.044847       0.056779      -0.002653      -0.019829       0.012811       0.026992      -0.017000      -0.024772      -0.005230       0.030002             13.506348      10.195286      -1.211382       7.635754      11.360707       1.387715      18.963051           0.000008
           19              C      14.993625       7.970569      11.895056      -0.113867      36.600273 0.44107914E+03  0.10476139E+05                                 9.820377                            7.169908      -0.104917       1.944465                    0.999066      29.803078      87.992548       0.590037       0.437061      -1.044497       0.011633       0.025488      -0.010387       0.029881       0.017749      -0.030325       0.018350      -0.017806      -0.011969      -0.047041       0.021835       0.025207             11.888223       9.848261      -2.253398       6.898770       9.790184      -0.829635      16.026225           0.000011
           20              C       5.406767       6.175947       5.435764      -0.106718      34.910729 0.43260210E+03  0.10182146E+05                                 9.401644                            7.023946      -0.013271       1.976497                    0.999193      29.194503      84.635170       0.608486       0.427666      -1.054614       0.018562       0.012889      -0.000727       0.022610       0.012435       0.006486      -0.005965      -0.020719       0.123300      -0.037634      -0.004512       0.042146             11.325352      16.157559      -4.272880      -0.529389      11.547881       2.840326       6.270615           0.000014
           21              C       8.347354       1.116616      11.817097       0.646238      23.188511 0.25712012E+03  0.54062388E+04                                 7.712006                            5.867993      -0.475245       1.907417                    0.998226      22.801479      66.100456       0.580060       0.502197      -0.995760      -0.023398       0.083281      -0.032769       0.092504       0.067467       0.111917       0.052708      -0.030233      -0.050934      -0.124459      -0.030951       0.155410              8.691353       7.329810      -2.418372      -1.372205       8.545566      -2.201172      10.198682           0.000005
           22              C       9.198250      -0.094829      12.133963      -0.047168      41.564454 0.48914725E+03  0.11810609E+05                                10.461067                            7.413834      -0.243273       1.909201                    0.998836      28.764268      83.037775       0.601999       0.421383      -1.064036       0.011388      -0.047471       0.034159       0.059582       0.013208      -0.022386      -0.002685       0.015990      -0.008212      -0.022563      -0.007967       0.030531             12.767783       9.878988      -2.936234       6.036457      12.787412       0.254845      15.636949           0.000006
           23              C       9.011551       6.861934       6.563657       0.736210      21.285555 0.22371251E+03  0.45638445E+04                                 7.449195                            5.550445      -0.588216       1.891429                    0.998040      21.710742      62.931252       0.581392       0.516412      -0.984308       0.067229      -0.012044       0.013866       0.069693      -0.023786      -0.024442       0.048341      -0.214748      -0.139577      -0.096150      -0.050510       0.146661              8.880720      13.610098       0.687318      -0.231680       5.599542      -1.687430       7.432521           0.000006
           24              C       7.456989       4.795994       4.986870       0.569839      24.438791 0.27385546E+03  0.58182487E+04                                 7.811581                            5.900890      -0.078005       2.011734                    0.999733      23.498400      67.283666       0.604631       0.476810      -1.014195       0.003155      -0.029944       0.003491       0.030311       0.068678       0.002386      -0.096996       0.029196       0.102630      -0.128523       0.011037       0.117486              9.202575       9.542791      -2.335482       0.530327      11.739510       3.221279       6.325423           0.000008
           25              C      15.145768       9.259628       7.602274       0.581161      22.137035 0.26317501E+03  0.55415477E+04                                 7.369371                            5.817909      -0.156673       2.002282                    0.999097      22.984718      65.733743       0.603114       0.482304      -1.010283      -0.020089       0.011095       0.036115       0.042789       0.073001      -0.030106      -0.080890       0.065913      -0.010651      -0.110699      -0.013087       0.123786              8.442395       7.961008      -3.145692       0.127764       9.526091       2.602207       7.840086           0.000008
           26              C       5.174030       1.941171       6.522162      -0.026145      38.435958 0.44534313E+03  0.10448490E+05                                 9.874866                            7.018480       0.017824       2.020061                    0.998765      26.984888      75.480239       0.629397       0.414785      -1.073884      -0.034329       0.004481      -0.003597       0.034807       0.002412      -0.014711      -0.026061      -0.023892       0.118631      -0.035031      -0.018492       0.053523             12.365307      18.627181      -2.786124       1.211367      11.155739       3.216422       7.313003           0.000007
           27              C      12.682297       2.288710       6.187692      -0.024698      39.609740 0.44464698E+03  0.10432250E+05                                10.078491                            7.011778      -0.044090       1.997200                    0.998688      27.055201      75.776198       0.629609       0.414641      -1.073548       0.041297       0.002106      -0.006794       0.041905      -0.003786      -0.003744      -0.038400      -0.036101       0.094151      -0.036065      -0.021867       0.057932             12.782761      19.874693      -1.044536       0.024994      11.426063       3.561770       7.047528           0.000007
           28              C       6.857329       0.283929       2.313626       0.659733      23.753341 0.25085148E+03  0.52514927E+04                                 7.854666                            5.772192      -0.421644       1.917471                    0.998716      22.895819      66.622532       0.587413       0.498077      -0.996007       0.042810       0.035532       0.050528       0.075155      -0.063252      -0.108748       0.012714       0.077565      -0.024612      -0.108668      -0.038867       0.147536              9.462752       6.779277       0.826762       4.044066       9.792920       0.528676      11.816059           0.000006
           29              C       4.437260       1.077799       5.685988       0.001305      37.056917 0.43098285E+03  0.10029543E+05                                 9.642925                            6.913510       0.150833       2.065046                    0.999345      26.614526      74.153467       0.632873       0.415880      -1.073124      -0.019985       0.032169       0.004221       0.038106      -0.000781       0.008459      -0.023928      -0.001865       0.083688      -0.024926      -0.015164       0.040090             11.862523      15.134440      -3.018027      -0.492304      12.598356       4.746614       7.854773           0.000006
           30              C      13.409672       3.192547       6.969799      -0.032607      39.131049 0.44300276E+03  0.10387468E+05                                 9.994173                            7.005076       0.179080       2.067520                    0.999377      27.182020      76.190492       0.628857       0.415385      -1.072714       0.028276      -0.023561      -0.014453       0.039542      -0.001385       0.017475      -0.000825       0.005686       0.048428      -0.015179      -0.010814       0.025993             12.541475      15.807759      -3.211540      -0.165803      14.801288       4.434037       7.015379           0.000008
           31              C       3.062656       1.254591       5.541386      -0.128431      34.748833 0.42925404E+03  0.10081170E+05                                 9.323105                            6.957101       0.100688       2.010590                    0.999474      29.270677      84.692350       0.616788       0.422837      -1.057881       0.016101       0.019852      -0.007646       0.026680       0.016244       0.000201      -0.012219      -0.024847       0.093754      -0.036557       0.001025       0.035533             11.164481      16.476770      -3.879401      -1.324771      10.431482       3.154824       6.585191           0.000008
           32              C       6.640173       1.781928       6.776158       0.705487      21.238512 0.23035021E+03  0.47208263E+04                                 7.357881                            5.579606      -0.479849       1.923568                    0.998400      21.804211      62.784631       0.589694       0.506815      -0.991639       0.061381      -0.024145       0.003206       0.066037      -0.000432      -0.016612       0.030915      -0.214910      -0.125356      -0.092472      -0.041369       0.133841              8.653550      12.551252      -1.115958       0.882507       4.993739      -1.251567       8.415659           0.000006
           33              C       5.967790       0.114718       1.121606      -0.062871      41.618535 0.47747308E+03  0.11456640E+05                                10.548670                            7.333958      -0.012840       1.994437                    0.999188      28.373488      81.590751       0.604280       0.422434      -1.063622      -0.033648       0.008969      -0.044847       0.056779      -0.002653      -0.019829       0.012811       0.026992      -0.016999      -0.024772      -0.005230       0.030002             13.506374      10.195305      -1.211383       7.635773      11.360723       1.387717      18.963093           0.000007
           34              C       5.204509       1.204315       0.678999      -0.113862      36.600096 0.44107668E+03  0.10476065E+05                                 9.820339                            7.169882      -0.104911       1.944467                    0.999066      29.803004      87.992231       0.590039       0.437060      -1.044498      -0.011633      -0.025488       0.010387       0.029881       0.017749      -0.030324       0.018350      -0.017806      -0.011969      -0.047041       0.021835       0.025206             11.888174       9.848220      -2.253385       6.898736       9.790148      -0.829624      16.026154           0.000011
           35              C       4.506367       2.998937       7.138291      -0.106719      34.910747 0.43260234E+03  0.10182154E+05                                 9.401649                            7.023949      -0.013272       1.976497                    0.999193      29.194512      84.635222       0.608485       0.427666      -1.054614      -0.018562      -0.012889       0.000727       0.022610       0.012435       0.006486      -0.005965      -0.020719       0.123300      -0.037634      -0.004512       0.042146             11.325358      16.157569      -4.272882      -0.529388      11.547887       2.840327       6.270618           0.000013
           36              C      11.850780       8.058268       0.756958       0.646238      23.188521 0.25712027E+03  0.54062425E+04                                 7.712009                            5.867994      -0.475244       1.907417                    0.998226      22.801482      66.100464       0.580059       0.502197      -0.995760       0.023398      -0.083281       0.032769       0.092505       0.067467       0.111917       0.052708      -0.030233      -0.050934      -0.124459      -0.030951       0.155410              8.691355       7.329812      -2.418374      -1.372204       8.545569      -2.201173      10.198685           0.000005
           37              C      10.999884       9.269713       0.440092      -0.047163      41.564224 0.48914420E+03  0.11810514E+05                                10.461019                            7.413803      -0.243262       1.909205                    0.998836      28.764171      83.037338       0.602002       0.421382      -1.064036      -0.011388       0.047471      -0.034160       0.059582       0.013208      -0.022386      -0.002685       0.015990      -0.008212      -0.022563      -0.007967       0.030530             12.767722       9.878943      -2.936217       6.036425      12.787352       0.254847      15.636870           0.000007
           38              C      11.186583       2.312950       6.010398       0.736210      21.285555 0.22371252E+03  0.45638444E+04                                 7.449194                            5.550444      -0.588215       1.891429                    0.998040      21.710739      62.931234       0.581392       0.516412      -0.984308      -0.067229       0.012044      -0.013866       0.069693      -0.023786      -0.024442       0.048341      -0.214748      -0.139577      -0.096150      -0.050510       0.146661              8.880719      13.610096       0.687318      -0.231680       5.599541      -1.687430       7.432520           0.000006
           39              C      12.741145       4.378890       7.587185       0.569839      24.438782 0.27385535E+03  0.58182453E+04                                 7.811577                            5.900888      -0.078004       2.011735                    0.999733      23.498391      67.283615       0.604631       0.476809      -1.014195      -0.003155       0.029944      -0.003490       0.030311       0.068678       0.002386      -0.096996       0.029197       0.102630      -0.128523       0.011037       0.117486              9.202569       9.542787      -2.335481       0.530327      11.739502       3.221277       6.325419           0.000008
           40              C       5.052366      -0.084744       4.971781       0.581161      22.137030 0.26317495E+03  0.55415462E+04                                 7.369370                            5.817909      -0.156673       2.002282                    0.999097      22.984717      65.733740       0.603114       0.482304      -1.010283       0.020089      -0.011095      -0.036115       0.042789       0.073000      -0.030106      -0.080890       0.065913      -0.010651      -0.110699      -0.013086       0.123786              8.442394       7.961007      -3.145691       0.127764       9.526089       2.602206       7.840085           0.000008
           41              O       9.029742      -0.523162       7.100946      -0.600684      38.639061 0.66011437E+03  0.16744278E+05                                 9.232443                            8.119803       0.018602       2.041861                    0.993850      29.136172      79.287586       0.644697       0.374544      -1.124295      -0.032704      -0.064772      -0.037931       0.081876       0.001994       0.014731      -0.073189       0.100767      -0.142024      -0.111772       0.035217       0.076555             10.277129      12.189927      -3.835151       2.197987      11.196942      -0.721546       7.444518           0.000006
           42              O       7.833454      -0.445424       9.660269      -0.655107      42.526141 0.69682435E+03  0.17993106E+05                                 9.929206                            8.390683      -0.103894       1.975353                    0.996648      30.694240      85.461717       0.626067       0.378881      -1.116274      -0.063537      -0.013316       0.048346       0.080942      -0.101911      -0.076413      -0.026929      -0.031364      -0.018211      -0.142860       0.027647       0.115213             11.148482       7.616606      -1.756092       1.959827      13.028037      -4.613497      12.800803           0.000007
           43              O       8.627683       4.483485       5.356547      -0.644622      41.127408 0.66479050E+03  0.16884755E+05                                 9.581160                            8.098908       0.212942       2.088461                    0.995565      29.757715      80.907422       0.651773       0.369998      -1.128261      -0.003528       0.068821       0.102604       0.123598       0.002176       0.038341      -0.064778       0.133271      -0.092252      -0.110368       0.014140       0.096229             10.881361      15.210045      -2.704183       1.807356      11.392898       0.339577       6.041140           0.000010
           44              O       9.431634       6.504055       7.689035      -0.702723      38.090705 0.61074746E+03  0.15205328E+05                                 9.036618                            7.689804       0.340668       2.122448                    0.996876      30.019858      81.131698       0.677598       0.363078      -1.132217      -0.098499      -0.063991      -0.071730       0.137630      -0.028077      -0.006745       0.005378      -0.114004      -0.005082      -0.063163      -0.001914       0.065077              9.930847      12.133446      -1.555933       3.829561       7.002766      -2.110502      10.656330           0.000015
           45              O       8.643853       1.866180      10.828399      -0.778606      47.044049 0.74125859E+03  0.19416095E+05                                10.415515                            8.499733       0.159209       2.023020                    0.997830      32.795034      91.619257       0.639797       0.365487      -1.127666      -0.113297       0.039253       0.151373       0.193109       0.055965       0.050352       0.016612      -0.049227       0.162710      -0.096231       0.005570       0.090661             11.775191       6.589350       0.300668      -1.630642      10.829738      -4.533819      17.906483           0.000017
           46              O       6.841389       4.101211       4.124290      -0.623241      33.326027 0.52865102E+03  0.12669420E+05                                 8.173804                            7.084377       0.491662       2.178488                    0.998169      28.847486      75.991335       0.717882       0.356013      -1.140083      -0.113728       0.051241       0.025745       0.127368       0.078394       0.052866       0.000469      -0.054022       0.120332      -0.115178       0.027137       0.088041              8.929961       7.071351       1.327660       1.678742      11.087539       3.712765       8.630994           0.000017
           47              O      13.208772       7.600421       4.595817      -0.613816      38.422443 0.56855117E+03  0.13865190E+05                                 9.115892                            7.408140       0.293939       2.137212                    0.995587      28.364878      75.186235       0.693857       0.361976      -1.136225       0.081709       0.041938      -0.002592       0.091880      -0.011060       0.008641      -0.013634      -0.153586       0.153701      -0.103583       0.037591       0.065992             10.512195      10.784181      -2.696267       5.032259       7.285042      -3.253649      13.467364           0.000012
           48              O      13.046451       7.717612       9.908355      -0.731124      46.719492 0.67951423E+03  0.17391581E+05                                10.415655                            8.142293       0.125393       2.037504                    0.997737      31.224553      85.834188       0.654093       0.365869      -1.128953       0.161376       0.057165       0.050339       0.178449      -0.036357      -0.054461       0.038743      -0.017084      -0.047984      -0.063809      -0.022867       0.086676             12.271947       8.915211       4.636205       3.714104      15.726428       5.863796      12.174201           0.000014
           49              O       2.630299       2.552684       0.037722      -0.529957      28.994982 0.43426765E+03  0.99116764E+04                                 7.382319                            6.371354       0.592770       2.226183                    0.998524      27.400336      70.521053       0.765560       0.350540      -1.144099       0.027063       0.032924      -0.039226       0.057924       0.064514       0.009286       0.072198       0.082680       0.086909      -0.116711       0.018567       0.098144              7.818390       8.782790      -1.892589      -3.527921       5.827883       1.239228       8.844498           0.000016
           50              O      10.565617      -0.701636       8.672326      -0.641668      31.837520 0.56198729E+03  0.13691309E+05                                 7.933485                            7.354549       0.443388       2.163464                    0.997764      29.209079      77.865427       0.696580       0.360925      -1.134899       0.033666      -0.101869      -0.002217       0.107311       0.065999       0.010924      -0.015177       0.035971       0.169401      -0.098888       0.040157       0.058731              8.251283       6.535832      -0.001240       0.669115       7.053743       1.992842      11.164275           0.000012
           51              O       9.731998       7.292003       5.638206      -0.735232      52.578699 0.78870545E+03  0.20933717E+05                                11.287415                            8.820689       0.052662       2.005253                    0.997359      31.730998      88.567763       0.623811       0.369932      -1.126847      -0.045950      -0.008801       0.086722       0.098537      -0.008827      -0.058701       0.024052      -0.180130      -0.107592      -0.115673       0.001769       0.113904             13.391988      16.316178       5.437470      -6.694257      11.413577      -4.906884      12.446210           0.000012
           52              O      12.744110       7.287892       6.743466      -0.725350      47.632633 0.83408152E+03  0.22443076E+05                                10.552104                            9.118806      -0.095479       1.960852                    0.996604      31.804485      89.294242       0.608882       0.373851      -1.124221       0.077569       0.044070      -0.076286       0.117382       0.004181      -0.037644       0.017926      -0.171859      -0.120967      -0.093750      -0.014505       0.108254             11.547070      13.969449       1.598169      -4.520973       8.793649      -1.952961      11.878112           0.000009
           53              O      11.168392       9.698046       5.473109      -0.600684      38.639075 0.66011468E+03  0.16744288E+05                                 9.232446                            8.119805       0.018601       2.041860                    0.993850      29.136176      79.287606       0.644697       0.374544      -1.124294       0.032704       0.064772       0.037931       0.081876       0.001994       0.014731      -0.073189       0.100767      -0.142025      -0.111772       0.035217       0.076555             10.277132      12.189930      -3.835152       2.197988      11.196946      -0.721546       7.444520           0.000006
           54              O      12.364680       9.620308       2.913786      -0.655107      42.526136 0.69682427E+03  0.17993104E+05                                 9.929204                            8.390681      -0.103894       1.975353                    0.996648      30.694243      85.461718       0.626067       0.378881      -1.116274       0.063537       0.013316      -0.048346       0.080942      -0.101911      -0.076413      -0.026929      -0.031364      -0.018211      -0.142860       0.027647       0.115213             11.148479       7.616604      -1.756092       1.959826      13.028036      -4.613496      12.800798           0.000007
           55              O      11.570451       4.691399       7.217508      -0.644623      41.127421 0.66479076E+03  0.16884763E+05                                 9.581162                            8.098910       0.212942       2.088460                    0.995565      29.757721      80.907442       0.651773       0.369998      -1.128261       0.003528      -0.068821      -0.102604       0.123598       0.002176       0.038341      -0.064779       0.133271      -0.092252      -0.110368       0.014140       0.096228             10.881364      15.210048      -2.704185       1.807356      11.392902       0.339577       6.041142           0.000010
           56              O      10.766500       2.670829       4.885020      -0.702723      38.090703 0.61074743E+03  0.15205327E+05                                 9.036618                            7.689804       0.340668       2.122448                    0.996876      30.019858      81.131697       0.677598       0.363078      -1.132217       0.098499       0.063991       0.071730       0.137630      -0.028077      -0.006745       0.005378      -0.114003      -0.005081      -0.063163      -0.001914       0.065076              9.930847      12.133446      -1.555933       3.829560       7.002766      -2.110502      10.656330           0.000015
           57              O      11.554281       7.308704       1.745656      -0.778607      47.044104 0.74125974E+03  0.19416133E+05                                10.415524                            8.499740       0.159208       2.023020                    0.997830      32.795053      91.619337       0.639796       0.365487      -1.127666       0.113298      -0.039254      -0.151373       0.193109       0.055964       0.050352       0.016612      -0.049227       0.162710      -0.096230       0.005570       0.090660             11.775201       6.589356       0.300668      -1.630644      10.829747      -4.533821      17.906499           0.000016
           58              O      13.356745       5.073673       8.449765      -0.623240      33.325961 0.52864973E+03  0.12669381E+05                                 8.173792                            7.084367       0.491665       2.178490                    0.998169      28.847463      75.991238       0.717882       0.356013      -1.140083       0.113728      -0.051241      -0.025745       0.127368       0.078394       0.052866       0.000469      -0.054021       0.120332      -0.115178       0.027137       0.088041              8.929947       7.071341       1.327657       1.678739      11.087519       3.712758       8.630980           0.000017
           59              O       6.989362       1.574463       7.978238      -0.613816      38.422487 0.56855190E+03  0.13865213E+05                                 9.115902                            7.408147       0.293938       2.137212                    0.995587      28.364884      75.186279       0.693856       0.361976      -1.136225      -0.081709      -0.041938       0.002592       0.091880      -0.011060       0.008641      -0.013634      -0.153586       0.153701      -0.103583       0.037591       0.065992             10.512208      10.784195      -2.696272       5.032267       7.285050      -3.253654      13.467378           0.000012
           60              O       7.151683       1.457272       2.665700      -0.731124      46.719518 0.67951467E+03  0.17391595E+05                                10.415660                            8.142297       0.125392       2.037504                    0.997737      31.224559      85.834219       0.654093       0.365870      -1.128953      -0.161375      -0.057165      -0.050339       0.178448      -0.036356      -0.054461       0.038743      -0.017084      -0.047984      -0.063810      -0.022867       0.086676             12.271953       8.915215       4.636208       3.714106      15.726436       5.863800      12.174207           0.000014
           61              O      17.567835       6.622200      12.536333      -0.529956      28.994954 0.43426714E+03  0.99116617E+04                                 7.382314                            6.371350       0.592772       2.226184                    0.998524      27.400325      70.521011       0.765560       0.350540      -1.144099      -0.027063      -0.032924       0.039226       0.057924       0.064514       0.009286       0.072197       0.082679       0.086909      -0.116710       0.018567       0.098144              7.818384       8.782783      -1.892587      -3.527918       5.827878       1.239226       8.844492           0.000016
           62              O       9.632517       9.876520       3.901729      -0.641668      31.837544 0.56198785E+03  0.13691326E+05                                 7.933489                            7.354553       0.443387       2.163464                    0.997764      29.209091      77.865473       0.696579       0.360925      -1.134899      -0.033666       0.101869       0.002217       0.107311       0.065999       0.010924      -0.015178       0.035971       0.169401      -0.098889       0.040157       0.058731              8.251288       6.535836      -0.001240       0.669116       7.053747       1.992843      11.164281           0.000012
           63              O      10.466136       1.882881       6.935849      -0.735232      52.578649 0.78870453E+03  0.20933686E+05                                11.287407                            8.820683       0.052664       2.005254                    0.997359      31.730983      88.567698       0.623811       0.369932      -1.126848       0.045950       0.008801      -0.086722       0.098537      -0.008828      -0.058701       0.024052      -0.180130      -0.107592      -0.115673       0.001769       0.113904             13.391978      16.316165       5.437465      -6.694252      11.413567      -4.906880      12.446202           0.000011
           64              O       7.454024       1.886992       5.830589      -0.725350      47.632632 0.83408150E+03  0.22443075E+05                                10.552104                            9.118806      -0.095478       1.960852                    0.996604      31.804485      89.294242       0.608882       0.373851      -1.124221      -0.077569      -0.044070       0.076286       0.117382       0.004181      -0.037644       0.017926      -0.171859      -0.120967      -0.093750      -0.014505       0.108254             11.547070      13.969448       1.598169      -4.520973       8.793649      -1.952962      11.878113           0.000009

******************************************************
Auxiliary information for the entire system
The total spin magnetic moment of the unit cell is   0.000574
The total net atomic charge of the unit cell is   0.000001
Accuracy of reproducing the electrostatic potential in the unit cell:
  The inner radius (bohr) =    5.0000
  The outer radius (bohr) =   12.0000
  Valid grid points have density less than (e/(bohr^3)) =    0.0001
  The number of valid grid points were=        86228
  The rms potential error without charges in kcal/mol is=     13.58509
  The rms potential error with partial charges in kcal/mol is=      2.70339
  The RRMSE value at monopole order=      0.19900
  The rms potential error with partial charges and cloud penetration in kcal/mol is=      2.69878
  The RRMSE value at monopole order with cloud penetration is=      0.19866
  The rms potential error with partial charges and atomic dipoles in kcal/mol is=      0.53445
  The RRMSE value at dipole order=      0.03934
  The rms potential error with partial charges, atomic dipoles and cloud penetration in kcal/mol is=      0.53121
  The RRMSE value at dipole order with cloud penetration=      0.03910

******************************************************
The electron densities and ab initio electrostatic potential were computed in VASP using the PBE functional and
projector augmented wave method. See the main text of the journal article for a description of computational details.
The atomic charges, dipoles, and quadrupoles were computed with the DDEC6 method as described in
(a) T. A. Manz and N. Gabaldon Limas, RSC Adv. 6 (2016) 47771-47801 DOI: 10.1039/c6ra04656h
(b) N. Gabaldon Limas and T. A. Manz, RSC Adv. 8 (2018) 2678-2707 DOI: 10.1039/c7ra11829e.
For each atom in the material, the electron cloud parameters were fit to the spherically averaged atom-in-material
electron density using radial positions for which this density was between 10^-4 and 10^-2 electrons per cubic bohr.
The polarizabilities, dispersion coefficients, and quantum Drude oscillator (QDO) parameters were fit using the MCLF method.
The magnetic structure of the system was optimized in VASP from the default ferromagnetic initial guess using spin polarization.
The atomic spin moments (ASMs) were computed on this optimized magnetic structure using the DDEC6 partition as inputs
to the method of T. A. Manz and D. S. Sholl, J. Chem. Theory Comput. 7 (2011) 4146-4164 DOI: 10.1021/ct200539n.
The RMSE and RRMSE were computed using a uniform grid with Ewald summation.
