# Supplementary material for: A collection of forcefield precursors for metal–organic frameworks
Source: RSC Adv. 2019 Nov 13;9(63):36492–507. doi: 10.1039/c9ra07327b (PMC9075174; doi:10.1039/c9ra07327b)
Supplement: RA-009-C9RA07327B-s5926 [file RA-009-C9RA07327B-s5926.xyz]

   76
jmolscript: load "" {1 1 1} spacegroup "x,y,z" unitcell [{      7.780800     0.000000     0.000000 }, {      0.000000    10.852900     0.000000 }, {      0.000000     0.000000    15.275200 }]
Mn     7.656930     3.241327    10.781847     1.057762
Mn     0.123870     8.667777     4.493353     1.057764
Mn     3.766530     3.241327    12.130953     1.057761
Mn     4.014270     8.667777     3.144247     1.057763
H      6.924912     9.781719     8.757272     0.344552
H      6.689932    10.606539     9.976233     0.346001
H      1.564719     0.259384     7.730779     0.120729
H      4.521423     0.772726    10.408521     0.124421
H      5.168007     9.423573     7.118243     0.127459
H      0.855888     4.355269     6.517928     0.344552
H      1.090868     5.180089     5.298967     0.346001
H      6.216081     5.685834     7.544421     0.120729
H      3.259377     6.199176     4.866679     0.124421
H      2.612793     3.997123     8.156957     0.127459
H      3.034512     9.781719    14.155528     0.344552
H      2.799532    10.606539    12.936567     0.346001
H      5.455119     0.259384    15.182021     0.120729
H      0.631023     0.772726    12.504279     0.124421
H      1.277607     9.423573     0.519357     0.127459
H      4.746288     4.355269     1.119672     0.344552
H      4.981268     5.180089     2.338633     0.346001
H      2.325681     5.685834     0.093179     0.120729
H      7.149777     6.199176     2.770921     0.124421
H      6.503193     3.997123    14.755843     0.127459
C      3.288944    10.160485     7.243194    -0.007064
C      2.438503     0.101366     8.008176    -0.180027
C      2.913132     0.656709     9.197198    -0.013848
C      4.218750     0.412410     9.606268    -0.237827
C      5.079306    10.491064     8.833190     0.351240
C      4.603899     9.941148     7.646612    -0.241332
C      2.813537     9.570304     5.940831     0.652406
C      2.021452     1.519297    10.035501     0.604913
C      4.491856     4.734035     8.032006    -0.007064
C      5.342297     5.527816     7.267024    -0.180027
C      4.867668     6.083159     6.078002    -0.013848
C      3.562050     5.838860     5.668932    -0.237827
C      2.701494     5.064614     6.442010     0.351240
C      3.176901     4.514698     7.628588    -0.241331
C      4.967263     4.143854     9.334369     0.652405
C      5.759348     6.945747     5.239699     0.604913
C      7.179344    10.160485     0.394406    -0.007064
C      6.328903     0.101366    14.904624    -0.180027
C      6.803532     0.656709    13.715602    -0.013848
C      0.328350     0.412410    13.306532    -0.237827
C      1.188906    10.491064    14.079610     0.351240
C      0.713499     9.941148    -0.009012    -0.241332
C      6.703937     9.570304     1.696769     0.652406
C      5.911852     1.519297    12.877299     0.604913
C      0.601456     4.734035    14.880794    -0.007064
C      1.451897     5.527816     0.370576    -0.180027
C      0.977268     6.083159     1.559598    -0.013848
C      7.452450     5.838860     1.968668    -0.237827
C      6.591894     5.064614     1.195590     0.351240
C      7.067301     4.514698     0.009012    -0.241331
C      1.076863     4.143854    13.578431     0.652405
C      1.868948     6.945747     2.397901     0.604913
N      6.402042    10.263588     9.241802    -0.715857
N      1.378758     4.837138     6.033398    -0.715857
N      2.511642    10.263588    13.670998    -0.715857
N      5.269158     4.837138     1.604202    -0.715857
O      0.901017     1.853675     9.581369    -0.546705
O      2.408936     1.864311    11.197027    -0.607318
O      3.691212     9.352921     5.074116    -0.601473
O      1.591485     9.360409     5.809159    -0.578033
O      6.879783     7.280125     5.693831    -0.546706
O      5.371864     7.290761     4.078173    -0.607318
O      4.089588     3.926471    10.201084    -0.601473
O      6.189315     3.933959     9.466041    -0.578033
O      4.791417     1.853675    13.331431    -0.546706
O      6.299336     1.864311    11.715773    -0.607318
O      7.581612     9.352921     2.563484    -0.601473
O      5.481885     9.360409     1.828441    -0.578033
O      2.989383     7.280125     1.943769    -0.546706
O      1.481464     7.290761     3.559427    -0.607318
O      0.199188     3.926471    12.711716    -0.601473
O      2.298915     3.933959    13.446759    -0.578033

The following XYZ coordinates are in angstroms. Other properties are in atomic units.
The sperically averaged electron density of each atom fit to a function of the form exp(a - br)
eigen_1, eigen_2 and eigen_3 are the three eigenvalues of traceless quadrupole moment tensor
  atom number  atomic symbol              X              Y              Z     net charge C6 coefficient C8 coefficient C10 coefficient fluctuating dipole atomic polarizability isotropic forcefield polarizability              a              b squared Pearson coefficient          <r^3>          <r^4>         wp_QDO          m_QDO          q_QDO       dipole_x       dipole_y       dipole_z         dipole            Qxy            Qxz            Qyz     Q(x^2-y^2)  Q(3z^2 - R^2)        eigen_1        eigen_2        eigen_3 static polarizability      alpha(xx)      alpha(xy)      alpha(xz)      alpha(yy)      alpha(yz)      alpha(zz) atomic spin moment
            1             Mn       7.656930       3.241327      10.781847       1.057762     154.276513 0.35417740E+04  0.13178201E+06                                22.622618                           18.941577       0.038690       1.813318                    0.999986      53.150934     155.300819       0.433339       0.379877      -1.162405      -0.038021      -0.001684      -0.027045       0.046689       0.055672      -0.018736      -0.004908      -0.129016       0.064264      -0.098036       0.021240       0.076796             26.180874      30.186714      -3.764044       2.413386      19.734545      -0.439944      28.621364           4.746420
            2             Mn       0.123870       8.667777       4.493353       1.057764     154.276530 0.35417739E+04  0.13178200E+06                                22.622619                           18.941575       0.038692       1.813318                    0.999986      53.150939     155.300833       0.433339       0.379877      -1.162405       0.038022      -0.001684       0.027044       0.046689      -0.055672      -0.018736       0.004907      -0.129016       0.064265      -0.098036       0.021240       0.076796             26.180876      30.186720       3.764045       2.413390      19.734544       0.439942      28.621365           4.746418
            3             Mn       3.766530       3.241327      12.130953       1.057761     154.276552 0.35417752E+04  0.13178207E+06                                22.622623                           18.941581       0.038690       1.813318                    0.999986      53.150941     155.300849       0.433339       0.379877      -1.162405      -0.038022      -0.001684       0.027045       0.046689       0.055672       0.018736       0.004907      -0.129016       0.064265      -0.098036       0.021240       0.076796             26.180878      30.186720      -3.764044      -2.413386      19.734548       0.439944      28.621367           4.746418
            4             Mn       4.014270       8.667777       3.144247       1.057763     154.276568 0.35417749E+04  0.13178206E+06                                22.622623                           18.941579       0.038691       1.813318                    0.999986      53.150944     155.300859       0.433339       0.379877      -1.162405       0.038022      -0.001685      -0.027044       0.046689      -0.055672       0.018736      -0.004907      -0.129016       0.064266      -0.098036       0.021240       0.076796             26.180882      30.186726       3.764046      -2.413391      19.734548      -0.439942      28.621370           4.746416
            5              H       6.924912       9.781719       8.757272       0.344552       0.572059 0.35346037E+01  0.28575803E+02                                 1.202337                            1.152025      -1.151737       2.475027                    0.999862       2.317628       6.084048       0.538064       1.408038      -0.685286       0.014585      -0.013991      -0.018071       0.027112      -0.010960       0.008079       0.020846       0.026813       0.009679      -0.032797       0.015535       0.017262              1.218971       1.323381      -0.185240      -0.163919       1.164927       0.195595       1.168604          -0.000030
            6              H       6.689932      10.606539       9.976233       0.346001       0.538270 0.32685780E+01  0.26174415E+02                                 1.191528                            1.134888      -1.219128       2.438527                    0.999858       2.439585       6.586027       0.517619       1.477672      -0.670309       0.007056       0.012473       0.019722       0.024379      -0.012495       0.004977       0.014289       0.034062       0.006296      -0.029431       0.009351       0.020080              1.216953       1.166669       0.080121       0.199178       1.072688       0.224132       1.411503          -0.000389
            7              H       1.564719       0.259384       7.730779       0.120729       1.218514 0.93124054E+01  0.94487353E+02                                 1.838387                            1.749324      -1.349854       2.236037                    0.994346       3.633565      10.173990       0.489874       1.232281      -0.719241      -0.035081       0.008453      -0.012652       0.038239      -0.006113       0.008014      -0.000279       0.016570       0.002346      -0.011232      -0.003111       0.014342              1.860178       2.320987      -0.139919       0.173633       1.582272       0.125607       1.677275          -0.000314
            8              H       4.521423       0.772726      10.408521       0.124421       1.028281 0.74088595E+01  0.72605420E+02                                 1.783432                            1.664970      -1.359146       2.233206                    0.994157       3.860342      11.429607       0.445447       1.403113      -0.680840       0.013187       0.010498       0.027005       0.031833      -0.005527       0.004246      -0.001276       0.010746       0.015840      -0.010364       0.000775       0.009589              1.853745       1.705609       0.080996       0.298314       1.618192       0.418730       2.237434          -0.000183
            9              H       5.168007       9.423573       7.118243       0.127459       1.017135 0.73461129E+01  0.71447011E+02                                 1.741899                            1.638305      -1.213271       2.312171                    0.995097       3.652518      10.583224       0.459639       1.370134      -0.688645       0.019587      -0.018755      -0.017274       0.032153      -0.004750       0.003242       0.007581       0.014408      -0.010427      -0.013567       0.003114       0.010452              1.793283       1.768158      -0.316209      -0.238166       1.784146       0.450115       1.827545           0.000455
           10              H       0.855888       4.355269       6.517928       0.344552       0.572059 0.35346030E+01  0.28575801E+02                                 1.202338                            1.152026      -1.151738       2.475027                    0.999862       2.317628       6.084053       0.538063       1.408041      -0.685286      -0.014585      -0.013991       0.018071       0.027112       0.010960       0.008079      -0.020846       0.026813       0.009679      -0.032797       0.015535       0.017262              1.218972       1.323382       0.185240      -0.163919       1.164928      -0.195596       1.168605          -0.000030
           11              H       1.090868       5.180089       5.298967       0.346001       0.538270 0.32685841E+01  0.26174481E+02                                 1.191530                            1.134889      -1.219128       2.438527                    0.999858       2.439588       6.586041       0.517618       1.477674      -0.670309      -0.007056       0.012473      -0.019722       0.024379       0.012495       0.004977      -0.014289       0.034062       0.006296      -0.029431       0.009351       0.020080              1.216955       1.166671      -0.080121       0.199178       1.072690      -0.224133       1.411505          -0.000389
           12              H       6.216081       5.685834       7.544421       0.120729       1.218514 0.93124042E+01  0.94487336E+02                                 1.838386                            1.749324      -1.349854       2.236037                    0.994346       3.633565      10.173989       0.489874       1.232281      -0.719241       0.035081       0.008453       0.012652       0.038239       0.006113       0.008014       0.000279       0.016570       0.002346      -0.011232      -0.003111       0.014342              1.860178       2.320986       0.139919       0.173633       1.582272      -0.125607       1.677275          -0.000314
           13              H       3.259377       6.199176       4.866679       0.124421       1.028281 0.74088553E+01  0.72605378E+02                                 1.783432                            1.664970      -1.359146       2.233206                    0.994157       3.860342      11.429612       0.445446       1.403114      -0.680840      -0.013187       0.010497      -0.027005       0.031833       0.005527       0.004246       0.001276       0.010746       0.015840      -0.010364       0.000775       0.009589              1.853746       1.705610      -0.080996       0.298314       1.618193      -0.418730       2.237434          -0.000183
           14              H       2.612793       3.997123       8.156957       0.127459       1.017134 0.73461100E+01  0.71446973E+02                                 1.741898                            1.638304      -1.213270       2.312171                    0.995097       3.652517      10.583219       0.459639       1.370134      -0.688645      -0.019587      -0.018755       0.017274       0.032153       0.004750       0.003242      -0.007581       0.014409      -0.010427      -0.013567       0.003114       0.010452              1.793282       1.768158       0.316208      -0.238166       1.784145      -0.450115       1.827544           0.000455
           15              H       3.034512       9.781719      14.155528       0.344552       0.572059 0.35346009E+01  0.28575775E+02                                 1.202336                            1.152025      -1.151737       2.475027                    0.999862       2.317627       6.084046       0.538064       1.408039      -0.685286       0.014585      -0.013991       0.018071       0.027112      -0.010960      -0.008079      -0.020846       0.026813       0.009679      -0.032797       0.015535       0.017262              1.218971       1.323380      -0.185240       0.163919       1.164927      -0.195595       1.168604          -0.000030
           16              H       2.799532      10.606539      12.936567       0.346001       0.538270 0.32685807E+01  0.26174442E+02                                 1.191529                            1.134888      -1.219128       2.438527                    0.999858       2.439586       6.586030       0.517619       1.477672      -0.670309       0.007056       0.012473      -0.019722       0.024379      -0.012495      -0.004977      -0.014289       0.034062       0.006296      -0.029431       0.009351       0.020080              1.216954       1.166669       0.080121      -0.199178       1.072689      -0.224132       1.411503          -0.000389
           17              H       5.455119       0.259384      15.182021       0.120729       1.218514 0.93124086E+01  0.94487388E+02                                 1.838386                            1.749324      -1.349854       2.236036                    0.994346       3.633566      10.173991       0.489874       1.232281      -0.719241      -0.035081       0.008453       0.012652       0.038239      -0.006113      -0.008014       0.000279       0.016570       0.002346      -0.011232      -0.003111       0.014342              1.860178       2.320987      -0.139919      -0.173633       1.582272      -0.125607       1.677275          -0.000314
           18              H       0.631023       0.772726      12.504279       0.124421       1.028281 0.74088578E+01  0.72605403E+02                                 1.783432                            1.664970      -1.359147       2.233206                    0.994157       3.860342      11.429609       0.445447       1.403113      -0.680840       0.013187       0.010498      -0.027005       0.031833      -0.005527      -0.004246       0.001276       0.010746       0.015840      -0.010364       0.000775       0.009589              1.853745       1.705609       0.080996      -0.298314       1.618192      -0.418730       2.237434          -0.000183
           19              H       1.277607       9.423573       0.519357       0.127459       1.017135 0.73461116E+01  0.71446996E+02                                 1.741898                            1.638305      -1.213270       2.312171                    0.995097       3.652518      10.583224       0.459639       1.370134      -0.688645       0.019587      -0.018755       0.017274       0.032153      -0.004750      -0.003242      -0.007581       0.014408      -0.010427      -0.013567       0.003114       0.010452              1.793283       1.768158      -0.316208       0.238166       1.784146      -0.450115       1.827544           0.000455
           20              H       4.746288       4.355269       1.119672       0.344552       0.572059 0.35346021E+01  0.28575792E+02                                 1.202337                            1.152026      -1.151738       2.475027                    0.999862       2.317628       6.084052       0.538063       1.408040      -0.685286      -0.014585      -0.013991      -0.018071       0.027112       0.010960      -0.008079       0.020846       0.026813       0.009679      -0.032797       0.015535       0.017262              1.218971       1.323381       0.185240       0.163919       1.164928       0.195595       1.168605          -0.000030
           21              H       4.981268       5.180089       2.338633       0.346001       0.538270 0.32685813E+01  0.26174454E+02                                 1.191530                            1.134889      -1.219128       2.438527                    0.999858       2.439587       6.586038       0.517618       1.477674      -0.670309      -0.007056       0.012473       0.019722       0.024379       0.012495      -0.004977       0.014289       0.034062       0.006296      -0.029431       0.009351       0.020080              1.216955       1.166670      -0.080121      -0.199178       1.072690       0.224133       1.411505          -0.000389
           22              H       2.325681       5.685834       0.093179       0.120729       1.218514 0.93124043E+01  0.94487334E+02                                 1.838386                            1.749324      -1.349854       2.236037                    0.994346       3.633565      10.173988       0.489874       1.232281      -0.719241       0.035081       0.008453      -0.012652       0.038239       0.006113      -0.008014      -0.000279       0.016570       0.002346      -0.011232      -0.003111       0.014342              1.860177       2.320986       0.139919      -0.173633       1.582272       0.125607       1.677275          -0.000314
           23              H       7.149777       6.199176       2.770921       0.124421       1.028281 0.74088602E+01  0.72605434E+02                                 1.783432                            1.664970      -1.359146       2.233206                    0.994157       3.860343      11.429613       0.445447       1.403113      -0.680840      -0.013187       0.010497       0.027005       0.031833       0.005527      -0.004246      -0.001276       0.010746       0.015840      -0.010364       0.000775       0.009589              1.853746       1.705610      -0.080996      -0.298314       1.618193       0.418730       2.237434          -0.000183
           24              H       6.503193       3.997123      14.755843       0.127459       1.017134 0.73461087E+01  0.71446958E+02                                 1.741898                            1.638304      -1.213270       2.312171                    0.995097       3.652517      10.583219       0.459639       1.370134      -0.688645      -0.019587      -0.018755      -0.017274       0.032153       0.004750      -0.003242       0.007581       0.014409      -0.010427      -0.013567       0.003114       0.010452              1.793282       1.768158       0.316208       0.238166       1.784145       0.450115       1.827544           0.000455
           25              C       3.288944      10.160485       7.243194      -0.007064      39.355894 0.43769448E+03  0.10224526E+05                                 9.965528                            6.899102      -0.024701       1.991630                    0.999289      27.257549      76.074224       0.642967       0.407798      -1.078469       0.024243       0.018808       0.046366       0.055599       0.004120      -0.010326      -0.003052       0.016132      -0.017970      -0.011055      -0.006014       0.017069             12.568905      11.235486      -0.961393       1.897946      10.173438       7.123259      16.297792          -0.000800
           26              C       2.438503       0.101366       8.008176      -0.180027      38.432289 0.47918338E+03  0.11601911E+05                                10.014292                            7.399877      -0.148552       1.904237                    0.999396      31.333145      92.945093       0.590337       0.428527      -1.051239       0.027596       0.000887       0.008365       0.028849       0.000774       0.008407      -0.024661       0.026515      -0.051836      -0.037271       0.012529       0.024741             11.934364      10.322694      -2.004610      -0.401043      10.670301       6.918102      14.810096           0.005585
           27              C       2.913132       0.656709       9.197198      -0.013848      38.357676 0.44231879E+03  0.10375607E+05                                 9.817214                            6.960713       0.025320       2.006611                    0.999380      27.450498      77.157090       0.635660       0.410774      -1.074863       0.038883      -0.026761      -0.031170       0.056565       0.002516       0.007871      -0.000902       0.018024       0.009925      -0.011344      -0.002203       0.013546             12.111865      12.717773      -3.403653      -1.138512      10.214156       5.947383      13.403667          -0.001744
           28              C       4.218750       0.412410       9.606268      -0.237827      37.074917 0.49885697E+03  0.12197754E+05                                 9.803285                            7.568554      -0.116673       1.926133                    0.998577      31.364753      93.432980       0.581730       0.430607      -1.050191      -0.020097       0.019865      -0.001621       0.028305       0.029166       0.034711      -0.020371       0.004449       0.025516      -0.056822       0.018014       0.038808             11.151095      13.722427      -3.195402       0.008619       8.895354       3.887573      10.835504           0.005067
           29              C       5.079306      10.491064       8.833190       0.351240      28.848643 0.32331542E+03  0.70517419E+04                                 8.352096                            6.130653      -0.014985       2.030357                    0.998820      23.701566      65.418493       0.644196       0.435932      -1.053126       0.083877      -0.007086       0.025648       0.087996      -0.022760       0.026029       0.034733       0.091152      -0.022938      -0.072460       0.012044       0.060416              9.736802      12.394900      -1.641908       1.831457       7.015418       3.275877       9.800089          -0.000792
           30              C       4.603899       9.941148       7.646612      -0.241332      36.952203 0.49080268E+03  0.11929082E+05                                 9.708769                            7.456662      -0.013908       1.957009                    0.999082      31.179165      92.021359       0.593188       0.424828      -1.055776      -0.020567      -0.005655      -0.022267       0.030835      -0.021610      -0.024105      -0.009912       0.019824      -0.099121      -0.047056       0.003464       0.043593             11.035215      11.832842      -0.525038       3.009710       8.389181       4.615222      12.883623           0.005762
           31              C       2.813537       9.570304       5.940831       0.652406      24.250611 0.23987073E+03  0.49223466E+04                                 7.797115                            5.551249      -0.206960       2.000116                    0.998954      21.779782      60.972402       0.619549       0.481765      -1.013185      -0.020452      -0.035710      -0.060195       0.072918      -0.030588      -0.006076      -0.057576      -0.124496      -0.189015      -0.086389      -0.031253       0.117641              9.467230      10.099123       0.991850       0.791747       6.526888       4.105452      11.775679           0.016909
           32              C       2.021452       1.519297      10.035501       0.604913      23.940922 0.25673958E+03  0.53608129E+04                                 7.713137                            5.717371      -0.055563       2.034367                    0.999546      22.592624      63.878335       0.614380       0.477454      -1.015081      -0.043874       0.030195       0.041752       0.067675       0.073610      -0.004876      -0.060759      -0.050701      -0.038871      -0.087956      -0.020054       0.108010              9.175872      10.338685      -2.825531      -1.048823       7.235146       3.053212       9.953784           0.020843
           33              C       4.491856       4.734035       8.032006      -0.007064      39.355897 0.43769454E+03  0.10224528E+05                                 9.965529                            6.899103      -0.024702       1.991629                    0.999289      27.257551      76.074234       0.642967       0.407798      -1.078469      -0.024243       0.018808      -0.046366       0.055599      -0.004120      -0.010326       0.003052       0.016132      -0.017970      -0.011055      -0.006014       0.017070             12.568906      11.235487       0.961393       1.897946      10.173438      -7.123259      16.297792          -0.000801
           34              C       5.342297       5.527816       7.267024      -0.180027      38.432293 0.47918345E+03  0.11601913E+05                                10.014294                            7.399878      -0.148552       1.904236                    0.999396      31.333147      92.945108       0.590337       0.428527      -1.051239      -0.027596       0.000887      -0.008365       0.028849      -0.000774       0.008407       0.024661       0.026515      -0.051835      -0.037271       0.012529       0.024741             11.934365      10.322696       2.004611      -0.401043      10.670302      -6.918102      14.810097           0.005585
           35              C       4.867668       6.083159       6.078002      -0.013848      38.357686 0.44231890E+03  0.10375610E+05                                 9.817216                            6.960714       0.025321       2.006612                    0.999380      27.450502      77.157109       0.635660       0.410774      -1.074863      -0.038883      -0.026761       0.031170       0.056565      -0.002516       0.007871       0.000902       0.018024       0.009925      -0.011344      -0.002202       0.013546             12.111868      12.717778       3.403655      -1.138512      10.214159      -5.947384      13.403668          -0.001744
           36              C       3.562050       5.838860       5.668932      -0.237827      37.074931 0.49885720E+03  0.12197762E+05                                 9.803289                            7.568556      -0.116673       1.926133                    0.998577      31.364760      93.433019       0.581729       0.430607      -1.050191       0.020098       0.019865       0.001621       0.028305      -0.029166       0.034711       0.020370       0.004449       0.025516      -0.056822       0.018013       0.038808             11.151099      13.722434       3.195404       0.008619       8.895357      -3.887574      10.835507           0.005067
           37              C       2.701494       5.064614       6.442010       0.351240      28.848656 0.32331558E+03  0.70517464E+04                                 8.352100                            6.130655      -0.014986       2.030357                    0.998820      23.701573      65.418525       0.644196       0.435932      -1.053126      -0.083877      -0.007086      -0.025648       0.087996       0.022760       0.026029      -0.034733       0.091152      -0.022938      -0.072460       0.012044       0.060416              9.736807      12.394907       1.641909       1.831458       7.015421      -3.275878       9.800092          -0.000792
           38              C       3.176901       4.514698       7.628588      -0.241331      36.952195 0.49080257E+03  0.11929078E+05                                 9.708768                            7.456661      -0.013908       1.957009                    0.999082      31.179161      92.021344       0.593189       0.424828      -1.055776       0.020567      -0.005655       0.022267       0.030835       0.021610      -0.024105       0.009912       0.019824      -0.099120      -0.047056       0.003463       0.043593             11.035214      11.832840       0.525038       3.009709       8.389180      -4.615221      12.883621           0.005762
           39              C       4.967263       4.143854       9.334369       0.652405      24.250611 0.23987075E+03  0.49223467E+04                                 7.797114                            5.551248      -0.206959       2.000117                    0.998954      21.779779      60.972381       0.619549       0.481765      -1.013185       0.020452      -0.035710       0.060195       0.072918       0.030588      -0.006076       0.057576      -0.124497      -0.189014      -0.086389      -0.031253       0.117641              9.467229      10.099121      -0.991850       0.791747       6.526887      -4.105452      11.775678           0.016908
           40              C       5.759348       6.945747       5.239699       0.604913      23.940919 0.25673954E+03  0.53608119E+04                                 7.713137                            5.717371      -0.055563       2.034367                    0.999546      22.592624      63.878339       0.614380       0.477454      -1.015081       0.043874       0.030195      -0.041752       0.067675      -0.073610      -0.004876       0.060759      -0.050701      -0.038871      -0.087956      -0.020054       0.108010              9.175872      10.338687       2.825532      -1.048823       7.235146      -3.053212       9.953782           0.020844
           41              C       7.179344      10.160485       0.394406      -0.007064      39.355894 0.43769448E+03  0.10224526E+05                                 9.965528                            6.899102      -0.024701       1.991630                    0.999289      27.257549      76.074223       0.642967       0.407798      -1.078469       0.024243       0.018808      -0.046366       0.055599       0.004120       0.010326       0.003052       0.016132      -0.017970      -0.011055      -0.006014       0.017070             12.568905      11.235486      -0.961393      -1.897946      10.173437      -7.123259      16.297792          -0.000801
           42              C       6.328903       0.101366      14.904624      -0.180027      38.432287 0.47918335E+03  0.11601910E+05                                10.014293                            7.399877      -0.148552       1.904237                    0.999396      31.333144      92.945091       0.590337       0.428527      -1.051239       0.027596       0.000887      -0.008365       0.028849       0.000774      -0.008407       0.024661       0.026515      -0.051836      -0.037271       0.012530       0.024741             11.934364      10.322694      -2.004610       0.401043      10.670301      -6.918102      14.810096           0.005585
           43              C       6.803532       0.656709      13.715602      -0.013848      38.357674 0.44231876E+03  0.10375606E+05                                 9.817214                            6.960713       0.025320       2.006611                    0.999380      27.450497      77.157086       0.635660       0.410774      -1.074863       0.038883      -0.026761       0.031170       0.056565       0.002517      -0.007871       0.000902       0.018024       0.009925      -0.011344      -0.002202       0.013546             12.111865      12.717773      -3.403653       1.138511      10.214156      -5.947383      13.403666          -0.001744
           44              C       0.328350       0.412410      13.306532      -0.237827      37.074920 0.49885704E+03  0.12197756E+05                                 9.803286                            7.568554      -0.116673       1.926133                    0.998577      31.364755      93.432987       0.581730       0.430607      -1.050191      -0.020097       0.019865       0.001621       0.028305       0.029166      -0.034711       0.020371       0.004449       0.025516      -0.056822       0.018014       0.038808             11.151095      13.722427      -3.195402      -0.008619       8.895354      -3.887573      10.835505           0.005067
           45              C       1.188906      10.491064      14.079610       0.351240      28.848645 0.32331544E+03  0.70517424E+04                                 8.352096                            6.130653      -0.014985       2.030357                    0.998820      23.701567      65.418496       0.644196       0.435932      -1.053126       0.083877      -0.007085      -0.025648       0.087996      -0.022760      -0.026029      -0.034733       0.091152      -0.022938      -0.072460       0.012044       0.060416              9.736803      12.394900      -1.641908      -1.831457       7.015418      -3.275877       9.800089          -0.000792
           46              C       0.713499       9.941148      -0.009012      -0.241332      36.952208 0.49080276E+03  0.11929084E+05                                 9.708771                            7.456663      -0.013908       1.957009                    0.999082      31.179167      92.021369       0.593188       0.424828      -1.055775      -0.020567      -0.005654       0.022267       0.030835      -0.021610       0.024105       0.009912       0.019824      -0.099121      -0.047056       0.003464       0.043593             11.035217      11.832843      -0.525038      -3.009711       8.389182      -4.615223      12.883625           0.005762
           47              C       6.703937       9.570304       1.696769       0.652406      24.250611 0.23987073E+03  0.49223466E+04                                 7.797115                            5.551249      -0.206960       2.000116                    0.998954      21.779782      60.972404       0.619549       0.481765      -1.013185      -0.020452      -0.035710       0.060195       0.072918      -0.030588       0.006076       0.057576      -0.124496      -0.189015      -0.086389      -0.031253       0.117641              9.467231      10.099124       0.991850      -0.791748       6.526888      -4.105452      11.775680           0.016909
           48              C       5.911852       1.519297      12.877299       0.604913      23.940921 0.25673957E+03  0.53608125E+04                                 7.713136                            5.717371      -0.055563       2.034367                    0.999546      22.592623      63.878329       0.614380       0.477454      -1.015081      -0.043874       0.030195      -0.041752       0.067675       0.073610       0.004876       0.060759      -0.050701      -0.038871      -0.087956      -0.020054       0.108010              9.175871      10.338685      -2.825531       1.048823       7.235146      -3.053212       9.953783           0.020843
           49              C       0.601456       4.734035      14.880794      -0.007064      39.355895 0.43769452E+03  0.10224528E+05                                 9.965528                            6.899103      -0.024702       1.991630                    0.999289      27.257550      76.074229       0.642967       0.407798      -1.078469      -0.024243       0.018808       0.046366       0.055599      -0.004120       0.010326      -0.003052       0.016132      -0.017970      -0.011055      -0.006014       0.017070             12.568905      11.235486       0.961393      -1.897946      10.173438       7.123259      16.297792          -0.000801
           50              C       1.451897       5.527816       0.370576      -0.180027      38.432290 0.47918342E+03  0.11601912E+05                                10.014293                            7.399878      -0.148552       1.904236                    0.999396      31.333146      92.945100       0.590337       0.428527      -1.051239      -0.027596       0.000887       0.008365       0.028849      -0.000774      -0.008407      -0.024661       0.026515      -0.051836      -0.037271       0.012529       0.024741             11.934364      10.322695       2.004611       0.401043      10.670301       6.918102      14.810096           0.005585
           51              C       0.977268       6.083159       1.559598      -0.013848      38.357685 0.44231890E+03  0.10375610E+05                                 9.817216                            6.960714       0.025321       2.006612                    0.999380      27.450502      77.157106       0.635660       0.410774      -1.074863      -0.038883      -0.026761      -0.031170       0.056565      -0.002516      -0.007871      -0.000902       0.018024       0.009925      -0.011344      -0.002202       0.013546             12.111867      12.717777       3.403654       1.138512      10.214158       5.947384      13.403667          -0.001744
           52              C       7.452450       5.838860       1.968668      -0.237827      37.074931 0.49885720E+03  0.12197762E+05                                 9.803289                            7.568556      -0.116673       1.926133                    0.998577      31.364761      93.433021       0.581729       0.430607      -1.050191       0.020098       0.019865      -0.001621       0.028305      -0.029166      -0.034711      -0.020371       0.004449       0.025516      -0.056822       0.018013       0.038808             11.151099      13.722434       3.195404      -0.008619       8.895357       3.887574      10.835507           0.005067
           53              C       6.591894       5.064614       1.195590       0.351240      28.848654 0.32331556E+03  0.70517457E+04                                 8.352099                            6.130654      -0.014986       2.030357                    0.998820      23.701572      65.418518       0.644196       0.435932      -1.053126      -0.083877      -0.007086       0.025648       0.087996       0.022760      -0.026029       0.034733       0.091152      -0.022938      -0.072460       0.012044       0.060416              9.736805      12.394905       1.641909      -1.831458       7.015420       3.275877       9.800091          -0.000792
           54              C       7.067301       4.514698       0.009012      -0.241331      36.952191 0.49080250E+03  0.11929076E+05                                 9.708767                            7.456661      -0.013908       1.957009                    0.999082      31.179158      92.021333       0.593189       0.424828      -1.055776       0.020567      -0.005655      -0.022267       0.030835       0.021610       0.024105      -0.009912       0.019824      -0.099121      -0.047056       0.003463       0.043593             11.035213      11.832839       0.525038      -3.009709       8.389179       4.615221      12.883620           0.005762
           55              C       1.076863       4.143854      13.578431       0.652405      24.250609 0.23987073E+03  0.49223462E+04                                 7.797113                            5.551248      -0.206959       2.000117                    0.998954      21.779778      60.972379       0.619549       0.481765      -1.013185       0.020452      -0.035711      -0.060195       0.072918       0.030588       0.006076      -0.057576      -0.124496      -0.189014      -0.086389      -0.031253       0.117641              9.467229      10.099121      -0.991850      -0.791747       6.526887       4.105451      11.775678           0.016908
           56              C       1.868948       6.945747       2.397901       0.604913      23.940919 0.25673955E+03  0.53608120E+04                                 7.713137                            5.717371      -0.055563       2.034367                    0.999546      22.592624      63.878338       0.614380       0.477454      -1.015081       0.043874       0.030195       0.041752       0.067675      -0.073610       0.004876      -0.060759      -0.050701      -0.038871      -0.087956      -0.020054       0.108010              9.175872      10.338687       2.825532       1.048823       7.235146       3.053212       9.953782           0.020843
           57              N       6.402042      10.263588       9.241802      -0.715857      30.970959 0.44181561E+03  0.10268807E+05                                 8.050962                            6.610263       0.276328       2.100145                    0.997525      30.079332      81.740020       0.710558       0.370875      -1.112558      -0.077637       0.037138      -0.035888       0.093245      -0.072701       0.044434       0.133151       0.220092       0.030465      -0.221842       0.094606       0.127236              8.837180      13.142858      -1.075872       2.232104       5.898584       1.395898       7.470098          -0.000875
           58              N       1.378758       4.837138       6.033398      -0.715857      30.970969 0.44181577E+03  0.10268812E+05                                 8.050964                            6.610264       0.276328       2.100145                    0.997525      30.079335      81.740044       0.710558       0.370875      -1.112558       0.077637       0.037138       0.035888       0.093245       0.072701       0.044434      -0.133152       0.220092       0.030466      -0.221842       0.094606       0.127236              8.837183      13.142862       1.075872       2.232104       5.898586      -1.395900       7.470101          -0.000874
           59              N       2.511642      10.263588      13.670998      -0.715857      30.970960 0.44181564E+03  0.10268808E+05                                 8.050962                            6.610263       0.276329       2.100145                    0.997525      30.079333      81.740023       0.710558       0.370875      -1.112558      -0.077637       0.037138       0.035888       0.093245      -0.072701      -0.044434      -0.133152       0.220092       0.030465      -0.221842       0.094606       0.127236              8.837180      13.142858      -1.075871      -2.232104       5.898584      -1.395899       7.470099          -0.000875
           60              N       5.269158       4.837138       1.604202      -0.715857      30.970966 0.44181574E+03  0.10268811E+05                                 8.050963                            6.610264       0.276329       2.100145                    0.997525      30.079334      81.740036       0.710558       0.370875      -1.112558       0.077637       0.037138      -0.035888       0.093245       0.072701      -0.044434       0.133152       0.220092       0.030465      -0.221842       0.094606       0.127236              8.837182      13.142861       1.075872      -2.232104       5.898585       1.395899       7.470100          -0.000874
           61              O       0.901017       1.853675       9.581369      -0.546705      33.610711 0.49348497E+03  0.11600890E+05                                 8.187259                            6.808686       0.502702       2.224654                    0.996835      26.968023      69.886243       0.739613       0.352277      -1.145456       0.017494      -0.037492      -0.006209       0.041836      -0.013094       0.002194      -0.047397       0.037978      -0.136493      -0.074494       0.024062       0.050433              9.186372      13.652237      -3.022448      -0.187314       7.072609       0.613005       6.834270           0.048690
           62              O       2.408936       1.864311      11.197027      -0.607318      42.572104 0.67553344E+03  0.17177952E+05                                 9.656355                            8.065261       0.167560       2.094757                    0.994028      28.767377      77.542857       0.667053       0.361095      -1.138361      -0.010887      -0.041560      -0.018481       0.046768       0.062234       0.009572      -0.019531      -0.043756       0.184967      -0.099077       0.031827       0.067250             10.889867       9.458271       1.211812       1.313038       8.294756       3.254038      14.916573           0.057774
           63              O       3.691212       9.352921       5.074116      -0.601473      39.849382 0.56924249E+03  0.13920787E+05                                 9.279984                            7.401720       0.192111       2.098417                    0.996281      28.595735      76.521936       0.693969       0.360910      -1.134244      -0.016096      -0.007463       0.050867       0.053873      -0.034447      -0.045811      -0.030439      -0.061020      -0.037527      -0.082314       0.027803       0.054510             10.695765       9.722000      -2.096698      -4.616958       7.713627       3.988130      14.651668           0.047318
           64              O       1.591485       9.360409       5.809159      -0.578033      37.509990 0.49972817E+03  0.11768887E+05                                 8.780420                            6.807128       0.596055       2.245717                    0.998157      27.201026      70.246183       0.747961       0.347716      -1.150731       0.045435      -0.010280       0.019253       0.050405       0.015896       0.015473      -0.026267      -0.033675      -0.219704      -0.081791       0.019200       0.062591             10.293528      15.388166       3.193933       4.074152       6.974785       2.497771       8.517633           0.050498
           65              O       6.879783       7.280125       5.693831      -0.546706      33.610742 0.49348550E+03  0.11600906E+05                                 8.187265                            6.808690       0.502701       2.224653                    0.996835      26.968036      69.886289       0.739613       0.352277      -1.145456      -0.017494      -0.037492       0.006209       0.041836       0.013094       0.002194       0.047397       0.037978      -0.136493      -0.074494       0.024062       0.050432              9.186378      13.652248       3.022450      -0.187315       7.072613      -0.613006       6.834274           0.048690
           66              O       5.371864       7.290761       4.078173      -0.607318      42.572126 0.67553388E+03  0.17177966E+05                                 9.656358                            8.065264       0.167560       2.094756                    0.994028      28.767386      77.542888       0.667053       0.361095      -1.138361       0.010887      -0.041560       0.018481       0.046768      -0.062234       0.009572       0.019531      -0.043756       0.184967      -0.099077       0.031827       0.067250             10.889870       9.458275      -1.211813       1.313038       8.294759      -3.254038      14.916577           0.057773
           67              O       4.089588       3.926471      10.201084      -0.601473      39.849312 0.56924134E+03  0.13920751E+05                                 9.279971                            7.401710       0.192113       2.098418                    0.996281      28.595716      76.521846       0.693970       0.360910      -1.134244       0.016096      -0.007463      -0.050867       0.053872       0.034447      -0.045811       0.030439      -0.061020      -0.037527      -0.082314       0.027803       0.054510             10.695749       9.721985       2.096694      -4.616950       7.713616      -3.988122      14.651646           0.047319
           68              O       6.189315       3.933959       9.466041      -0.578033      37.509943 0.49972749E+03  0.11768866E+05                                 8.780412                            6.807123       0.596056       2.245717                    0.998157      27.201012      70.246127       0.747962       0.347716      -1.150731      -0.045435      -0.010280      -0.019253       0.050405      -0.015896       0.015473       0.026267      -0.033675      -0.219704      -0.081791       0.019200       0.062591             10.293517      15.388149      -3.193929       4.074147       6.974779      -2.497768       8.517625           0.050499
           69              O       4.791417       1.853675      13.331431      -0.546706      33.610709 0.49348493E+03  0.11600889E+05                                 8.187259                            6.808686       0.502703       2.224654                    0.996835      26.968022      69.886239       0.739613       0.352277      -1.145456       0.017494      -0.037492       0.006209       0.041836      -0.013094      -0.002194       0.047397       0.037978      -0.136493      -0.074494       0.024062       0.050432              9.186371      13.652236      -3.022447       0.187314       7.072608      -0.613005       6.834270           0.048690
           70              O       6.299336       1.864311      11.715773      -0.607318      42.572107 0.67553350E+03  0.17177953E+05                                 9.656355                            8.065262       0.167560       2.094756                    0.994028      28.767378      77.542861       0.667053       0.361095      -1.138361      -0.010887      -0.041560       0.018481       0.046768       0.062234      -0.009572       0.019531      -0.043756       0.184967      -0.099077       0.031827       0.067250             10.889868       9.458272       1.211812      -1.313038       8.294756      -3.254038      14.916574           0.057774
           71              O       7.581612       9.352921       2.563484      -0.601473      39.849384 0.56924253E+03  0.13920788E+05                                 9.279985                            7.401720       0.192111       2.098417                    0.996281      28.595736      76.521939       0.693969       0.360910      -1.134244      -0.016096      -0.007463      -0.050867       0.053873      -0.034446       0.045811       0.030439      -0.061020      -0.037527      -0.082313       0.027803       0.054510             10.695765       9.722000      -2.096698       4.616958       7.713627      -3.988130      14.651669           0.047318
           72              O       5.481885       9.360409       1.828441      -0.578033      37.509994 0.49972823E+03  0.11768889E+05                                 8.780421                            6.807129       0.596055       2.245717                    0.998157      27.201027      70.246188       0.747961       0.347717      -1.150731       0.045435      -0.010280      -0.019253       0.050405       0.015896      -0.015473       0.026267      -0.033675      -0.219704      -0.081791       0.019200       0.062591             10.293529      15.388167       3.193933      -4.074152       6.974785      -2.497771       8.517633           0.050498
           73              O       2.989383       7.280125       1.943769      -0.546706      33.610738 0.49348543E+03  0.11600904E+05                                 8.187263                            6.808689       0.502702       2.224653                    0.996835      26.968035      69.886283       0.739613       0.352277      -1.145456      -0.017494      -0.037492      -0.006209       0.041836       0.013094      -0.002194      -0.047397       0.037978      -0.136493      -0.074494       0.024062       0.050432              9.186377      13.652246       3.022450       0.187315       7.072612       0.613005       6.834273           0.048690
           74              O       1.481464       7.290761       3.559427      -0.607318      42.572123 0.67553382E+03  0.17177964E+05                                 9.656357                            8.065263       0.167559       2.094756                    0.994028      28.767385      77.542883       0.667053       0.361095      -1.138361       0.010887      -0.041560      -0.018481       0.046769      -0.062234      -0.009572      -0.019531      -0.043756       0.184967      -0.099077       0.031827       0.067250             10.889869       9.458275      -1.211812      -1.313038       8.294758       3.254038      14.916576           0.057773
           75              O       0.199188       3.926471      12.711716      -0.601473      39.849321 0.56924150E+03  0.13920756E+05                                 9.279973                            7.401712       0.192112       2.098418                    0.996281      28.595718      76.521858       0.693970       0.360910      -1.134244       0.016096      -0.007463       0.050867       0.053873       0.034447       0.045811      -0.030439      -0.061020      -0.037527      -0.082313       0.027803       0.054510             10.695751       9.721987       2.096695       4.616951       7.713617       3.988124      14.651650           0.047319
           76              O       2.298915       3.933959      13.446759      -0.578033      37.509939 0.49972743E+03  0.11768865E+05                                 8.780411                            6.807122       0.596057       2.245718                    0.998157      27.201011      70.246122       0.747962       0.347716      -1.150731      -0.045434      -0.010280       0.019253       0.050405      -0.015896      -0.015473      -0.026267      -0.033675      -0.219704      -0.081791       0.019200       0.062591             10.293516      15.388147      -3.193929      -4.074146       6.974778       2.497767       8.517623           0.050498

******************************************************
Auxiliary information for the entire system
The total spin magnetic moment of the unit cell is   20.000767
The total net atomic charge of the unit cell is   -0.000005
Accuracy of reproducing the electrostatic potential in the unit cell:
  The inner radius (bohr) =    5.0000
  The outer radius (bohr) =   12.0000
  Valid grid points have density less than (e/(bohr^3)) =    0.0001
  The number of valid grid points were=        50892
  The rms potential error without charges in kcal/mol is=      3.24266
  The rms potential error with partial charges in kcal/mol is=      0.66013
  The RRMSE value at monopole order=      0.20358
  The rms potential error with partial charges and cloud penetration in kcal/mol is=      0.64299
  The RRMSE value at monopole order with cloud penetration is=      0.19829
  The rms potential error with partial charges and atomic dipoles in kcal/mol is=      0.41665
  The RRMSE value at dipole order=      0.12849
  The rms potential error with partial charges, atomic dipoles and cloud penetration in kcal/mol is=      0.40286
  The RRMSE value at dipole order with cloud penetration=      0.12424

******************************************************
The electron densities and ab initio electrostatic potential were computed in VASP using the PBE functional and
projector augmented wave method. See the main text of the journal article for a description of computational details.
The atomic charges, dipoles, and quadrupoles were computed with the DDEC6 method as described in
(a) T. A. Manz and N. Gabaldon Limas, RSC Adv. 6 (2016) 47771-47801 DOI: 10.1039/c6ra04656h
(b) N. Gabaldon Limas and T. A. Manz, RSC Adv. 8 (2018) 2678-2707 DOI: 10.1039/c7ra11829e.
For each atom in the material, the electron cloud parameters were fit to the spherically averaged atom-in-material
electron density using radial positions for which this density was between 10^-4 and 10^-2 electrons per cubic bohr.
The polarizabilities, dispersion coefficients, and quantum Drude oscillator (QDO) parameters were fit using the MCLF method.
The magnetic structure of the system was optimized in VASP from the default ferromagnetic initial guess using spin polarization.
The atomic spin moments (ASMs) were computed on this optimized magnetic structure using the DDEC6 partition as inputs
to the method of T. A. Manz and D. S. Sholl, J. Chem. Theory Comput. 7 (2011) 4146-4164 DOI: 10.1021/ct200539n.
The RMSE and RRMSE were computed using a uniform grid with Ewald summation.
