# Supplementary material for: A collection of forcefield precursors for metal–organic frameworks
Source: RSC Adv. 2019 Nov 13;9(63):36492–507. doi: 10.1039/c9ra07327b (PMC9075174; doi:10.1039/c9ra07327b)
Supplement: RA-009-C9RA07327B-s5927 [file RA-009-C9RA07327B-s5927.xyz]

  144
jmolscript: load "" {1 1 1} spacegroup "x,y,z" unitcell [{      8.686400     0.000000     0.000000 }, {      0.000000    14.241400     0.000000 }, {     -2.945399     0.000000    16.626120 }]
Co     3.940370     3.422351    12.749740     0.742152
Co     4.671131    10.543051    12.189440     0.741782
Co     1.800631    10.819049     3.876380     0.742227
Co     1.069870     3.698349     4.436680     0.742277
H      2.253840     2.043641     9.156004     0.116017
H      6.377215     8.217288     8.597367     0.080955
H      5.025701     6.439961     7.988851     0.124204
H      5.900178     6.145164     6.720278     0.130094
H      0.731831     8.107629     4.385970     0.095569
H     -0.438627     6.855810     5.869020     0.124520
H      6.970477    10.260929     7.543271     0.144354
H     -0.493681    11.405937     5.978753     0.103751
H      3.717749     8.634561     8.012127     0.130867
H      2.494181    10.078639     6.740229     0.091408
H      4.068238     8.710040     3.434956     0.110672
H      5.341454     7.221814     4.661964     0.136865
H     -2.328739     9.164341    15.783176     0.116010
H      2.234287     1.096588    16.341813     0.080958
H      6.531199    13.560661     0.324209     0.124205
H      5.656722    13.265864     1.592782     0.130092
H      2.138669     0.986929     3.927090     0.095572
H      3.309127    13.976510     2.444040     0.124519
H      4.586424     3.140229     0.769789     0.144353
H      3.364181     4.285237     2.334307     0.103751
H      7.839151     1.513861     0.300933     0.130872
H      0.376320     2.957939     1.572831     0.091405
H      7.488662     1.589340     4.878104     0.110678
H      6.215446     0.101114     3.651096     0.136867
H      3.487161    12.197759     7.470116     0.116010
H     -0.636214     6.024112     8.028753     0.080958
H      0.715300     7.801439     8.637269     0.124192
H     -0.159177     8.096236     9.905842     0.130085
H      5.009170     6.133771    12.240150     0.095581
H      6.179628     7.385590    10.757100     0.124520
H     -1.229476     3.980471     9.082849     0.144356
H      6.234682     2.835463    10.647367     0.103758
H      2.023252     5.606839     8.613993     0.130848
H      3.246820     4.162761     9.885891     0.091387
H      1.672763     5.531360    13.191164     0.110661
H      0.399547     7.019586    11.964156     0.136852
H      8.069740     5.077059     0.842944     0.116001
H      3.506714    13.144812     0.284307     0.080955
H     -0.790198     0.680739    16.301911     0.124194
H      0.084279     0.975536    15.033338     0.130092
H      3.602332    13.254471    12.699030     0.095580
H      2.431874     0.264890    14.182080     0.124521
H      1.154577    11.101171    15.856331     0.144355
H      2.376820     9.956163    14.291813     0.103753
H     -2.098150    12.727539    16.325187     0.130856
H      5.364681    11.283461    15.053289     0.091398
H     -1.747661    12.652060    11.748016     0.110669
H     -0.474445    14.140286    12.975024     0.136863
C      1.072431     1.778751     6.881219     0.609062
C      1.951030     0.791822     7.614430    -0.005524
C      3.438220     0.455725     9.516459    -0.035745
C      4.046424     1.039622    10.775721     0.587733
C      2.509415     1.219064     8.811677    -0.152821
C      6.747496     7.593514     7.938972    -0.053568
C      5.560790     6.851538     7.292549    -0.284954
C      0.245035     8.549112     5.045030     0.104031
C     -0.456504     7.784349     5.930703    -0.208900
C     -1.194177     8.409547     6.922285     0.137520
C     -1.210755     9.793811     6.917796    -0.188626
C     -0.467224    10.475974     5.971604     0.106100
C      4.692472     7.767260     6.481693     0.185488
C      3.812258     8.631000     7.086385    -0.209816
C      3.071819     9.491608     6.308781     0.091812
C      3.990175     8.695799     4.361031     0.130077
C      4.764654     7.803290     5.103388    -0.194702
C      1.798070     8.899451     1.431841     0.609025
C      0.919471     7.912522     0.698630    -0.005487
C      5.173282     7.576425    15.422721    -0.035747
C      4.565078     8.160322    14.163459     0.587718
C     -2.584314     8.339764    16.127503    -0.152808
C      4.809405     0.472814     0.374088    -0.053571
C      5.996110    13.972238     1.020511    -0.284945
C      2.625465     1.428412     3.268030     0.104045
C      3.327004     0.663649     2.382357    -0.208903
C      4.064678     1.288847     1.390775     0.137543
C      4.081255     2.673111     1.395264    -0.188626
C      3.337724     3.355274     2.341456     0.106128
C      6.864429     0.646560     1.831367     0.185481
C      7.744643     1.510300     1.226675    -0.209812
C     -0.201319     2.370908     2.004279     0.091803
C      7.566726     1.575099     3.952029     0.130049
C      6.792246     0.682590     3.209672    -0.194696
C      4.668570    12.462649     9.744901     0.609024
C      3.789971    13.449578     9.011690    -0.005515
C      2.302781    13.785675     7.109661    -0.035735
C      1.694577    13.201778     5.850399     0.587732
C      3.231586    13.022336     7.814443    -0.152806
C     -1.006495     6.647886     8.687148    -0.053576
C      0.180211     7.389862     9.333571    -0.284934
C      5.495966     5.692288    11.581090     0.104068
C      6.197505     6.457051    10.695417    -0.208883
C     -1.751222     5.831853     9.703835     0.137567
C     -1.734644     4.447589     9.708324    -0.188615
C      6.208225     3.765426    10.654516     0.106124
C      1.048529     6.474140    10.144427     0.185448
C      1.928743     5.610400     9.539735    -0.209815
C      2.669182     4.749792    10.317339     0.091749
C      1.750826     5.545601    12.265089     0.130018
C      0.976347     6.438110    11.522732    -0.194694
C      3.942931     5.341949    15.194279     0.609042
C      4.821530     6.328878    15.927490    -0.005514
C      0.567719     6.664975     1.203399    -0.035744
C      1.175923     6.081078     2.462661     0.587739
C      8.325315     5.901636     0.498617    -0.152822
C      0.931596    13.768586    16.252032    -0.053569
C     -0.255109     0.269162    15.605609    -0.284942
C      3.115536    12.812988    13.358090     0.104036
C      2.413997    13.577751    14.243763    -0.208913
C      1.676323    12.952553    15.235345     0.137537
C      1.659746    11.568289    15.230856    -0.188615
C      2.403277    10.886126    14.284664     0.106130
C     -1.123428    13.594840    14.794753     0.185471
C     -2.003642    12.731100    15.399445    -0.209812
C      5.942320    11.870492    14.621841     0.091802
C     -1.825725    12.666301    12.674091     0.130045
C     -1.051245    13.558810    13.416448    -0.194709
N      0.284742     9.874275     5.051348    -0.219172
N      3.129380     9.537893     4.968882    -0.223234
N      2.585759     2.753575     3.261712    -0.219204
N     -0.258880     2.417193     3.344178    -0.223222
N      5.456259     4.367125    11.574772    -0.219167
N      2.611621     4.703507    11.657238    -0.223200
N      3.155242    11.487825    13.364408    -0.219146
N      5.999881    11.824207    13.281942    -0.223193
O      1.614440     2.311094     5.885979    -0.576579
O     -0.059019     2.077535     7.349743    -0.577410
O      5.156822     0.602411    11.127197    -0.569508
O      3.388760     1.938824    11.349987    -0.582725
O      1.256061     9.431794     2.427081    -0.576508
O      2.929520     9.198235     0.963317    -0.577308
O      3.454679     7.723111    13.811983    -0.569479
O      5.222741     9.059524    13.589193    -0.582744
O      4.126561    11.930306    10.740141    -0.576475
O      5.800020    12.163865     9.276377    -0.577341
O      0.584179    13.638989     5.498923    -0.569506
O      2.352241    12.302576     5.276133    -0.582788
O      4.484940     4.809606    14.199039    -0.576496
O      2.811481     5.043165    15.662803    -0.577415
O      2.286322     6.518289     2.814137    -0.569514
O      0.518260     5.181876     3.036927    -0.582793

The following XYZ coordinates are in angstroms. Other properties are in atomic units.
The sperically averaged electron density of each atom fit to a function of the form exp(a - br)
eigen_1, eigen_2 and eigen_3 are the three eigenvalues of traceless quadrupole moment tensor
  atom number  atomic symbol              X              Y              Z     net charge C6 coefficient C8 coefficient C10 coefficient fluctuating dipole atomic polarizability isotropic forcefield polarizability              a              b squared Pearson coefficient          <r^3>          <r^4>         wp_QDO          m_QDO          q_QDO       dipole_x       dipole_y       dipole_z         dipole            Qxy            Qxz            Qyz     Q(x^2-y^2)  Q(3z^2 - R^2)        eigen_1        eigen_2        eigen_3 static polarizability      alpha(xx)      alpha(xy)      alpha(xz)      alpha(yy)      alpha(yz)      alpha(zz) atomic spin moment
            1             Co       3.940370       3.422351      12.749740       0.742152     134.243710 0.29758892E+04  0.10522515E+06                                19.959944                           16.745529       0.447759       1.950575                    0.997605      52.023817     144.624998       0.490220       0.353356      -1.192468      -0.008235      -0.080297       0.086001       0.117947       0.043389       0.052808       0.008510      -0.057125       0.002956      -0.077920       0.007232       0.070688             22.922694      15.709424       2.965338       1.693329      27.493877       4.565592      25.564782           2.798888
            2             Co       4.671131      10.543051      12.189440       0.741782     134.262835 0.29764679E+04  0.10525119E+06                                19.962159                           16.747502       0.447568       1.950497                    0.997605      52.027016     144.639803       0.490174       0.353370      -1.192450       0.008333      -0.080367      -0.086163       0.118120      -0.043527       0.052757      -0.008096      -0.058571      -0.001259      -0.078329       0.007548       0.070781             22.925083      15.711190      -2.965719       1.693256      27.496659      -4.565615      25.567398           2.798883
            3             Co       1.800631      10.819049       3.876380       0.742227     134.234996 0.29756345E+04  0.10521402E+06                                19.959308                           16.744990       0.447724       1.950586                    0.997604      52.021329     144.617163       0.490220       0.353363      -1.192460       0.008410       0.080272      -0.086181       0.118074       0.043672       0.052804       0.008053      -0.059608      -0.004203      -0.078648       0.007529       0.071120             22.921977      15.708961       2.965409       1.693102      27.492893       4.565553      25.564076           2.799321
            4             Co       1.069870       3.698349       4.436680       0.742277     134.228589 0.29754461E+04  0.10520550E+06                                19.958533                           16.744326       0.447821       1.950621                    0.997604      52.020374     144.612355       0.490236       0.353358      -1.192467      -0.008207       0.080317       0.086015       0.117969      -0.043018       0.053312      -0.008221      -0.058473      -0.001414      -0.078491       0.007708       0.070784             22.921106      15.708308      -2.965229       1.693179      27.491934      -4.565511      25.563078           2.799421
            5              H       2.253840       2.043641       9.156004       0.116017       1.062156 0.77188674E+01  0.75569059E+02                                 1.751184                            1.646854      -1.266156       2.281573                    0.994769       3.650018      10.412468       0.474818       1.317614      -0.699438      -0.014561       0.029384       0.015312       0.036193      -0.007044       0.000910       0.001520      -0.009108      -0.006354      -0.007746      -0.001771       0.009517              1.803600       1.473721      -0.223257       0.043674       2.260724       0.382003       1.676355          -0.000016
            6              H       6.377215       8.217288       8.597367       0.080955       1.115653 0.92196119E+01  0.94213088E+02                                 1.807440                            1.794151      -1.089814       2.348138                    0.993769       3.869370      11.219580       0.457795       1.309292      -0.701647      -0.012948       0.023152       0.023602       0.035507      -0.000625       0.001043       0.003317       0.000636      -0.000399      -0.003839       0.000677       0.003161              1.826249       1.768958      -0.152849      -0.125759       1.767105       0.077033       1.942685           0.000188
            7              H       5.025701       6.439961       7.988851       0.124204       1.042091 0.79945327E+01  0.78843702E+02                                 1.730025                            1.675098      -0.992097       2.401673                    0.997315       3.607899      10.281553       0.471860       1.316191      -0.700637      -0.016288      -0.009802       0.016441       0.025133       0.006913      -0.005148       0.001295      -0.001368      -0.011872      -0.009331      -0.000119       0.009450              1.752761       1.783123       0.189312      -0.269282       1.577642      -0.359600       1.897517          -0.000106
            8              H       5.900178       6.145164       6.720278       0.130094       1.057288 0.84031581E+01  0.83019153E+02                                 1.695577                            1.679759      -0.735390       2.534994                    0.999347       3.328018       9.166006       0.492366       1.259165      -0.716065       0.009385      -0.019107      -0.017815       0.027758      -0.001215       0.000882       0.006589      -0.003521       0.001086      -0.006160      -0.001438       0.007597              1.695347       1.626420      -0.190217      -0.081251       1.771063       0.220648       1.688557           0.000075
            9              H       0.731831       8.107629       4.385970       0.095569       1.039300 0.72823557E+01  0.71069404E+02                                 1.800239                            1.652849      -1.276535       2.269519                    0.994051       3.887790      11.492395       0.446138       1.406778      -0.680298       0.020080      -0.023487      -0.035841       0.047323      -0.000653      -0.007493       0.005875      -0.010133      -0.005920      -0.011305       0.000772       0.010533              1.887765       1.763738      -0.204782      -0.536324       1.666350       0.382094       2.233206           0.000316
           10              H      -0.438627       6.855810       5.869020       0.124520       1.020714 0.77703689E+01  0.76482608E+02                                 1.733891                            1.678543      -1.108068       2.359712                    0.996192       3.634607      10.522911       0.457647       1.359735      -0.691391      -0.003042      -0.030152      -0.004469       0.030633       0.004450      -0.008997       0.000346      -0.012616       0.002623      -0.013500       0.004622       0.008879              1.739739       1.469280       0.002964      -0.100542       2.179092       0.018344       1.570845           0.000754
           11              H       6.970477      10.260929       7.543271       0.144354       0.946582 0.67709736E+01  0.64179555E+02                                 1.629338                            1.550449      -1.120915       2.368018                    0.997053       3.405298       9.571540       0.485361       1.331359      -0.697335      -0.017909       0.022988       0.022320       0.036707      -0.000032      -0.007273      -0.000951      -0.017259      -0.010054      -0.012662       0.002275       0.010387              1.659134       1.653987      -0.253710      -0.379752       1.644767       0.259044       1.678650           0.000307
           12              H      -0.493681      11.405937       5.978753       0.103751       1.121927 0.78602141E+01  0.76698919E+02                                 1.770355                            1.626655      -1.018536       2.394453                    0.997702       3.499742       9.715208       0.497237       1.262373      -0.712533      -0.008236       0.048380       0.006459       0.049499      -0.007770      -0.007437       0.008299      -0.008759      -0.009052      -0.010406      -0.006170       0.016576              1.838280       1.469163       0.105139      -0.064549       2.669392      -0.081870       1.376284           0.000331
           13              H       3.717749       8.634561       8.012127       0.130867       0.964753 0.70887885E+01  0.67257726E+02                                 1.592036                            1.544432      -0.789453       2.512958                    0.999800       3.241901       8.809634       0.511610       1.261818      -0.714203      -0.001571       0.001425       0.032898       0.032966      -0.014509      -0.003272      -0.000959      -0.000765       0.023597      -0.018789       0.007413       0.011376              1.590514       1.422963      -0.056113      -0.059144       1.340685      -0.053504       2.007893           0.000392
           14              H       2.494181      10.078639       6.740229       0.091408       1.160092 0.85361289E+01  0.85491537E+02                                 1.848605                            1.725963      -1.037820       2.380534                    0.996878       3.678503      10.529776       0.467316       1.308679      -0.702333      -0.025649       0.031515       0.025665       0.048060      -0.013244      -0.007473       0.004650       0.000386       0.037594      -0.019638       0.000795       0.018843              1.909290       1.991152      -0.478099      -0.207507       2.102477       0.274486       1.634242           0.000281
           15              H       4.068238       8.710040       3.434956       0.110672       1.213756 0.87754290E+01  0.88074789E+02                                 1.877994                            1.731247      -1.075517       2.378206                    0.996729       3.527188       9.950398       0.476477       1.280799      -0.709515       0.006180      -0.010291      -0.051986       0.053354      -0.010143      -0.009991       0.007965       0.006206       0.025572      -0.014882      -0.005370       0.020253              1.938442       1.577542      -0.018449       0.061726       1.487629      -0.034687       2.750156           0.000388
           16              H       5.341454       7.221814       4.661964       0.136865       0.947210 0.68177254E+01  0.63615872E+02                                 1.534245                            1.484404      -0.790266       2.519843                    0.999809       3.085475       8.128727       0.541607       1.211981      -0.726454       0.019442      -0.023785      -0.022028       0.037801      -0.013008      -0.003949       0.002042      -0.005419       0.032120      -0.018750       0.005060       0.013690              1.542189       1.625516      -0.301759      -0.147177       1.511092       0.201441       1.489958           0.000296
           17              H      -2.328739       9.164341      15.783176       0.116010       1.062178 0.77190649E+01  0.75571543E+02                                 1.751216                            1.646881      -1.266116       2.281588                    0.994769       3.650060      10.412656       0.474812       1.317623      -0.699436       0.014561       0.029384      -0.015310       0.036192       0.007043       0.000911      -0.001521      -0.009108      -0.006353      -0.007746      -0.001770       0.009516              1.803634       1.473745       0.223265       0.043675       2.260773      -0.382014       1.676384          -0.000014
           18              H       2.234287       1.096588      16.341813       0.080958       1.115614 0.92192009E+01  0.94207884E+02                                 1.807405                            1.794117      -1.089757       2.348169                    0.993770       3.869293      11.219315       0.457796       1.309302      -0.701645       0.012949       0.023153      -0.023604       0.035509       0.000627       0.001042      -0.003318       0.000635      -0.000403      -0.003840       0.000678       0.003162              1.826213       1.768921       0.152844      -0.125755       1.767071      -0.077029       1.942647           0.000190
           19              H       6.531199      13.560661       0.324209       0.124205       1.042078 0.79944160E+01  0.78842291E+02                                 1.730015                            1.675090      -0.992072       2.401686                    0.997315       3.607872      10.281471       0.471860       1.316196      -0.700636       0.016288      -0.009803      -0.016441       0.025134      -0.006914      -0.005149      -0.001295      -0.001369      -0.011873      -0.009332      -0.000119       0.009451              1.752750       1.783111      -0.189310      -0.269279       1.577632       0.359597       1.897506          -0.000107
           20              H       5.656722      13.265864       1.592782       0.130092       1.057285 0.84031272E+01  0.83018739E+02                                 1.695572                            1.679754      -0.735362       2.535006                    0.999347       3.328011       9.165969       0.492367       1.259162      -0.716066      -0.009384      -0.019107       0.017815       0.027758       0.001215       0.000883      -0.006588      -0.003521       0.001087      -0.006159      -0.001438       0.007597              1.695341       1.626413       0.190217      -0.081251       1.771058      -0.220649       1.688552           0.000075
           21              H       2.138669       0.986929       3.927090       0.095572       1.039278 0.72821570E+01  0.71066987E+02                                 1.800216                            1.652828      -1.276586       2.269502                    0.994050       3.887740      11.492212       0.446140       1.406782      -0.680297      -0.020082      -0.023484       0.035843       0.047324       0.000658      -0.007491      -0.005873      -0.010129      -0.005914      -0.011301       0.000769       0.010532              1.887740       1.763716       0.204780      -0.536315       1.666329      -0.382088       2.233174           0.000316
           22              H       3.309127      13.976510       2.444040       0.124519       1.020637 0.77695656E+01  0.76472250E+02                                 1.733766                            1.678427      -1.107891       2.359794                    0.996195       3.634370      10.521843       0.457677       1.359689      -0.691402       0.003039      -0.030152       0.004469       0.030632      -0.004441      -0.009000      -0.000348      -0.012611       0.002609      -0.013499       0.004627       0.008872              1.739612       1.469184      -0.002964      -0.100530       2.178913      -0.018341       1.570738           0.000755
           23              H       4.586424       3.140229       0.769789       0.144353       0.946568 0.67708496E+01  0.64178064E+02                                 1.629322                            1.550434      -1.120894       2.368027                    0.997054       3.405268       9.571422       0.485364       1.331358      -0.697336       0.017909       0.022988      -0.022320       0.036707       0.000031      -0.007275       0.000951      -0.017258      -0.010050      -0.012663       0.002277       0.010387              1.659117       1.653968       0.253707      -0.379744       1.644751      -0.259041       1.678631           0.000307
           24              H       3.364181       4.285237       2.334307       0.103751       1.121861 0.78596063E+01  0.76691216E+02                                 1.770264                            1.626576      -1.018484       2.394477                    0.997703       3.499579       9.714523       0.497258       1.262348      -0.712539       0.008236       0.048379      -0.006458       0.049498       0.007770      -0.007440      -0.008298      -0.008758      -0.009038      -0.010407      -0.006169       0.016576              1.838183       1.469090      -0.105129      -0.064542       2.669242       0.081863       1.376218           0.000332
           25              H       7.839151       1.513861       0.300933       0.130872       0.964731 0.70885771E+01  0.67255230E+02                                 1.592014                            1.544411      -0.789439       2.512970                    0.999800       3.241851       8.809471       0.511612       1.261822      -0.714203       0.001570       0.001425      -0.032900       0.032968       0.014509      -0.003270       0.000958      -0.000766       0.023597      -0.018788       0.007413       0.011375              1.590492       1.422944       0.056111      -0.059141       1.340669       0.053503       2.007864           0.000394
           26              H       0.376320       2.957939       1.572831       0.091405       1.160057 0.85357963E+01  0.85487191E+02                                 1.848554                            1.725918      -1.037699       2.380585                    0.996880       3.678430      10.529431       0.467328       1.308663      -0.702337       0.025648       0.031513      -0.025667       0.048060       0.013245      -0.007469      -0.004649       0.000388       0.037612      -0.019642       0.000799       0.018844              1.909236       1.991093       0.478076      -0.207498       2.102415      -0.274475       1.634200           0.000281
           27              H       7.488662       1.589340       4.878104       0.110678       1.213741 0.87753131E+01  0.88073308E+02                                 1.877975                            1.731233      -1.075532       2.378204                    0.996729       3.527167       9.950311       0.476480       1.280795      -0.709516      -0.006180      -0.010291       0.051989       0.053357       0.010139      -0.009992      -0.007966       0.006213       0.025582      -0.014881      -0.005373       0.020254              1.938422       1.577530       0.018449       0.061724       1.487619       0.034686       2.750115           0.000387
           28              H       6.215446       0.101114       3.651096       0.136867       0.947186 0.68174945E+01  0.63613115E+02                                 1.534215                            1.484375      -0.790245       2.519856                    0.999810       3.085420       8.128517       0.541615       1.211975      -0.726456      -0.019441      -0.023787       0.022027       0.037802       0.013007      -0.003949      -0.002042      -0.005419       0.032117      -0.018748       0.005059       0.013689              1.542158       1.625482       0.301751      -0.147174       1.511064      -0.201435       1.489928           0.000297
           29              H       3.487161      12.197759       7.470116       0.116010       1.062168 0.77189694E+01  0.75570344E+02                                 1.751203                            1.646870      -1.266083       2.281606                    0.994769       3.650033      10.412547       0.474814       1.317621      -0.699437       0.014560      -0.029384      -0.015312       0.036192      -0.007042       0.000912       0.001523      -0.009109      -0.006348      -0.007748      -0.001768       0.009515              1.803620       1.473735      -0.223262       0.043674       2.260755       0.382011       1.676371          -0.000014
           30              H      -0.636214       6.024112       8.028753       0.080958       1.115645 0.92195431E+01  0.94212294E+02                                 1.807439                            1.794150      -1.089807       2.348143                    0.993769       3.869361      11.219581       0.457792       1.309301      -0.701645       0.012951      -0.023152      -0.023600       0.035507      -0.000626       0.001044       0.003316       0.000636      -0.000399      -0.003838       0.000678       0.003160              1.826248       1.768956      -0.152848      -0.125756       1.767105       0.077032       1.942683           0.000189
           31              H       0.715300       7.801439       8.637269       0.124192       1.042122 0.79948219E+01  0.78847131E+02                                 1.730045                            1.675117      -0.992069       2.401676                    0.997315       3.607954      10.281689       0.471863       1.316173      -0.700640       0.016291       0.009800      -0.016438       0.025133       0.006915      -0.005149       0.001295      -0.001368      -0.011873      -0.009332      -0.000120       0.009452              1.752782       1.783140       0.189313      -0.269285       1.577660      -0.359608       1.897544          -0.000109
           32              H      -0.159177       8.096236       9.905842       0.130085       1.057328 0.84035718E+01  0.83024243E+02                                 1.695618                            1.679797      -0.735389       2.534987                    0.999347       3.328094       9.166264       0.492361       1.259161      -0.716066      -0.009382       0.019104       0.017818       0.027757      -0.001214       0.000883       0.006589      -0.003519       0.001086      -0.006160      -0.001437       0.007597              1.695387       1.626457      -0.190226      -0.081253       1.771108       0.220656       1.688598           0.000075
           33              H       5.009170       6.133771      12.240150       0.095581       1.039231 0.72817573E+01  0.71062111E+02                                 1.800165                            1.652787      -1.276562       2.269523                    0.994050       3.887620      11.491778       0.446145       1.406788      -0.680297      -0.020086       0.023485       0.035843       0.047325      -0.000660      -0.007489       0.005874      -0.010118      -0.005902      -0.011295       0.000765       0.010530              1.887684       1.763668      -0.204771      -0.536292       1.666281       0.382072       2.233103           0.000318
           34              H       6.179628       7.385590      10.757100       0.124520       1.020653 0.77697322E+01  0.76474371E+02                                 1.733788                            1.678447      -1.107961       2.359761                    0.996194       3.634426      10.522070       0.457673       1.359693      -0.691401       0.003041       0.030150       0.004470       0.030631       0.004445      -0.008997       0.000346      -0.012614       0.002613      -0.013498       0.004623       0.008875              1.739634       1.469201       0.002963      -0.100532       2.178945       0.018344       1.570756           0.000752
           35              H      -1.229476       3.980471       9.082849       0.144356       0.946547 0.67706704E+01  0.64176036E+02                                 1.629310                            1.550424      -1.120833       2.368060                    0.997054       3.405233       9.571345       0.485361       1.331375      -0.697332       0.017913      -0.022987      -0.022319       0.036707      -0.000033      -0.007275      -0.000950      -0.017257      -0.010051      -0.012663       0.002277       0.010386              1.659104       1.653955      -0.253705      -0.379739       1.644741       0.259040       1.678617           0.000306
           36              H       6.234682       2.835463      10.647367       0.103758       1.121775 0.78588717E+01  0.76682265E+02                                 1.770182                            1.626507      -1.018346       2.394546                    0.997705       3.499418       9.713967       0.497266       1.262359      -0.712538       0.008238      -0.048380      -0.006454       0.049499      -0.007769      -0.007442       0.008293      -0.008757      -0.009028      -0.010407      -0.006165       0.016573              1.838095       1.469027       0.105120      -0.064536       2.669096      -0.081857       1.376162           0.000334
           37              H       2.023252       5.606839       8.613993       0.130848       0.964837 0.70895852E+01  0.67267278E+02                                 1.592133                            1.544522      -0.789443       2.512945                    0.999800       3.242101       8.810352       0.511593       1.261823      -0.714202       0.001569      -0.001425      -0.032894       0.032962      -0.014511      -0.003271      -0.000961      -0.000766       0.023587      -0.018789       0.007412       0.011377              1.590612       1.423045      -0.056120      -0.059148       1.340760      -0.053509       2.008032           0.000393
           38              H       3.246820       4.162761       9.885891       0.091387       1.160100 0.85361924E+01  0.85491943E+02                                 1.848575                            1.725940      -1.037659       2.380583                    0.996881       3.678528      10.529677       0.467333       1.308635      -0.702342       0.025642      -0.031512      -0.025663       0.048053      -0.013248      -0.007466       0.004647       0.000387       0.037633      -0.019648       0.000804       0.018844              1.909258       1.991115      -0.478078      -0.207495       2.102438       0.274472       1.634221           0.000280
           39              H       1.672763       5.531360      13.191164       0.110661       1.213874 0.87765267E+01  0.88088730E+02                                 1.878121                            1.731359      -1.075598       2.378159                    0.996728       3.527424       9.951292       0.476459       1.280805      -0.709513      -0.006177       0.010293       0.051984       0.053352      -0.010141      -0.009992       0.007969       0.006219       0.025582      -0.014884      -0.005373       0.020257              1.938577       1.577648      -0.018454       0.061738       1.487725      -0.034691       2.750358           0.000386
           40              H       0.399547       7.019586      11.964156       0.136852       0.947251 0.68180988E+01  0.63620224E+02                                 1.534288                            1.484443      -0.790254       2.519840                    0.999809       3.085560       8.129005       0.541601       1.211978      -0.726455      -0.019439       0.023784       0.022028       0.037799      -0.013006      -0.003948       0.002041      -0.005417       0.032124      -0.018748       0.005060       0.013689              1.542233       1.625564      -0.301775      -0.147184       1.511136       0.201449       1.489999           0.000296
           41              H       8.069740       5.077059       0.842944       0.116001       1.062230 0.77195351E+01  0.75577175E+02                                 1.751256                            1.646918      -1.266159       2.281560                    0.994768       3.650168      10.412980       0.474813       1.317601      -0.699440      -0.014560      -0.029382       0.015310       0.036190       0.007042       0.000913      -0.001522      -0.009111      -0.006346      -0.007748      -0.001767       0.009515              1.803677       1.473777       0.223272       0.043679       2.260828      -0.382025       1.676424          -0.000014
           42              H       3.506714      13.144812       0.284307       0.080955       1.115675 0.92198727E+01  0.94216549E+02                                 1.807472                            1.794183      -1.089859       2.348117                    0.993769       3.869435      11.219866       0.457788       1.309302      -0.701645      -0.012949      -0.023152       0.023599       0.035505       0.000624       0.001046      -0.003312       0.000638      -0.000399      -0.003836       0.000678       0.003157              1.826282       1.768989       0.152853      -0.125761       1.767137      -0.077036       1.942720           0.000188
           43              H      -0.790198       0.680739      16.301911       0.124194       1.042118 0.79947870E+01  0.78846715E+02                                 1.730043                            1.675115      -0.992071       2.401677                    0.997315       3.607942      10.281657       0.471863       1.316175      -0.700640      -0.016288       0.009801       0.016438       0.025131      -0.006914      -0.005148      -0.001295      -0.001368      -0.011873      -0.009331      -0.000120       0.009451              1.752779       1.783140      -0.189315      -0.269285       1.577659       0.359607       1.897538          -0.000107
           44              H       0.084279       0.975536      15.033338       0.130092       1.057287 0.84031457E+01  0.83019001E+02                                 1.695577                            1.679758      -0.735370       2.535003                    0.999347       3.328018       9.166005       0.492365       1.259166      -0.716065       0.009384       0.019106      -0.017818       0.027759       0.001214       0.000883      -0.006589      -0.003519       0.001089      -0.006160      -0.001438       0.007598              1.695346       1.626419       0.190217      -0.081253       1.771062      -0.220649       1.688557           0.000076
           45              H       3.602332      13.254471      12.699030       0.095580       1.039236 0.72818198E+01  0.71062924E+02                                 1.800176                            1.652798      -1.276515       2.269542                    0.994051       3.887646      11.491899       0.446141       1.406795      -0.680295       0.020082       0.023489      -0.035841       0.047325       0.000655      -0.007492      -0.005876      -0.010127      -0.005913      -0.011302       0.000769       0.010533              1.887694       1.763677       0.204768      -0.536293       1.666292      -0.382070       2.233115           0.000316
           46              H       2.431874       0.264890      14.182080       0.124521       1.020841 0.77716714E+01  0.76499312E+02                                 1.734086                            1.678722      -1.108363       2.359574                    0.996187       3.634987      10.524583       0.457603       1.359798      -0.691377      -0.003044       0.030149      -0.004470       0.030630      -0.004460      -0.008993      -0.000342      -0.012610       0.002649      -0.013499       0.004614       0.008885              1.739937       1.469428      -0.002963      -0.100563       2.179369      -0.018352       1.571012           0.000753
           47              H       1.154577      11.101171      15.856331       0.144355       0.946600 0.67711691E+01  0.64182165E+02                                 1.629390                            1.550495      -1.120935       2.368010                    0.997053       3.405379       9.571967       0.485341       1.331399      -0.697327      -0.017911      -0.022988       0.022319       0.036707       0.000032      -0.007273       0.000951      -0.017259      -0.010059      -0.012662       0.002274       0.010388              1.659188       1.654039       0.253725      -0.379770       1.644824      -0.259060       1.678702           0.000307
           48              H       2.376820       9.956163      14.291813       0.103753       1.121874 0.78597295E+01  0.76692830E+02                                 1.770289                            1.626597      -1.018457       2.394491                    0.997703       3.499604       9.714665       0.497251       1.262361      -0.712536      -0.008238      -0.048380       0.006458       0.049499       0.007769      -0.007440      -0.008296      -0.008758      -0.009041      -0.010407      -0.006167       0.016575              1.838210       1.469108      -0.105133      -0.064543       2.669287       0.081866       1.376235           0.000332
           49              H      -2.098150      12.727539      16.325187       0.130856       0.964822 0.70894580E+01  0.67265873E+02                                 1.592128                            1.544517      -0.789461       2.512944                    0.999800       3.242070       8.810299       0.511588       1.261838      -0.714198      -0.001570      -0.001426       0.032895       0.032963       0.014511      -0.003273       0.000961      -0.000766       0.023586      -0.018789       0.007412       0.011378              1.590606       1.423040       0.056119      -0.059148       1.340755       0.053508       2.008023           0.000393
           50              H       5.364681      11.283461      15.053289       0.091398       1.160103 0.85362260E+01  0.85492565E+02                                 1.848599                            1.725959      -1.037750       2.380555                    0.996880       3.678520      10.529753       0.467323       1.308658      -0.702337      -0.025645      -0.031513       0.025665       0.048057       0.013245      -0.007469      -0.004649       0.000387       0.037614      -0.019643       0.000799       0.018844              1.909284       1.991146       0.478095      -0.207504       2.102468      -0.274483       1.634238           0.000281
           51              H      -1.747661      12.652060      11.748016       0.110669       1.213789 0.87757161E+01  0.88078103E+02                                 1.877999                            1.731253      -1.075554       2.378185                    0.996729       3.527219       9.950404       0.476487       1.280766      -0.709522       0.006180       0.010291      -0.051985       0.053353       0.010143      -0.009991      -0.007965       0.006209       0.025575      -0.014883      -0.005370       0.020253              1.938448       1.577549       0.018449       0.061725       1.487635       0.034687       2.750161           0.000387
           52              H      -0.474445      14.140286      12.975024       0.136863       0.947197 0.68175874E+01  0.63614146E+02                                 1.534219                            1.484380      -0.790250       2.519850                    0.999809       3.085442       8.128564       0.541617       1.211966      -0.726458       0.019441       0.023787      -0.022028       0.037802       0.013008      -0.003949      -0.002042      -0.005419       0.032117      -0.018749       0.005060       0.013689              1.542163       1.625487       0.301751      -0.147174       1.511066      -0.201436       1.489934           0.000297
           53              C       1.072431       1.778751       6.881219       0.609062      24.854543 0.26851704E+03  0.56924702E+04                                 7.994865                            5.924902      -0.438432       1.904188                    0.998749      23.298253      67.240126       0.589326       0.490255      -1.004400      -0.012981       0.025598      -0.042247       0.051074       0.062660       0.040840       0.078310      -0.038764       0.071839      -0.081352      -0.046323       0.127675              9.337249       9.182824      -2.718885      -0.211087       8.070432      -3.029537      10.758491          -0.001916
           54              C       1.951030       0.791822       7.614430      -0.005524      39.996741 0.44784010E+03  0.10553470E+05                                10.174411                            7.071470      -0.219521       1.935045                    0.998598      27.454220      77.722400       0.620735       0.418724      -1.068132       0.014056      -0.024591       0.024933       0.037735       0.024051      -0.034693      -0.014897       0.054785      -0.010437      -0.034956      -0.025498       0.060454             12.540466       9.230127      -3.486257       5.142647      13.688572       0.132983      14.702697           0.003820
           55              C       3.438220       0.455725       9.516459      -0.035745      39.055223 0.45105607E+03  0.10626923E+05                                 9.947024                            7.045989       0.083654       2.028126                    0.999383      27.539617      77.445888       0.629861       0.412748      -1.074132      -0.015584      -0.010742      -0.036789       0.041373      -0.000690      -0.019335      -0.005702       0.038832      -0.014165      -0.021503      -0.010550       0.032053             12.109938       8.886020      -1.647876       4.981979      12.994992       3.020258      14.448803           0.002749
           56              C       4.046424       1.039622      10.775721       0.587733      23.457105 0.25827788E+03  0.54112100E+04                                 7.610933                            5.755581      -0.165541       1.996930                    0.999304      22.944455      65.385333       0.607822       0.480975      -1.011305       0.001790       0.031700       0.042767       0.053264       0.036614      -0.054135      -0.074502      -0.055444      -0.066060      -0.084868      -0.032077       0.116945              8.759541       7.803753      -1.354261       2.126391       9.214831       2.787512       9.260039          -0.000419
           57              C       2.509415       1.219064       8.811677      -0.152821      38.206601 0.46648012E+03  0.11219827E+05                                10.000975                            7.312197      -0.082405       1.935775                    0.999392      30.680423      90.737097       0.592460       0.429827      -1.050340      -0.004140      -0.026662      -0.000941       0.026998       0.004299      -0.037599       0.003974      -0.007530      -0.030306      -0.043088       0.009450       0.033638             11.867806       9.500141      -2.081857       5.806857      10.689724       1.274487      15.413552           0.001814
           58              C       6.747496       7.593514       7.938972      -0.053568      31.564091 0.43558510E+03  0.10330828E+05                                 9.119393                            7.175799      -0.535809       1.842016                    0.997125      28.632362      84.945846       0.582566       0.443301      -1.039034      -0.011119      -0.053695      -0.028596       0.061843       0.002337       0.021817       0.016176       0.013148      -0.028217      -0.029294       0.000189       0.029106             10.996383      11.921470       0.153239       1.724242       9.171161      -4.165903      11.896518          -0.000292
           59              C       5.560790       6.851538       7.292549      -0.284954      30.244418 0.45398704E+03  0.10856238E+05                                 8.599981                            7.120697      -0.263252       1.897058                    0.997508      30.828965      91.207290       0.611558       0.418825      -1.056124       0.030658       0.058580       0.004856       0.066295       0.008083       0.016059       0.024861       0.011421      -0.037222      -0.033142       0.000274       0.032867              9.830648      12.349758      -1.168452       3.339058       7.944521      -2.086519       9.197664          -0.000181
           60              C       0.245035       8.549112       5.045030       0.104031      26.767280 0.34176151E+03  0.76437464E+04                                 8.087261                            6.377736      -0.112325       1.983689                    0.999189      26.553538      76.996694       0.613595       0.446315      -1.035227      -0.027604       0.045966       0.003020       0.053703      -0.015439       0.035510       0.020655       0.031258       0.026202      -0.048548       0.002832       0.045716              9.033331       7.937551       1.301348      -4.139751       9.591804      -0.649006       9.570637          -0.002570
           61              C      -0.456504       7.784349       5.930703      -0.208900      32.267963 0.45333621E+03  0.10803823E+05                                 8.862483                            7.136448       0.091242       2.006502                    0.998396      30.041940      87.849086       0.610062       0.421284      -1.057798      -0.007126      -0.000560      -0.013638       0.015398       0.006269       0.007253      -0.002647      -0.017106       0.014733      -0.015919       0.007650       0.008268              9.844944       9.179033       1.355847      -5.104575       9.253197      -1.455992      11.102602           0.003132
           62              C      -1.194177       8.409547       6.922285       0.137520      31.111464 0.41284741E+03  0.95723495E+04                                 8.816367                            6.914635      -0.239387       1.945070                    0.999281      26.118899      74.339111       0.608271       0.434290      -1.054075      -0.012450      -0.011240       0.009137       0.019101       0.013446       0.006424      -0.007585       0.015751       0.024567      -0.022773       0.009666       0.013107             10.163725       8.625367       1.870089      -4.223707      11.235509      -3.142653      10.630299          -0.005674
           63              C      -1.210755       9.793811       6.917796      -0.188626      31.144494 0.43486654E+03  0.10216773E+05                                 8.580982                            6.952808       0.283497       2.075164                    0.999089      29.128576      83.508520       0.625392       0.416865      -1.064708       0.002196       0.020585      -0.012239       0.024049      -0.007593       0.005451       0.008833      -0.012907       0.008237      -0.015716       0.002619       0.013097              9.417054       8.210748       1.277086      -3.675016      11.658077      -1.695137       8.382338           0.002965
           64              C      -0.467224      10.475974       5.971604       0.106100      25.546820 0.32068208E+03  0.70090443E+04                                 7.642443                            6.050819       0.177373       2.081372                    0.999735      25.560021      71.586005       0.654541       0.428139      -1.053505       0.008221      -0.034443      -0.017353       0.039433      -0.014287       0.037326       0.028591       0.013033      -0.024971      -0.055845       0.014875       0.040970              8.441218       7.571151       0.849091      -3.471006      10.224432      -0.791573       7.528072          -0.002234
           65              C       4.692472       7.767260       6.481693       0.185488      29.349185 0.37600746E+03  0.85043537E+04                                 8.468690                            6.586108      -0.090521       1.997323                    0.999167      25.212316      70.535245       0.625992       0.432606      -1.056646       0.025940      -0.017994       0.024024       0.039672      -0.006416       0.022156      -0.007303      -0.020814      -0.025570      -0.029541       0.005091       0.024450              9.794078      11.027336      -4.603466       2.756669       7.825577      -1.886952      10.529319          -0.004207
           66              C       3.812258       8.631000       7.086385      -0.209816      30.980068 0.43673528E+03  0.10254565E+05                                 8.470468                            6.915443       0.397905       2.104874                    0.999731      29.266000      83.421788       0.635264       0.410632      -1.070510       0.004694       0.020108       0.001732       0.020721       0.000321       0.005553      -0.002130      -0.005148       0.068209      -0.014831      -0.008858       0.023689              9.294719      10.366526      -4.673583       0.988606       8.519831      -1.272101       8.997800           0.003001
           67              C       3.071819       9.491608       6.308781       0.091812      25.924251 0.34436003E+03  0.76827194E+04                                 7.754846                            6.301677       0.051596       2.028386                    0.999717      26.487536      75.619493       0.634853       0.432445      -1.048013       0.031045       0.000001      -0.045153       0.054796       0.021239      -0.016481       0.027976      -0.007813      -0.020476      -0.044314       0.013056       0.031258              8.482962       8.364756      -3.692134       1.087419       8.009967      -0.784426       9.074164          -0.001925
           68              C       3.990175       8.695799       4.361031       0.130077      25.046478 0.32309601E+03  0.70892377E+04                                 7.601264                            6.118704       0.060004       2.049639                    0.999266      25.550212      72.167877       0.642421       0.434529      -1.047511      -0.032253      -0.003411       0.027405       0.042461       0.030894      -0.012608       0.034914       0.013802      -0.016577      -0.054791       0.015092       0.039699              8.286665       8.009364      -3.064558       0.973352       6.863244      -0.426787       9.987386          -0.001443
           69              C       4.764654       7.803290       5.103388      -0.194702      30.977784 0.44561944E+03  0.10519846E+05                                 8.544381                            7.048857       0.203505       2.044461                    0.999359      29.299365      83.843534       0.620521       0.418123      -1.065290      -0.013875      -0.000409      -0.025039       0.028629      -0.012746      -0.009000       0.019011      -0.005086       0.010125      -0.018180      -0.010197       0.028377              9.257186       9.111861      -3.310414       2.297388       7.263439      -1.201805      11.396259           0.002858
           70              C       1.798070       8.899451       1.431841       0.609025      24.855751 0.26853205E+03  0.56928713E+04                                 7.995121                            5.925067      -0.438491       1.904160                    0.998749      23.298978      67.242844       0.589317       0.490255      -1.004400       0.012982       0.025591       0.042251       0.051074      -0.062654       0.040843      -0.078290      -0.038752       0.071870      -0.081342      -0.046315       0.127657              9.337571       9.183123       2.719011      -0.211074       8.070717       3.029673      10.758871          -0.001837
           71              C       0.919471       7.912522       0.698630      -0.005487      39.996555 0.44783638E+03  0.10553380E+05                                10.174451                            7.071489      -0.219559       1.935036                    0.998598      27.454102      77.722519       0.620726       0.418730      -1.068126      -0.014052      -0.024590      -0.024937       0.037736      -0.024050      -0.034699       0.014898       0.054798      -0.010447      -0.034959      -0.025503       0.060463             12.540525       9.230185       3.486325       5.142667      13.688673      -0.132934      14.702717           0.003809
           72              C       5.173282       7.576425      15.422721      -0.035747      39.055346 0.45105864E+03  0.10626998E+05                                 9.947036                            7.046009       0.083687       2.028135                    0.999383      27.539712      77.446201       0.629860       0.412748      -1.074132       0.015579      -0.010743       0.036793       0.041374       0.000695      -0.019325       0.005696       0.038828      -0.014157      -0.021495      -0.010547       0.032042             12.109935       8.886056       1.647915       4.981998      12.995002      -3.020158      14.448748           0.002744
           73              C       4.565078       8.160322      14.163459       0.587718      23.457506 0.25828348E+03  0.54113367E+04                                 7.610936                            5.755593      -0.165536       1.996924                    0.999304      22.944432      65.384535       0.607832       0.480966      -1.011314      -0.001782       0.031702      -0.042762       0.053261      -0.036603      -0.054150       0.074510      -0.055452      -0.066075      -0.084890      -0.032064       0.116954              8.759533       7.803757       1.354254       2.126390       9.214832      -2.787518       9.260011          -0.000457
           74              C      -2.584314       8.339764      16.127503      -0.152808      38.206393 0.46647717E+03  0.11219741E+05                                10.000938                            7.312170      -0.082381       1.935784                    0.999392      30.680358      90.736933       0.592462       0.429827      -1.050340       0.004142      -0.026661       0.000943       0.026998      -0.004298      -0.037594      -0.003980      -0.007530      -0.030323      -0.043086       0.009453       0.033632             11.867756       9.500111       2.081895       5.806804      10.689747      -1.274450      15.413408           0.001812
           75              C       4.809405       0.472814       0.374088      -0.053571      31.564068 0.43558563E+03  0.10330841E+05                                 9.119390                            7.175806      -0.535787       1.842025                    0.997125      28.632282      84.945545       0.582566       0.443301      -1.039034       0.011122      -0.053695       0.028593       0.061842      -0.002338       0.021816      -0.016176       0.013149      -0.028213      -0.029293       0.000188       0.029106             10.996361      11.921418      -0.153236       1.724240       9.171164       4.165910      11.896501          -0.000294
           76              C       5.996110      13.972238       1.020511      -0.284945      30.244138 0.45398237E+03  0.10856094E+05                                 8.599919                            7.120655      -0.263226       1.897068                    0.997508      30.828749      91.206396       0.611560       0.418825      -1.056125      -0.030657       0.058581      -0.004858       0.066296      -0.008084       0.016061      -0.024862       0.011419      -0.037220      -0.033143       0.000273       0.032870              9.830566      12.349625       1.168458       3.339032       7.944468       2.086500       9.197604          -0.000180
           77              C       2.625465       1.428412       3.268030       0.104045      26.767050 0.34175873E+03  0.76436499E+04                                 8.087141                            6.377657      -0.112290       1.983693                    0.999190      26.553315      76.995252       0.613608       0.446307      -1.035234       0.027601       0.045966      -0.003015       0.053701       0.015454       0.035526      -0.020655       0.031275       0.026224      -0.048569       0.002832       0.045737              9.033188       7.937448      -1.301308      -4.139689       9.591612       0.648984       9.570503          -0.002561
           78              C       3.327004       0.663649       2.382357      -0.208903      32.267750 0.45333320E+03  0.10803709E+05                                 8.862414                            7.136412       0.091317       2.006527                    0.998397      30.041626      87.847376       0.610067       0.421283      -1.057801       0.007127      -0.000566       0.013632       0.015393      -0.006259       0.007254       0.002645      -0.017101       0.014713      -0.015910       0.007646       0.008264              9.844862       9.179004      -1.355817      -5.104566       9.253017       1.455970      11.102565           0.003130
           79              C       4.064678       1.288847       1.390775       0.137543      31.111073 0.41284211E+03  0.95721957E+04                                 8.816302                            6.914601      -0.239396       1.945070                    0.999281      26.118678      74.338354       0.608271       0.434292      -1.054075       0.012448      -0.011242      -0.009137       0.019100      -0.013446       0.006430       0.007583       0.015761       0.024569      -0.022776       0.009659       0.013117             10.163632       8.625295      -1.870059      -4.223656      11.235400       3.142613      10.630200          -0.005637
           80              C       4.081255       2.673111       1.395264      -0.188626      31.144299 0.43486522E+03  0.10216727E+05                                 8.580942                            6.952804       0.283502       2.075169                    0.999088      29.128410      83.507783       0.625392       0.416866      -1.064709      -0.002196       0.020589       0.012238       0.024052       0.007593       0.005448      -0.008832      -0.012914       0.008236      -0.015714       0.002616       0.013098              9.416991       8.210689      -1.277043      -3.674963      11.658015       1.695088       8.382270           0.002965
           81              C       3.337724       3.355274       2.341456       0.106128      25.545197 0.32065834E+03  0.70083580E+04                                 7.641988                            6.050498       0.177570       2.081441                    0.999736      25.558918      71.580808       0.654578       0.428125      -1.053519      -0.008221      -0.034441       0.017356       0.039434       0.014285       0.037327      -0.028579       0.013036      -0.024938      -0.055833       0.014863       0.040970              8.440693       7.570675      -0.849010      -3.470753      10.223783       0.791499       7.527621          -0.002193
           82              C       6.864429       0.646560       1.831367       0.185481      29.349161 0.37600746E+03  0.85043467E+04                                 8.468662                            6.586092      -0.090486       1.997334                    0.999167      25.212291      70.534955       0.625995       0.432604      -1.056648      -0.025940      -0.017998      -0.024023       0.039672       0.006419       0.022157       0.007300      -0.020814      -0.025554      -0.029540       0.005091       0.024449              9.794043      11.027276       4.603452       2.756676       7.825568       1.886965      10.529286          -0.004272
           83              C       7.744643       1.510300       1.226675      -0.209812      30.979922 0.43673340E+03  0.10254504E+05                                 8.470424                            6.915418       0.397922       2.104880                    0.999731      29.265905      83.421294       0.635267       0.410631      -1.070511      -0.004692       0.020112      -0.001734       0.020725      -0.000317       0.005558       0.002128      -0.005154       0.068220      -0.014836      -0.008858       0.023694              9.294663      10.366426       4.673538       0.988613       8.519795       1.272107       8.997769           0.003017
           84              C      -0.201319       2.370908       2.004279       0.091803      25.924223 0.34435999E+03  0.76827163E+04                                 7.754840                            6.301681       0.051624       2.028401                    0.999717      26.487475      75.619249       0.634852       0.432446      -1.048013      -0.031046      -0.000003       0.045157       0.054800      -0.021215      -0.016471      -0.027969      -0.007809      -0.020407      -0.044284       0.013046       0.031238              8.482951       8.364709       3.692108       1.087421       8.009968       0.784435       9.074176          -0.001957
           85              C       7.566726       1.575099       3.952029       0.130049      25.047123 0.32310691E+03  0.70895444E+04                                 7.601418                            6.118828       0.059870       2.049596                    0.999265      25.550673      72.169774       0.642410       0.434532      -1.047508       0.032257      -0.003413      -0.027405       0.042464      -0.030892      -0.012615      -0.034920       0.013809      -0.016571      -0.054798       0.015102       0.039697              8.286832       8.009531       3.064635       0.973379       6.863410       0.426796       9.987556          -0.001509
           86              C       6.792246       0.682590       3.209672      -0.194696      30.977386 0.44561220E+03  0.10519625E+05                                 8.544295                            7.048787       0.203553       2.044479                    0.999359      29.299086      83.842342       0.620526       0.418122      -1.065292       0.013879      -0.000419       0.025038       0.028630       0.012738      -0.008997      -0.019012      -0.005089       0.010111      -0.018176      -0.010196       0.028372              9.257092       9.111756       3.310388       2.297364       7.263392       1.201807      11.396127           0.002872
           87              C       4.668570      12.462649       9.744901       0.609024      24.855320 0.26852800E+03  0.56927316E+04                                 7.994914                            5.924952      -0.438264       1.904237                    0.998750      23.298239      67.239133       0.589337       0.490243      -1.004412       0.012987      -0.025596       0.042249       0.051076       0.062647       0.040840       0.078285      -0.038773       0.071844      -0.081330      -0.046318       0.127648              9.337296       9.182871      -2.718894      -0.211100       8.070461      -3.029575      10.758555          -0.001859
           88              C       3.789971      13.449578       9.011690      -0.005515      39.996661 0.44784123E+03  0.10553509E+05                                10.174412                            7.071499      -0.219552       1.935035                    0.998599      27.454268      77.722721       0.620730       0.418726      -1.068130      -0.014053       0.024590      -0.024938       0.037737       0.024049      -0.034700      -0.014898       0.054794      -0.010433      -0.034959      -0.025502       0.060461             12.540423       9.230106      -3.486223       5.142588      13.688549       0.133103      14.702614           0.003822
           89              C       2.302781      13.785675       7.109661      -0.035735      39.054681 0.45104934E+03  0.10626719E+05                                 9.946923                            7.045931       0.083694       2.028143                    0.999383      27.539366      77.444867       0.629864       0.412747      -1.074133       0.015583       0.010746       0.036789       0.041373      -0.000693      -0.019331      -0.005697       0.038825      -0.014172      -0.021496      -0.010551       0.032047             12.109800       8.885939      -1.647860       4.981917      12.994902       3.020198      14.448560           0.002731
           90              C       1.694577      13.201778       5.850399       0.587732      23.457137 0.25827881E+03  0.54112328E+04                                 7.610924                            5.755583      -0.165652       1.996887                    0.999304      22.944545      65.385544       0.607823       0.480974      -1.011306      -0.001780      -0.031703      -0.042760       0.053261       0.036604      -0.054162      -0.074525      -0.055448      -0.066082      -0.084909      -0.032063       0.116971              8.759521       7.803729      -1.354235       2.126377       9.214862       2.787513       9.259972          -0.000461
           91              C       3.231586      13.022336       7.814443      -0.152806      38.206073 0.46647353E+03  0.11219624E+05                                10.000863                            7.312130      -0.082372       1.935787                    0.999392      30.680206      90.736171       0.592465       0.429825      -1.050342       0.004141       0.026661       0.000939       0.026997       0.004302      -0.037588       0.003984      -0.007535      -0.030311      -0.043081       0.009455       0.033626             11.867645       9.500020      -2.081830       5.806727      10.689662       1.274525      15.413253           0.001816
           92              C      -1.006495       6.647886       8.687148      -0.053576      31.564155 0.43558712E+03  0.10330891E+05                                 9.119418                            7.175826      -0.535819       1.842014                    0.997125      28.632432      84.946212       0.582564       0.443302      -1.039033       0.011124       0.053692       0.028596       0.061841       0.002328       0.021816       0.016167       0.013151      -0.028206      -0.029290       0.000192       0.029098             10.996407      11.921488       0.153210       1.724297       9.171180      -4.165912      11.896553          -0.000299
           93              C       0.180211       7.389862       9.333571      -0.284934      30.244429 0.45398582E+03  0.10856210E+05                                 8.599994                            7.120693      -0.263261       1.897051                    0.997509      30.829076      91.207867       0.611556       0.418826      -1.056123      -0.030651      -0.058588      -0.004852       0.066299       0.008093       0.016055       0.024869       0.011426      -0.037211      -0.033145       0.000268       0.032877              9.830678      12.349732      -1.168527       3.339102       7.944567      -2.086559       9.197735          -0.000180
           94              C       5.495966       5.692288      11.581090       0.104068      26.766427 0.34175042E+03  0.76434038E+04                                 8.086984                            6.377556      -0.112208       1.983723                    0.999191      26.552779      76.992945       0.613617       0.446304      -1.035238       0.027601      -0.045964      -0.003012       0.053699      -0.015465       0.035538       0.020657       0.031289       0.026195      -0.048586       0.002838       0.045748              9.033003       7.937320       1.301322      -4.139583       9.591414      -0.649001       9.570274          -0.002539
           95              C       6.197505       6.457051      10.695417      -0.208883      32.267219 0.45332456E+03  0.10803455E+05                                 8.862341                            7.136362       0.091266       2.006519                    0.998396      30.041273      87.846238       0.610066       0.421285      -1.057799       0.007137       0.000571       0.013636       0.015401       0.006260       0.007260      -0.002648      -0.017073       0.014727      -0.015906       0.007653       0.008254              9.844779       9.178955       1.355801      -5.104512       9.252943      -1.455931      11.102440           0.003130
           96              C      -1.751222       5.831853       9.703835       0.137567      31.110527 0.41283473E+03  0.95719901E+04                                 8.816242                            6.914574      -0.239425       1.945065                    0.999281      26.118412      74.337670       0.608267       0.434296      -1.054071       0.012461       0.011244      -0.009130       0.019106       0.013440       0.006442      -0.007581       0.015773       0.024566      -0.022776       0.009646       0.013130             10.163548       8.625257       1.870021      -4.223617      11.235282      -3.142539      10.630104          -0.005592
           97              C      -1.734644       4.447589       9.708324      -0.188615      31.143846 0.43485942E+03  0.10216552E+05                                 8.580859                            6.952761       0.283515       2.075178                    0.999088      29.128109      83.506647       0.625394       0.416866      -1.064709      -0.002179      -0.020589       0.012250       0.024057      -0.007592       0.005451       0.008825      -0.012904       0.008244      -0.015712       0.002623       0.013089              9.416884       8.210614       1.277010      -3.674902      11.657880      -1.695031       8.382159           0.002962
           98              C       6.208225       3.765426      10.654516       0.106124      25.544388 0.32064795E+03  0.70080516E+04                                 7.641755                            6.050347       0.177815       2.081526                    0.999736      25.558316      71.577959       0.654597       0.428118      -1.053527      -0.008215       0.034445       0.017363       0.039439      -0.014285       0.037316       0.028570       0.013042      -0.024962      -0.055822       0.014864       0.040958              8.440418       7.570468       0.848978      -3.470636      10.223395      -0.791473       7.527390          -0.002150
           99              C       1.048529       6.474140      10.144427       0.185448      29.350174 0.37602052E+03  0.85047156E+04                                 8.468820                            6.586174      -0.090518       1.997316                    0.999167      25.212879      70.536898       0.625996       0.432600      -1.056651      -0.025942       0.017996      -0.024020       0.039672      -0.006442       0.022166      -0.007310      -0.020814      -0.025534      -0.029547       0.005070       0.024476              9.794262      11.027495      -4.603586       2.756760       7.825737      -1.887037      10.529555          -0.004322
          100              C       1.928743       5.610400       9.539735      -0.209815      30.981237 0.43675358E+03  0.10255120E+05                                 8.470665                            6.915571       0.397860       2.104840                    0.999731      29.266983      83.425580       0.635259       0.410630      -1.070509      -0.004693      -0.020116      -0.001722       0.020728       0.000309       0.005557      -0.002129      -0.005155       0.068275      -0.014844      -0.008868       0.023712              9.294946      10.366705      -4.673687       0.988655       8.520018      -1.272164       8.998114           0.003024
          101              C       2.669182       4.749792      10.317339       0.091749      25.926134 0.34438974E+03  0.76835707E+04                                 7.755292                            6.302012       0.051484       2.028340                    0.999716      26.488922      75.625112       0.634825       0.432454      -1.048004      -0.031051       0.000002       0.045161       0.054806       0.021189      -0.016462       0.027969      -0.007822      -0.020392      -0.044263       0.013032       0.031231              8.483467       8.365203      -3.692351       1.087543       8.010421      -0.784540       9.074778          -0.001990
          102              C       1.750826       5.545601      12.265089       0.130018      25.049004 0.32313461E+03  0.70903349E+04                                 7.601883                            6.119152       0.059523       2.049470                    0.999263      25.552068      72.175672       0.642381       0.434541      -1.047498       0.032265       0.003412      -0.027405       0.042470       0.030876      -0.012611       0.034926       0.013808      -0.016534      -0.054791       0.015106       0.039686              8.287366       8.010024      -3.064866       0.973470       6.863818      -0.426842       9.988255          -0.001552
          103              C       0.976347       6.438110      11.522732      -0.194694      30.978162 0.44562253E+03  0.10519941E+05                                 8.544417                            7.048842       0.203537       2.044461                    0.999359      29.299734      83.844776       0.620526       0.418119      -1.065293       0.013884       0.000415       0.025034       0.028629      -0.012749      -0.009002       0.019021      -0.005079       0.010129      -0.018191      -0.010197       0.028388              9.257253       9.111882      -3.310480       2.297415       7.263510      -1.201859      11.396365           0.002885
          104              C       3.942931       5.341949      15.194279       0.609042      24.854695 0.26851922E+03  0.56925038E+04                                 7.994777                            5.924843      -0.438055       1.904306                    0.998750      23.298074      67.238599       0.589344       0.490241      -1.004412      -0.012995      -0.025593      -0.042243       0.051072      -0.062652       0.040836      -0.078286      -0.038793       0.071817      -0.081332      -0.046319       0.127651              9.337150       9.182744       2.718856      -0.211045       8.070321       3.029530      10.758385          -0.001807
          105              C       4.821530       6.328878      15.927490      -0.005514      39.997070 0.44784435E+03  0.10553602E+05                                10.174476                            7.071515      -0.219565       1.935028                    0.998598      27.454397      77.723170       0.620731       0.418725      -1.068130       0.014051       0.024596       0.024941       0.037742      -0.024047      -0.034694       0.014897       0.054794      -0.010430      -0.034959      -0.025496       0.060456             12.540548       9.230222       3.486297       5.142705      13.688629      -0.132973      14.702792           0.003800
          106              C       0.567719       6.664975       1.203399      -0.035744      39.055554 0.45105930E+03  0.10627022E+05                                 9.947082                            7.046016       0.083671       2.028131                    0.999383      27.539739      77.446409       0.629859       0.412748      -1.074132      -0.015584       0.010748      -0.036788       0.041373       0.000693      -0.019326       0.005695       0.038833      -0.014163      -0.021495      -0.010550       0.032045             12.110021       8.886102       1.647937       4.982030      12.995126      -3.020201      14.448834           0.002738
          107              C       1.175923       6.081078       2.462661       0.587739      23.457317 0.25828090E+03  0.54112911E+04                                 7.610975                            5.755614      -0.165644       1.996887                    0.999304      22.944684      65.386173       0.607820       0.480975      -1.011305       0.001781      -0.031700       0.042765       0.053262      -0.036604      -0.054154       0.074511      -0.055440      -0.066084      -0.084895      -0.032060       0.116955              8.759587       7.803787       1.354250       2.126412       9.214900      -2.787525       9.260074          -0.000449
          108              C       8.325315       5.901636       0.498617      -0.152822      38.207408 0.46649055E+03  0.11220148E+05                                10.001097                            7.312264      -0.082435       1.935757                    0.999392      30.680980      90.739226       0.592459       0.429825      -1.050341      -0.004144       0.026666      -0.000941       0.027003      -0.004295      -0.037584      -0.003986      -0.007545      -0.030315      -0.043078       0.009461       0.033618             11.867961       9.500276       2.081917       5.806935      10.689907      -1.274489      15.413700           0.001813
          109              C       0.931596      13.768586      16.252032      -0.053569      31.563950 0.43558426E+03  0.10330818E+05                                 9.119410                            7.175830      -0.535823       1.842014                    0.997125      28.632464      84.946610       0.582559       0.443306      -1.039030      -0.011120       0.053693      -0.028598       0.061842      -0.002330       0.021820      -0.016170       0.013148      -0.028222      -0.029295       0.000193       0.029102             10.996377      11.921464      -0.153235       1.724226       9.171154       4.165874      11.896514          -0.000295
          110              C      -0.255109       0.269162      15.605609      -0.284942      30.244217 0.45398375E+03  0.10856141E+05                                 8.599937                            7.120669      -0.263242       1.897061                    0.997508      30.828895      91.207044       0.611559       0.418825      -1.056124       0.030654      -0.058584       0.004853       0.066297      -0.008088       0.016058      -0.024867       0.011421      -0.037216      -0.033144       0.000271       0.032873              9.830582      12.349651       1.168449       3.339016       7.944486       2.086498       9.197610          -0.000181
          111              C       3.115536      12.812988      13.358090       0.104036      26.767140 0.34175997E+03  0.76436927E+04                                 8.087223                            6.377714      -0.112262       1.983710                    0.999190      26.553262      76.995451       0.613598       0.446314      -1.035229      -0.027601      -0.045959       0.003021       0.053696       0.015447       0.035521      -0.020659       0.031264       0.026192      -0.048563       0.002837       0.045726              9.033283       7.937517      -1.301429      -4.139697       9.591827       0.649087       9.570505          -0.002557
          112              C       2.413997      13.577751      14.243763      -0.208913      32.268158 0.45333878E+03  0.10803923E+05                                 8.862546                            7.136477       0.091155       2.006477                    0.998395      30.042271      87.850861       0.610058       0.421285      -1.057795      -0.007129       0.000559      -0.013639       0.015400      -0.006277       0.007253       0.002645      -0.017083       0.014763      -0.015918       0.007661       0.008257              9.845012       9.179065      -1.355826      -5.104576       9.253381       1.455938      11.102589           0.003127
          113              C       1.676323      12.952553      15.235345       0.137537      31.111164 0.41284377E+03  0.95722516E+04                                 8.816333                            6.914625      -0.239373       1.945076                    0.999281      26.118801      74.338967       0.608268       0.434293      -1.054073      -0.012456       0.011243       0.009134       0.019105      -0.013444       0.006427       0.007583       0.015759       0.024564      -0.022772       0.009661       0.013111             10.163657       8.625323      -1.869989      -4.223675      11.235451       3.142499      10.630198          -0.005641
          114              C       1.659746      11.568289      15.230856      -0.188615      31.144390 0.43486642E+03  0.10216775E+05                                 8.580988                            6.952828       0.283470       2.075159                    0.999088      29.128485      83.508434       0.625388       0.416868      -1.064706       0.002189      -0.020591      -0.012244       0.024056       0.007592       0.005451      -0.008828      -0.012910       0.008222      -0.015713       0.002620       0.013093              9.417043       8.210727      -1.277014      -3.674983      11.658113       1.695039       8.382289           0.002961
          115              C       2.403277      10.886126      14.284664       0.106130      25.545135 0.32065751E+03  0.70083385E+04                                 7.641998                            6.050505       0.177628       2.081466                    0.999736      25.558822      71.580639       0.654575       0.428127      -1.053517       0.008217       0.034441      -0.017353       0.039431       0.014287       0.037317      -0.028581       0.013043      -0.024960      -0.055830       0.014869       0.040962              8.440702       7.570683      -0.849016      -3.470757      10.223806       0.791503       7.527615          -0.002197
          116              C      -1.123428      13.594840      14.794753       0.185471      29.349499 0.37601234E+03  0.85044895E+04                                 8.468727                            6.586137      -0.090511       1.997324                    0.999167      25.212520      70.535862       0.625993       0.432604      -1.056647       0.025944       0.017995       0.024022       0.039673       0.006428       0.022162       0.007304      -0.020820      -0.025551      -0.029546       0.005084       0.024462              9.794113      11.027363       4.603488       2.756656       7.825609       1.886942      10.529368          -0.004257
          117              C      -2.003642      12.731100      15.399445      -0.209812      30.980552 0.43674322E+03  0.10254811E+05                                 8.470553                            6.915501       0.397888       2.104860                    0.999731      29.266466      83.423690       0.635261       0.410632      -1.070509       0.004698      -0.020119       0.001729       0.020732      -0.000312       0.005555       0.002128      -0.005154       0.068228      -0.014836      -0.008860       0.023696              9.294807      10.366585       4.673613       0.988603       8.519891       1.272100       8.997944           0.003007
          118              C       5.942320      11.870492      14.621841       0.091802      25.924598 0.34436490E+03  0.76828568E+04                                 7.754929                            6.301736       0.051594       2.028386                    0.999717      26.487713      75.620194       0.634848       0.432447      -1.048011       0.031049      -0.000002      -0.045154       0.054799      -0.021219      -0.016471      -0.027973      -0.007810      -0.020431      -0.044290       0.013046       0.031245              8.483053       8.364818       3.692162       1.087449       8.010029       0.784458       9.074313          -0.001952
          119              C      -1.825725      12.666301      12.674091       0.130045      25.047239 0.32310792E+03  0.70895677E+04                                 7.601428                            6.118831       0.059869       2.049592                    0.999265      25.550738      72.169819       0.642412       0.434531      -1.047509      -0.032254       0.003411       0.027407       0.042463      -0.030887      -0.012610      -0.034915       0.013795      -0.016565      -0.054787       0.015094       0.039693              8.286841       8.009526       3.064630       0.973364       6.863391       0.426790       9.987606          -0.001491
          120              C      -1.051245      13.558810      13.416448      -0.194709      30.977850 0.44562053E+03  0.10519874E+05                                 8.544372                            7.048852       0.203531       2.044467                    0.999359      29.299432      83.843609       0.620523       0.418122      -1.065292      -0.013881       0.000414      -0.025035       0.028629       0.012748      -0.009000      -0.019017      -0.005093       0.010110      -0.018184      -0.010199       0.028383              9.257169       9.111813       3.310388       2.297378       7.263413       1.201804      11.396281           0.002866
          121              N       0.284742       9.874275       5.051348      -0.219172      33.685149 0.50535288E+03  0.12142204E+05                                 8.718379                            7.304763      -0.038762       2.009505                    0.999136      27.916873      77.038466       0.643805       0.395958      -1.094919      -0.079023      -0.081000       0.081958       0.139724      -0.030299       0.028966       0.066202      -0.008893      -0.039765      -0.087726       0.021071       0.066655              9.439455       8.828901       0.181393      -3.520836      10.951588       0.604721       8.537876           0.039465
          122              N       3.129380       9.537893       4.968882      -0.223234      34.435070 0.53208884E+03  0.12951551E+05                                 8.884527                            7.537216      -0.049663       2.007744                    0.998818      28.129167      78.151552       0.628492       0.400377      -1.091791       0.071697      -0.090360       0.079485       0.140083       0.025987      -0.026694       0.061518       0.001281       0.051902      -0.078405       0.011154       0.067251              9.536889       9.316254      -3.429470      -0.106958       8.319033       0.483448      10.975381           0.041557
          123              N       2.585759       2.753575       3.261712      -0.219204      33.684345 0.50533927E+03  0.12141753E+05                                 8.718141                            7.304597      -0.038075       2.009724                    0.999138      27.916486      77.036121       0.643824       0.395950      -1.094928       0.079031      -0.080981      -0.081959       0.139718       0.030280       0.029006      -0.066173      -0.008932      -0.039818      -0.087716       0.021085       0.066631              9.439177       8.828636      -0.181383      -3.520695      10.951273      -0.604704       8.537623           0.039439
          124              N      -0.258880       2.417193       3.344178      -0.223222      34.435178 0.53209079E+03  0.12951656E+05                                 8.884700                            7.537351      -0.050264       2.007566                    0.998816      28.129125      78.152521       0.628469       0.400390      -1.091778      -0.071689      -0.090349      -0.079495       0.140078      -0.025942      -0.026719      -0.061532       0.001250       0.051842      -0.078397       0.011128       0.067268              9.537083       9.316427       3.429566      -0.106928       8.319242      -0.483435      10.975579           0.041618
          125              N       5.456259       4.367125      11.574772      -0.219167      33.682773 0.50531223E+03  0.12140939E+05                                 8.717905                            7.304434      -0.038468       2.009622                    0.999137      27.915603      77.033122       0.643827       0.395954      -1.094926       0.079025       0.080975      -0.081978       0.139722      -0.030234       0.029023       0.066187      -0.008920      -0.039976      -0.087726       0.021097       0.066629              9.438904       8.828420       0.181401      -3.520548      10.950947       0.604658       8.537346           0.039449
          126              N       2.611621       4.703507      11.657238      -0.223200      34.435206 0.53208733E+03  0.12951524E+05                                 8.884561                            7.537199      -0.049651       2.007745                    0.998818      28.129292      78.152303       0.628492       0.400376      -1.091790      -0.071702       0.090354      -0.079503       0.140092       0.025952      -0.026758       0.061543       0.001206       0.051800      -0.078427       0.011142       0.067284              9.536947       9.316240      -3.429517      -0.106990       8.319106       0.483452      10.975495           0.041578
          127              N       3.155242      11.487825      13.364408      -0.219146      33.682448 0.50530415E+03  0.12140704E+05                                 8.717848                            7.304362      -0.038617       2.009573                    0.999137      27.915461      77.032760       0.643831       0.395952      -1.094926      -0.079010       0.080978       0.081959       0.139705       0.030265       0.028980      -0.066183      -0.008916      -0.039862      -0.087706       0.021071       0.066635              9.438846       8.828300      -0.181384      -3.520507      10.950974      -0.604669       8.537263           0.039463
          128              N       5.999881      11.824207      13.281942      -0.223193      34.433316 0.53205393E+03  0.12950473E+05                                 8.884179                            7.536927      -0.049592       2.007778                    0.998818      28.128282      78.148099       0.628510       0.400373      -1.091795       0.071696       0.090344       0.079489       0.140075      -0.025965      -0.026723      -0.061517       0.001244       0.051849      -0.078401       0.011146       0.067255              9.536497       9.315808       3.429277      -0.107017       8.318677      -0.483449      10.975007           0.041570
          129              O       1.614440       2.311094       5.885979      -0.576579      44.874823 0.61943640E+03  0.15521645E+05                                10.217747                            7.815468      -0.133264       1.977857                    0.996200      29.498311      80.749753       0.661029       0.369781      -1.123752      -0.026789      -0.038821       0.009311       0.048077       0.039753      -0.000649      -0.002196      -0.038772       0.155486      -0.070145       0.018169       0.051976             12.104695       6.950653       0.138570      -1.561316       9.879051      -6.021493      19.484380           0.040041
          130              O      -0.059019       2.077535       7.349743      -0.577410      32.567346 0.50106377E+03  0.11812555E+05                                 7.927778                            6.810746       0.714798       2.244317                    0.999499      28.336810      73.305060       0.748389       0.347158      -1.150771       0.001108      -0.041782      -0.000288       0.041797       0.041209      -0.023045       0.111667       0.128374      -0.054297      -0.159066       0.070162       0.088904              8.552623      11.516620      -2.777117      -2.656985       6.653673       1.217463       7.487576           0.019877
          131              O       5.156822       0.602411      11.127197      -0.569508      33.979732 0.54470954E+03  0.13129209E+05                                 8.278076                            7.226168       0.641956       2.239676                    0.998220      28.130997      73.891014       0.706887       0.359486      -1.139319      -0.011143      -0.019251      -0.036850       0.043043      -0.004388      -0.036766      -0.099651       0.042848      -0.274516      -0.154110       0.061962       0.092149              8.890077      10.635720      -2.190441       2.810541       8.706193      -1.352838       7.328317           0.010664
          132              O       3.388760       1.938824      11.349987      -0.582725      42.215462 0.60259110E+03  0.14957937E+05                                 9.704066                            7.657736       0.157452       2.073590                    0.997708      29.089635      78.604593       0.676157       0.364930      -1.130323       0.022621      -0.024539      -0.035972       0.049070       0.004438      -0.038351       0.012647      -0.086313      -0.041966      -0.066072       0.013401       0.052671             11.181806       7.160882      -1.954554      -0.711035      16.484126       5.168987       9.900410           0.032710
          133              O       1.256061       9.431794       2.427081      -0.576508      44.872870 0.61940227E+03  0.15520594E+05                                10.217536                            7.815313      -0.133272       1.977876                    0.996198      29.497320      80.746840       0.661027       0.369787      -1.123746       0.026772      -0.038802      -0.009330       0.048056      -0.039745      -0.000649       0.002242      -0.038671       0.155423      -0.070106       0.018145       0.051961             12.104436       6.950519      -0.138584      -1.561322       9.878826       6.021347      19.483963           0.040082
          134              O       2.929520       9.198235       0.963317      -0.577308      32.566840 0.50105331E+03  0.11812244E+05                                 7.927672                            6.810650       0.715012       2.244384                    0.999500      28.336667      73.304435       0.748399       0.347156      -1.150773      -0.001113      -0.041797       0.000280       0.041813      -0.041198      -0.023040      -0.111648       0.128400      -0.054179      -0.159048       0.070163       0.088884              8.552516      11.516486       2.777098      -2.656956       6.653593      -1.217457       7.487470           0.019797
          135              O       3.454679       7.723111      13.811983      -0.569479      33.978418 0.54468347E+03  0.13128394E+05                                 8.277765                            7.225914       0.641886       2.239647                    0.998221      28.130753      73.889312       0.706913       0.359478      -1.139328       0.011130      -0.019275       0.036882       0.043078       0.004414      -0.036791       0.099668       0.042884      -0.274475      -0.154130       0.061981       0.092149              8.889734      10.635294       2.190300       2.810436       8.705859       1.352786       7.328049           0.010661
          136              O       5.222741       9.059524      13.589193      -0.582744      42.211018 0.60251998E+03  0.14955642E+05                                 9.703101                            7.657066       0.158027       2.073772                    0.997711      29.088820      78.599499       0.676220       0.364909      -1.130346      -0.022631      -0.024531       0.036020       0.049106      -0.004419      -0.038300      -0.012598      -0.086351      -0.041717      -0.066023       0.013389       0.052634             11.180589       7.160246       1.954350      -0.710998      16.482162      -5.168300       9.899359           0.032677
          137              O       4.126561      11.930306      10.740141      -0.576475      44.865373 0.61928754E+03  0.15516920E+05                                10.216195                            7.814434      -0.133006       1.977982                    0.996200      29.495274      80.737796       0.661087       0.369772      -1.123763       0.026790       0.038810      -0.009301       0.048067       0.039693      -0.000680      -0.002208      -0.038782       0.155358      -0.070072       0.018135       0.051937             12.102687       6.949694       0.138621      -1.561155       9.877455      -6.020270      19.480912           0.040077
          138              O       5.800020      12.163865       9.276377      -0.577341      32.564395 0.50100849E+03  0.11810900E+05                                 7.927214                            6.810299       0.715045       2.244405                    0.999500      28.335906      73.301119       0.748427       0.347151      -1.150779      -0.001108       0.041795       0.000287       0.041811       0.041205      -0.023066       0.111608       0.128351      -0.054278      -0.159008       0.070145       0.088862              8.551995      11.515761      -2.776899      -2.656703       6.653222       1.217357       7.487001           0.019857
          139              O       0.584179      13.638989       5.498923      -0.569506      33.981188 0.54473970E+03  0.13130121E+05                                 8.278291                            7.226354       0.641521       2.239513                    0.998221      28.131776      73.893642       0.706880       0.359485      -1.139320       0.011131       0.019272       0.036896       0.043088      -0.004420      -0.036815      -0.099688       0.042928      -0.274432      -0.154150       0.061983       0.092166              8.890307      10.635934      -2.190455       2.810598       8.706517      -1.352867       7.328469           0.010665
          140              O       2.352241      12.302576       5.276133      -0.582788      42.215990 0.60260295E+03  0.14958251E+05                                 9.703939                            7.657650       0.157996       2.073733                    0.997712      29.090489      78.606042       0.676185       0.364914      -1.130339      -0.022631       0.024524       0.036061       0.049132       0.004416      -0.038275       0.012548      -0.086379      -0.041624      -0.065999       0.013386       0.052613             11.181645       7.160814      -1.954505      -0.711019      16.483901       5.168899       9.900222           0.032657
          141              O       4.484940       4.809606      14.199039      -0.576496      44.870031 0.61935821E+03  0.15519203E+05                                10.217122                            7.815052      -0.133163       1.977928                    0.996199      29.496292      80.743084       0.661036       0.369788      -1.123745      -0.026807       0.038835       0.009267       0.048090      -0.039620      -0.000704       0.002170      -0.038870       0.155304      -0.070017       0.018100       0.051916             12.103900       6.950281      -0.138569      -1.561191       9.878406       6.021028      19.483014           0.040050
          142              O       2.811481       5.043165      15.662803      -0.577415      32.566935 0.50105654E+03  0.11812324E+05                                 7.927641                            6.810641       0.714900       2.244343                    0.999500      28.336965      73.304922       0.748406       0.347153      -1.150777       0.001106       0.041813      -0.000292       0.041828      -0.041225      -0.023095      -0.111596       0.128322      -0.054415      -0.159006       0.070139       0.088867              8.552469      11.516412       2.777065      -2.656870       6.653557      -1.217418       7.487439           0.019811
          143              O       2.286322       6.518289       2.814137      -0.569514      33.980765 0.54473078E+03  0.13129842E+05                                 8.278190                            7.226267       0.641816       2.239610                    0.998222      28.131679      73.893027       0.706889       0.359482      -1.139323      -0.011134       0.019271      -0.036899       0.043091       0.004411      -0.036801       0.099668       0.042898      -0.274495      -0.154138       0.061981       0.092157              8.890200      10.635846       2.190444       2.810574       8.706359       1.352854       7.328395           0.010647
          144              O       0.518260       5.181876       3.036927      -0.582793      42.216627 0.60261225E+03  0.14958556E+05                                 9.704100                            7.657757       0.157904       2.073712                    0.997710      29.090511      78.606566       0.676173       0.364919      -1.130334       0.022606       0.024536      -0.036044       0.049114      -0.004401      -0.038288      -0.012599      -0.086336      -0.041774      -0.066005       0.013368       0.052636             11.181851       7.160899       1.954527      -0.711019      16.484209      -5.169041       9.900447           0.032681

******************************************************
Auxiliary information for the entire system
The total spin magnetic moment of the unit cell is   11.944281
The total net atomic charge of the unit cell is   -0.000003
Accuracy of reproducing the electrostatic potential in the unit cell:
  The inner radius (bohr) =    5.0000
  The outer radius (bohr) =   12.0000
  Valid grid points have density less than (e/(bohr^3)) =    0.0001
  The number of valid grid points were=        25838
  The rms potential error without charges in kcal/mol is=     11.94137
  The rms potential error with partial charges in kcal/mol is=      1.78562
  The RRMSE value at monopole order=      0.14953
  The rms potential error with partial charges and cloud penetration in kcal/mol is=      1.77894
  The RRMSE value at monopole order with cloud penetration is=      0.14897
  The rms potential error with partial charges and atomic dipoles in kcal/mol is=      0.37675
  The RRMSE value at dipole order=      0.03155
  The rms potential error with partial charges, atomic dipoles and cloud penetration in kcal/mol is=      0.36712
  The RRMSE value at dipole order with cloud penetration=      0.03074

******************************************************
The electron densities and ab initio electrostatic potential were computed in VASP using the PBE functional and
projector augmented wave method. See the main text of the journal article for a description of computational details.
The atomic charges, dipoles, and quadrupoles were computed with the DDEC6 method as described in
(a) T. A. Manz and N. Gabaldon Limas, RSC Adv. 6 (2016) 47771-47801 DOI: 10.1039/c6ra04656h
(b) N. Gabaldon Limas and T. A. Manz, RSC Adv. 8 (2018) 2678-2707 DOI: 10.1039/c7ra11829e.
For each atom in the material, the electron cloud parameters were fit to the spherically averaged atom-in-material
electron density using radial positions for which this density was between 10^-4 and 10^-2 electrons per cubic bohr.
The polarizabilities, dispersion coefficients, and quantum Drude oscillator (QDO) parameters were fit using the MCLF method.
The magnetic structure of the system was optimized in VASP from the default ferromagnetic initial guess using spin polarization.
The atomic spin moments (ASMs) were computed on this optimized magnetic structure using the DDEC6 partition as inputs
to the method of T. A. Manz and D. S. Sholl, J. Chem. Theory Comput. 7 (2011) 4146-4164 DOI: 10.1021/ct200539n.
The RMSE and RRMSE were computed using a uniform grid with Ewald summation.
