# Supplementary material for: A collection of forcefield precursors for metal–organic frameworks
Source: RSC Adv. 2019 Nov 13;9(63):36492–507. doi: 10.1039/c9ra07327b (PMC9075174; doi:10.1039/c9ra07327b)
Supplement: RA-009-C9RA07327B-s5928 [file RA-009-C9RA07327B-s5928.xyz]

  108
jmolscript: load "" {1 1 1} spacegroup "x,y,z" unitcell [{      7.877300     0.000000     0.000000 }, {      0.000000    10.791000     0.000000 }, {      0.000000    -1.034872    19.680811 }]
Mn     4.568283     2.325466    19.368477     0.930769
Mn     5.063686     2.345755    15.153240     0.915262
Mn     0.629633     6.913226    10.152740     0.930616
Mn     1.125036     6.892937    14.367976     0.915295
Mn     3.309017     7.430662     0.312334     0.930721
Mn     2.813614     7.410373     4.527571     0.915287
Mn     7.247667     2.842902     9.528071     0.930700
Mn     6.752264     2.863191     5.312835     0.915262
H      0.966545     0.261175    11.778965     0.144097
H      7.718966    -0.182800    12.772846     0.158398
H      0.172513     0.503848    15.229012     0.134750
H      2.007136     1.522940    16.472839     0.112820
H      3.376999     0.615674    12.938165     0.104466
H      4.905195     8.977517    17.742251     0.144078
H      3.780316     9.421492    16.748370     0.158394
H      4.111163     8.734844    14.292205     0.134744
H      5.945786     7.715752    13.048378     0.112806
H      7.315649     8.623018    16.583051     0.104437
H      6.910755     9.494953     7.901846     0.144079
H      0.158334     9.938928     6.907965     0.158393
H      7.704787     9.252280     4.451799     0.134750
H      5.870164     8.233188     3.207972     0.112834
H      4.500301     9.140454     6.742646     0.104464
H      2.972105     0.778611     1.938560     0.144083
H      4.096984     0.334636     2.932441     0.158396
H      3.766137     1.021284     5.388606     0.134752
H      1.931514     2.040376     6.632433     0.112851
H      0.561651     1.133110     3.097760     0.104449
C      3.542422     4.940801    14.516566     0.591746
C      3.508549     4.869249    16.020967     0.011806
C      3.069784     5.689072    17.052635    -0.002252
C      2.425421     7.038171    17.171508     0.596179
C      1.112275     9.095216    12.302475     0.666223
C      0.790881    -0.253797    12.583911    -0.275650
C      1.035865     0.651849    14.918055    -0.092499
C      2.058338     1.208468    15.599011    -0.050299
C      2.813772     0.719618    13.670291     0.088464
C      7.481072     4.297891    15.004650     0.591752
C      7.447199     4.369443    13.500249     0.011782
C      7.008434     3.549620    12.468581    -0.002262
C      6.364071     2.200521    12.349709     0.596193
C      5.050925     0.143476    17.218742     0.666223
C      4.729531     9.492489    16.937306    -0.275637
C      4.974515     8.586843    14.603162    -0.092514
C      5.996988     8.030224    13.922206    -0.050284
C      6.752422     8.519074    15.850925     0.088456
C      4.334878     4.815327     5.164245     0.591734
C      4.368751     4.886879     3.659844     0.011803
C      4.807516     4.067056     2.628176    -0.002261
C      5.451879     2.717957     2.509303     0.596178
C      6.765025     0.660912     7.378336     0.666224
C      7.086419    10.009925     7.096900    -0.275638
C      6.841435     9.104279     4.762756    -0.092503
C      5.818962     8.547660     4.081800    -0.050303
C      5.063528     9.036510     6.010520     0.088461
C      0.396228     5.458237     4.676161     0.591745
C      0.430101     5.386685     6.180562     0.011779
C      0.868866     6.206508     7.212230    -0.002263
C      1.513229     7.555607     7.331102     0.596187
C      2.826375     9.612652     2.462069     0.666221
C      3.147769     0.263639     2.743505    -0.275644
C      2.902785     1.169285     5.077649    -0.092502
C      1.880312     1.725904     5.758605    -0.050298
C      1.124878     1.237054     3.829886     0.088458
N      4.040267     3.755915    16.589940    -0.176338
N      3.926046     3.885112    17.908948    -0.082123
N      3.356518     5.047469    18.213607    -0.253128
N      3.187943     1.243306    14.813353    -0.304612
N      1.524258     0.349842    13.684068     0.088366
N      0.101617     5.482777    12.931277    -0.176352
N     -0.012604     5.353580    11.612269    -0.082085
N      7.295168     4.191223    11.307610    -0.253129
N      7.126593     7.995386    14.707864    -0.304623
N      5.462908     8.888850    15.837149     0.088355
N      3.837033     6.000213     3.090871    -0.176333
N      3.951254     5.871016     1.771863    -0.082097
N      4.520782     4.708659     1.467204    -0.253158
N      4.689357     8.512822     4.867458    -0.304610
N      6.353042     9.406286     5.996743     0.088369
N      7.775683     4.273351     6.749534    -0.176340
N      0.012604     4.402548     8.068542    -0.082106
N      0.582132     5.564905     8.373201    -0.253115
N      0.750707     1.760742     4.972947    -0.304599
N      2.414392     0.867278     3.843662     0.088361
O      1.875585     8.458049    13.050739    -0.564842
O      0.510449     8.639232    11.308397    -0.561638
O      4.202540     4.033064    13.946019    -0.560846
O      2.937445     5.848252    13.922796    -0.548972
O      1.975627     7.625697    16.177036    -0.509735
O      2.388397     7.505086    18.347633    -0.560302
O      5.814235     0.780643    16.470477    -0.564835
O      4.449099     0.599460    18.212819    -0.561624
O      0.263890     5.205628    15.575197    -0.560861
O      6.876095     3.390440    15.598420    -0.548984
O      5.914277     1.612995    13.344180    -0.509750
O      6.327047     1.733606    11.173584    -0.560316
O      6.001715     1.298079     6.630072    -0.564868
O      7.366851     1.116896     8.372414    -0.561679
O      3.674760     5.723064     5.734792    -0.560853
O      4.939855     3.907876     5.758015    -0.548969
O      5.901673     2.130431     3.503775    -0.509716
O      5.488903     2.251042     1.333178    -0.560291
O      2.063065     8.975485     3.210334    -0.564850
O      3.428201     9.156668     1.467992    -0.561648
O      7.613410     4.550500     4.105614    -0.560863
O      1.001205     6.365688     4.082391    -0.548983
O      1.963023     8.143133     6.336631    -0.509743
O      1.550253     8.022522     8.507227    -0.560291

The following XYZ coordinates are in angstroms. Other properties are in atomic units.
The sperically averaged electron density of each atom fit to a function of the form exp(a - br)
eigen_1, eigen_2 and eigen_3 are the three eigenvalues of traceless quadrupole moment tensor
  atom number  atomic symbol              X              Y              Z     net charge C6 coefficient C8 coefficient C10 coefficient fluctuating dipole atomic polarizability isotropic forcefield polarizability              a              b squared Pearson coefficient          <r^3>          <r^4>         wp_QDO          m_QDO          q_QDO       dipole_x       dipole_y       dipole_z         dipole            Qxy            Qxz            Qyz     Q(x^2-y^2)  Q(3z^2 - R^2)        eigen_1        eigen_2        eigen_3 static polarizability      alpha(xx)      alpha(xy)      alpha(xz)      alpha(yy)      alpha(yz)      alpha(zz) atomic spin moment
            1             Mn       4.568283       2.325466      19.368477       0.930769     189.593555 0.39793370E+04  0.15190803E+06                                25.561671                           19.883162       0.304433       1.871730                    0.999399      55.530623     162.488064       0.430670       0.372556      -1.172150       0.033537      -0.118506      -0.006089       0.123311       0.119285      -0.146802      -0.029211       0.499459      -0.602277      -0.237443      -0.176136       0.413580             30.906956      14.670403      -3.305490       4.051476      26.442375       3.354261      51.608089           4.762075
            2             Mn       5.063686       2.345755      15.153240       0.915262     129.163131 0.28594938E+04  0.10201423E+06                                21.863902                           18.368005       0.324648       1.866227                    0.999458      57.094538     169.573306       0.388033       0.442452      -1.106197       0.091947      -0.025026      -0.029716       0.099818      -0.048644       0.046583      -0.028440      -0.046185       0.087653      -0.075433      -0.009728       0.085161             25.349056      29.816825       2.427444      -4.167674      27.276211      -0.436260      18.954133           4.647710
            3             Mn       0.629633       6.913226      10.152740       0.930616     189.531250 0.39778833E+04  0.15183953E+06                                25.557917                           19.880915       0.304138       1.871729                    0.999398      55.517236     162.444960       0.430647       0.372608      -1.172102       0.033506       0.118511       0.006069       0.123306      -0.119594       0.147153      -0.029320       0.500629      -0.602978      -0.237787      -0.176683       0.414470             30.902042      14.668535       3.304772      -4.050720      26.438108       3.353525      51.599482           4.762188
            4             Mn       1.125036       6.892937      14.367976       0.915295     129.164351 0.28595382E+04  0.10201582E+06                                21.863710                           18.367905       0.324684       1.866244                    0.999458      57.093673     169.568633       0.388043       0.442440      -1.106208       0.091943       0.025028       0.029705       0.099811       0.048649      -0.046590      -0.028441      -0.046181       0.087709      -0.075446      -0.009727       0.085173             25.348767      29.816380      -2.427163       4.167463      27.276262      -0.436373      18.953659           4.647659
            5             Mn       3.309017       7.430662       0.312334       0.930721     189.544394 0.39781808E+04  0.15185336E+06                                25.558449                           19.881151       0.304305       1.871753                    0.999399      55.520759     162.455296       0.430662       0.372589      -1.172120      -0.033522       0.118511       0.006079       0.123311       0.119481      -0.147048      -0.029277       0.500227      -0.602797      -0.237695      -0.176481       0.414176             30.902513      14.668730      -3.305089       4.050728      26.439413       3.353850      51.599397           4.762005
            6             Mn       2.813614       7.410373       4.527571       0.915287     129.163382 0.28595045E+04  0.10201448E+06                                21.863747                           18.367903       0.324657       1.866236                    0.999458      57.093722     169.569486       0.388039       0.442445      -1.106204      -0.091945       0.025027       0.029705       0.099813      -0.048651       0.046583      -0.028443      -0.046185       0.087718      -0.075445      -0.009726       0.085171             25.348842      29.816491       2.427250      -4.167571      27.276263      -0.436137      18.953772           4.647656
            7             Mn       7.247667       2.842902       9.528071       0.930700     189.537243 0.39779912E+04  0.15184424E+06                                25.557877                           19.880719       0.304312       1.871758                    0.999399      55.519487     162.450311       0.430665       0.372590      -1.172119      -0.033531      -0.118508      -0.006080       0.123311      -0.119582       0.147134      -0.029324       0.500517      -0.602749      -0.237712      -0.176665       0.414377             30.902194      14.668467       3.304748      -4.050740      26.438072       3.353797      51.600043           4.761412
            8             Mn       6.752264       2.863191       5.312835       0.915262     129.163385 0.28595154E+04  0.10201506E+06                                21.863826                           18.368003       0.324625       1.866223                    0.999458      57.094048     169.571174       0.388036       0.442448      -1.106200      -0.091946      -0.025028      -0.029704       0.099814       0.048646      -0.046580      -0.028441      -0.046187       0.087696      -0.075438      -0.009725       0.085164             25.348901      29.816528      -2.427226       4.167566      27.276176      -0.436482      18.953998           4.647675
            9              H       0.966545       0.261175      11.778965       0.144097       1.094072 0.84988006E+01  0.84564529E+02                                 1.764202                            1.711749      -0.849116       2.488504                    0.998853       3.369146       9.444025       0.476126       1.292868      -0.708302       0.005608       0.013105      -0.026428       0.030027       0.006748      -0.004431      -0.004464       0.000119       0.021941      -0.010406      -0.001432       0.011837              1.780592       1.483486       0.025789      -0.028537       1.774600      -0.352295       2.083690           0.000542
           10              H       7.718966      -0.182800      12.772846       0.158398       0.977015 0.75058504E+01  0.73811389E+02                                 1.743182                            1.690110      -1.338166       2.270171                    0.992722       3.677826      10.915798       0.436437       1.427123      -0.677812      -0.031187       0.001326       0.005087       0.031627       0.003426       0.000594       0.004718       0.013332       0.012233      -0.010872       0.003819       0.007053              1.771646       2.258207      -0.124064      -0.110006       1.593547       0.021378       1.463185           0.000613
           11              H       0.172513       0.503848      15.229012       0.134750       0.989839 0.68306017E+01  0.65514259E+02                                 1.734012                            1.598591      -1.302275       2.275102                    0.994666       3.666301      10.697250       0.455179       1.402966      -0.681670      -0.037970       0.000649       0.021043       0.043416       0.005636      -0.002979       0.013732       0.019615       0.035058      -0.022859       0.005439       0.017421              1.805405       2.496157       0.164742      -0.339563       1.462356      -0.053923       1.457700          -0.000199
           12              H       2.007136       1.522940      16.472839       0.112820       1.165844 0.86755053E+01  0.86473902E+02                                 1.803766                            1.708363      -0.874937       2.466717                    0.998995       3.411155       9.464591       0.487101       1.261527      -0.715085      -0.011086       0.016608       0.042482       0.046941       0.004430      -0.011554       0.011410       0.025163       0.031669      -0.024082       0.002543       0.021539              1.815135       1.521568       0.016104       0.063048       1.637900       0.368867       2.285935           0.000025
           13              H       3.376999       0.615674      12.938165       0.104466       1.193693 0.89226395E+01  0.89529832E+02                                 1.824985                            1.724687      -0.968866       2.417495                    0.998507       3.482231       9.681875       0.488285       1.250139      -0.716981       0.035155      -0.004625      -0.039917       0.053391       0.006951      -0.006544       0.011851       0.014719       0.044832      -0.022436       0.002516       0.019920              1.838421       2.068584       0.019215      -0.499132       1.484094       0.059934       1.962585          -0.000103
           14              H       4.905195       8.977517      17.742251       0.144078       1.094043 0.84985236E+01  0.84561216E+02                                 1.764190                            1.711738      -0.849104       2.488516                    0.998853       3.369107       9.443933       0.476119       1.292893      -0.708298       0.005608      -0.013107       0.026430       0.030029      -0.006747       0.004429      -0.004461       0.000118       0.021945      -0.010405      -0.001429       0.011835              1.780578       1.483475      -0.025790       0.028537       1.774594      -0.352293       2.083666           0.000594
           15              H       3.780316       9.421492      16.748370       0.158394       0.976997 0.75056655E+01  0.73809093E+02                                 1.743160                            1.690089      -1.338129       2.270188                    0.992722       3.677796      10.915663       0.436440       1.427122      -0.677813      -0.031187      -0.001327      -0.005088       0.031627      -0.003427      -0.000595       0.004719       0.013332       0.012234      -0.010872       0.003819       0.007054              1.771624       2.258177       0.124064       0.110007       1.593528       0.021380       1.463166           0.000628
           16              H       4.111163       8.734844      14.292205       0.134744       0.989861 0.68307848E+01  0.65516373E+02                                 1.734029                            1.598605      -1.302296       2.275089                    0.994666       3.666332      10.697326       0.455181       1.402953      -0.681673      -0.037969      -0.000650      -0.021044       0.043416      -0.005636       0.002979       0.013733       0.019613       0.035060      -0.022860       0.005438       0.017422              1.805422       2.496182      -0.164743       0.339568       1.462369      -0.053924       1.457714          -0.000207
           17              H       5.945786       7.715752      13.048378       0.112806       1.165782 0.86748651E+01  0.86465466E+02                                 1.803672                            1.708277      -0.874915       2.466734                    0.998995       3.410988       9.463851       0.487125       1.261494      -0.715093      -0.011086      -0.016609      -0.042486       0.046945      -0.004429       0.011555       0.011412       0.025164       0.031684      -0.024085       0.002541       0.021543              1.815040       1.521494      -0.016101      -0.063040       1.637818       0.368838       2.285807          -0.000027
           18              H       7.315649       8.623018      16.583051       0.104437       1.193734 0.89230531E+01  0.89535372E+02                                 1.825063                            1.724756      -0.968895       2.417479                    0.998507       3.482326       9.682339       0.488261       1.250182      -0.716972       0.035155       0.004625       0.039917       0.053392      -0.006951       0.006544       0.011851       0.014721       0.044827      -0.022436       0.002517       0.019919              1.838500       2.068682      -0.019218       0.499166       1.484150       0.059937       1.962668          -0.000047
           19              H       6.910755       9.494953       7.901846       0.144079       1.094021 0.84982939E+01  0.84558290E+02                                 1.764163                            1.711713      -0.849080       2.488530                    0.998853       3.369052       9.443718       0.476124       1.292890      -0.708299      -0.005609      -0.013108       0.026431       0.030032       0.006748      -0.004430      -0.004464       0.000113       0.021943      -0.010406      -0.001431       0.011837              1.780552       1.483456       0.025790      -0.028540       1.774561      -0.352285       2.083639           0.000534
           20              H       0.158334       9.938928       6.907965       0.158393       0.977052 0.75062043E+01  0.73815671E+02                                 1.743216                            1.690141      -1.338166       2.270162                    0.992722       3.677907      10.916065       0.436437       1.427107      -0.677815       0.031185      -0.001326      -0.005087       0.031625       0.003427       0.000593       0.004718       0.013330       0.012233      -0.010871       0.003820       0.007052              1.771682       2.258258      -0.124071      -0.110010       1.593577       0.021380       1.463209           0.000613
           21              H       7.704787       9.252280       4.451799       0.134750       0.989868 0.68308441E+01  0.65517069E+02                                 1.734033                            1.598608      -1.302305       2.275083                    0.994666       3.666351      10.697384       0.455182       1.402946      -0.681674       0.037969      -0.000650      -0.021042       0.043415       0.005636      -0.002978       0.013733       0.019614       0.035058      -0.022859       0.005438       0.017421              1.805426       2.496191       0.164745      -0.339569       1.462372      -0.053924       1.457716          -0.000197
           22              H       5.870164       8.233188       3.207972       0.112834       1.165770 0.86747748E+01  0.86464288E+02                                 1.803644                            1.708255      -0.874894       2.466739                    0.998995       3.410996       9.463839       0.487135       1.261474      -0.715097       0.011085      -0.016609      -0.042483       0.046942       0.004430      -0.011556       0.011411       0.025164       0.031683      -0.024084       0.002541       0.021544              1.815010       1.521476       0.016101       0.063040       1.637797       0.368826       2.285758           0.000035
           23              H       4.500301       9.140454       6.742646       0.104464       1.193702 0.89227365E+01  0.89531208E+02                                 1.825010                            1.724708      -0.968861       2.417498                    0.998507       3.482249       9.682003       0.488276       1.250157      -0.716977      -0.035152       0.004622       0.039918       0.053390       0.006951      -0.006544       0.011851       0.014719       0.044829      -0.022435       0.002516       0.019919              1.838446       2.068615       0.019216      -0.499143       1.484111       0.059935       1.962613          -0.000106
           24              H       2.972105       0.778611       1.938560       0.144083       1.094199 0.85001180E+01  0.84581547E+02                                 1.764388                            1.711921      -0.849264       2.488427                    0.998852       3.369433       9.445279       0.476082       1.292926      -0.708289      -0.005607       0.013101      -0.026427       0.030024      -0.006745       0.004427      -0.004456       0.000127       0.021942      -0.010402      -0.001426       0.011828              1.780782       1.483622      -0.025790       0.028535       1.774799      -0.352356       2.083925           0.000587
           25              H       4.096984       0.334636       2.932441       0.158396       0.977002 0.75057168E+01  0.73809726E+02                                 1.743164                            1.690094      -1.338131       2.270186                    0.992722       3.677815      10.915730       0.436440       1.427120      -0.677813       0.031187       0.001325       0.005087       0.031627      -0.003426      -0.000596       0.004718       0.013334       0.012236      -0.010873       0.003818       0.007054              1.771629       2.258185       0.124059       0.110011       1.593530       0.021376       1.463171           0.000629
           26              H       3.766137       1.021284       5.388606       0.134752       0.989870 0.68308626E+01  0.65517308E+02                                 1.734036                            1.598611      -1.302318       2.275078                    0.994665       3.666358      10.697418       0.455181       1.402947      -0.681673       0.037970       0.000650       0.021042       0.043415      -0.005636       0.002978       0.013733       0.019614       0.035058      -0.022860       0.005439       0.017421              1.805430       2.496196      -0.164744       0.339572       1.462374      -0.053924       1.457721          -0.000205
           27              H       1.931514       2.040376       6.632433       0.112851       1.165760 0.86746631E+01  0.86462746E+02                                 1.803618                            1.708231      -0.874887       2.466743                    0.998995       3.410959       9.463659       0.487145       1.261455      -0.715101       0.011085       0.016609       0.042483       0.046942      -0.004429       0.011557       0.011411       0.025166       0.031687      -0.024085       0.002540       0.021546              1.814984       1.521456      -0.016100      -0.063038       1.637772       0.368816       2.285724          -0.000018
           28              H       0.561651       1.133110       3.097760       0.104449       1.193713 0.89228993E+01  0.89533827E+02                                 1.825072                            1.724765      -0.968870       2.417493                    0.998507       3.482339       9.682510       0.488247       1.250216      -0.716964      -0.035155      -0.004625      -0.039917       0.053392      -0.006952       0.006546       0.011853       0.014721       0.044826      -0.022438       0.002518       0.019920              1.838509       2.068695      -0.019219       0.499169       1.484156       0.059937       1.962677          -0.000050
           29              C       3.542422       4.940801      14.516566       0.591746      22.773615 0.25389253E+03  0.52954143E+04                                 7.422572                            5.704060      -0.099389       2.026554                    0.999278      22.680920      64.441425       0.611092       0.480562      -1.011750       0.003323      -0.000989      -0.071953       0.072036       0.081908       0.003147       0.000569       0.053046      -0.143323      -0.062341      -0.047694       0.110035              8.272618       7.512173      -3.704304       0.284270       8.698322      -0.556259       8.607360           0.014869
           30              C       3.508549       4.869249      16.020967       0.011806      33.037917 0.43971592E+03  0.10357620E+05                                 9.051453                            7.089688       0.035690       2.016826                    0.999521      27.583971      79.139196       0.606604       0.428660      -1.057487       0.005137      -0.031846       0.044219       0.054735       0.017329       0.011572      -0.017965       0.051718      -0.124637      -0.052016      -0.000277       0.052293             10.137734       6.122828      -2.304721      -0.243921       8.958196       0.634912      15.332179           0.009175
           31              C       3.069784       5.689072      17.052635      -0.002252      36.228891 0.44834403E+03  0.10613104E+05                                 9.604012                            7.145160      -0.010759       1.992970                    0.999486      27.999714      80.550690       0.605942       0.427016      -1.058423      -0.003745      -0.059809       0.024738       0.064831       0.023843       0.012694      -0.026001       0.052512      -0.035777      -0.050877       0.009302       0.041575             11.117560       7.487706      -4.960114       0.011792      14.904730       1.014851      10.960245           0.011570
           32              C       2.425421       7.038171      17.171508       0.596179      24.318279 0.25846068E+03  0.54119516E+04                                 7.784434                            5.776167      -0.138808       2.013025                    0.999190      22.666524      64.417435       0.604269       0.484079      -1.010435      -0.045487       0.060464       0.015293       0.077193       0.062410      -0.024696      -0.006987       0.081648      -0.137653      -0.056460      -0.045312       0.101772              8.934803       6.254911      -2.360163       2.117592       9.481824      -0.456985      11.067674           0.017042
           33              C       1.112275       9.095216      12.302475       0.666223      21.570045 0.23233921E+03  0.47232637E+04                                 7.175168                            5.440271       0.018118       2.073729                    0.999278      21.364799      59.257499       0.630720       0.477694      -1.016768       0.004176      -0.028267      -0.024121       0.037394       0.025970      -0.063989      -0.020270       0.085284      -0.023306      -0.051447      -0.045399       0.096845              8.285017       5.735440      -0.696275       2.511106      10.497103       1.351092       8.622507           0.029663
           34              C       0.790881      -0.253797      12.583911      -0.275650      30.477531 0.43245278E+03  0.10196119E+05                                 8.540823                            6.922396      -0.231963       1.928230                    0.995551      29.717672      86.735113       0.625179       0.415533      -1.060316       0.041984       0.030049       0.065017       0.083023       0.028122       0.017977       0.018840       0.076084       0.142423      -0.072362       0.010116       0.062246              9.698705       7.813011       0.525843       1.803190      12.506170       2.468622       8.776932           0.002916
           35              C       1.035865       0.651849      14.918055      -0.092499      28.849144 0.40570669E+03  0.93977896E+04                                 8.272534                            6.782125       0.278798       2.083866                    0.998310      28.346036      81.541362       0.621930       0.425158      -1.056088       0.000535      -0.008202      -0.044480       0.045233       0.001095      -0.026790       0.036688       0.032566       0.092179      -0.051799      -0.006129       0.057927              9.039052      13.090330       1.927192      -0.430810       6.190188       1.541517       7.836639           0.000668
           36              C       2.058338       1.208468      15.599011      -0.050299      27.073824 0.38525090E+03  0.88262763E+04                                 7.855885                            6.561819       0.292346       2.072680                    0.999840      28.553639      82.203952       0.637876       0.419118      -1.057831       0.055816       0.021587      -0.029157       0.066570      -0.007062      -0.040338       0.017310       0.043212       0.065899      -0.038459      -0.021953       0.060413              8.397463       9.917205       1.789914       0.811163       6.200336       2.333761       9.074849           0.003255
           37              C       2.813772       0.719618      13.670291       0.088464      23.322794 0.30728521E+03  0.66463979E+04                                 7.113635                            5.865875       0.422125       2.156311                    0.999769      25.684485      71.610144       0.674382       0.419909      -1.058401      -0.008601       0.011596       0.043982       0.046291      -0.002220      -0.024292       0.001105      -0.010423       0.023848      -0.026427       0.001089       0.025338              7.706450      10.276866       2.095662      -0.244593       5.576473       1.554248       7.266011           0.007847
           38              C       7.481072       4.297891      15.004650       0.591752      22.773475 0.25389040E+03  0.52953704E+04                                 7.422572                            5.704053      -0.099429       2.026540                    0.999278      22.681068      64.442303       0.611088       0.480565      -1.011747       0.003319       0.000993       0.071952       0.072035      -0.081907      -0.003148       0.000572       0.053046      -0.143349      -0.062336      -0.047703       0.110038              8.272628       7.512214       3.704339      -0.284257       8.698357      -0.556228       8.607313           0.014880
           39              C       7.447199       4.369443      13.500249       0.011782      33.038378 0.43972442E+03  0.10357867E+05                                 9.051522                            7.089753       0.035696       2.016823                    0.999521      27.584249      79.140087       0.606601       0.428660      -1.057488       0.005131       0.031851      -0.044221       0.054739      -0.017321      -0.011570      -0.017967       0.051712      -0.124618      -0.052011      -0.000273       0.052284             10.137811       6.122878       2.304763       0.243985       8.958311       0.635051      15.332244           0.009148
           40              C       7.008434       3.549620      12.468581      -0.002262      36.229018 0.44834865E+03  0.10613225E+05                                 9.603991                            7.145180      -0.010732       1.992975                    0.999486      27.999774      80.550521       0.605944       0.427014      -1.058426      -0.003754       0.059814      -0.024740       0.064838      -0.023839      -0.012693      -0.026002       0.052502      -0.035767      -0.050873       0.009306       0.041567             11.117505       7.487621       4.959971      -0.011710      14.904445       1.015028      10.960449           0.011532
           41              C       6.364071       2.200521      12.349709       0.596193      24.318265 0.25846080E+03  0.54119489E+04                                 7.784396                            5.776147      -0.138807       2.013023                    0.999191      22.666492      64.417089       0.604274       0.484075      -1.010438      -0.045489      -0.060462      -0.015296       0.077193      -0.062412       0.024696      -0.006988       0.081641      -0.137637      -0.056460      -0.045310       0.101770              8.934769       6.254850       2.360085      -2.117572       9.481643      -0.456916      11.067814           0.017011
           42              C       5.050925       0.143476      17.218742       0.666223      21.569774 0.23233379E+03  0.47231463E+04                                 7.175184                            5.440252       0.018076       2.073719                    0.999278      21.364887      59.258532       0.630711       0.477702      -1.016759       0.004169       0.028266       0.024128       0.037396      -0.025979       0.063986      -0.020280       0.085294      -0.023269      -0.051444      -0.045408       0.096852              8.285063       5.735455       0.696253      -2.511116      10.497184       1.351163       8.622550           0.029714
           43              C       4.729531       9.492489      16.937306      -0.275637      30.476833 0.43243682E+03  0.10195635E+05                                 8.540660                            6.922233      -0.231915       1.928256                    0.995550      29.716962      86.732185       0.625192       0.415529      -1.060320       0.041986      -0.030052      -0.065017       0.083025      -0.028119      -0.017978       0.018843       0.076080       0.142430      -0.072360       0.010112       0.062248              9.698566       7.812832      -0.525856      -1.803133      12.506134       2.468682       8.776732           0.002970
           44              C       4.974515       8.586843      14.603162      -0.092514      28.849344 0.40571039E+03  0.93978956E+04                                 8.272558                            6.782149       0.278808       2.083865                    0.998310      28.346214      81.541921       0.621930       0.425157      -1.056089       0.000535       0.008200       0.044479       0.045232      -0.001095       0.026793       0.036692       0.032568       0.092191      -0.051804      -0.006131       0.057935              9.039072      13.090359      -1.927177       0.430853       6.190215       1.541508       7.836642           0.000652
           45              C       5.996988       8.030224      13.922206      -0.050284      27.073225 0.38524086E+03  0.88259788E+04                                 7.855763                            6.561738       0.292336       2.072683                    0.999840      28.553126      82.201851       0.637880       0.419118      -1.057832       0.055816      -0.021588       0.029156       0.066570       0.007064       0.040341       0.017312       0.043213       0.065904      -0.038461      -0.021956       0.060417              8.397323       9.917040      -1.789871      -0.811114       6.200251       2.333692       9.074678           0.003207
           46              C       6.752422       8.519074      15.850925       0.088456      23.322639 0.30728257E+03  0.66463268E+04                                 7.113586                            5.865829       0.422154       2.156320                    0.999769      25.684440      71.609957       0.674389       0.419906      -1.058403      -0.008603      -0.011599      -0.043981       0.046291       0.002220       0.024294       0.001104      -0.010422       0.023851      -0.026428       0.001088       0.025340              7.706395      10.276803      -2.095646       0.244639       5.576446       1.554225       7.265936           0.007893
           47              C       4.334878       4.815327       5.164245       0.591734      22.773647 0.25389272E+03  0.52954202E+04                                 7.422586                            5.704066      -0.099389       2.026553                    0.999278      22.680942      64.441532       0.611091       0.480563      -1.011750      -0.003318       0.000992       0.071952       0.072036       0.081909       0.003150       0.000573       0.053048      -0.143332      -0.062341      -0.047697       0.110038              8.272638       7.512179      -3.704306       0.284243       8.698333      -0.556210       8.607403           0.014870
           48              C       4.368751       4.886879       3.659844       0.011803      33.038010 0.43971526E+03  0.10357602E+05                                 9.051483                            7.089686       0.035686       2.016825                    0.999521      27.583938      79.139111       0.606603       0.428661      -1.057487      -0.005134       0.031847      -0.044218       0.054735       0.017328       0.011571      -0.017966       0.051720      -0.124637      -0.052017      -0.000277       0.052294             10.137797       6.122827      -2.304711      -0.244014       8.958209       0.635114      15.332356           0.009173
           49              C       4.807516       4.067056       2.628176      -0.002261      36.229840 0.44835630E+03  0.10613502E+05                                 9.604263                            7.145311      -0.010822       1.992946                    0.999486      28.000315      80.553714       0.605927       0.427022      -1.058415       0.003750       0.059816      -0.024737       0.064838       0.023837       0.012689      -0.026010       0.052502      -0.035776      -0.050878       0.009311       0.041567             11.117884       7.487855      -4.960196       0.011714      14.905047       1.015091      10.960749           0.011564
           50              C       5.451879       2.717957       2.509303       0.596178      24.318271 0.25845872E+03  0.54119232E+04                                 7.784533                            5.776206      -0.138835       2.013018                    0.999190      22.666723      64.418959       0.604255       0.484089      -1.010425       0.045491      -0.060466      -0.015299       0.077198       0.062411      -0.024700      -0.006981       0.081642      -0.137645      -0.056468      -0.045304       0.101771              8.934953       6.254995      -2.360185       2.117663       9.481905      -0.457016      11.067959           0.017040
           51              C       6.765025       0.660912       7.378336       0.666224      21.570112 0.23233927E+03  0.47232755E+04                                 7.175222                            5.440297       0.018040       2.073702                    0.999278      21.364974      59.258468       0.630713       0.477698      -1.016763      -0.004172       0.028267       0.024123       0.037395       0.025974      -0.063989      -0.020276       0.085278      -0.023293      -0.051448      -0.045399       0.096847              8.285092       5.735485      -0.696284       2.511132      10.497173       1.351120       8.622617           0.029668
           52              C       7.086419      10.009925       7.096900      -0.275638      30.477052 0.43244342E+03  0.10195837E+05                                 8.540718                            6.922306      -0.231944       1.928242                    0.995551      29.717274      86.733519       0.625185       0.415531      -1.060318      -0.041986      -0.030050      -0.065015       0.083022       0.028125       0.017976       0.018842       0.076072       0.142427      -0.072359       0.010113       0.062246              9.698594       7.812932       0.525827       1.803139      12.506045       2.468627       8.776805           0.002912
           53              C       6.841435       9.104279       4.762756      -0.092503      28.849318 0.40570959E+03  0.93978737E+04                                 8.272557                            6.782146       0.278783       2.083858                    0.998310      28.346193      81.541889       0.621930       0.425158      -1.056088      -0.000535       0.008196       0.044483       0.045235       0.001096      -0.026790       0.036689       0.032563       0.092176      -0.051798      -0.006129       0.057927              9.039073      13.090387       1.927193      -0.430850       6.190207       1.541496       7.836624           0.000673
           54              C       5.818962       8.547660       4.081800      -0.050303      27.073920 0.38525400E+03  0.88263571E+04                                 7.855898                            6.561857       0.292333       2.072674                    0.999840      28.553648      82.203781       0.637873       0.419119      -1.057831      -0.055817      -0.021593       0.029159       0.066574      -0.007065      -0.040337       0.017310       0.043212       0.065910      -0.038460      -0.021954       0.060414              8.397466       9.917279       1.789926       0.811146       6.200366       2.333717       9.074752           0.003262
           55              C       5.063528       9.036510       6.010520       0.088461      23.322578 0.30728176E+03  0.66463028E+04                                 7.113586                            5.865836       0.422152       2.156322                    0.999769      25.684317      71.609508       0.674386       0.419908      -1.058402       0.008607      -0.011609      -0.043976       0.046290      -0.002220      -0.024289       0.001097      -0.010432       0.023860      -0.026427       0.001093       0.025335              7.706393      10.276793       2.095638      -0.244621       5.576435       1.554226       7.265952           0.007840
           56              C       0.396228       5.458237       4.676161       0.591745      22.773481 0.25389087E+03  0.52953774E+04                                 7.422561                            5.704052      -0.099418       2.026544                    0.999278      22.680979      64.441828       0.611090       0.480564      -1.011748      -0.003322      -0.000989      -0.071952       0.072035      -0.081908      -0.003150       0.000572       0.053048      -0.143346      -0.062338      -0.047701       0.110039              8.272609       7.512191       3.704330      -0.284249       8.698349      -0.556221       8.607286           0.014877
           57              C       0.430101       5.386685       6.180562       0.011779      33.038113 0.43972144E+03  0.10357776E+05                                 9.051473                            7.089731       0.035710       2.016829                    0.999521      27.584108      79.139515       0.606602       0.428660      -1.057488      -0.005139      -0.031845       0.044221       0.054736      -0.017324      -0.011573      -0.017965       0.051715      -0.124624      -0.052012      -0.000276       0.052288             10.137738       6.122852       2.304753       0.243978       8.958274       0.635019      15.332088           0.009143
           58              C       0.868866       6.206508       7.212230      -0.002263      36.228407 0.44834022E+03  0.10612960E+05                                 9.603857                            7.145094      -0.010685       1.992994                    0.999486      27.999386      80.548760       0.605951       0.427011      -1.058429       0.003742      -0.059807       0.024737       0.064830      -0.023841      -0.012698      -0.026002       0.052512      -0.035778      -0.050878       0.009304       0.041575             11.117340       7.487531       4.959916      -0.011724      14.904277       1.014962      10.960212           0.011525
           59              C       1.513229       7.555607       7.331102       0.596187      24.318167 0.25846017E+03  0.54119289E+04                                 7.784369                            5.776137      -0.138773       2.013037                    0.999191      22.666379      64.416584       0.604276       0.484075      -1.010439       0.045485       0.060461       0.015292       0.077190      -0.062414       0.024695      -0.006988       0.081661      -0.137638      -0.056462      -0.045315       0.101777              8.934728       6.254828       2.360080      -2.117551       9.481632      -0.456908      11.067724           0.017001
           60              C       2.826375       9.612652       2.462069       0.666221      21.570049 0.23233853E+03  0.47232563E+04                                 7.175211                            5.440289       0.018067       2.073712                    0.999278      21.364913      59.258265       0.630713       0.477699      -1.016763      -0.004173      -0.028267      -0.024122       0.037394      -0.025973       0.063991      -0.020274       0.085279      -0.023293      -0.051448      -0.045400       0.096848              8.285072       5.735466       0.696272      -2.511112      10.497283       1.351091       8.622467           0.029714
           61              C       3.147769       0.263639       2.743505      -0.275644      30.477210 0.43244577E+03  0.10195925E+05                                 8.540753                            6.922320      -0.231961       1.928232                    0.995551      29.717647      86.735250       0.625184       0.415531      -1.060316      -0.041983       0.030046       0.065017       0.083021      -0.028120      -0.017981       0.018849       0.076096       0.142432      -0.072368       0.010113       0.062255              9.698638       7.812905      -0.525835      -1.803160      12.506163       2.468501       8.776846           0.002968
           62              C       2.902785       1.169285       5.077649      -0.092502      28.849408 0.40571113E+03  0.93979246E+04                                 8.272586                            6.782166       0.278755       2.083848                    0.998310      28.346307      81.542457       0.621928       0.425159      -1.056087      -0.000536      -0.008196      -0.044484       0.045236      -0.001095       0.026788       0.036693       0.032566       0.092170      -0.051801      -0.006126       0.057928              9.039103      13.090421      -1.927178       0.430872       6.190203       1.541493       7.836684           0.000655
           63              C       1.880312       1.725904       5.758605      -0.050298      27.074087 0.38525691E+03  0.88264439E+04                                 7.855948                            6.561898       0.292303       2.072663                    0.999840      28.553752      82.204281       0.637868       0.419121      -1.057829      -0.055819       0.021592      -0.029159       0.066575       0.007067       0.040336       0.017312       0.043213       0.065902      -0.038459      -0.021953       0.060412              8.397524       9.917343      -1.789933      -0.811155       6.200382       2.333722       9.074846           0.003214
           64              C       1.124878       1.237054       3.829886       0.088458      23.322806 0.30728586E+03  0.66464201E+04                                 7.113633                            5.865867       0.422141       2.156316                    0.999769      25.684550      71.610537       0.674385       0.419907      -1.058401       0.008603       0.011599       0.043980       0.046290       0.002218       0.024294       0.001107      -0.010421       0.023849      -0.026428       0.001087       0.025341              7.706446      10.276893      -2.095655       0.244633       5.576456       1.554229       7.265989           0.007889
           65              N       4.040267       3.755915      16.589940      -0.176338      35.217260 0.51655443E+03  0.12468358E+05                                 9.000596                            7.374003       0.098084       2.049455                    0.998834      27.900068      76.942732       0.642823       0.394750      -1.096740      -0.068834       0.146562       0.097195       0.188853       0.050509       0.018666      -0.040524       0.090820       0.093896      -0.098862       0.046543       0.052319             10.038109       6.735755      -2.879365      -0.586250      10.655791       0.767200      12.722782           0.046357
           66              N       3.926046       3.885112      17.908948      -0.082123      31.397015 0.41484330E+03  0.94277702E+04                                 8.084444                            6.416495       0.560089       2.209765                    0.999731      26.087700      68.581065       0.724166       0.372171      -1.119074      -0.075930       0.164666      -0.158612       0.240911       0.007446      -0.031245       0.061318       0.034298      -0.028010      -0.079671       0.020075       0.059596              9.084653       5.459894      -2.448834       0.554285       9.749729      -1.130088      12.044335           0.034334
           67              N       3.356518       5.047469      18.213607      -0.253128      37.791798 0.52731853E+03  0.12784454E+05                                 9.297629                            7.339508       0.255484       2.068265                    0.999704      29.235780      80.608182       0.659485       0.383082      -1.105820       0.026871      -0.083911      -0.177052       0.197764      -0.004512       0.027667      -0.017329       0.003137      -0.241343      -0.088437       0.035463       0.052974             10.547991       6.097366      -2.799403       0.543755      11.208689       0.563328      14.337917           0.036828
           68              N       3.187943       1.243306      14.813353      -0.304612      37.429724 0.58448713E+03  0.14561125E+05                                 9.402038                            7.849274      -0.066099       1.985253                    0.997559      29.430792      82.650796       0.621972       0.395289      -1.095578      -0.155172      -0.044433      -0.022089       0.162913      -0.030080      -0.053817       0.004893      -0.044196       0.173906      -0.082301      -0.000725       0.083025             10.540081      14.310076       3.910757       1.052847       8.544938       2.087415       8.765227           0.031687
           69              N       1.524258       0.349842      13.684068       0.088366      26.766505 0.32688168E+03  0.70152374E+04                                 7.455867                            5.769660       0.159759       2.141367                    0.998639      22.633032      58.256173       0.747331       0.381892      -1.109325      -0.036017      -0.030833      -0.017773       0.050634       0.048582       0.015542       0.066694       0.098804       0.139257      -0.113301       0.018198       0.095103              8.547219       9.809714       2.891400       2.464381       6.822431       3.375393       9.009511           0.003395
           70              N       0.101617       5.482777      12.931277      -0.176352      35.216445 0.51654379E+03  0.12467977E+05                                 9.000334                            7.373848       0.098178       2.049486                    0.998834      27.899555      76.939713       0.642843       0.394741      -1.096751      -0.068836      -0.146561      -0.097193       0.188852      -0.050503      -0.018671      -0.040526       0.090831       0.093895      -0.098863       0.046543       0.052320             10.037783       6.735561       2.879279       0.586198      10.655527       0.767134      12.722260           0.046321
           71              N      -0.012604       5.353580      11.612269      -0.082085      31.390377 0.41474562E+03  0.94248752E+04                                 8.082981                            6.415500       0.560654       2.209984                    0.999731      26.084791      68.568102       0.724272       0.372143      -1.119109      -0.075939      -0.164668       0.158624       0.240923      -0.007449       0.031259       0.061319       0.034351      -0.028079      -0.079693       0.020096       0.059597              9.082895       5.458967       2.448243      -0.554059       9.747799      -1.129641      12.041917           0.034291
           72              N       7.295168       4.191223      11.307610      -0.253129      37.788952 0.52727550E+03  0.12783054E+05                                 9.296933                            7.339041       0.255634       2.068315                    0.999704      29.234738      80.602190       0.659533       0.383065      -1.105841       0.026852       0.083912       0.177056       0.197766       0.004501      -0.027657      -0.017329       0.003136      -0.241391      -0.088448       0.035481       0.052967             10.547180       6.096918       2.799076      -0.543710      11.207655       0.563263      14.336966           0.036733
           73              N       7.126593       7.995386      14.707864      -0.304623      37.429861 0.58449071E+03  0.14561229E+05                                 9.402041                            7.849287      -0.066084       1.985256                    0.997559      29.430860      82.650886       0.621973       0.395288      -1.095579      -0.155173       0.044432       0.022087       0.162913       0.030079       0.053815       0.004893      -0.044197       0.173911      -0.082300      -0.000725       0.083025             10.540069      14.310033      -3.910763      -1.052834       8.544988       2.087401       8.765186           0.031689
           74              N       5.462908       8.888850      15.837149       0.088355      26.766639 0.32688349E+03  0.70152867E+04                                 7.455900                            5.769684       0.159772       2.141370                    0.998639      22.633083      58.256368       0.747328       0.381894      -1.109324      -0.036018       0.030832       0.017774       0.050634      -0.048583      -0.015544       0.066694       0.098805       0.139263      -0.113302       0.018196       0.095106              8.547263       9.809767      -2.891433      -2.464369       6.822517       3.375425       9.009505           0.003408
           75              N       3.837033       6.000213       3.090871      -0.176333      35.216259 0.51653730E+03  0.12467808E+05                                 9.000369                            7.373838       0.098130       2.049477                    0.998834      27.899446      76.939908       0.642837       0.394745      -1.096746       0.068832      -0.146556      -0.097193       0.188847       0.050504       0.018670      -0.040529       0.090824       0.093885      -0.098862       0.046542       0.052319             10.037844       6.735586      -2.879307      -0.586306      10.655601       0.767345      12.722345           0.046355
           76              N       3.951254       5.871016       1.771863      -0.082097      31.393508 0.41479101E+03  0.94262402E+04                                 8.083723                            6.415999       0.560402       2.209887                    0.999731      26.086120      68.574613       0.724213       0.372161      -1.119087       0.075933      -0.164667       0.158616       0.240915       0.007441      -0.031255       0.061320       0.034328      -0.028051      -0.079684       0.020081       0.059603              9.083773       5.459441      -2.448563       0.554132       9.748845      -1.129787      12.043033           0.034344
           77              N       4.520782       4.708659       1.467204      -0.253158      37.796092 0.52738610E+03  0.12786562E+05                                 9.298473                            7.340088       0.255156       2.068142                    0.999703      29.237511      80.615674       0.659441       0.383094      -1.105806      -0.026855       0.083921       0.177045       0.197760      -0.004517       0.027659      -0.017339       0.003133      -0.241278      -0.088416       0.035448       0.052968             10.549032       6.097845      -2.799652       0.543787      11.209658       0.563512      14.339594           0.036817
           78              N       4.689357       8.512822       4.867458      -0.304610      37.429466 0.58448294E+03  0.14560984E+05                                 9.401971                            7.849231      -0.066083       1.985260                    0.997559      29.430659      82.650134       0.621976       0.395288      -1.095580       0.155178       0.044431       0.022089       0.162918      -0.030082      -0.053813       0.004890      -0.044195       0.173925      -0.082303      -0.000724       0.083027             10.539992      14.309946       3.910717       1.052832       8.544904       2.087386       8.765126           0.031681
           79              N       6.353042       9.406286       5.996743       0.088369      26.766175 0.32687737E+03  0.70151165E+04                                 7.455792                            5.769614       0.159795       2.141382                    0.998639      22.632852      58.255448       0.747336       0.381891      -1.109327       0.036017       0.030829       0.017776       0.050632       0.048582       0.015541       0.066690       0.098794       0.139257      -0.113295       0.018196       0.095099              8.547125       9.809623       2.891367       2.464325       6.822369       3.375342       9.009383           0.003393
           80              N       7.775683       4.273351       6.749534      -0.176340      35.216193 0.51653966E+03  0.12467858E+05                                 9.000300                            7.373825       0.098165       2.049485                    0.998834      27.899473      76.939540       0.642843       0.394742      -1.096750       0.068829       0.146561       0.097195       0.188850      -0.050504      -0.018672      -0.040526       0.090818       0.093898      -0.098860       0.046544       0.052316             10.037738       6.735531       2.879244       0.586176      10.655440       0.767088      12.722242           0.046343
           81              N       0.012604       4.402548       8.068542      -0.082106      31.392083 0.41477192E+03  0.94256355E+04                                 8.083303                            6.415727       0.560537       2.209929                    0.999731      26.085634      68.571226       0.724254       0.372146      -1.119105       0.075926       0.164668      -0.158625       0.240920      -0.007447       0.031252       0.061321       0.034331      -0.028098      -0.079690       0.020096       0.059594              9.083280       5.459167       2.448366      -0.554115       9.748199      -1.129752      12.042474           0.034284
           82              N       0.582132       5.564905       8.373201      -0.253115      37.786924 0.52724370E+03  0.12782067E+05                                 9.296548                            7.338779       0.255719       2.068355                    0.999704      29.233898      80.598723       0.659552       0.383061      -1.105846      -0.026872      -0.083908      -0.177059       0.197768       0.004496      -0.027660      -0.017328       0.003155      -0.241394      -0.088450       0.035483       0.052967             10.546698       6.096699       2.798963      -0.543689      11.207217       0.563183      14.336178           0.036752
           83              N       0.750707       1.760742       4.972947      -0.304599      37.429206 0.58447791E+03  0.14560838E+05                                 9.401955                            7.849216      -0.066113       1.985253                    0.997559      29.430552      82.649963       0.621974       0.395290      -1.095578       0.155174      -0.044433      -0.022084       0.162914       0.030082       0.053814       0.004892      -0.044195       0.173915      -0.082301      -0.000724       0.083025             10.539971      14.309913      -3.910709      -1.052840       8.544863       2.087374       8.765136           0.031685
           84              N       2.414392       0.867278       3.843662       0.088361      26.766798 0.32688572E+03  0.70153568E+04                                 7.455965                            5.769729       0.159753       2.141364                    0.998639      22.633171      58.256960       0.747319       0.381897      -1.109320       0.036017      -0.030833      -0.017773       0.050634      -0.048582      -0.015542       0.066695       0.098802       0.139253      -0.113301       0.018198       0.095103              8.547330       9.809853      -2.891435      -2.464423       6.822506       3.375434       9.009631           0.003407
           85              O       1.875585       8.458049      13.050739      -0.564842      34.713572 0.52460252E+03  0.12536550E+05                                 8.427190                            7.090004       0.425548       2.196592                    0.996061      27.382926      71.811162       0.713287       0.359330      -1.138504       0.024354      -0.006195      -0.003948       0.025438      -0.026205      -0.002181      -0.080154       0.088593       0.019258      -0.108534       0.037701       0.070833              9.310919       8.547142      -1.954110       2.983313      10.412500      -3.420667       8.973116           0.044398
           86              O       0.510449       8.639232      11.308397      -0.561638      36.021499 0.48277768E+03  0.11278518E+05                                 8.570013                            6.714807       0.531985       2.240325                    0.996431      26.765629      68.973625       0.748600       0.350228      -1.148001       0.021128       0.008632       0.013611       0.026573       0.039569      -0.018536       0.047726       0.027801       0.100444      -0.080581       0.021554       0.059027              9.970701       6.250045       1.502226       2.870142       9.529277       4.948846      14.132782           0.047850
           87              O       4.202540       4.033064      13.946019      -0.560846      36.095699 0.56059753E+03  0.13653478E+05                                 8.712337                            7.381660       0.143910       2.086088                    0.996927      28.231235      75.328424       0.689963       0.364492      -1.131741      -0.016977       0.025773       0.000690       0.030869      -0.008202      -0.020059       0.032748      -0.003003      -0.275275      -0.101267       0.037683       0.063584              9.544671      10.168749      -4.459374      -2.360735      11.084495       2.148460       7.380770           0.049143
           88              O       2.937445       5.848252      13.922796      -0.548972      38.154425 0.55267581E+03  0.13434398E+05                                 9.091400                            7.354624       0.010661       2.049410                    0.995863      28.079754      75.247023       0.686557       0.367013      -1.127970       0.027417      -0.018443       0.002402       0.033130      -0.002737       0.016422      -0.031529      -0.014819      -0.296800      -0.106709       0.042089       0.064620             10.231943      11.798668      -4.936376       2.648121      11.405157      -2.863571       7.492004           0.042354
           89              O       1.975627       7.625697      16.177036      -0.509735      37.302143 0.53115674E+03  0.12740383E+05                                 8.909808                            7.184133       0.119579       2.118766                    0.992309      26.699912      70.289491       0.700792       0.364382      -1.133848       0.001030      -0.014045       0.021288       0.025524       0.047789       0.021257      -0.047707       0.096736       0.097484      -0.104184       0.050614       0.053571             10.129777       9.661265      -1.440943       4.696300       8.445460      -2.699179      12.282608           0.046219
           90              O       2.388397       7.505086      18.347633      -0.560302      33.436008 0.47628020E+03  0.11100066E+05                                 8.124621                            6.655180       0.459592       2.194176                    0.998326      27.339556      70.595757       0.753624       0.348729      -1.148098      -0.017740       0.002067      -0.028665       0.033774       0.048725       0.012001       0.013081       0.044928       0.210509      -0.088871       0.013400       0.075471              9.068011       5.456204      -0.290825       0.899935       7.052421       1.849180      14.695409           0.049566
           91              O       5.814235       0.780643      16.470477      -0.564835      34.715755 0.52464162E+03  0.12537751E+05                                 8.427649                            7.090350       0.425411       2.196544                    0.996061      27.383407      71.813806       0.713256       0.359339      -1.138495       0.024355       0.006186       0.003926       0.025433       0.026196       0.002177      -0.080169       0.088613       0.019250      -0.108552       0.037711       0.070840              9.311460       8.547633       1.954208      -2.983603      10.413033      -3.420870       8.973714           0.044448
           92              O       4.449099       0.599460      18.212819      -0.561624      36.029699 0.48289824E+03  0.11282152E+05                                 8.571666                            6.715939       0.531312       2.240090                    0.996428      26.767423      68.983017       0.748481       0.350259      -1.147965       0.021141      -0.008651      -0.013611       0.026590      -0.039559       0.018561       0.047708       0.027743       0.100454      -0.080562       0.021544       0.059018              9.972752       6.251118      -1.502558      -2.870776       9.531342       4.950099      14.135796           0.047950
           93              O       0.263890       5.205628      15.575197      -0.560861      36.097410 0.56062734E+03  0.13654402E+05                                 8.712668                            7.381895       0.143868       2.086069                    0.996927      28.231673      75.330422       0.689946       0.364496      -1.131736      -0.016983      -0.025768      -0.000695       0.030869       0.008201       0.020059       0.032754      -0.003000      -0.275277      -0.101271       0.037685       0.063585              9.545076      10.169230       4.459676       2.360842      11.085035       2.148534       7.380963           0.049210
           94              O       6.876095       3.390440      15.598420      -0.548984      38.158077 0.55273810E+03  0.13436337E+05                                 9.092105                            7.355142       0.010559       2.049367                    0.995862      28.080736      75.251681       0.686516       0.367024      -1.127959       0.027408       0.018445      -0.002425       0.033125       0.002736      -0.016422      -0.031521      -0.014823      -0.296871      -0.106728       0.042100       0.064629             10.232788      11.799767       4.936916      -2.648391      11.406066      -2.863804       7.492532           0.042412
           95              O       5.914277       1.612995      13.344180      -0.509750      37.302535 0.53116389E+03  0.12740599E+05                                 8.909866                            7.184181       0.119593       2.118766                    0.992309      26.700111      70.290181       0.700789       0.364382      -1.133848       0.001031       0.014048      -0.021281       0.025521      -0.047793      -0.021258      -0.047708       0.096735       0.097489      -0.104188       0.050616       0.053572             10.129854       9.661297       1.440915      -4.696348       8.445425      -2.699147      12.282841           0.046188
           96              O       6.327047       1.733606      11.173584      -0.560316      33.435384 0.47626712E+03  0.11099665E+05                                 8.124449                            6.655018       0.459668       2.194194                    0.998326      27.339644      70.595272       0.753646       0.348722      -1.148106      -0.017747      -0.002060       0.028670       0.033781      -0.048728      -0.011992       0.013075       0.044931       0.210482      -0.088871       0.013414       0.075457              9.067892       5.456091       0.290791      -0.899916       7.052186       1.849170      14.695398           0.049390
           97              O       6.001715       1.298079       6.630072      -0.564868      34.714932 0.52462691E+03  0.12537285E+05                                 8.427406                            7.090163       0.425508       2.196565                    0.996062      27.383527      71.813282       0.713280       0.359330      -1.138504      -0.024341       0.006195       0.003938       0.025424      -0.026201      -0.002178      -0.080160       0.088592       0.019270      -0.108539       0.037700       0.070839              9.311179       8.547379      -1.954158       2.983453      10.412719      -3.420782       8.973439           0.044402
           98              O       7.366851       1.116896       8.372414      -0.561679      36.025289 0.48283504E+03  0.11280222E+05                                 8.570671                            6.715255       0.531822       2.240244                    0.996431      26.766953      68.978726       0.748565       0.350233      -1.147994      -0.021132      -0.008639      -0.013618       0.026583       0.039572      -0.018546       0.047717       0.027776       0.100432      -0.080577       0.021557       0.059019              9.971532       6.250468       1.502347       2.870401       9.530062       4.949351      14.134066           0.047833
           99              O       3.674760       5.723064       5.734792      -0.560853      36.095794 0.56059797E+03  0.13653495E+05                                 8.712374                            7.381676       0.143895       2.086084                    0.996927      28.231204      75.328423       0.689960       0.364493      -1.131739       0.016983      -0.025767      -0.000687       0.030868      -0.008201      -0.020053       0.032755      -0.002998      -0.275274      -0.101269       0.037685       0.063584              9.544729      10.168792      -4.459416      -2.360765      11.084589       2.148507       7.380805           0.049137
          100              O       4.939855       3.907876       5.758015      -0.548969      38.154507 0.55267796E+03  0.13434463E+05                                 9.091401                            7.354630       0.010651       2.049405                    0.995863      28.079833      75.247264       0.686558       0.367012      -1.127971      -0.027409       0.018450      -0.002411       0.033128      -0.002737       0.016427      -0.031522      -0.014825      -0.296822      -0.106714       0.042091       0.064623             10.231937      11.798660      -4.936361       2.648123      11.405125      -2.863562       7.492026           0.042354
          101              O       5.901673       2.130431       3.503775      -0.509716      37.301325 0.53113741E+03  0.12739796E+05                                 8.909678                            7.183986       0.119593       2.118780                    0.992309      26.699427      70.287737       0.700802       0.364381      -1.133850      -0.001030       0.014049      -0.021277       0.025517       0.047792       0.021253      -0.047707       0.096736       0.097492      -0.104186       0.050618       0.053568             10.129677       9.661104      -1.440934       4.696300       8.445259      -2.699196      12.282669           0.046216
          102              O       5.488903       2.251042       1.333178      -0.560291      33.441387 0.47636758E+03  0.11102684E+05                                 8.125742                            6.655995       0.459218       2.194051                    0.998324      27.340660      70.601954       0.753538       0.348751      -1.148072       0.017750      -0.002082       0.028673       0.033787       0.048705       0.012013       0.013093       0.044884       0.210487      -0.088840       0.013369       0.075471              9.069366       5.456892      -0.290895       0.900140       7.053382       1.849444      14.697823           0.049547
          103              O       2.063065       8.975485       3.210334      -0.564850      34.714757 0.52462417E+03  0.12537206E+05                                 8.427399                            7.090163       0.425506       2.196570                    0.996061      27.383347      71.812835       0.713277       0.359332      -1.138503      -0.024344      -0.006195      -0.003940       0.025427       0.026200       0.002178      -0.080160       0.088593       0.019262      -0.108539       0.037702       0.070837              9.311158       8.547360       1.954172      -2.983425      10.412801      -3.420764       8.973314           0.044459
          104              O       3.428201       9.156668       1.467992      -0.561648      36.024389 0.48282127E+03  0.11279824E+05                                 8.570564                            6.715190       0.531778       2.240244                    0.996431      26.766395      68.977144       0.748563       0.350237      -1.147991      -0.021140       0.008631       0.013609       0.026582      -0.039564       0.018544       0.047720       0.027773       0.100456      -0.080573       0.021546       0.059026              9.971356       6.250401      -1.502362      -2.870347       9.530071       4.949278      14.133595           0.047959
          105              O       7.613410       4.550500       4.105614      -0.560863      36.097113 0.56062278E+03  0.13654260E+05                                 8.712614                            7.381865       0.143881       2.086075                    0.996927      28.231549      75.329962       0.689947       0.364496      -1.131737       0.016977       0.025769       0.000697       0.030866       0.008201       0.020059       0.032752      -0.002999      -0.275286      -0.101272       0.037687       0.063586              9.545006      10.169142       4.459608       2.360843      11.084920       2.148539       7.380956           0.049204
          106              O       1.001205       6.365688       4.082391      -0.548983      38.156021 0.55270326E+03  0.13435248E+05                                 9.091689                            7.354837       0.010617       2.049390                    0.995863      28.080237      75.249104       0.686542       0.367016      -1.127967      -0.027413      -0.018446       0.002413       0.033129       0.002736      -0.016427      -0.031525      -0.014823      -0.296825      -0.106716       0.042092       0.064624             10.232289      11.799133       4.936623      -2.648212      11.405565      -2.863631       7.492170           0.042415
          107              O       1.963023       8.143133       6.336631      -0.509743      37.302627 0.53116719E+03  0.12740701E+05                                 8.909888                            7.184213       0.119563       2.118756                    0.992309      26.700165      70.290437       0.700786       0.364383      -1.133847      -0.001032      -0.014054       0.021281       0.025524      -0.047792      -0.021258      -0.047713       0.096743       0.097487      -0.104193       0.050619       0.053574             10.129863       9.661330       1.440909      -4.696334       8.445479      -2.699138      12.282780           0.046193
          108              O       1.550253       8.022522       8.507227      -0.560291      33.433763 0.47624059E+03  0.11098885E+05                                 8.124179                            6.654827       0.459744       2.194236                    0.998326      27.338943      70.592780       0.753659       0.348721      -1.148107       0.017740       0.002056      -0.028664       0.033772      -0.048734      -0.011995       0.013076       0.044953       0.210508      -0.088885       0.013418       0.075467              9.067559       5.455929       0.290774      -0.899865       7.051963       1.849093      14.694784           0.049396

******************************************************
Auxiliary information for the entire system
The total spin magnetic moment of the unit cell is   39.758371
The total net atomic charge of the unit cell is   0.000002
Accuracy of reproducing the electrostatic potential in the unit cell:
  The inner radius (bohr) =    5.0000
  The outer radius (bohr) =   12.0000
  Valid grid points have density less than (e/(bohr^3)) =    0.0001
  The number of valid grid points were=        37365
  The rms potential error without charges in kcal/mol is=      5.28466
  The rms potential error with partial charges in kcal/mol is=      1.33899
  The RRMSE value at monopole order=      0.25337
  The rms potential error with partial charges and cloud penetration in kcal/mol is=      1.34899
  The RRMSE value at monopole order with cloud penetration is=      0.25526
  The rms potential error with partial charges and atomic dipoles in kcal/mol is=      0.64420
  The RRMSE value at dipole order=      0.12190
  The rms potential error with partial charges, atomic dipoles and cloud penetration in kcal/mol is=      0.63811
  The RRMSE value at dipole order with cloud penetration=      0.12075

******************************************************
The electron densities and ab initio electrostatic potential were computed in VASP using the PBE functional and
projector augmented wave method. See the main text of the journal article for a description of computational details.
The atomic charges, dipoles, and quadrupoles were computed with the DDEC6 method as described in
(a) T. A. Manz and N. Gabaldon Limas, RSC Adv. 6 (2016) 47771-47801 DOI: 10.1039/c6ra04656h
(b) N. Gabaldon Limas and T. A. Manz, RSC Adv. 8 (2018) 2678-2707 DOI: 10.1039/c7ra11829e.
For each atom in the material, the electron cloud parameters were fit to the spherically averaged atom-in-material
electron density using radial positions for which this density was between 10^-4 and 10^-2 electrons per cubic bohr.
The polarizabilities, dispersion coefficients, and quantum Drude oscillator (QDO) parameters were fit using the MCLF method.
The magnetic structure of the system was optimized in VASP from the default ferromagnetic initial guess using spin polarization.
The atomic spin moments (ASMs) were computed on this optimized magnetic structure using the DDEC6 partition as inputs
to the method of T. A. Manz and D. S. Sholl, J. Chem. Theory Comput. 7 (2011) 4146-4164 DOI: 10.1021/ct200539n.
The RMSE and RRMSE were computed using a uniform grid with Ewald summation.
