# Supplementary material for: A collection of forcefield precursors for metal–organic frameworks
Source: RSC Adv. 2019 Nov 13;9(63):36492–507. doi: 10.1039/c9ra07327b (PMC9075174; doi:10.1039/c9ra07327b)
Supplement: RA-009-C9RA07327B-s5929 [file RA-009-C9RA07327B-s5929.xyz]

  108
jmolscript: load "" {1 1 1} spacegroup "x,y,z" unitcell [{      8.193900     0.000000     0.000000 }, {      0.000000    12.857000     0.000000 }, {      0.000000    -3.046212    17.526241 }]
Mn     0.695908     4.741504     1.133422     0.872972
Mn     1.175579     6.625704     5.059826     0.993575
Mn     4.792858     0.163890     7.629698     0.872871
Mn     5.272529    11.136690     3.703295     0.993556
Mn     7.497992     5.069284    16.392819     0.872900
Mn     7.018321     3.185084    12.466415     0.993583
Mn     3.401042     9.646898     9.896543     0.872900
Mn     2.921371    -1.325902    13.822946     0.993572
H      1.511775    -1.019803     6.377799     0.134579
H      0.558005    12.016822     4.293929     0.139946
H      0.534242     1.233151     3.202044     0.135503
H      2.329526     2.843013     6.404088     0.142673
H      5.608725     5.925197     2.385321     0.134581
H      4.654955     5.745572     4.469191     0.139946
H      4.631192     3.672243     5.561076     0.135499
H      6.426476     2.062381     2.359032     0.142672
H      6.682125    10.830591    11.148442     0.134583
H      7.635895    -2.206034    13.232312     0.139950
H      7.659658     8.577637    14.324197     0.135506
H      5.864374     6.967775    11.122153     0.142675
H      2.585175     3.885591    15.140920     0.134585
H      3.538945     4.065216    13.057050     0.139949
H      3.562708     6.138545    11.965165     0.135504
H      1.767424     7.748407    15.167209     0.142675
C      7.627702     9.132272     4.520018     0.599589
C      7.708002     8.432565     3.182765    -0.012362
C      7.359761     8.762364     1.877060    -0.006687
C      6.768161     9.965182     1.177763     0.614416
C      1.491290    -0.195303     5.946654    -0.033960
C      0.922633    -0.088916     4.705796    -0.087256
C      0.891496     1.153924     4.057325    -0.074317
C      1.403615     2.263373     4.716311    -0.056736
C      1.973911     2.105929     5.962427    -0.042301
C      1.323315     3.658566     4.101140     0.604157
C      3.530752     8.630122     4.243103     0.599586
C      3.611052     9.329829     5.580355    -0.012359
C      3.262811     9.000030     6.886060    -0.006686
C      2.671211     7.797212     7.585357     0.614413
C      5.588240     5.100697     2.816467    -0.033965
C      5.019583     4.994310     4.057325    -0.087257
C      4.988446     3.751470     4.705796    -0.074308
C      5.500565     2.642021     4.046809    -0.056737
C      6.070861     2.799465     2.800693    -0.042303
C      5.420265     1.246828     4.661980     0.604154
C      0.566198     0.678516    13.006223     0.599593
C      0.485898     1.378223    14.343476    -0.012351
C      0.834139     1.048424    15.649181    -0.006666
C      1.425739    -0.154394    16.348478     0.614439
C      6.702610    10.006091    11.579587    -0.033966
C      7.271267     9.899704    12.820445    -0.087258
C      7.302404     8.656864    13.468916    -0.074323
C      6.790285     7.547415    12.809930    -0.056740
C      6.219989     7.704859    11.563814    -0.042303
C      6.870585     6.152222    13.425101     0.604153
C      4.663148     1.180666    13.283138     0.599589
C      4.582848     0.480959    11.945886    -0.012361
C      4.931089     0.810758    10.640181    -0.006691
C      5.522689     2.013576     9.940884     0.614417
C      2.605660     4.710091    14.709774    -0.033967
C      3.174317     4.816478    13.468916    -0.087260
C      3.205454     6.059318    12.820445    -0.074317
C      2.693335     7.168767    13.479432    -0.056735
C      2.123039     7.011323    14.725548    -0.042304
C      2.773635     8.563960    12.864261     0.604154
N      0.082758     7.190645     3.152795    -0.233669
N      0.091772     6.784836     1.877761    -0.054500
N      7.741597     7.721377     1.090483    -0.199871
N      2.020616     0.890770     6.547804     0.337080
N      4.179708    10.571749     5.610325    -0.233680
N      4.188722    10.977558     6.885359    -0.054467
N      3.644647    10.041017     7.672638    -0.199884
N      6.117566     4.014624     2.215317     0.337073
N      8.111142     2.620143    14.373446    -0.233713
N      8.102128     3.025952    15.648480    -0.054472
N      0.452303     2.089411    16.435758    -0.199903
N      6.173284     8.920018    10.978437     0.337082
N      4.014192    -0.760961    11.915916    -0.233683
N      4.005178    -1.166770    10.640882    -0.054467
N      4.549253    -0.230229     9.853603    -0.199883
N      2.076334     5.796164    15.310924     0.337070
O      0.095869     8.566175     5.461702    -0.574397
O      6.989397    10.184027     4.652866    -0.543257
O      6.309303    10.922674     1.838152    -0.542220
O      6.793562     6.884094    17.440012    -0.534489
O      2.634339     0.750716     7.760444    -0.489265
O      1.788728     4.603739     4.780633    -0.548245
O      0.753839     3.744672     2.984368    -0.540905
O      4.192819     9.196219     3.301418    -0.574389
O      2.892447     7.578367     4.110254    -0.543255
O      2.212353     6.839720     6.924968    -0.542220
O      2.696612     7.832088     8.849350    -0.534488
O      6.731289     4.154678     1.002676    -0.489270
O      5.885678     0.301655     3.982488    -0.548231
O      4.850789     1.160722     5.778752    -0.540887
O      8.098031     1.244613    12.064539    -0.574404
O      1.204503    -0.373239    12.873375    -0.543256
O      1.884597    -1.111886    15.688089    -0.542222
O      1.400338     2.926694     0.086229    -0.534525
O      5.559561     9.060072     9.765797    -0.489257
O      6.405172     5.207049    12.745608    -0.548240
O      7.440061     6.066116    14.541873    -0.540896
O      4.001081     0.614569    14.224823    -0.574396
O      5.301453     2.232421    13.415987    -0.543253
O      5.981547     2.971068    10.601273    -0.542213
O      5.497288     1.978700     8.676891    -0.534489
O      1.462611     5.656110    16.523565    -0.489248
O      2.308222     9.509133    13.543753    -0.548238
O      3.343111     8.650066    11.747489    -0.540897

The following XYZ coordinates are in angstroms. Other properties are in atomic units.
The sperically averaged electron density of each atom fit to a function of the form exp(a - br)
eigen_1, eigen_2 and eigen_3 are the three eigenvalues of traceless quadrupole moment tensor
  atom number  atomic symbol              X              Y              Z     net charge C6 coefficient C8 coefficient C10 coefficient fluctuating dipole atomic polarizability isotropic forcefield polarizability              a              b squared Pearson coefficient          <r^3>          <r^4>         wp_QDO          m_QDO          q_QDO       dipole_x       dipole_y       dipole_z         dipole            Qxy            Qxz            Qyz     Q(x^2-y^2)  Q(3z^2 - R^2)        eigen_1        eigen_2        eigen_3 static polarizability      alpha(xx)      alpha(xy)      alpha(xz)      alpha(yy)      alpha(yz)      alpha(zz) atomic spin moment
            1             Mn       0.695908       4.741504       1.133422       0.872972     187.332895 0.44942215E+04  0.17733446E+06                                25.461952                           21.116861       0.319538       1.849418                    0.999630      58.872013     176.670389       0.417188       0.372079      -1.169403       0.068082      -0.091891       0.040708       0.121393       0.073560       0.050361      -0.039438       0.206915      -0.288335      -0.143479      -0.036401       0.179880             29.672564      19.396397      -2.939031      -1.555626      24.884569       1.478275      44.736725           4.746746
            2             Mn       1.175579       6.625704       5.059826       0.993575     162.189255 0.38815639E+04  0.14767826E+06                                23.279202                           19.752104       0.154124       1.831689                    0.999752      55.044413     162.302459       0.427115       0.376922      -1.165406       0.041232      -0.034850       0.081405       0.097680      -0.005213      -0.125139      -0.043424       0.014331      -0.029602      -0.134256       0.002487       0.131769             26.317446      24.171140      -0.567047       6.898332      31.717613       2.089807      23.063584           4.749940
            3             Mn       4.792858       0.163890       7.629698       0.872871     187.345293 0.44946073E+04  0.17735369E+06                                25.463113                           21.117829       0.319449       1.849379                    0.999630      58.874033     176.679090       0.417176       0.372081      -1.169400       0.068096       0.091887      -0.040711       0.121399      -0.073576      -0.050368      -0.039445       0.206955      -0.288370      -0.143503      -0.036410       0.179912             29.673904      19.397250       2.939143       1.555647      24.885579       1.478263      44.738883           4.746698
            4             Mn       5.272529      11.136690       3.703295       0.993556     162.191585 0.38816321E+04  0.14768154E+06                                23.279429                           19.752283       0.154115       1.831684                    0.999752      55.044824     162.304167       0.427113       0.376922      -1.165406       0.041229       0.034849      -0.081410       0.097682       0.005206       0.125143      -0.043427       0.014336      -0.029602      -0.134257       0.002480       0.131777             26.317718      24.171382       0.567006      -6.898412      31.717938       2.089838      23.063835           4.749941
            5             Mn       7.497992       5.069284      16.392819       0.872900     187.345306 0.44945990E+04  0.17735321E+06                                25.463045                           21.117750       0.319456       1.849381                    0.999630      58.874173     176.679211       0.417179       0.372079      -1.169402      -0.068073       0.091897      -0.040711       0.121393       0.073559       0.050372      -0.039445       0.206918      -0.288317      -0.143488      -0.036393       0.179881             29.673845      19.397170      -2.939164      -1.555748      24.885580       1.478449      44.738785           4.746666
            6             Mn       7.018321       3.185084      12.466415       0.993583     162.187893 0.38815272E+04  0.14767649E+06                                23.279067                           19.752003       0.154135       1.831694                    0.999752      55.044194     162.301516       0.427117       0.376922      -1.165407      -0.041233       0.034848      -0.081407       0.097681      -0.005215      -0.125136      -0.043424       0.014334      -0.029592      -0.134252       0.002485       0.131767             26.317268      24.170948      -0.567087       6.898274      31.717390       2.089743      23.063467           4.749939
            7             Mn       3.401042       9.646898       9.896543       0.872900     187.346711 0.44946384E+04  0.17735516E+06                                25.463151                           21.117826       0.319461       1.849380                    0.999630      58.874455     176.680248       0.417179       0.372079      -1.169403      -0.068070      -0.091900       0.040713       0.121395      -0.073560      -0.050371      -0.039443       0.206918      -0.288310      -0.143486      -0.036395       0.179881             29.673984      19.397251       2.939174       1.555718      24.885646       1.478398      44.739054           4.746664
            8             Mn       2.921371      -1.325902      13.822946       0.993572     162.188013 0.38815355E+04  0.14767691E+06                                23.279112                           19.752054       0.154120       1.831690                    0.999752      55.044148     162.301557       0.427115       0.376923      -1.165405      -0.041232      -0.034847       0.081415       0.097687       0.005209       0.125140      -0.043424       0.014338      -0.029607      -0.134254       0.002482       0.131773             26.317310      24.171002       0.567029      -6.898245      31.717461       2.089766      23.063466           4.749946
            9              H       1.511775      -1.019803       6.377799       0.134579       1.112140 0.82398983E+01  0.82062223E+02                                 1.832595                            1.725934      -1.112651       2.378842                    0.996080       3.490378      10.068244       0.453656       1.355682      -0.693934      -0.004961      -0.046108       0.015528       0.048904       0.004557       0.002591      -0.003711      -0.029076      -0.004002      -0.015285      -0.001229       0.016515              1.878986       1.537455      -0.076982       0.094487       2.421041      -0.431141       1.678462          -0.000034
           10              H       0.558005      12.016822       4.293929       0.139946       0.971553 0.67261035E+01  0.63508292E+02                                 1.654727                            1.543226      -0.879142       2.484306                    0.999231       3.291059       9.166376       0.488554       1.327783      -0.699343      -0.018040      -0.030471      -0.021990       0.041683      -0.000307       0.009647       0.001835      -0.021008       0.027532      -0.018493       0.005568       0.012926              1.710665       1.550184       0.376152       0.213139       2.118814       0.315841       1.462997          -0.000381
           11              H       0.534242       1.233151       3.202044       0.135503       1.013274 0.73830383E+01  0.71076691E+02                                 1.679302                            1.602298      -0.860793       2.491325                    0.999374       3.287130       9.127720       0.487901       1.304015      -0.705252      -0.015160      -0.001265      -0.042305       0.044957       0.004261       0.010585       0.004858      -0.008245       0.039857      -0.015206      -0.003788       0.018994              1.696722       1.576991      -0.055738       0.341332       1.503992      -0.152005       2.009184          -0.000109
           12              H       2.329526       2.843013       6.404088       0.142673       1.114325 0.84102421E+01  0.83556721E+02                                 1.782671                            1.704436      -1.125714       2.370446                    0.996977       3.378403       9.497000       0.475936       1.295342      -0.707182       0.016925       0.039107       0.023881       0.048848       0.009134       0.006059       0.011933      -0.009288       0.005732      -0.011444      -0.008011       0.019456              1.795487       1.622022       0.259739       0.160615       2.101201       0.196685       1.663239          -0.000273
           13              H       5.608725       5.925197       2.385321       0.134581       1.112120 0.82397174E+01  0.82059967E+02                                 1.832574                            1.725916      -1.112630       2.378854                    0.996080       3.490342      10.068110       0.453658       1.355683      -0.693933      -0.004961       0.046108      -0.015529       0.048905      -0.004557      -0.002592      -0.003711      -0.029076      -0.004003      -0.015285      -0.001229       0.016515              1.878964       1.537440       0.076980      -0.094485       2.421008      -0.431133       1.678444          -0.000033
           14              H       4.654955       5.745572       4.469191       0.139946       0.971549 0.67260676E+01  0.63507860E+02                                 1.654722                            1.543222      -0.879138       2.484308                    0.999231       3.291051       9.166343       0.488555       1.327782      -0.699344      -0.018040       0.030471       0.021990       0.041683       0.000307      -0.009647       0.001835      -0.021008       0.027531      -0.018493       0.005568       0.012925              1.710659       1.550179      -0.376150      -0.213138       2.118807       0.315838       1.462992          -0.000380
           15              H       4.631192       3.672243       5.561076       0.135499       1.013311 0.73833822E+01  0.71080866E+02                                 1.679344                            1.602336      -0.860812       2.491310                    0.999373       3.287203       9.127994       0.487894       1.304016      -0.705251      -0.015160       0.001265       0.042303       0.044955      -0.004261      -0.010585       0.004859      -0.008245       0.039855      -0.015206      -0.003788       0.018994              1.696766       1.577030       0.055740      -0.341347       1.504028      -0.152011       2.009240          -0.000110
           16              H       6.426476       2.062381       2.359032       0.142672       1.114337 0.84103602E+01  0.83558195E+02                                 1.782683                            1.704448      -1.125729       2.370437                    0.996977       3.378429       9.497093       0.475935       1.295341      -0.707182       0.016925      -0.039106      -0.023881       0.048847      -0.009134      -0.006059       0.011933      -0.009287       0.005732      -0.011444      -0.008012       0.019456              1.795500       1.622033      -0.259740      -0.160617       2.101216       0.196686       1.663251          -0.000274
           17              H       6.682125      10.830591      11.148442       0.134583       1.112113 0.82396509E+01  0.82059137E+02                                 1.832566                            1.725909      -1.112631       2.378854                    0.996080       3.490327      10.068056       0.453659       1.355683      -0.693933       0.004961       0.046108      -0.015529       0.048905       0.004557       0.002591      -0.003711      -0.029076      -0.004003      -0.015285      -0.001230       0.016515              1.878956       1.537434      -0.076979       0.094484       2.420997      -0.431130       1.678437          -0.000033
           18              H       7.635895      -2.206034      13.232312       0.139950       0.971529 0.67258920E+01  0.63505759E+02                                 1.654698                            1.543201      -0.879119       2.484321                    0.999231       3.291001       9.166158       0.488559       1.327780      -0.699344       0.018040       0.030471       0.021991       0.041684      -0.000307       0.009647       0.001835      -0.021008       0.027532      -0.018493       0.005567       0.012926              1.710633       1.550156       0.376141       0.213133       2.118771       0.315833       1.462972          -0.000380
           19              H       7.659658       8.577637      14.324197       0.135506       1.013268 0.73829842E+01  0.71076069E+02                                 1.679299                            1.602295      -0.860794       2.491327                    0.999374       3.287115       9.127684       0.487900       1.304019      -0.705251       0.015160       0.001265       0.042305       0.044958       0.004261       0.010585       0.004859      -0.008245       0.039856      -0.015206      -0.003788       0.018994              1.696719       1.576989      -0.055738       0.341331       1.503989      -0.152004       2.009181          -0.000108
           20              H       5.864374       6.967775      11.122153       0.142675       1.114318 0.84101814E+01  0.83555969E+02                                 1.782664                            1.704431      -1.125707       2.370451                    0.996977       3.378388       9.496950       0.475937       1.295343      -0.707182      -0.016925      -0.039107      -0.023882       0.048848       0.009134       0.006059       0.011933      -0.009287       0.005732      -0.011444      -0.008011       0.019456              1.795481       1.622017       0.259737       0.160615       2.101192       0.196684       1.663234          -0.000273
           21              H       2.585175       3.885591      15.140920       0.134585       1.112090 0.82394402E+01  0.82056508E+02                                 1.832542                            1.725888      -1.112612       2.378867                    0.996081       3.490283      10.067894       0.453661       1.355685      -0.693933       0.004961      -0.046108       0.015529       0.048905      -0.004557      -0.002591      -0.003711      -0.029075      -0.004004      -0.015284      -0.001230       0.016515              1.878931       1.537416       0.076978      -0.094482       2.420960      -0.431122       1.678417          -0.000033
           22              H       3.538945       4.065216      13.057050       0.139949       0.971539 0.67259738E+01  0.63506738E+02                                 1.654709                            1.543211      -0.879132       2.484314                    0.999231       3.291022       9.166238       0.488557       1.327781      -0.699344       0.018041      -0.030471      -0.021990       0.041683       0.000307      -0.009647       0.001834      -0.021008       0.027532      -0.018493       0.005568       0.012925              1.710645       1.550167      -0.376146      -0.213135       2.118788       0.315835       1.462981          -0.000380
           23              H       3.562708       6.138545      11.965165       0.135504       1.013288 0.73831685E+01  0.71078301E+02                                 1.679321                            1.602314      -0.860803       2.491319                    0.999374       3.287156       9.127833       0.487897       1.304019      -0.705251       0.015160      -0.001265      -0.042304       0.044957      -0.004261      -0.010585       0.004858      -0.008245       0.039856      -0.015207      -0.003787       0.018994              1.696742       1.577008       0.055739      -0.341339       1.504008      -0.152008       2.009210          -0.000108
           24              H       1.767424       7.748407      15.167209       0.142675       1.114321 0.84102157E+01  0.83556422E+02                                 1.782670                            1.704436      -1.125714       2.370448                    0.996977       3.378395       9.496986       0.475935       1.295346      -0.707182      -0.016925       0.039107       0.023881       0.048848      -0.009134      -0.006059       0.011933      -0.009287       0.005731      -0.011444      -0.008011       0.019456              1.795487       1.622022      -0.259738      -0.160616       2.101199       0.196685       1.663240          -0.000272
           25              C       7.627702       9.132272       4.520018       0.599589      23.906652 0.25677578E+03  0.53530372E+04                                 7.616632                            5.697272       0.005101       2.058655                    0.999389      22.459342      63.114473       0.619796       0.474036      -1.018563       0.000068       0.035067       0.071207       0.079374       0.076524      -0.037070      -0.017795       0.063120      -0.111356      -0.066008      -0.046422       0.112430              8.705284       7.587558      -3.518993       0.603090       9.565318       1.925388       8.962975           0.010876
           26              C       7.708002       8.432565       3.182765      -0.012362      36.337973 0.45339324E+03  0.10748375E+05                                 9.590980                            7.150146       0.043740       2.007492                    0.999601      28.108203      80.570368       0.611016       0.422850      -1.062436       0.025059      -0.041197      -0.031014       0.057333       0.008195      -0.016711       0.000540       0.039250      -0.135184      -0.048235       0.001538       0.046696             11.271234       6.468960      -2.254705       0.486022      10.687290       3.926700      16.657451           0.008202
           27              C       7.359761       8.762364       1.877060      -0.006687      35.333338 0.44266540E+03  0.10428611E+05                                 9.386549                            7.062298       0.091111       2.026810                    0.999609      27.821844      79.430541       0.615329       0.422520      -1.062929       0.030763      -0.045021      -0.004764       0.054735       0.016194      -0.026260       0.021177       0.046606      -0.096803      -0.054461       0.004876       0.049585             10.750478       7.113607      -4.022868       1.744146      12.193510      -1.737567      12.944316           0.007846
           28              C       6.768161       9.965182       1.177763       0.614416      25.609988 0.25727071E+03  0.53575612E+04                                 7.961005                            5.709997      -0.118828       2.022238                    0.999241      22.218639      62.086688       0.618894       0.475240      -1.019509      -0.019458       0.066009      -0.036989       0.078128       0.066808      -0.001239      -0.004353       0.105198      -0.178961      -0.061511      -0.053397       0.114908              9.300057       5.978361      -3.025025      -1.067702       9.653962       1.417026      12.267849           0.012431
           29              C       1.491290      -0.195303       5.946654      -0.033960      27.319555 0.38118190E+03  0.87062354E+04                                 8.044527                            6.650811       0.100598       2.043431                    0.998631      27.406660      78.672353       0.616254       0.435159      -1.048386      -0.003206       0.010683       0.006566       0.012943       0.003931      -0.015691       0.001698      -0.015936      -0.037053      -0.023982       0.008662       0.015320              8.635303       6.810539       0.839217       3.025530      10.266413      -0.635376       8.828957           0.014077
           30              C       0.922633      -0.088916       4.705796      -0.087256      29.689292 0.40757428E+03  0.94320320E+04                                 8.367163                            6.769016       0.154575       2.042244                    0.999610      28.132569      80.334645       0.627815       0.421576      -1.060553      -0.012847       0.015766      -0.003712       0.020673      -0.002563       0.003219      -0.001112      -0.011036       0.034393      -0.012177       0.000089       0.012087              9.172550       6.869209       0.913841       2.725776      12.012338      -1.293368       8.636103          -0.004425
           31              C       0.891496       1.153924       4.057325      -0.074317      29.624537 0.41541839E+03  0.96781950E+04                                 8.413776                            6.884089       0.033629       1.997949                    0.999543      28.539947      82.289977       0.614552       0.427798      -1.054633       0.000771      -0.012007       0.008036       0.014469       0.003593      -0.016724       0.014731       0.035319       0.025374      -0.030223       0.001327       0.028897              9.173783       6.397856       0.895045       2.015359      12.974723      -1.868513       8.148770           0.016846
           32              C       1.403615       2.263373       4.716311      -0.056736      36.910018 0.46088729E+03  0.10903766E+05                                 9.554156                            7.110512       0.113019       2.033909                    0.999356      27.668818      77.657199       0.629341       0.411375      -1.076355      -0.000065      -0.030533       0.008546       0.031706       0.004883      -0.000162       0.016312       0.033773       0.039948      -0.030255       0.010483       0.019772             11.410747       7.196766       0.081063       3.047771      16.515561      -3.919446      10.519913          -0.002758
           33              C       1.973911       2.105929       5.962427      -0.042301      29.399350 0.38377579E+03  0.87753803E+04                                 8.411881                            6.662913      -0.005813       2.000581                    0.999332      27.642195      79.246448       0.617498       0.433792      -1.049805      -0.001529      -0.013479       0.011555       0.017820      -0.001292      -0.026785       0.023612       0.033858      -0.007977      -0.038470      -0.002180       0.040650              9.445093       6.542035      -0.486056       2.736804      11.834887      -3.461595       9.958358           0.013597
           34              C       1.323315       3.658566       4.101140       0.604157      24.060480 0.25191626E+03  0.52238972E+04                                 7.647318                            5.623742       0.056646       2.072973                    0.999270      22.343259      62.511864       0.627396       0.470788      -1.020863       0.001097       0.052030      -0.027534       0.058876      -0.005944      -0.051338       0.017501       0.132914      -0.036993      -0.067082      -0.030746       0.097827              9.015734       6.098517       0.377458       2.715538      11.989372      -1.648370       8.959312           0.022237
           35              C       3.530752       8.630122       4.243103       0.599586      23.906674 0.25677631E+03  0.53530479E+04                                 7.616622                            5.697269       0.005118       2.058661                    0.999389      22.459323      63.114297       0.619798       0.474034      -1.018564       0.000070      -0.035069      -0.071208       0.079375      -0.076524       0.037070      -0.017793       0.063119      -0.111349      -0.066009      -0.046418       0.112427              8.705270       7.587543       3.518984      -0.603084       9.565300       1.925391       8.962967           0.010881
           36              C       3.611052       9.329829       5.580355      -0.012359      36.337882 0.45339223E+03  0.10748346E+05                                 9.590963                            7.150138       0.043744       2.007494                    0.999601      28.108182      80.570302       0.611016       0.422850      -1.062436       0.025061       0.041195       0.031015       0.057332      -0.008195       0.016711       0.000539       0.039249      -0.135187      -0.048236       0.001539       0.046696             11.271206       6.468955       2.254698      -0.486031      10.687247       3.926659      16.657416           0.008201
           37              C       3.262811       9.000030       6.886060      -0.006686      35.333302 0.44266515E+03  0.10428605E+05                                 9.386545                            7.062298       0.091106       2.026808                    0.999609      27.821842      79.430568       0.615329       0.422521      -1.062929       0.030765       0.045019       0.004764       0.054735      -0.016195       0.026261       0.021177       0.046605      -0.096805      -0.054463       0.004877       0.049586             10.750471       7.113605       4.022853      -1.744150      12.193469      -1.737569      12.944338           0.007848
           38              C       2.671211       7.797212       7.585357       0.614413      25.609990 0.25727088E+03  0.53575651E+04                                 7.961003                            5.709998      -0.118824       2.022240                    0.999241      22.218637      62.086662       0.618895       0.475239      -1.019509      -0.019455      -0.066011       0.036989       0.078129      -0.066809       0.001239      -0.004354       0.105198      -0.178960      -0.061512      -0.053397       0.114909              9.300053       5.978361       3.025023       1.067704       9.653955       1.417026      12.267844           0.012432
           39              C       5.588240       5.100697       2.816467      -0.033965      27.319636 0.38118341E+03  0.87062811E+04                                 8.044559                            6.650838       0.100586       2.043428                    0.998631      27.406682      78.672542       0.616251       0.435161      -1.048384      -0.003204      -0.010683      -0.006567       0.012943      -0.003932       0.015689       0.001697      -0.015935      -0.037054      -0.023981       0.008660       0.015321              8.635337       6.810570      -0.839218      -3.025549      10.266442      -0.635375       8.829000           0.014108
           40              C       5.019583       4.994310       4.057325      -0.087257      29.689323 0.40757460E+03  0.94320432E+04                                 8.367176                            6.769025       0.154569       2.042243                    0.999610      28.132580      80.334747       0.627814       0.421577      -1.060553      -0.012848      -0.015766       0.003710       0.020674       0.002562      -0.003219      -0.001112      -0.011032       0.034382      -0.012173       0.000089       0.012084              9.172566       6.869216      -0.913838      -2.725779      12.012365      -1.293381       8.636118          -0.004470
           41              C       4.988446       3.751470       4.705796      -0.074308      29.624583 0.41541863E+03  0.96782052E+04                                 8.413778                            6.884082       0.033627       1.997946                    0.999543      28.540044      82.290362       0.614554       0.427797      -1.054634       0.000770       0.012007      -0.008038       0.014470      -0.003595       0.016721       0.014730       0.035319       0.025364      -0.030222       0.001329       0.028892              9.173786       6.397856      -0.895041      -2.015376      12.974702      -1.868512       8.148799           0.016875
           42              C       5.500565       2.642021       4.046809      -0.056737      36.910401 0.46089201E+03  0.10903911E+05                                 9.554231                            7.110555       0.112998       2.033900                    0.999356      27.668984      77.657912       0.629338       0.411376      -1.076354      -0.000065       0.030532      -0.008546       0.031706      -0.004882       0.000161       0.016311       0.033771       0.039940      -0.030253       0.010484       0.019769             11.410848       7.196817      -0.081060      -3.047804      16.515717      -3.919492      10.520010          -0.002798
           43              C       6.070861       2.799465       2.800693      -0.042303      29.399543 0.38377817E+03  0.87754528E+04                                 8.411929                            6.662941      -0.005835       2.000573                    0.999332      27.642316      79.247011       0.617496       0.433793      -1.049804      -0.001526       0.013481      -0.011555       0.017821       0.001291       0.026782       0.023612       0.033859      -0.007979      -0.038469      -0.002178       0.040647              9.445155       6.542068       0.486070      -2.736828      11.834967      -3.461631       9.958430           0.013633
           44              C       5.420265       1.246828       4.661980       0.604154      24.060857 0.25192059E+03  0.52240108E+04                                 7.647393                            5.623787       0.056624       2.072961                    0.999270      22.343505      62.512752       0.627394       0.470788      -1.020863       0.001097      -0.052029       0.027533       0.058875       0.005945       0.051337       0.017499       0.132914      -0.036987      -0.067081      -0.030746       0.097827              9.015831       6.098569      -0.377460      -2.715564      11.989523      -1.648406       8.959400           0.022247
           45              C       0.566198       0.678516      13.006223       0.599593      23.906492 0.25677380E+03  0.53529830E+04                                 7.616592                            5.697245       0.005129       2.058666                    0.999389      22.459208      63.113921       0.619799       0.474035      -1.018564      -0.000070      -0.035069      -0.071208       0.079375       0.076525      -0.037068      -0.017795       0.063117      -0.111350      -0.066008      -0.046420       0.112428              8.705237       7.587510      -3.518973       0.603072       9.565272       1.925391       8.962930           0.010873
           46              C       0.485898       1.378223      14.343476      -0.012351      36.337716 0.45338970E+03  0.10748272E+05                                 9.590936                            7.150117       0.043752       2.007497                    0.999601      28.108112      80.570066       0.611017       0.422850      -1.062436      -0.025058       0.041197       0.031016       0.057333       0.008193      -0.016710       0.000542       0.039244      -0.135186      -0.048235       0.001542       0.046693             11.271181       6.468929      -2.254689       0.486009      10.687224       3.926679      16.657391           0.008199
           47              C       0.834139       1.048424      15.649181      -0.006666      35.333066 0.44266242E+03  0.10428523E+05                                 9.386499                            7.062273       0.091130       2.026816                    0.999609      27.821732      79.430129       0.615330       0.422520      -1.062929      -0.030761       0.045023       0.004759       0.054735       0.016190      -0.026261       0.021178       0.046598      -0.096802      -0.054460       0.004880       0.049580             10.750411       7.113566      -4.022822       1.744133      12.193396      -1.737552      12.944271           0.007847
           48              C       1.425739      -0.154394      16.348478       0.614439      25.609128 0.25726153E+03  0.53573140E+04                                 7.960809                            5.709881      -0.118752       2.022271                    0.999241      22.218100      62.084547       0.618904       0.475237      -1.019511       0.019459      -0.066011       0.036991       0.078131       0.066808      -0.001238      -0.004357       0.105192      -0.178945      -0.061510      -0.053394       0.114904              9.299811       5.978217      -3.024934      -1.067661       9.653714       1.416971      12.267501           0.012420
           49              C       6.702610      10.006091      11.579587      -0.033966      27.319544 0.38118231E+03  0.87062470E+04                                 8.044535                            6.650825       0.100590       2.043430                    0.998631      27.406621      78.672247       0.616252       0.435161      -1.048385       0.003205      -0.010681      -0.006567       0.012942       0.003931      -0.015692       0.001698      -0.015932      -0.037057      -0.023983       0.008663       0.015320              8.635307       6.810551       0.839217       3.025533      10.266402      -0.635368       8.828967           0.014085
           50              C       7.271267       9.899704      12.820445      -0.087258      29.689055 0.40757074E+03  0.94319237E+04                                 8.367106                            6.768979       0.154609       2.042257                    0.999610      28.132403      80.333898       0.627819       0.421575      -1.060555       0.012847      -0.015765       0.003712       0.020673      -0.002563       0.003219      -0.001113      -0.011033       0.034395      -0.012176       0.000088       0.012088              9.172480       6.869160       0.913825       2.725753      12.012229      -1.293364       8.636052          -0.004439
           51              C       7.302404       8.656864      13.468916      -0.074323      29.624501 0.41541819E+03  0.96781875E+04                                 8.413764                            6.884084       0.033642       1.997954                    0.999543      28.539929      82.289861       0.614553       0.427797      -1.054634      -0.000771       0.012007      -0.008035       0.014468       0.003594      -0.016723       0.014732       0.035315       0.025370      -0.030223       0.001328       0.028895              9.173762       6.397847       0.895040       2.015358      12.974667      -1.868510       8.148772           0.016853
           52              C       6.790285       7.547415      12.809930      -0.056740      36.910017 0.46088734E+03  0.10903768E+05                                 9.554160                            7.110516       0.113027       2.033912                    0.999356      27.668817      77.657219       0.629340       0.411376      -1.076355       0.000065       0.030531      -0.008544       0.031704       0.004883      -0.000162       0.016313       0.033778       0.039941      -0.030257       0.010487       0.019770             11.410746       7.196766       0.081053       3.047778      16.515533      -3.919463      10.519940          -0.002774
           53              C       6.219989       7.704859      11.563814      -0.042303      29.399255 0.38377430E+03  0.87753382E+04                                 8.411869                            6.662905      -0.005812       2.000583                    0.999332      27.642120      79.246207       0.617498       0.433793      -1.049805       0.001526       0.013480      -0.011556       0.017821      -0.001293      -0.026786       0.023611       0.033864      -0.007976      -0.038470      -0.002181       0.040651              9.445081       6.542027      -0.486064       2.736806      11.834851      -3.461598       9.958364           0.013606
           54              C       6.870585       6.152222      13.425101       0.604153      24.060561 0.25191728E+03  0.52239225E+04                                 7.647325                            5.623747       0.056657       2.072976                    0.999270      22.343310      62.511993       0.627397       0.470787      -1.020864      -0.001099      -0.052029       0.027533       0.058875      -0.005943      -0.051338       0.017498       0.132915      -0.036987      -0.067081      -0.030746       0.097827              9.015740       6.098517       0.377453       2.715541      11.989365      -1.648382       8.959337           0.022248
           55              C       4.663148       1.180666      13.283138       0.599589      23.906502 0.25677417E+03  0.53529890E+04                                 7.616576                            5.697238       0.005154       2.058674                    0.999389      22.459184      63.113706       0.619801       0.474033      -1.018565      -0.000070       0.035069       0.071210       0.079377      -0.076525       0.037070      -0.017792       0.063116      -0.111342      -0.066011      -0.046416       0.112426              8.705216       7.587491       3.518959      -0.603072       9.565245       1.925388       8.962913           0.010879
           56              C       4.582848       0.480959      11.945886      -0.012361      36.337969 0.45339366E+03  0.10748388E+05                                 9.590973                            7.150147       0.043749       2.007494                    0.999601      28.108238      80.570478       0.611016       0.422849      -1.062436      -0.025059      -0.041197      -0.031016       0.057334      -0.008196       0.016711       0.000541       0.039246      -0.135183      -0.048234       0.001540       0.046695             11.271219       6.468960       2.254702      -0.486017      10.687267       3.926685      16.657430           0.008197
           57              C       4.931089       0.810758      10.640181      -0.006691      35.333276 0.44266566E+03  0.10428614E+05                                 9.386517                            7.062288       0.091135       2.026816                    0.999609      27.821851      79.430419       0.615331       0.422519      -1.062931      -0.030763      -0.045022      -0.004761       0.054736      -0.016194       0.026260       0.021177       0.046601      -0.096808      -0.054462       0.004878       0.049583             10.750430       7.113581       4.022831      -1.744129      12.193420      -1.737537      12.944289           0.007848
           58              C       5.522689       2.013576       9.940884       0.614417      25.609616 0.25726733E+03  0.53574633E+04                                 7.960892                            5.709936      -0.118760       2.022263                    0.999241      22.218361      62.085371       0.618903       0.475236      -1.019513       0.019456       0.066012      -0.036991       0.078131      -0.066808       0.001237      -0.004358       0.105192      -0.178957      -0.061514      -0.053392       0.114906              9.299910       5.978276       3.024970       1.067678       9.653811       1.416992      12.267643           0.012422
           59              C       2.605660       4.710091      14.709774      -0.033967      27.319416 0.38118030E+03  0.87061895E+04                                 8.044519                            6.650816       0.100595       2.043434                    0.998631      27.406500      78.671842       0.616251       0.435162      -1.048384       0.003207       0.010683       0.006569       0.012944      -0.003931       0.015692       0.001698      -0.015928      -0.037061      -0.023983       0.008664       0.015318              8.635287       6.810543      -0.839215      -3.025532      10.266365      -0.635359       8.828955           0.014086
           60              C       3.174317       4.816478      13.468916      -0.087260      29.689128 0.40757187E+03  0.94319579E+04                                 8.367121                            6.768990       0.154604       2.042255                    0.999610      28.132463      80.334145       0.627818       0.421575      -1.060554       0.012851       0.015765      -0.003709       0.020675       0.002562      -0.003219      -0.001114      -0.011032       0.034392      -0.012174       0.000087       0.012087              9.172498       6.869173      -0.913832      -2.725757      12.012258      -1.293364       8.636062          -0.004442
           61              C       3.205454       6.059318      12.820445      -0.074317      29.624523 0.41541837E+03  0.96781934E+04                                 8.413762                            6.884079       0.033647       1.997953                    0.999543      28.539982      82.290042       0.614554       0.427797      -1.054634      -0.000768      -0.012005       0.008037       0.014468      -0.003595       0.016722       0.014730       0.035314       0.025369      -0.030221       0.001328       0.028893              9.173760       6.397845      -0.895037      -2.015366      12.974652      -1.868510       8.148783           0.016856
           62              C       2.693335       7.168767      13.479432      -0.056735      36.909960 0.46088641E+03  0.10903739E+05                                 9.554145                            7.110504       0.113035       2.033914                    0.999356      27.668787      77.657076       0.629342       0.411375      -1.076355       0.000066      -0.030531       0.008545       0.031704      -0.004883       0.000161       0.016312       0.033777       0.039941      -0.030256       0.010486       0.019770             11.410728       7.196756      -0.081054      -3.047779      16.515493      -3.919450      10.519935          -0.002777
           63              C       2.123039       7.011323      14.725548      -0.042304      29.399343 0.38377557E+03  0.87753770E+04                                 8.411894                            6.662922      -0.005824       2.000579                    0.999332      27.642175      79.246483       0.617496       0.433794      -1.049804       0.001527      -0.013480       0.011556       0.017821       0.001292       0.026786       0.023611       0.033864      -0.007982      -0.038471      -0.002181       0.040651              9.445110       6.542046       0.486067      -2.736818      11.834886      -3.461609       9.958398           0.013605
           64              C       2.773635       8.563960      12.864261       0.604154      24.060622 0.25191796E+03  0.52239409E+04                                 7.647339                            5.623755       0.056649       2.072972                    0.999270      22.343356      62.512174       0.627396       0.470788      -1.020864      -0.001097       0.052028      -0.027532       0.058874       0.005944       0.051337       0.017499       0.132915      -0.036986      -0.067082      -0.030745       0.097827              9.015758       6.098528      -0.377457      -2.715546      11.989394      -1.648385       8.959353           0.022251
           65              N       0.082758       7.190645       3.152795      -0.233669      37.592019 0.56756338E+03  0.14022897E+05                                 9.324465                            7.677679       0.110555       2.026018                    0.999462      29.346476      81.822947       0.636511       0.389472      -1.100675      -0.043981       0.110851      -0.169927       0.207599       0.018790      -0.031936       0.076913       0.035711      -0.068663      -0.102066       0.037351       0.064715             10.416695       7.628892      -2.286534       2.022718      11.051697       1.359705      12.569495           0.036833
           66              N       0.091772       6.784836       1.877761      -0.054500      31.038406 0.42884427E+03  0.98589143E+04                                 8.141725                            6.618777       0.243012       2.115911                    0.998611      26.164876      69.914087       0.695488       0.383078      -1.107444      -0.074555       0.208104       0.071235       0.232250       0.037423       0.028152      -0.040110       0.037343       0.139330      -0.083476       0.018459       0.065018              9.121735       5.729851      -1.899756       0.558315      11.164574       1.189463      10.470781           0.031590
           67              N       7.741597       7.721377       1.090483      -0.199871      38.239479 0.53493731E+03  0.13053269E+05                                 9.574150                            7.538949       0.067589       2.033730                    0.998338      28.588881      79.826584       0.629999       0.398428      -1.091868       0.054252       0.017188       0.179120       0.187943      -0.004437      -0.018084      -0.032692      -0.004145      -0.234861      -0.089388       0.039810       0.049578             11.061520       6.405132      -2.447656       0.221190      11.181385       0.064422      15.598042           0.036912
           68              N       2.020616       0.890770       6.547804       0.337080      22.749345 0.26097932E+03  0.52981563E+04                                 6.654882                            5.176734       0.055466       2.131417                    0.999246      20.695395      51.931246       0.783521       0.385067      -1.106234       0.024136      -0.001116       0.062433       0.066945       0.012122       0.028581      -0.002486      -0.045660       0.079939      -0.049729       0.011863       0.037865              7.530405       5.574802       0.335654       2.519383       8.913318      -1.500768       8.103094           0.000088
           69              N       4.179708      10.571749       5.610325      -0.233680      37.592457 0.56757151E+03  0.14023151E+05                                 9.324551                            7.677746       0.110527       2.026006                    0.999462      29.346644      81.823627       0.636507       0.389474      -1.100674      -0.043981      -0.110851       0.169926       0.207598      -0.018790       0.031936       0.076912       0.035706      -0.068662      -0.102064       0.037349       0.064715             10.416794       7.628974       2.286568      -2.022756      11.051798       1.359692      12.569612           0.036835
           70              N       4.188722      10.977558       6.885359      -0.054467      31.037111 0.42882346E+03  0.98582949E+04                                 8.141427                            6.618562       0.243079       2.115941                    0.998611      26.164255      69.911437       0.695509       0.383072      -1.107451      -0.074554      -0.208100      -0.071234       0.232246      -0.037419      -0.028153      -0.040111       0.037339       0.139343      -0.083474       0.018452       0.065023              9.121380       5.729662       1.899658      -0.558305      11.164083       1.189368      10.470394           0.031594
           71              N       3.644647      10.041017       7.672638      -0.199884      38.240144 0.53494831E+03  0.13053607E+05                                 9.574270                            7.539035       0.067570       2.033720                    0.998338      28.589132      79.827533       0.629994       0.398429      -1.091867       0.054254      -0.017189      -0.179120       0.187944       0.004436       0.018085      -0.032691      -0.004149      -0.234861      -0.089387       0.039807       0.049580             11.061668       6.405203       2.447682      -0.221195      11.181501       0.064429      15.598301           0.036916
           72              N       6.117566       4.014624       2.215317       0.337073      22.749433 0.26098025E+03  0.52981812E+04                                 6.654902                            5.176744       0.055459       2.131414                    0.999246      20.695446      51.931448       0.783520       0.385068      -1.106233       0.024138       0.001117      -0.062431       0.066944      -0.012123      -0.028581      -0.002486      -0.045662       0.079937      -0.049730       0.011865       0.037865              7.530431       5.574817      -0.335647      -2.519395       8.913351      -1.500783       8.103126           0.000052
           73              N       8.111142       2.620143      14.373446      -0.233713      37.593412 0.56758871E+03  0.14023706E+05                                 9.324769                            7.677909       0.110435       2.025973                    0.999462      29.347115      81.825783       0.636493       0.389478      -1.100669       0.043982      -0.110849       0.169927       0.207599       0.018791      -0.031936       0.076909       0.035711      -0.068666      -0.102063       0.037353       0.064710             10.417051       7.629134      -2.286623       2.022820      11.052048       1.359734      12.569970           0.036845
           74              N       8.102128       3.025952      15.648480      -0.054472      31.037267 0.42882561E+03  0.98583663E+04                                 8.141480                            6.618596       0.243027       2.115926                    0.998611      26.164336      69.911954       0.695504       0.383074      -1.107449       0.074557      -0.208103      -0.071234       0.232250       0.037420       0.028153      -0.040110       0.037342       0.139350      -0.083477       0.018452       0.065024              9.121444       5.729691      -1.899670       0.558302      11.164164       1.189395      10.470478           0.031586
           75              N       0.452303       2.089411      16.435758      -0.199903      38.240556 0.53495484E+03  0.13053816E+05                                 9.574373                            7.539105       0.067533       2.033707                    0.998338      28.589324      79.828434       0.629988       0.398432      -1.091864      -0.054252      -0.017186      -0.179124       0.187947      -0.004434      -0.018085      -0.032693      -0.004143      -0.234860      -0.089388       0.039810       0.049577             11.061799       6.405257      -2.447698       0.221205      11.181588       0.064421      15.598552           0.036918
           76              N       6.173284       8.920018      10.978437       0.337082      22.749306 0.26097885E+03  0.52981455E+04                                 6.654882                            5.176735       0.055457       2.131415                    0.999246      20.695367      51.931202       0.783519       0.385068      -1.106233      -0.024138       0.001116      -0.062431       0.066944       0.012122       0.028579      -0.002485      -0.045658       0.079929      -0.049725       0.011864       0.037861              7.530404       5.574805       0.335647       2.519388       8.913302      -1.500773       8.103105           0.000079
           77              N       4.014192      -0.760961      11.915916      -0.233683      37.592652 0.56757511E+03  0.14023268E+05                                 9.324598                            7.677782       0.110506       2.025998                    0.999462      29.346750      81.824121       0.636503       0.389475      -1.100673       0.043984       0.110849      -0.169927       0.207599      -0.018790       0.031935       0.076911       0.035707      -0.068668      -0.102064       0.037351       0.064713             10.416846       7.629001       2.286578      -2.022758      11.051852       1.359717      12.569686           0.036842
           78              N       4.005178      -1.166770      10.640882      -0.054467      31.037321 0.42882684E+03  0.98583932E+04                                 8.141462                            6.618586       0.243048       2.115929                    0.998611      26.164372      69.911846       0.695508       0.383071      -1.107451       0.074558       0.208102       0.071235       0.232249      -0.037420      -0.028155      -0.040112       0.037337       0.139350      -0.083477       0.018451       0.065026              9.121422       5.729681       1.899667      -0.558300      11.164136       1.189394      10.470449           0.031593
           79              N       4.549253      -0.230229       9.853603      -0.199883      38.239818 0.53494294E+03  0.13053441E+05                                 9.574218                            7.538999       0.067567       2.033722                    0.998338      28.588981      79.826976       0.629995       0.398429      -1.091867      -0.054250       0.017185       0.179120       0.187942       0.004434       0.018083      -0.032689      -0.004147      -0.234854      -0.089383       0.039807       0.049577             11.061604       6.405168       2.447660      -0.221190      11.181423       0.064437      15.598221           0.036918
           80              N       2.076334       5.796164      15.310924       0.337070      22.749381 0.26097992E+03  0.52981727E+04                                 6.654897                            5.176746       0.055451       2.131412                    0.999246      20.695414      51.931356       0.783519       0.385068      -1.106233      -0.024136      -0.001117       0.062431       0.066944      -0.012122      -0.028578      -0.002486      -0.045657       0.079924      -0.049724       0.011865       0.037859              7.530421       5.574817      -0.335644      -2.519396       8.913321      -1.500779       8.103126           0.000078
           81              O       0.095869       8.566175       5.461702      -0.574397      34.060130 0.53171503E+03  0.12740732E+05                                 8.249335                            7.085799       0.352838       2.147966                    0.997812      28.091208      73.604587       0.721873       0.354103      -1.143458      -0.017636       0.035045      -0.002901       0.039340      -0.006476       0.029711      -0.075161       0.045834      -0.090896      -0.097570       0.023338       0.074232              8.827272       9.502946      -2.710647       3.256202       7.739289      -1.385506       9.239581           0.042541
           82              O       6.989397      10.184027       4.652866      -0.543257      37.691714 0.54552011E+03  0.13181392E+05                                 8.946254                            7.275225       0.215085       2.126989                    0.995705      27.500815      72.825069       0.696694       0.363842      -1.133502       0.024805      -0.028981       0.012496       0.040141       0.003749      -0.023011      -0.040055       0.010745      -0.252921      -0.099362       0.039529       0.059832             10.091839      11.194425      -5.075735      -0.893451      12.897954       1.675329       6.183136           0.047521
           83              O       6.309303      10.922674       1.838152      -0.542220      35.207425 0.46440656E+03  0.10760341E+05                                 8.458688                            6.600984       0.440580       2.202614                    0.997282      26.874899      69.300783       0.751325       0.351844      -1.145006       0.022724      -0.014830      -0.030975       0.041179       0.035913      -0.044918       0.074716       0.050301      -0.078572      -0.115595       0.053890       0.061704              9.735958       7.313204      -3.080939      -3.192485      10.885737       4.541881      11.008934           0.045361
           84              O       6.793562       6.884094      17.440012      -0.534489      34.635190 0.47067078E+03  0.10935000E+05                                 8.358362                            6.632291       0.331450       2.159461                    0.997477      27.036588      69.664683       0.752252       0.350462      -1.146874       0.013445       0.020040       0.021331       0.032209       0.045799      -0.025289       0.050161       0.058791       0.160555      -0.101516       0.027599       0.073917              9.612975       5.625158      -0.887110      -0.950131       6.427707       1.127832      16.786061           0.040147
           85              O       2.634339       0.750716       7.760444      -0.489265      33.214977 0.50522159E+03  0.11921725E+05                                 8.167262                            6.932614       0.468820       2.197244                    0.998084      27.192623      70.118712       0.727621       0.356733      -1.144263      -0.025627       0.022108      -0.042403       0.054254      -0.037571       0.126555      -0.029778       0.182232       0.444407      -0.172716      -0.057521       0.230238              9.093770       8.725495      -1.136144       4.008134       5.690111      -1.514661      12.865705           0.038856
           86              O       1.788728       4.603739       4.780633      -0.548245      38.336112 0.54315011E+03  0.13074233E+05                                 8.995962                            7.199294       0.383100       2.191262                    0.994622      27.128130      71.067168       0.711080       0.357842      -1.141324       0.020733      -0.015393      -0.013552       0.029163       0.030692      -0.013646       0.057067       0.017835      -0.057621      -0.076917       0.021028       0.055889             10.300661       7.339035       2.044235       1.460601      16.559513       2.909087       7.003437           0.043034
           87              O       0.753839       3.744672       2.984368      -0.540905      41.730616 0.59148888E+03  0.14573400E+05                                 9.591878                            7.586946       0.078527       2.090405                    0.993905      27.516039      73.401905       0.681198       0.364938      -1.133486       0.007897      -0.007190       0.007575       0.013094      -0.013849       0.001156      -0.000945       0.105027       0.147160      -0.078840       0.029699       0.049141             11.046126       8.994598      -1.180624       4.801543       8.067586      -3.592754      16.076194           0.042354
           88              O       4.192819       9.196219       3.301418      -0.574389      34.059508 0.53170351E+03  0.12740383E+05                                 8.249225                            7.085715       0.352868       2.147980                    0.997812      28.090964      73.603645       0.721878       0.354103      -1.143459      -0.017635      -0.035049       0.002898       0.039342       0.006479      -0.029711      -0.075157       0.045829      -0.090887      -0.097564       0.023332       0.074232              8.827150       9.502807       2.710593      -3.256148       7.739179      -1.385486       9.239463           0.042538
           89              O       2.892447       7.578367       4.110254      -0.543255      37.691341 0.54551419E+03  0.13181211E+05                                 8.946193                            7.275185       0.215102       2.126997                    0.995705      27.500685      72.824573       0.696696       0.363842      -1.133502       0.024807       0.028978      -0.012501       0.040142      -0.003748       0.023011      -0.040053       0.010744      -0.252913      -0.099358       0.039529       0.059829             10.091761      11.194336       5.075678       0.893448      12.897848       1.675321       6.183100           0.047521
           90              O       2.212353       6.839720       6.924968      -0.542220      35.207434 0.46440685E+03  0.10760350E+05                                 8.458692                            6.600989       0.440586       2.202616                    0.997282      26.874900      69.300802       0.751325       0.351844      -1.145005       0.022728       0.014827       0.030975       0.041180      -0.035913       0.044919       0.074716       0.050298      -0.078574      -0.115595       0.053892       0.061704              9.735961       7.313210       3.080938       3.192490      10.885734       4.541879      11.008938           0.045361
           91              O       2.696612       7.832088       8.849350      -0.534488      34.635142 0.47067027E+03  0.10934984E+05                                 8.358354                            6.632287       0.331466       2.159466                    0.997477      27.036565      69.664598       0.752252       0.350462      -1.146874       0.013448      -0.020044      -0.021331       0.032212      -0.045798       0.025288       0.050161       0.058789       0.160551      -0.101514       0.027598       0.073916              9.612966       5.625154       0.887108       0.950130       6.427700       1.127828      16.786045           0.040144
           92              O       6.731289       4.154678       1.002676      -0.489270      33.215538 0.50523169E+03  0.11922023E+05                                 8.167352                            6.932681       0.468845       2.197247                    0.998084      27.192860      70.119490       0.727618       0.356733      -1.144263      -0.025626      -0.022106       0.042403       0.054253       0.037566      -0.126558      -0.029782       0.182228       0.444417      -0.172715      -0.057528       0.230242              9.093878       8.725598       1.136172      -4.008196       5.690173      -1.514696      12.865864           0.038835
           93              O       5.885678       0.301655       3.982488      -0.548231      38.336314 0.54315302E+03  0.13074318E+05                                 8.995972                            7.199296       0.383141       2.191271                    0.994623      27.128254      71.067483       0.711083       0.357840      -1.141326       0.020731       0.015396       0.013550       0.029162      -0.030690       0.013646       0.057068       0.017832      -0.057631      -0.076918       0.021028       0.055890             10.300678       7.339036      -2.044248      -1.460600      16.559559       2.909086       7.003439           0.043030
           94              O       4.850789       1.160722       5.778752      -0.540887      41.730519 0.59148679E+03  0.14573334E+05                                 9.591841                            7.586916       0.078550       2.090412                    0.993905      27.516028      73.401807       0.681201       0.364936      -1.133487       0.007901       0.007187      -0.007575       0.013094       0.013848      -0.001155      -0.000950       0.105027       0.147167      -0.078842       0.029698       0.049143             11.046079       8.994563       1.180620      -4.801522       8.067555      -3.592733      16.076120           0.042361
           95              O       8.098031       1.244613      12.064539      -0.574404      34.059861 0.53171044E+03  0.12740595E+05                                 8.249298                            7.085775       0.352829       2.147966                    0.997812      28.091079      73.604171       0.721873       0.354104      -1.143457       0.017637      -0.035049       0.002897       0.039343      -0.006475       0.029708      -0.075156       0.045830      -0.090888      -0.097563       0.023337       0.074227              8.827227       9.502884      -2.710620       3.256169       7.739253      -1.385481       9.239544           0.042539
           96              O       1.204503      -0.373239      12.873375      -0.543256      37.691357 0.54551388E+03  0.13181200E+05                                 8.946198                            7.275183       0.215101       2.126997                    0.995705      27.500667      72.824508       0.696697       0.363842      -1.133502      -0.024809       0.028978      -0.012492       0.040140       0.003749      -0.023009      -0.040057       0.010746      -0.252914      -0.099360       0.039529       0.059831             10.091770      11.194343      -5.075699      -0.893453      12.897868       1.675327       6.183100           0.047519
           97              O       1.884597      -1.111886      15.688089      -0.542222      35.206232 0.46438967E+03  0.10759842E+05                                 8.458481                            6.600850       0.440623       2.202635                    0.997282      26.874516      69.299235       0.751336       0.351843      -1.145008      -0.022728       0.014828       0.030971       0.041178       0.035915      -0.044918       0.074714       0.050300      -0.078553      -0.115592       0.053890       0.061702              9.735696       7.313025      -3.080838      -3.192374      10.885448       4.541726      11.008616           0.045360
           98              O       1.400338       2.926694       0.086229      -0.534525      34.634421 0.47065944E+03  0.10934674E+05                                 8.358288                            6.632253       0.331434       2.159470                    0.997477      27.036115      69.663334       0.752247       0.350467      -1.146870      -0.013441      -0.020051      -0.021325       0.032210       0.045796      -0.025283       0.050153       0.058787       0.160521      -0.101503       0.027601       0.073902              9.612873       5.625118      -0.887103      -0.950108       6.427661       1.127800      16.785840           0.040132
           99              O       5.559561       9.060072       9.765797      -0.489257      33.214928 0.50522066E+03  0.11921695E+05                                 8.167244                            6.932598       0.468826       2.197243                    0.998084      27.192649      70.118715       0.727624       0.356732      -1.144264       0.025620      -0.022108       0.042403       0.054251      -0.037571       0.126558      -0.029778       0.182231       0.444419      -0.172718      -0.057525       0.230243              9.093753       8.725481      -1.136140       4.008130       5.690096      -1.514658      12.865682           0.038862
          100              O       6.405172       5.207049      12.745608      -0.548240      38.336006 0.54314883E+03  0.13074195E+05                                 8.995945                            7.199287       0.383108       2.191264                    0.994622      27.128112      71.067110       0.711080       0.357842      -1.141324      -0.020733       0.015394       0.013552       0.029163       0.030690      -0.013646       0.057066       0.017832      -0.057624      -0.076915       0.021028       0.055888             10.300631       7.339016       2.044218       1.460596      16.559451       2.909065       7.003426           0.043028
          101              O       7.440061       6.066116      14.541873      -0.540896      41.730639 0.59148884E+03  0.14573399E+05                                 9.591869                            7.586938       0.078529       2.090406                    0.993904      27.516048      73.401928       0.681199       0.364937      -1.133486      -0.007901       0.007188      -0.007572       0.013093      -0.013848       0.001158      -0.000947       0.105029       0.147165      -0.078842       0.029699       0.049143             11.046113       8.994581      -1.180617       4.801528       8.067565      -3.592738      16.076192           0.042367
          102              O       4.001081       0.614569      14.224823      -0.574396      34.059285 0.53169969E+03  0.12740271E+05                                 8.249212                            7.085710       0.352833       2.147975                    0.997811      28.090787      73.603188       0.721875       0.354105      -1.143457       0.017637       0.035051      -0.002892       0.039345       0.006479      -0.029707      -0.075154       0.045828      -0.090881      -0.097559       0.023332       0.074227              8.827130       9.502777       2.710576      -3.256129       7.739163      -1.385468       9.239449           0.042536
          103              O       5.301453       2.232421      13.415987      -0.543253      37.690894 0.54550633E+03  0.13180967E+05                                 8.946111                            7.275122       0.215135       2.127011                    0.995705      27.500521      72.823871       0.696701       0.363841      -1.133503      -0.024809      -0.028977       0.012503       0.040143      -0.003749       0.023009      -0.040053       0.010744      -0.252904      -0.099355       0.039527       0.059828             10.091665      11.194222       5.075626       0.893449      12.897727       1.675312       6.183046           0.047520
          104              O       5.981547       2.971068      10.601273      -0.542213      35.206344 0.46439144E+03  0.10759894E+05                                 8.458493                            6.600860       0.440632       2.202635                    0.997282      26.874603      69.299522       0.751336       0.351842      -1.145008      -0.022727      -0.014824      -0.030977       0.041181      -0.035913       0.044919       0.074712       0.050296      -0.078559      -0.115591       0.053888       0.061702              9.735708       7.313040       3.080842       3.192380      10.885462       4.541724      11.008622           0.045362
          105              O       5.497288       1.978700       8.676891      -0.534489      34.633531 0.47064543E+03  0.10934255E+05                                 8.358091                            6.632109       0.331506       2.159492                    0.997477      27.035956      69.662385       0.752264       0.350462      -1.146875      -0.013442       0.020050       0.021329       0.032212      -0.045795       0.025284       0.050159       0.058778       0.160527      -0.101505       0.027597       0.073908              9.612636       5.624994       0.887064       0.950077       6.427498       1.127757      16.785417           0.040144
          106              O       1.462611       5.656110      16.523565      -0.489248      33.214894 0.50522005E+03  0.11921677E+05                                 8.167236                            6.932591       0.468830       2.197245                    0.998084      27.192641      70.118667       0.727625       0.356732      -1.144264       0.025619       0.022102      -0.042402       0.054247       0.037571      -0.126561      -0.029782       0.182232       0.444422      -0.172719      -0.057528       0.230247              9.093744       8.725470       1.136144      -4.008125       5.690094      -1.514663      12.865668           0.038864
          107              O       2.308222       9.509133      13.543753      -0.548238      38.335931 0.54314736E+03  0.13074150E+05                                 8.995931                            7.199275       0.383111       2.191265                    0.994622      27.128088      71.067009       0.711081       0.357842      -1.141324      -0.020731      -0.015394      -0.013550       0.029161      -0.030690       0.013645       0.057066       0.017833      -0.057626      -0.076916       0.021027       0.055889             10.300615       7.339005      -2.044225      -1.460596      16.559420       2.909066       7.003420           0.043025
          108              O       3.343111       8.650066      11.747489      -0.540897      41.730856 0.59149231E+03  0.14573509E+05                                 9.591908                            7.586965       0.078521       2.090402                    0.993905      27.516121      73.402236       0.681197       0.364937      -1.133485      -0.007900      -0.007189       0.007572       0.013093       0.013848      -0.001158      -0.000948       0.105030       0.147168      -0.078843       0.029699       0.049144             11.046163       8.994617       1.180623      -4.801554       8.067600      -3.592757      16.076271           0.042367

******************************************************
Auxiliary information for the entire system
The total spin magnetic moment of the unit cell is   39.999996
The total net atomic charge of the unit cell is   -0.000000
Accuracy of reproducing the electrostatic potential in the unit cell:
  The inner radius (bohr) =    5.0000
  The outer radius (bohr) =   12.0000
  Valid grid points have density less than (e/(bohr^3)) =    0.0001
  The number of valid grid points were=        38474
  The rms potential error without charges in kcal/mol is=      6.06681
  The rms potential error with partial charges in kcal/mol is=      1.98831
  The RRMSE value at monopole order=      0.32774
  The rms potential error with partial charges and cloud penetration in kcal/mol is=      1.99715
  The RRMSE value at monopole order with cloud penetration is=      0.32919
  The rms potential error with partial charges and atomic dipoles in kcal/mol is=      0.75136
  The RRMSE value at dipole order=      0.12385
  The rms potential error with partial charges, atomic dipoles and cloud penetration in kcal/mol is=      0.72796
  The RRMSE value at dipole order with cloud penetration=      0.11999

******************************************************
The electron densities and ab initio electrostatic potential were computed in VASP using the PBE functional and
projector augmented wave method. See the main text of the journal article for a description of computational details.
The atomic charges, dipoles, and quadrupoles were computed with the DDEC6 method as described in
(a) T. A. Manz and N. Gabaldon Limas, RSC Adv. 6 (2016) 47771-47801 DOI: 10.1039/c6ra04656h
(b) N. Gabaldon Limas and T. A. Manz, RSC Adv. 8 (2018) 2678-2707 DOI: 10.1039/c7ra11829e.
For each atom in the material, the electron cloud parameters were fit to the spherically averaged atom-in-material
electron density using radial positions for which this density was between 10^-4 and 10^-2 electrons per cubic bohr.
The polarizabilities, dispersion coefficients, and quantum Drude oscillator (QDO) parameters were fit using the MCLF method.
The magnetic structure of the system was optimized in VASP from the default ferromagnetic initial guess using spin polarization.
The atomic spin moments (ASMs) were computed on this optimized magnetic structure using the DDEC6 partition as inputs
to the method of T. A. Manz and D. S. Sholl, J. Chem. Theory Comput. 7 (2011) 4146-4164 DOI: 10.1021/ct200539n.
The RMSE and RRMSE were computed using a uniform grid with Ewald summation.
