# Supplementary material for: A collection of forcefield precursors for metal–organic frameworks
Source: RSC Adv. 2019 Nov 13;9(63):36492–507. doi: 10.1039/c9ra07327b (PMC9075174; doi:10.1039/c9ra07327b)
Supplement: RA-009-C9RA07327B-s5930 [file RA-009-C9RA07327B-s5930.xyz]

  200
jmolscript: load "" {1 1 1} spacegroup "x,y,z" unitcell [{     17.826300     0.000000     0.000000 }, {      8.913150    15.438029     0.000000 }, {      8.913150     5.146010    14.555113 }]
Ni    16.805833    16.027196    12.582750     0.290812
Ni    12.349258    11.097524     3.638778     0.289915
Ni    14.390192     7.129848     9.249920     0.290976
Ni    27.759917    17.205529    10.916335     0.290117
Ni    12.349258    14.632524     3.638778     0.289987
Ni    14.390192     8.308181    12.582750     0.290917
Ni    18.846767    13.670529    10.916335     0.290678
Ni    25.718983    14.848863     9.249920     0.290287
Ni    11.328792     7.719015    10.916335     0.290862
Ni    17.826300    16.616363     9.249920     0.290694
Ni    15.410658    12.865024     3.638778     0.290101
Ni    26.739450    14.259696    12.582750     0.290253
Ni    18.846767     4.556843     1.972363     0.290436
Ni    23.303342     9.486515    10.916335     0.290634
Ni    21.262408    13.454191     5.305193     0.290273
Ni     7.892683     3.378510     3.638778     0.290402
Ni    23.303342     5.951515    10.916335     0.290834
Ni    21.262408    12.275858     1.972363     0.290111
Ni    16.805833     6.913510     3.638778     0.290360
Ni     9.933617     5.735176     5.305193     0.290477
Ni    24.323808    12.865024     3.638778     0.290208
Ni    17.826300     3.967676     5.305193     0.290328
Ni    20.241942     7.719015    10.916335     0.290730
Ni     8.913150     6.324343     1.972363     0.290539
H      7.690266     9.040510     0.733578     0.104261
H      9.077152    10.932183     3.769774     0.104026
H     17.662298     7.198239     9.050369     0.104289
H     19.049184     3.705127     8.278948     0.104068
H      4.928972     2.110893     3.769774     0.104086
H      3.984178     4.257808     0.733578     0.104246
H     20.423592    12.526417     8.278948     0.104143
H     24.142158    11.980940     9.050369     0.104181
H      9.549549     6.925500     8.278948     0.104200
H      7.217869     3.977866     9.050369     0.104205
H     17.189901    10.113967     3.769774     0.104121
H     19.521581     9.858725     0.733578     0.104129
H     19.521581    15.871323     6.543979     0.104183
H     17.189901    15.616081     3.507782     0.104126
H     25.044169    11.460164    12.782300     0.104154
H     27.375849     8.512530    13.553721     0.104197
H     26.903452    14.797865     3.507782     0.104059
H     25.516566    16.689539     6.543979     0.104168
H     19.049184    11.732902    13.553721     0.104157
H     17.662298     8.239791    12.782300     0.104253
H     29.336742    18.349642    13.553721     0.104056
H     33.055308    18.895119    12.782300     0.104269
H     13.842122     8.181126     3.507782     0.104047
H     12.897328     6.034211     6.543979     0.104286
H     27.962334    11.543529    13.821535     0.104063
H     26.575448     9.651856    10.785339     0.104300
H     17.990302    13.385800     5.504744     0.104022
H     16.603416    16.878912     6.276165     0.104267
H     30.723628    18.473146    10.785339     0.104208
H     31.668422    16.326231    13.821535     0.104131
H     15.229008     8.057622     6.276165     0.104220
H     11.510442     8.603099     5.504744     0.104102
H     26.103051    13.658539     6.276165     0.104166
H     28.434731    16.606173     5.504744     0.104158
H     18.462699    10.470072    10.785339     0.104173
H     16.131019    10.725314    13.821535     0.104165
H     16.131019     4.712716     8.011134     0.104190
H     18.462699     4.967958    11.047331     0.104166
H     10.608431     9.123875     1.772813     0.104133
H      8.276751    12.071509     1.001392     0.104176
H      8.749148     5.786174    11.047331     0.104223
H     10.136034     3.894500     8.011134     0.104125
H     16.603416     8.851137     1.001392     0.104203
H     17.990302    12.344248     1.772813     0.104096
H      6.315858     2.234397     1.001392     0.104275
H      2.597292     1.688920     1.772813     0.104047
H     21.810478    12.402913    11.047331     0.104294
H     22.755272    14.549828     8.011134     0.104046
C      8.253220     8.644267     0.106252     0.093189
C      9.360590    11.817091     3.706023     0.092885
C     17.378860     7.433102     9.905919     0.093180
C     18.486230     2.981598     8.114475     0.092861
C      5.553606     1.422975     3.706023     0.092829
C      3.359544     3.968397     0.106252     0.093249
C     20.078475    13.375714     8.114475     0.093076
C     24.487275    12.108973     9.905919     0.092966
C     10.457621     6.799732     8.114475     0.093120
C      7.156190     3.614969     9.905919     0.093012
C     16.281829     9.916978     3.706023     0.092972
C     19.583260    10.544380     0.106252     0.093019
C     19.583260    15.185669     7.171304     0.093130
C     16.281829    15.813070     3.571534     0.092921
C     24.982490    11.823060    11.926751     0.092902
C     28.283921     8.638298    13.718194     0.093169
C     27.186890    13.912958     3.571534     0.092959
C     26.079520    17.085781     7.171304     0.093050
C     18.486230    12.456431    13.718194     0.092998
C     17.378860     8.004927    11.926751     0.093103
C     28.991625    17.500344    13.718194     0.092883
C     33.400425    18.767086    11.926751     0.093151
C     14.466756     8.869045     3.571534     0.092801
C     12.272694     6.323623     7.171304     0.093271
C     27.399380    11.939772    14.448861     0.092891
C     26.292010     8.766948    10.849090     0.093162
C     18.273740    13.150937     4.649194     0.092934
C     17.166370    17.602441     6.440638     0.093156
C     30.098994    19.161064    10.849090     0.093246
C     32.293056    16.615642    14.448861     0.092866
C     15.574125     7.208325     6.440638     0.092986
C     11.165325     8.475066     4.649194     0.093052
C     25.194979    13.784307     6.440638     0.093073
C     28.496410    16.969070     4.649194     0.093096
C     19.370771    10.667061    10.849090     0.093046
C     16.069340    10.039659    14.448861     0.092925
C     16.069340     5.398370     7.383809     0.092911
C     19.370771     4.770969    10.983579     0.093163
C     10.670110     8.760979     2.628362     0.093108
C      7.368679    11.945741     0.836919     0.092955
C      8.465710     6.671081    10.983579     0.093037
C      9.573080     3.498258     7.383809     0.092903
C     17.166370     8.127608     0.836919     0.093136
C     18.273740    12.579112     2.628362     0.093060
C      6.660975     3.083695     0.836919     0.093124
C      2.252175     1.816953     2.628362     0.092914
C     21.185844    11.714994    10.983579     0.093249
C     23.379906    14.260416     7.383809     0.092855
N     17.408808    14.293351    13.460423    -0.116074
N     10.631605    12.187809     3.671236    -0.116770
N     16.107845     7.523878    10.267031    -0.115901
N     27.156942    17.455059     8.989092    -0.116489
N     14.152300    15.574913     3.671236    -0.116475
N     12.587150     8.652913    13.460423    -0.116130
N     19.364353    14.067956     8.989092    -0.116275
N     25.201397    13.164316    10.267031    -0.116291
N     11.414180     7.072058     8.989092    -0.116121
N     16.626233    17.906879    10.267031    -0.116143
N     15.325270    10.832350     3.671236    -0.116419
N     27.939517    15.648810    13.460423    -0.116416
N     19.026367    15.227249     8.372247    -0.116215
N     15.325270    14.897698     3.606320    -0.116386
N     25.539383    12.969180    11.565638    -0.116317
N     11.414180     8.365971    12.843577    -0.116132
N     10.631605    13.542239     3.606320    -0.116716
N     26.321958    16.582708     8.372247    -0.116341
N     18.243792    13.420999    12.843577    -0.116193
N     16.107845     7.914151    11.565638    -0.115934
N     28.277503    16.808103    12.843577    -0.116502
N     16.288247    17.711742    11.565638    -0.116045
N     14.152300    10.155136     3.606320    -0.116526
N     12.587150     6.785117     8.372247    -0.116046
N     18.243792     6.290688     1.094690    -0.116507
N     25.020995     8.396230    10.883877    -0.115861
N     19.544755    13.060161     4.288082    -0.116768
N      8.495658     3.128980     5.566021    -0.116032
N     21.500300     5.009126    10.883877    -0.116323
N     23.065450    11.931126     1.094690    -0.116273
N     16.288247     6.516083     5.566021    -0.116092
N     10.451203     7.419723     4.288082    -0.116457
N     24.238420    13.511981     5.566021    -0.116386
N     19.026367     2.677160     4.288082    -0.116419
N     20.327330     9.751689    10.883877    -0.116092
N      7.713083     4.935229     1.094690    -0.116129
N     16.626233     5.356790     6.182866    -0.116124
N     20.327330     5.686341    10.948793    -0.116310
N     10.113217     7.614859     2.989475    -0.116413
N     24.238420    12.218068     1.711536    -0.116151
N     25.020995     7.041800    10.948793    -0.115914
N      9.330642     4.001331     6.182866    -0.116173
N     17.408808     7.163040     1.711536    -0.116333
N     19.544755    12.669888     2.989475    -0.116692
N      7.375097     3.775936     1.711536    -0.115997
N     19.364353     2.872297     2.989475    -0.116518
N     21.500300    10.428903    10.948793    -0.116008
N     23.065450    13.798922     6.182866    -0.116545
N      8.913150     7.498559     0.311771    -0.248087
N     26.357611    12.865024     3.638778    -0.248906
N     18.208139     7.719015    10.916335    -0.247858
N     17.826300     2.793460     6.965786    -0.248403
N      6.875782     1.617185     3.638778    -0.248522
N     19.863668     3.969735     0.311771    -0.247958
N     20.245507    14.041299     6.965786    -0.248052
N     24.320243    11.247839    10.916335    -0.248488
N     10.950518     6.322285     6.965786    -0.248004
N     24.320243     4.190190    10.916335    -0.248154
N     15.788932     8.674834     3.638778    -0.248461
N     20.245507    11.688749     0.311771    -0.248373
N     26.739450    13.085480    14.243342    -0.248373
N      9.294989     7.719015    10.916335    -0.247896
N     17.444461    12.865024     3.638778    -0.248864
N     17.826300    17.790579     7.589327    -0.248140
N     28.776818    18.966854    10.916335    -0.248170
N     15.788932    16.614304    14.243342    -0.248337
N     15.407093     6.542740     7.589327    -0.248284
N     11.332357     9.336200     3.638778    -0.248247
N     24.702082    14.261754     7.589327    -0.248436
N     11.332357    16.393849     3.638778    -0.248325
N     19.863668    11.909205    10.916335    -0.248050
N     15.407093     8.895290    14.243342    -0.248196
O     17.826300    15.438029    10.916335    -0.612450
O     13.369725    12.865024     3.638778    -0.611208
O     13.369725     7.719015    10.916335    -0.612596
O     26.739450    15.438029    10.916335    -0.611948
O     17.826300     5.146010     3.638778    -0.612032
O     22.282875     7.719015    10.916335    -0.612523
O     22.282875    12.865024     3.638778    -0.611361
O      8.913150     5.146010     3.638778    -0.612256

The following XYZ coordinates are in angstroms. Other properties are in atomic units.
The sperically averaged electron density of each atom fit to a function of the form exp(a - br)
eigen_1, eigen_2 and eigen_3 are the three eigenvalues of traceless quadrupole moment tensor
  atom number  atomic symbol              X              Y              Z     net charge C6 coefficient C8 coefficient C10 coefficient fluctuating dipole atomic polarizability isotropic forcefield polarizability              a              b squared Pearson coefficient          <r^3>          <r^4>         wp_QDO          m_QDO          q_QDO       dipole_x       dipole_y       dipole_z         dipole            Qxy            Qxz            Qyz     Q(x^2-y^2)  Q(3z^2 - R^2)        eigen_1        eigen_2        eigen_3 static polarizability      alpha(xx)      alpha(xy)      alpha(xz)      alpha(yy)      alpha(yz)      alpha(zz) atomic spin moment
            1             Ni      16.805833      16.027196      12.582750       0.290812     227.851637 0.39379463E+04  0.15027967E+06                                27.805294                           19.073502       0.312620       1.860350                    0.998248      60.585545     178.583101       0.463290       0.346435      -1.190912       0.049887      -0.028769      -0.081377       0.099692      -0.101145      -0.105152       0.000474      -0.053429       0.277607      -0.178119       0.021026       0.157093             37.042345      24.846108     -14.086234      -9.149228      41.692367      -6.425109      44.588560          -0.410580
            2             Ni      12.349258      11.097524       3.638778       0.289915     228.053691 0.39414685E+04  0.15044822E+06                                27.820125                           19.081275       0.313053       1.860228                    0.998250      60.613093     178.686574       0.463222       0.346408      -1.190932       0.049442       0.085876      -0.000041       0.099092       0.059505       0.008057      -0.004685      -0.068901      -0.529854      -0.177060       0.019993       0.157067             37.066354      49.725204      -1.038232       0.091964      48.527370      -0.053053      12.946489           0.354736
            3             Ni      14.390192       7.129848       9.249920       0.290976     227.701215 0.39355589E+04  0.15016128E+06                                27.791166                           19.066256       0.312548       1.860408                    0.998248      60.571930     178.509272       0.463446       0.346382      -1.190994      -0.049943       0.028836       0.081492       0.099834      -0.027353      -0.052870       0.090847       0.201907       0.277681      -0.178137       0.021141       0.156996             37.020543      49.652033       0.252935       0.992156      16.849873      11.128145      44.559723          -0.406146
            4             Ni      27.759917      17.205529      10.916335       0.290117     228.022930 0.39410995E+04  0.15043031E+06                                27.817402                           19.080256       0.312959       1.860218                    0.998251      60.611108     178.677274       0.463240       0.346403      -1.190938      -0.049643      -0.086050      -0.000009       0.099343       0.132778       0.059834      -0.034545      -0.153367      -0.023548      -0.177537       0.020281       0.157256             37.060963      24.853998      13.319089      10.242056      40.233414      -5.913217      46.095475           0.358451
            5             Ni      12.349258      14.632524       3.638778       0.289987     228.034679 0.39410298E+04  0.15042701E+06                                27.818646                           19.080159       0.313061       1.860253                    0.998249      60.610121     178.674082       0.463238       0.346406      -1.190935       0.049417      -0.085858       0.000116       0.099064      -0.059484      -0.008150      -0.004686      -0.068827      -0.529665      -0.177004       0.020005       0.156999             37.064773      49.721142       1.033431      -0.092173      48.527346      -0.053138      12.945832           0.354473
            6             Ni      14.390192       8.308181      12.582750       0.290917     227.719941 0.39359924E+04  0.15018227E+06                                27.792656                           19.067384       0.312534       1.860380                    0.998249      60.574787     178.521542       0.463428       0.346385      -1.190989      -0.049976      -0.028920      -0.081486       0.099869       0.027256       0.052919       0.090886       0.201942       0.277836      -0.178185       0.021131       0.157055             37.022133      49.656100      -0.254762      -0.996718      16.850527      11.128027      44.559771          -0.406449
            7             Ni      18.846767      13.670529      10.916335       0.290678     227.887611 0.39387411E+04  0.15031806E+06                                27.808115                           19.075498       0.312551       1.860286                    0.998250      60.591130     178.606203       0.463262       0.346438      -1.190906      -0.049805       0.086474       0.000005       0.099791      -0.133004      -0.060246      -0.034770      -0.153579      -0.022261      -0.178201       0.020911       0.157290             37.045773      24.846510     -13.317703     -10.234935      40.223749      -5.908384      46.067060          -0.410399
            8             Ni      25.718983      14.848863       9.249920       0.290287     227.976944 0.39401169E+04  0.15038285E+06                                27.813820                           19.077822       0.312983       1.860281                    0.998249      60.604094     178.648452       0.463273       0.346401      -1.190944       0.049733       0.028626       0.080984       0.099254       0.100645       0.105025       0.000835      -0.052908       0.277258      -0.177391       0.020390       0.157001             37.056449      24.852967      14.093075       9.147910      41.714497      -6.434384      44.601884           0.357585
            9             Ni      11.328792       7.719015      10.916335       0.290862     227.754859 0.39367838E+04  0.15022071E+06                                27.795625                           19.069564       0.312299       1.860274                    0.998251      60.579632     178.543393       0.463390       0.346395      -1.190975       0.099943       0.000065      -0.000007       0.099943      -0.000013      -0.000018       0.069624       0.307225      -0.021644      -0.178334       0.021114       0.157220             37.025681      47.880497      -0.000264      -0.000614      17.150184      11.812498      46.046363          -0.406949
           10             Ni      17.826300      16.616363       9.249920       0.290694     227.882824 0.39386028E+04  0.15031139E+06                                27.807756                           19.075150       0.312614       1.860311                    0.998250      60.590148     178.602204       0.463267       0.346438      -1.190907      -0.000093      -0.057691       0.081382       0.099756      -0.073797      -0.052163      -0.091434      -0.148358       0.277929      -0.178227       0.020975       0.157253             37.045520      25.286934     -14.341748     -10.142141      41.259899      -4.705899      44.589728          -0.411080
           11             Ni      15.410658      12.865024       3.638778       0.290101     227.998215 0.39403286E+04  0.15039279E+06                                27.815417                           19.078175       0.313312       1.860356                    0.998249      60.605938     178.654390       0.463275       0.346396      -1.190950      -0.098821      -0.000014      -0.000063       0.098821      -0.000020      -0.000017       0.009407       0.137504      -0.528584      -0.176646       0.019797       0.156849             37.060129      47.931526      -0.000707      -0.000040      50.304411       0.106808      12.944449           0.352392
           12             Ni      26.739450      14.259696      12.582750       0.290253     227.984480 0.39402351E+04  0.15038847E+06                                27.814344                           19.078035       0.313030       1.860284                    0.998250      60.605279     178.652546       0.463273       0.346399      -1.190947      -0.000091       0.057405      -0.080981       0.099264       0.073212       0.051774      -0.091436      -0.147932       0.277399      -0.177418       0.020323       0.157095             37.057445      25.295630      14.348863      10.147080      41.274022      -4.704501      44.602682           0.357598
           13             Ni      18.846767       4.556843       1.972363       0.290436     228.017850 0.39408327E+04  0.15042018E+06                                27.819189                           19.081057       0.312614       1.860197                    0.998251      60.605186     178.669950       0.463169       0.346456      -1.190872      -0.049740       0.028754       0.081299       0.099551      -0.100866      -0.105230       0.000810      -0.053229       0.277620      -0.177786       0.020533       0.157254             37.063699      24.856426     -14.097179      -9.145272      41.728770      -6.440227      44.605902           0.357094
           14             Ni      23.303342       9.486515      10.916335       0.290634     227.791772 0.39372081E+04  0.15024122E+06                                27.798457                           19.070386       0.312714       1.860375                    0.998248      60.583569     178.558609       0.463387       0.346387      -1.190979      -0.049851      -0.086288      -0.000018       0.099653       0.059011       0.008100      -0.004693      -0.068397      -0.533559      -0.178293       0.021162       0.157131             37.031031      49.664944      -1.017515       0.092222      48.490748      -0.053095      12.937399           0.351266
           15             Ni      21.262408      13.454191       5.305193       0.290273     227.983914 0.39402277E+04  0.15038859E+06                                27.814986                           19.078546       0.312747       1.860218                    0.998250      60.603181     178.648420       0.463246       0.346418      -1.190926       0.049566      -0.028659      -0.081190       0.099347      -0.027432      -0.053305       0.090443       0.200411       0.277261      -0.177171       0.020182       0.156989             37.058648      49.715555       0.259591       1.010331      16.863350      11.137823      44.597040           0.353825
           16             Ni       7.892683       3.378510       3.638778       0.290402     227.884867 0.39387506E+04  0.15031620E+06                                27.806185                           19.074357       0.312828       1.860323                    0.998249      60.594149     178.604805       0.463325       0.346396      -1.190961       0.049782       0.086146      -0.000003       0.099495       0.132777       0.060161      -0.034757      -0.153357      -0.022462      -0.177910       0.020839       0.157071             37.043354      24.846373      13.321073      10.231414      40.228122      -5.907763      46.055567           0.353944
           17             Ni      23.303342       5.951515      10.916335       0.290834     227.773397 0.39368871E+04  0.15022609E+06                                27.797325                           19.069859       0.312517       1.860335                    0.998250      60.580588     178.548840       0.463383       0.346396      -1.190970      -0.049997       0.086387       0.000059       0.099812      -0.058992      -0.008089      -0.004682      -0.068492      -0.532928      -0.178082       0.021050       0.157033             37.029209      49.666079       1.025676      -0.092109      48.484662      -0.052884      12.936888           0.352067
           18             Ni      21.262408      12.275858       1.972363       0.290111     227.985827 0.39402270E+04  0.15038810E+06                                27.814757                           19.078230       0.312928       1.860270                    0.998249      60.604034     178.648917       0.463263       0.346407      -1.190940       0.049424       0.028582       0.081108       0.099187       0.027454       0.053297       0.090491       0.200645       0.277214      -0.177301       0.020279       0.157022             37.058592      49.711690      -0.256809      -1.002753      16.863576      11.138881      44.600509           0.352814
           19             Ni      16.805833       6.913510       3.638778       0.290360     227.997207 0.39402977E+04  0.15039390E+06                                27.817245                           19.079410       0.312803       1.860280                    0.998248      60.602292     178.655017       0.463205       0.346443      -1.190889       0.049753      -0.085982      -0.000063       0.099339      -0.132788      -0.060088      -0.034779      -0.153363      -0.022936      -0.177837       0.020676       0.157161             37.061864      24.857855     -13.328929     -10.236746      40.249034      -5.911701      46.078703           0.355673
           20             Ni       9.933617       5.735176       5.305193       0.290477     227.903197 0.39392473E+04  0.15034062E+06                                27.807948                           19.075913       0.312630       1.860239                    0.998251      60.596750     178.618535       0.463292       0.346409      -1.190944      -0.049763      -0.028745      -0.081474       0.099703       0.100925       0.105191       0.000742      -0.053437       0.277404      -0.177850       0.020697       0.157153             37.044914      24.844747      14.089440       9.139511      41.708126      -6.436449      44.581868           0.355199
           21             Ni      24.323808      12.865024       3.638778       0.290208     227.953805 0.39395792E+04  0.15035646E+06                                27.811896                           19.076360       0.313166       1.860366                    0.998248      60.600309     178.630924       0.463299       0.346396      -1.190955      -0.098931       0.000054       0.000058       0.098931      -0.000007       0.000057       0.068960       0.305701      -0.024310      -0.176961       0.020059       0.156902             37.054758      47.928479       0.000157       0.000759      17.159960      11.820843      46.075834           0.350690
           22             Ni      17.826300       3.967676       5.305193       0.290328     228.007662 0.39405114E+04  0.15040416E+06                                27.817994                           19.079887       0.312879       1.860286                    0.998249      60.604014     178.661602       0.463200       0.346442      -1.190890      -0.000024       0.057242      -0.081195       0.099344      -0.073534      -0.051955      -0.091525      -0.148381       0.277465      -0.177899       0.020634       0.157265             37.062856      25.296785     -14.349472     -10.145185      41.281443      -4.711481      44.610341           0.355933
           23             Ni      20.241942       7.719015      10.916335       0.290730     227.818177 0.39379139E+04  0.15027591E+06                                27.801061                           19.072645       0.312295       1.860221                    0.998252      60.586944     178.577144       0.463336       0.346407      -1.190954       0.099872      -0.000074      -0.000031       0.099872       0.000053      -0.000030       0.009256       0.136566      -0.533501      -0.178264       0.021064       0.157200             37.033511      47.889143       0.000887      -0.000112      50.272818       0.106561      12.938571           0.352641
           24             Ni       8.913150       6.324343       1.972363       0.290539     227.887611 0.39388572E+04  0.15032178E+06                                27.806745                           19.074919       0.312682       1.860274                    0.998251      60.594146     178.607615       0.463306       0.346407      -1.190947      -0.000022      -0.057438       0.081467       0.099679       0.073561       0.051953      -0.091422      -0.148199       0.277228      -0.177815       0.020717       0.157098             37.043787      25.288240      14.344906      10.142000      41.260859      -4.700791      44.582263           0.355389
           25              H       7.690266       9.040510       0.733578       0.104261       1.383451 0.10229899E+02  0.10693473E+03                                 2.076416                            1.893631      -1.083397       2.368016                    0.996726       3.670800      10.649152       0.445767       1.314470      -0.703284      -0.033990       0.018936       0.035548       0.052702      -0.013449      -0.014575       0.001402       0.004446       0.017366      -0.019864      -0.001443       0.021307              2.150054       2.100478      -0.514684      -0.516469       2.121082       0.441405       2.228602          -0.000262
           26              H       9.077152      10.932183       3.769774       0.104026       1.384784 0.10241995E+02  0.10709164E+03                                 2.077556                            1.894596      -1.083732       2.367622                    0.996720       3.673119      10.657015       0.445713       1.314256      -0.703321      -0.018083      -0.048971       0.006990       0.052669       0.006961      -0.000140      -0.006227      -0.017105      -0.056513      -0.019913      -0.001408       0.021321              2.151269       1.777564       0.233586       0.012534       3.094828      -0.016685       1.581416          -0.000045
           27              H      17.662298       7.198239       9.050369       0.104289       1.382558 0.10222062E+02  0.10683180E+03                                 2.075402                            1.892802      -1.083346       2.368065                    0.996727       3.670368      10.646673       0.445904       1.314326      -0.703307       0.018099      -0.009741      -0.048538       0.052711      -0.002186      -0.006626       0.006695       0.019441       0.053341      -0.019854      -0.001452       0.021305              2.148958       1.775774      -0.089535      -0.215714       1.737442       0.461895       2.933659          -0.000258
           28              H      19.049184       3.705127       8.278948       0.104068       1.382811 0.10224990E+02  0.10687242E+03                                 2.075637                            1.893035      -1.083834       2.367617                    0.996718       3.672750      10.654858       0.445880       1.314273      -0.703299       0.033990       0.039781       0.005991       0.052666       0.018242       0.007837      -0.002347      -0.006141      -0.014308      -0.019897      -0.001420       0.021318              2.149187       2.099629       0.657987       0.312861       2.492965       0.309278       1.854967          -0.000012
           29              H       4.928972       2.110893       3.769774       0.104086       1.383922 0.10234527E+02  0.10699537E+03                                 2.076711                            1.893904      -1.084059       2.367517                    0.996717       3.672928      10.655987       0.445789       1.314254      -0.703312      -0.033395       0.040124       0.006994       0.052670      -0.010887      -0.005324       0.003233      -0.003498      -0.056469      -0.019899      -0.001414       0.021313              2.150365       2.562062      -0.686737      -0.020713       2.308142      -0.002502       1.580889          -0.000009
           30              H       3.984178       4.257808       0.733578       0.104246       1.381583 0.10213798E+02  0.10672632E+03                                 2.074508                            1.892082      -1.083233       2.368084                    0.996728       3.670593      10.647184       0.445962       1.314389      -0.703283       0.033372       0.019978       0.035555       0.052697       0.008649       0.008504       0.011918       0.021063       0.017354      -0.019857      -0.001449       0.021306              2.147980       2.558958       0.248045       0.639531       1.658589       0.226214       2.226395          -0.000262
           31              H      20.423592      12.526417       8.278948       0.104143       1.384102 0.10235866E+02  0.10701196E+03                                 2.076965                            1.894105      -1.083506       2.367857                    0.996724       3.671869      10.652753       0.445742       1.314361      -0.703304       0.017484      -0.049326       0.005974       0.052673      -0.011765      -0.005932      -0.005618      -0.028493      -0.014331      -0.019865      -0.001437       0.021302              2.150626       1.825880      -0.499863       0.111533       2.769919      -0.426055       1.856080          -0.000260
           32              H      24.142158      11.980940       9.050369       0.104181       1.384085 0.10235657E+02  0.10700947E+03                                 2.076964                            1.894094      -1.083767       2.367743                    0.996722       3.671847      10.652750       0.445739       1.314373      -0.703301      -0.017465      -0.010772      -0.048534       0.052694       0.009535       0.009118       0.002376      -0.005953       0.053384      -0.019890      -0.001429       0.021318              2.150642       1.825869       0.061461       0.508481       1.689824      -0.044188       2.936232          -0.000008
           33              H       9.549549       6.925500       8.278948       0.104200       1.383930 0.10234244E+02  0.10699008E+03                                 2.076765                            1.893936      -1.083498       2.367907                    0.996725       3.671326      10.650708       0.445771       1.314336      -0.703312      -0.051470       0.009549       0.005971       0.052688      -0.006465      -0.001889       0.007934       0.034605      -0.014362      -0.019849      -0.001450       0.021299              2.150410       2.966481      -0.158842      -0.424708       1.628842       0.116420       1.855907          -0.000267
           34              H       7.217869       3.977866       9.050369       0.104205       1.383914 0.10234150E+02  0.10698952E+03                                 2.076789                            1.893955      -1.083641       2.367835                    0.996724       3.671481      10.651395       0.445757       1.314373      -0.703302      -0.000627       0.020517      -0.048531       0.052694      -0.007334      -0.002494      -0.009082      -0.013513       0.053371      -0.019869      -0.001442       0.021311              2.150441       1.670483       0.028178      -0.292461       1.844934      -0.418192       2.935906          -0.000266
           35              H      17.189901      10.113967       3.769774       0.104121       1.382459 0.10221740E+02  0.10683083E+03                                 2.075365                            1.892792      -1.083779       2.367688                    0.996721       3.672326      10.653527       0.445884       1.314354      -0.703282       0.051456       0.008856       0.006968       0.052676       0.003926       0.005456       0.002995       0.020610      -0.056481      -0.019902      -0.001413       0.021314              2.148918       2.964087       0.452851       0.008176       1.902616       0.019170       1.580050          -0.000011
           36              H      19.521581       9.858725       0.733578       0.104129       1.383430 0.10229996E+02  0.10693593E+03                                 2.076235                            1.893498      -1.083562       2.367805                    0.996723       3.672110      10.652935       0.445833       1.314273      -0.703311       0.000589      -0.038879       0.035533       0.052674       0.004823       0.006084      -0.013320      -0.025533       0.017397      -0.019891      -0.001419       0.021310              2.149857       1.670093       0.266218      -0.123999       2.551084      -0.667841       2.228394          -0.000007
           37              H      19.521581      15.871323       6.543979       0.104183       1.383855 0.10233612E+02  0.10698291E+03                                 2.076764                            1.893932      -1.083393       2.367948                    0.996725       3.671496      10.651527       0.445748       1.314410      -0.703295       0.000609       0.038876      -0.035546       0.052681      -0.004810      -0.006069      -0.013319      -0.025520       0.017350      -0.019865      -0.001437       0.021303              2.150417       1.670458      -0.266331       0.124054       2.551804      -0.668112       2.228990          -0.000261
           38              H      17.189901      15.616081       3.507782       0.104126       1.384416 0.10238657E+02  0.10704904E+03                                 2.077294                            1.894369      -1.083893       2.367632                    0.996720       3.672504      10.655182       0.445707       1.314369      -0.703299       0.051456      -0.008865      -0.006986       0.052680      -0.003929      -0.005463       0.002995       0.020609      -0.056462      -0.019897      -0.001416       0.021314              2.151002       2.967412      -0.453550      -0.008190       1.904353       0.019194       1.581241          -0.000013
           39              H      25.044169      11.460164      12.782300       0.104154       1.383503 0.10230664E+02  0.10694440E+03                                 2.076285                            1.893543      -1.083847       2.367677                    0.996721       3.672127      10.652978       0.445835       1.314249      -0.703316      -0.000606      -0.020505       0.048530       0.052687       0.007350       0.002502      -0.009088      -0.013541       0.053379      -0.019894      -0.001426       0.021319              2.149908       1.670136      -0.028164       0.292344       1.844516      -0.418025       2.935073          -0.000008
           40              H      27.375849       8.512530      13.553721       0.104197       1.381974 0.10217329E+02  0.10677194E+03                                 2.074838                            1.892361      -1.083391       2.367960                    0.996726       3.671146      10.649056       0.445948       1.314323      -0.703295      -0.051471      -0.009527      -0.005969       0.052685       0.006458       0.001890       0.007937       0.034616      -0.014361      -0.019854      -0.001447       0.021301              2.148327       2.963159       0.158598       0.424055       1.627577       0.116230       1.854247          -0.000261
           41              H      26.903452      14.797865       3.507782       0.104059       1.383781 0.10233137E+02  0.10697649E+03                                 2.076518                            1.893735      -1.083673       2.367681                    0.996720       3.672747      10.655015       0.445826       1.314198      -0.703324      -0.018084       0.048980      -0.006971       0.052675      -0.006966       0.000138      -0.006223      -0.017099      -0.056519      -0.019914      -0.001408       0.021321              2.150161       1.776729      -0.233416      -0.012525       3.092988      -0.016685       1.580765          -0.000042
           42              H      25.516566      16.689539       6.543979       0.104168       1.382099 0.10218464E+02  0.10678786E+03                                 2.075022                            1.892505      -1.083535       2.367854                    0.996723       3.671662      10.651111       0.445913       1.314376      -0.703280      -0.033975      -0.018941      -0.035536       0.052687       0.013466       0.014583       0.001391       0.004424       0.017411      -0.019894      -0.001422       0.021316              2.148545       2.099026       0.514086       0.515876       2.119599       0.440901       2.227011          -0.000009
           43              H      19.049184      11.732902      13.553721       0.104157       1.384186 0.10236636E+02  0.10702206E+03                                 2.077051                            1.894177      -1.083703       2.367772                    0.996721       3.671928      10.653034       0.445733       1.314363      -0.703303       0.034005      -0.039790      -0.005981       0.052682      -0.018227      -0.007824      -0.002335      -0.006114      -0.014339      -0.019867      -0.001440       0.021307              2.150717       2.101102      -0.658756      -0.313232       2.494887       0.309641       1.856162          -0.000266
           44              H      17.662298       8.239791      12.782300       0.104253       1.383584 0.10231129E+02  0.10694966E+03                                 2.076464                            1.893683      -1.083421       2.367996                    0.996726       3.670782      10.648833       0.445788       1.314384      -0.703303       0.018098       0.009720       0.048535       0.052704       0.002182       0.006620       0.006692       0.019437       0.053354      -0.019852      -0.001451       0.021304              2.150092       1.776628       0.089601       0.215873       1.738244       0.462276       2.935404          -0.000260
           45              H      29.336742      18.349642      13.553721       0.104056       1.384691 0.10241215E+02  0.10708159E+03                                 2.077488                            1.894546      -1.083756       2.367644                    0.996720       3.672879      10.656270       0.445710       1.314286      -0.703316       0.017464       0.049317      -0.005987       0.052659       0.011774       0.005946      -0.005622      -0.028511      -0.014298      -0.019890      -0.001420       0.021310              2.151188       1.826311       0.500054      -0.111567       2.770698      -0.426216       1.856555          -0.000009
           46              H      33.055308      18.895119      12.782300       0.104269       1.383446 0.10229854E+02  0.10693378E+03                                 2.076381                            1.893604      -1.083468       2.367982                    0.996727       3.670757      10.648887       0.445780       1.314438      -0.703291      -0.017485       0.010787       0.048539       0.052708      -0.009519      -0.009115       0.002383      -0.005935       0.053362      -0.019867      -0.001444       0.021311              2.150015       1.825390      -0.061426      -0.508265       1.689373      -0.044155       2.935283          -0.000262
           47              H      13.842122       8.181126       3.507782       0.104047       1.382972 0.10226503E+02  0.10689276E+03                                 2.075825                            1.893194      -1.084010       2.367510                    0.996717       3.673132      10.656377       0.445852       1.314299      -0.703291      -0.033380      -0.040124      -0.006994       0.052660       0.010887       0.005323       0.003231      -0.003489      -0.056483      -0.019903      -0.001411       0.021314              2.149395       2.560771       0.686221       0.020692       2.307059      -0.002508       1.580355          -0.000011
           48              H      12.897328       6.034211       6.543979       0.104286       1.382512 0.10221635E+02  0.10682642E+03                                 2.075371                            1.892774      -1.083268       2.368099                    0.996729       3.670359      10.646672       0.445902       1.314342      -0.703304       0.033386      -0.019979      -0.035556       0.052707      -0.008649      -0.008504       0.011920       0.021051       0.017358      -0.019854      -0.001452       0.021306              2.148927       2.560218      -0.248234      -0.639998       1.659174       0.226387       2.227387          -0.000265
           49              H      27.962334      11.543529      13.821535       0.104063       1.384698 0.10241296E+02  0.10708274E+03                                 2.077499                            1.894556      -1.083808       2.367629                    0.996718       3.672909      10.656406       0.445708       1.314290      -0.703315       0.033981      -0.018900      -0.035518       0.052663      -0.013469      -0.014579       0.001391       0.004416       0.017369      -0.019891      -0.001420       0.021311              2.151197       2.101551      -0.515057      -0.516828       2.122217       0.441683       2.229823           0.000028
           50              H      26.575448       9.651856      10.785339       0.104300       1.383189 0.10227508E+02  0.10690231E+03                                 2.076082                            1.893358      -1.083261       2.368113                    0.996729       3.670203      10.646666       0.445823       1.314398      -0.703302       0.018091       0.049018      -0.007002       0.052717       0.006978      -0.000152      -0.006235      -0.017116      -0.056336      -0.019859      -0.001452       0.021311              2.149691       1.776312       0.233350       0.012515       3.092301      -0.016679       1.580459           0.000193
           51              H      17.990302      13.385800       5.504744       0.104022       1.384007 0.10235200E+02  0.10700278E+03                                 2.076678                            1.893877      -1.083710       2.367634                    0.996719       3.673040      10.655881       0.445830       1.314130      -0.703338      -0.018097       0.009738       0.048491       0.052666      -0.002191      -0.006610       0.006727       0.019523       0.053371      -0.019909      -0.001409       0.021318              2.150322       1.776865      -0.089620      -0.215903       1.738419       0.462312       2.935682          -0.000003
           52              H      16.603416      16.878912       6.276165       0.104267       1.381511 0.10213101E+02  0.10671744E+03                                 2.074446                            1.892021      -1.083406       2.368011                    0.996727       3.670571      10.647109       0.445967       1.314395      -0.703280      -0.034001      -0.039822      -0.006015       0.052707       0.018235       0.007817      -0.002346      -0.006130      -0.014365      -0.019874      -0.001442       0.021316              2.147928       2.098445       0.657470       0.312603       2.491435       0.309064       1.853904           0.000199
           53              H      30.723628      18.473146      10.785339       0.104208       1.382791 0.10224130E+02  0.10685812E+03                                 2.075552                            1.892929      -1.083161       2.368081                    0.996728       3.670858      10.648105       0.445914       1.314237      -0.703324       0.033364      -0.040183      -0.006987       0.052694      -0.010899      -0.005320       0.003233      -0.003504      -0.056374      -0.019867      -0.001442       0.021310              2.149112       2.560433      -0.686208      -0.020707       2.306769      -0.002495       1.580135           0.000034
           54              H      31.668422      16.326231      13.821535       0.104131       1.382535 0.10222529E+02  0.10684088E+03                                 2.075419                            1.892851      -1.083998       2.367592                    0.996719       3.672360      10.653634       0.445883       1.314334      -0.703287      -0.033405      -0.019970      -0.035503       0.052680       0.008650       0.008494       0.011939       0.021103       0.017389      -0.019893      -0.001424       0.021316              2.148966       2.560235       0.248185       0.639914       1.659236       0.226362       2.227426           0.000201
           55              H      15.229008       8.057622       6.276165       0.104220       1.383815 0.10233247E+02  0.10697822E+03                                 2.076721                            1.893892      -1.083756       2.367789                    0.996723       3.671480      10.651462       0.445755       1.314402      -0.703295      -0.017468       0.049353      -0.006028       0.052699      -0.011774      -0.005946      -0.005599      -0.028526      -0.014345      -0.019883      -0.001433       0.021317              2.150382       1.825679      -0.499791       0.111528       2.769591      -0.425995       1.855876           0.000196
           56              H      11.510442       8.603099       5.504744       0.104102       1.384306 0.10237664E+02  0.10703471E+03                                 2.077096                            1.894215      -1.083465       2.367836                    0.996723       3.672155      10.653534       0.445752       1.314283      -0.703319       0.017482       0.010815       0.048489       0.052667       0.009521       0.009115       0.002356      -0.005938       0.053366      -0.019875      -0.001429       0.021303              2.150765       1.825980       0.061475       0.508507       1.689922      -0.044189       2.936393           0.000031
           57              H      26.103051      13.658539       6.276165       0.104166       1.383984 0.10234719E+02  0.10699758E+03                                 2.076884                            1.894023      -1.083566       2.367832                    0.996724       3.671857      10.652794       0.445741       1.314394      -0.703295       0.051465      -0.009523      -0.006017       0.052684      -0.006454      -0.001885       0.007960       0.034654      -0.014303      -0.019891      -0.001417       0.021308              2.150566       2.966753      -0.158863      -0.424764       1.628923       0.116435       1.856022          -0.000012
           58              H      28.434731      16.606173       5.504744       0.104158       1.383891 0.10233916E+02  0.10698709E+03                                 2.076796                            1.893952      -1.083364       2.367930                    0.996725       3.671760      10.652407       0.445748       1.314399      -0.703295       0.000597      -0.020549       0.048503       0.052679      -0.007342      -0.002520      -0.009079      -0.013542       0.053363      -0.019889      -0.001419       0.021309              2.150463       1.670481       0.028181      -0.292457       1.844960      -0.418219       2.935948          -0.000008
           59              H      18.462699      10.470072      10.785339       0.104173       1.382219 0.10219547E+02  0.10680041E+03                                 2.075026                            1.892523      -1.083638       2.367817                    0.996723       3.671487      10.650142       0.445947       1.314262      -0.703306      -0.051467      -0.008820      -0.007007       0.052685       0.003929       0.005468       0.002990       0.020633      -0.056345      -0.019860      -0.001448       0.021308              2.148525       2.963452       0.452717       0.008175       1.902289       0.019166       1.579834           0.000237
           60              H      16.131019      10.725314      13.821535       0.104165       1.383479 0.10230453E+02  0.10694081E+03                                 2.076208                            1.893487      -1.083849       2.367697                    0.996721       3.671885      10.651933       0.445858       1.314198      -0.703328      -0.000619       0.038914      -0.035512       0.052686       0.004796       0.006087      -0.013328      -0.025518       0.017365      -0.019873      -0.001440       0.021313              2.149812       1.670082       0.266216      -0.123994       2.551027      -0.667799       2.228326           0.000237
           61              H      16.131019       4.712716       8.011134       0.104190       1.384027 0.10235192E+02  0.10700343E+03                                 2.076905                            1.894050      -1.083807       2.367734                    0.996722       3.671810      10.652599       0.445745       1.314372      -0.703301      -0.000602      -0.038925       0.035512       0.052693      -0.004803      -0.006093      -0.013330      -0.025527       0.017385      -0.019886      -0.001432       0.021318              2.150574       1.670575      -0.266368       0.124063       2.552000      -0.668176       2.229148           0.000195
           62              H      18.462699       4.967958      11.047331       0.104166       1.383940 0.10234290E+02  0.10699025E+03                                 2.076731                            1.893907      -1.083297       2.367974                    0.996726       3.671419      10.650820       0.445789       1.314289      -0.703321      -0.051469       0.008795       0.006995       0.052682      -0.003936      -0.005459       0.002992       0.020618      -0.056355      -0.019861      -0.001441       0.021303              2.150372       2.966432      -0.453334      -0.008190       1.903807       0.019191       1.580877           0.000031
           63              H      10.608431       9.123875       1.772813       0.104133       1.383304 0.10228812E+02  0.10691957E+03                                 2.076051                            1.893349      -1.083373       2.367909                    0.996724       3.671780      10.651493       0.445868       1.314218      -0.703324       0.000614       0.020555      -0.048494       0.052674       0.007334       0.002515      -0.009078      -0.013530       0.053359      -0.019878      -0.001428       0.021306              2.149649       1.669953      -0.028166       0.292280       1.844318      -0.417958       2.934677           0.000035
           64              H       8.276751      12.071509       1.001392       0.104176       1.382235 0.10219732E+02  0.10680452E+03                                 2.075151                            1.892615      -1.083890       2.367684                    0.996721       3.671890      10.651975       0.445902       1.314366      -0.703281       0.051465       0.009543       0.006035       0.052689       0.006460       0.001876       0.007955       0.034663      -0.014328      -0.019891      -0.001425       0.021316              2.148687       2.963720       0.158641       0.424177       1.627792       0.116264       1.854549           0.000198
           65              H       8.749148       5.786174      11.047331       0.104223       1.382995 0.10226050E+02  0.10688310E+03                                 2.075747                            1.893100      -1.083559       2.367902                    0.996724       3.671032      10.648820       0.445897       1.314227      -0.703326       0.018091      -0.048998       0.007010       0.052700      -0.006975       0.000151      -0.006234      -0.017113      -0.056342      -0.019860      -0.001449       0.021309              2.149318       1.776073      -0.233268      -0.012515       3.091613      -0.016682       1.580268           0.000232
           66              H      10.136034       3.894500       8.011134       0.104125       1.382619 0.10223245E+02  0.10684925E+03                                 2.075440                            1.892872      -1.083912       2.367638                    0.996718       3.672236      10.652998       0.445901       1.314271      -0.703301       0.034000       0.018910       0.035513       0.052676       0.013454       0.014583       0.001395       0.004447       0.017352      -0.019874      -0.001438       0.021313              2.148969       2.099427       0.514224       0.515991       2.120040       0.440995       2.227441           0.000235
           67              H      16.603416       8.851137       1.001392       0.104203       1.383647 0.10231682E+02  0.10695802E+03                                 2.076579                            1.893767      -1.083354       2.367974                    0.996726       3.671339      10.650944       0.445762       1.314429      -0.703290      -0.033980       0.039822       0.006004       0.052693      -0.018234      -0.007834      -0.002346      -0.006150      -0.014320      -0.019888      -0.001423       0.021312              2.150234       2.100644      -0.658572      -0.313126       2.494322       0.309550       1.855737          -0.000011
           68              H      17.990302      12.344248       1.772813       0.104096       1.384254 0.10237139E+02  0.10702845E+03                                 2.077077                            1.894187      -1.083450       2.367824                    0.996724       3.672297      10.654103       0.445745       1.314312      -0.703311      -0.018096      -0.009751      -0.048506       0.052681       0.002191       0.006610       0.006724       0.019518       0.053372      -0.019906      -0.001411       0.021317              2.150765       1.777157       0.089652       0.215990       1.738716       0.462493       2.936422          -0.000044
           69              H       6.315858       2.234397       1.001392       0.104275       1.383419 0.10229582E+02  0.10692976E+03                                 2.076317                            1.893551      -1.083478       2.367976                    0.996727       3.670668      10.648418       0.445798       1.314400      -0.703299      -0.017476      -0.049364       0.006020       0.052711       0.011765       0.005939      -0.005594      -0.028523      -0.014366      -0.019869      -0.001444       0.021314              2.149949       1.825328       0.499652      -0.111513       2.769006      -0.425890       1.855513           0.000198
           70              H       2.597292       1.688920       1.772813       0.104047       1.384705 0.10241363E+02  0.10708366E+03                                 2.077506                            1.894562      -1.083747       2.367647                    0.996719       3.672972      10.656613       0.445707       1.314290      -0.703314       0.017474      -0.010803      -0.048482       0.052656      -0.009531      -0.009120       0.002349      -0.005945       0.053373      -0.019888      -0.001418       0.021306              2.151206       1.826337      -0.061507      -0.508644       1.690249      -0.044202       2.937031           0.000032
           71              H      21.810478      12.402913      11.047331       0.104294       1.381234 0.10210588E+02  0.10668415E+03                                 2.074152                            1.891779      -1.083181       2.368148                    0.996730       3.670055      10.645108       0.446001       1.314381      -0.703285       0.033400       0.040180       0.006992       0.052715       0.010905       0.005324       0.003243      -0.003528      -0.056361      -0.019866      -0.001452       0.021318              2.147606       2.558477       0.685484       0.020677       2.305076      -0.002494       1.579266           0.000201
           72              H      22.755272      14.549828       8.011134       0.104046       1.384077 0.10235954E+02  0.10701336E+03                                 2.076804                            1.893990      -1.083967       2.367532                    0.996717       3.673139      10.656538       0.445798       1.314190      -0.703325      -0.033369       0.019967       0.035508       0.052659      -0.008644      -0.008490       0.011930       0.021129       0.017380      -0.019894      -0.001414       0.021308              2.150455       2.562169      -0.248451      -0.640576       1.660188       0.226618       2.229009           0.000033
           73              C       8.253220       8.644267       0.106252       0.093189      26.099195 0.31495507E+03  0.68912758E+04                                 7.779310                            5.967462       0.292577       2.102527                    0.999821      26.514414      75.665604       0.660227       0.423996      -1.050193       0.022362      -0.036245      -0.015670       0.045380       0.008993      -0.004644       0.025601       0.039542      -0.032124      -0.039699       0.012590       0.027109              8.866808       6.680514      -3.029646      -1.913996       9.743926      -0.689639      10.175984           0.001202
           74              C       9.360590      11.817091       3.706023       0.092885      26.114072 0.31513803E+03  0.68964896E+04                                 7.782268                            5.969107       0.292353       2.102219                    0.999822      26.527590      75.717364       0.660130       0.423984      -1.050168      -0.008048       0.044606       0.004177       0.045519       0.013643      -0.001399      -0.005139      -0.047536       0.073458      -0.039648       0.012746       0.026902              8.870843      10.687751      -0.129005       0.137033      11.764586       0.012643       4.160193          -0.002351
           75              C      17.378860       7.433102       9.905919       0.093180      26.098373 0.31496587E+03  0.68914757E+04                                 7.779060                            5.967640       0.292620       2.102554                    0.999821      26.512860      75.657543       0.660214       0.424007      -1.050200       0.008149       0.018707       0.040550       0.045395      -0.003210      -0.013294      -0.008289      -0.056222       0.048026      -0.039744       0.012559       0.027185              8.866209      10.681323      -0.085964       0.167993       5.011099       2.398150      10.906205           0.001188
           76              C      18.486230       2.981598       8.114475       0.092861      26.114497 0.31517791E+03  0.68975083E+04                                 7.782593                            5.969810       0.292295       2.102246                    0.999821      26.525938      75.710862       0.660044       0.424030      -1.050151      -0.022266      -0.027023      -0.029016       0.045475       0.001505      -0.009941       0.018732       0.020070      -0.090240      -0.039663       0.012662       0.027001              8.870984       6.682717       2.814770       2.219400       9.698197      -0.673872      10.232040          -0.002327
           77              C       5.553606       1.422975       3.706023       0.092829      26.115798 0.31517574E+03  0.68974978E+04                                 7.782855                            5.969727       0.292184       2.102191                    0.999821      26.527488      75.717244       0.660055       0.424021      -1.050149       0.042610      -0.015304       0.004181       0.045467      -0.027374      -0.003775       0.003771       0.000299       0.073854      -0.039683       0.012680       0.027003              8.871406      11.608329      -0.401462      -0.057669      10.845411      -0.125010       4.160478          -0.002326
           78              C       3.359544       3.968397       0.106252       0.093249      26.098765 0.31498213E+03  0.68919719E+04                                 7.779447                            5.968039       0.292825       2.102632                    0.999821      26.512904      75.660291       0.660146       0.424042      -1.050171      -0.042584      -0.001182      -0.015669       0.045390       0.012605       0.024471      -0.008784      -0.035454      -0.032027      -0.039692       0.012564       0.027128              8.866780      11.601830       0.187580       0.357945       4.822762       2.002124      10.175747           0.001197
           79              C      20.078475      13.375714       8.114475       0.093076      26.104628 0.31502461E+03  0.68932613E+04                                 7.780469                            5.968165       0.292594       2.102464                    0.999821      26.518995      75.684223       0.660172       0.424003      -1.050176      -0.012148       0.032757      -0.029014       0.045413       0.007991       0.021223      -0.000661      -0.012481      -0.090267      -0.039671       0.012602       0.027069              8.868286       6.504758      -2.712765      -1.691890       9.872576      -1.585059      10.227523           0.001223
           80              C      24.487275      12.108973       9.905919       0.092966      26.108115 0.31506911E+03  0.68944896E+04                                 7.781055                            5.968497       0.292413       2.102339                    0.999821      26.522026      75.694663       0.660168       0.423990      -1.050182       0.012219      -0.016350       0.040610       0.045451      -0.022679      -0.000463       0.015563       0.033605       0.048500      -0.039719       0.012654       0.027064              8.869079       6.505069       2.499419       1.994118       9.192117      -1.344512      10.910051          -0.002327
           81              C      10.457621       6.799732       8.114475       0.093120      26.100916 0.31498256E+03  0.68920143E+04                                 7.779486                            5.967647       0.292737       2.102540                    0.999821      26.516155      75.670854       0.660230       0.423985      -1.050201       0.034456      -0.005777      -0.029034       0.045426      -0.009455      -0.011180      -0.018079      -0.007719      -0.090429      -0.039733       0.012551       0.027182              8.866866      11.378122      -0.102182      -0.527211       4.996684       2.257280      10.225792           0.001174
           82              C       7.156190       3.614969       9.905919       0.093012      26.105310 0.31503929E+03  0.68936169E+04                                 7.780472                            5.968234       0.292504       2.102416                    0.999820      26.519403      75.683929       0.660185       0.423993      -1.050189      -0.020370      -0.002388       0.040542       0.045434       0.025904       0.013784      -0.007380       0.022539       0.048287      -0.039730       0.012593       0.027138              8.868161       6.355414      -2.413045      -2.161200       9.340506      -1.054316      10.908564           0.001190
           83              C      16.281829       9.916978       3.706023       0.092972      26.111361 0.31513321E+03  0.68962709E+04                                 7.782053                            5.969430       0.292254       2.102282                    0.999821      26.523228      75.701177       0.660060       0.424036      -1.050149      -0.034541      -0.029242       0.004062       0.045439       0.013779       0.005107       0.001362       0.047193       0.073863      -0.039636       0.012676       0.026960              8.870415      11.381802       0.530336      -0.079543      11.069196       0.112445       4.160246          -0.002303
           84              C      19.583260      10.544380       0.106252       0.093019      26.108400 0.31507814E+03  0.68947545E+04                                 7.781290                            5.968748       0.292387       2.102353                    0.999820      26.521632      75.694554       0.660125       0.424013      -1.050165       0.020205       0.037526      -0.015719       0.045426      -0.021527      -0.019822      -0.016866      -0.004305      -0.031913      -0.039649       0.012667       0.026982              8.869465       6.356258       2.842386       1.555176      10.072849      -1.312619      10.179287          -0.002315
           85              C      19.583260      15.185669       7.171304       0.093130      26.102452 0.31499615E+03  0.68924576E+04                                 7.780017                            5.967880       0.292537       2.102478                    0.999820      26.517186      75.677158       0.660193       0.424000      -1.050181       0.020251      -0.037484       0.015656       0.045390       0.021606       0.019819      -0.016828      -0.004163      -0.031959      -0.039663       0.012597       0.027066              8.867740       6.355066      -2.841669      -1.554646      10.070888      -1.312612      10.177267           0.001210
           86              C      16.281829      15.813070       3.571534       0.092921      26.110843 0.31509942E+03  0.68953640E+04                                 7.781637                            5.968775       0.292244       2.102255                    0.999821      26.524231      75.703749       0.660150       0.423988      -1.050176      -0.034559       0.029232      -0.004133       0.045452      -0.013814      -0.005152       0.001373       0.047220       0.073876      -0.039667       0.012665       0.027002              8.869945      11.382843      -0.531390       0.079391      11.067165       0.112397       4.159827          -0.002325
           87              C      24.982490      11.823060      11.926751       0.092902      26.111304 0.31512190E+03  0.68959332E+04                                 7.781764                            5.969111       0.292339       2.102286                    0.999821      26.523890      75.701560       0.660115       0.424006      -1.050172      -0.020320       0.002433      -0.040601       0.045468      -0.025884      -0.013710      -0.007394       0.022467       0.048529      -0.039720       0.012662       0.027057              8.869910       6.356617       2.413789       2.161712       9.342529      -1.054339      10.910582          -0.002328
           88              C      28.283921       8.638298      13.718194       0.093169      26.101552 0.31501800E+03  0.68929651E+04                                 7.779920                            5.968314       0.292755       2.102567                    0.999821      26.515217      75.668469       0.660140       0.424033      -1.050175       0.034441       0.005849       0.029017       0.045413       0.009401       0.011163      -0.018081      -0.007718      -0.090376      -0.039705       0.012564       0.027140              8.867361      11.377130       0.101686       0.526265       4.997322       2.257829      10.227630           0.001200
           89              C      27.186890      13.912958       3.571534       0.092959      26.112707 0.31512985E+03  0.68962390E+04                                 7.782158                            5.969211       0.292336       2.102247                    0.999822      26.525700      75.710612       0.660097       0.424009      -1.050156      -0.008046      -0.044599      -0.004082       0.045503      -0.013643       0.001381      -0.005116      -0.047522       0.073498      -0.039649       0.012758       0.026891              8.870675      10.687808       0.129247      -0.137130      11.763984       0.012620       4.160232          -0.002337
           90              C      26.079520      17.085781       7.171304       0.093050      26.107538 0.31508578E+03  0.68949246E+04                                 7.781238                            5.968963       0.292433       2.102386                    0.999821      26.520175      75.689022       0.660093       0.424034      -1.050158       0.022406       0.036249       0.015731       0.045426      -0.008898       0.004689       0.025610       0.039430      -0.031980      -0.039660       0.012670       0.026989              8.869334       6.681710       3.030176       1.913754       9.747112      -0.691328      10.179181          -0.002312
           91              C      18.486230      12.456431      13.718194       0.092998      26.106308 0.31504927E+03  0.68939155E+04                                 7.780696                            5.968329       0.292448       2.102388                    0.999821      26.520267      75.687754       0.660177       0.423993      -1.050185      -0.022225       0.026968       0.029037       0.045436      -0.001435       0.010016       0.018729       0.020197      -0.090336      -0.039705       0.012586       0.027119              8.868495       6.681557      -2.814862      -2.218818       9.696145      -0.672552      10.227783           0.001192
           92              C      17.378860       8.004927      11.926751       0.093103      26.099968 0.31497716E+03  0.68918150E+04                                 7.779231                            5.967575       0.292623       2.102519                    0.999821      26.514917      75.665019       0.660243       0.423983      -1.050211       0.008152      -0.018803      -0.040526       0.045413       0.003194       0.013300      -0.008297      -0.056194       0.048102      -0.039742       0.012549       0.027193              8.866450      10.681350       0.085965      -0.167716       5.011182       2.398394      10.906817           0.001177
           93              C      28.991625      17.500344      13.718194       0.092883      26.112414 0.31512156E+03  0.68960029E+04                                 7.781985                            5.969022       0.292402       2.102289                    0.999821      26.525641      75.709809       0.660127       0.423994      -1.050168      -0.012240      -0.032790       0.029011       0.045461      -0.007935      -0.021195      -0.000742      -0.012621      -0.090220      -0.039656       0.012658       0.026998              8.870339       6.506050       2.713587       1.692385       9.874964      -1.585467      10.230004          -0.002324
           94              C      33.400425      18.767086      11.926751       0.093151      26.100534 0.31497597E+03  0.68918511E+04                                 7.779589                            5.967688       0.292595       2.102510                    0.999821      26.515466      75.669385       0.660209       0.424000      -1.050189       0.012122       0.016365      -0.040576       0.045400       0.022721       0.000505       0.015611       0.033643       0.048182      -0.039729       0.012596       0.027133              8.867080       6.503826      -2.498706      -1.993507       9.189981      -1.344176      10.907432           0.001206
           95              C      14.466756       8.869045       3.571534       0.092801      26.117966 0.31522176E+03  0.68987677E+04                                 7.783450                            5.970327       0.292201       2.102184                    0.999821      26.528521      75.722026       0.659993       0.424044      -1.050133       0.042617       0.015286      -0.004204       0.045470       0.027351       0.003752       0.003767       0.000258       0.073797      -0.039651       0.012680       0.026971              8.872128      11.609001       0.400023       0.057568      10.846493      -0.125096       4.160890          -0.002316
           96              C      12.272694       6.323623       7.171304       0.093271      26.096782 0.31493922E+03  0.68907853E+04                                 7.778892                            5.967473       0.292806       2.102637                    0.999821      26.511921      75.655655       0.660205       0.424019      -1.050187      -0.042575       0.001211       0.015675       0.045385      -0.012633      -0.024483      -0.008794      -0.035461      -0.032110      -0.039722       0.012562       0.027160              8.866103      11.601210      -0.188158      -0.359269       4.822353       2.001993      10.174745           0.001180
           97              C      27.399380      11.939772      14.448861       0.092891      26.112437 0.31512019E+03  0.68959664E+04                                 7.782021                            5.969019       0.292316       2.102263                    0.999821      26.525547      75.709534       0.660125       0.423995      -1.050167      -0.022285       0.036362       0.015776       0.045472       0.008885      -0.004746       0.025585       0.039500      -0.031902      -0.039658       0.012660       0.026998              8.870402       6.682664      -3.030747      -1.914704       9.747885      -0.690770      10.180658          -0.002289
           98              C      26.292010       8.766948      10.849090       0.093162      26.097611 0.31494666E+03  0.68909581E+04                                 7.778772                            5.967305       0.292629       2.102553                    0.999821      26.512955      75.657561       0.660257       0.423985      -1.050213       0.008133      -0.044467      -0.004147       0.045394       0.013577      -0.001423      -0.005168      -0.047412       0.074512      -0.039737       0.012560       0.027177              8.865889      10.680514      -0.129365       0.136961      11.758570       0.012610       4.158582          -0.001418
           99              C      18.273740      13.150937       4.649194       0.092934      26.113566 0.31514207E+03  0.68965756E+04                                 7.782289                            5.969310       0.292422       2.102262                    0.999821      26.526477      75.713292       0.660094       0.424007      -1.050158      -0.008068      -0.018781      -0.040667       0.045515      -0.003255      -0.013354      -0.008084      -0.055825       0.048446      -0.039645       0.012739       0.026906              8.870806      10.688248      -0.086143       0.167714       5.013069       2.399390      10.911101          -0.002317
          100              C      17.166370      17.602441       6.440638       0.093156      26.101388 0.31501543E+03  0.68928871E+04                                 7.779904                            5.968291       0.292567       2.102511                    0.999821      26.514880      75.667110       0.660142       0.424033      -1.050176       0.022344       0.026889       0.028945       0.045388       0.001382      -0.010005       0.018770       0.020180      -0.090246      -0.039701       0.012594       0.027107              8.867406       6.680565       2.813702       2.218597       9.694307      -0.672798      10.227345          -0.001420
          101              C      30.098994      19.161064      10.849090       0.093246      26.098736 0.31495838E+03  0.68913594E+04                                 7.779281                            5.967631       0.292934       2.102643                    0.999821      26.513973      75.664157       0.660195       0.424016      -1.050181      -0.042606       0.015208      -0.004132       0.045427      -0.027302      -0.003746       0.003772       0.000013       0.074310      -0.039687       0.012596       0.027091              8.866714      11.601658      -0.400952      -0.057624      10.839538      -0.124992       4.158945          -0.002278
          102              C      32.293056      16.615642      14.448861       0.092866      26.114420 0.31518267E+03  0.68976289E+04                                 7.782713                            5.969983       0.292145       2.102216                    0.999821      26.525326      75.708858       0.660015       0.424048      -1.050141       0.042596       0.001164       0.015783       0.045441       0.012661       0.024533      -0.008748      -0.035098      -0.032233      -0.039690       0.012651       0.027039              8.871052      11.607869       0.187733       0.358256       4.824604       2.003356      10.180683          -0.001406
          103              C      15.574125       7.208325       6.440638       0.092986      26.107281 0.31506234E+03  0.68942913E+04                                 7.781011                            5.968538       0.292330       2.102344                    0.999821      26.520778      75.690360       0.660149       0.424005      -1.050175       0.012176      -0.032810       0.028950       0.045418       0.008020       0.021250      -0.000786      -0.012622      -0.090268      -0.039719       0.012638       0.027081              8.868960       6.505072      -2.713115      -1.691753       9.873825      -1.585580      10.227983          -0.001421
          104              C      11.165325       8.475066       4.649194       0.093052      26.105581 0.31503393E+03  0.68935316E+04                                 7.780554                            5.968174       0.292697       2.102468                    0.999821      26.520285      75.688816       0.660184       0.423991      -1.050180      -0.012182       0.016429      -0.040575       0.045438      -0.022632      -0.000438       0.015634       0.033588       0.048056      -0.039654       0.012618       0.027036              8.868452       6.504824       2.499477       1.993725       9.192009      -1.344360      10.908522          -0.002291
          105              C      25.194979      13.784307       6.440638       0.093073      26.105255 0.31502517E+03  0.68932905E+04                                 7.780544                            5.968095       0.292486       2.102412                    0.999821      26.519728      75.686902       0.660187       0.423992      -1.050180      -0.034515       0.005897       0.028931       0.045421      -0.009411      -0.011254      -0.017981      -0.007505      -0.090104      -0.039627       0.012642       0.026986              8.868630      11.380976      -0.102208      -0.527300       4.997342       2.257809      10.227573          -0.002299
          106              C      28.496410      16.969070       4.649194       0.093096      26.104856 0.31501953E+03  0.68931542E+04                                 7.780557                            5.968098       0.292536       2.102444                    0.999820      26.519318      75.686311       0.660176       0.424000      -1.050173       0.020224       0.002303      -0.040594       0.045412       0.025835       0.013696      -0.007432       0.022390       0.048077      -0.039613       0.012643       0.026969              8.868649       6.355576      -2.413345      -2.161105       9.341510      -1.054626      10.908861          -0.002312
          107              C      19.370771      10.667061      10.849090       0.093046      26.105566 0.31507313E+03  0.68944941E+04                                 7.780678                            5.968818       0.292608       2.102461                    0.999821      26.518460      75.680249       0.660113       0.424030      -1.050173       0.034473       0.029293      -0.004205       0.045433       0.013715       0.005175       0.001369       0.047279       0.074467      -0.039741       0.012578       0.027163              8.868227      11.378331       0.530138      -0.079540      11.066685       0.112381       4.159666          -0.001390
          108              C      16.069340      10.039659      14.448861       0.092925      26.109346 0.31510475E+03  0.68954110E+04                                 7.781310                            5.968964       0.292344       2.102317                    0.999820      26.522103      75.693750       0.660126       0.424008      -1.050179      -0.020352      -0.037446       0.015778       0.045446      -0.021627      -0.019848      -0.016880      -0.004348      -0.032257      -0.039754       0.012614       0.027141              8.869105       6.356206       2.842421       1.554922      10.072766      -1.312551      10.178343          -0.001414
          109              C      16.069340       5.398370       7.383809       0.092911      26.109712 0.31509507E+03  0.68951961E+04                                 7.781429                            5.968798       0.292257       2.102287                    0.999820      26.522760      75.697395       0.660142       0.423998      -1.050178      -0.020308       0.037455      -0.015779       0.045434       0.021558       0.019835      -0.016891      -0.004380      -0.032280      -0.039716       0.012640       0.027076              8.869470       6.356194      -2.842424      -1.554874      10.073174      -1.313172      10.179043          -0.001425
          110              C      19.370771       4.770969      10.983579       0.093163      26.100442 0.31496982E+03  0.68916954E+04                                 7.779420                            5.967523       0.292862       2.102580                    0.999821      26.516126      75.671606       0.660235       0.423985      -1.050197       0.034475      -0.029303       0.004175       0.045438      -0.013654      -0.005159       0.001360       0.047300       0.074309      -0.039693       0.012587       0.027106              8.866927      11.378153      -0.530581       0.079421      11.063709       0.112348       4.158918          -0.002286
          111              C      10.670110       8.760979       2.628362       0.093108      26.104476 0.31502969E+03  0.68933794E+04                                 7.780432                            5.968269       0.292634       2.102477                    0.999820      26.518643      75.682506       0.660159       0.424010      -1.050174       0.020268      -0.002305       0.040590       0.045427      -0.025869      -0.013755      -0.007437       0.022386       0.048018      -0.039652       0.012622       0.027030              8.868271       6.355580       2.413387       2.161073       9.341233      -1.054049      10.908000          -0.002299
          112              C       7.368679      11.945741       0.836919       0.092955      26.110478 0.31513021E+03  0.68961360E+04                                 7.781824                            5.969410       0.292232       2.102291                    0.999821      26.522106      75.695702       0.660064       0.424037      -1.050156      -0.034514      -0.005866      -0.028932       0.045417       0.009446       0.011306      -0.017995      -0.007585      -0.090153      -0.039677       0.012637       0.027040              8.869959      11.381159       0.101940       0.526903       4.998378       2.258555      10.230339          -0.001411
          113              C       8.465710       6.671081      10.983579       0.093037      26.103682 0.31503680E+03  0.68934601E+04                                 7.780099                            5.968304       0.292502       2.102444                    0.999821      26.517179      75.673840       0.660174       0.424006      -1.050194       0.008139       0.044491       0.004195       0.045424      -0.013609       0.001409      -0.005181      -0.047436       0.074484      -0.039759       0.012578       0.027181              8.867465      10.683156       0.129754      -0.137053      11.759968       0.012607       4.159270          -0.001397
          114              C       9.573080       3.498258       7.383809       0.092903      26.111299 0.31514605E+03  0.68965566E+04                                 7.781868                            5.969510       0.292274       2.102283                    0.999821      26.523039      75.698310       0.660068       0.424030      -1.050163      -0.022251      -0.036356      -0.015758       0.045444      -0.008941       0.004685       0.025608       0.039599      -0.032172      -0.039720       0.012604       0.027116              8.869796       6.682067       3.030391       1.913677       9.747925      -0.691478      10.179394          -0.001409
          115              C      17.166370       8.127608       0.836919       0.093136      26.102895 0.31499431E+03  0.68924327E+04                                 7.780148                            5.967853       0.292583       2.102480                    0.999821      26.517650      75.679478       0.660194       0.423999      -1.050178       0.022377      -0.026904      -0.028945       0.045413      -0.001456       0.009972       0.018724       0.020019      -0.090162      -0.039638       0.012649       0.026989              8.868125       6.681248      -2.814860      -2.218610       9.696038      -0.672666      10.227088          -0.002307
          116              C      18.273740      12.579112       2.628362       0.093060      26.107597 0.31505287E+03  0.68941021E+04                                 7.780992                            5.968323       0.292542       2.102367                    0.999821      26.522327      75.697381       0.660175       0.423987      -1.050175      -0.008063       0.018729       0.040662       0.045489       0.003233       0.013330      -0.008083      -0.055833       0.048377      -0.039624       0.012722       0.026903              8.869268      10.685602       0.086211      -0.167246       5.012324       2.399201      10.909877          -0.002336
          117              C       6.660975       3.083695       0.836919       0.093124      26.100763 0.31498159E+03  0.68919881E+04                                 7.779536                            5.967695       0.292587       2.102498                    0.999821      26.515755      75.669696       0.660218       0.423994      -1.050196       0.012155       0.032794      -0.028949       0.045401      -0.008067      -0.021265      -0.000742      -0.012568      -0.090313      -0.039734       0.012593       0.027141              8.866976       6.503612       2.712355       1.691046       9.871778      -1.585455      10.225539          -0.001425
          118              C       2.252175       1.816953       2.628362       0.092914      26.112217 0.31511654E+03  0.68958858E+04                                 7.782060                            5.969041       0.292426       2.102309                    0.999821      26.525347      75.709658       0.660113       0.424003      -1.050159      -0.012202      -0.016426       0.040590       0.045456       0.022603       0.000401       0.015601       0.033564       0.048195      -0.039638       0.012660       0.026978              8.870472       6.506308      -2.500402      -1.994221       9.194353      -1.344588      10.910756          -0.002281
          119              C      21.185844      11.714994      10.983579       0.093249      26.097989 0.31497486E+03  0.68917436E+04                                 7.779252                            5.967962       0.292813       2.102633                    0.999821      26.512148      75.656693       0.660154       0.424041      -1.050176      -0.042573      -0.015202       0.004111       0.045392       0.027298       0.003745       0.003786       0.000166       0.074487      -0.039713       0.012570       0.027143              8.866486      11.601547       0.400258       0.057549      10.838885      -0.125040       4.159025          -0.001405
          120              C      23.379906      14.260416       7.383809       0.092855      26.115487 0.31517112E+03  0.68973797E+04                                 7.782815                            5.969709       0.292250       2.102219                    0.999821      26.527302      75.716908       0.660051       0.424025      -1.050145       0.042628      -0.001145      -0.015792       0.045473      -0.012662      -0.024535      -0.008707      -0.035092      -0.031952      -0.039662       0.012674       0.026988              8.871369      11.608103      -0.188035      -0.358877       4.824677       2.003641      10.181325          -0.002280
          121              N      17.408808      14.293351      13.460423      -0.116074      38.310669 0.47791663E+03  0.11354270E+05                                 9.634578                            7.126338       0.056971       2.040533                    0.999587      27.397699      75.842448       0.646974       0.398485      -1.090250       0.073077      -0.108922      -0.005646       0.131287      -0.014548      -0.046492       0.012829       0.004499       0.109880      -0.044914      -0.022664       0.067578             11.729953       7.689792      -4.034626      -1.359270      14.208832      -3.595150      13.291236          -0.004245
          122              N      10.631605      12.187809       3.671236      -0.116770      38.355505 0.47847385E+03  0.11371309E+05                                 9.642708                            7.130830       0.055611       2.039814                    0.999587      27.416993      75.919190       0.646697       0.398523      -1.090178      -0.058470       0.117414      -0.006357       0.131321       0.042567      -0.006131      -0.000311      -0.032791      -0.130719      -0.044830      -0.022698       0.067527             11.741873      17.005772      -2.039923       0.054034      13.431160      -0.028560       4.788687           0.004574
          123              N      16.107845       7.523878      10.267031      -0.115901      38.291991 0.47768935E+03  0.11347161E+05                                 9.630655                            7.124139       0.057221       2.040715                    0.999587      27.390004      75.807579       0.647163       0.398429      -1.090324       0.058209       0.033141       0.112910       0.131284      -0.008459      -0.042226       0.025441       0.040343       0.087919      -0.044915      -0.022707       0.067622             11.724311      16.976583       0.627354       1.936608       5.724413       2.689682      12.471937          -0.004244
          124              N      27.156942      17.455059       8.989092      -0.116489      38.340883 0.47829631E+03  0.11365836E+05                                 9.639848                            7.129244       0.056136       2.040047                    0.999588      27.411019      75.894130       0.646816       0.398493      -1.090217      -0.072977      -0.041636      -0.100923       0.131319       0.048606      -0.001836      -0.007958      -0.054305      -0.066847      -0.044807      -0.022687       0.067494             11.737789       7.693884       2.627463       3.353856      11.139298      -2.510300      16.380186           0.004253
          125              N      14.152300      15.574913       3.671236      -0.116475      38.344169 0.47833065E+03  0.11366883E+05                                 9.640435                            7.129526       0.055778       2.039914                    0.999587      27.412004      75.898219       0.646798       0.398496      -1.090212       0.130890      -0.008163      -0.006353       0.131298      -0.035484       0.002764       0.005456      -0.057306      -0.130601      -0.044779      -0.022721       0.067501             11.738588      16.087240       2.565990      -0.051824      14.340828      -0.032518       4.787696           0.004073
          126              N      12.587150       8.652913      13.460423      -0.116130      38.305260 0.47786622E+03  0.11352534E+05                                 9.632963                            7.125476       0.057290       2.040629                    0.999587      27.396282      75.831507       0.647093       0.398431      -1.090311      -0.130857      -0.008797      -0.005661       0.131274       0.009200       0.034335       0.033835       0.022934       0.109794      -0.044897      -0.022636       0.067533             11.727738      16.070772      -0.805695      -2.434010       5.824512       2.973803      13.287930          -0.004212
          127              N      19.364353      14.067956       8.989092      -0.116275      38.320854 0.47804634E+03  0.11358164E+05                                 9.636190                            7.127203       0.057112       2.040499                    0.999587      27.402238      75.858644       0.646947       0.398474      -1.090254       0.000426       0.084112      -0.100844       0.131319      -0.047904      -0.006039       0.005554      -0.057101      -0.066642      -0.044943      -0.022611       0.067554             11.732378       7.999615      -2.804825      -3.848796      10.826484      -1.647689      16.371036          -0.004269
          128              N      25.201397      13.164316      10.267031      -0.116291      38.330509 0.47816392E+03  0.11361835E+05                                 9.638122                            7.128312       0.056014       2.040084                    0.999587      27.406413      75.877012       0.646854       0.398500      -1.090219      -0.000487      -0.067117       0.112825       0.131280       0.021553       0.043076       0.023813      -0.005409       0.087955      -0.044770      -0.022736       0.067506             11.735069       8.000824       4.564016       1.362144      14.721630      -3.025399      12.482753           0.004195
          129              N      11.414180       7.072058       8.989092      -0.116121      38.306071 0.47787204E+03  0.11352682E+05                                 9.632987                            7.125452       0.057405       2.040653                    0.999587      27.396544      75.831737       0.647105       0.398423      -1.090318       0.072613      -0.042354      -0.100831       0.131276      -0.000813       0.007852       0.002440       0.111394      -0.066786      -0.044855      -0.022663       0.067518             11.727678      12.544338       0.177791       0.496108       6.275080       4.154810      16.363616          -0.004221
          130              N      16.626233      17.906879      10.267031      -0.116143      38.315372 0.47797728E+03  0.11356102E+05                                 9.635351                            7.126785       0.056773       2.040431                    0.999587      27.399751      75.850117       0.646953       0.398484      -1.090248      -0.057906       0.033882       0.112878       0.131311      -0.013225      -0.000932      -0.049253      -0.034733       0.087963      -0.044892      -0.022682       0.067574             11.731004       9.086017      -5.190289      -3.299370      13.629277       0.332583      12.477716          -0.004248
          131              N      15.325270      10.832350       3.671236      -0.116419      38.337335 0.47824629E+03  0.11364344E+05                                 9.639273                            7.128873       0.056136       2.040073                    0.999587      27.409599      75.889052       0.646833       0.398494      -1.090217      -0.072488      -0.109253      -0.006428       0.131271      -0.007043       0.003316      -0.005132       0.090088      -0.130539      -0.044764      -0.022708       0.067471             11.737057      12.553334      -0.526864      -0.002328      17.870573       0.061207       4.787264           0.004216
          132              N      27.939517      15.648810      13.460423      -0.116416      38.336289 0.47823620E+03  0.11363993E+05                                 9.639001                            7.128751       0.056246       2.040121                    0.999587      27.408832      75.885443       0.646847       0.398488      -1.090226       0.057819       0.117739      -0.005578       0.131289       0.005308       0.012066      -0.046655      -0.027365       0.109699      -0.044831      -0.022674       0.067505             11.736513       9.090184       4.843992       3.795851      12.821272       0.621684      13.298081           0.004232
          133              N      19.026367      15.227249       8.372247      -0.116215      38.317978 0.47800923E+03  0.11357052E+05                                 9.635732                            7.126948       0.057077       2.040511                    0.999587      27.400996      75.854219       0.646956       0.398476      -1.090253       0.057808      -0.117763       0.005672       0.131309      -0.005365      -0.012156      -0.046669      -0.027410       0.109887      -0.044952      -0.022614       0.067566             11.731718       9.086596      -4.841074      -3.794341      12.815030       0.621240      13.293528          -0.004279
          134              N      15.325270      14.897698       3.606320      -0.116386      38.336697 0.47823596E+03  0.11364024E+05                                 9.639166                            7.128815       0.056071       2.040057                    0.999587      27.409155      75.887293       0.646833       0.398496      -1.090217      -0.072479       0.109262       0.006387       0.131271       0.007036      -0.003349      -0.005123       0.090102      -0.130492      -0.044747      -0.022725       0.067472             11.736753      12.554055       0.526611       0.002235      17.869071       0.061150       4.787133           0.004200
          135              N      25.539383      12.969180      11.565638      -0.116317      38.332369 0.47818661E+03  0.11362492E+05                                 9.638325                            7.128399       0.056018       2.040070                    0.999587      27.407061      75.878850       0.646863       0.398490      -1.090227      -0.057910      -0.033967      -0.112825       0.131289       0.013121       0.000906      -0.049219      -0.034620       0.087935      -0.044769      -0.022741       0.067510             11.735412       9.089310       5.192495       3.301476      13.633856       0.333435      12.483069           0.004202
          136              N      11.414180       8.365971      12.843577      -0.116132      38.305684 0.47786837E+03  0.11352570E+05                                 9.632870                            7.125365       0.057528       2.040692                    0.999587      27.396599      75.831724       0.647117       0.398416      -1.090323       0.072619       0.042395       0.100810       0.131277       0.000782      -0.007846       0.002439       0.111411      -0.066731      -0.044871      -0.022645       0.067516             11.727689      12.543327      -0.177954      -0.496296       6.275261       4.155160      16.364478          -0.004233
          137              N      10.631605      13.542239       3.606320      -0.116716      38.352346 0.47843301E+03  0.11370056E+05                                 9.642097                            7.130469       0.055667       2.039856                    0.999587      27.415489      75.913230       0.646723       0.398517      -1.090186      -0.058469      -0.117399       0.006416       0.131309      -0.042577       0.006118      -0.000297      -0.032816      -0.130720      -0.044829      -0.022710       0.067539             11.741030      17.004092       2.039976      -0.054166      13.430554      -0.028586       4.788445           0.004578
          138              N      26.321958      16.582708       8.372247      -0.116341      38.331982 0.47818295E+03  0.11362419E+05                                 9.638372                            7.128421       0.056215       2.040141                    0.999587      27.407234      75.880160       0.646853       0.398496      -1.090220       0.073051       0.108938       0.005558       0.131282       0.014494       0.046435       0.012884       0.004516       0.109707      -0.044816      -0.022692       0.067508             11.735664       7.692943       4.037289       1.359209      14.217088      -3.598026      13.296960           0.004256
          139              N      18.243792      13.420999      12.843577      -0.116193      38.318006 0.47800937E+03  0.11357050E+05                                 9.635720                            7.126953       0.056977       2.040474                    0.999587      27.400899      75.853784       0.646955       0.398476      -1.090254      -0.072997       0.041716       0.100876       0.131320      -0.048675       0.001802      -0.008026      -0.054356      -0.066774      -0.044904      -0.022657       0.067561             11.731631       7.690478      -2.626559      -3.351149      11.134753      -2.508745      16.369663          -0.004239
          140              N      16.107845       7.914151      11.565638      -0.115934      38.294340 0.47771945E+03  0.11348081E+05                                 9.631086                            7.124385       0.057214       2.040693                    0.999587      27.391212      75.812180       0.647148       0.398431      -1.090319       0.058210      -0.033206      -0.112906       0.131297       0.008445       0.042222       0.025426       0.040366       0.087910      -0.044917      -0.022694       0.067611             11.724915      16.977887      -0.627423      -1.936416       5.724615       2.689756      12.472242          -0.004245
          141              N      28.277503      16.808103      12.843577      -0.116502      38.341791 0.47830628E+03  0.11366119E+05                                 9.639951                            7.129283       0.056238       2.040073                    0.999587      27.411378      75.894982       0.646819       0.398490      -1.090221       0.000441      -0.084038       0.100905       0.131318       0.047824       0.005972       0.005554      -0.057051      -0.066773      -0.044829      -0.022660       0.067489             11.737868       8.002663       2.806062       3.850807      10.831288      -1.649149      16.379654           0.004225
          142              N      16.288247      17.711742      11.565638      -0.116045      38.309374 0.47790110E+03  0.11353804E+05                                 9.634343                            7.126222       0.056874       2.040509                    0.999587      27.397200      75.840629       0.646980       0.398485      -1.090251      -0.000475       0.067037      -0.112883       0.131289      -0.021648      -0.043134       0.023804      -0.005502       0.087992      -0.044893      -0.022688       0.067580             11.729553       7.997746      -4.561658      -1.361648      14.714284      -3.023093      12.476630          -0.004246
          143              N      14.152300      10.155136       3.606320      -0.116526      38.346408 0.47836074E+03  0.11367809E+05                                 9.640829                            7.129738       0.055860       2.039920                    0.999588      27.413359      75.903365       0.646788       0.398495      -1.090210       0.130902       0.008182       0.006343       0.131311       0.035461      -0.002786       0.005458      -0.057305      -0.130652      -0.044803      -0.022688       0.067491             11.739304      16.088150      -2.567353       0.051742      14.341829      -0.032527       4.787933           0.004085
          144              N      12.587150       6.785117       8.372247      -0.116046      38.301623 0.47781734E+03  0.11351037E+05                                 9.632298                            7.125095       0.057245       2.040644                    0.999587      27.394377      75.824115       0.647116       0.398429      -1.090316      -0.130845       0.008804       0.005642       0.131262      -0.009230      -0.034350       0.033830       0.022918       0.109786      -0.044879      -0.022668       0.067548             11.726655      16.069338       0.805117       2.432614       5.824043       2.973460      13.286585          -0.004197
          145              N      18.243792       6.290688       1.094690      -0.116507      38.342320 0.47830850E+03  0.11366251E+05                                 9.640310                            7.129482       0.056476       2.040163                    0.999588      27.411108      75.895945       0.646782       0.398510      -1.090201      -0.072985       0.109015       0.005624       0.131312      -0.014519      -0.046458       0.012812       0.004488       0.109757      -0.044875      -0.022639       0.067514             11.738391       7.694089      -4.037587      -1.359645      14.219878      -3.599895      13.301207           0.004277
          146              N      25.020995       8.396230      10.883877      -0.115861      38.294083 0.47771386E+03  0.11348015E+05                                 9.631373                            7.124594       0.056817       2.040589                    0.999587      27.390841      75.813564       0.647099       0.398459      -1.090291       0.058215      -0.117485       0.006382       0.131273       0.042629      -0.006111      -0.000363      -0.032692      -0.131090      -0.044927      -0.022704       0.067631             11.725215      16.977915      -2.034732       0.053975      13.413869      -0.028540       4.783861           0.003426
          147              N      19.544755      13.060161       4.288082      -0.116768      38.351704 0.47842794E+03  0.11369820E+05                                 9.641743                            7.130253       0.056049       2.039968                    0.999587      27.415327      75.910529       0.646762       0.398497      -1.090208      -0.058441      -0.033137      -0.112816       0.131305      -0.008417      -0.042168       0.025449       0.040125       0.087847      -0.044840      -0.022683       0.067523             11.740595      17.003978       0.628974       1.941383       5.730473       2.693441      12.487334           0.004599
          148              N       8.495658       3.128980       5.566021      -0.116032      38.308890 0.47789863E+03  0.11353711E+05                                 9.634142                            7.126121       0.056603       2.040417                    0.999587      27.397373      75.840567       0.646997       0.398476      -1.090259       0.073059       0.041627       0.100820       0.131283       0.048657      -0.001810      -0.007972      -0.054372      -0.066924      -0.044860      -0.022706       0.067566             11.729375       7.689628       2.626158       3.351202      11.132242      -2.506913      16.366255           0.003443
          149              N      21.500300       5.009126      10.883877      -0.116323      38.318570 0.47803423E+03  0.11357652E+05                                 9.635343                            7.126827       0.057037       2.040461                    0.999587      27.401716      75.853110       0.647011       0.398442      -1.090291      -0.130842       0.008178       0.006378       0.131253      -0.035454       0.002757       0.005461      -0.057219      -0.130836      -0.044848      -0.022642       0.067489             11.731027      16.075360       2.564297      -0.051784      14.332120      -0.032548       4.785600           0.004210
          150              N      23.065450      11.931126       1.094690      -0.116273      38.329870 0.47815191E+03  0.11361446E+05                                 9.637916                            7.128126       0.056061       2.040102                    0.999587      27.406081      75.875054       0.646878       0.398489      -1.090230       0.130885       0.008757       0.005643       0.131299       0.009208       0.034369       0.033812       0.022808       0.109815      -0.044837      -0.022709       0.067546             11.735055      16.082219      -0.806217      -2.435593       5.827288       2.975842      13.295658           0.003295
          151              N      16.288247       6.516083       5.566021      -0.116092      38.321137 0.47803724E+03  0.11358089E+05                                 9.636854                            7.127587       0.056222       2.040246                    0.999587      27.401755      75.862044       0.646856       0.398524      -1.090201      -0.000459      -0.084070       0.100841       0.131289      -0.047898      -0.006021       0.005561      -0.057118      -0.066905      -0.044896      -0.022699       0.067595             11.733255       7.999922      -2.805325      -3.848271      10.828424      -1.648820      16.371420           0.003423
          152              N      10.451203       7.419723       4.288082      -0.116457      38.330911 0.47818077E+03  0.11362191E+05                                 9.637714                            7.128090       0.056819       2.040315                    0.999587      27.407101      75.875643       0.646920       0.398461      -1.090260       0.000449       0.067097      -0.112865       0.131304       0.021593       0.043087       0.023754      -0.005532       0.087884      -0.044846      -0.022631       0.067478             11.734530       8.000750       4.564496       1.361551      14.722211      -3.025099      12.480629           0.004230
          153              N      24.238420      13.511981       5.566021      -0.116386      38.332787 0.47819131E+03  0.11362629E+05                                 9.638405                            7.128414       0.056302       2.040155                    0.999587      27.407545      75.880205       0.646865       0.398488      -1.090229      -0.072469       0.042466       0.100867       0.131260      -0.000803       0.007718       0.002384       0.111326      -0.066882      -0.044793      -0.022684       0.067477             11.735707      12.552835       0.177698       0.495843       6.278654       4.158393      16.375631           0.004215
          154              N      19.026367       2.677160       4.288082      -0.116419      38.336939 0.47824273E+03  0.11364291E+05                                 9.639509                            7.129074       0.056312       2.040157                    0.999587      27.408857      75.888247       0.646790       0.398519      -1.090195       0.057833      -0.033996      -0.112856       0.131289      -0.013197      -0.001033      -0.049231      -0.034664       0.088037      -0.044918      -0.022619       0.067537             11.737191       9.090708      -5.194070      -3.301407      13.637342       0.333353      12.483521           0.004227
          155              N      20.327330       9.751689      10.883877      -0.116092      38.307635 0.47788866E+03  0.11353260E+05                                 9.633406                            7.125673       0.057272       2.040608                    0.999587      27.397246      75.836115       0.647077       0.398434      -1.090303       0.072622       0.109164       0.006337       0.131266      -0.007164       0.003372      -0.005113       0.090039      -0.130830      -0.044844      -0.022675       0.067519             11.728358      12.544265      -0.527153      -0.002331      17.855988       0.061072       4.784821           0.003461
          156              N       7.713083       4.935229       1.094690      -0.116129      38.315256 0.47797602E+03  0.11355991E+05                                 9.635010                            7.126557       0.056706       2.040396                    0.999587      27.399865      75.848554       0.646997       0.398460      -1.090272      -0.057879      -0.117716       0.005699       0.131299       0.005238       0.012140      -0.046653      -0.027365       0.109862      -0.044829      -0.022720       0.067549             11.730565       9.085682       4.840917       3.793100      12.814940       0.620445      13.291072           0.003475
          157              N      16.626233       5.356790       6.182866      -0.116124      38.323339 0.47806479E+03  0.11358912E+05                                 9.637184                            7.127761       0.056220       2.040226                    0.999587      27.402732      75.865407       0.646853       0.398521      -1.090203      -0.057867       0.117724      -0.005655       0.131299      -0.005293      -0.012138      -0.046692      -0.027413       0.109893      -0.044897      -0.022696       0.067592             11.733744       9.087921      -4.842201      -3.794519      12.818008       0.620563      13.295303           0.003433
          158              N      20.327330       5.686341      10.948793      -0.116310      38.318502 0.47803020E+03  0.11357526E+05                                 9.635252                            7.126732       0.057248       2.040519                    0.999588      27.401997      75.853644       0.647025       0.398434      -1.090296       0.072537      -0.109209      -0.006346       0.131257       0.007081      -0.003365      -0.005114       0.089979      -0.130787      -0.044830      -0.022638       0.067468             11.730942      12.547203       0.527888       0.002279      17.860066       0.061084       4.785558           0.004213
          159              N      10.113217       7.614859       2.989475      -0.116413      38.328431 0.47814881E+03  0.11361207E+05                                 9.637222                            7.127800       0.056828       2.040337                    0.999587      27.405868      75.870698       0.646942       0.398455      -1.090267       0.057850       0.033957       0.112862       0.131292       0.013179       0.000981      -0.049203      -0.034650       0.087920      -0.044849      -0.022645       0.067494             11.733861       9.088355       5.192215       3.300628      13.632971       0.333626      12.480256           0.004245
          160              N      24.238420      12.218068       1.711536      -0.116151      38.321171 0.47803977E+03  0.11358046E+05                                 9.636368                            7.127231       0.056382       2.040262                    0.999587      27.402539      75.861290       0.646930       0.398482      -1.090241      -0.072549      -0.042443      -0.100829       0.131268       0.000783      -0.007795       0.002382       0.111375      -0.066943      -0.044806      -0.022718       0.067524             11.732874      12.549598      -0.177501      -0.495135       6.277430       4.157247      16.371594           0.003414
          161              N      25.020995       7.041800      10.948793      -0.115914      38.296837 0.47774581E+03  0.11348921E+05                                 9.631590                            7.124636       0.057122       2.040656                    0.999587      27.391977      75.816262       0.647126       0.398437      -1.090310       0.058185       0.117510      -0.006344       0.131280      -0.042639       0.006109      -0.000372      -0.032589      -0.131034      -0.044906      -0.022707       0.067614             11.725658      16.979061       2.035260      -0.054020      13.413933      -0.028533       4.783980           0.003478
          162              N       9.330642       4.001331       6.182866      -0.116173      38.317151 0.47800090E+03  0.11356755E+05                                 9.635337                            7.126721       0.056851       2.040423                    0.999587      27.401041      75.852930       0.646991       0.398458      -1.090271      -0.073013      -0.108994      -0.005720       0.131314       0.014469       0.046462       0.012794       0.004575       0.109879      -0.044839      -0.022694       0.067533             11.731187       7.690283       4.035252       1.358821      14.211293      -3.596292      13.291983           0.003480
          163              N      17.408808       7.163040       1.711536      -0.116333      38.332530 0.47818546E+03  0.11362572E+05                                 9.638810                            7.128688       0.056289       2.040185                    0.999587      27.406847      75.881092       0.646803       0.398524      -1.090193       0.073034      -0.041546      -0.100870       0.131281      -0.048671       0.001761      -0.007927      -0.054379      -0.066790      -0.044900      -0.022648       0.067548             11.736173       7.693192      -2.627651      -3.352947      11.138835      -2.509836      16.376491           0.004243
          164              N      19.544755      12.669888       2.989475      -0.116692      38.347333 0.47837471E+03  0.11368255E+05                                 9.641181                            7.129994       0.055843       2.039941                    0.999587      27.413580      75.905038       0.646754       0.398512      -1.090196      -0.058474       0.033093       0.112805       0.131299       0.008410       0.042158       0.025479       0.040084       0.087990      -0.044859      -0.022680       0.067538             11.739691      17.002100      -0.628772      -1.940667       5.730168       2.693341      12.486804           0.004570
          165              N       7.375097       3.775936       1.711536      -0.115997      38.307957 0.47788558E+03  0.11353313E+05                                 9.633986                            7.126045       0.056516       2.040397                    0.999587      27.396849      75.838593       0.646998       0.398478      -1.090258      -0.000469       0.084068      -0.100832       0.131281       0.047859       0.005998       0.005558      -0.057113      -0.066967      -0.044848      -0.022721       0.067568             11.728991       7.997099       2.804166       3.846107      10.825101      -1.648664      16.364772           0.003424
          166              N      19.364353       2.872297       2.989475      -0.116518      38.342748 0.47831420E+03  0.11366411E+05                                 9.640313                            7.129461       0.056579       2.040189                    0.999587      27.411451      75.896769       0.646792       0.398503      -1.090206       0.000437      -0.067100       0.112871       0.131311      -0.021630      -0.043118       0.023748      -0.005565       0.087867      -0.044897      -0.022610       0.067508             11.738437       8.003346      -4.566745      -1.361894      14.727893      -3.026151      12.484074           0.004245
          167              N      21.500300      10.428903      10.948793      -0.116008      38.303116 0.47783598E+03  0.11351721E+05                                 9.632901                            7.125485       0.056836       2.040517                    0.999587      27.395127      75.829854       0.647056       0.398457      -1.090284      -0.130840      -0.008238      -0.006408       0.131255       0.035477      -0.002758       0.005462      -0.057322      -0.130946      -0.044885      -0.022674       0.067558             11.727495      16.070680      -2.562513       0.051734      14.327219      -0.032549       4.784585           0.003405
          168              N      23.065450      13.798922       6.182866      -0.116545      38.344212 0.47833460E+03  0.11366916E+05                                 9.640171                            7.129350       0.056265       2.040056                    0.999588      27.412204      75.896719       0.646839       0.398473      -1.090236       0.130889      -0.008714      -0.005605       0.131298      -0.009202      -0.034346       0.033784       0.022821       0.109664      -0.044808      -0.022676       0.067485             11.738334      16.086556       0.806719       2.437163       5.828628       2.976978      13.299819           0.004123
          169              N       8.913150       7.498559       0.311771      -0.248087      42.207550 0.55672284E+03  0.13746372E+05                                10.292281                            7.708618      -0.174790       1.956167                    0.998451      29.001560      81.949578       0.619743       0.400263      -1.088611       0.000067       0.053246      -0.075191       0.092135      -0.016794      -0.011886       0.032686       0.008368      -0.054532      -0.041300      -0.001208       0.042507             12.496771       7.229845      -1.595158      -1.128169      13.440903      -4.776796      16.819565           0.010923
          170              N      26.357611      12.865024       3.638778      -0.248906      42.245057 0.55720453E+03  0.13761969E+05                                10.299866                            7.712928      -0.175728       1.955707                    0.998449      29.018082      82.021476       0.619420       0.400364      -1.088484       0.092315       0.000012       0.000047       0.092315      -0.000016      -0.000009       0.000158      -0.083806      -0.003440      -0.041330      -0.001147       0.042477             12.508102      20.220062      -0.000359      -0.000077      10.967657       0.685188       6.336586           0.012382
          171              N      18.208139       7.719015      10.916335      -0.247858      42.193038 0.55655430E+03  0.13740821E+05                                10.289049                            7.706924      -0.174355       1.956343                    0.998455      28.995671      81.922002       0.619891       0.400208      -1.088676      -0.092061      -0.000049       0.000006       0.092061      -0.000013      -0.000010       0.013803      -0.044924       0.112903      -0.041279      -0.001255       0.042534             12.491646      20.186177      -0.000181      -0.000308       7.274780       1.986574      10.013981           0.010907
          172              N      17.826300       2.793460       6.965786      -0.248403      42.224777 0.55692171E+03  0.13752963E+05                                10.296057                            7.710582      -0.175211       1.955967                    0.998449      29.009218      81.985034       0.619573       0.400324      -1.088534       0.000064      -0.053287       0.075244       0.092202       0.016771       0.011872       0.032672       0.008294      -0.054423      -0.041256      -0.001215       0.042471             12.502871       7.231707       1.594938       1.128032      13.447146      -4.782292      16.829759           0.011779
          173              N       6.875782       1.617185       3.638778      -0.248522      42.230189 0.55700519E+03  0.13755361E+05                                10.296252                            7.710693      -0.174491       1.956118                    0.998453      29.011553      81.989161       0.619633       0.400275      -1.088581      -0.046093      -0.079856       0.000020       0.092204      -0.036222       0.000097      -0.000065       0.041838      -0.003781      -0.041198      -0.001261       0.042459             12.502877      13.276197       4.003066       0.592969      17.898188      -0.342318       6.334245           0.011725
          174              N      19.863668       3.969735       0.311771      -0.247958      42.200709 0.55663112E+03  0.13743702E+05                                10.291725                            7.708407      -0.175557       1.955998                    0.998447      28.998989      81.944231       0.619693       0.400307      -1.088568       0.046068      -0.026613      -0.075214       0.092129       0.012018       0.034283      -0.006095       0.024845      -0.054678      -0.041377      -0.001136       0.042513             12.495983      13.268265      -1.892352      -3.573446       7.401177       3.364990      16.818506           0.010889
          175              N      20.245507      14.041299       6.965786      -0.248052      42.207785 0.55671245E+03  0.13746429E+05                                10.293492                            7.709387      -0.176100       1.955823                    0.998442      29.001782      81.958485       0.619594       0.400350      -1.088522      -0.046113       0.026596       0.075242       0.092169      -0.004768       0.022409      -0.026638      -0.033230      -0.054605      -0.041347      -0.001162       0.042509             12.498559      10.508518      -3.487712      -4.701747      10.165128       1.412111      16.822031           0.010791
          176              N      24.320243      11.247839      10.916335      -0.248488      42.225868 0.55696788E+03  0.13753949E+05                                10.294871                            7.709987      -0.174084       1.956235                    0.998458      29.009664      81.977298       0.619727       0.400229      -1.088633       0.046075       0.079862       0.000008       0.092200      -0.019437       0.011964      -0.006909       0.022437       0.112605      -0.041210      -0.001247       0.042457             12.500683      10.510008       5.597651       1.721193      16.973346      -0.993750      10.018694           0.011677
          177              N      10.950518       6.322285       6.965786      -0.248004      42.201434 0.55665933E+03  0.13744341E+05                                10.291132                            7.708151      -0.175032       1.956122                    0.998451      28.999223      81.940227       0.619768       0.400260      -1.088618       0.046075       0.026657       0.075190       0.092125      -0.012043      -0.034277      -0.006082       0.024843      -0.054631      -0.041365      -0.001149       0.042514             12.494739      13.267602       1.891384       3.571395       7.400304       3.364484      16.816311           0.010915
          178              N      24.320243       4.190190      10.916335      -0.248154      42.208627 0.55675028E+03  0.13747010E+05                                10.291789                            7.708331      -0.174172       1.956312                    0.998456      29.002093      81.946892       0.619822       0.400213      -1.088661       0.046006      -0.079837      -0.000012       0.092144       0.019459      -0.011965      -0.006894       0.022491       0.112748      -0.041266      -0.001229       0.042496             12.495998      10.506454      -5.594297      -1.720940      16.965425      -0.993206      10.016115           0.010888
          179              N      15.788932       8.674834       3.638778      -0.248461      42.228585 0.55696417E+03  0.13754321E+05                                10.296702                            7.710861      -0.175015       1.956001                    0.998449      29.010940      81.991737       0.619562       0.400322      -1.088531      -0.046082       0.079862      -0.000068       0.092203       0.036218      -0.000121      -0.000067       0.041870      -0.003764      -0.041206      -0.001255       0.042461             12.503926      13.276626      -4.005192      -0.593181      17.900284      -0.342347       6.334869           0.011735
          180              N      20.245507      11.688749       0.311771      -0.248373      42.223924 0.55691378E+03  0.13752840E+05                                10.296347                            7.710893      -0.175950       1.955773                    0.998444      29.008830      81.986537       0.619511       0.400362      -1.088498      -0.046180      -0.026602      -0.075265       0.092223       0.004779      -0.022380      -0.026622      -0.033201      -0.054444      -0.041284      -0.001192       0.042477             12.502953      10.511855       3.488990       4.704716      10.167737       1.413343      16.829267           0.011659
          181              N      26.739450      13.085480      14.243342      -0.248373      42.223198 0.55690069E+03  0.13752329E+05                                10.296014                            7.710622      -0.175481       1.955916                    0.998447      29.008043      81.981667       0.619548       0.400343      -1.088519       0.000037      -0.053193       0.075315       0.092205      -0.016802      -0.011855       0.032694       0.008300      -0.054609      -0.041309      -0.001201       0.042509             12.502623       7.231990      -1.595705      -1.127989      13.447878      -4.781452      16.828002           0.011772
          182              N       9.294989       7.719015      10.916335      -0.247896      42.195137 0.55658481E+03  0.13741706E+05                                10.289171                            7.706968      -0.174154       1.956377                    0.998457      28.996606      81.923933       0.619912       0.400191      -1.088692      -0.092058       0.000013       0.000016       0.092058       0.000009      -0.000010       0.000056      -0.083764      -0.003847      -0.041241      -0.001282       0.042523             12.491870      20.186817       0.000039      -0.000007      10.958251       0.684263       6.330541          -0.012773
          183              N      17.444461      12.865024       3.638778      -0.248864      42.241926 0.55716435E+03  0.13760796E+05                                10.299664                            7.712899      -0.176113       1.955630                    0.998446      29.016677      82.018285       0.619388       0.400390      -1.088461       0.092319      -0.000019      -0.000007       0.092319      -0.000006       0.000012       0.013826      -0.045215       0.112684      -0.041388      -0.001116       0.042504             12.507710      20.219157       0.000021       0.000063       7.281802       1.988278      10.022171           0.012359
          184              N      17.826300      17.790579       7.589327      -0.248140      42.209756 0.55675355E+03  0.13747296E+05                                10.292398                            7.708628      -0.174503       1.956219                    0.998453      29.002993      81.953663       0.619768       0.400242      -1.088627       0.000034       0.053151      -0.075260       0.092137       0.016807       0.011856       0.032641       0.008304      -0.054545      -0.041249      -0.001227       0.042477             12.497122       7.229579       1.594915       1.127424      13.441906      -4.778354      16.819882          -0.012796
          185              N      28.776818      18.966854      10.916335      -0.248170      42.210507 0.55676016E+03  0.13747860E+05                                10.293750                            7.709640      -0.175964       1.955837                    0.998447      29.002894      81.961574       0.619595       0.400342      -1.088530       0.046099       0.079826       0.000015       0.092181      -0.036357       0.000087      -0.000052       0.041952      -0.003277      -0.041428      -0.001093       0.042520             12.498720      13.271296       4.000603       0.593052      17.891394      -0.342394       6.333469           0.011703
          186              N      15.788932      16.614304      14.243342      -0.248337      42.220316 0.55688093E+03  0.13751319E+05                                10.294152                            7.709466      -0.174111       1.956271                    0.998454      29.007564      81.970967       0.619736       0.400237      -1.088623      -0.046080       0.026583       0.075256       0.092160       0.011971       0.034176      -0.006010       0.025005      -0.054357      -0.041169      -0.001296       0.042466             12.499979      13.272890      -1.893118      -3.575873       7.402635       3.366876      16.824411          -0.012842
          187              N      15.407093       6.542740       7.589327      -0.248284      42.216351 0.55684422E+03  0.13749922E+05                                10.292908                            7.708825      -0.173767       1.956376                    0.998458      29.005438      81.958355       0.619820       0.400197      -1.088671       0.046048      -0.026612      -0.075252       0.092150      -0.004839       0.022279      -0.026602      -0.033274      -0.054377      -0.041170      -0.001311       0.042481             12.497904      10.507734      -3.487870      -4.702017      10.165146       1.411947      16.820832          -0.012743
          188              N      11.332357       9.336200       3.638778      -0.248247      42.216354 0.55682108E+03  0.13750021E+05                                10.295429                            7.710539      -0.176565       1.955653                    0.998441      29.005570      81.976566       0.619489       0.400392      -1.088474      -0.046136      -0.079847      -0.000002       0.092217      -0.019569       0.011946      -0.006913       0.022573       0.112738      -0.041380      -0.001122       0.042501             12.501325      10.510815       5.597368       1.721097      16.974610      -0.993979      10.018550           0.011612
          189              N      24.702082      14.261754       7.589327      -0.248436      42.226025 0.55694097E+03  0.13753583E+05                                10.296348                            7.710825      -0.175336       1.955933                    0.998448      29.009586      81.987010       0.619549       0.400335      -1.088524      -0.046093      -0.026581      -0.075308       0.092209      -0.011993      -0.034226      -0.006068       0.024953      -0.054532      -0.041277      -0.001217       0.042494             12.503027      13.276332       1.893647       3.576722       7.404185       3.367779      16.828563           0.011736
          190              N      11.332357      16.393849       3.638778      -0.248325      42.221857 0.55687630E+03  0.13751797E+05                                10.296490                            7.710957      -0.176319       1.955702                    0.998441      29.007666      81.985110       0.619464       0.400395      -1.088466      -0.046154       0.079843       0.000005       0.092223       0.019519      -0.011968      -0.006940       0.022532       0.112695      -0.041320      -0.001185       0.042504             12.503262      10.512286      -5.598922      -1.721282      16.977890      -0.994158      10.019611           0.011635
          191              N      19.863668      11.909205      10.916335      -0.248050      42.203706 0.55668446E+03  0.13745089E+05                                10.291327                            7.708134      -0.174679       1.956198                    0.998453      29.000385      81.943350       0.619793       0.400240      -1.088634       0.046084      -0.079772      -0.000033       0.092127       0.036301      -0.000088      -0.000042       0.041861      -0.003540      -0.041313      -0.001180       0.042493             12.495369      13.267546      -3.999445      -0.592820      17.886495      -0.342268       6.332067          -0.012788
          192              N      15.407093       8.895290      14.243342      -0.248196      42.210571 0.55678511E+03  0.13748026E+05                                10.291804                            7.708382      -0.174013       1.956329                    0.998457      29.003233      81.949431       0.619845       0.400194      -1.088679       0.046026       0.026607       0.075258       0.092141       0.004801      -0.022317      -0.026592      -0.033287      -0.054503      -0.041229      -0.001247       0.042476             12.495903      10.506235       3.487186       4.700565      10.163948       1.411368      16.817526          -0.012727
          193              O      17.826300      15.438029      10.916335      -0.612450      75.209569 0.11371206E+04  0.33278219E+05                                14.812185                           10.835820      -0.521711       1.800757                    0.996966      34.709373     103.816476       0.540511       0.387212      -1.107157       0.000022       0.000012      -0.000014       0.000029      -0.148809      -0.105110      -0.060719      -0.171740       0.257455      -0.257621       0.128721       0.128899             18.902886      13.142859      -6.650940      -4.703900      20.821708      -2.714786      22.744090           0.031360
          194              O      13.369725      12.865024       3.638778      -0.611208      75.099906 0.11353359E+04  0.33210513E+05                                14.794075                           10.824353      -0.521847       1.800878                    0.996949      34.687786     103.702961       0.541058       0.387000      -1.107390      -0.000115      -0.000014      -0.000005       0.000116      -0.000007      -0.000025       0.000030       0.000656      -0.762557      -0.254186       0.126765       0.127421             18.878655      24.632068      -0.000704      -0.000055      24.629035       0.000092       7.374860          -0.032993
          195              O      13.369725       7.719015      10.916335      -0.612596      75.127277 0.11359787E+04  0.33233064E+05                                14.795512                           10.826153      -0.521548       1.800821                    0.996969      34.699710     103.734715       0.541124       0.386910      -1.107486       0.000106       0.000009       0.000006       0.000106      -0.000028       0.000007       0.121464       0.344193       0.257140      -0.257891       0.128651       0.129240             18.878382      24.628034      -0.000289      -0.000651       9.292757       5.423122      22.714355           0.032344
          196              O      26.739450      15.438029      10.916335      -0.611948      75.157968 0.11363249E+04  0.33246793E+05                                14.800993                           10.828717      -0.521793       1.800701                    0.996961      34.703016     103.761120       0.540974       0.386975      -1.107404       0.000023       0.000026      -0.000002       0.000035       0.147377       0.104130      -0.060177      -0.170203       0.255294      -0.255233       0.127563       0.127670             18.887876      13.132604       6.644653       4.699456      20.804922      -2.713065      22.726100          -0.034619
          197              O      17.826300       5.146010       3.638778      -0.612032      75.221381 0.11372219E+04  0.33282574E+05                                14.814814                           10.836993      -0.521823       1.800728                    0.996961      34.709429     103.825443       0.540419       0.387261      -1.107100      -0.000010       0.000021       0.000051       0.000056      -0.147977      -0.104824      -0.060300      -0.170728       0.256806      -0.256396       0.127939       0.128457             18.907649      13.145369      -6.653850      -4.703194      20.830116      -2.717724      22.747463          -0.035604
          198              O      22.282875       7.719015      10.916335      -0.612523      75.142962 0.11362057E+04  0.33241723E+05                                14.797949                           10.827508      -0.521533       1.800793                    0.996969      34.702484     103.749821       0.541063       0.386929      -1.107460       0.000119       0.000064      -0.000002       0.000135      -0.000226      -0.000004      -0.000007       0.000678      -0.772872      -0.257624       0.128405       0.129219             18.881999      24.632413       0.001427      -0.000004      24.637138       0.000043       7.376446          -0.038423
          199              O      22.282875      12.865024       3.638778      -0.611361      75.098119 0.11353242E+04  0.33209990E+05                                14.793775                           10.824273      -0.521822       1.800895                    0.996952      34.687570     103.701058       0.541064       0.386998      -1.107394      -0.000066      -0.000012      -0.000057       0.000088      -0.000071      -0.000195       0.120135       0.340137       0.254422      -0.254951       0.127194       0.127756             18.878051      24.631836       0.000464       0.001322       9.291736       5.422081      22.710581          -0.034402
          200              O       8.913150       5.146010       3.638778      -0.612256      75.145027 0.11361850E+04  0.33241309E+05                                14.798785                           10.827758      -0.521693       1.800760                    0.996964      34.701530     103.750741       0.541025       0.386954      -1.107431      -0.000011      -0.000051       0.000007       0.000052       0.147999       0.104828      -0.060519      -0.170906       0.257262      -0.256574       0.128020       0.128553             18.883776      13.130579       6.644692       4.696706      20.803612      -2.712360      22.717136          -0.037051

******************************************************
Auxiliary information for the entire system
The total spin magnetic moment of the unit cell is   3.945233
The total net atomic charge of the unit cell is   0.000002
Accuracy of reproducing the electrostatic potential in the unit cell:
  The inner radius (bohr) =    5.0000
  The outer radius (bohr) =   12.0000
  Valid grid points have density less than (e/(bohr^3)) =    0.0001
  The number of valid grid points were=       328202
  The rms potential error without charges in kcal/mol is=      4.68103
  The rms potential error with partial charges in kcal/mol is=      0.55313
  The RRMSE value at monopole order=      0.11816
  The rms potential error with partial charges and cloud penetration in kcal/mol is=      0.54860
  The RRMSE value at monopole order with cloud penetration is=      0.11720
  The rms potential error with partial charges and atomic dipoles in kcal/mol is=      0.65832
  The RRMSE value at dipole order=      0.14064
  The rms potential error with partial charges, atomic dipoles and cloud penetration in kcal/mol is=      0.65619
  The RRMSE value at dipole order with cloud penetration=      0.14018

******************************************************
The electron densities and ab initio electrostatic potential were computed in VASP using the PBE functional and
projector augmented wave method. See the main text of the journal article for a description of computational details.
The atomic charges, dipoles, and quadrupoles were computed with the DDEC6 method as described in
(a) T. A. Manz and N. Gabaldon Limas, RSC Adv. 6 (2016) 47771-47801 DOI: 10.1039/c6ra04656h
(b) N. Gabaldon Limas and T. A. Manz, RSC Adv. 8 (2018) 2678-2707 DOI: 10.1039/c7ra11829e.
For each atom in the material, the electron cloud parameters were fit to the spherically averaged atom-in-material
electron density using radial positions for which this density was between 10^-4 and 10^-2 electrons per cubic bohr.
The polarizabilities, dispersion coefficients, and quantum Drude oscillator (QDO) parameters were fit using the MCLF method.
The magnetic structure of the system was optimized in VASP from the default ferromagnetic initial guess using spin polarization.
The atomic spin moments (ASMs) were computed on this optimized magnetic structure using the DDEC6 partition as inputs
to the method of T. A. Manz and D. S. Sholl, J. Chem. Theory Comput. 7 (2011) 4146-4164 DOI: 10.1021/ct200539n.
The RMSE and RRMSE were computed using a uniform grid with Ewald summation.
