# Supplementary material for: A collection of forcefield precursors for metal–organic frameworks
Source: RSC Adv. 2019 Nov 13;9(63):36492–507. doi: 10.1039/c9ra07327b (PMC9075174; doi:10.1039/c9ra07327b)
Supplement: RA-009-C9RA07327B-s5931 [file RA-009-C9RA07327B-s5931.xyz]

  140
jmolscript: load "" {1 1 1} spacegroup "x,y,z" unitcell [{     12.766000     0.000000     0.000000 }, {      0.000000    23.340000     0.000000 }, {      0.000000     0.000000    14.903000 }]
Zn    10.843951     2.302024     7.276837     0.862808
Zn     9.542074    22.982431     9.028237     0.937223
Zn     1.922049    21.037976    14.728337     0.862814
Zn     3.223926     0.357569     1.576737     0.937223
Zn     8.305049    13.972024     7.276837     0.862778
Zn     9.606926    11.312431     9.028237     0.937224
Zn     4.460951     9.367976    14.728337     0.862797
Zn     3.159074    12.027569     1.576737     0.937223
H     11.899189     3.953796    10.932841     0.109186
H     12.490254     0.275412    12.387374     0.137049
H      1.294472     3.522006    14.181695     0.119422
H      1.570218     8.283366    14.247268     0.093885
H      0.035745    11.684004    12.822541     0.141578
H     11.766422     8.161998    11.268158     0.114874
H      0.866811    19.386204     3.481341     0.109186
H      0.275746    23.064588     4.935874     0.137049
H     11.471528    19.817994     6.730195     0.119422
H     11.195782    15.056634     6.795768     0.093885
H     -0.035745    11.655996     5.371041     0.141578
H      0.999578    15.178002     3.816658     0.114874
H      7.249811    15.623796    10.932841     0.109186
H      6.658746    11.945412    12.387374     0.137049
H      5.088528    15.192006    14.181695     0.119422
H      4.812782    19.953366    14.247268     0.093885
H      6.347255     0.014004    12.822541     0.141578
H      7.382578    19.831998    11.268158     0.114875
H      5.516189     7.716204     3.481341     0.109186
H      6.107254    11.394588     4.935874     0.137049
H      7.677472     8.147994     6.730195     0.119422
H      7.953218     3.386634     6.795768     0.093885
H      6.418745    -0.014004     5.371041     0.141578
H      5.383422     3.508002     3.816658     0.114874
Pt     0.340342     5.972473    12.678429     0.297302
Pt    12.425658    17.367527     5.226929     0.297301
Pt     6.042658    17.642473    12.678429     0.297300
Pt     6.723342     5.697527     5.226929     0.297302
C     12.294935     3.393636    11.564728     0.051891
C     12.113657     2.030580    11.442523    -0.038353
C     12.643446     1.190340    12.415689    -0.065564
C      0.639577     1.755168    13.432074    -0.046668
C      0.799152     3.136896    13.497647     0.058248
C     11.412804     1.517100    10.211536     0.630168
C      1.345536     0.858912    14.426104     0.621973
C      1.027663     8.729160    13.637735     0.009245
C      0.948514    10.108554    13.676483    -0.050690
C      0.118724    10.762074    12.795716    -0.054162
C     12.181317    10.010526    11.865769    -0.016650
C     12.271956     8.649804    11.868749     0.057751
C      1.709367    10.904448    14.676474     0.584179
C     11.283867    10.689720    10.838952     0.560859
C      0.471065    19.946364     4.113228     0.051891
C      0.652343    21.309420     3.991023    -0.038353
C      0.122554    22.149660     4.964189    -0.065564
C     12.126423    21.584832     5.980574    -0.046668
C     11.966848    20.203104     6.046147     0.058248
C      1.353196    21.822900     2.760036     0.630168
C     11.420464    22.481088     6.974604     0.621973
C     11.738337    14.610840     6.186235     0.009244
C     11.817486    13.231446     6.224983    -0.050690
C     12.647276    12.577926     5.344216    -0.054161
C      0.584683    13.329474     4.414269    -0.016650
C      0.494044    14.690196     4.417249     0.057751
C     11.056633    12.435552     7.224974     0.584179
C      1.482133    12.650280     3.387452     0.560859
C      6.854065    15.063636    11.564728     0.051891
C      7.035343    13.700580    11.442523    -0.038354
C      6.505554    12.860340    12.415689    -0.065564
C      5.743423    13.425168    13.432074    -0.046668
C      5.583848    14.806896    13.497647     0.058248
C      7.736196    13.187100    10.211536     0.630167
C      5.037464    12.528912    14.426104     0.621973
C      5.355337    20.399160    13.637735     0.009246
C      5.434486    21.778554    13.676483    -0.050691
C      6.264276    22.432074    12.795716    -0.054161
C      6.967683    21.680526    11.865769    -0.016650
C      6.877044    20.319804    11.868749     0.057751
C      4.673633    22.574448    14.676474     0.584180
C      7.865133    22.359720    10.838952     0.560859
C      5.911935     8.276364     4.113228     0.051891
C      5.730657     9.639420     3.991023    -0.038353
C      6.260446    10.479660     4.964189    -0.065564
C      7.022577     9.914832     5.980574    -0.046668
C      7.182152     8.533104     6.046147     0.058248
C      5.029804    10.152900     2.760036     0.630168
C      7.728536    10.811088     6.974604     0.621973
C      7.410663     2.940840     6.186235     0.009246
C      7.331514     1.561446     6.224983    -0.050690
C      6.501724     0.907926     5.344216    -0.054161
C      5.798317     1.659474     4.414269    -0.016650
C      5.888956     3.020196     4.417249     0.057751
C      8.092367     0.765552     7.224974     0.584179
C      4.900867     0.980280     3.387452     0.560859
N      0.246384     3.937925    12.561739    -0.072990
N      0.310214     7.988115    12.722691    -0.069353
N     12.519616    19.402075     5.110239    -0.072990
N     12.455786    15.351885     5.271191    -0.069353
N      6.136616    15.607925    12.561739    -0.072990
N      6.072786    19.658115    12.722691    -0.069353
N      6.629384     7.732075     5.110239    -0.072990
N      6.693214     3.681885     5.271191    -0.069353
Cl     0.737875     6.094774    10.407957    -0.345255
Cl    12.689787     5.863008     0.033830    -0.341829
Cl    12.028125    17.245226     2.956457    -0.345255
Cl     0.076213    17.476992     7.485330    -0.341828
Cl     5.645125    17.764774    10.407957    -0.345255
Cl     6.459213    17.533008     0.033830    -0.341829
Cl     7.120875     5.575226     2.956457    -0.345255
Cl     6.306787     5.806992     7.485330    -0.341829
O     11.408974     2.285686     9.217506    -0.550442
O     10.862589     0.378575    10.311386    -0.521537
O      1.184685    22.964226    14.274093    -0.589500
O      2.054049     1.442645     0.378536    -0.504824
O      2.651498    10.323282     0.445600    -0.577296
O      1.432345    12.087786    -0.035767    -0.454861
O     11.378336    11.912736    10.658626    -0.543981
O     10.505141     9.926502    10.177259    -0.543684
O      1.357026    21.054314     1.766006    -0.550443
O      1.903411    22.961425     2.859886    -0.521537
O     11.581315     0.375774     6.822593    -0.589499
O     10.711951    21.897355     7.830036    -0.504824
O     10.114502    13.016718     7.897100    -0.577290
O     11.333655    11.252214     7.415733    -0.454861
O      1.387664    11.427264     3.207126    -0.543981
O      2.260859    13.413498     2.725759    -0.543684
O      7.740026    13.955686     9.217506    -0.550431
O      8.286411    12.048575    10.311386    -0.521536
O      5.198315    11.294226    14.274093    -0.589495
O      4.328951    13.112645     0.378536    -0.504824
O      3.731502    21.993282     0.445600    -0.577302
O      4.950655     0.417786    -0.035767    -0.454861
O      7.770664     0.242736    10.658626    -0.543981
O      8.643859    21.596502    10.177259    -0.543684
O      5.025974     9.384314     1.766006    -0.550437
O      4.479589    11.291425     2.859886    -0.521537
O      7.567685    12.045774     6.822593    -0.589490
O      8.437049    10.227355     7.830036    -0.504824
O      9.034498     1.346718     7.897100    -0.577301
O      7.815345    22.922214     7.415733    -0.454861
O      4.995336    23.097264     3.207126    -0.543981
O      4.122141     1.743498     2.725759    -0.543684

The following XYZ coordinates are in angstroms. Other properties are in atomic units.
The sperically averaged electron density of each atom fit to a function of the form exp(a - br)
eigen_1, eigen_2 and eigen_3 are the three eigenvalues of traceless quadrupole moment tensor
  atom number  atomic symbol              X              Y              Z     net charge C6 coefficient C8 coefficient C10 coefficient fluctuating dipole atomic polarizability isotropic forcefield polarizability              a              b squared Pearson coefficient          <r^3>          <r^4>         wp_QDO          m_QDO          q_QDO       dipole_x       dipole_y       dipole_z         dipole            Qxy            Qxz            Qyz     Q(x^2-y^2)  Q(3z^2 - R^2)        eigen_1        eigen_2        eigen_3 static polarizability      alpha(xx)      alpha(xy)      alpha(xz)      alpha(yy)      alpha(yz)      alpha(zz) atomic spin moment
            1             Zn      10.843951       2.302024       7.276837       0.862808     102.512924 0.23968425E+04  0.81907226E+05                                18.920397                           16.951484      -0.090702       1.799458                    0.999808      50.432992     147.122802       0.398672       0.449580      -1.100585       0.067824      -0.046996       0.071954       0.109481      -0.007131      -0.035364       0.144591       0.184751      -0.127600      -0.203203       0.067995       0.135209             20.741659      20.384718      -0.207788       2.872950      20.109404       0.351460      21.730856           0.193468
            2             Zn       9.542074      22.982431       9.028237       0.937223      95.564222 0.18866579E+04  0.60190718E+05                                17.496351                           14.459191       0.152264       1.920138                    0.998013      45.407343     124.325522       0.462002       0.415553      -1.132475      -0.001807      -0.020758       0.018076       0.027585      -0.039688       0.027184      -0.001728      -0.066323      -0.036844      -0.058373      -0.002029       0.060402             22.117591      23.405918       1.791705      -4.340401      14.279202      -2.469428      28.667654          -0.001501
            3             Zn       1.922049      21.037976      14.728337       0.862814     102.511247 0.23967921E+04  0.81905057E+05                                18.920181                           16.951296      -0.090697       1.799462                    0.999808      50.432614     147.121190       0.398675       0.449580      -1.100586      -0.067826       0.046989       0.071948       0.109475      -0.007128       0.035367      -0.144583       0.184742      -0.127595      -0.203193       0.067990       0.135204             20.741419      20.384483      -0.207784      -2.872910      20.109164      -0.351460      21.730611           0.193455
            4             Zn       3.223926       0.357569       1.576737       0.937223      95.564215 0.18866576E+04  0.60190705E+05                                17.496352                           14.459191       0.152264       1.920138                    0.998013      45.407337     124.325508       0.462002       0.415553      -1.132475       0.001807       0.020758       0.018076       0.027585      -0.039688      -0.027185       0.001728      -0.066323      -0.036844      -0.058373      -0.002029       0.060402             22.117594      23.405924       1.791700       4.340400      14.279197       2.469421      28.667661          -0.001500
            5             Zn       8.305049      13.972024       7.276837       0.862778     102.531939 0.23974097E+04  0.81931588E+05                                18.922695                           16.953479      -0.090733       1.799410                    0.999808      50.437834     147.142157       0.398649       0.449580      -1.100584      -0.067808      -0.047092       0.072039       0.109569       0.007157       0.035347       0.144683       0.184860      -0.127661      -0.203324       0.068050       0.135274             20.744235      20.387268       0.207838      -2.873394      20.111894       0.351486      21.733542           0.193491
            6             Zn       9.606926      11.312431       9.028237       0.937224      95.563911 0.18866509E+04  0.60190432E+05                                17.496308                           14.459157       0.152270       1.920140                    0.998013      45.407279     124.325237       0.462003       0.415552      -1.132476       0.001806      -0.020758       0.018076       0.027585       0.039685      -0.027183      -0.001729      -0.066322      -0.036843      -0.058370      -0.002029       0.060399             22.117543      23.405830      -1.791741       4.340450      14.279195      -2.469527      28.667603          -0.001500
            7             Zn       4.460951       9.367976      14.728337       0.862797     102.521327 0.23970932E+04  0.81917999E+05                                18.921420                           16.952373      -0.090718       1.799436                    0.999808      50.435104     147.131303       0.398662       0.449580      -1.100584       0.067817       0.047038       0.071991       0.109519       0.007143      -0.035356      -0.144632       0.184798      -0.127626      -0.203256       0.068019       0.135237             20.742805      20.385854       0.207813       2.873147      20.110500      -0.351470      21.732062           0.193477
            8             Zn       3.159074      12.027569       1.576737       0.937223      95.564109 0.18866548E+04  0.60190592E+05                                17.496336                           14.459176       0.152267       1.920139                    0.998013      45.407316     124.325405       0.462002       0.415553      -1.132475      -0.001807       0.020758       0.018076       0.027585       0.039687       0.027184       0.001728      -0.066323      -0.036844      -0.058372      -0.002029       0.060400             22.117585      23.405899      -1.791724      -4.340429      14.279191       2.469475      28.667665          -0.001501
            9              H      11.899189       3.953796      10.932841       0.109186       1.550776 0.12068924E+02  0.13159433E+03                                 2.232884                            2.046233      -1.529814       2.154448                    0.992192       3.960548      11.767521       0.431782       1.300987      -0.704496      -0.026101       0.025687      -0.032771       0.049143      -0.008821       0.012277      -0.008516       0.014203      -0.013790      -0.013747      -0.008147       0.021894              2.326393       1.966764      -0.220269       0.520604       2.554729      -0.431539       2.457686           0.000053
           10              H      12.490254       0.275412      12.387374       0.137049       1.102588 0.81419162E+01  0.79523074E+02                                 1.705190                            1.625164      -1.133451       2.361330                    0.997113       3.287141       8.898094       0.515514       1.216464      -0.724834      -0.011403      -0.040426      -0.000397       0.042006       0.006513      -0.005024       0.002739      -0.018695      -0.016887      -0.012925      -0.001349       0.014273              1.723718       1.486107       0.117127       0.170054       2.143478      -0.016511       1.541569           0.000147
           11              H       1.294472       3.522006      14.181695       0.119422       1.453244 0.11133027E+02  0.11916018E+03                                 2.160744                            1.984244      -1.406185       2.224694                    0.993255       3.805039      11.261406       0.431499       1.326198      -0.699974       0.028526       0.018442       0.037687       0.050736       0.008088       0.010908       0.005566       0.014644       0.012783      -0.013083      -0.005879       0.018961              2.244984       2.050353       0.176451       0.626274       2.215858       0.307946       2.468742           0.000014
           12              H       1.570218       8.283366      14.247268       0.093885       1.449959 0.11383439E+02  0.12371070E+03                                 2.208248                            2.040620      -1.583604       2.116574                    0.991075       4.277373      13.165596       0.410856       1.371773      -0.687404       0.016609      -0.021042       0.040900       0.048902      -0.006253       0.014607      -0.003003      -0.011349       0.041402      -0.020173      -0.001373       0.021546              2.292681       2.264377      -0.208406       0.660443       2.270993      -0.282020       2.342673           0.002319
           13              H       0.035745      11.684004      12.822541       0.141578       1.123767 0.83235001E+01  0.81459667E+02                                 1.704803                            1.626437      -1.116320       2.371107                    0.997321       3.250808       8.708123       0.525133       1.191790      -0.731119      -0.005411       0.042177       0.001262       0.042541      -0.001373      -0.005167       0.001054      -0.016441      -0.034792      -0.013925      -0.000298       0.014223              1.717911       1.478163      -0.075120       0.162521       2.152648       0.026870       1.522922          -0.000017
           14              H      11.766422       8.161998      11.268158       0.114874       1.495063 0.11506596E+02  0.12440492E+03                                 2.214007                            2.025169      -1.443770       2.203004                    0.992828       3.904976      11.684685       0.423846       1.336617      -0.697337      -0.028364      -0.021702      -0.032906       0.048562       0.011343       0.007176       0.007029       0.006053       0.006005      -0.012876      -0.004396       0.017272              2.309454       2.164174       0.249322       0.622268       2.414328       0.384768       2.349860          -0.000003
           15              H       0.866811      19.386204       3.481341       0.109186       1.550775 0.12068911E+02  0.13159414E+03                                 2.232882                            2.046231      -1.529813       2.154448                    0.992192       3.960547      11.767511       0.431783       1.300985      -0.704496       0.026101      -0.025687      -0.032771       0.049143      -0.008821      -0.012277       0.008516       0.014203      -0.013790      -0.013747      -0.008147       0.021894              2.326390       1.966762      -0.220269      -0.520603       2.554726       0.431539       2.457683           0.000052
           16              H       0.275746      23.064588       4.935874       0.137049       1.102589 0.81419248E+01  0.79523187E+02                                 1.705192                            1.625166      -1.133451       2.361329                    0.997113       3.287143       8.898104       0.515513       1.216464      -0.724834       0.011403       0.040426      -0.000397       0.042006       0.006513       0.005024      -0.002739      -0.018695      -0.016887      -0.012925      -0.001349       0.014273              1.723719       1.486108       0.117127      -0.170054       2.143480       0.016511       1.541570           0.000147
           17              H      11.471528      19.817994       6.730195       0.119422       1.453245 0.11133038E+02  0.11916034E+03                                 2.160746                            1.984246      -1.406185       2.224694                    0.993255       3.805042      11.261422       0.431499       1.326199      -0.699973      -0.028526      -0.018442       0.037687       0.050736       0.008088      -0.010908      -0.005566       0.014644       0.012783      -0.013083      -0.005879       0.018961              2.244987       2.050355       0.176451      -0.626275       2.215861      -0.307947       2.468744           0.000013
           18              H      11.195782      15.056634       6.795768       0.093885       1.449965 0.11383518E+02  0.12371185E+03                                 2.208259                            2.040630      -1.583617       2.116567                    0.991075       4.277407      13.165745       0.410854       1.371777      -0.687403      -0.016608       0.021042       0.040901       0.048903      -0.006252      -0.014608       0.003003      -0.011351       0.041405      -0.020174      -0.001373       0.021547              2.292693       2.264389      -0.208405      -0.660447       2.271005       0.282020       2.342685           0.002319
           19              H      -0.035745      11.655996       5.371041       0.141578       1.123766 0.83234886E+01  0.81459514E+02                                 1.704801                            1.626435      -1.116320       2.371107                    0.997321       3.250806       8.708111       0.525134       1.191789      -0.731119       0.005411      -0.042177       0.001262       0.042541      -0.001373       0.005167      -0.001054      -0.016441      -0.034792      -0.013925      -0.000298       0.014223              1.717909       1.478161      -0.075120      -0.162520       2.152645      -0.026870       1.522920          -0.000017
           20              H       0.999578      15.178002       3.816658       0.114874       1.495061 0.11506583E+02  0.12440475E+03                                 2.214005                            2.025168      -1.443770       2.203004                    0.992828       3.904975      11.684679       0.423847       1.336617      -0.697337       0.028364       0.021702      -0.032906       0.048562       0.011343      -0.007176      -0.007029       0.006052       0.006005      -0.012876      -0.004396       0.017272              2.309453       2.164174       0.249322      -0.622268       2.414326      -0.384768       2.349858          -0.000003
           21              H       7.249811      15.623796      10.932841       0.109186       1.550775 0.12068917E+02  0.13159430E+03                                 2.232888                            2.046236      -1.529812       2.154448                    0.992192       3.960553      11.767558       0.431780       1.300991      -0.704495       0.026101       0.025687      -0.032771       0.049143       0.008821      -0.012277      -0.008516       0.014203      -0.013790      -0.013747      -0.008147       0.021894              2.326397       1.966768       0.220269      -0.520606       2.554733      -0.431540       2.457692           0.000052
           22              H       6.658746      11.945412      12.387374       0.137049       1.102593 0.81419717E+01  0.79523831E+02                                 1.705202                            1.625175      -1.133451       2.361329                    0.997113       3.287155       8.898173       0.515509       1.216472      -0.724832       0.011403      -0.040426      -0.000397       0.042006      -0.006513       0.005024       0.002739      -0.018695      -0.016887      -0.012925      -0.001349       0.014273              1.723731       1.486117      -0.117128      -0.170056       2.143495      -0.016512       1.541580           0.000147
           23              H       5.088528      15.192006      14.181695       0.119422       1.453243 0.11133021E+02  0.11916008E+03                                 2.160742                            1.984242      -1.406185       2.224694                    0.993255       3.805038      11.261396       0.431500       1.326196      -0.699974      -0.028526       0.018442       0.037687       0.050736      -0.008088      -0.010908       0.005566       0.014644       0.012783      -0.013083      -0.005879       0.018961              2.244982       2.050351      -0.176451      -0.626273       2.215856       0.307946       2.468740           0.000013
           24              H       4.812782      19.953366      14.247268       0.093885       1.449953 0.11383373E+02  0.12370973E+03                                 2.208238                            2.040612      -1.583592       2.116580                    0.991075       4.277343      13.165463       0.410858       1.371769      -0.687405      -0.016610      -0.021042       0.040900       0.048902       0.006254      -0.014606      -0.003003      -0.011347       0.041399      -0.020172      -0.001373       0.021545              2.292671       2.264366       0.208406      -0.660439       2.270982      -0.282020       2.342663           0.002319
           25              H       6.347255       0.014004      12.822541       0.141578       1.123766 0.83234893E+01  0.81459527E+02                                 1.704801                            1.626436      -1.116319       2.371107                    0.997321       3.250806       8.708113       0.525134       1.191789      -0.731119       0.005411       0.042177       0.001262       0.042541       0.001373       0.005167       0.001054      -0.016441      -0.034792      -0.013925      -0.000298       0.014223              1.717910       1.478162       0.075120      -0.162520       2.152646       0.026871       1.522921          -0.000017
           26              H       7.382578      19.831998      11.268158       0.114875       1.495061 0.11506581E+02  0.12440473E+03                                 2.214004                            2.025167      -1.443770       2.203004                    0.992828       3.904975      11.684680       0.423847       1.336617      -0.697337       0.028364      -0.021702      -0.032906       0.048562      -0.011343      -0.007176       0.007029       0.006052       0.006005      -0.012876      -0.004396       0.017272              2.309452       2.164172      -0.249321      -0.622266       2.414326       0.384768       2.349857          -0.000003
           27              H       5.516189       7.716204       3.481341       0.109186       1.550776 0.12068922E+02  0.13159433E+03                                 2.232886                            2.046234      -1.529813       2.154448                    0.992192       3.960550      11.767536       0.431781       1.300989      -0.704496      -0.026101      -0.025687      -0.032771       0.049143       0.008821       0.012277       0.008516       0.014203      -0.013790      -0.013747      -0.008147       0.021894              2.326395       1.966766       0.220270       0.520605       2.554731       0.431540       2.457689           0.000053
           28              H       6.107254      11.394588       4.935874       0.137049       1.102596 0.81420063E+01  0.79524335E+02                                 1.705213                            1.625185      -1.133451       2.361330                    0.997113       3.287166       8.898242       0.515504       1.216481      -0.724830      -0.011403       0.040426      -0.000397       0.042006      -0.006513      -0.005024      -0.002739      -0.018694      -0.016887      -0.012925      -0.001348       0.014273              1.723742       1.486126      -0.117129       0.170058       2.143510       0.016512       1.541589           0.000146
           29              H       7.677472       8.147994       6.730195       0.119422       1.453244 0.11133027E+02  0.11916015E+03                                 2.160743                            1.984243      -1.406185       2.224694                    0.993255       3.805038      11.261397       0.431500       1.326196      -0.699974       0.028526      -0.018442       0.037687       0.050736      -0.008088       0.010908      -0.005566       0.014644       0.012783      -0.013083      -0.005879       0.018961              2.244983       2.050352      -0.176451       0.626273       2.215857      -0.307946       2.468740           0.000014
           30              H       7.953218       3.386634       6.795768       0.093885       1.449952 0.11383363E+02  0.12370959E+03                                 2.208237                            2.040611      -1.583593       2.116580                    0.991075       4.277344      13.165467       0.410858       1.371769      -0.687405       0.016610       0.021042       0.040900       0.048902       0.006254       0.014606       0.003003      -0.011347       0.041400      -0.020172      -0.001373       0.021545              2.292670       2.264365       0.208406       0.660438       2.270982       0.282020       2.342662           0.002319
           31              H       6.418745      -0.014004       5.371041       0.141578       1.123768 0.83235121E+01  0.81459821E+02                                 1.704805                            1.626439      -1.116321       2.371107                    0.997321       3.250810       8.708133       0.525133       1.191791      -0.731119      -0.005411      -0.042177       0.001262       0.042541       0.001373      -0.005167      -0.001054      -0.016441      -0.034791      -0.013925      -0.000298       0.014223              1.717913       1.478165       0.075120       0.162521       2.152652      -0.026871       1.522924          -0.000017
           32              H       5.383422       3.508002       3.816658       0.114874       1.495063 0.11506595E+02  0.12440492E+03                                 2.214007                            2.025169      -1.443771       2.203004                    0.992828       3.904976      11.684685       0.423846       1.336617      -0.697337      -0.028364       0.021702      -0.032906       0.048562      -0.011343       0.007176      -0.007029       0.006053       0.006005      -0.012876      -0.004396       0.017272              2.309454       2.164174      -0.249322       0.622267       2.414329      -0.384768       2.349859          -0.000003
           33             Pt       0.340342       5.972473      12.678429       0.297302     296.951722 0.60502421E+04  0.24844641E+06                                31.078149                           22.507767       1.434116       2.010976                    0.998831     117.416657     321.206606       0.475032       0.313995      -1.262847      -0.028749       0.000623      -0.006315       0.029441       0.004052      -0.121500      -0.007177      -0.709799       0.921180      -0.526159       0.200905       0.325255             41.642427      16.769771       2.064783      -1.481493      79.464910       2.620926      28.692599           0.349464
           34             Pt      12.425658      17.367527       5.226929       0.297301     296.952428 0.60502562E+04  0.24844716E+06                                31.078219                           22.507809       1.434115       2.010976                    0.998831     117.416655     321.206856       0.475031       0.313996      -1.262846       0.028750      -0.000623      -0.006315       0.029442       0.004051       0.121500       0.007178      -0.709791       0.921185      -0.526156       0.200900       0.325256             41.642533      16.769813       2.064832       1.481488      79.465133      -2.620983      28.692653           0.349466
           35             Pt       6.042658      17.642473      12.678429       0.297300     296.951191 0.60502312E+04  0.24844585E+06                                31.078112                           22.507747       1.434117       2.010976                    0.998831     117.416569     321.206297       0.475032       0.313995      -1.262847       0.028749       0.000623      -0.006315       0.029441      -0.004052       0.121499      -0.007178      -0.709785       0.921181      -0.526152       0.200898       0.325255             41.642356      16.769742      -2.064752       1.481495      79.464717       2.620927      28.692608           0.349459
           36             Pt       6.723342       5.697527       5.226929       0.297302     296.951264 0.60502311E+04  0.24844583E+06                                31.078110                           22.507740       1.434118       2.010977                    0.998831     117.416613     321.206350       0.475032       0.313995      -1.262847      -0.028749      -0.000623      -0.006315       0.029441      -0.004052      -0.121500       0.007178      -0.709796       0.921180      -0.526157       0.200903       0.325254             41.642378      16.769745      -2.064747      -1.481495      79.464811      -2.620898      28.692576           0.349462
           37              C      12.294935       3.393636      11.564728       0.051891      30.554737 0.35450970E+03  0.80012871E+04                                 8.771558                            6.443244      -0.117629       1.968489                    0.999401      27.418540      79.850578       0.617962       0.439149      -1.039490       0.025616       0.008879       0.038409       0.047013      -0.017221      -0.043082      -0.011062       0.133369       0.022627      -0.076388      -0.010674       0.087062             10.582805       7.375476       1.959867       4.220022      13.708374       2.032365      10.664565          -0.000407
           38              C      12.113657       2.030580      11.442523      -0.038353      39.331354 0.41258639E+03  0.94515991E+04                                 9.905057                            6.642310       0.227563       2.087483                    0.999303      26.286875      71.531077       0.666747       0.401009      -1.088173       0.009325      -0.005403       0.031001       0.032821       0.003341      -0.022146      -0.015390       0.019590      -0.044839      -0.031607      -0.000092       0.031699             13.361006      10.134532       2.077440       7.773286      12.973507       2.180904      16.974980           0.000802
           39              C      12.643446       1.190340      12.415689      -0.065564      32.706287 0.39736966E+03  0.91396616E+04                                 8.967296                            6.700875      -0.034124       1.973964                    0.999423      28.256235      80.495198       0.628451       0.423740      -1.058977      -0.005168       0.011292       0.004833       0.013326      -0.002089      -0.060222       0.006785       0.050566      -0.041476      -0.055805      -0.018185       0.073990             10.914187       9.274804      -0.270466       6.407622       9.711807      -1.331332      13.755951          -0.000189
           40              C       0.639577       1.755168      13.432074      -0.046668      39.572001 0.42200663E+03  0.97216633E+04                                 9.948857                            6.716924       0.206574       2.076210                    0.999315      26.559143      72.463509       0.663181       0.400915      -1.088287      -0.020845       0.011631      -0.023648       0.033601       0.012119      -0.014256       0.012721       0.009288      -0.005508      -0.026388       0.009484       0.016904             13.372229      10.393658      -2.774318       7.147895      15.168247      -4.075618      14.554783           0.000576
           41              C       0.799152       3.136896      13.497647       0.058248      30.484369 0.35599542E+03  0.80350057E+04                                 8.751843                            6.455976      -0.103535       1.975866                    0.999328      27.225260      79.024257       0.618093       0.439047      -1.040615      -0.024123       0.017850      -0.030317       0.042658      -0.005983      -0.038752       0.007569       0.132723       0.038908      -0.073566      -0.008668       0.082234             10.486036       7.007760      -1.302275       3.697668      14.527527      -2.104624       9.922820          -0.000297
           42              C      11.412804       1.517100      10.211536       0.630168      23.738707 0.24230590E+03  0.49514698E+04                                 7.599816                            5.491912       0.069499       2.094548                    0.999600      21.365352      58.389469       0.642128       0.466782      -1.028112      -0.030545      -0.011464      -0.053627       0.062772      -0.071311      -0.041622       0.011629       0.071182      -0.149694      -0.069538      -0.045607       0.115145              9.577530       7.786960       3.230787       4.286277       8.578015       1.652149      12.367615           0.001499
           43              C       1.345536       0.858912      14.426104       0.621973      23.364503 0.24444444E+03  0.50099404E+04                                 7.527282                            5.511567       0.036806       2.077160                    0.999491      21.654429      59.413408       0.641287       0.466016      -1.027757       0.019678      -0.043067       0.038853       0.061250       0.011053      -0.082684       0.010664       0.097127       0.015757      -0.071157      -0.039615       0.110772              9.420721       7.963018      -2.055466       4.727461      10.171434      -2.778605      10.127711           0.002099
           44              C       1.027663       8.729160      13.637735       0.009245      34.561386 0.41712457E+03  0.98469487E+04                                 9.673885                            7.099486      -0.293764       1.891836                    0.998950      29.489036      89.057854       0.572599       0.453126      -1.027008      -0.062584      -0.017887      -0.012605       0.066299      -0.002927      -0.027945      -0.011271       0.051041       0.189073      -0.058732      -0.014903       0.073635             11.718607       9.243858       2.185473       4.916681      15.370780       2.815716      10.541181           0.002274
           45              C       0.948514      10.108554      13.676483      -0.050690      39.860929 0.42293542E+03  0.97936705E+04                                10.084342                            6.784376       0.144145       2.055727                    0.999345      26.903431      74.715089       0.648123       0.408110      -1.078453      -0.038459      -0.004442      -0.011127       0.040282       0.000029      -0.019591      -0.014931       0.000966       0.040743      -0.023162      -0.006939       0.030101             13.555316      12.485039       2.551261       8.306379      13.702491       3.502480      14.478417           0.000525
           46              C       0.118724      10.762074      12.795716      -0.054162      32.112790 0.38549582E+03  0.88156678E+04                                 8.926634                            6.640491      -0.070892       1.969680                    0.999424      27.969959      79.926502       0.624394       0.428955      -1.053816      -0.004802      -0.010171       0.004428       0.012088       0.005299      -0.072742      -0.008930       0.049822       0.011286      -0.060298      -0.027327       0.087625             10.907856      10.746916      -0.081017       6.951772       9.342408       0.470812      12.634246          -0.000586
           47              C      12.181317      10.010526      11.865769      -0.016650      38.621394 0.40705305E+03  0.93142070E+04                                 9.873609                            6.654579       0.197614       2.083283                    0.999302      26.128789      71.580919       0.656130       0.407964      -1.081087       0.021218       0.000859       0.016143       0.026674       0.015180      -0.029733       0.010685       0.011545       0.004919      -0.037322       0.003854       0.033468             13.270825      12.042939      -2.570300       8.134489      13.359897      -2.426131      14.409638           0.000331
           48              C      12.271956       8.649804      11.868749       0.057751      29.759873 0.34704897E+03  0.78047023E+04                                 8.657223                            6.399332      -0.153696       1.962115                    0.999203      27.281970      79.754278       0.615504       0.442496      -1.035745       0.028566      -0.013728       0.027006       0.041639       0.013768      -0.049779      -0.002415       0.120701       0.100679      -0.078790      -0.010649       0.089439             10.339045       8.204138      -1.974960       4.196915      13.675130      -1.483491       9.137866          -0.000576
           49              C       1.709367      10.904448      14.676474       0.584179      24.938714 0.25946395E+03  0.54121937E+04                                 7.947940                            5.723710      -0.091422       2.028867                    0.999488      22.292342      62.249537       0.620155       0.473489      -1.020925       0.023111       0.004133       0.060863       0.065234       0.027361      -0.071368      -0.067652       0.061300       0.098538      -0.087726      -0.036109       0.123835             10.148370      10.425712       1.775278       5.715726       9.319797       3.590611      10.699600           0.001018
           50              C      11.283867      10.689720      10.838952       0.560859      25.334214 0.26980790E+03  0.56608997E+04                                 7.954886                            5.775750      -0.028293       2.041267                    0.999383      22.536485      62.308668       0.629625       0.463653      -1.030345      -0.027727       0.008007      -0.035013       0.045374      -0.015440      -0.079800       0.031343       0.070839       0.063803      -0.066440      -0.043409       0.109849             10.222483      10.004268      -2.275800       6.075706       9.441485      -3.336694      11.221698           0.000074
           51              C       0.471065      19.946364       4.113228       0.051891      30.554740 0.35450971E+03  0.80012873E+04                                 8.771559                            6.443245      -0.117629       1.968489                    0.999401      27.418539      79.850571       0.617962       0.439150      -1.039490      -0.025616      -0.008879       0.038409       0.047013      -0.017221       0.043082       0.011062       0.133369       0.022627      -0.076388      -0.010674       0.087062             10.582808       7.375478       1.959870      -4.220022      13.708380      -2.032368      10.664565          -0.000409
           52              C       0.652343      21.309420       3.991023      -0.038353      39.331363 0.41258651E+03  0.94516025E+04                                 9.905058                            6.642311       0.227563       2.087483                    0.999303      26.286879      71.531092       0.666747       0.401009      -1.088173      -0.009325       0.005403       0.031001       0.032821       0.003341       0.022146       0.015390       0.019590      -0.044839      -0.031607      -0.000092       0.031699             13.361009      10.134535       2.077442      -7.773287      12.973512      -2.180906      16.974981           0.000801
           53              C       0.122554      22.149660       4.964189      -0.065564      32.706279 0.39736956E+03  0.91396585E+04                                 8.967293                            6.700873      -0.034124       1.973964                    0.999423      28.256234      80.495188       0.628451       0.423740      -1.058977       0.005168      -0.011292       0.004833       0.013326      -0.002089       0.060222      -0.006785       0.050566      -0.041476      -0.055805      -0.018185       0.073990             10.914183       9.274800      -0.270465      -6.407618       9.711806       1.331332      13.755943          -0.000190
           54              C      12.126423      21.584832       5.980574      -0.046668      39.572008 0.42200670E+03  0.97216652E+04                                 9.948858                            6.716924       0.206574       2.076210                    0.999315      26.559145      72.463515       0.663181       0.400915      -1.088287       0.020845      -0.011631      -0.023648       0.033601       0.012119       0.014256      -0.012721       0.009289      -0.005508      -0.026388       0.009484       0.016904             13.372230      10.393657      -2.774318      -7.147893      15.168254       4.075617      14.554780           0.000575
           55              C      11.966848      20.203104       6.046147       0.058248      30.484367 0.35599537E+03  0.80350045E+04                                 8.751843                            6.455975      -0.103535       1.975866                    0.999328      27.225259      79.024256       0.618093       0.439047      -1.040615       0.024123      -0.017850      -0.030317       0.042658      -0.005983       0.038752      -0.007569       0.132723       0.038908      -0.073566      -0.008668       0.082234             10.486035       7.007759      -1.302273      -3.697666      14.527530       2.104622       9.922817          -0.000298
           56              C       1.353196      21.822900       2.760036       0.630168      23.738707 0.24230589E+03  0.49514696E+04                                 7.599816                            5.491912       0.069498       2.094548                    0.999600      21.365350      58.389466       0.642128       0.466782      -1.028112       0.030545       0.011464      -0.053627       0.062772      -0.071311       0.041622      -0.011629       0.071182      -0.149694      -0.069538      -0.045607       0.115145              9.577531       7.786961       3.230788      -4.286278       8.578017      -1.652150      12.367616           0.001499
           57              C      11.420464      22.481088       6.974604       0.621973      23.364495 0.24444435E+03  0.50099381E+04                                 7.527279                            5.511565       0.036808       2.077161                    0.999491      21.654427      59.413397       0.641287       0.466016      -1.027757      -0.019678       0.043067       0.038853       0.061250       0.011053       0.082684      -0.010664       0.097127       0.015757      -0.071157      -0.039615       0.110772              9.420717       7.963014      -2.055465      -4.727457      10.171433       2.778604      10.127704           0.002098
           58              C      11.738337      14.610840       6.186235       0.009244      34.561683 0.41712839E+03  0.98470688E+04                                 9.673966                            7.099536      -0.293791       1.891826                    0.998950      29.489199      89.058702       0.572595       0.453129      -1.027006       0.062585       0.017887      -0.012604       0.066300      -0.002926       0.027944       0.011271       0.051036       0.189081      -0.058731      -0.014906       0.073637             11.718718       9.243953       2.185515      -4.916740      15.370922      -2.815761      10.541279           0.002273
           59              C      11.817486      13.231446       6.224983      -0.050690      39.861030 0.42293634E+03  0.97936993E+04                                10.084365                            6.784387       0.144143       2.055726                    0.999345      26.903464      74.715268       0.648122       0.408110      -1.078452       0.038459       0.004442      -0.011127       0.040282       0.000030       0.019591       0.014932       0.000966       0.040743      -0.023161      -0.006940       0.030101             13.555355      12.485088       2.551270      -8.306414      13.702521      -3.502489      14.478457           0.000525
           60              C      12.647276      12.577926       5.344216      -0.054161      32.112783 0.38549568E+03  0.88156634E+04                                 8.926632                            6.640489      -0.070890       1.969680                    0.999424      27.969955      79.926476       0.624394       0.428955      -1.053816       0.004802       0.010171       0.004428       0.012088       0.005299       0.072742       0.008930       0.049822       0.011287      -0.060298      -0.027327       0.087625             10.907854      10.746920      -0.081023      -6.951774       9.342403      -0.470804      12.634241          -0.000586
           61              C       0.584683      13.329474       4.414269      -0.016650      38.621396 0.40705308E+03  0.93142079E+04                                 9.873610                            6.654580       0.197614       2.083283                    0.999302      26.128789      71.580920       0.656130       0.407964      -1.081087      -0.021218      -0.000859       0.016143       0.026674       0.015180       0.029733      -0.010685       0.011545       0.004919      -0.037323       0.003854       0.033468             13.270828      12.042951      -2.570305      -8.134499      13.359887       2.426135      14.409645           0.000330
           62              C       0.494044      14.690196       4.417249       0.057751      29.759861 0.34704881E+03  0.78046978E+04                                 8.657221                            6.399331      -0.153695       1.962115                    0.999203      27.281962      79.754254       0.615504       0.442496      -1.035745      -0.028566       0.013728       0.027006       0.041639       0.013768       0.049780       0.002415       0.120701       0.100680      -0.078790      -0.010649       0.089439             10.339043       8.204144      -1.974958      -4.196922      13.675112       1.483489       9.137872          -0.000577
           63              C      11.056633      12.435552       7.224974       0.584179      24.938710 0.25946379E+03  0.54121902E+04                                 7.947942                            5.723709      -0.091416       2.028869                    0.999488      22.292343      62.249563       0.620155       0.473489      -1.020925      -0.023111      -0.004133       0.060862       0.065233       0.027361       0.071368       0.067652       0.061301       0.098536      -0.087726      -0.036108       0.123835             10.148374      10.425722       1.775278      -5.715728       9.319802      -3.590614      10.699599           0.001017
           64              C       1.482133      12.650280       3.387452       0.560859      25.334218 0.26980792E+03  0.56609003E+04                                 7.954887                            5.775750      -0.028294       2.041267                    0.999383      22.536486      62.308673       0.629625       0.463653      -1.030345       0.027727      -0.008007      -0.035013       0.045374      -0.015440       0.079800      -0.031343       0.070839       0.063803      -0.066440      -0.043409       0.109849             10.222486      10.004275      -2.275800      -6.075710       9.441483       3.336693      11.221701           0.000074
           65              C       6.854065      15.063636      11.564728       0.051891      30.554739 0.35450967E+03  0.80012862E+04                                 8.771557                            6.443243      -0.117628       1.968489                    0.999401      27.418537      79.850565       0.617963       0.439149      -1.039491      -0.025616       0.008879       0.038409       0.047014       0.017222       0.043082      -0.011062       0.133369       0.022626      -0.076388      -0.010674       0.087063             10.582805       7.375479      -1.959862      -4.220033      13.708350       2.032366      10.664587          -0.000409
           66              C       7.035343      13.700580      11.442523      -0.038354      39.331397 0.41258650E+03  0.94516012E+04                                 9.905061                            6.642308       0.227565       2.087484                    0.999303      26.286879      71.531062       0.666748       0.401009      -1.088173      -0.009326      -0.005403       0.031001       0.032821      -0.003341       0.022146      -0.015390       0.019590      -0.044840      -0.031607      -0.000092       0.031699             13.361022      10.134542      -2.077421      -7.773312      12.973482       2.180881      16.975041           0.000801
           67              C       6.505554      12.860340      12.415689      -0.065564      32.706315 0.39736972E+03  0.91396637E+04                                 8.967299                            6.700873      -0.034123       1.973964                    0.999423      28.256245      80.495248       0.628451       0.423740      -1.058977       0.005168       0.011292       0.004833       0.013326       0.002089       0.060222       0.006785       0.050566      -0.041476      -0.055805      -0.018185       0.073990             10.914200       9.274810       0.270476      -6.407635       9.711814      -1.331350      13.755976          -0.000190
           68              C       5.743423      13.425168      13.432074      -0.046668      39.572036 0.42200673E+03  0.97216661E+04                                 9.948863                            6.716924       0.206574       2.076210                    0.999315      26.559145      72.463515       0.663181       0.400915      -1.088287       0.020845       0.011631      -0.023648       0.033601      -0.012119       0.014256       0.012721       0.009289      -0.005508      -0.026388       0.009484       0.016904             13.372245      10.393668       2.774330      -7.147907      15.168263      -4.075633      14.554806           0.000575
           69              C       5.583848      14.806896      13.497647       0.058248      30.484376 0.35599540E+03  0.80350053E+04                                 8.751846                            6.455976      -0.103536       1.975866                    0.999328      27.225258      79.024250       0.618093       0.439047      -1.040615       0.024123       0.017850      -0.030317       0.042658       0.005983       0.038752       0.007569       0.132723       0.038907      -0.073566      -0.008668       0.082234             10.486039       7.007764       1.302277      -3.697672      14.527525      -2.104626       9.922828          -0.000298
           70              C       7.736196      13.187100      10.211536       0.630167      23.738582 0.24230439E+03  0.49514307E+04                                 7.599780                            5.491888       0.069524       2.094557                    0.999600      21.365304      58.389266       0.642130       0.466781      -1.028113       0.030545      -0.011465      -0.053627       0.062772       0.071312       0.041622       0.011630       0.071183      -0.149690      -0.069537      -0.045608       0.115145              9.577485       7.786919      -3.230755      -4.286259       8.577953       1.652125      12.367583           0.001499
           71              C       5.037464      12.528912      14.426104       0.621973      23.364453 0.24444377E+03  0.50099234E+04                                 7.527268                            5.511556       0.036818       2.077164                    0.999492      21.654415      59.413348       0.641288       0.466016      -1.027758      -0.019679      -0.043067       0.038853       0.061250      -0.011052       0.082684       0.010664       0.097127       0.015756      -0.071157      -0.039615       0.110772              9.420704       7.963004       2.055463      -4.727452      10.171415      -2.778601      10.127693           0.002098
           72              C       5.355337      20.399160      13.637735       0.009246      34.561145 0.41712145E+03  0.98468499E+04                                 9.673818                            7.099444      -0.293742       1.891843                    0.998950      29.488903      89.057150       0.572603       0.453124      -1.027010       0.062582      -0.017887      -0.012605       0.066298       0.002929       0.027945      -0.011271       0.051045       0.189067      -0.058733      -0.014901       0.073634             11.718515       9.243777      -2.185441      -4.916630      15.370670       2.815684      10.541099           0.002274
           73              C       5.434486      21.778554      13.676483      -0.050691      39.860883 0.42293510E+03  0.97936591E+04                                10.084328                            6.784370       0.144145       2.055726                    0.999345      26.903420      74.714996       0.648124       0.408109      -1.078453       0.038459      -0.004442      -0.011127       0.040282      -0.000029       0.019591      -0.014931       0.000966       0.040743      -0.023162      -0.006939       0.030100             13.555290      12.485002      -2.551259      -8.306352      13.702481       3.502480      14.478387           0.000525
           74              C       6.264276      22.432074      12.795716      -0.054161      32.112793 0.38549595E+03  0.88156714E+04                                 8.926635                            6.640493      -0.070892       1.969679                    0.999424      27.969962      79.926510       0.624394       0.428955      -1.053816       0.004802      -0.010171       0.004428       0.012088      -0.005299       0.072742      -0.008930       0.049821       0.011286      -0.060298      -0.027327       0.087625             10.907854      10.746908       0.081008      -6.951766       9.342413       0.470821      12.634241          -0.000586
           75              C       6.967683      21.680526      11.865769      -0.016650      38.621401 0.40705320E+03  0.93142117E+04                                 9.873610                            6.654581       0.197612       2.083282                    0.999302      26.128795      71.580945       0.656130       0.407964      -1.081087      -0.021218       0.000859       0.016143       0.026674      -0.015180       0.029733       0.010685       0.011545       0.004919      -0.037322       0.003854       0.033468             13.270819      12.042927       2.570293      -8.134477      13.359908      -2.426120      14.409623           0.000330
           76              C       6.877044      20.319804      11.868749       0.057751      29.759877 0.34704908E+03  0.78047051E+04                                 8.657222                            6.399332      -0.153696       1.962115                    0.999203      27.281972      79.754274       0.615504       0.442496      -1.035745      -0.028566      -0.013728       0.027005       0.041639      -0.013768       0.049779      -0.002415       0.120701       0.100679      -0.078789      -0.010649       0.089438             10.339042       8.204128       1.974959      -4.196905      13.675144      -1.483488       9.137855          -0.000577
           77              C       4.673633      22.574448      14.676474       0.584180      24.938718 0.25946408E+03  0.54121965E+04                                 7.947939                            5.723711      -0.091429       2.028864                    0.999488      22.292341      62.249517       0.620155       0.473488      -1.020925      -0.023110       0.004133       0.060864       0.065235      -0.027362       0.071367      -0.067652       0.061299       0.098541      -0.087725      -0.036109       0.123835             10.148366      10.425701      -1.775280      -5.715722       9.319799       3.590611      10.699599           0.001018
           78              C       7.865133      22.359720      10.838952       0.560859      25.334214 0.26980794E+03  0.56609010E+04                                 7.954886                            5.775751      -0.028294       2.041267                    0.999383      22.536486      62.308679       0.629625       0.463653      -1.030345       0.027727       0.008007      -0.035013       0.045374       0.015440       0.079800       0.031343       0.070839       0.063803      -0.066440      -0.043409       0.109849             10.222479      10.004262       2.275794      -6.075698       9.441487      -3.336686      11.221686           0.000074
           79              C       5.911935       8.276364       4.113228       0.051891      30.554735 0.35450963E+03  0.80012851E+04                                 8.771558                            6.443243      -0.117629       1.968489                    0.999401      27.418536      79.850564       0.617962       0.439149      -1.039490       0.025616      -0.008879       0.038409       0.047014       0.017221      -0.043082       0.011062       0.133369       0.022627      -0.076388      -0.010674       0.087062             10.582805       7.375475      -1.959861       4.220024      13.708367      -2.032359      10.664572          -0.000407
           80              C       5.730657       9.639420       3.991023      -0.038353      39.331374 0.41258635E+03  0.94515975E+04                                 9.905058                            6.642308       0.227564       2.087484                    0.999303      26.286874      71.531057       0.666747       0.401009      -1.088173       0.009326       0.005403       0.031001       0.032821      -0.003341      -0.022146       0.015390       0.019590      -0.044839      -0.031607      -0.000092       0.031699             13.361013      10.134535      -2.077421       7.773297      12.973498      -2.180876      16.975006           0.000802
           81              C       6.260446      10.479660       4.964189      -0.065564      32.706309 0.39736967E+03  0.91396631E+04                                 8.967299                            6.700872      -0.034121       1.973965                    0.999423      28.256244      80.495272       0.628451       0.423740      -1.058977      -0.005168      -0.011292       0.004833       0.013326       0.002089      -0.060222      -0.006785       0.050567      -0.041475      -0.055805      -0.018186       0.073990             10.914198       9.274805       0.270480       6.407628       9.711829       1.331357      13.755959          -0.000190
           82              C       7.022577       9.914832       5.980574      -0.046668      39.572040 0.42200661E+03  0.97216620E+04                                 9.948862                            6.716922       0.206576       2.076211                    0.999315      26.559141      72.463481       0.663181       0.400915      -1.088288      -0.020845      -0.011631      -0.023649       0.033601      -0.012119      -0.014256      -0.012721       0.009289      -0.005507      -0.026388       0.009484       0.016904             13.372244      10.393658       2.774336       7.147894      15.168293       4.075639      14.554781           0.000576
           83              C       7.182152       8.533104       6.046147       0.058248      30.484383 0.35599537E+03  0.80350043E+04                                 8.751847                            6.455975      -0.103535       1.975866                    0.999328      27.225258      79.024244       0.618093       0.439047      -1.040615      -0.024123      -0.017850      -0.030317       0.042658       0.005983      -0.038752      -0.007569       0.132723       0.038907      -0.073566      -0.008668       0.082234             10.486042       7.007761       1.302279       3.697668      14.527545       2.104628       9.922821          -0.000297
           84              C       5.029804      10.152900       2.760036       0.630168      23.738642 0.24230514E+03  0.49514502E+04                                 7.599798                            5.491900       0.069510       2.094552                    0.999600      21.365328      58.389371       0.642129       0.466782      -1.028113      -0.030545       0.011464      -0.053627       0.062772       0.071312      -0.041622      -0.011629       0.071182      -0.149692      -0.069538      -0.045608       0.115145              9.577506       7.786939      -3.230768       4.286268       8.577979      -1.652133      12.367600           0.001499
           85              C       7.728536      10.811088       6.974604       0.621973      23.364390 0.24444298E+03  0.50099030E+04                                 7.527249                            5.511544       0.036830       2.077169                    0.999492      21.654395      59.413262       0.641290       0.466015      -1.027758       0.019679       0.043066       0.038853       0.061250      -0.011052      -0.082684      -0.010664       0.097126       0.015756      -0.071157      -0.039616       0.110772              9.420678       7.962979       2.055458       4.727431      10.171402       2.778592      10.127654           0.002099
           86              C       7.410663       2.940840       6.186235       0.009246      34.561159 0.41712162E+03  0.98468556E+04                                 9.673823                            7.099448      -0.293744       1.891843                    0.998950      29.488907      89.057186       0.572603       0.453125      -1.027010      -0.062582       0.017887      -0.012605       0.066298       0.002928      -0.027945       0.011271       0.051045       0.189067      -0.058733      -0.014900       0.073634             11.718524       9.243784      -2.185444       4.916633      15.370683      -2.815687      10.541104           0.002274
           87              C       7.331514       1.561446       6.224983      -0.050690      39.860859 0.42293482E+03  0.97936511E+04                                10.084325                            6.784368       0.144146       2.055727                    0.999345      26.903409      74.714959       0.648124       0.408109      -1.078453      -0.038459       0.004442      -0.011127       0.040282      -0.000029      -0.019591       0.014931       0.000966       0.040742      -0.023162      -0.006939       0.030100             13.555285      12.484998      -2.551257       8.306348      13.702478      -3.502476      14.478379           0.000525
           88              C       6.501724       0.907926       5.344216      -0.054161      32.112780 0.38549575E+03  0.88156659E+04                                 8.926632                            6.640490      -0.070892       1.969679                    0.999424      27.969957      79.926495       0.624394       0.428955      -1.053816      -0.004802       0.010171       0.004428       0.012088      -0.005299      -0.072742       0.008930       0.049822       0.011286      -0.060298      -0.027327       0.087625             10.907850      10.746903       0.081009       6.951762       9.342414      -0.470820      12.634233          -0.000586
           89              C       5.798317       1.659474       4.414269      -0.016650      38.621395 0.40705315E+03  0.93142099E+04                                 9.873608                            6.654580       0.197613       2.083283                    0.999302      26.128793      71.580932       0.656130       0.407964      -1.081087       0.021218      -0.000859       0.016143       0.026674      -0.015180      -0.029733      -0.010685       0.011545       0.004919      -0.037322       0.003854       0.033468             13.270817      12.042924       2.570292       8.134474      13.359909       2.426120      14.409619           0.000331
           90              C       5.888956       3.020196       4.417249       0.057751      29.759876 0.34704903E+03  0.78047037E+04                                 8.657222                            6.399331      -0.153696       1.962115                    0.999203      27.281972      79.754275       0.615504       0.442496      -1.035745       0.028566       0.013728       0.027005       0.041639      -0.013768      -0.049779       0.002415       0.120701       0.100679      -0.078789      -0.010649       0.089438             10.339043       8.204129       1.974960       4.196906      13.675145       1.483489       9.137856          -0.000576
           91              C       8.092367       0.765552       7.224974       0.584179      24.938712 0.25946402E+03  0.54121950E+04                                 7.947938                            5.723710      -0.091427       2.028865                    0.999488      22.292339      62.249509       0.620155       0.473488      -1.020925       0.023111      -0.004133       0.060863       0.065234      -0.027362      -0.071367       0.067652       0.061299       0.098540      -0.087725      -0.036109       0.123835             10.148364      10.425700      -1.775278       5.715721       9.319797      -3.590610      10.699595           0.001017
           92              C       4.900867       0.980280       3.387452       0.560859      25.334206 0.26980787E+03  0.56608991E+04                                 7.954884                            5.775750      -0.028293       2.041267                    0.999383      22.536485      62.308672       0.629625       0.463653      -1.030345      -0.027727      -0.008007      -0.035013       0.045374       0.015440      -0.079800      -0.031343       0.070839       0.063803      -0.066440      -0.043409       0.109849             10.222475      10.004259       2.275793       6.075696       9.441485       3.336685      11.221682           0.000074
           93              N       0.246384       3.937925      12.561739      -0.072990      39.976054 0.46902544E+03  0.11107309E+05                                10.010154                            7.143143      -0.186936       1.976027                    0.998845      26.647810      74.006029       0.633987       0.407956      -1.082260      -0.008449      -0.066218      -0.003977       0.066873      -0.007950       0.008229      -0.003774       0.029240       0.090812      -0.031822      -0.001021       0.032842             12.624174       8.204495       0.102496       4.658130      17.158250      -0.315292      12.509779          -0.000710
           94              N       0.310214       7.988115      12.722691      -0.069353      41.030456 0.48391580E+03  0.11569929E+05                                10.251197                            7.291453      -0.208609       1.968060                    0.998803      26.914045      75.531005       0.621807       0.411993      -1.077724      -0.009479       0.065202       0.005097       0.066084       0.005724       0.011320       0.005539       0.013496       0.100589      -0.025647      -0.011404       0.037051             12.979375       9.612488       0.216893       5.103243      17.750000       0.894640      11.575638          -0.000340
           95              N      12.519616      19.402075       5.110239      -0.072990      39.976046 0.46902532E+03  0.11107305E+05                                10.010152                            7.143141      -0.186935       1.976027                    0.998845      26.647807      74.006015       0.633987       0.407956      -1.082260       0.008449       0.066218      -0.003977       0.066873      -0.007950      -0.008229       0.003774       0.029240       0.090812      -0.031822      -0.001021       0.032842             12.624172       8.204493       0.102498      -4.658128      17.158249       0.315290      12.509775          -0.000710
           96              N      12.455786      15.351885       5.271191      -0.069353      41.030500 0.48391604E+03  0.11569939E+05                                10.251210                            7.291458      -0.208609       1.968060                    0.998803      26.914062      75.531119       0.621806       0.411993      -1.077723       0.009479      -0.065202       0.005097       0.066084       0.005724      -0.011320      -0.005539       0.013496       0.100590      -0.025648      -0.011404       0.037052             12.979397       9.612510       0.216907      -5.103260      17.750020      -0.894655      11.575662          -0.000341
           97              N       6.136616      15.607925      12.561739      -0.072990      39.976051 0.46902527E+03  0.11107304E+05                                10.010153                            7.143141      -0.186935       1.976027                    0.998845      26.647804      74.005997       0.633987       0.407956      -1.082260       0.008449      -0.066218      -0.003977       0.066873       0.007950      -0.008229      -0.003774       0.029241       0.090812      -0.031822      -0.001021       0.032842             12.624172       8.204496      -0.102493      -4.658137      17.158230      -0.315291      12.509791          -0.000710
           98              N       6.072786      19.658115      12.722691      -0.069353      41.030399 0.48391539E+03  0.11569914E+05                                10.251179                            7.291446      -0.208608       1.968061                    0.998803      26.914024      75.530871       0.621808       0.411992      -1.077724       0.009479       0.065202       0.005097       0.066084      -0.005724      -0.011321       0.005539       0.013497       0.100588      -0.025648      -0.011403       0.037051             12.979348       9.612462      -0.216885      -5.103222      17.749974       0.894634      11.575609          -0.000340
           99              N       6.629384       7.732075       5.110239      -0.072990      39.976068 0.46902550E+03  0.11107310E+05                                10.010156                            7.143143      -0.186936       1.976027                    0.998845      26.647811      74.006026       0.633987       0.407956      -1.082260      -0.008449       0.066218      -0.003977       0.066873       0.007950       0.008229       0.003774       0.029240       0.090812      -0.031822      -0.001021       0.032842             12.624179       8.204496      -0.102490       4.658132      17.158259       0.315298      12.509783          -0.000710
          100              N       6.693214       3.681885       5.271191      -0.069353      41.030415 0.48391554E+03  0.11569919E+05                                10.251183                            7.291447      -0.208608       1.968061                    0.998803      26.914029      75.530896       0.621808       0.411992      -1.077724      -0.009479      -0.065202       0.005097       0.066084      -0.005724       0.011321      -0.005539       0.013497       0.100588      -0.025647      -0.011404       0.037051             12.979355       9.612466      -0.216884       5.103224      17.749988      -0.894633      11.575612          -0.000340
          101             Cl       0.737875       6.094774      10.407957      -0.345255     130.320948 0.38219979E+04  0.14535510E+06                                17.761611                           17.077044       1.086489       2.002764                    0.999873      73.399157     218.850382       0.562860       0.286132      -1.244198       0.030023       0.020308      -0.141701       0.146263      -0.004558      -0.094773      -0.039255       0.006786       0.805144      -0.160696      -0.132277       0.292972             17.978466      12.843147       0.484422      -2.067317      19.886603       0.323745      21.205649           0.063069
          102             Cl      12.689787       5.863008       0.033830      -0.341829     126.110733 0.36996171E+04  0.13950597E+06                                17.293818                           16.735544       1.114173       2.009600                    0.999931      73.103937     216.764677       0.572158       0.283893      -1.247133      -0.050510      -0.004595       0.147109       0.155606      -0.005823      -0.080896      -0.024654      -0.014072       0.840383      -0.165235      -0.130953       0.296187             17.392593      12.362921       0.252576      -1.733709      18.882301      -0.084602      20.932558           0.064526
          103             Cl      12.028125      17.245226       2.956457      -0.345255     130.320899 0.38219963E+04  0.14535504E+06                                17.761618                           17.077051       1.086486       2.002764                    0.999873      73.399069     218.850169       0.562859       0.286132      -1.244198      -0.030023      -0.020308      -0.141702       0.146264      -0.004559       0.094771       0.039255       0.006798       0.805134      -0.160692      -0.132277       0.292969             17.978474      12.843150       0.484424       2.067314      19.886603      -0.323757      21.205670           0.063062
          104             Cl       0.076213      17.476992       7.485330      -0.341828     126.110675 0.36996157E+04  0.13950592E+06                                17.293824                           16.735552       1.114172       2.009600                    0.999931      73.103842     216.764448       0.572157       0.283893      -1.247133       0.050510       0.004595       0.147109       0.155607      -0.005824       0.080894       0.024654      -0.014061       0.840372      -0.165228      -0.130955       0.296183             17.392598      12.362931       0.252585       1.733714      18.882315       0.084607      20.932548           0.064519
          105             Cl       5.645125      17.764774      10.407957      -0.345255     130.321365 0.38220140E+04  0.14535589E+06                                17.761673                           17.077102       1.086486       2.002764                    0.999873      73.399113     218.850490       0.562857       0.286133      -1.244197      -0.030024       0.020309      -0.141702       0.146264       0.004559       0.094772      -0.039256       0.006799       0.805128      -0.160692      -0.132276       0.292968             17.978532      12.843189      -0.484435       2.067322      19.886682       0.323762      21.205725           0.063060
          106             Cl       6.459213      17.533008       0.033830      -0.341829     126.110711 0.36996153E+04  0.13950590E+06                                17.293829                           16.735552       1.114171       2.009600                    0.999931      73.103844     216.764447       0.572157       0.283893      -1.247133       0.050510      -0.004595       0.147110       0.155607       0.005824       0.080894      -0.024654      -0.014057       0.840371      -0.165227      -0.130956       0.296183             17.392608      12.362920      -0.252568       1.733708      18.882301      -0.084597      20.932603           0.064518
          107             Cl       7.120875       5.575226       2.956457      -0.345255     130.321092 0.38220033E+04  0.14535536E+06                                17.761631                           17.077062       1.086489       2.002764                    0.999873      73.399153     218.850439       0.562859       0.286132      -1.244198       0.030023      -0.020309      -0.141701       0.146264       0.004558      -0.094773       0.039255       0.006788       0.805140      -0.160694      -0.132277       0.292971             17.978488      12.843159      -0.484427      -2.067319      19.886635      -0.323745      21.205670           0.063069
          108             Cl       6.306787       5.806992       7.485330      -0.341829     126.110768 0.36996177E+04  0.13950601E+06                                17.293824                           16.735548       1.114172       2.009599                    0.999931      73.103927     216.764664       0.572158       0.283893      -1.247133      -0.050510       0.004595       0.147109       0.155606       0.005824      -0.080896       0.024654      -0.014068       0.840381      -0.165233      -0.130953       0.296187             17.392601      12.362919      -0.252567      -1.733706      18.882309       0.084596      20.932576           0.064526
          109              O      11.408974       2.285686       9.217506      -0.550442      34.653895 0.50026905E+03  0.11812376E+05                                 8.419189                            6.885269       0.463701       2.208886                    0.997717      27.117328      70.658542       0.729967       0.355361      -1.141821      -0.020560      -0.029530       0.027134       0.045066      -0.049781      -0.030163      -0.017851       0.041352       0.041708      -0.072650       0.018420       0.054230              9.778317       6.636257       0.564539       3.299177       7.014899      -1.035416      15.683793           0.001788
          110              O      10.862589       0.378575      10.311386      -0.521537      31.592501 0.44987571E+03  0.10316761E+05                                 7.851099                            6.459390       0.477312       2.220912                    0.997912      26.351418      67.082221       0.767951       0.347794      -1.151039       0.000104       0.005346       0.000446       0.005365       0.010559      -0.024088       0.014129      -0.010756      -0.213594      -0.078802       0.031350       0.047452              9.146774       9.589825       4.690422       2.715400      10.118441       2.137796       7.732057          -0.000765
          111              O       1.184685      22.964226      14.274093      -0.589500      34.847485 0.53628834E+03  0.12889325E+05                                 8.447699                            7.136264       0.411687       2.170272                    0.998055      28.078692      73.897892       0.715648       0.356102      -1.140834      -0.007239       0.041034       0.023508       0.047842       0.011687      -0.058387      -0.005668      -0.014381      -0.104099      -0.074856       0.019263       0.055593              9.396094       6.830510      -1.859618       1.582626      14.251584      -2.401968       7.106187           0.001860
          112              O       2.054049       1.442645       0.378536      -0.504824      30.171771 0.42396404E+03  0.95805248E+04                                 7.625780                            6.269929       0.606379       2.273829                    0.998234      25.835931      65.312559       0.779504       0.347718      -1.150968      -0.002619       0.009742       0.003211       0.010586       0.030192       0.001591       0.032160       0.077083       0.080685      -0.071598       0.024328       0.047270              9.077459       9.464104      -0.861230       5.410101       6.498416      -0.809106      11.269857          -0.000367
          113              O       2.651498      10.323282       0.445600      -0.577296      39.458630 0.60947968E+03  0.15163955E+05                                 9.295503                            7.656564       0.066789       2.050217                    0.997626      28.892943      78.028420       0.682516       0.360695      -1.134227      -0.065348       0.000098       0.025673       0.070210      -0.008543       0.011882      -0.058018       0.075290       0.018620      -0.079860       0.024342       0.055518             11.154567      14.810174      -0.721827       5.933898       7.572970       0.643463      11.080557          -0.000268
          114              O       1.432345      12.087786      -0.035767      -0.454861      23.068813 0.35067780E+03  0.75631560E+04                                 6.278026                            5.670252       0.797875       2.338302                    0.998817      25.187230      62.363405       0.826007       0.343817      -1.153317      -0.012547       0.005780       0.000838       0.013840       0.008377      -0.070891      -0.009909      -0.077609       0.006123      -0.092814       0.030850       0.061964              6.658284       5.453832      -0.232115       0.826838       8.421702       1.863923       6.099316           0.001189
          115              O      11.378336      11.912736      10.658626      -0.543981      25.963197 0.40463588E+03  0.90494940E+04                                 6.792339                            6.086626       0.769473       2.290182                    0.999060      26.929360      68.013718       0.797675       0.343337      -1.153120       0.001080      -0.005776      -0.000593       0.005906      -0.019070      -0.071067      -0.025707      -0.077752      -0.045111      -0.101390       0.043923       0.057467              7.315033       5.937418      -0.828811       1.502505       9.199925      -2.088135       6.807756          -0.001292
          116              O      10.505141       9.926502      10.177259      -0.543684      29.969249 0.43429782E+03  0.98853998E+04                                 7.597940                            6.332846       0.631106       2.261788                    0.998417      26.692445      67.994018       0.777066       0.346291      -1.150743       0.016589       0.006531       0.000791       0.017845       0.015877       0.028184       0.046717       0.080982       0.029215      -0.072046       0.003673       0.068373              8.943851       9.760239      -0.310901       4.983118       7.113293      -0.705997       9.958022          -0.000907
          117              O       1.357026      21.054314       1.766006      -0.550443      34.653854 0.50026841E+03  0.11812357E+05                                 8.419180                            6.885263       0.463707       2.208888                    0.997717      27.117328      70.658504       0.729967       0.355361      -1.141822       0.020560       0.029530       0.027135       0.045066      -0.049781       0.030163       0.017851       0.041352       0.041708      -0.072650       0.018420       0.054230              9.778305       6.636250       0.564537      -3.299171       7.014892       1.035416      15.683775           0.001788
          118              O       1.903411      22.961425       2.859886      -0.521537      31.592505 0.44987576E+03  0.10316762E+05                                 7.851099                            6.459391       0.477312       2.220912                    0.997912      26.351419      67.082224       0.767951       0.347794      -1.151039      -0.000104      -0.005346       0.000446       0.005365       0.010559       0.024088      -0.014129      -0.010756      -0.213593      -0.078802       0.031350       0.047452              9.146776       9.589827       4.690423      -2.715402      10.118442      -2.137798       7.732059          -0.000765
          119              O      11.581315       0.375774       6.822593      -0.589499      34.847547 0.53628938E+03  0.12889358E+05                                 8.447713                            7.136275       0.411680       2.170270                    0.998055      28.078697      73.897957       0.715647       0.356103      -1.140833       0.007239      -0.041034       0.023509       0.047842       0.011687       0.058387       0.005668      -0.014381      -0.104099      -0.074856       0.019263       0.055593              9.396111       6.830521      -1.859623      -1.582631      14.251613       2.401975       7.106199           0.001860
          120              O      10.711951      21.897355       7.830036      -0.504824      30.171769 0.42396403E+03  0.95805246E+04                                 7.625779                            6.269929       0.606380       2.273829                    0.998234      25.835929      65.312554       0.779504       0.347718      -1.150968       0.002619      -0.009742       0.003211       0.010586       0.030192      -0.001591      -0.032160       0.077083       0.080685      -0.071598       0.024328       0.047270              9.077457       9.464101      -0.861229      -5.410098       6.498416       0.809105      11.269853          -0.000368
          121              O      10.114502      13.016718       7.897100      -0.577290      39.458873 0.60948364E+03  0.15164090E+05                                 9.295567                            7.656608       0.066753       2.050208                    0.997626      28.892947      78.028714       0.682511       0.360697      -1.134224       0.065344      -0.000096       0.025671       0.070206      -0.008544      -0.011882       0.058020       0.075293       0.018614      -0.079863       0.024344       0.055520             11.154657      14.810305      -0.721824      -5.933956       7.573023      -0.643478      11.080643          -0.000269
          122              O      11.333655      11.252214       7.415733      -0.454861      23.068797 0.35067745E+03  0.75631460E+04                                 6.278020                            5.670247       0.797876       2.338302                    0.998817      25.187233      62.363390       0.826008       0.343817      -1.153317       0.012547      -0.005780       0.000838       0.013840       0.008377       0.070892       0.009908      -0.077609       0.006122      -0.092814       0.030850       0.061964              6.658277       5.453827      -0.232119      -0.826835       8.421699      -1.863920       6.099306           0.001191
          123              O       1.387664      11.427264       3.207126      -0.543981      25.963186 0.40463568E+03  0.90494883E+04                                 6.792336                            6.086624       0.769472       2.290182                    0.999060      26.929363      68.013719       0.797676       0.343337      -1.153120      -0.001079       0.005776      -0.000593       0.005906      -0.019070       0.071066       0.025707      -0.077751      -0.045110      -0.101390       0.043923       0.057467              7.315030       5.937417      -0.828809      -1.502504       9.199921       2.088132       6.807751          -0.001290
          124              O       2.260859      13.413498       2.725759      -0.543684      29.969263 0.43429808E+03  0.98854072E+04                                 7.597943                            6.332849       0.631106       2.261788                    0.998417      26.692444      67.994026       0.777066       0.346291      -1.150743      -0.016589      -0.006531       0.000791       0.017845       0.015877      -0.028184      -0.046718       0.080982       0.029215      -0.072047       0.003673       0.068373              8.943856       9.760249      -0.310899      -4.983123       7.113292       0.705994       9.958028          -0.000908
          125              O       7.740026      13.955686       9.217506      -0.550431      34.654777 0.50028271E+03  0.11812799E+05                                 8.419382                            6.885406       0.463611       2.208859                    0.997717      27.117430      70.659482       0.729951       0.355365      -1.141816       0.020562      -0.029533       0.027128       0.045066       0.049783       0.030162      -0.017845       0.041358       0.041710      -0.072650       0.018416       0.054234              9.778568       6.636426      -0.564566      -3.299306       7.015047      -1.035404      15.684232           0.001786
          126              O       8.286411      12.048575      10.311386      -0.521536      31.592390 0.44987446E+03  0.10316724E+05                                 7.851076                            6.459380       0.477319       2.220915                    0.997912      26.351389      67.082096       0.767952       0.347794      -1.151040      -0.000104       0.005346       0.000445       0.005366      -0.010559       0.024088       0.014129      -0.010755      -0.213592      -0.078802       0.031350       0.047451              9.146737       9.589785      -4.690392      -2.715379      10.118394       2.137765       7.732034          -0.000765
          127              O       5.198315      11.294226      14.274093      -0.589495      34.848035 0.53629801E+03  0.12889628E+05                                 8.447819                            7.136356       0.411637       2.170257                    0.998055      28.078778      73.898545       0.715639       0.356105      -1.140831       0.007238       0.041032       0.023510       0.047841      -0.011686       0.058388      -0.005672      -0.014378      -0.104099      -0.074856       0.019261       0.055595              9.396238       6.830614       1.859669      -1.582669      14.251798      -2.402031       7.106302           0.001859
          128              O       4.328951      13.112645       0.378536      -0.504824      30.171744 0.42396370E+03  0.95805151E+04                                 7.625774                            6.269927       0.606382       2.273830                    0.998234      25.835920      65.312518       0.779504       0.347718      -1.150968       0.002619       0.009741       0.003211       0.010586      -0.030192      -0.001591       0.032160       0.077083       0.080685      -0.071598       0.024328       0.047270              9.077452       9.464096       0.861224      -5.410097       6.498411      -0.809098      11.269850          -0.000368
          129              O       3.731502      21.993282       0.445600      -0.577302      39.458451 0.60947682E+03  0.15163857E+05                                 9.295454                            7.656530       0.066819       2.050225                    0.997626      28.892948      78.028201       0.682520       0.360693      -1.134229       0.065352       0.000099       0.025674       0.070215       0.008543      -0.011881      -0.058016       0.075286       0.018625      -0.079858       0.024341       0.055517             11.154496      14.810068       0.721830      -5.933850       7.572934       0.643451      11.080486          -0.000268
          130              O       4.950655       0.417786      -0.035767      -0.454861      23.068819 0.35067791E+03  0.75631592E+04                                 6.278028                            5.670254       0.797873       2.338301                    0.998817      25.187228      62.363411       0.826006       0.343817      -1.153317       0.012547       0.005780       0.000838       0.013839      -0.008376       0.070891      -0.009910      -0.077610       0.006125      -0.092814       0.030850       0.061964              6.658288       5.453834       0.232111      -0.826841       8.421709       1.863925       6.099320           0.001191
          131              O       7.770664       0.242736      10.658626      -0.543981      25.963197 0.40463586E+03  0.90494935E+04                                 6.792339                            6.086626       0.769472       2.290182                    0.999060      26.929363      68.013731       0.797675       0.343337      -1.153120      -0.001079      -0.005776      -0.000593       0.005906       0.019070       0.071066      -0.025707      -0.077751      -0.045110      -0.101390       0.043923       0.057467              7.315033       5.937417       0.828806      -1.502501       9.199932      -2.088131       6.807750          -0.001290
          132              O       8.643859      21.596502      10.177259      -0.543684      29.969224 0.43429752E+03  0.98853909E+04                                 7.597934                            6.332843       0.631106       2.261788                    0.998417      26.692439      67.993993       0.777067       0.346291      -1.150743      -0.016588       0.006531       0.000791       0.017845      -0.015877      -0.028184       0.046717       0.080982       0.029215      -0.072047       0.003673       0.068373              8.943839       9.760227       0.310893      -4.983106       7.113287      -0.705986       9.958003          -0.000908
          133              O       5.025974       9.384314       1.766006      -0.550437      34.654286 0.50027505E+03  0.11812562E+05                                 8.419275                            6.885329       0.463662       2.208874                    0.997717      27.117373      70.658956       0.729960       0.355363      -1.141819      -0.020561       0.029531       0.027132       0.045066       0.049782      -0.030163       0.017849       0.041355       0.041709      -0.072650       0.018418       0.054232              9.778429       6.636332      -0.564549       3.299235       7.014964       1.035415      15.683992           0.001788
          134              O       4.479589      11.291425       2.859886      -0.521537      31.592506 0.44987610E+03  0.10316772E+05                                 7.851100                            6.459395       0.477315       2.220913                    0.997912      26.351411      67.082212       0.767950       0.347794      -1.151039       0.000104      -0.005346       0.000446       0.005365      -0.010559      -0.024088      -0.014129      -0.010755      -0.213593      -0.078802       0.031350       0.047452              9.146772       9.589825      -4.690415       2.715399      10.118427      -2.137785       7.732063          -0.000765
          135              O       7.567685      12.045774       6.822593      -0.589490      34.848644 0.53630865E+03  0.12889960E+05                                 8.447953                            7.136456       0.411582       2.170240                    0.998054      28.078876      73.899267       0.715629       0.356108      -1.140827      -0.007236      -0.041030       0.023513       0.047840      -0.011685      -0.058388       0.005676      -0.014374      -0.104100      -0.074855       0.019259       0.055597              9.396401       6.830729       1.859725       1.582714      14.252050       2.402099       7.106423           0.001858
          136              O       8.437049      10.227355       7.830036      -0.504824      30.171683 0.42396297E+03  0.95804937E+04                                 7.625761                            6.269920       0.606384       2.273831                    0.998234      25.835911      65.312464       0.779505       0.347718      -1.150969      -0.002619      -0.009741       0.003211       0.010586      -0.030191       0.001591      -0.032160       0.077083       0.080685      -0.071598       0.024328       0.047270              9.077429       9.464071       0.861215       5.410076       6.498406       0.809086      11.269812          -0.000367
          137              O       9.034498       1.346718       7.897100      -0.577301      39.458446 0.60947669E+03  0.15163854E+05                                 9.295454                            7.656530       0.066816       2.050225                    0.997626      28.892940      78.028194       0.682520       0.360693      -1.134228      -0.065352      -0.000099       0.025673       0.070214       0.008543       0.011882       0.058016       0.075287       0.018624      -0.079858       0.024341       0.055517             11.154497      14.810069       0.721831       5.933850       7.572935      -0.643450      11.080485          -0.000267
          138              O       7.815345      22.922214       7.415733      -0.454861      23.068835 0.35067820E+03  0.75631672E+04                                 6.278032                            5.670257       0.797873       2.338301                    0.998817      25.187233      62.363432       0.826006       0.343817      -1.153317      -0.012547      -0.005780       0.000838       0.013839      -0.008376      -0.070891       0.009909      -0.077610       0.006125      -0.092814       0.030850       0.061964              6.658291       5.453837       0.232112       0.826841       8.421714      -1.863926       6.099323           0.001189
          139              O       4.995336      23.097264       3.207126      -0.543981      25.963236 0.40463661E+03  0.90495151E+04                                 6.792348                            6.086634       0.769471       2.290181                    0.999060      26.929370      68.013779       0.797674       0.343337      -1.153120       0.001079       0.005776      -0.000593       0.005906       0.019070      -0.071066       0.025707      -0.077751      -0.045110      -0.101390       0.043923       0.057467              7.315044       5.937426       0.828808       1.502505       9.199945       2.088134       6.807761          -0.001292
          140              O       4.122141       1.743498       2.725759      -0.543684      29.969222 0.43429749E+03  0.98853901E+04                                 7.597933                            6.332842       0.631106       2.261788                    0.998417      26.692441      67.993995       0.777067       0.346291      -1.150743       0.016588      -0.006531       0.000791       0.017845      -0.015877       0.028184      -0.046717       0.080982       0.029215      -0.072047       0.003673       0.068373              8.943838       9.760226       0.310892       4.983105       7.113286       0.705986       9.958001          -0.000907

******************************************************
Auxiliary information for the entire system
The total spin magnetic moment of the unit cell is   2.715436
The total net atomic charge of the unit cell is   0.000002
Accuracy of reproducing the electrostatic potential in the unit cell:
  The inner radius (bohr) =    5.0000
  The outer radius (bohr) =   12.0000
  Valid grid points have density less than (e/(bohr^3)) =    0.0001
  The number of valid grid points were=       480777
  The rms potential error without charges in kcal/mol is=      6.37155
  The rms potential error with partial charges in kcal/mol is=      1.64773
  The RRMSE value at monopole order=      0.25861
  The rms potential error with partial charges and cloud penetration in kcal/mol is=      1.64396
  The RRMSE value at monopole order with cloud penetration is=      0.25801
  The rms potential error with partial charges and atomic dipoles in kcal/mol is=      0.82671
  The RRMSE value at dipole order=      0.12975
  The rms potential error with partial charges, atomic dipoles and cloud penetration in kcal/mol is=      0.81772
  The RRMSE value at dipole order with cloud penetration=      0.12834

******************************************************
The electron densities and ab initio electrostatic potential were computed in VASP using the PBE functional and
projector augmented wave method. See the main text of the journal article for a description of computational details.
The atomic charges, dipoles, and quadrupoles were computed with the DDEC6 method as described in
(a) T. A. Manz and N. Gabaldon Limas, RSC Adv. 6 (2016) 47771-47801 DOI: 10.1039/c6ra04656h
(b) N. Gabaldon Limas and T. A. Manz, RSC Adv. 8 (2018) 2678-2707 DOI: 10.1039/c7ra11829e.
For each atom in the material, the electron cloud parameters were fit to the spherically averaged atom-in-material
electron density using radial positions for which this density was between 10^-4 and 10^-2 electrons per cubic bohr.
The polarizabilities, dispersion coefficients, and quantum Drude oscillator (QDO) parameters were fit using the MCLF method.
The magnetic structure of the system was optimized in VASP from the default ferromagnetic initial guess using spin polarization.
The atomic spin moments (ASMs) were computed on this optimized magnetic structure using the DDEC6 partition as inputs
to the method of T. A. Manz and D. S. Sholl, J. Chem. Theory Comput. 7 (2011) 4146-4164 DOI: 10.1021/ct200539n.
The RMSE and RRMSE were computed using a uniform grid with Ewald summation.
