# Supplementary material for: A collection of forcefield precursors for metal–organic frameworks
Source: RSC Adv. 2019 Nov 13;9(63):36492–507. doi: 10.1039/c9ra07327b (PMC9075174; doi:10.1039/c9ra07327b)
Supplement: RA-009-C9RA07327B-s5932 [file RA-009-C9RA07327B-s5932.xyz]

  148
jmolscript: load "" {1 1 1} spacegroup "x,y,z" unitcell [{     11.652500     0.000000     0.000000 }, {      5.826229    17.406199     0.000000 }, {      5.826259    -0.000007    17.406189 }]
Cu     9.803122    10.360690     4.480875     0.689141
Cu    15.629365    15.748605     4.222219     0.689729
Cu    12.716242    12.925321     1.657591     0.689482
Cu     6.889994    13.183974     7.045503     0.689093
Cu    13.501866     7.045502    12.925314     0.689125
Cu     7.675623     1.657587    13.183970     0.689753
Cu    10.588746     4.480871    15.748598     0.689463
Cu    16.414994     4.222218    10.360686     0.689087
Cu    11.652494     8.703096     8.703095     0.779698
Cu     0.000000     0.000000     0.000000     0.780271
Cu     2.913114     8.703100     0.000000     0.781254
Cu     2.913130    -0.000004     8.703095     0.778975
H     19.057653    13.159082     9.918046     0.121714
H     19.551721    12.659524    12.116448     0.104350
H      9.429196    10.983306    12.668224     0.109446
H     10.603769     9.878014    10.974602     0.119753
H     19.057656    12.950206    16.191237     0.122098
H     19.551721    13.449764    13.992835     0.104324
H     21.081692    15.125982    13.441059     0.109466
H     10.603763    16.231274    15.134681     0.119424
H     10.318282     7.488145     4.455984     0.122111
H     10.812350     5.289742     3.956427     0.103964
H     12.342323     4.737966     2.280211     0.109441
H     13.516893     6.431590     1.174918     0.119029
H     10.318289     1.214951     4.247110     0.120988
H     10.812353     3.413354     4.746668     0.104696
H     12.342327     3.965130     6.422884     0.109136
H     13.516901     2.271506     7.528177     0.120201
H      4.247335     4.247110     7.488143     0.121714
H      3.753267     4.746668     5.289741     0.104350
H     13.875792     6.422886     4.737965     0.109445
H     12.701219     7.528178     6.431587     0.119752
H      4.247332     4.455986     1.214952     0.122097
H      3.753267     3.956428     3.413354     0.104327
H      2.223296     2.280210     3.965130     0.109468
H     12.701225     1.174918     2.271508     0.119425
H     12.986706     9.918047    12.950205     0.122112
H     12.492638    12.116450    13.449762     0.103963
H     10.962665    12.668226    15.125978     0.109442
H      9.788095    10.974602    16.231271     0.119031
H     12.986699    16.191241    13.159079     0.120989
H     12.492635    13.992838    12.659521     0.104696
H     10.962661    13.441062    10.983305     0.109138
H      9.788087    15.134686     9.878012     0.120204
C     10.098048    10.468956     7.151681     0.358397
C      9.033008    11.447010     6.820093     0.374876
C      8.684599    11.786082     9.089860     0.171024
C      8.041380    12.482677    10.120655    -0.175767
C      8.337355    12.182942    11.420549    -0.078839
C      9.266061    11.194966    11.757184    -0.078307
C      9.947732    10.528831    10.756503    -0.177836
C      9.662245    10.821430     9.410482     0.158891
C     15.924288    15.640339     1.551414     0.357563
C     14.859251    14.662285     1.883002     0.375542
C     20.337100    14.323206    17.019423     0.170871
C     19.693882    13.626611    15.988629    -0.175981
C     19.989855    13.926346    14.688735    -0.078966
C     20.918557    14.914322    14.352099    -0.078749
C     21.600228    15.580457    15.352781    -0.177962
C     21.314743    15.287858    16.698801     0.160223
C     13.011170    10.254513     1.765858     0.357570
C     11.946132    10.586101     2.743912     0.375518
C     11.597725     8.316333     3.082984     0.169956
C     10.954508     7.285537     3.779580    -0.176629
C     11.250483     5.985642     3.479845    -0.078080
C     12.179187     5.649007     2.491870    -0.078246
C     12.860857     6.649689     1.825735    -0.178180
C     12.575369     7.995711     2.118333     0.161098
C     18.837416    15.854782     6.937237     0.357721
C     17.772377    15.523194     5.959183     0.373553
C     11.597736     0.386763     5.620110     0.169846
C     10.954516     1.417559     4.923515    -0.174230
C     11.250488     2.717454     5.223249    -0.079932
C     12.179193     3.054089     6.211224    -0.077825
C     12.860865     2.053407     6.877359    -0.177584
C     12.575381     0.707385     6.584761     0.158927
C     13.206940     6.937236    10.254508     0.358396
C     14.271980     5.959182    10.586096     0.374874
C     14.620389     5.620110     8.316329     0.171025
C     15.263608     4.923515     7.285534    -0.175769
C     14.967633     5.223250     5.985640    -0.078839
C     14.038927     6.211226     5.649005    -0.078306
C     13.357256     6.877361     6.649686    -0.177836
C     13.642743     6.584762     7.995707     0.158893
C      7.380700     1.765853    15.854775     0.357564
C      8.445737     2.743907    15.523187     0.375543
C      2.967888     3.082986     0.386766     0.170870
C      3.611106     3.779581     1.417560    -0.175979
C      3.315133     3.479846     2.717454    -0.078964
C      2.386431     2.491870     3.054090    -0.078749
C      1.704760     1.825735     2.053408    -0.177961
C      1.990245     2.118334     0.707388     0.160223
C     10.293818     7.151679    15.640331     0.357568
C     11.358856     6.820091    14.662277     0.375514
C     11.707263     9.089859    14.323205     0.169956
C     12.350480    10.120655    13.626609    -0.176628
C     12.054505    11.420550    13.926344    -0.078083
C     11.125801    11.757185    14.914319    -0.078246
C     10.444131    10.756503    15.580454    -0.178180
C     10.729619     9.410481    15.287856     0.161098
C      4.467572     1.551410    10.468952     0.357721
C      5.532611     1.882998    11.447006     0.373558
C     11.707252    17.019429    11.786079     0.169850
C     12.350472    15.988633    12.482674    -0.174230
C     12.054500    14.688738    12.182940    -0.079930
C     11.125795    14.352103    11.194965    -0.077822
C     10.444123    15.352785    10.528830    -0.177582
C     10.729607    16.698807    10.821428     0.158929
N     10.356385    10.160517     8.404230    -0.317589
N      8.352385    12.052223     7.773082    -0.371364
N     16.182623    15.948778     0.298864    -0.317797
N     14.178629    14.057072     0.930013    -0.372165
N     13.269507     9.001963     1.457420    -0.318327
N     11.265511     9.633111     3.349125    -0.370641
N     19.095751    17.107332     7.245674    -0.316911
N     17.091753    16.476184     5.353970    -0.370960
N     12.948603     7.245675     9.001959    -0.317588
N     14.952603     5.353969     9.633107    -0.371361
N      7.122365     1.457414    17.107325    -0.317797
N      9.126359     3.349120    16.476176    -0.372160
N     10.035481     8.404229    15.948769    -0.318325
N     12.039477     7.773081    14.057064    -0.370638
N      4.209237     0.298860    10.160515    -0.316911
N      6.213235     0.930008    12.052219    -0.370966
Cl    13.332783    10.234841     8.833989    -0.421849
Cl    13.332780    15.874447    17.275294    -0.422076
Cl     4.593406     8.572204     1.531745    -0.422021
Cl     4.593419     0.130892     7.171350    -0.421873
Cl     9.972205     7.171351     8.572200    -0.421851
Cl     9.972208     1.531745     0.130895    -0.422067
Cl    18.711582     8.833988    15.874444    -0.422019
Cl    18.711569    17.275300    10.234839    -0.421878
O     10.715048     9.923794     6.165794    -0.477238
O      8.795762    11.649967     5.581120    -0.498809
O     16.541288    16.185501     2.537300    -0.476977
O     14.622007    14.459328     3.121974    -0.498852
O     13.628168    11.240401     1.220696    -0.477259
O     11.708885    11.825074     2.946868    -0.498964
O      7.801917    14.868894     7.482398    -0.476868
O     17.535134    14.284221     5.756227    -0.497629
O     12.589940     7.482398    11.240395    -0.477234
O     14.509226     5.756225    11.825069    -0.498805
O      6.763700     1.220691    14.868889    -0.476973
O      8.682981     2.946864    14.284215    -0.498853
O      9.676820     6.165791    16.185493    -0.477261
O     11.596103     5.581118    14.459321    -0.498962
O     15.503071     2.537298     9.923791    -0.476865
O      5.769854     3.121971    11.649962    -0.497627

The following XYZ coordinates are in angstroms. Other properties are in atomic units.
The sperically averaged electron density of each atom fit to a function of the form exp(a - br)
eigen_1, eigen_2 and eigen_3 are the three eigenvalues of traceless quadrupole moment tensor
  atom number  atomic symbol              X              Y              Z     net charge C6 coefficient C8 coefficient C10 coefficient fluctuating dipole atomic polarizability isotropic forcefield polarizability              a              b squared Pearson coefficient          <r^3>          <r^4>         wp_QDO          m_QDO          q_QDO       dipole_x       dipole_y       dipole_z         dipole            Qxy            Qxz            Qyz     Q(x^2-y^2)  Q(3z^2 - R^2)        eigen_1        eigen_2        eigen_3 static polarizability      alpha(xx)      alpha(xy)      alpha(xz)      alpha(yy)      alpha(yz)      alpha(zz) atomic spin moment
            1             Cu       9.803122      10.360690       4.480875       0.689141      68.417518 0.10858418E+04  0.30302446E+05                                15.065172                           11.764862       0.600060       2.067267                    0.998870      44.779125     116.281636       0.459152       0.478012      -1.088853      -0.014564       0.078363       0.007942       0.080100      -0.062136       0.030021      -0.043377       0.033669       0.015727      -0.071536      -0.019996       0.091532             19.194048      16.993066      -5.453865      -9.121844      13.152612       6.777015      27.436465           0.480310
            2             Cu      15.629365      15.748605       4.222219       0.689729      68.364275 0.10847823E+04  0.30265080E+05                                15.056900                           11.758386       0.599703       2.067379                    0.998877      44.765003     116.224830       0.459328       0.477952      -1.088902      -0.014526      -0.078073      -0.007829       0.079798       0.063104      -0.028903      -0.042737       0.033237       0.015621      -0.072259      -0.018865       0.091124             19.183421      16.984085       5.450244       9.116097      13.143933       6.772280      27.422245           0.480410
            3             Cu      12.716242      12.925321       1.657591       0.689482      68.329974 0.10840673E+04  0.30239446E+05                                15.049981                           11.752771       0.600599       2.067716                    0.998861      44.762026     116.197389       0.459550       0.477810      -1.089007      -0.014366      -0.007689       0.077976       0.079660      -0.029215      -0.062165       0.042551       0.009085      -0.057964      -0.071337      -0.019218       0.090555             19.175198      16.976816       9.112560      -5.449420      27.408407      -6.771605      13.140372           0.480322
            4             Cu       6.889994      13.183974       7.045503       0.689093      68.386979 0.10852250E+04  0.30280477E+05                                15.059613                           11.760399       0.599763       2.067395                    0.998864      44.774805     116.255605       0.459312       0.477920      -1.088921      -0.014712       0.007564      -0.078400       0.080126       0.029477       0.062137       0.042897       0.009031      -0.057034      -0.071240      -0.019653       0.090893             19.187403      16.986755      -9.118345       5.452230      27.427408      -6.775314      13.148047           0.480502
            5             Cu      13.501866       7.045502      12.925314       0.689125      68.419146 0.10858718E+04  0.30303493E+05                                15.065384                           11.765008       0.600042       2.067255                    0.998870      44.779726     116.283600       0.459150       0.478010      -1.088854       0.014553      -0.078353      -0.007970       0.080091      -0.062111       0.029996      -0.043368       0.033652       0.015614      -0.071500      -0.019996       0.091496             19.194339      16.993326      -5.453982      -9.122015      13.152821       6.777162      27.436871           0.480291
            6             Cu       7.675623       1.657587      13.183970       0.689753      68.363808 0.10847736E+04  0.30264759E+05                                15.056774                           11.758291       0.599753       2.067393                    0.998877      44.765075     116.224628       0.459333       0.477948      -1.088905       0.014518       0.078071       0.007842       0.079795       0.063105      -0.028889      -0.042733       0.033232       0.015598      -0.072258      -0.018856       0.091114             19.183253      16.983954       5.450198       9.116012      13.143825       6.772206      27.421979           0.480458
            7             Cu      10.588746       4.480871      15.748598       0.689463      68.329108 0.10840532E+04  0.30238974E+05                                15.049932                           11.752757       0.600560       2.067709                    0.998861      44.761503     116.196122       0.459546       0.477815      -1.089004       0.014387       0.007653      -0.077985       0.079670      -0.029250      -0.062181       0.042564       0.009040      -0.058051      -0.071365      -0.019229       0.090594             19.175108      16.976726       9.112480      -5.449358      27.408297      -6.771531      13.140301           0.480324
            8             Cu      16.414994       4.222218      10.360686       0.689087      68.388135 0.10852450E+04  0.30281176E+05                                15.059772                           11.760501       0.599761       2.067391                    0.998864      44.775166     116.256839       0.459310       0.477920      -1.088921       0.014705      -0.007577       0.078395       0.080122       0.029465       0.062131       0.042891       0.009047      -0.057000      -0.071228      -0.019651       0.090879             19.187640      16.986952      -9.118498       5.452310      27.427770      -6.775430      13.148198           0.480462
            9             Cu      11.652494       8.703096       8.703095       0.779698      77.832434 0.12818669E+04  0.37015094E+05                                16.023694                           12.558460       0.620576       2.104435                    0.993122      43.674945     112.627963       0.459737       0.461383      -1.106644       0.000000       0.000000      -0.000001       0.000001       0.009288      -0.005772      -0.005854       0.002716       0.095175      -0.025257      -0.008159       0.033416             19.940233      21.970090     -11.422815       1.820950      27.590019      -1.816956      10.260589          -0.121553
           10             Cu       0.000000       0.000000       0.000000       0.780271      77.792821 0.12808326E+04  0.36977071E+05                                16.017654                           12.552410       0.620993       2.104716                    0.993264      43.659124     112.567836       0.459910       0.461310      -1.106708      -0.000000      -0.000000       0.000000       0.000000      -0.011235       0.005032      -0.006249       0.003119       0.096432      -0.027449      -0.006346       0.033796             19.934424      21.964248      11.422212      -1.822139      27.582400      -1.818948      10.256625          -0.121216
           11             Cu       2.913114       8.703100       0.000000       0.781254      77.689627 0.12789678E+04  0.36909479E+05                                16.004834                           12.544156       0.619084       2.104625                    0.993084      43.630642     112.470367       0.460016       0.461376      -1.106678      -0.000000      -0.000001      -0.000000       0.000001       0.004934       0.008596       0.005720      -0.045449      -0.050582      -0.024293      -0.008298       0.032590             19.916088      21.943693      -1.820851     -11.408629      10.248879       1.817522      27.555693          -0.121140
           12             Cu       2.913130      -0.000004       8.703095       0.778975      77.946021 0.12841887E+04  0.37101071E+05                                16.041601                           12.572445       0.613065       2.102069                    0.993164      43.702428     112.748971       0.459311       0.461575      -1.106464      -0.000000       0.000000      -0.000000       0.000000      -0.006059      -0.010611       0.006012      -0.046799      -0.054471      -0.027032      -0.007274       0.034306             19.961270      21.992591       1.825472      11.432434      10.272381       1.822060      27.618837          -0.121003
           13              H      19.057653      13.159082       9.918046       0.121714       1.508378 0.11632667E+02  0.12552011E+03                                 2.195301                            2.012793      -1.280818       2.271738                    0.994414       3.810795      11.218189       0.434632       1.306021      -0.704687      -0.021459       0.030244       0.003907       0.037289      -0.014737      -0.010796       0.003815       0.000765       0.008373      -0.017510      -0.002395       0.019906              2.298035       2.360200      -0.684644       0.238883       2.472976      -0.257137       2.060927          -0.000252
           14              H      19.551721      12.659524      12.116448       0.104350       1.130439 0.77880000E+01  0.75253803E+02                                 1.738265                            1.587843      -0.752584       2.511719                    0.999452       3.347216       9.023121       0.522136       1.214004      -0.724932      -0.018623       0.021108       0.026259       0.038495      -0.015943      -0.001640       0.000442      -0.004584       0.019074      -0.019322       0.006103       0.013219              1.843341       1.553705      -0.212168      -0.307658       1.645438       0.481918       2.330880           0.000008
           15              H       9.429196      10.983306      12.668224       0.109446       1.166307 0.82528248E+01  0.82346067E+02                                 1.883793                            1.716005      -1.215371       2.298104                    0.994406       3.762890      10.917693       0.458775       1.338030      -0.695172       0.004574      -0.012627       0.036658       0.039041      -0.014739      -0.003007      -0.003450      -0.007257       0.024626      -0.020000       0.008629       0.011371              2.007397       1.520525      -0.112011       0.245882       1.596889      -0.280811       2.904778           0.000013
           16              H      10.603769       9.878014      10.974602       0.119753       1.196344 0.89858999E+01  0.92259755E+02                                 1.961821                            1.827280      -1.502260       2.167210                    0.991040       4.008725      12.083090       0.428130       1.393413      -0.683153       0.022187      -0.025099       0.019533       0.038778      -0.008269       0.003373      -0.010820      -0.002931       0.021319      -0.013279      -0.003588       0.016867              2.031524       2.025797      -0.640283       0.164260       2.199965      -0.140148       1.868809           0.000178
           17              H      19.057656      12.950206      16.191237       0.122098       1.504960 0.11599910E+02  0.12506514E+03                                 2.190896                            2.009099      -1.268881       2.276471                    0.994530       3.806579      11.197345       0.435357       1.304906      -0.704913      -0.021388      -0.029998      -0.003807       0.037038       0.014771       0.010885       0.003786       0.000436       0.008441      -0.017621      -0.002329       0.019950              2.293223       2.355210       0.682472      -0.238138       2.467627      -0.256327       2.056831          -0.000248
           18              H      19.551721      13.449764      13.992835       0.104324       1.130999 0.77920383E+01  0.75293213E+02                                 1.737746                            1.587376      -0.747700       2.513298                    0.999488       3.348216       9.022172       0.522711       1.212662      -0.725223      -0.018617      -0.021290      -0.026200       0.038553       0.015906       0.001714       0.000391      -0.004490       0.019110      -0.019291       0.006115       0.013176              1.842786       1.553283       0.212100       0.307525       1.645000       0.481741       2.330075           0.000009
           19              H      21.081692      15.125982      13.441059       0.109466       1.165070 0.82418538E+01  0.82189562E+02                                 1.880526                            1.713421      -1.211736       2.299355                    0.994472       3.758994      10.894740       0.459812       1.335778      -0.695631       0.004185       0.012663      -0.036693       0.039041       0.014829       0.002914      -0.003488      -0.007153       0.024654      -0.020063       0.008582       0.011481              2.003629       1.518279       0.111662      -0.245051       1.594408      -0.279753       2.898198           0.000012
           20              H      10.603763      16.231274      15.134681       0.119424       1.198193 0.90033868E+01  0.92493135E+02                                 1.964560                            1.829588      -1.507679       2.164765                    0.990990       4.013547      12.104951       0.427632       1.394223      -0.682988       0.022268       0.025162      -0.019693       0.038946       0.008299      -0.003293      -0.010882      -0.002857       0.021530      -0.013394      -0.003514       0.016907              2.034477       2.028738       0.641795      -0.164634       2.203304      -0.140513       1.871389           0.000181
           21              H      10.318282       7.488145       4.455984       0.122111       1.505271 0.11605053E+02  0.12516217E+03                                 2.193489                            2.011333      -1.276867       2.273818                    0.994465       3.807519      11.210079       0.434438       1.307231      -0.704443      -0.021335      -0.003787       0.030110       0.037097       0.010816      -0.014662      -0.003829      -0.003859      -0.005138      -0.017452      -0.002414       0.019866              2.296033       2.358104      -0.238453      -0.683577       2.059289       0.256660       2.470705          -0.000247
           22              H      10.812350       5.289742       3.956427       0.103964       1.129964 0.77830226E+01  0.75169324E+02                                 1.735095                            1.585268      -0.743119       2.515002                    0.999527       3.346686       9.009967       0.523752       1.210844      -0.725639      -0.018761      -0.026293       0.021623       0.038869       0.001732      -0.015803      -0.000335      -0.011816      -0.002944      -0.019203       0.006153       0.013050              1.839737       1.551082       0.306689      -0.211487       2.325682      -0.480363       1.642446           0.000008
           23              H      12.342323       4.737966       2.280211       0.109441       1.165551 0.82442233E+01  0.82210727E+02                                 1.880283                            1.713039      -1.205532       2.301799                    0.994593       3.758253      10.888807       0.460163       1.334799      -0.695830       0.004564      -0.036472      -0.012783       0.038916       0.003118      -0.014637       0.003415      -0.016132      -0.001864      -0.019987       0.008835       0.011153              2.003459       1.517993      -0.245227      -0.111640       2.898277       0.280004       1.594106           0.000014
           24              H      13.516893       6.431590       1.174918       0.119029       1.194807 0.89688663E+01  0.92002385E+02                                 1.956828                            1.823027      -1.485282       2.173947                    0.991228       4.001966      12.040713       0.429699       1.389568      -0.683914       0.022259      -0.019573      -0.025479       0.039086      -0.003432      -0.008447       0.010818      -0.011966      -0.006813      -0.013453      -0.003477       0.016929              2.026121       2.020433      -0.163617      -0.637532       1.864115       0.139554       2.193816           0.000174
           25              H      10.318289       1.214951       4.247110       0.120988       1.503052 0.11579551E+02  0.12476056E+03                                 2.186735                            2.005567      -1.260336       2.279716                    0.994639       3.805093      11.180299       0.436422       1.302608      -0.705395      -0.021911       0.003858      -0.030360       0.037639      -0.010866       0.014751      -0.003685      -0.004148      -0.004700      -0.017661      -0.002190       0.019851              2.288693       2.350594       0.237438       0.680441       2.052853       0.255568       2.462632          -0.000251
           26              H      10.812353       3.413354       4.746668       0.104696       1.128247 0.77696873E+01  0.75016506E+02                                 1.734260                            1.584628      -0.746777       2.513883                    0.999490       3.343718       9.003726       0.523444       1.211944      -0.725396      -0.018289       0.026075      -0.021202       0.038261      -0.001837       0.015966      -0.000406      -0.011904      -0.002858      -0.019389       0.006140       0.013248              1.838779       1.550470      -0.306366       0.211355       2.324119      -0.479869       1.641748           0.000006
           27              H      12.342327       3.965130       6.422884       0.109136       1.168067 0.82674402E+01  0.82528301E+02                                 1.885599                            1.717449      -1.214823       2.297986                    0.994418       3.765957      10.928961       0.458613       1.337914      -0.695188       0.004368       0.036559       0.013011       0.039050      -0.002981       0.014630       0.003322      -0.016205      -0.001631      -0.019946       0.008774       0.011172              2.009462       1.521742       0.246302       0.112147       2.908462       0.281261       1.598181           0.000010
           28              H      13.516901       2.271506       7.528177       0.120201       1.193929 0.89641943E+01  0.91993274E+02                                 1.960507                            1.826115      -1.505147       2.166618                    0.990997       4.004404      12.072349       0.427844       1.395006      -0.682869       0.022019       0.019380       0.025084       0.038596       0.003457       0.008298       0.010815      -0.012369      -0.006415      -0.013327      -0.003644       0.016971              2.030088       2.024487       0.164172       0.639755       1.867382       0.140069       2.198396           0.000174
           29              H       4.247335       4.247110       7.488143       0.121714       1.508371 0.11632605E+02  0.12551921E+03                                 2.195291                            2.012785      -1.280813       2.271740                    0.994414       3.810785      11.218137       0.434634       1.306018      -0.704688       0.021459      -0.030244      -0.003907       0.037289      -0.014737      -0.010796       0.003815       0.000765       0.008373      -0.017510      -0.002395       0.019906              2.298024       2.360189      -0.684639       0.238881       2.472964      -0.257135       2.060919          -0.000253
           30              H       3.753267       4.746668       5.289741       0.104350       1.130440 0.77880051E+01  0.75253827E+02                                 1.738261                            1.587840      -0.752583       2.511718                    0.999452       3.347215       9.023102       0.522138       1.214000      -0.724933       0.018622      -0.021108      -0.026259       0.038495      -0.015944      -0.001640       0.000442      -0.004584       0.019073      -0.019322       0.006103       0.013219              1.843337       1.553703      -0.212167      -0.307657       1.645435       0.481916       2.330874           0.000005
           31              H      13.875792       6.422886       4.737965       0.109445       1.166307 0.82528187E+01  0.82346003E+02                                 1.883794                            1.716006      -1.215370       2.298105                    0.994406       3.762889      10.917695       0.458775       1.338032      -0.695172      -0.004574       0.012627      -0.036658       0.039041      -0.014739      -0.003007      -0.003451      -0.007257       0.024626      -0.020000       0.008629       0.011371              2.007398       1.520526      -0.112011       0.245882       1.596890      -0.280812       2.904780           0.000013
           32              H      12.701219       7.528178       6.431587       0.119752       1.196340 0.89858589E+01  0.92259223E+02                                 1.961816                            1.827276      -1.502253       2.167213                    0.991041       4.008716      12.083053       0.428130       1.393413      -0.683153      -0.022187       0.025099      -0.019533       0.038778      -0.008269       0.003374      -0.010820      -0.002931       0.021319      -0.013279      -0.003588       0.016867              2.031519       2.025792      -0.640281       0.164259       2.199959      -0.140148       1.868804           0.000178
           33              H       4.247332       4.455986       1.214952       0.122097       1.504946 0.11599753E+02  0.12506272E+03                                 2.190860                            2.009069      -1.268883       2.276470                    0.994530       3.806546      11.197130       0.435366       1.304885      -0.704917       0.021389       0.029998       0.003807       0.037038       0.014770       0.010885       0.003786       0.000437       0.008439      -0.017621      -0.002329       0.019950              2.293184       2.355170       0.682455      -0.238132       2.467584      -0.256321       2.056797          -0.000253
           34              H       3.753267       3.956428       3.413354       0.104327       1.130994 0.77919857E+01  0.75292489E+02                                 1.737730                            1.587363      -0.747698       2.513298                    0.999488       3.348201       9.022084       0.522717       1.212650      -0.725225       0.018617       0.021290       0.026200       0.038553       0.015906       0.001714       0.000391      -0.004489       0.019109      -0.019290       0.006115       0.013176              1.842769       1.553271       0.212098       0.307521       1.644987       0.481735       2.330050           0.000004
           35              H       2.223296       2.280210       3.965130       0.109468       1.165071 0.82418595E+01  0.82189623E+02                                 1.880525                            1.713420      -1.211738       2.299354                    0.994472       3.758994      10.894736       0.459812       1.335776      -0.695632      -0.004186      -0.012663       0.036693       0.039041       0.014829       0.002914      -0.003488      -0.007154       0.024654      -0.020063       0.008582       0.011481              2.003628       1.518278       0.111662      -0.245050       1.594408      -0.279752       2.898197           0.000010
           36              H      12.701225       1.174918       2.271508       0.119425       1.198188 0.90033433E+01  0.92492590E+02                                 1.964556                            1.829585      -1.507678       2.164766                    0.990990       4.013539      12.104926       0.427632       1.394224      -0.682988      -0.022268      -0.025162       0.019693       0.038946       0.008299      -0.003293      -0.010882      -0.002857       0.021530      -0.013394      -0.003514       0.016907              2.034473       2.028733       0.641793      -0.164633       2.203299      -0.140513       1.871385           0.000179
           37              H      12.986706       9.918047      12.950205       0.122112       1.505262 0.11604979E+02  0.12516126E+03                                 2.193487                            2.011332      -1.276856       2.273823                    0.994465       3.807511      11.210074       0.434436       1.307237      -0.704442       0.021336       0.003787      -0.030110       0.037097       0.010815      -0.014662      -0.003829      -0.003859      -0.005139      -0.017452      -0.002413       0.019865              2.296031       2.358102      -0.238453      -0.683575       2.059288       0.256660       2.470702          -0.000246
           38              H      12.492638      12.116450      13.449762       0.103963       1.129970 0.77830728E+01  0.75170005E+02                                 1.735108                            1.585279      -0.743115       2.515004                    0.999527       3.346701       9.010048       0.523747       1.210853      -0.725637       0.018761       0.026293      -0.021623       0.038869       0.001732      -0.015803      -0.000335      -0.011817      -0.002944      -0.019204       0.006154       0.013050              1.839751       1.551093       0.306692      -0.211489       2.325703      -0.480369       1.642458           0.000012
           39              H      10.962665      12.668226      15.125978       0.109442       1.165544 0.82441690E+01  0.82210065E+02                                 1.880277                            1.713034      -1.205524       2.301802                    0.994593       3.758245      10.888782       0.460163       1.334801      -0.695829      -0.004564       0.036472       0.012783       0.038916       0.003118      -0.014637       0.003416      -0.016132      -0.001864      -0.019987       0.008835       0.011153              2.003452       1.517989      -0.245226      -0.111639       2.898265       0.280002       1.594102           0.000016
           40              H       9.788095      10.974602      16.231271       0.119031       1.194810 0.89688920E+01  0.92002716E+02                                 1.956831                            1.823028      -1.485283       2.173946                    0.991228       4.001974      12.040742       0.429700       1.389566      -0.683914      -0.022259       0.019573       0.025479       0.039086      -0.003432      -0.008447       0.010818      -0.011966      -0.006814      -0.013453      -0.003477       0.016929              2.026124       2.020436      -0.163618      -0.637533       1.864117       0.139554       2.193818           0.000174
           41              H      12.986699      16.191241      13.159079       0.120989       1.503069 0.11579734E+02  0.12476336E+03                                 2.186776                            2.005601      -1.260340       2.279714                    0.994639       3.805131      11.180542       0.436411       1.302632      -0.705390       0.021911      -0.003859       0.030360       0.037639      -0.010866       0.014751      -0.003685      -0.004150      -0.004698      -0.017661      -0.002190       0.019851              2.288737       2.350639       0.237445       0.680460       2.052891       0.255574       2.462681          -0.000245
           42              H      12.492635      13.992838      12.659521       0.104696       1.128252 0.77697336E+01  0.75017136E+02                                 1.734273                            1.584638      -0.746776       2.513884                    0.999490       3.343731       9.003800       0.523439       1.211952      -0.725394       0.018290      -0.026075       0.021202       0.038262      -0.001837       0.015966      -0.000406      -0.011905      -0.002857      -0.019389       0.006141       0.013248              1.838793       1.550480      -0.306369       0.211357       2.324140      -0.479874       1.641759           0.000010
           43              H      10.962661      13.441062      10.983305       0.109138       1.168071 0.82674670E+01  0.82528620E+02                                 1.885600                            1.717450      -1.214824       2.297985                    0.994418       3.765961      10.928969       0.458613       1.337911      -0.695188      -0.004368      -0.036559      -0.013011       0.039050      -0.002981       0.014630       0.003322      -0.016205      -0.001631      -0.019946       0.008774       0.011172              2.009463       1.521743       0.246303       0.112148       2.908465       0.281262       1.598182           0.000011
           44              H       9.788087      15.134686       9.878012       0.120204       1.193929 0.89641933E+01  0.91993255E+02                                 1.960505                            1.826114      -1.505146       2.166618                    0.990997       4.004402      12.072340       0.427844       1.395005      -0.682869      -0.022019      -0.019380      -0.025084       0.038596       0.003457       0.008298       0.010815      -0.012369      -0.006415      -0.013327      -0.003644       0.016971              2.030087       2.024486       0.164172       0.639754       1.867380       0.140069       2.198395           0.000175
           45              C      10.098048      10.468956       7.151681       0.358397      30.580922 0.31265533E+03  0.68367096E+04                                 8.924509                            6.200909      -0.054116       2.022390                    0.999547      24.594580      70.443197       0.607364       0.461186      -1.027104       0.077971      -0.050613      -0.006627       0.093194       0.085730      -0.013564       0.005010      -0.004279      -0.143517      -0.069838      -0.040059       0.109897             11.192669       8.384679      -4.050407      -1.620250       8.634075       1.241114      16.559252           0.001499
           46              C       9.033008      11.447010       6.820093       0.374876      28.550533 0.30012433E+03  0.64664536E+04                                 8.431212                            5.998456       0.184708       2.099047                    0.999676      23.904676      66.961082       0.632313       0.449582      -1.038380      -0.042947       0.071399      -0.048652       0.096485       0.097864      -0.002307      -0.009790      -0.044316      -0.126905      -0.079692      -0.042303       0.121995             10.380030       8.286892      -4.275017      -1.480939       8.755384       1.805585      14.097815           0.002219
           47              C       8.684599      11.786082       9.089860       0.171024      34.626417 0.37268619E+03  0.84345515E+04                                 9.411221                            6.557574       0.027768       2.029140                    0.999295      25.737420      72.700334       0.625479       0.432688      -1.053590      -0.024607       0.033995      -0.063942       0.076483       0.023314      -0.005843      -0.013328      -0.031193       0.112830      -0.046870       0.003142       0.043728             11.783742       8.308697      -4.103056      -0.483089       9.576230       1.173731      17.466298           0.000436
           48              C       8.041380      12.482677      10.120655      -0.175767      36.842363 0.45071469E+03  0.10747161E+05                                 9.683370                            7.115476       0.023794       1.975912                    0.999156      30.446729      89.637938       0.609785       0.421248      -1.055717       0.015163       0.005864       0.017696       0.024030      -0.004128      -0.017885      -0.001394      -0.025133      -0.058387      -0.031088       0.008061       0.023027             11.566217       8.192096      -3.284603      -0.044743       9.222839       0.484612      17.283717           0.000831
           49              C       8.337355      12.182942      11.420549      -0.078839      32.055763 0.40896420E+03  0.94746579E+04                                 8.796760                            6.757511       0.229368       2.053262                    0.999831      28.562956      81.676332       0.631406       0.418716      -1.062090       0.013966      -0.008234      -0.022581       0.027798      -0.018465      -0.015394       0.010101      -0.019270       0.004466      -0.024710      -0.005436       0.030146             10.203608       7.373183      -2.863260       0.474255       8.448784      -0.150545      14.788857          -0.000302
           50              C       9.266061      11.194966      11.757184      -0.078307      32.738874 0.42717147E+03  0.10038288E+05                                 9.017241                            6.963191       0.062525       2.001558                    0.999388      29.091780      84.701095       0.612355       0.425643      -1.054217      -0.010146      -0.002554      -0.028826       0.030666      -0.005720       0.000300      -0.008793      -0.020278       0.021297      -0.015386      -0.000861       0.016247             10.467707       7.488358      -3.332747      -0.318316       9.127503       0.145887      14.787262           0.000675
           51              C       9.947732      10.528831      10.756503      -0.177836      39.239499 0.49430974E+03  0.12083649E+05                                10.206667                            7.536366      -0.186339       1.902538                    0.998690      31.340379      93.975584       0.581502       0.430880      -1.047877      -0.013420       0.004323       0.015473       0.020933       0.004481       0.007045      -0.021921      -0.011324      -0.039971      -0.028274       0.003370       0.024903             12.167182       8.235948      -3.743301      -1.116594       9.793391       1.310780      18.472207           0.000443
           52              C       9.662245      10.821430       9.410482       0.158891      36.649028 0.39010355E+03  0.89572593E+04                                 9.865888                            6.765942      -0.135172       1.973567                    0.999544      26.376227      75.792390       0.606182       0.440056      -1.045974       0.044849      -0.047732      -0.036300       0.074883       0.008786      -0.026840       0.019757       0.000332       0.061949      -0.037861      -0.001869       0.039731             12.574630       8.895384      -4.606708      -1.446719      10.217454       1.754700      18.611054           0.002488
           53              C      15.924288      15.640339       1.551414       0.357563      30.606912 0.31294733E+03  0.68449621E+04                                 8.929869                            6.204079      -0.055407       2.021584                    0.999556      24.610310      70.506959       0.607144       0.461227      -1.027041       0.078001       0.049987       0.006654       0.092883      -0.086079       0.013922       0.005474      -0.003871      -0.145919      -0.070532      -0.040103       0.110635             11.199826       8.390068       4.053443       1.621153       8.639523       1.241408      16.569887           0.001485
           54              C      14.859251      14.662285       1.883002       0.375542      28.512787 0.29968522E+03  0.64545799E+04                                 8.424049                            5.994170       0.179623       2.097861                    0.999680      23.885848      66.894169       0.632527       0.449598      -1.038379      -0.043720      -0.071445       0.047898       0.096488      -0.096909       0.001857      -0.009963      -0.043850      -0.128212      -0.078630      -0.042585       0.121215             10.370298       8.280029       4.270759       1.477982       8.747673       1.802086      14.083192           0.002190
           55              C      20.337100      14.323206      17.019423       0.170871      34.621904 0.37264319E+03  0.84332289E+04                                 9.409934                            6.556881       0.030530       2.029969                    0.999303      25.735941      72.691665       0.625565       0.432646      -1.053629      -0.024823      -0.034182       0.063968       0.076658      -0.023665       0.005559      -0.012288      -0.032150       0.113368      -0.047512       0.004305       0.043207             11.781951       8.307709       4.102446       0.482531       9.574856       1.172689      17.463288           0.000418
           56              C      19.693882      13.626611      15.988629      -0.175981      36.833874 0.45061788E+03  0.10743967E+05                                 9.682068                            7.115124       0.024378       1.975943                    0.999159      30.438929      89.602867       0.609764       0.421296      -1.055716       0.015444      -0.005339      -0.018584       0.024746       0.003959       0.017456      -0.000850      -0.025654      -0.057441      -0.030535       0.007437       0.023098             11.564380       8.189717       3.282562       0.045556       9.220201       0.485374      17.283223           0.000828
           57              C      19.989855      13.926346      14.688735      -0.078966      32.056128 0.40896708E+03  0.94750282E+04                                 8.797924                            6.758602       0.227158       2.052664                    0.999816      28.563517      81.687322       0.631186       0.418848      -1.061974       0.013764       0.008949       0.022633       0.027960       0.018642       0.015449       0.009589      -0.019823       0.005179      -0.025229      -0.004742       0.029971             10.204755       7.373944       2.863468      -0.472789       8.450008      -0.148640      14.790313          -0.000296
           58              C      20.918557      14.914322      14.352099      -0.078749      32.762334 0.42756586E+03  0.10050415E+05                                 9.024316                            6.969167       0.062406       2.001404                    0.999420      29.102489      84.759236       0.611695       0.425981      -1.053951      -0.009053       0.002220       0.028610       0.030090       0.005178      -0.000129      -0.008702      -0.020621       0.019343      -0.014955      -0.001026       0.015980             10.475718       7.494921       3.336456       0.320870       9.135917       0.149171      14.796314           0.000682
           59              C      21.600228      15.580457      15.352781      -0.177962      39.228837 0.49411260E+03  0.12077676E+05                                10.204075                            7.534013      -0.186073       1.902732                    0.998663      31.337151      93.962709       0.581689       0.430782      -1.047931      -0.013812      -0.003361      -0.016334       0.021653      -0.003811      -0.006523      -0.020609      -0.010735      -0.039441      -0.026769       0.003245       0.023524             12.164185       8.235179       3.743843       1.116332       9.791991       1.310364      18.465387           0.000464
           60              C      21.314743      15.287858      16.698801       0.160223      36.623500 0.38978757E+03  0.89481869E+04                                 9.861541                            6.763242      -0.136547       1.973278                    0.999533      26.364356      75.750472       0.606298       0.440061      -1.045972       0.045021       0.047204       0.035566       0.074297      -0.008834       0.026066       0.020519       0.000986       0.065767      -0.037986      -0.002385       0.040371             12.568908       8.891438       4.604151       1.445422      10.212199       1.752803      18.603089           0.002476
           61              C      13.011170      10.254513       1.765858       0.357570      30.591516 0.31277473E+03  0.68401161E+04                                 8.926669                            6.202203      -0.004874       2.035174                    0.999254      24.602635      70.475170       0.607271       0.461202      -1.027073       0.078484       0.006707      -0.050917       0.093794       0.014204       0.086240      -0.006001       0.070997       0.079885      -0.071162      -0.039712       0.110874             11.195409       8.386594       1.620580      -4.051270      16.563728      -1.241270       8.635903           0.001482
           62              C      11.946132      10.586101       2.743912       0.375518      28.544974 0.30005231E+03  0.64646435E+04                                 8.430708                            5.998132       0.181344       2.097898                    0.999706      23.901693      66.955775       0.632255       0.449641      -1.038325      -0.042857       0.048600       0.069878       0.095297       0.002330       0.097601       0.009419       0.041363       0.125860      -0.079481      -0.041684       0.121165             10.379344       8.286634       1.480878      -4.274893      14.096429      -1.805499       8.754969           0.002215
           63              C      11.597725       8.316333       3.082984       0.169956      34.643710 0.37291661E+03  0.84408100E+04                                 9.412363                            6.558392       0.029003       2.029314                    0.999258      25.746770      72.723914       0.625633       0.432528      -1.053720      -0.025843       0.063725       0.034550       0.076957       0.006199       0.023924       0.012494      -0.071970      -0.008394      -0.047417       0.004179       0.043238             11.785080       8.309361       0.483909      -4.103298      17.468720      -1.174812       9.577160           0.000428
           64              C      10.954508       7.285537       3.779580      -0.176629      36.875273 0.45125196E+03  0.10763404E+05                                 9.689380                            7.120210       0.019639       1.974562                    0.999129      30.463715      89.708414       0.609506       0.421306      -1.055658       0.015545      -0.018104       0.005567       0.024503       0.017514      -0.004150       0.001277       0.017439       0.067285      -0.030980       0.007803       0.023177             11.573208       8.196634       0.045912      -3.285893      17.294683      -0.486114       9.228306           0.000836
           65              C      11.250483       5.985642       3.479845      -0.078080      32.054832 0.40897380E+03  0.94752565E+04                                 8.798431                            6.759765       0.225950       2.052352                    0.999813      28.560648      81.680382       0.630974       0.418986      -1.061884       0.013509       0.022224      -0.008542       0.027375       0.015366      -0.018513      -0.009422      -0.012427       0.025954      -0.024999      -0.004636       0.029635             10.204887       7.373982      -0.474790      -2.862485      14.791108       0.151315       8.449570          -0.000312
           66              C      12.179187       5.649007       2.491870      -0.078246      32.710122 0.42674385E+03  0.10025311E+05                                 9.011409                            6.959903       0.057948       2.000421                    0.999418      29.074238      84.626150       0.612499       0.425667      -1.054246      -0.009246       0.028725      -0.002588       0.030287       0.000263      -0.005473       0.008255      -0.021259       0.020301      -0.015614      -0.000108       0.015722             10.460043       7.483035       0.317337      -3.329075      14.776592      -0.145128       9.120503           0.000679
           67              C      12.860857       6.649689       1.825735      -0.178180      39.238475 0.49433973E+03  0.12084437E+05                                10.207936                            7.538464      -0.187822       1.902219                    0.998638      31.336072      93.959610       0.581211       0.431093      -1.047758      -0.012693      -0.016706       0.003371       0.021250      -0.006994       0.003236       0.021485       0.015563       0.035593      -0.027910       0.003812       0.024098             12.168074       8.235253       1.117296      -3.741405      18.476403      -1.311447       9.792566           0.000448
           68              C      12.575369       7.995711       2.118333       0.161098      36.619783 0.38973439E+03  0.89474939E+04                                 9.864754                            6.765587      -0.137334       1.973009                    0.999551      26.362352      75.769983       0.605759       0.440427      -1.045657       0.045260       0.035609      -0.047560       0.074689       0.026169       0.008210      -0.019624      -0.031298      -0.032769      -0.036963      -0.002661       0.039625             12.572707       8.894434       1.448538      -4.605997      18.607354      -1.756564      10.216333           0.002462
           69              C      18.837416      15.854782       6.937237       0.357721      30.589831 0.31275806E+03  0.68393332E+04                                 8.924745                            6.200918      -0.055495       2.021863                    0.999535      24.600684      70.456420       0.607528       0.461036      -1.027215       0.078191      -0.007072       0.050492       0.093345      -0.014271      -0.086176      -0.005357       0.070337       0.077282      -0.070794      -0.039665       0.110459             11.193118       8.385148      -1.619978       4.050851      16.559539      -1.240702       8.634667           0.001478
           70              C      17.772377      15.523194       5.959183       0.373553      28.593682 0.30061936E+03  0.64800262E+04                                 8.440110                            6.003770       0.179656       2.097018                    0.999700      23.927211      67.047279       0.631952       0.449637      -1.038310      -0.042180      -0.047854      -0.070420       0.095016      -0.001901      -0.098025       0.010184       0.041649       0.126926      -0.079969      -0.041845       0.121814             10.392098       8.296275      -1.483494       4.281083      14.114228      -1.808591       8.765791           0.002192
           71              C      11.597736       0.386763       5.620110       0.169846      34.650445 0.37300672E+03  0.84434173E+04                                 9.413877                            6.559348       0.029303       2.029345                    0.999276      25.750051      72.737244       0.625559       0.432550      -1.053700      -0.025262      -0.064704      -0.034498       0.077556      -0.006170      -0.024141       0.012923      -0.073610      -0.007878      -0.048266       0.004123       0.044143             11.787135       8.308946      -0.482297       4.101985      17.475814      -1.172889       9.576645           0.000418
           72              C      10.954516       1.417559       4.923515      -0.174230      36.801933 0.45013471E+03  0.10729869E+05                                 9.679287                            7.113751       0.021417       1.975395                    0.999162      30.418059      89.538857       0.609492       0.421586      -1.055505       0.015305       0.017969      -0.006062       0.024369      -0.017425       0.004596       0.001438       0.016316       0.068067      -0.030838       0.007283       0.023555             11.560690       8.186676      -0.046203       3.279998      17.278608      -0.485598       9.216786           0.000813
           73              C      11.250488       2.717454       5.223249      -0.079932      32.094428 0.40964569E+03  0.94946968E+04                                 8.805255                            6.764964       0.226977       2.052397                    0.999816      28.583981      81.763174       0.630782       0.418942      -1.061914       0.013472      -0.023342       0.008342       0.028212      -0.015610       0.018699      -0.010013      -0.011758       0.025660      -0.024880      -0.005414       0.030294             10.213033       7.379494       0.475550       2.864748      14.803278       0.152240       8.456327          -0.000302
           74              C      12.179193       3.054089       6.211224      -0.077825      32.721690 0.42688089E+03  0.10029937E+05                                 9.014723                            6.961337       0.064121       2.002185                    0.999410      29.082589      84.672995       0.612357       0.425706      -1.054159      -0.009669      -0.027726       0.002283       0.029452      -0.000171       0.005472       0.007789      -0.020748       0.019222      -0.015198       0.000129       0.015070             10.464713       7.484886      -0.317311       3.330026      14.786745      -0.144673       9.122509           0.000669
           75              C      12.860865       2.053407       6.877359      -0.177584      39.194243 0.49370391E+03  0.12063865E+05                                10.194580                            7.528436      -0.178191       1.905103                    0.998724      31.317149      93.854179       0.582253       0.430501      -1.048218      -0.014462       0.014803      -0.004548       0.021189       0.007372      -0.003975       0.020904       0.013987       0.034561      -0.027249       0.003691       0.023558             12.151886       8.226195      -1.114755       3.737930      18.448969      -1.308536       9.780494           0.000433
           76              C      12.575381       0.707385       6.584761       0.158927      36.662779 0.39029392E+03  0.89626904E+04                                 9.868253                            6.767798      -0.133205       1.974066                    0.999533      26.382129      75.812913       0.606073       0.440083      -1.045962       0.044431      -0.036803       0.046028       0.073805      -0.025961      -0.008787      -0.020229      -0.030654      -0.031518      -0.037547      -0.001738       0.039285             12.577489       8.896517      -1.447560       4.606986      18.617139      -1.755260      10.218811           0.002478
           77              C      13.206940       6.937236      10.254508       0.358396      30.580874 0.31265490E+03  0.68366953E+04                                 8.924491                            6.200899      -0.054099       2.022396                    0.999547      24.594541      70.442975       0.607365       0.461185      -1.027105      -0.077971       0.050613       0.006628       0.093193       0.085733      -0.013564       0.005011      -0.004280      -0.143513      -0.069841      -0.040058       0.109899             11.192643       8.384661      -4.050398      -1.620243       8.634059       1.241111      16.559209           0.001500
           78              C      14.271980       5.959182      10.586096       0.374874      28.550508 0.30012400E+03  0.64664436E+04                                 8.431204                            5.998450       0.184715       2.099049                    0.999676      23.904657      66.960983       0.632314       0.449582      -1.038380       0.042946      -0.071399       0.048652       0.096484       0.097866      -0.002308      -0.009789      -0.044318      -0.126904      -0.079694      -0.042303       0.121997             10.380023       8.286886      -4.275015      -1.480939       8.755380       1.805587      14.097802           0.002222
           79              C      14.620389       5.620110       8.316329       0.171025      34.626392 0.37268586E+03  0.84345417E+04                                 9.411215                            6.557570       0.027775       2.029142                    0.999295      25.737406      72.700275       0.625480       0.432687      -1.053591       0.024607      -0.033995       0.063942       0.076484       0.023313      -0.005843      -0.013328      -0.031192       0.112831      -0.046870       0.003141       0.043729             11.783734       8.308691      -4.103053      -0.483080       9.576224       1.173720      17.466288           0.000440
           80              C      15.263608       4.923515       7.285534      -0.175769      36.842436 0.45071579E+03  0.10747195E+05                                 9.683391                            7.115492       0.023788       1.975910                    0.999156      30.446755      89.638091       0.609783       0.421249      -1.055716      -0.015163      -0.005864      -0.017695       0.024030      -0.004127      -0.017885      -0.001394      -0.025132      -0.058388      -0.031089       0.008062       0.023027             11.566242       8.192110      -3.284606      -0.044740       9.222855       0.484608      17.283763           0.000829
           81              C      14.967633       5.223250       5.985640      -0.078839      32.055764 0.40896422E+03  0.94746590E+04                                 8.796762                            6.757513       0.229365       2.053262                    0.999831      28.562957      81.676351       0.631405       0.418716      -1.062090      -0.013966       0.008234       0.022581       0.027798      -0.018465      -0.015394       0.010100      -0.019269       0.004466      -0.024710      -0.005436       0.030146             10.203609       7.373185      -2.863260       0.474258       8.448787      -0.150550      14.788856          -0.000304
           82              C      14.038927       6.211226       5.649005      -0.078306      32.738846 0.42717103E+03  0.10038276E+05                                 9.017241                            6.963191       0.062523       2.001558                    0.999388      29.091758      84.701054       0.612354       0.425644      -1.054217       0.010146       0.002554       0.028826       0.030666      -0.005720       0.000300      -0.008793      -0.020278       0.021297      -0.015386      -0.000861       0.016247             10.467706       7.488356      -3.332746      -0.318312       9.127503       0.145880      14.787260           0.000676
           83              C      13.357256       6.877361       6.649686      -0.177836      39.239486 0.49430969E+03  0.12083648E+05                                10.206669                            7.536370      -0.186338       1.902539                    0.998690      31.340365      93.975557       0.581501       0.430880      -1.047876       0.013419      -0.004323      -0.015473       0.020933       0.004481       0.007046      -0.021922      -0.011324      -0.039972      -0.028274       0.003370       0.024903             12.167182       8.235950      -3.743302      -1.116593       9.793393       1.310777      18.472203           0.000443
           84              C      13.642743       6.584762       7.995707       0.158893      36.648971 0.39010300E+03  0.89572427E+04                                 9.865875                            6.765936      -0.135167       1.973568                    0.999544      26.376202      75.792281       0.606182       0.440056      -1.045974      -0.044850       0.047732       0.036300       0.074884       0.008786      -0.026840       0.019757       0.000331       0.061950      -0.037862      -0.001869       0.039731             12.574611       8.895375      -4.606704      -1.446713      10.217443       1.754692      18.611015           0.002491
           85              C       7.380700       1.765853      15.854775       0.357564      30.606999 0.31294827E+03  0.68449889E+04                                 8.929890                            6.204091      -0.055412       2.021581                    0.999556      24.610358      70.507169       0.607143       0.461227      -1.027040      -0.078000      -0.049988      -0.006655       0.092882      -0.086080       0.013922       0.005475      -0.003872      -0.145918      -0.070533      -0.040103       0.110635             11.199854       8.390079       4.053446       1.621156       8.639537       1.241406      16.569945           0.001484
           86              C       8.445737       2.743907      15.523187       0.375543      28.512652 0.29968383E+03  0.64545396E+04                                 8.424011                            5.994150       0.179636       2.097866                    0.999680      23.885771      66.893803       0.632530       0.449597      -1.038380       0.043721       0.071444      -0.047898       0.096488      -0.096908       0.001857      -0.009963      -0.043845      -0.128213      -0.078629      -0.042585       0.121214             10.370245       8.279990       4.270734       1.477971       8.747630       1.802070      14.083115           0.002191
           87              C       2.967888       3.082986       0.386766       0.170870      34.621885 0.37264346E+03  0.84332334E+04                                 9.409921                            6.556878       0.030534       2.029970                    0.999303      25.735928      72.691531       0.625566       0.432645      -1.053630       0.024823       0.034182      -0.063968       0.076658      -0.023665       0.005558      -0.012287      -0.032150       0.113369      -0.047511       0.004305       0.043207             11.781927       8.307694       4.102437       0.482528       9.574840       1.172684      17.463246           0.000418
           88              C       3.611106       3.779581       1.417560      -0.175979      36.833700 0.45061595E+03  0.10743902E+05                                 9.682020                            7.115101       0.024382       1.975944                    0.999159      30.438848      89.602349       0.609767       0.421296      -1.055718      -0.015444       0.005339       0.018584       0.024747       0.003958       0.017456      -0.000850      -0.025652      -0.057443      -0.030535       0.007438       0.023097             11.564313       8.189678       3.282541       0.045561       9.220158       0.485376      17.283104           0.000820
           89              C       3.315133       3.479846       2.717454      -0.078964      32.056022 0.40896589E+03  0.94749882E+04                                 8.797883                            6.758580       0.227166       2.052666                    0.999816      28.563478      81.687000       0.631189       0.418847      -1.061976      -0.013765      -0.008948      -0.022633       0.027961       0.018642       0.015449       0.009589      -0.019821       0.005178      -0.025228      -0.004743       0.029971             10.204701       7.373913       2.863453      -0.472780       8.449972      -0.148633      14.790217          -0.000307
           90              C       2.386431       2.491870       3.054090      -0.078749      32.762374 0.42756652E+03  0.10050434E+05                                 9.024324                            6.969174       0.062401       2.001402                    0.999420      29.102511      84.759319       0.611695       0.425981      -1.053951       0.009052      -0.002219      -0.028610       0.030090       0.005178      -0.000129      -0.008702      -0.020622       0.019342      -0.014955      -0.001026       0.015981             10.475728       7.494924       3.336453       0.320880       9.135921       0.149182      14.796339           0.000675
           91              C       1.704760       1.825735       2.053408      -0.177961      39.228827 0.49411238E+03  0.12077670E+05                                10.204077                            7.534014      -0.186074       1.902732                    0.998663      31.337134      93.962672       0.581688       0.430783      -1.047931       0.013812       0.003361       0.016334       0.021654      -0.003810      -0.006523      -0.020609      -0.010736      -0.039440      -0.026769       0.003244       0.023524             12.164191       8.235175       3.743838       1.116344       9.791989       1.310379      18.465409           0.000459
           92              C       1.990245       2.118334       0.707388       0.160223      36.623545 0.38978809E+03  0.89482023E+04                                 9.861551                            6.763248      -0.136549       1.973277                    0.999533      26.364377      75.750561       0.606297       0.440061      -1.045971      -0.045020      -0.047204      -0.035567       0.074297      -0.008834       0.026066       0.020519       0.000985       0.065768      -0.037985      -0.002386       0.040371             12.568922       8.891439       4.604150       1.445439      10.212205       1.752824      18.603122           0.002475
           93              C      10.293818       7.151679      15.640331       0.357568      30.591482 0.31277434E+03  0.68401057E+04                                 8.926666                            6.202201      -0.004881       2.035173                    0.999254      24.602614      70.475111       0.607271       0.461203      -1.027073      -0.078485      -0.006706       0.050918       0.093795       0.014204       0.086238      -0.006001       0.070999       0.079885      -0.071160      -0.039712       0.110872             11.195405       8.386595       1.620585      -4.051271      16.563718      -1.241275       8.635902           0.001483
           94              C      11.358856       6.820091      14.662277       0.375514      28.545122 0.30005409E+03  0.64646918E+04                                 8.430742                            5.998154       0.181335       2.097894                    0.999706      23.901749      66.955997       0.632253       0.449642      -1.038325       0.042856      -0.048599      -0.069879       0.095297       0.002329       0.097601       0.009419       0.041362       0.125866      -0.079481      -0.041685       0.121166             10.379389       8.286671       1.480883      -4.274917      14.096488      -1.805504       8.755007           0.002214
           95              C      11.707263       9.089859      14.323205       0.169956      34.643730 0.37291671E+03  0.84408147E+04                                 9.412374                            6.558397       0.029005       2.029314                    0.999258      25.746779      72.723994       0.625632       0.432529      -1.053719       0.025842      -0.063725      -0.034549       0.076956       0.006199       0.023925       0.012495      -0.071970      -0.008393      -0.047417       0.004179       0.043239             11.785096       8.309369       0.483903      -4.103301      17.468753      -1.174806       9.577166           0.000427
           96              C      12.350480      10.120655      13.626609      -0.176628      36.875302 0.45125236E+03  0.10763417E+05                                 9.689390                            7.120215       0.019645       1.974564                    0.999129      30.463723      89.708503       0.609505       0.421306      -1.055657      -0.015545       0.018104      -0.005566       0.024503       0.017512      -0.004152       0.001278       0.017438       0.067283      -0.030978       0.007801       0.023177             11.573222       8.196638       0.045907      -3.285892      17.294719      -0.486111       9.228307           0.000839
           97              C      12.054505      11.420550      13.926344      -0.078083      32.055007 0.40897630E+03  0.94753353E+04                                 8.798485                            6.759801       0.225943       2.052350                    0.999813      28.560737      81.680905       0.630970       0.418987      -1.061882      -0.013509      -0.022224       0.008543       0.027375       0.015366      -0.018513      -0.009422      -0.012428       0.025954      -0.025000      -0.004636       0.029636             10.204954       7.374025      -0.474789      -2.862505      14.791216       0.151309       8.449622          -0.000306
           98              C      11.125801      11.757185      14.914319      -0.078246      32.710175 0.42674479E+03  0.10025342E+05                                 9.011431                            6.959920       0.057946       2.000421                    0.999418      29.074262      84.626350       0.612497       0.425669      -1.054245       0.009247      -0.028725       0.002588       0.030288       0.000263      -0.005472       0.008256      -0.021259       0.020301      -0.015614      -0.000109       0.015723             10.460069       7.483059       0.317338      -3.329091      14.776616      -0.145131       9.120532           0.000684
           99              C      10.444131      10.756503      15.580454      -0.178180      39.238550 0.49434086E+03  0.12084473E+05                                10.207952                            7.538474      -0.187821       1.902219                    0.998638      31.336119      93.959829       0.581210       0.431094      -1.047757       0.012694       0.016706      -0.003371       0.021250      -0.006994       0.003235       0.021485       0.015562       0.035591      -0.027909       0.003811       0.024098             12.168093       8.235270       1.117294      -3.741417      18.476422      -1.311447       9.792586           0.000449
          100              C      10.729619       9.410481      15.287856       0.161098      36.619815 0.38973475E+03  0.89475056E+04                                 9.864766                            6.765594      -0.137336       1.973008                    0.999551      26.362368      75.770084       0.605758       0.440427      -1.045657      -0.045260      -0.035609       0.047560       0.074688       0.026170       0.008210      -0.019625      -0.031299      -0.032769      -0.036964      -0.002661       0.039625             12.572723       8.894445       1.448537      -4.606004      18.607378      -1.756563      10.216345           0.002462
          101              C       4.467572       1.551410      10.468952       0.357721      30.589833 0.31275810E+03  0.68393330E+04                                 8.924738                            6.200913      -0.055487       2.021865                    0.999535      24.600682      70.456364       0.607529       0.461035      -1.027216      -0.078191       0.007071      -0.050492       0.093345      -0.014271      -0.086176      -0.005357       0.070337       0.077282      -0.070795      -0.039665       0.110459             11.193110       8.385143      -1.619976       4.050849      16.559526      -1.240702       8.634662           0.001481
          102              C       5.532611       1.882998      11.447006       0.373558      28.593705 0.30061940E+03  0.64800295E+04                                 8.440118                            6.003772       0.179654       2.097017                    0.999700      23.927247      67.047460       0.631951       0.449638      -1.038310       0.042180       0.047854       0.070420       0.095017      -0.001901      -0.098026       0.010183       0.041647       0.126927      -0.079970      -0.041845       0.121815             10.392112       8.296278      -1.483501       4.281082      14.114265      -1.808600       8.765794           0.002195
          103              C      11.707252      17.019429      11.786079       0.169850      34.650470 0.37300664E+03  0.84434168E+04                                 9.413886                            6.559349       0.029300       2.029344                    0.999276      25.750068      72.737352       0.625559       0.432550      -1.053699       0.025262       0.064704       0.034499       0.077556      -0.006170      -0.024141       0.012923      -0.073610      -0.007878      -0.048266       0.004123       0.044143             11.787153       8.308957      -0.482310       4.101993      17.475843      -1.172906       9.576658           0.000421
          104              C      12.350472      15.988633      12.482674      -0.174230      36.802079 0.45013628E+03  0.10729921E+05                                 9.679323                            7.113766       0.021412       1.975393                    0.999161      30.418131      89.539295       0.609491       0.421586      -1.055505      -0.015306      -0.017969       0.006062       0.024370      -0.017425       0.004596       0.001438       0.016314       0.068071      -0.030839       0.007282       0.023557             11.560744       8.186710      -0.046205       3.280020      17.278695      -0.485604       9.216826           0.000822
          105              C      12.054500      14.688738      12.182940      -0.079930      32.094448 0.40964561E+03  0.94946970E+04                                 8.805268                            6.764967       0.226976       2.052398                    0.999816      28.583980      81.763246       0.630782       0.418942      -1.061913      -0.013472       0.023343      -0.008341       0.028213      -0.015609       0.018699      -0.010013      -0.011758       0.025662      -0.024880      -0.005414       0.030294             10.213054       7.379502       0.475554       2.864752      14.803323       0.152242       8.456336          -0.000293
          106              C      11.125795      14.352103      11.194965      -0.077822      32.721664 0.42688036E+03  0.10029920E+05                                 9.014713                            6.961328       0.064124       2.002186                    0.999410      29.082578      84.672911       0.612358       0.425706      -1.054159       0.009668       0.027726      -0.002281       0.029452      -0.000170       0.005471       0.007789      -0.020747       0.019221      -0.015198       0.000128       0.015069             10.464702       7.484879      -0.317307       3.330024      14.786725      -0.144668       9.122500           0.000673
          107              C      10.444123      15.352785      10.528830      -0.177582      39.194249 0.49370398E+03  0.12063866E+05                                10.194577                            7.528434      -0.178193       1.905102                    0.998724      31.317153      93.854162       0.582254       0.430501      -1.048218       0.014461      -0.014803       0.004549       0.021188       0.007372      -0.003975       0.020904       0.013988       0.034561      -0.027250       0.003692       0.023558             12.151881       8.226193      -1.114752       3.737930      18.448959      -1.308533       9.780492           0.000436
          108              C      10.729607      16.698807      10.821428       0.158929      36.662799 0.39029413E+03  0.89626961E+04                                 9.868253                            6.767797      -0.133206       1.974066                    0.999533      26.382140      75.812939       0.606074       0.440082      -1.045963      -0.044432       0.036803      -0.046027       0.073805      -0.025960      -0.008787      -0.020229      -0.030654      -0.031518      -0.037547      -0.001738       0.039285             12.577490       8.896522      -1.447555       4.606992      18.617133      -1.755255      10.218817           0.002481
          109              N      10.356385      10.160517       8.404230      -0.317589      53.303083 0.61253293E+03  0.15506889E+05                                11.979539                            8.105854      -0.303657       1.899733                    0.998952      30.300074      87.003979       0.601467       0.402253      -1.086077      -0.035635       0.045836       0.021477       0.061903       0.019463      -0.027406       0.014211       0.004395       0.066819      -0.043785       0.005433       0.038352             15.473118      11.436232      -6.226414      -2.634531      13.363130       2.563316      21.619991          -0.010147
          110              N       8.352385      12.052223       7.773082      -0.371364      51.498660 0.58610524E+03  0.14592670E+05                                11.501855                            7.783767       0.052323       2.009332                    0.999466      29.955614      83.745317       0.634617       0.387646      -1.102362       0.085732      -0.009070       0.052084       0.100722       0.041121      -0.011135       0.000607      -0.087581       0.157223      -0.087078       0.033246       0.053832             14.849700      10.823059      -5.681878      -0.099925      12.410355       0.472653      21.315687           0.021772
          111              N      16.182623      15.948778       0.298864      -0.317797      53.379248 0.61346847E+03  0.15538032E+05                                11.994145                            8.114550      -0.298787       1.900819                    0.998962      30.326606      87.129131       0.600806       0.402502      -1.085802      -0.035208      -0.045044      -0.021236       0.060989      -0.020163       0.027280       0.014585       0.004080       0.067616      -0.044564       0.006181       0.038383             15.493353      11.451762       6.236599       2.637660      13.381682       2.565755      21.646616          -0.010075
          112              N      14.178629      14.057072       0.930013      -0.372165      51.539473 0.58665107E+03  0.14609874E+05                                11.508339                            7.787827       0.049851       2.008311                    0.999456      29.969409      83.798265       0.634389       0.387689      -1.102315       0.085916       0.008500      -0.052738       0.101169      -0.041738       0.011023       0.000966      -0.087203       0.157328      -0.087382       0.033615       0.053767             14.858677      10.830743       5.687355       0.098242      12.419804       0.470654      21.325485           0.021779
          113              N      13.269507       9.001963       1.457420      -0.318327      53.347023 0.61312387E+03  0.15525566E+05                                11.985313                            8.109151      -0.297806       1.901403                    0.998950      30.316124      87.060008       0.601413       0.402192      -1.086120      -0.035812      -0.021236       0.045913       0.061979       0.028291       0.019699      -0.014720      -0.031558      -0.039560      -0.044768       0.005610       0.039159             15.481015      11.442088       2.636318      -6.230099      21.630872      -2.564921      13.370085          -0.010154
          114              N      11.265511       9.633111       3.349125      -0.370641      51.440012 0.58531685E+03  0.14567795E+05                                11.493047                            7.778340       0.055222       2.010563                    0.999473      29.933796      83.662819       0.634877       0.387627      -1.102401       0.086143      -0.052282      -0.008172       0.101098       0.011107       0.041321      -0.000858      -0.122765       0.050073      -0.087112       0.032743       0.054368             14.837537      10.813830       0.101352      -5.675584      21.300170      -0.474178      12.398610           0.021824
          115              N      19.095751      17.107332       7.245674      -0.316911      53.262057 0.61204688E+03  0.15490291E+05                                11.969514                            8.099939      -0.297363       1.901693                    0.998937      30.287755      86.934212       0.602034       0.401985      -1.086343      -0.035103       0.022147      -0.045428       0.061534      -0.027832      -0.020041      -0.014650      -0.030915      -0.039851      -0.044676       0.006055       0.038621             15.458796      11.425263      -2.630999       6.218983      21.601410      -2.559399      13.349713          -0.010066
          116              N      17.091753      16.476184       5.353970      -0.370960      51.459830 0.58554637E+03  0.14575513E+05                                11.497586                            7.780839       0.050814       2.009224                    0.999464      29.941100      83.699814       0.634630       0.387724      -1.102289       0.086717       0.052303       0.009140       0.101680      -0.011938      -0.041398      -0.000946      -0.122972       0.052254      -0.087594       0.033278       0.054317             14.844142      10.819101      -0.100089       5.679310      21.307674      -0.472647      12.405650           0.021737
          117              N      12.948603       7.245675       9.001959      -0.317588      53.303019 0.61253251E+03  0.15506873E+05                                11.979522                            8.105846      -0.303654       1.899734                    0.998952      30.300056      87.003855       0.601467       0.402253      -1.086077       0.035637      -0.045837      -0.021477       0.061906       0.019465      -0.027405       0.014211       0.004394       0.066818      -0.043786       0.005435       0.038351             15.473089      11.436220      -6.226409      -2.634522      13.363115       2.563309      21.619932          -0.010145
          118              N      14.952603       5.353969       9.633107      -0.371361      51.498640 0.58610464E+03  0.14592651E+05                                11.501850                            7.783762       0.052315       2.009330                    0.999466      29.955599      83.745255       0.634617       0.387646      -1.102362      -0.085733       0.009070      -0.052085       0.100724       0.041120      -0.011137       0.000607      -0.087582       0.157222      -0.087077       0.033245       0.053832             14.849700      10.823059      -5.681881      -0.099917      12.410358       0.472643      21.315684           0.021774
          119              N       7.122365       1.457414      17.107325      -0.317797      53.379354 0.61346949E+03  0.15538065E+05                                11.994160                            8.114556      -0.298789       1.900818                    0.998962      30.326642      87.129268       0.600806       0.402502      -1.085802       0.035209       0.045044       0.021237       0.060989      -0.020163       0.027280       0.014585       0.004081       0.067616      -0.044563       0.006181       0.038382             15.493376      11.451761       6.236597       2.637676      13.381694       2.565770      21.646675          -0.010075
          120              N       9.126359       3.349120      16.476176      -0.372160      51.538335 0.58663761E+03  0.14609439E+05                                11.508139                            7.787713       0.049900       2.008331                    0.999456      29.969062      83.796714       0.634397       0.387687      -1.102318      -0.085912      -0.008502       0.052737       0.101165      -0.041739       0.011019       0.000968      -0.087193       0.157327      -0.087379       0.033614       0.053765             14.858394      10.830539       5.687221       0.098257      12.419556       0.470662      21.325088           0.021782
          121              N      10.035481       8.404229      15.948769      -0.318325      53.346893 0.61312237E+03  0.15525518E+05                                11.985296                            8.109142      -0.297803       1.901405                    0.998950      30.316079      87.059845       0.601414       0.402192      -1.086120       0.035812       0.021235      -0.045912       0.061978       0.028292       0.019698      -0.014720      -0.031558      -0.039562      -0.044768       0.005609       0.039160             15.480991      11.442073       2.636312      -6.230089      21.630836      -2.564914      13.370063          -0.010155
          122              N      12.039477       7.773081      14.057064      -0.370638      51.440156 0.58531869E+03  0.14567855E+05                                11.493070                            7.778352       0.055203       2.010557                    0.999473      29.933852      83.663063       0.634876       0.387627      -1.102401      -0.086145       0.052282       0.008171       0.101100       0.011109       0.041318      -0.000856      -0.122769       0.050079      -0.087113       0.032742       0.054370             14.837567      10.813862       0.101331      -5.675605      21.300201      -0.474157      12.398638           0.021825
          123              N       4.209237       0.298860      10.160515      -0.316911      53.262169 0.61204846E+03  0.15490340E+05                                11.969525                            8.099946      -0.297366       1.901692                    0.998938      30.287802      86.934362       0.602034       0.401985      -1.086343       0.035103      -0.022146       0.045430       0.061535      -0.027832      -0.020041      -0.014650      -0.030916      -0.039851      -0.044677       0.006055       0.038621             15.458811      11.425284      -2.630992       6.219000      21.601413      -2.559392      13.349735          -0.010062
          124              N       6.213235       0.930008      12.052219      -0.370966      51.460775 0.58555761E+03  0.14575873E+05                                11.497745                            7.780930       0.050787       2.009212                    0.999464      29.941393      83.701064       0.634624       0.387726      -1.102287      -0.086718      -0.052303      -0.009140       0.101682      -0.011939      -0.041398      -0.000945      -0.122974       0.052261      -0.087597       0.033279       0.054317             14.844367      10.819252      -0.100097       5.679405      21.308015      -0.472665      12.405835           0.021740
          125             Cl      13.332783      10.234841       8.833989      -0.421849     119.564008 0.37813184E+04  0.14295615E+06                                16.483060                           16.783952       1.373319       2.072656                    0.999944      74.205492     218.257344       0.579923       0.279368      -1.255756       0.159846       0.160123      -0.008354       0.226407       0.190423       0.027483       0.009780       0.021934      -0.447835      -0.154568      -0.112523       0.267091             15.999098      17.798569       2.329512      -0.252964      18.136491       0.255710      12.062233          -0.027143
          126             Cl      13.332780      15.874447      17.275294      -0.422076     119.596976 0.37827906E+04  0.14302598E+06                                16.486291                           16.787463       1.371248       2.072075                    0.999946      74.214653     218.296393       0.579848       0.279376      -1.255745       0.159815      -0.160519       0.008528       0.226672      -0.189776      -0.027289       0.009633       0.021712      -0.446959      -0.154221      -0.112045       0.266266             16.002188      17.802647      -2.330123       0.252574      18.140578       0.255223      12.063339          -0.026941
          127             Cl       4.593406       8.572204       1.531745      -0.422021     119.560086 0.37812224E+04  0.14295075E+06                                16.482286                           16.783389       1.375574       2.073150                    0.999946      74.207736     218.258276       0.579954       0.279356      -1.255777       0.159772       0.008532       0.160664       0.226744      -0.027492       0.190154      -0.009726       0.235090       0.190254      -0.154539      -0.112284       0.266823             15.998299      17.797405       0.252462       2.327867      12.061495      -0.254920      18.135995          -0.026993
          128             Cl       4.593419       0.130892       7.171350      -0.421873     119.594787 0.37825932E+04  0.14301740E+06                                16.486416                           16.787179       1.371176       2.072014                    0.999947      74.211163     218.289007       0.579842       0.279381      -1.255733       0.159651      -0.008305      -0.160079       0.226237       0.027388      -0.190777      -0.009453       0.235314       0.190924      -0.154829      -0.112683       0.267512             16.002178      17.801913      -0.252808      -2.331996      12.064602      -0.255401      18.140019          -0.027117
          129             Cl       9.972205       7.171351       8.572200      -0.421851     119.564477 0.37813386E+04  0.14295712E+06                                16.483118                           16.784011       1.373316       2.072655                    0.999944      74.205523     218.257656       0.579921       0.279368      -1.255756      -0.159845      -0.160125       0.008355       0.226407       0.190421       0.027481       0.009780       0.021926      -0.447832      -0.154566      -0.112523       0.267088             15.999155      17.798631       2.329526      -0.252967      18.136565       0.255709      12.062269          -0.027144
          130             Cl       9.972208       1.531745       0.130895      -0.422067     119.594849 0.37826984E+04  0.14302157E+06                                16.486033                           16.787202       1.371261       2.072078                    0.999946      74.214456     218.294836       0.579856       0.279374      -1.255748      -0.159816       0.160517      -0.008527       0.226670      -0.189778      -0.027286       0.009632       0.021712      -0.446962      -0.154222      -0.112046       0.266268             16.001938      17.802356      -2.330079       0.252568      18.140296       0.255222      12.063164          -0.026962
          131             Cl      18.711582       8.833988      15.874444      -0.422019     119.559943 0.37812161E+04  0.14295045E+06                                16.482269                           16.783371       1.375579       2.073151                    0.999946      74.207714     218.258144       0.579954       0.279356      -1.255777      -0.159772      -0.008534      -0.160664       0.226744      -0.027493       0.190154      -0.009728       0.235090       0.190251      -0.154538      -0.112285       0.266823             15.998282      17.797388       0.252469       2.327868      12.061486      -0.254913      18.135973          -0.026990
          132             Cl      18.711569      17.275300      10.234839      -0.421878     119.595630 0.37826299E+04  0.14301916E+06                                16.486521                           16.787285       1.371173       2.072013                    0.999947      74.211217     218.289565       0.579839       0.279382      -1.255731      -0.159654       0.008306       0.160078       0.226237       0.027388      -0.190775      -0.009452       0.235308       0.190934      -0.154828      -0.112681       0.267509             16.002279      17.802042      -0.252810      -2.332011      12.064673      -0.255404      18.140123          -0.027098
          133              O      10.715048       9.923794       6.165794      -0.477238      41.742874 0.56551284E+03  0.13818700E+05                                 9.764377                            7.460869       0.176361       2.095364                    0.998609      27.881947      74.791443       0.679069       0.369120      -1.126918      -0.004686       0.043224       0.039627       0.058826       0.010132      -0.051107       0.043561       0.015632       0.139282      -0.071679      -0.013521       0.085200             12.077093       8.706042      -3.254449      -4.398985       8.642990       3.941335      18.882247           0.072303
          134              O       8.795762      11.649967       5.581120      -0.498809      35.706241 0.50321210E+03  0.11929043E+05                                 8.687253                            6.939704       0.267517       2.116639                    0.999368      27.760871      73.072204       0.719929       0.358891      -1.136164       0.035303       0.017761       0.053122       0.066210       0.033466       0.005848      -0.004004      -0.046113       0.226411      -0.078696       0.002895       0.075801             10.034848       7.261744      -2.411463      -0.716306       7.532242       1.274973      15.310559           0.025524
          135              O      16.541288      16.185501       2.537300      -0.476977      41.762909 0.56577594E+03  0.13827078E+05                                 9.768475                            7.463347       0.179861       2.096282                    0.998557      27.885137      74.811296       0.678838       0.369194      -1.126834      -0.004980      -0.043571      -0.039767       0.059200      -0.009670       0.051226       0.043512       0.015785       0.138248      -0.071329      -0.013833       0.085162             12.082657       8.709562       3.255658       4.401384       8.645626       3.942611      18.892782           0.072170
          136              O      14.622007      14.459328       3.121974      -0.498852      35.722661 0.50350067E+03  0.11937731E+05                                 8.690514                            6.942200       0.270364       2.117371                    0.999350      27.765525      73.092856       0.719712       0.358943      -1.136109       0.035819      -0.017759      -0.053719       0.066964      -0.033567      -0.006700      -0.004130      -0.045710       0.227543      -0.078931       0.002681       0.076250             10.038689       7.264758       2.412944       0.716193       7.535261       1.274965      15.316048           0.025499
          137              O      13.628168      11.240401       1.220696      -0.477259      41.779288 0.56605463E+03  0.13835670E+05                                 9.771141                            7.465364       0.179703       2.096195                    0.998542      27.891478      74.834494       0.678718       0.369211      -1.126814      -0.005266      -0.039367       0.043451       0.058868       0.051370       0.010011      -0.043934      -0.061951      -0.093651      -0.072012      -0.013696       0.085708             12.086242       8.712079       4.403165      -3.256930      18.898260      -3.944655       8.648388           0.072153
          138              O      11.708885      11.825074       2.946868      -0.498964      35.743841 0.50384064E+03  0.11948227E+05                                 8.695337                            6.945737       0.266096       2.116050                    0.999347      27.768964      73.117725       0.719318       0.359066      -1.135972       0.035581      -0.053207       0.018201       0.066545      -0.006469       0.033303       0.003541      -0.136667      -0.044707      -0.078712       0.002575       0.076137             10.044670       7.269201       0.717508      -2.415161      15.324711      -1.276873       7.540097           0.025472
          139              O       7.801917      14.868894       7.482398      -0.476868      41.765291 0.56583664E+03  0.13829066E+05                                 9.769397                            7.464359       0.179357       2.096335                    0.998627      27.884555      74.813466       0.678702       0.369254      -1.126777      -0.005261       0.039487      -0.043200       0.058763      -0.051174      -0.010177      -0.043351      -0.062612      -0.095476      -0.071779      -0.013883       0.085661             12.083834       8.710775      -4.401844       3.256750      18.893119      -3.943750       8.647607           0.072411
          140              O      17.535134      14.284221       5.756227      -0.497629      35.680509 0.50275350E+03  0.11915755E+05                                 8.684600                            6.937720       0.264721       2.116001                    0.999350      27.744578      73.027928       0.719830       0.359013      -1.136039       0.035432       0.054710      -0.017615       0.067519       0.005939      -0.033132       0.003643      -0.137826      -0.045029      -0.078967       0.002235       0.076732             10.031654       7.259447      -0.715421       2.410382      15.305609      -1.273973       7.529905           0.025499
          141              O      12.589940       7.482398      11.240395      -0.477234      41.742456 0.56550662E+03  0.13818504E+05                                 9.764294                            7.460813       0.176372       2.095371                    0.998609      27.881849      74.790955       0.679074       0.369119      -1.126919       0.004686      -0.043223      -0.039624       0.058824       0.010136      -0.051112       0.043564       0.015630       0.139276      -0.071687      -0.013516       0.085203             12.076979       8.705967      -3.254417      -4.398935       8.642921       3.941299      18.882049           0.072305
          142              O      14.509226       5.756225      11.825069      -0.498805      35.706220 0.50321151E+03  0.11929025E+05                                 8.687248                            6.939699       0.267501       2.116635                    0.999368      27.760856      73.072147       0.719929       0.358890      -1.136164      -0.035306      -0.017759      -0.053121       0.066210       0.033469       0.005849      -0.004005      -0.046116       0.226406      -0.078699       0.002899       0.075800             10.034845       7.261743      -2.411467      -0.716313       7.532247       1.274984      15.310545           0.025532
          143              O       6.763700       1.220691      14.868889      -0.476973      41.763096 0.56577883E+03  0.13827166E+05                                 9.768501                            7.463364       0.179855       2.096279                    0.998557      27.885214      74.811551       0.678837       0.369193      -1.126834       0.004981       0.043570       0.039765       0.059199      -0.009672       0.051229       0.043514       0.015784       0.138246      -0.071333      -0.013832       0.085165             12.082693       8.709581       3.255665       4.401400       8.645645       3.942618      18.892855           0.072176
          144              O       8.682981       2.946864      14.284215      -0.498853      35.722840 0.50350392E+03  0.11937830E+05                                 8.690551                            6.942231       0.270355       2.117367                    0.999350      27.765580      73.093112       0.719709       0.358944      -1.136109      -0.035816       0.017758       0.053720       0.066963      -0.033566      -0.006699      -0.004131      -0.045702       0.227528      -0.078926       0.002681       0.076245             10.038730       7.264796       2.412964       0.716194       7.535301       1.274966      15.316092           0.025503
          145              O       9.676820       6.165791      16.185493      -0.477261      41.779159 0.56605240E+03  0.13835603E+05                                 9.771130                            7.465355       0.179703       2.096194                    0.998542      27.891411      74.834310       0.678717       0.369212      -1.126814       0.005266       0.039371      -0.043452       0.058871       0.051364       0.010006      -0.043929      -0.061953      -0.093658      -0.072003      -0.013701       0.085704             12.086227       8.712071       4.403162      -3.256925      18.898233      -3.944650       8.648377           0.072158
          146              O      11.596103       5.581118      14.459321      -0.498962      35.743026 0.50382744E+03  0.11947828E+05                                 8.695183                            6.945628       0.266136       2.116066                    0.999347      27.768724      73.116682       0.719327       0.359065      -1.135974      -0.035580       0.053205      -0.018203       0.066544      -0.006469       0.033301       0.003538      -0.136677      -0.044707      -0.078714       0.002572       0.076142             10.044479       7.269062       0.717474      -2.415090      15.324429      -1.276824       7.539947           0.025479
          147              O      15.503071       2.537298       9.923791      -0.476865      41.765067 0.56583316E+03  0.13828959E+05                                 9.769359                            7.464334       0.179355       2.096337                    0.998627      27.884479      74.813178       0.678703       0.369254      -1.126777       0.005260      -0.039486       0.043199       0.058761      -0.051176      -0.010179      -0.043352      -0.062610      -0.095475      -0.071782      -0.013881       0.085662             12.083785       8.710744      -4.401825       3.256737      18.893035      -3.943736       8.647576           0.072413
          148              O       5.769854       3.121971      11.649962      -0.497627      35.680989 0.50276079E+03  0.11915976E+05                                 8.684691                            6.937780       0.264695       2.115992                    0.999350      27.744705      73.028500       0.719825       0.359014      -1.136038      -0.035434      -0.054709       0.017614       0.067520       0.005940      -0.033134       0.003644      -0.137828      -0.045026      -0.078969       0.002236       0.076732             10.031773       7.259523      -0.715448       2.410417      15.305811      -1.274009       7.529985           0.025499

******************************************************
Auxiliary information for the entire system
The total spin magnetic moment of the unit cell is   4.082745
The total net atomic charge of the unit cell is   -0.000004
Accuracy of reproducing the electrostatic potential in the unit cell:
  The inner radius (bohr) =    5.0000
  The outer radius (bohr) =   12.0000
  Valid grid points have density less than (e/(bohr^3)) =    0.0001
  The number of valid grid points were=       296140
  The rms potential error without charges in kcal/mol is=      4.58217
  The rms potential error with partial charges in kcal/mol is=      1.75148
  The RRMSE value at monopole order=      0.38224
  The rms potential error with partial charges and cloud penetration in kcal/mol is=      1.74359
  The RRMSE value at monopole order with cloud penetration is=      0.38052
  The rms potential error with partial charges and atomic dipoles in kcal/mol is=      0.39258
  The RRMSE value at dipole order=      0.08568
  The rms potential error with partial charges, atomic dipoles and cloud penetration in kcal/mol is=      0.37552
  The RRMSE value at dipole order with cloud penetration=      0.08195

******************************************************
The electron densities and ab initio electrostatic potential were computed in VASP using the PBE functional and
projector augmented wave method. See the main text of the journal article for a description of computational details.
The atomic charges, dipoles, and quadrupoles were computed with the DDEC6 method as described in
(a) T. A. Manz and N. Gabaldon Limas, RSC Adv. 6 (2016) 47771-47801 DOI: 10.1039/c6ra04656h
(b) N. Gabaldon Limas and T. A. Manz, RSC Adv. 8 (2018) 2678-2707 DOI: 10.1039/c7ra11829e.
For each atom in the material, the electron cloud parameters were fit to the spherically averaged atom-in-material
electron density using radial positions for which this density was between 10^-4 and 10^-2 electrons per cubic bohr.
The polarizabilities, dispersion coefficients, and quantum Drude oscillator (QDO) parameters were fit using the MCLF method.
The magnetic structure of the system was optimized in VASP from the default ferromagnetic initial guess using spin polarization.
The atomic spin moments (ASMs) were computed on this optimized magnetic structure using the DDEC6 partition as inputs
to the method of T. A. Manz and D. S. Sholl, J. Chem. Theory Comput. 7 (2011) 4146-4164 DOI: 10.1021/ct200539n.
The RMSE and RRMSE were computed using a uniform grid with Ewald summation.
