# Supplementary material for: A collection of forcefield precursors for metal–organic frameworks
Source: RSC Adv. 2019 Nov 13;9(63):36492–507. doi: 10.1039/c9ra07327b (PMC9075174; doi:10.1039/c9ra07327b)
Supplement: RA-009-C9RA07327B-s5933 [file RA-009-C9RA07327B-s5933.xyz]

  360
jmolscript: load "" {1 1 1} spacegroup "x,y,z" unitcell [{     16.654000     0.000000     0.000000 }, {     -2.936225    16.945495     0.000000 }, {      0.000000     0.000000    20.426000 }]
Co     8.197537     4.386002     6.860072     1.171003
Co     9.357931     7.573450     7.687121     0.898945
Co     6.648914     1.101627     7.299231     0.966290
Co    15.315350     4.086745    17.073072     1.171024
Co    14.154957     0.899297    17.900121     0.898971
Co     0.209974     7.371121    17.512231     0.966096
Co     5.520238    12.559493    13.565928     1.171079
Co     4.359844     9.372045    12.738879     0.899043
Co     7.068861    15.843868    13.126769     0.966393
Co    -1.597575    12.858750     3.352928     1.170981
Co    -0.437182    16.046198     2.525879     0.898936
Co    13.507801     9.574374     2.913769     0.966225
H      7.882842     3.755122    10.137424     0.121083
H      7.367788     2.806174    12.192279     0.124578
H      6.617572     6.463012    13.677250     0.121741
H      7.072571     7.393319    11.597883     0.125920
H      8.937524     5.549650    15.476780     0.119277
H     11.136870     5.178543    16.101816     0.116327
H     10.591945     1.230243    15.864874     0.114073
H      8.393774     1.594571    15.168348     0.122658
H      7.927074     4.066919     3.059815     0.121605
H      7.838927     4.200788     0.796614     0.125460
H      6.467217     0.477863     0.637291     0.116021
H      6.467593     0.379579     2.943387     0.115944
H      5.944043     5.102289    19.194312     0.125570
H      3.846172     5.983454    18.832772     0.120257
H      2.360640     2.350340    18.197523     0.121830
H      4.433232     1.442062    18.540680     0.118278
H      7.219184     9.584372     4.530487     0.119076
H      6.229084    10.377421     2.596145     0.122327
H      5.310064     6.627383     1.509481     0.119617
H      6.269402     5.829250     3.427483     0.118191
H      3.502885    11.367038     1.286838     0.132781
H      1.255430    11.689002     1.852638     0.122024
H      0.452391     7.884739     0.886488     0.119046
H      2.657330     7.567858     0.238984     0.122704
H     15.630045     4.717626    20.350424     0.121085
H     -0.508900     5.666574     1.979279     0.124580
H      0.241315     2.009736     3.464250     0.121743
H     -0.213684     1.079428     1.384883     0.125922
H     14.575364     2.923098     5.263780     0.119276
H     12.376017     3.294204     5.888816     0.116327
H     12.920942     7.242505     5.651874     0.114071
H     15.119114     6.878176     4.955348     0.122658
H     15.585813     4.405829    13.272815     0.121604
H     15.673960     4.271959    11.009614     0.125459
H      0.391671     7.994885    10.850291     0.116018
H      0.391295     8.093168    13.156387     0.115943
H      0.914845     3.370459     8.981312     0.125571
H      3.012716     2.489293     8.619772     0.120256
H      4.498247     6.122407     7.984523     0.121830
H      2.425655     7.030686     8.327680     0.118277
H     13.357479    15.833871    14.743487     0.119076
H     -2.306421    15.040821    12.809145     0.122328
H      1.548824     1.845364    11.722481     0.119618
H      0.589485     2.643497    13.640483     0.118192
H      0.419778    14.051204    11.499838     0.132781
H      2.667233    13.729240    12.065638     0.122024
H      6.406496     0.588009    11.099488     0.119047
H      4.201557     0.904889    10.451984     0.122703
H      5.834933    13.190373    10.288576     0.121083
H      6.349987    14.139321     8.233721     0.124578
H      7.100203    10.482483     6.748750     0.121740
H      6.645204     9.552176     8.828117     0.125919
H      4.780251    11.395845     4.949220     0.119276
H      2.580905    11.766952     4.324184     0.116327
H      3.125830    15.715252     4.561126     0.114075
H      5.324001    15.350924     5.257652     0.122659
H      5.790701    12.878576    17.366185     0.121606
H      5.878848    12.744707    19.629386     0.125459
H      7.250558    16.467632    19.788709     0.116018
H      7.250182    16.565916    17.482613     0.115943
H      7.773732    11.843206     1.231688     0.125571
H      9.871603    10.962041     1.593228     0.120258
H     11.357135    14.595155     2.228477     0.121828
H      9.284543    15.503433     1.885320     0.118277
H      6.498591     7.361123    15.895513     0.119075
H      7.488691     6.568074    17.829855     0.122327
H      8.407711    10.318112    18.916519     0.119618
H      7.448373    11.116245    16.998517     0.118192
H     10.214890     5.578457    19.139162     0.132780
H     12.462345     5.256493    18.573362     0.122023
H     13.265384     9.060756    19.539512     0.119045
H     11.060445     9.377637    20.187016     0.122704
H     -1.912270    12.227869     0.075576     0.121083
H     14.226675    11.278921    18.446721     0.124578
H     13.476460    14.935759    16.961750     0.121740
H     -2.722541    15.866067    19.041117     0.125919
H     -0.857589    14.022397    15.162220     0.119277
H      1.341758    13.651291    14.537184     0.116327
H      0.796833     9.702990    14.774126     0.114072
H     -1.401339    10.067319    15.470652     0.122658
H     -1.868038    12.539666     7.153185     0.121605
H     -1.956185    12.673536     9.416386     0.125459
H     13.326104     8.950610     9.575709     0.116019
H     13.326480     8.852327     7.269613     0.115944
H     12.802930    13.575036    11.444688     0.125569
H     10.705059    14.456202    11.806228     0.120259
H      9.219528    10.823088    12.441477     0.121830
H     11.292120     9.914809    12.098320     0.118277
H      0.360296     1.111624     5.682513     0.119075
H     16.024196     1.904674     7.616855     0.122329
H     12.168951    15.100131     8.703519     0.119619
H     13.128290    14.301998     6.785517     0.118192
H     13.297997     2.894291     8.926162     0.132780
H     11.050542     3.216255     8.360362     0.122022
H      7.311279    16.357486     9.326512     0.119046
H      9.516218    16.040606     9.974016     0.122706
C      8.044109     6.303724     9.420471     0.612225
C      7.572993     5.668268    10.666457    -0.019258
C      7.636744     4.300767    10.850291    -0.078079
C      7.341289     3.728009    12.084022    -0.100254
C      7.010692     4.549865    13.144131    -0.052749
C      6.883068     5.920756    12.968467    -0.107308
C      7.161474     6.476568    11.724524    -0.083767
C      8.454244     3.590750    15.303159    -0.053347
C      9.267428     4.683735    15.554399    -0.097633
C     10.581392     4.453276    15.928195    -0.081114
C     11.086686     3.180669    16.052793    -0.015200
C     10.263706     2.096158    15.781128    -0.103169
C      8.941512     2.316449    15.380778    -0.092653
C     12.527412     2.929876    16.459271     0.618992
C      7.322720     2.172412     4.744960     0.634592
C      7.254246     2.192747     3.241606    -0.009919
C      7.627870     3.333179     2.571633    -0.086941
C      7.573220     3.417906     1.221475    -0.094848
C      7.125643     2.348646     0.475926    -0.059339
C      6.747514     1.214992     1.129558    -0.100504
C      6.776500     1.143821     2.512398    -0.093990
C      5.419816     3.158640    18.906306    -0.067580
C      5.230182     4.541393    18.992095    -0.082423
C      3.970635     5.063314    18.771494    -0.088032
C      2.904847     4.265181    18.469189    -0.015984
C      3.082631     2.902763    18.393613    -0.091294
C      4.321798     2.363897    18.601958    -0.094773
C      1.543923     4.881997    18.136245     0.629369
C      7.513168     7.089995     5.425146     0.620959
C      6.844251     7.615305     4.193458    -0.018740
C      6.835655     8.991280     3.927920    -0.091927
C      6.250784     9.464059     2.767723    -0.083867
C      5.697434     8.572726     1.854681    -0.062356
C      5.697511     7.217086     2.114091    -0.088548
C      6.265728     6.744307     3.262032    -0.081559
C      3.295084     9.423390     0.745549    -0.059915
C      2.892453    10.670578     1.211262    -0.098732
C      1.551150    10.856979     1.560546    -0.078360
C      0.662637     9.804663     1.472715    -0.016488
C      1.066741     8.577810     0.970235    -0.098103
C      2.382866     8.382936     0.592354    -0.101286
C     -0.759096     9.984286     1.940470     0.613868
C     15.468779     2.169023    19.633471     0.612232
C     15.939895     2.804479     0.453457    -0.019261
C     15.876143     4.171981     0.637291    -0.078074
C     -0.482401     4.744739     1.871022    -0.100247
C     -0.151804     3.922882     2.931131    -0.052746
C     -0.024180     2.551992     2.755467    -0.107311
C     -0.302587     1.996179     1.511524    -0.083771
C     15.058644     4.881997     5.090159    -0.053345
C     14.245459     3.789013     5.341399    -0.097637
C     12.931496     4.019471     5.715195    -0.081114
C     12.426202     5.292078     5.839793    -0.015202
C     13.249181     6.376590     5.568128    -0.103166
C     14.571375     6.156298     5.167778    -0.092649
C     10.985475     5.542871     6.246271     0.618993
C     -0.463833     6.300335    14.957960     0.634592
C     -0.395359     6.280000    13.454606    -0.009919
C     -0.768983     5.139569    12.784633    -0.086942
C     -0.714332     5.054841    11.434475    -0.094853
C     -0.266756     6.124102    10.688926    -0.059332
C      0.111374     7.257756    11.342558    -0.100494
C      0.082387     7.328927    12.725398    -0.093985
C      1.439072     5.314107     8.693306    -0.067578
C      1.628706     3.931355     8.779095    -0.082431
C      2.888252     3.409434     8.558494    -0.088038
C      3.954040     4.207566     8.256189    -0.015986
C      3.776257     5.569984     8.180613    -0.091290
C      2.537089     6.108851     8.388958    -0.094768
C      5.314965     3.590750     7.923245     0.629372
C     15.999719     1.382752    15.638146     0.620965
C      0.014636     0.857442    14.406458    -0.018746
C     13.741007    16.426963    14.140920    -0.091927
C     -2.328121    15.954184    12.980723    -0.083866
C     -1.774771    16.845517    12.067681    -0.062353
C      1.161377     1.255661    12.327091    -0.088545
C      0.593159     1.728440    13.475032    -0.081558
C      0.627579    15.994853    10.958549    -0.059917
C      1.030210    14.747664    11.424262    -0.098732
C      2.371512    14.561264    11.773546    -0.078355
C      3.260025    15.613579    11.685715    -0.016484
C      2.855921    16.840433    11.183235    -0.098105
C      4.476022     0.089811    10.805354    -0.101290
C      4.681758    15.433957    12.153470     0.613869
C      5.673666    10.641771    11.005529     0.612239
C      6.144782    11.277227     9.759543    -0.019256
C      6.081031    12.644728     9.575709    -0.078071
C      6.376486    13.217486     8.341978    -0.100253
C      6.707083    12.395630     7.281869    -0.052745
C      6.834707    11.024739     7.457533    -0.107313
C      6.556301    10.468927     8.701476    -0.083768
C      5.263531    13.354745     5.122841    -0.053349
C      4.450347    12.261760     4.871601    -0.097634
C      3.136383    12.492219     4.497805    -0.081120
C      2.631089    13.764826     4.373207    -0.015195
C      3.454069    14.849337     4.644872    -0.103171
C      4.776263    14.629046     5.045222    -0.092655
C      1.190363    14.015619     3.966729     0.618993
C      6.395055    14.773083    15.681040     0.634590
C      6.463529    14.752748    17.184394    -0.009914
C      6.089905    13.612316    17.854367    -0.086942
C      6.144555    13.527589    19.204525    -0.094852
C      6.592132    14.596849    19.950074    -0.059339
C      6.970261    15.730503    19.296442    -0.100502
C      6.941275    15.801674    17.913602    -0.093989
C      8.297959    13.786855     1.519694    -0.067574
C      8.487593    12.404102     1.433905    -0.082424
C      9.747140    11.882181     1.654506    -0.088033
C     10.812928    12.680314     1.956811    -0.015987
C     10.635144    14.042732     2.032387    -0.091294
C      9.395977    14.581598     1.824042    -0.094769
C     12.173852    12.063498     2.289755     0.629368
C      6.204607     9.855500    15.000854     0.620972
C      6.873524     9.330190    16.232542    -0.018744
C      6.882120     7.954215    16.498080    -0.091924
C      7.466991     7.481436    17.658277    -0.083868
C      8.020341     8.372769    18.571319    -0.062354
C      8.020264     9.728409    18.311909    -0.088547
C      7.452047    10.201188    17.163968    -0.081557
C     10.422691     7.522105    19.680451    -0.059912
C     10.825322     6.274917    19.214738    -0.098732
C     12.166625     6.088516    18.865454    -0.078358
C     13.055138     7.140832    18.953285    -0.016488
C     12.651034     8.367685    19.455765    -0.098104
C     11.334909     8.562559    19.833646    -0.101286
C     14.476871     6.961209    18.485530     0.613871
C     -1.751004    14.776472     0.792529     0.612244
C     -2.222120    14.141016    19.972543    -0.019265
C     -2.158368    12.773514    19.788709    -0.078071
C     14.200176    12.200756    18.554978    -0.100250
C     13.869579    13.022613    17.494869    -0.052733
C     13.741955    14.393503    17.670533    -0.107310
C     14.020362    14.949316    18.914476    -0.083764
C     -1.340869    12.063498    15.335841    -0.053353
C     -0.527684    13.156482    15.084601    -0.097641
C      0.786279    12.926024    14.710805    -0.081118
C      1.291573    11.653417    14.586207    -0.015192
C      0.468594    10.568905    14.857872    -0.103166
C     -0.853600    10.789197    15.258222    -0.092653
C      2.732300    11.402624    14.179729     0.618988
C     14.181608    10.645160     5.468040     0.634594
C     14.113134    10.665495     6.971394    -0.009920
C     14.486758    11.805926     7.641367    -0.086943
C     14.432107    11.890654     8.991525    -0.094850
C     13.984531    10.821393     9.737074    -0.059331
C     13.606401     9.687739     9.083442    -0.100497
C     13.635388     9.616568     7.700602    -0.093988
C     12.278703    11.631388    11.732694    -0.067580
C     12.089069    13.014140    11.646905    -0.082431
C     10.829523    13.536061    11.867506    -0.088035
C      9.763735    12.737929    12.169811    -0.015981
C      9.941518    11.375511    12.245387    -0.091291
C     11.180686    10.836644    12.037042    -0.094768
C      8.402810    13.354745    12.502755     0.629372
C     -2.281944    15.562743     4.787854     0.620980
C     13.703139    16.088053     6.019542    -0.018753
C     -0.023232     0.518532     6.285080    -0.091924
C     16.045896     0.991311     7.445277    -0.083871
C     15.492546     0.099978     8.358319    -0.062352
C     12.556398    15.689834     8.098909    -0.088543
C     13.124616    15.217055     6.950968    -0.081555
C     13.090196     0.950642     9.467451    -0.059918
C     12.687565     2.197831     9.001738    -0.098736
C     11.346263     2.384231     8.652454    -0.078358
C     10.457750     1.331916     8.740285    -0.016486
C     10.861854     0.105062     9.242765    -0.098102
C      9.241753    16.855684     9.620646    -0.101286
C      9.036017     1.511538     8.272530     0.613875
S      6.796679     3.882891    14.759419     0.962739
S      7.005226     2.475567    19.148558     0.966358
S      4.994779     9.163954     0.347242     0.954981
S      0.062209     4.589857     4.546419     0.962738
S     -0.146338     5.997180     8.935558     0.966363
S     -1.072116    16.254288    10.560242     0.954985
S      6.921096    13.062604     5.666581     0.962742
S      6.712549    14.469928     1.277442     0.966360
S      8.722996     7.781541    20.078758     0.954984
S     13.655566    12.355638    15.879581     0.962740
S     13.864113    10.948315    11.490442     0.966362
S     14.789891     0.691207     9.865758     0.954982
O      8.065467     7.535662     9.310171    -0.519197
O      8.547632     5.598792     8.489046    -0.613647
O      6.224481     4.887081    15.611592    -0.510276
O      6.155344     2.604523    14.629101    -0.525905
O     13.293360     3.911020    16.569571    -0.544277
O     12.823953     1.718273    16.657403    -0.576975
O      7.938281     3.089164     5.288291    -0.563501
O      6.730374     1.237021     5.335271    -0.566538
O      7.995061     3.453492    18.714301    -0.527590
O      6.988593     1.140432    18.638725    -0.521204
O      1.462714     6.129186    18.313952    -0.586324
O      0.669665     4.141479    17.711385    -0.563244
O      7.588991     5.854669     5.545659    -0.556023
O      7.968057     7.944048     6.250356    -0.553642
O      5.046680     8.118587    19.796879    -0.513596
O      5.577532    10.446898     0.051065    -0.518524
O     -1.488606     8.965861     2.071196    -0.551863
O     -1.148124    11.143358     2.179454    -0.594313
O     15.447421     0.937086    19.523171    -0.519198
O     14.965255     2.873956    18.702046    -0.613657
O      0.634406     3.585667     5.398592    -0.510283
O      0.703543     5.868225     4.416101    -0.525896
O     10.219528     4.561727     6.356571    -0.544290
O     10.688934     6.754474     6.444403    -0.576949
O     15.574606     5.383584    15.501291    -0.563507
O      0.128514     7.235726    15.548271    -0.566507
O     15.517826     5.019256     8.501301    -0.527603
O     -0.129706     7.332316     8.425725    -0.521201
O      5.396174     2.343562     8.100952    -0.586350
O      6.189223     4.331269     7.498385    -0.563243
O     15.923897     2.618079    15.758659    -0.555988
O     15.544830     0.528699    16.463356    -0.553660
O      1.812208     0.354161     9.583879    -0.513604
O     -1.654869    14.971345    10.264065    -0.518524
O      5.411269    16.452381    12.284196    -0.551895
O      5.070786    14.274885    12.392454    -0.594323
O      5.652308     9.409833    11.115829    -0.519206
O      5.170143    11.346703    11.936954    -0.613642
O      7.493294    12.058414     4.814408    -0.510281
O      7.562431    14.340972     5.796899    -0.525905
O      0.424415    13.034475     3.856429    -0.544275
O      0.893822    15.227222     3.768597    -0.577007
O      5.779494    13.856331    15.137709    -0.563507
O      6.987401    15.708474    15.090729    -0.566581
O      5.722714    13.492003     1.711699    -0.527593
O      6.729182    15.805063     1.787275    -0.521208
O     12.255061    10.816309     2.112048    -0.586351
O     13.048110    12.804016     2.714615    -0.563234
O      6.128784    11.090826    14.880341    -0.555974
O      5.749718     9.001447    14.175644    -0.553684
O      8.671095     8.826908     0.629121    -0.513599
O      8.140243     6.498597    20.374935    -0.518526
O     15.206381     7.979634    18.354804    -0.551837
O     14.865899     5.802137    18.246546    -0.594331
O     -1.729646    16.008409     0.902829    -0.519217
O     -1.247480    14.071539     1.723954    -0.613682
O     13.083369    13.359828    15.027408    -0.510281
O     13.014232    11.077270    16.009899    -0.525901
O      3.498247    12.383768    14.069429    -0.544266
O      3.028841    10.191021    13.981597    -0.576990
O     -1.856831    11.561911     4.924709    -0.563526
O     13.589261     9.709769     4.877729    -0.566543
O     -1.800051    11.926239    11.924699    -0.527597
O     13.847481     9.613179    12.000275    -0.521204
O      8.321601    14.601933    12.325048    -0.586416
O      7.528552    12.614226    12.927615    -0.563233
O     -2.206122    14.327416     4.667341    -0.555954
O     -1.827055    16.416796     3.962644    -0.553660
O     11.905567    16.591334    10.842121    -0.513593
O     15.372644     1.974150    10.161935    -0.518526
O      8.306506     0.493114     8.141804    -0.551877
O      8.646989     2.670610     8.033546    -0.594352

The following XYZ coordinates are in angstroms. Other properties are in atomic units.
The sperically averaged electron density of each atom fit to a function of the form exp(a - br)
eigen_1, eigen_2 and eigen_3 are the three eigenvalues of traceless quadrupole moment tensor
  atom number  atomic symbol              X              Y              Z     net charge C6 coefficient C8 coefficient C10 coefficient fluctuating dipole atomic polarizability isotropic forcefield polarizability              a              b squared Pearson coefficient          <r^3>          <r^4>         wp_QDO          m_QDO          q_QDO       dipole_x       dipole_y       dipole_z         dipole            Qxy            Qxz            Qyz     Q(x^2-y^2)  Q(3z^2 - R^2)        eigen_1        eigen_2        eigen_3 static polarizability      alpha(xx)      alpha(xy)      alpha(xz)      alpha(yy)      alpha(yz)      alpha(zz) atomic spin moment
            1             Co       8.197537       4.386002       6.860072       1.171003     107.170846 0.17659716E+04  0.54660032E+05                                17.806178                           13.461043       0.649866       2.109352                    0.998323      42.069382     108.471364       0.514298       0.384773      -1.170461       0.012970      -0.012706       0.005803       0.019061      -0.006433       0.028433      -0.004786      -0.040427       0.130395      -0.051009      -0.001822       0.052831             22.028146      21.536834       0.723725       0.116227      22.516365      -0.176694      22.031239           3.022664
            2             Co       9.357931       7.573450       7.687121       0.898945      95.546373 0.22196840E+04  0.72832263E+05                                15.985496                           14.490434       0.513253       2.020808                    0.999118      46.433524     123.751728       0.526224       0.354734      -1.193061       0.032179       0.070619      -0.027928       0.082477      -0.041421      -0.036323      -0.121094      -0.018722      -0.044623      -0.142428       0.018887       0.123541             17.236434      19.097693      -0.564565      -3.574409      13.806768       0.116134      18.804842           2.676901
            3             Co       6.648914       1.101627       7.299231       0.966290      87.925265 0.19667016E+04  0.62543292E+05                                15.053466                           13.587241       0.519348       2.046199                    0.998879      44.484861     116.321375       0.547153       0.352010      -1.196608      -0.060018      -0.072552      -0.001757       0.094176       0.045493       0.010731       0.043905       0.027312      -0.094276      -0.065490      -0.009950       0.075440             16.370866      17.342322      -3.101856       0.034844      13.581984       0.763365      18.188292           2.732799
            4             Co      15.315350       4.086745      17.073072       1.171024     107.171257 0.17659891E+04  0.54660567E+05                                17.805938                           13.460898       0.650027       2.109404                    0.998323      42.069151     108.469851       0.514314       0.384761      -1.170473      -0.012970       0.012714       0.005801       0.019066      -0.006450      -0.028445       0.004840      -0.040338       0.130154      -0.050946      -0.001841       0.052787             22.027802      21.536556       0.723755      -0.116215      22.515881       0.176655      22.030969           3.022673
            5             Co      14.154957       0.899297      17.900121       0.898971      95.538699 0.22194518E+04  0.72822593E+05                                15.984525                           14.489569       0.513402       2.020870                    0.999118      46.431955     123.744985       0.526246       0.354729      -1.193068      -0.032117      -0.070732      -0.027885       0.082535      -0.041236       0.036375       0.120862      -0.019409      -0.044810      -0.142097       0.018617       0.123479             17.235376      19.096537      -0.564582       3.574172      13.805942      -0.116108      18.803649           2.676873
            6             Co       0.209974       7.371121      17.512231       0.966096      87.932008 0.19669201E+04  0.62552229E+05                                15.054582                           13.588324       0.518981       2.046083                    0.998878      44.485670     116.326861       0.547109       0.352027      -1.196588       0.060026       0.072600      -0.001751       0.094217       0.045499      -0.010732      -0.043885       0.027026      -0.094346      -0.065431      -0.010002       0.075433             16.372009      17.343463      -3.101907      -0.034823      13.583053      -0.763414      18.189510           2.732729
            7             Co       5.520238      12.559493      13.565928       1.171079     107.168901 0.17659383E+04  0.54658640E+05                                17.805777                           13.460772       0.650033       2.109411                    0.998323      42.068516     108.468119       0.514313       0.384765      -1.170469      -0.012967       0.012718      -0.005801       0.019067      -0.006493       0.028473      -0.004928      -0.040228       0.129809      -0.050870      -0.001861       0.052731             22.027621      21.536395       0.723708       0.116208      22.515554      -0.176650      22.030914           3.022725
            8             Co       4.359844       9.372045      12.738879       0.899043      95.525708 0.22190593E+04  0.72806356E+05                                15.983063                           14.488263       0.513486       2.020931                    0.999117      46.428632     123.732513       0.526273       0.354728      -1.193071      -0.032080      -0.070839       0.027845       0.082599      -0.041071      -0.036446      -0.120641      -0.020046      -0.045189      -0.141816       0.018407       0.123408             17.233800      19.094799      -0.564602      -3.573878      13.804640       0.116116      18.801960           2.676910
            9             Co       7.068861      15.843868      13.126769       0.966393      87.911759 0.19663066E+04  0.62527299E+05                                15.051654                           13.585622       0.519706       2.046334                    0.998879      44.482054     116.309066       0.547203       0.351997      -1.196624       0.059960       0.072556       0.001778       0.094142       0.045377       0.010812       0.044003       0.026676      -0.094257      -0.065410      -0.009975       0.075385             16.368884      17.340251      -3.101566       0.034802      13.580299       0.763308      18.186102           2.732916
           10             Co      -1.597575      12.858750       3.352928       1.170981     107.174743 0.17660598E+04  0.54663220E+05                                17.806146                           13.461040       0.650263       2.109465                    0.998323      42.070064     108.472146       0.514320       0.384754      -1.170480       0.012964      -0.012737      -0.005800       0.019077      -0.006482      -0.028448       0.004941      -0.040223       0.129773      -0.050847      -0.001862       0.052710             22.028070      21.536861       0.723829      -0.116204      22.516005       0.176589      22.031343           3.022633
           11             Co      -0.437182      16.046198       2.525879       0.898936      95.528927 0.22191594E+04  0.72810403E+05                                15.983290                           14.488484       0.513613       2.020957                    0.999118      46.429983     123.736414       0.526275       0.354722      -1.193077       0.032020       0.070938       0.027801       0.082646      -0.040891       0.036443       0.120446      -0.020601      -0.045175      -0.141495       0.018134       0.123360             17.234024      19.095044      -0.564587       3.573935      13.804954      -0.116117      18.802075           2.676789
           12             Co      13.507801       9.574374       2.913769       0.966225      87.923238 0.19666565E+04  0.62541504E+05                                15.053294                           13.587146       0.519313       2.046196                    0.998879      44.484188     116.319302       0.547151       0.352013      -1.196605      -0.060017      -0.072560       0.001746       0.094181       0.045494      -0.010702      -0.043859       0.027148      -0.094316      -0.065432      -0.009973       0.075405             16.370623      17.342054      -3.101728      -0.034858      13.581818      -0.763343      18.187997           2.732811
           13              H       7.882842       3.755122      10.137424       0.121083       0.953394 0.66317969E+01  0.62951390E+02                                 1.676775                            1.562305      -1.068520       2.378338                    0.996898       3.592689      10.327126       0.467520       1.380167      -0.686513       0.010478      -0.023761      -0.030515       0.040069      -0.000923      -0.004292       0.000767      -0.020179      -0.000377      -0.011645       0.001353       0.010291              1.737448       1.389491      -0.149882      -0.237480       1.721027       0.424071       2.101827          -0.000009
           14              H       7.367788       2.806174      12.192279       0.124578       0.973213 0.68932586E+01  0.65625814E+02                                 1.662764                            1.566118      -0.983727       2.422897                    0.997983       3.441555       9.691855       0.482170       1.334307      -0.697012       0.000157      -0.040550       0.001463       0.040577      -0.002034      -0.002923       0.002271      -0.023747       0.002498      -0.013007       0.000808       0.012199              1.700973       1.298534       0.019569       0.003938       2.305814      -0.107122       1.498570          -0.000044
           15              H       6.617572       6.463012      13.677250       0.121741       1.083873 0.75818778E+01  0.74019558E+02                                 1.781327                            1.634900      -1.337046       2.245603                    0.994567       3.704253      10.609921       0.474569       1.322016      -0.697692      -0.011829       0.026286       0.026920       0.039441      -0.001115      -0.004045       0.005150      -0.009044       0.010119      -0.007749      -0.001423       0.009173              1.864043       1.415566      -0.209016      -0.228838       1.903369       0.471969       2.273196           0.000046
           16              H       7.072571       7.393319      11.597883       0.125920       1.058504 0.74008074E+01  0.71499916E+02                                 1.729133                            1.598777      -1.232001       2.303533                    0.995209       3.533266       9.923122       0.489499       1.295173      -0.704384      -0.003896       0.040605      -0.003734       0.040962       0.000308      -0.001118       0.002800      -0.021576       0.002487      -0.011321       0.000186       0.011134              1.795985       1.357202      -0.184708      -0.037405       2.467236      -0.140046       1.563516          -0.000035
           17              H       8.937524       5.549650      15.476780       0.119277       1.110965 0.80974350E+01  0.79552988E+02                                 1.759477                            1.655254      -0.986976       2.416833                    0.997726       3.439697       9.561322       0.491342       1.268859      -0.712070      -0.009833       0.038817      -0.000322       0.040044       0.001692       0.004272      -0.003128      -0.013018      -0.043471      -0.016009       0.001797       0.014212              1.803495       1.686933      -0.417895       0.092521       2.261924      -0.047006       1.461627           0.000026
           18              H      11.136870       5.178543      16.101816       0.116327       1.105239 0.80281519E+01  0.77789403E+02                                 1.673223                            1.587008      -0.972292       2.417419                    0.998381       3.293209       8.750846       0.537313       1.176451      -0.734182       0.022592       0.032697       0.004765       0.040028       0.004968       0.002900      -0.003162      -0.015554      -0.045915      -0.016364      -0.000673       0.017037              1.697063       1.818817       0.368204       0.178984       1.859172       0.176752       1.413200           0.000080
           19              H      10.591945       1.230243      15.864874       0.114073       1.093034 0.77668370E+01  0.76195085E+02                                 1.779233                            1.646066      -1.338356       2.238979                    0.994316       3.752534      10.733641       0.477245       1.308222      -0.700336       0.013489      -0.034483       0.006018       0.037514      -0.003115      -0.000808      -0.001157      -0.005710      -0.033006      -0.011145       0.001392       0.009753              1.847271       1.665903      -0.223082       0.084212       2.453647      -0.107618       1.422262          -0.000081
           20              H       8.393774       1.594571      15.168348       0.122658       1.131961 0.84222628E+01  0.84169117E+02                                 1.832101                            1.727421      -1.088434       2.370386                    0.996951       3.575934      10.265180       0.461300       1.328614      -0.698847      -0.024180      -0.034951      -0.004074       0.042694       0.009803       0.005143       0.000838      -0.014974      -0.034755      -0.014212      -0.004230       0.018441              1.874973       1.884060       0.369280       0.208446       2.187518       0.185964       1.553342          -0.000006
           21              H       7.927074       4.066919       3.059815       0.121605       1.075747 0.76834840E+01  0.74300809E+02                                 1.702000                            1.596384      -0.989375       2.416853                    0.998008       3.361674       9.189121       0.509241       1.243792      -0.717572       0.015386       0.032328       0.019267       0.040658       0.011640       0.001381       0.002300      -0.016047      -0.003052      -0.013631      -0.001461       0.015091              1.738828       1.382799       0.178666       0.152185       2.007650       0.374814       1.826036           0.000070
           22              H       7.838927       4.200788       0.796614       0.125460       1.027651 0.71183600E+01  0.68328528E+02                                 1.716421                            1.582782      -1.151833       2.338551                    0.996581       3.568461      10.096962       0.483494       1.319755      -0.698792       0.013478       0.034062      -0.013679       0.039102       0.005185       0.002354      -0.001427      -0.010081       0.004327      -0.008686       0.002141       0.006544              1.790710       1.407344       0.252352      -0.137541       2.175267      -0.474316       1.789521           0.000038
           23              H       6.467217       0.477863       0.637291       0.116021       1.196283 0.90202381E+01  0.90642958E+02                                 1.828290                            1.734262      -0.899030       2.452756                    0.999069       3.412855       9.457541       0.487470       1.250381      -0.717837      -0.006042      -0.036805      -0.019153       0.041928       0.009724       0.003494       0.003420      -0.028916      -0.002046      -0.017421      -0.001299       0.018721              1.850523       1.513688       0.186769       0.135247       2.134552       0.350812       1.903329           0.000162
           24              H       6.467593       0.379579       2.943387       0.115944       1.006599 0.69356002E+01  0.66326688E+02                                 1.716704                            1.580596      -1.012323       2.402208                    0.997228       3.566545      10.164553       0.474147       1.350793      -0.692816      -0.009256      -0.031665       0.016381       0.036833       0.009224      -0.000236      -0.000934      -0.020744       0.011389      -0.015779       0.003687       0.012093              1.791308       1.412045       0.281619      -0.142154       2.209750      -0.451073       1.752129           0.000049
           25              H       5.944043       5.102289      19.194312       0.125570       0.917399 0.63518412E+01  0.59894899E+02                                 1.659253                            1.548359      -1.207463       2.318086                    0.995121       3.633889      10.552756       0.458924       1.415387      -0.679382       0.027897       0.028052       0.006315       0.040063       0.003970       0.005225       0.000116      -0.003187      -0.023872      -0.010273       0.001402       0.008872              1.723168       2.021631       0.408153       0.150225       1.748584       0.096031       1.399289           0.000036
           26              H       3.846172       5.983454      18.832772       0.120257       1.053831 0.75512901E+01  0.73362428E+02                                 1.727937                            1.618635      -1.154339       2.333358                    0.996502       3.566801      10.063518       0.484558       1.301092      -0.703192      -0.001677       0.037815      -0.000810       0.037861       0.000156      -0.000455      -0.000880      -0.007837      -0.027118      -0.009104       0.000618       0.008486              1.770358       1.608489      -0.109997       0.025711       2.308886       0.173258       1.393699          -0.000033
           27              H       2.360640       2.350340      18.197523       0.121830       0.994483 0.69490844E+01  0.65237166E+02                                 1.591025                            1.499966      -0.815079       2.497984                    0.999675       3.181658       8.443743       0.537369       1.214133      -0.725180      -0.030015      -0.024707      -0.010426       0.040250       0.007597       0.003796       0.004375      -0.006656      -0.047165      -0.016760      -0.000397       0.017157              1.626604       1.977946       0.355145       0.170253       1.599808       0.097239       1.302057          -0.000003
           28              H       4.433232       1.442062      18.540680       0.118278       1.116342 0.82321711E+01  0.80159672E+02                                 1.683813                            1.607581      -0.898832       2.454045                    0.999149       3.247756       8.613145       0.534320       1.177234      -0.735055       0.000407      -0.040905      -0.008111       0.041703       0.004429       0.005172       0.004456      -0.018701      -0.043313      -0.016551      -0.001948       0.018499              1.693853       1.527056      -0.147325       0.029458       2.211329       0.038027       1.343173           0.000057
           29              H       7.219184       9.584372       4.530487       0.119076       1.075761 0.75933245E+01  0.73811409E+02                                 1.741729                            1.614159      -1.239887       2.289142                    0.995860       3.606696      10.151073       0.489692       1.286743      -0.705735       0.019978       0.025569       0.020811       0.038549       0.005598       0.004755       0.002015      -0.003745       0.008645      -0.008106      -0.000245       0.008350              1.802547       1.461813       0.152848       0.261443       1.955392       0.404180       1.990436           0.000098
           30              H       6.229084      10.377421       2.596145       0.122327       0.924242 0.64945080E+01  0.61484992E+02                                 1.658415                            1.559217      -1.109246       2.362625                    0.996032       3.619041      10.476981       0.460877       1.403776      -0.681848       0.004127       0.041111      -0.004816       0.041597      -0.000434       0.004946      -0.001059      -0.017025      -0.020346      -0.010979      -0.001016       0.011995              1.711690       1.381899      -0.005177       0.019554       2.237631      -0.177357       1.515539           0.000058
           31              H       5.310064       6.627383       1.509481       0.119617       1.070914 0.78191991E+01  0.76366981E+02                                 1.739084                            1.644189      -0.866834       2.474156                    0.999090       3.419762       9.566005       0.483716       1.296499      -0.706240      -0.013308      -0.030726      -0.023466       0.040888       0.006300       0.008139       0.004802      -0.016947      -0.008600      -0.013562      -0.001526       0.015088              1.774716       1.596314       0.196659       0.324922       1.785938       0.350119       1.941895           0.000065
           32              H       6.269402       5.829250       3.427483       0.118191       1.068258 0.76369512E+01  0.73626679E+02                                 1.682297                            1.582515      -0.963016       2.422974                    0.998496       3.354031       9.108933       0.516635       1.229722      -0.720711      -0.001616      -0.037803       0.006148       0.038334       0.006074       0.004755      -0.002268      -0.018575      -0.004548      -0.012756       0.000846       0.011910              1.720432       1.336607      -0.092519       0.066783       2.311712      -0.196310       1.512977           0.000069
           33              H       3.502885      11.367038       1.286838       0.132781       1.017952 0.72733782E+01  0.70032638E+02                                 1.701184                            1.600095      -1.052617       2.397829                    0.997596       3.421062       9.622449       0.481898       1.320039      -0.700360       0.025214       0.035648       0.003571       0.043810       0.003597       0.001231       0.002499      -0.010717      -0.037007      -0.012651      -0.000270       0.012921              1.745207       1.996554       0.450089      -0.011241       1.864662       0.083852       1.374405           0.000010
           34              H       1.255430      11.689002       1.852638       0.122024       1.061368 0.75456442E+01  0.73167303E+02                                 1.728136                            1.612588      -1.058784       2.381277                    0.997204       3.499708       9.809232       0.488769       1.292356      -0.705596      -0.012264       0.037975       0.010731       0.041324       0.002264      -0.002425      -0.000158      -0.014930      -0.043781      -0.014992      -0.000115       0.015107              1.781477       1.694698      -0.315125      -0.131181       2.149145       0.366297       1.500588          -0.000015
           35              H       0.452391       7.884739       0.886488       0.119046       0.950271 0.66150041E+01  0.62412443E+02                                 1.642473                            1.537958      -0.928506       2.443685                    0.998307       3.465713       9.757405       0.484144       1.340881      -0.695252      -0.023907      -0.031161      -0.001510       0.039305       0.006581      -0.001069       0.008622      -0.006922      -0.045755      -0.018220       0.001610       0.016610              1.695784       1.827642       0.418102       0.006276       1.914942       0.103176       1.344768           0.000112
           36              H       2.657330       7.567858       0.238984       0.122704       1.076150 0.77199143E+01  0.75620434E+02                                 1.778636                            1.657640      -1.095884       2.367493                    0.996842       3.563096      10.184224       0.468468       1.334748      -0.696827       0.008067      -0.038057      -0.014469       0.041506       0.000474      -0.003059       0.005434      -0.015493      -0.033248      -0.013115      -0.001332       0.014447              1.835520       1.723951      -0.267308      -0.156326       2.195735       0.433493       1.586874          -0.000070
           37              H      15.630045       4.717626      20.350424       0.121085       0.953392 0.66317862E+01  0.62951275E+02                                 1.676775                            1.562305      -1.068520       2.378339                    0.996898       3.592683      10.327114       0.467519       1.380169      -0.686513      -0.010479       0.023761      -0.030514       0.040069      -0.000923       0.004293      -0.000767      -0.020178      -0.000378      -0.011645       0.001353       0.010291              1.737447       1.389491      -0.149882       0.237480       1.721024      -0.424069       2.101827          -0.000008
           38              H      -0.508900       5.666574       1.979279       0.124580       0.973221 0.68933340E+01  0.65626780E+02                                 1.662779                            1.566132      -0.983746       2.422889                    0.997982       3.441579       9.691974       0.482165       1.334316      -0.697010      -0.000157       0.040550       0.001463       0.040577      -0.002034       0.002923      -0.002271      -0.023746       0.002498      -0.013007       0.000808       0.012199              1.700988       1.298544       0.019570      -0.003937       2.305836       0.107124       1.498583          -0.000045
           39              H       0.241315       2.009736       3.464250       0.121743       1.083853 0.75816756E+01  0.74016665E+02                                 1.781263                            1.634845      -1.337057       2.245598                    0.994567       3.704150      10.609361       0.474594       1.321964      -0.697703       0.011830      -0.026286       0.026920       0.039441      -0.001116       0.004043      -0.005150      -0.009039       0.010119      -0.007746      -0.001425       0.009171              1.863974       1.415522      -0.209006       0.228826       1.903298      -0.471947       2.273103           0.000046
           40              H      -0.213684       1.079428       1.384883       0.125922       1.058482 0.74005807E+01  0.71496746E+02                                 1.729067                            1.598720      -1.231987       2.303539                    0.995210       3.533151       9.922535       0.489525       1.295121      -0.704396       0.003896      -0.040605      -0.003734       0.040962       0.000308       0.001118      -0.002799      -0.021571       0.002481      -0.011317       0.000185       0.011133              1.795913       1.357157      -0.184697       0.037402       2.467129       0.140037       1.563454          -0.000035
           41              H      14.575364       2.923098       5.263780       0.119276       1.110967 0.80974518E+01  0.79553158E+02                                 1.759475                            1.655253      -0.986970       2.416835                    0.997726       3.439696       9.561305       0.491343       1.268855      -0.712071       0.009833      -0.038816      -0.000321       0.040044       0.001692      -0.004272       0.003128      -0.013018      -0.043471      -0.016009       0.001796       0.014212              1.803493       1.686932      -0.417895      -0.092521       2.261922       0.047006       1.461626           0.000026
           42              H      12.376017       3.294204       5.888816       0.116327       1.105243 0.80281891E+01  0.77789875E+02                                 1.673229                            1.587013      -0.972299       2.417415                    0.998381       3.293215       8.750876       0.537311       1.176453      -0.734182      -0.022593      -0.032697       0.004766       0.040028       0.004969      -0.002900       0.003162      -0.015553      -0.045916      -0.016365      -0.000672       0.017037              1.697070       1.818826       0.368207      -0.178986       1.859180      -0.176753       1.413204           0.000080
           43              H      12.920942       7.242505       5.651874       0.114071       1.093063 0.77670816E+01  0.76197955E+02                                 1.779248                            1.646079      -1.338400       2.238955                    0.994316       3.752576      10.733734       0.477250       1.308203      -0.700339      -0.013488       0.034483       0.006018       0.037513      -0.003114       0.000808       0.001157      -0.005712      -0.033006      -0.011145       0.001392       0.009753              1.847287       1.665917      -0.223085      -0.084213       2.453672       0.107620       1.422274          -0.000082
           44              H      15.119114       6.878176       4.955348       0.122658       1.131959 0.84222527E+01  0.84169035E+02                                 1.832104                            1.727424      -1.088425       2.370391                    0.996951       3.575931      10.265190       0.461298       1.328620      -0.698845       0.024179       0.034951      -0.004074       0.042695       0.009803      -0.005142      -0.000838      -0.014974      -0.034756      -0.014211      -0.004230       0.018441              1.874976       1.884064       0.369280      -0.208447       2.187519      -0.185964       1.553344          -0.000006
           45              H      15.585813       4.405829      13.272815       0.121604       1.075736 0.76833822E+01  0.74299517E+02                                 1.701984                            1.596370      -0.989355       2.416862                    0.998009       3.361649       9.189009       0.509245       1.243786      -0.717574      -0.015387      -0.032328       0.019268       0.040658       0.011640      -0.001382      -0.002300      -0.016046      -0.003052      -0.013631      -0.001461       0.015091              1.738812       1.382788       0.178664      -0.152183       2.007630      -0.374809       1.826017           0.000070
           46              H      15.673960       4.271959      11.009614       0.125459       1.027644 0.71182931E+01  0.68327660E+02                                 1.716407                            1.582770      -1.151817       2.338558                    0.996581       3.568437      10.096846       0.483498       1.319747      -0.698794      -0.013478      -0.034062      -0.013679       0.039102       0.005185      -0.002354       0.001427      -0.010080       0.004327      -0.008685       0.002141       0.006544              1.790695       1.407334       0.252349       0.137539       2.175246       0.474309       1.789504           0.000038
           47              H       0.391671       7.994885      10.850291       0.116018       1.196294 0.90203497E+01  0.90644415E+02                                 1.828306                            1.734276      -0.899025       2.452756                    0.999069       3.412878       9.457641       0.487466       1.250387      -0.717836       0.006043       0.036805      -0.019152       0.041928       0.009724      -0.003494      -0.003419      -0.028915      -0.002046      -0.017422      -0.001299       0.018721              1.850539       1.513700       0.186771      -0.135248       2.134571      -0.350815       1.903345           0.000162
           48              H       0.391295       8.093168      13.156387       0.115943       1.006604 0.69356446E+01  0.66327259E+02                                 1.716714                            1.580605      -1.012313       2.402211                    0.997228       3.566557      10.164619       0.474144       1.350800      -0.692815       0.009257       0.031664       0.016380       0.036833       0.009225       0.000236       0.000933      -0.020744       0.011388      -0.015779       0.003686       0.012093              1.791318       1.412054       0.281622       0.142156       2.209763       0.451077       1.752139           0.000049
           49              H       0.914845       3.370459       8.981312       0.125571       0.917397 0.63518240E+01  0.59894681E+02                                 1.659250                            1.548356      -1.207457       2.318089                    0.995122       3.633880      10.552716       0.458925       1.415385      -0.679383      -0.027897      -0.028051       0.006316       0.040063       0.003970      -0.005225      -0.000115      -0.003187      -0.023871      -0.010273       0.001401       0.008871              1.723164       2.021628       0.408151      -0.150224       1.748579      -0.096031       1.399285           0.000036
           50              H       3.012716       2.489293       8.619772       0.120256       1.053835 0.75513297E+01  0.73362951E+02                                 1.727945                            1.618642      -1.154351       2.333352                    0.996501       3.566819      10.063597       0.484555       1.301096      -0.703191       0.001678      -0.037815      -0.000808       0.037861       0.000156       0.000456       0.000880      -0.007836      -0.027118      -0.009104       0.000618       0.008486              1.770367       1.608498      -0.109999      -0.025712       2.308898      -0.173259       1.393705          -0.000033
           51              H       4.498247       6.122407       7.984523       0.121830       0.994481 0.69490732E+01  0.65237061E+02                                 1.591026                            1.499966      -0.815089       2.497980                    0.999675       3.181662       8.443765       0.537367       1.214136      -0.725180       0.030016       0.024707      -0.010424       0.040250       0.007597      -0.003796      -0.004375      -0.006657      -0.047166      -0.016760      -0.000398       0.017158              1.626604       1.977945       0.355145      -0.170253       1.599809      -0.097238       1.302058          -0.000003
           52              H       2.425655       7.030686       8.327680       0.118277       1.116350 0.82322517E+01  0.80160745E+02                                 1.683829                            1.607596      -0.898838       2.454042                    0.999149       3.247772       8.613235       0.534314       1.177244      -0.735052      -0.000406       0.040905      -0.008109       0.041703       0.004429      -0.005172      -0.004455      -0.018701      -0.043315      -0.016552      -0.001948       0.018499              1.693870       1.527071      -0.147327      -0.029458       2.211354      -0.038027       1.343184           0.000058
           53              H      13.357479      15.833871      14.743487       0.119076       1.075762 0.75933381E+01  0.73811597E+02                                 1.741732                            1.614162      -1.239881       2.289144                    0.995860       3.606698      10.151093       0.489690       1.286746      -0.705735      -0.019979      -0.025569       0.020811       0.038549       0.005598      -0.004755      -0.002015      -0.003745       0.008644      -0.008105      -0.000245       0.008350              1.802551       1.461816       0.152849      -0.261444       1.955398      -0.404181       1.990439           0.000097
           54              H      -2.306421      15.040821      12.809145       0.122328       0.924237 0.64944648E+01  0.61484473E+02                                 1.658409                            1.559211      -1.109239       2.362629                    0.996032       3.619025      10.476921       0.460878       1.403776      -0.681848      -0.004126      -0.041111      -0.004817       0.041597      -0.000435      -0.004946       0.001059      -0.017025      -0.020346      -0.010980      -0.001016       0.011995              1.711683       1.381894      -0.005177      -0.019554       2.237621       0.177356       1.515533           0.000058
           55              H       1.548824       1.845364      11.722481       0.119618       1.070901 0.78190731E+01  0.76365426E+02                                 1.739069                            1.644175      -0.866818       2.474165                    0.999090       3.419735       9.565902       0.483718       1.296499      -0.706240       0.013308       0.030726      -0.023466       0.040889       0.006300      -0.008139      -0.004802      -0.016947      -0.008600      -0.013562      -0.001526       0.015088              1.774700       1.596301       0.196657      -0.324918       1.785923      -0.350114       1.941876           0.000064
           56              H       0.589485       2.643497      13.640483       0.118192       1.068254 0.76369155E+01  0.73626243E+02                                 1.682293                            1.582511      -0.963013       2.422976                    0.998496       3.354021       9.108898       0.516636       1.229722      -0.720711       0.001617       0.037803       0.006148       0.038334       0.006075      -0.004755       0.002267      -0.018576      -0.004548      -0.012756       0.000846       0.011910              1.720428       1.336604      -0.092518      -0.066783       2.311706       0.196308       1.512973           0.000068
           57              H       0.419778      14.051204      11.499838       0.132781       1.017946 0.72733279E+01  0.70032070E+02                                 1.701182                            1.600093      -1.052604       2.397836                    0.997596       3.421055       9.622440       0.481896       1.320045      -0.700359      -0.025214      -0.035649       0.003571       0.043810       0.003597      -0.001231      -0.002499      -0.010718      -0.037008      -0.012651      -0.000270       0.012922              1.745205       1.996552       0.450087       0.011241       1.864659      -0.083851       1.374403           0.000010
           58              H       2.667233      13.729240      12.065638       0.122024       1.061378 0.75457454E+01  0.73168603E+02                                 1.728155                            1.612605      -1.058800       2.381270                    0.997204       3.499731       9.809350       0.488763       1.292365      -0.705594       0.012265      -0.037975       0.010731       0.041324       0.002265       0.002425       0.000158      -0.014929      -0.043784      -0.014993      -0.000114       0.015107              1.781498       1.694717      -0.315132       0.131184       2.149172      -0.366303       1.500603          -0.000014
           59              H       6.406496       0.588009      11.099488       0.119047       0.950257 0.66148864E+01  0.62411052E+02                                 1.642459                            1.537945      -0.928490       2.443694                    0.998307       3.465684       9.757300       0.484146       1.340882      -0.695252       0.023908       0.031161      -0.001509       0.039305       0.006581       0.001069      -0.008622      -0.006921      -0.045757      -0.018221       0.001611       0.016610              1.695769       1.827625       0.418094      -0.006275       1.914923      -0.103175       1.344758           0.000113
           60              H       4.201557       0.904889      10.451984       0.122703       1.076143 0.77198642E+01  0.75619935E+02                                 1.778640                            1.657644      -1.095870       2.367500                    0.996842       3.563103      10.184294       0.468463       1.334763      -0.696824      -0.008067       0.038058      -0.014469       0.041507       0.000474       0.003059      -0.005435      -0.015493      -0.033250      -0.013116      -0.001331       0.014447              1.835525       1.723957      -0.267308       0.156327       2.195739      -0.433494       1.586878          -0.000070
           61              H       5.834933      13.190373      10.288576       0.121083       0.953399 0.66318420E+01  0.62951943E+02                                 1.676784                            1.562312      -1.068531       2.378333                    0.996898       3.592701      10.327180       0.467518       1.380169      -0.686513      -0.010478       0.023761       0.030515       0.040069      -0.000923      -0.004293       0.000767      -0.020178      -0.000379      -0.011644       0.001353       0.010291              1.737458       1.389497      -0.149884      -0.237483       1.721038       0.424078       2.101840          -0.000009
           62              H       6.349987      14.139321       8.233721       0.124578       0.973219 0.68933109E+01  0.65626502E+02                                 1.662777                            1.566129      -0.983743       2.422890                    0.997982       3.441579       9.691968       0.482166       1.334315      -0.697010      -0.000157       0.040550      -0.001463       0.040577      -0.002034      -0.002923       0.002271      -0.023746       0.002499      -0.013007       0.000808       0.012199              1.700987       1.298542       0.019569       0.003938       2.305839      -0.107123       1.498580          -0.000045
           63              H       7.100203      10.482483       6.748750       0.121740       1.083886 0.75820438E+01  0.74022146E+02                                 1.781397                            1.634961      -1.337034       2.245610                    0.994567       3.704370      10.610589       0.474538       1.322086      -0.697677       0.011829      -0.026286      -0.026921       0.039441      -0.001113      -0.004048       0.005152      -0.009045       0.010120      -0.007753      -0.001422       0.009175              1.864120       1.415615      -0.209027      -0.228850       1.903449       0.471991       2.273297           0.000046
           64              H       6.645204       9.552176       8.828117       0.125919       1.058548 0.74012537E+01  0.71506133E+02                                 1.729261                            1.598887      -1.232019       2.303527                    0.995209       3.533473       9.924210       0.489448       1.295274      -0.704362       0.003896      -0.040605       0.003734       0.040962       0.000309      -0.001116       0.002801      -0.021583       0.002494      -0.011325       0.000188       0.011137              1.796124       1.357291      -0.184732      -0.037410       2.467449      -0.140059       1.563632          -0.000036
           65              H       4.780251      11.395845       4.949220       0.119276       1.110960 0.80973833E+01  0.79552328E+02                                 1.759469                            1.655247      -0.986967       2.416836                    0.997726       3.439691       9.561286       0.491344       1.268856      -0.712071       0.009833      -0.038817       0.000322       0.040044       0.001692       0.004272      -0.003128      -0.013018      -0.043471      -0.016009       0.001796       0.014212              1.803487       1.686925      -0.417893       0.092521       2.261913      -0.047007       1.461621           0.000026
           66              H       2.580905      11.766952       4.324184       0.116327       1.105230 0.80280730E+01  0.77788435E+02                                 1.673214                            1.587000      -0.972271       2.417429                    0.998381       3.293195       8.750793       0.537315       1.176450      -0.734182      -0.022592      -0.032697      -0.004765       0.040028       0.004968       0.002900      -0.003162      -0.015553      -0.045916      -0.016365      -0.000672       0.017037              1.697053       1.818805       0.368200       0.178982       1.859162       0.176750       1.413193           0.000080
           67              H       3.125830      15.715252       4.561126       0.114075       1.093039 0.77669192E+01  0.76196492E+02                                 1.779276                            1.646103      -1.338367       2.238977                    0.994316       3.752616      10.734101       0.477225       1.308268      -0.700326      -0.013492       0.034483      -0.006020       0.037514      -0.003115      -0.000807      -0.001158      -0.005706      -0.033011      -0.011146       0.001394       0.009752              1.847318       1.665945      -0.223088       0.084216       2.453715      -0.107621       1.422293          -0.000081
           68              H       5.324001      15.350924       5.257652       0.122659       1.131948 0.84221500E+01  0.84167778E+02                                 1.832094                            1.727415      -1.088413       2.370398                    0.996951       3.575918      10.265149       0.461298       1.328623      -0.698845       0.024180       0.034951       0.004074       0.042695       0.009803       0.005143       0.000838      -0.014974      -0.034755      -0.014211      -0.004230       0.018441              1.874967       1.884054       0.369277       0.208445       2.187508       0.185963       1.553337          -0.000006
           69              H       5.790701      12.878576      17.366185       0.121606       1.075736 0.76833902E+01  0.74299659E+02                                 1.701988                            1.596374      -0.989365       2.416859                    0.998008       3.361651       9.189037       0.509242       1.243792      -0.717572      -0.015387      -0.032328      -0.019269       0.040659       0.011641       0.001382       0.002300      -0.016046      -0.003052      -0.013631      -0.001461       0.015092              1.738816       1.382791       0.178664       0.152183       2.007636       0.374810       1.826023           0.000070
           70              H       5.878848      12.744707      19.629386       0.125459       1.027649 0.71183369E+01  0.68328213E+02                                 1.716415                            1.582776      -1.151827       2.338553                    0.996581       3.568451      10.096909       0.483496       1.319750      -0.698793      -0.013477      -0.034063       0.013678       0.039102       0.005185       0.002355      -0.001427      -0.010080       0.004327      -0.008685       0.002141       0.006544              1.790703       1.407339       0.252351      -0.137540       2.175258      -0.474313       1.789514           0.000038
           71              H       7.250558      16.467632      19.788709       0.116018       1.196264 0.90200600E+01  0.90640715E+02                                 1.828271                            1.734245      -0.898999       2.452769                    0.999070       3.412833       9.457454       0.487472       1.250382      -0.717837       0.006044       0.036805       0.019153       0.041928       0.009725       0.003495       0.003420      -0.028915      -0.002047      -0.017422      -0.001300       0.018722              1.850503       1.513675       0.186765       0.135243       2.134526       0.350804       1.903307           0.000162
           72              H       7.250182      16.565916      17.482613       0.115943       1.006587 0.69354964E+01  0.66325488E+02                                 1.716697                            1.580590      -1.012287       2.402225                    0.997228       3.566517      10.164478       0.474145       1.350803      -0.692814       0.009257       0.031663      -0.016382       0.036833       0.009224      -0.000237      -0.000933      -0.020743       0.011391      -0.015779       0.003688       0.012091              1.791300       1.412041       0.281617      -0.142153       2.209739      -0.451070       1.752122           0.000049
           73              H       7.773732      11.843206       1.231688       0.125571       0.917396 0.63518148E+01  0.59894573E+02                                 1.659248                            1.548355      -1.207457       2.318089                    0.995122       3.633877      10.552706       0.458925       1.415385      -0.679383      -0.027897      -0.028052      -0.006316       0.040063       0.003970       0.005225       0.000115      -0.003187      -0.023871      -0.010273       0.001402       0.008871              1.723163       2.021624       0.408151       0.150224       1.748579       0.096030       1.399285           0.000036
           74              H       9.871603      10.962041       1.593228       0.120258       1.053813 0.75511232E+01  0.73360364E+02                                 1.727915                            1.618616      -1.154314       2.333372                    0.996502       3.566759      10.063353       0.484562       1.301089      -0.703193       0.001678      -0.037815       0.000810       0.037861       0.000156      -0.000455      -0.000881      -0.007837      -0.027118      -0.009104       0.000618       0.008486              1.770335       1.608469      -0.109995       0.025711       2.308852       0.173254       1.393683          -0.000033
           75              H      11.357135      14.595155       2.228477       0.121828       0.994492 0.69491637E+01  0.65238068E+02                                 1.591032                            1.499972      -0.815081       2.497981                    0.999675       3.181668       8.443768       0.537369       1.214129      -0.725181       0.030015       0.024707       0.010425       0.040249       0.007597       0.003796       0.004375      -0.006656      -0.047164      -0.016759      -0.000398       0.017157              1.626611       1.977956       0.355147       0.170254       1.599815       0.097239       1.302063          -0.000003
           76              H       9.284543      15.503433       1.885320       0.118277       1.116332 0.82320838E+01  0.80158654E+02                                 1.683808                            1.607577      -0.898816       2.454052                    0.999149       3.247744       8.613120       0.534319       1.177240      -0.735053      -0.000407       0.040905       0.008110       0.041703       0.004428       0.005171       0.004455      -0.018702      -0.043314      -0.016551      -0.001948       0.018499              1.693848       1.527053      -0.147324       0.029458       2.211320       0.038026       1.343170           0.000058
           77              H       6.498591       7.361123      15.895513       0.119075       1.075777 0.75934702E+01  0.73813281E+02                                 1.741755                            1.614182      -1.239892       2.289138                    0.995860       3.606732      10.151251       0.489684       1.286755      -0.705733      -0.019978      -0.025569      -0.020812       0.038549       0.005597       0.004756       0.002015      -0.003746       0.008645      -0.008106      -0.000244       0.008350              1.802575       1.461833       0.152852       0.261450       1.955426       0.404189       1.990467           0.000097
           78              H       7.488691       6.568074      17.829855       0.122327       0.924240 0.64944874E+01  0.61484755E+02                                 1.658413                            1.559215      -1.109245       2.362626                    0.996032       3.619036      10.476967       0.460877       1.403778      -0.681848      -0.004127      -0.041111       0.004816       0.041597      -0.000434       0.004946      -0.001059      -0.017025      -0.020346      -0.010979      -0.001016       0.011995              1.711687       1.381897      -0.005177       0.019554       2.237628      -0.177357       1.515537           0.000058
           79              H       8.407711      10.318112      18.916519       0.119618       1.070908 0.78191388E+01  0.76366238E+02                                 1.739077                            1.644182      -0.866828       2.474159                    0.999090       3.419749       9.565956       0.483717       1.296499      -0.706240       0.013308       0.030726       0.023466       0.040888       0.006300       0.008139       0.004802      -0.016947      -0.008600      -0.013562      -0.001526       0.015088              1.774708       1.596308       0.196658       0.324920       1.785931       0.350116       1.941885           0.000064
           80              H       7.448373      11.116245      16.998517       0.118192       1.068256 0.76369325E+01  0.73626458E+02                                 1.682295                            1.582514      -0.963017       2.422974                    0.998496       3.354026       9.108919       0.516635       1.229723      -0.720711       0.001616       0.037803      -0.006148       0.038334       0.006074       0.004755      -0.002267      -0.018576      -0.004548      -0.012756       0.000845       0.011910              1.720431       1.336606      -0.092518       0.066783       2.311711      -0.196309       1.512975           0.000068
           81              H      10.214890       5.578457      19.139162       0.132780       1.017956 0.72734205E+01  0.70033188E+02                                 1.701193                            1.600103      -1.052617       2.397828                    0.997596       3.421076       9.622516       0.481895       1.320044      -0.700359      -0.025214      -0.035648      -0.003571       0.043810       0.003597       0.001231       0.002499      -0.010717      -0.037008      -0.012651      -0.000270       0.012921              1.745216       1.996566       0.450092      -0.011242       1.864672       0.083852       1.374411           0.000010
           82              H      12.462345       5.256493      18.573362       0.122023       1.061379 0.75457397E+01  0.73168477E+02                                 1.728149                            1.612600      -1.058789       2.381274                    0.997204       3.499727       9.809309       0.488766       1.292357      -0.705596       0.012265      -0.037974      -0.010732       0.041324       0.002264      -0.002426      -0.000158      -0.014929      -0.043784      -0.014993      -0.000114       0.015107              1.781491       1.694712      -0.315129      -0.131183       2.149163       0.366301       1.500599          -0.000015
           83              H      13.265384       9.060756      19.539512       0.119045       0.950278 0.66150655E+01  0.62413187E+02                                 1.642483                            1.537966      -0.928512       2.443681                    0.998307       3.465733       9.757484       0.484142       1.340883      -0.695251       0.023906       0.031162       0.001510       0.039304       0.006581      -0.001069       0.008622      -0.006923      -0.045756      -0.018220       0.001610       0.016610              1.695794       1.827653       0.418105       0.006276       1.914955       0.103177       1.344775           0.000113
           84              H      11.060445       9.377637      20.187016       0.122704       1.076146 0.77198745E+01  0.75619954E+02                                 1.778631                            1.657636      -1.095872       2.367498                    0.996842       3.563090      10.184204       0.468468       1.334749      -0.696827      -0.008066       0.038057       0.014469       0.041506       0.000474      -0.003059       0.005435      -0.015493      -0.033248      -0.013115      -0.001331       0.014447              1.835515       1.723947      -0.267306      -0.156326       2.195728       0.433491       1.586871          -0.000070
           85              H      -1.912270      12.227869       0.075576       0.121083       0.953395 0.66317997E+01  0.62951410E+02                                 1.676776                            1.562305      -1.068514       2.378341                    0.996898       3.592682      10.327098       0.467521       1.380166      -0.686514       0.010479      -0.023761       0.030515       0.040069      -0.000923       0.004293      -0.000766      -0.020178      -0.000380      -0.011645       0.001353       0.010291              1.737449       1.389491      -0.149883       0.237481       1.721027      -0.424073       2.101830          -0.000009
           86              H      14.226675      11.278921      18.446721       0.124578       0.973230 0.68934058E+01  0.65627578E+02                                 1.662783                            1.566135      -0.983755       2.422884                    0.997982       3.441588       9.691981       0.482167       1.334307      -0.697012       0.000156      -0.040550      -0.001463       0.040577      -0.002033       0.002922      -0.002271      -0.023746       0.002498      -0.013007       0.000808       0.012199              1.700992       1.298546       0.019569      -0.003938       2.305845       0.107123       1.498586          -0.000045
           87              H      13.476460      14.935759      16.961750       0.121740       1.083876 0.75819249E+01  0.74020334E+02                                 1.781351                            1.634920      -1.337041       2.245606                    0.994567       3.704293      10.610153       0.474558       1.322041      -0.697687      -0.011830       0.026285      -0.026921       0.039441      -0.001114       0.004046      -0.005151      -0.009043       0.010119      -0.007750      -0.001423       0.009174              1.864069       1.415582      -0.209020       0.228842       1.903397      -0.471976       2.273229           0.000046
           88              H      -2.722541      15.866067      19.041117       0.125919       1.058530 0.74010590E+01  0.71503317E+02                                 1.729197                            1.598832      -1.232004       2.303532                    0.995209       3.533361       9.923620       0.489475       1.295218      -0.704375      -0.003896       0.040605       0.003734       0.040962       0.000309       0.001117      -0.002800      -0.021579       0.002490      -0.011322       0.000187       0.011135              1.796054       1.357246      -0.184721       0.037407       2.467346       0.140050       1.563570          -0.000035
           89              H      -0.857589      14.022397      15.162220       0.119277       1.110959 0.80973756E+01  0.79552215E+02                                 1.759466                            1.655245      -0.986970       2.416836                    0.997726       3.439686       9.561263       0.491345       1.268854      -0.712071      -0.009833       0.038817       0.000321       0.040044       0.001692      -0.004272       0.003128      -0.013018      -0.043470      -0.016009       0.001796       0.014212              1.803483       1.686923      -0.417891      -0.092520       2.261907       0.047006       1.461619           0.000026
           90              H       1.341758      13.651291      14.537184       0.116327       1.105242 0.80281779E+01  0.77789718E+02                                 1.673226                            1.587010      -0.972302       2.417414                    0.998381       3.293214       8.750863       0.537313       1.176451      -0.734182       0.022593       0.032697      -0.004766       0.040028       0.004969      -0.002900       0.003162      -0.015554      -0.045915      -0.016364      -0.000673       0.017037              1.697066       1.818821       0.368205      -0.178985       1.859175      -0.176752       1.413202           0.000080
           91              H       0.796833       9.702990      14.774126       0.114072       1.093038 0.77668704E+01  0.76195514E+02                                 1.779237                            1.646070      -1.338364       2.238974                    0.994316       3.752554      10.733714       0.477245       1.308223      -0.700335       0.013490      -0.034482      -0.006020       0.037513      -0.003115       0.000807       0.001157      -0.005708      -0.033004      -0.011144       0.001392       0.009751              1.847276       1.665907      -0.223083      -0.084213       2.453654       0.107619       1.422266          -0.000082
           92              H      -1.401339      10.067319      15.470652       0.122658       1.131961 0.84222652E+01  0.84169130E+02                                 1.832100                            1.727420      -1.088426       2.370390                    0.996951       3.575928      10.265155       0.461300       1.328613      -0.698847      -0.024180      -0.034951       0.004073       0.042694       0.009803      -0.005142      -0.000838      -0.014974      -0.034755      -0.014211      -0.004230       0.018441              1.874972       1.884060       0.369279      -0.208446       2.187514      -0.185963       1.553342          -0.000006
           93              H      -1.868038      12.539666       7.153185       0.121605       1.075728 0.76833112E+01  0.74298644E+02                                 1.701974                            1.596362      -0.989332       2.416873                    0.998009       3.361633       9.188948       0.509247       1.243785      -0.717574       0.015387       0.032328      -0.019268       0.040658       0.011640      -0.001382      -0.002301      -0.016046      -0.003050      -0.013631      -0.001461       0.015091              1.738802       1.382781       0.178663      -0.152182       2.007618      -0.374805       1.826006           0.000070
           94              H      -1.956185      12.673536       9.416386       0.125459       1.027653 0.71183715E+01  0.68328620E+02                                 1.716418                            1.582779      -1.151830       2.338551                    0.996581       3.568458      10.096930       0.483496       1.319749      -0.698793       0.013478       0.034062       0.013679       0.039102       0.005184      -0.002354       0.001428      -0.010080       0.004327      -0.008685       0.002141       0.006544              1.790707       1.407342       0.252352       0.137540       2.175263       0.474314       1.789516           0.000038
           95              H      13.326104       8.950610       9.575709       0.116019       1.196255 0.90199789E+01  0.90639702E+02                                 1.828262                            1.734238      -0.899000       2.452769                    0.999070       3.412823       9.457418       0.487473       1.250383      -0.717837      -0.006044      -0.036805       0.019153       0.041928       0.009726      -0.003495      -0.003420      -0.028914      -0.002049      -0.017422      -0.001300       0.018722              1.850493       1.513669       0.186763      -0.135242       2.134513      -0.350800       1.903297           0.000162
           96              H      13.326480       8.852327       7.269613       0.115944       1.006590 0.69355297E+01  0.66325925E+02                                 1.716704                            1.580596      -1.012301       2.402218                    0.997228       3.566531      10.164547       0.474142       1.350808      -0.692813      -0.009258      -0.031664      -0.016381       0.036833       0.009224       0.000237       0.000933      -0.020742       0.011388      -0.015778       0.003686       0.012091              1.791308       1.412047       0.281619       0.142154       2.209749       0.451073       1.752130           0.000049
           97              H      12.802930      13.575036      11.444688       0.125569       0.917403 0.63518746E+01  0.59895281E+02                                 1.659257                            1.548362      -1.207464       2.318085                    0.995121       3.633897      10.552779       0.458924       1.415385      -0.679383       0.027897       0.028051      -0.006316       0.040063       0.003970      -0.005225      -0.000115      -0.003187      -0.023871      -0.010273       0.001401       0.008871              1.723172       2.021636       0.408154      -0.150225       1.748588      -0.096031       1.399291           0.000036
           98              H      10.705059      14.456202      11.806228       0.120259       1.053797 0.75509897E+01  0.73358887E+02                                 1.727913                            1.618614      -1.154290       2.333385                    0.996502       3.566748      10.063374       0.484555       1.301109      -0.703189      -0.001680       0.037816       0.000810       0.037862       0.000155       0.000455       0.000881      -0.007837      -0.027118      -0.009104       0.000618       0.008486              1.770333       1.608468      -0.109997      -0.025711       2.308850      -0.173254       1.393681          -0.000033
           99              H       9.219528      10.823088      12.441477       0.121830       0.994477 0.69490350E+01  0.65236596E+02                                 1.591021                            1.499962      -0.815072       2.497989                    0.999675       3.181645       8.443706       0.537368       1.214136      -0.725180      -0.030016      -0.024707       0.010424       0.040250       0.007597      -0.003796      -0.004375      -0.006656      -0.047165      -0.016760      -0.000398       0.017158              1.626599       1.977939       0.355143      -0.170252       1.599804      -0.097238       1.302054          -0.000003
          100              H      11.292120       9.914809      12.098320       0.118277       1.116324 0.82320158E+01  0.80157832E+02                                 1.683800                            1.607571      -0.898815       2.454053                    0.999149       3.247735       8.613089       0.534320       1.177241      -0.735053       0.000406      -0.040905       0.008109       0.041703       0.004429      -0.005171      -0.004454      -0.018702      -0.043314      -0.016551      -0.001948       0.018500              1.693840       1.527047      -0.147322      -0.029457       2.211309      -0.038026       1.343165           0.000058
          101              H       0.360296       1.111624       5.682513       0.119075       1.075780 0.75934952E+01  0.73813544E+02                                 1.741754                            1.614181      -1.239892       2.289138                    0.995860       3.606728      10.151223       0.489686       1.286750      -0.705734       0.019979       0.025569      -0.020811       0.038549       0.005597      -0.004755      -0.002015      -0.003746       0.008644      -0.008105      -0.000244       0.008350              1.802574       1.461833       0.152853      -0.261449       1.955426      -0.404188       1.990463           0.000097
          102              H      16.024196       1.904674       7.616855       0.122329       0.924232 0.64944207E+01  0.61483943E+02                                 1.658403                            1.559206      -1.109232       2.362633                    0.996033       3.619010      10.476864       0.460879       1.403776      -0.681848       0.004126       0.041111       0.004817       0.041597      -0.000435      -0.004946       0.001059      -0.017025      -0.020347      -0.010980      -0.001016       0.011996              1.711676       1.381890      -0.005177      -0.019553       2.237611       0.177354       1.515527           0.000058
          103              H      12.168951      15.100131       8.703519       0.119619       1.070901 0.78190797E+01  0.76365528E+02                                 1.739071                            1.644177      -0.866825       2.474162                    0.999090       3.419736       9.565916       0.483717       1.296501      -0.706240      -0.013308      -0.030726       0.023466       0.040889       0.006300      -0.008139      -0.004802      -0.016947      -0.008600      -0.013562      -0.001526       0.015089              1.774702       1.596303       0.196657      -0.324918       1.785926      -0.350115       1.941878           0.000064
          104              H      13.128290      14.301998       6.785517       0.118192       1.068250 0.76368745E+01  0.73625712E+02                                 1.682285                            1.582504      -0.963001       2.422982                    0.998496       3.354010       9.108845       0.516639       1.229718      -0.720712      -0.001617      -0.037803      -0.006147       0.038334       0.006075      -0.004756       0.002267      -0.018575      -0.004548      -0.012756       0.000846       0.011910              1.720420       1.336599      -0.092517      -0.066782       2.311695       0.196308       1.512966           0.000068
          105              H      13.297997       2.894291       8.926162       0.132780       1.017947 0.72733310E+01  0.70032067E+02                                 1.701178                            1.600090      -1.052602       2.397836                    0.997596       3.421054       9.622417       0.481899       1.320039      -0.700360       0.025214       0.035649      -0.003570       0.043810       0.003597      -0.001231      -0.002499      -0.010718      -0.037008      -0.012651      -0.000270       0.012922              1.745201       1.996548       0.450086       0.011242       1.864655      -0.083851       1.374401           0.000010
          106              H      11.050542       3.216255       8.360362       0.122022       1.061383 0.75457811E+01  0.73168953E+02                                 1.728152                            1.612602      -1.058790       2.381274                    0.997204       3.499731       9.809314       0.488767       1.292354      -0.705596      -0.012265       0.037974      -0.010731       0.041324       0.002264       0.002426       0.000157      -0.014929      -0.043784      -0.014993      -0.000114       0.015107              1.781494       1.694715      -0.315131       0.131183       2.149167      -0.366302       1.500601          -0.000015
          107              H       7.311279      16.357486       9.326512       0.119046       0.950269 0.66149894E+01  0.62412298E+02                                 1.642474                            1.537959      -0.928508       2.443684                    0.998307       3.465719       9.757436       0.484143       1.340885      -0.695251      -0.023907      -0.031162       0.001510       0.039305       0.006581       0.001069      -0.008622      -0.006922      -0.045757      -0.018221       0.001610       0.016610              1.695785       1.827644       0.418100      -0.006275       1.914942      -0.103176       1.344769           0.000113
          108              H       9.516218      16.040606       9.974016       0.122706       1.076128 0.77197317E+01  0.75618362E+02                                 1.778628                            1.657634      -1.095846       2.367514                    0.996843       3.563079      10.184228       0.468462       1.334770      -0.696822       0.008066      -0.038058       0.014471       0.041507       0.000475       0.003059      -0.005436      -0.015494      -0.033248      -0.013116      -0.001332       0.014448              1.835512       1.723946      -0.267305       0.156325       2.195722      -0.433489       1.586869          -0.000070
          109              C       8.044109       6.303724       9.420471       0.612225      23.787834 0.24147145E+03  0.49668175E+04                                 7.689473                            5.548083      -0.095220       2.032679                    0.999517      22.068200      61.989788       0.622934       0.478026      -1.014471       0.012239       0.016355      -0.056019       0.059627      -0.026554       0.076276       0.024698       0.112499      -0.116273      -0.096501      -0.018378       0.114879              9.194263       5.224096       0.233622      -3.038844       9.559854      -1.147968      12.798840           0.002407
          110              C       7.572993       5.668268      10.666457      -0.019258      35.446647 0.41653764E+03  0.96054773E+04                                 9.307597                            6.749577       0.163805       2.068902                    0.999379      26.516683      73.404163       0.647607       0.410138      -1.077493      -0.012092      -0.020954       0.035506       0.042965      -0.006808       0.001538       0.007343      -0.006875       0.000385      -0.010612      -0.000171       0.010783             11.188071       5.622713       0.069289      -3.363019      11.369821      -1.737079      16.571679           0.001062
          111              C       7.636744       4.300767      10.850291      -0.078079      31.880269 0.41500513E+03  0.96676235E+04                                 8.849526                            6.882208       0.079867       2.016308                    0.999516      28.439461      82.036755       0.614337       0.427990      -1.054355      -0.007297       0.008962       0.022606       0.025389       0.001641      -0.003311       0.019900       0.021834      -0.013595      -0.026892       0.012091       0.014801              9.999552       4.953164      -0.116784      -1.800720      10.948441      -1.587896      14.097052           0.000405
          112              C       7.341289       3.728009      12.084022      -0.100254      32.110913 0.41825447E+03  0.97548969E+04                                 8.804208                            6.850131       0.128596       2.021965                    0.999714      28.844855      83.048603       0.624217       0.420715      -1.059691      -0.005944       0.023646      -0.015272       0.028770      -0.001679       0.007410       0.010427      -0.007942      -0.100666      -0.036654       0.013962       0.022692              9.929125       4.784806      -0.051802      -1.492685      10.333014      -0.664515      14.669556          -0.000137
          113              C       7.010692       4.549865      13.144131      -0.052749      36.109016 0.48501754E+03  0.11644437E+05                                 9.519523                            7.373501      -0.167014       1.939841                    0.998811      28.268476      80.430805       0.606909       0.420360      -1.068492      -0.003249       0.016798      -0.050245       0.053078       0.013481      -0.008125      -0.008437       0.023536      -0.002977      -0.018686      -0.004668       0.023353             11.012203       5.146578      -0.898154      -0.773035      11.677481      -1.294545      16.212550           0.000092
          114              C       6.883068       5.920756      12.968467      -0.107308      34.060453 0.43822570E+03  0.10377838E+05                                 9.279108                            7.098040      -0.035064       1.966285                    0.999229      29.624972      86.964048       0.599911       0.431132      -1.049448       0.005615      -0.006375      -0.031467       0.032593       0.005958       0.006465       0.026447       0.019474      -0.066797      -0.039488       0.011149       0.028340             10.570006       5.121450      -0.997575      -1.515260      12.034375      -1.620866      14.554193           0.000116
          115              C       7.161474       6.476568      11.724524      -0.083767      34.049383 0.42258072E+03  0.99005983E+04                                 9.279926                            6.970334      -0.057317       1.968254                    0.999095      28.858350      83.811693       0.606353       0.431150      -1.051155       0.000504      -0.023519       0.010753       0.025866       0.006349       0.013252       0.003396      -0.001123      -0.065749      -0.026687       0.006001       0.020685             10.750486       5.345262      -1.006622      -2.359548      11.244044      -0.580781      15.662151           0.000641
          116              C       8.454244       3.590750      15.303159      -0.053347      34.685931 0.49788492E+03  0.12064482E+05                                 9.347270                            7.538160      -0.242444       1.918136                    0.998445      28.530845      82.278144       0.590600       0.427989      -1.060822       0.040070      -0.011271       0.045678       0.061799       0.004473      -0.001081       0.002487       0.041119       0.009487      -0.022879       0.003380       0.019500             10.465639      13.004277      -1.536528       3.281423      11.681929      -0.534671       6.710712          -0.001645
          117              C       9.267428       4.683735      15.554399      -0.097633      30.904492 0.41927682E+03  0.98072972E+04                                 8.635631                            6.910062       0.047237       1.997454                    0.999350      29.079179      84.479260       0.613145       0.427065      -1.053298       0.017523      -0.020017       0.025727       0.037008       0.000081      -0.022347      -0.005587      -0.062287       0.023389      -0.044640       0.015137       0.029502              9.539977      12.930659      -0.898787       2.900341       9.853878       0.055148       5.835394           0.000559
          118              C      10.581392       4.453276      15.928195      -0.081114      30.646638 0.39656070E+03  0.91237935E+04                                 8.547980                            6.692943       0.084036       2.013716                    0.999603      28.320124      80.902994       0.628470       0.423600      -1.058208      -0.024112      -0.017551      -0.001139       0.029845       0.025080      -0.015490      -0.002087      -0.016515       0.014513      -0.032463       0.003245       0.029218              9.562813      13.514141      -1.509343       2.763522       9.747388      -0.036133       5.426909          -0.001125
          119              C      11.086686       3.180669      16.052793      -0.015200      36.366740 0.42124661E+03  0.97306129E+04                                 9.451942                            6.763171       0.140712       2.055610                    0.999337      26.649074      73.566568       0.651189       0.407189      -1.080637      -0.042345       0.008109      -0.005744       0.043495       0.003196      -0.013437      -0.003130      -0.007501       0.014463      -0.015238       0.000008       0.015230             11.585347      18.103473      -0.799122       3.710070      10.877904       0.044905       5.774665           0.005569
          120              C      10.263706       2.096158      15.781128      -0.103169      34.662678 0.44866912E+03  0.10694821E+05                                 9.452851                            7.227087      -0.161741       1.925566                    0.999052      29.790469      87.921851       0.588609       0.436548      -1.045501      -0.023949       0.022080       0.014974       0.035851      -0.010462      -0.020039      -0.009444      -0.008756       0.016011      -0.028376       0.008118       0.020258             10.811939      14.862352       0.298203       3.099025      11.651005       0.111026       5.922461          -0.000362
          121              C       8.941512       2.316449      15.380778      -0.092653      32.189228 0.43050411E+03  0.10176658E+05                                 8.981933                            7.064402      -0.110055       1.946231                    0.998862      29.636909      87.675272       0.596037       0.434715      -1.044512       0.018535       0.015071       0.038691       0.045472       0.028929      -0.011147      -0.003328      -0.028075       0.038643      -0.039742       0.009424       0.030318             10.038706      12.659678      -1.700284       2.774996      11.517940      -0.306618       5.938500           0.000693
          122              C      12.527412       2.929876      16.459271       0.618992      23.807084 0.24581280E+03  0.50570739E+04                                 7.623895                            5.555909      -0.015418       2.058175                    0.999357      21.850940      60.536060       0.632229       0.470909      -1.022634       0.068834      -0.023704       0.001556       0.072818      -0.001636      -0.054434       0.032990      -0.036707       0.283964      -0.083749      -0.034611       0.118361              9.143197      13.816633       0.199163       2.506460       8.808217      -0.282293       4.804742          -0.005202
          123              C       7.322720       2.172412       4.744960       0.634592      23.035754 0.23046006E+03  0.46643694E+04                                 7.436368                            5.375304       0.036329       2.083194                    0.999317      21.320601      58.544123       0.643676       0.470156      -1.023268       0.003776      -0.011931       0.065201       0.066391      -0.070473      -0.007746       0.000328       0.055084      -0.276154      -0.092521      -0.029371       0.121892              8.870132       5.175031       2.277146       0.657768       8.273080       0.373882      13.162285           0.000112
          124              C       7.254246       2.192747       3.241606      -0.009919      35.217603 0.40103202E+03  0.91411889E+04                                 9.213198                            6.579859       0.167748       2.069456                    0.999377      26.153989      71.483593       0.663739       0.404842      -1.083298       0.014017      -0.000189      -0.042789       0.045027      -0.001635      -0.006715      -0.000666       0.010504      -0.031987      -0.012701       0.000021       0.012680             11.223167       5.141271       1.817722       0.990726      10.342765       0.135487      18.185464           0.005652
          125              C       7.627870       3.333179       2.571633      -0.086941      31.149146 0.38494643E+03  0.87885518E+04                                 8.609526                            6.560559       0.148951       2.036298                    0.999756      28.054368      79.762546       0.639847       0.419288      -1.061214       0.001796      -0.019976      -0.019959       0.028296      -0.001637       0.006315       0.016584       0.007430      -0.073624      -0.032286       0.014999       0.017288              9.818555       4.759334       1.386039       0.321304       9.704796      -1.320373      14.991535           0.000408
          126              C       7.573220       3.417906       1.221475      -0.094848      32.012728 0.40607905E+03  0.94305699E+04                                 8.870993                            6.821632       0.025059       1.995269                    0.999351      28.781208      83.534212       0.613736       0.429732      -1.050810       0.002304      -0.024611       0.022258       0.033263      -0.009407      -0.004575      -0.005416       0.003740      -0.134544      -0.045707       0.013691       0.032015             10.028486       5.165499       1.700718       0.672484      10.006476      -0.637585      14.913482           0.000286
          127              C       7.125643       2.348646       0.475926      -0.059339      35.450601 0.47677394E+03  0.11403407E+05                                 9.408327                            7.313446      -0.113718       1.958720                    0.998929      28.157080      80.096642       0.608725       0.420691      -1.067735       0.021670      -0.006070       0.045778       0.051011      -0.012521      -0.004181       0.006365       0.008206       0.030546      -0.018539       0.002087       0.016452             10.822819       5.536626       1.476646       1.024906      10.975848      -1.655732      15.955982           0.000041
          128              C       6.747514       1.214992       1.129558      -0.100504      31.914253 0.41596613E+03  0.97276661E+04                                 8.851325                            6.888937       0.008819       1.979689                    0.999587      29.375490      85.821529       0.612178       0.427836      -1.050976       0.037833       0.006677       0.027775       0.047406      -0.001089       0.008288       0.021661      -0.023876      -0.095155      -0.040296       0.005372       0.034924              9.946919       5.014119       1.220298       0.233622      10.342155      -1.795051      14.484481           0.000461
          129              C       6.776500       1.143821       2.512398      -0.093990      33.309580 0.41910315E+03  0.97996395E+04                                 9.127054                            6.926787       0.050998       2.000323                    0.999562      28.890411      83.843344       0.610159       0.429313      -1.052194       0.030083       0.008650      -0.027088       0.041395      -0.007408      -0.011105      -0.013580      -0.020850      -0.043698      -0.026718       0.003610       0.023108             10.430356       5.352883       1.888835       0.570068      10.736022      -0.110501      15.202162           0.000678
          130              C       5.419816       3.158640      18.906306      -0.067580      36.026082 0.50853959E+03  0.12373931E+05                                 9.567398                            7.599636      -0.156604       1.942544                    0.998829      28.680114      82.572051       0.591059       0.425885      -1.063343      -0.041979       0.018028      -0.029628       0.054453      -0.012577       0.001116       0.001356       0.013886      -0.010378      -0.012954      -0.003146       0.016100             10.859258      15.398662      -1.861774       2.486759      11.233593      -0.215251       5.945518           0.000096
          131              C       5.230182       4.541393      18.992095      -0.082423      32.632444 0.43765947E+03  0.10370454E+05                                 9.091313                            7.148228      -0.108160       1.954901                    0.998131      29.181872      85.941741       0.590409       0.437816      -1.044475      -0.027611      -0.002245      -0.030559       0.041246       0.025648      -0.002500      -0.000810      -0.022391       0.075300      -0.040576       0.015021       0.025555             10.255506      14.113689      -1.528432       1.700774      11.239433       0.157328       5.413395           0.000272
          132              C       3.970635       5.063314      18.771494      -0.088032      32.773118 0.40902722E+03  0.95130559E+04                                 9.035440                            6.848410       0.003233       1.988947                    0.999466      28.694204      83.252335       0.612463       0.429990      -1.051003       0.023646      -0.023725      -0.018588       0.038308       0.000937      -0.014025      -0.005215      -0.034360       0.053568      -0.030209       0.006467       0.023742             10.451099      16.022155      -0.493499       2.272647       9.984365       0.746323       5.346776           0.000456
          133              C       2.904847       4.265181      18.469189      -0.015984      35.511518 0.41986651E+03  0.96904425E+04                                 9.310171                            6.756180       0.124659       2.049966                    0.999380      26.625667      73.462182       0.650955       0.407683      -1.080347       0.042396      -0.016828      -0.006538       0.046080       0.001408      -0.003170       0.005956      -0.009080       0.021850      -0.009546      -0.001516       0.011062             11.288423      17.897960      -1.815590       3.051409      10.523778       0.041886       5.443532           0.006639
          134              C       3.082631       2.902763      18.393613      -0.091294      30.459902 0.39728179E+03  0.91288199E+04                                 8.452821                            6.655016       0.108551       2.016383                    0.999660      28.301746      80.346616       0.637616       0.418052      -1.063529       0.026817       0.007262      -0.015134       0.031637       0.026340       0.002660       0.007632      -0.002553       0.009860      -0.028378       0.001349       0.027029              9.356296      13.483435      -1.732882       1.712367       9.813716      -0.001728       4.771737           0.000325
          135              C       4.321798       2.363897      18.601958      -0.094773      31.040386 0.40949973E+03  0.95130790E+04                                 8.624962                            6.810804       0.087372       2.005941                    0.999695      28.972901      83.618075       0.620675       0.424790      -1.055725      -0.006536       0.031689      -0.025206       0.041015       0.012382      -0.004829       0.011351      -0.071378       0.019293      -0.041933       0.003895       0.038038              9.522342      14.243712      -1.045047       2.039522       9.290224       0.101306       5.033089           0.000316
          136              C       1.543923       4.881997      18.136245       0.629369      22.800000 0.23856875E+03  0.48869441E+04                                 7.461599                            5.518555      -0.095278       2.036239                    0.999272      21.845489      61.019328       0.624617       0.478705      -1.015221      -0.053988       0.039863      -0.016231       0.069045       0.024301      -0.061519      -0.004210      -0.024624       0.270891      -0.088130      -0.025465       0.113595              8.817460      12.665735      -0.781092       2.472876       8.761388       0.537008       5.025259           0.001478
          137              C       7.513168       7.089995       5.425146       0.620959      23.813429 0.24233110E+03  0.49698897E+04                                 7.618934                            5.514044      -0.038399       2.050901                    0.999355      21.794485      60.372332       0.634755       0.470503      -1.022404       0.033403      -0.018647       0.056518       0.068248       0.012021      -0.082276       0.017204       0.095801      -0.070398      -0.083387      -0.026880       0.110266              9.166754       5.944226      -1.008013       3.516306      10.457316      -2.089445      11.098719          -0.005658
          138              C       6.844251       7.615305       4.193458      -0.018740      37.058074 0.42782792E+03  0.99055730E+04                                 9.534580                            6.790851       0.128705       2.049266                    0.999323      26.669538      73.334362       0.654463       0.404213      -1.084307      -0.013202       0.011517      -0.043816       0.047189       0.004104      -0.007330       0.002416      -0.008205      -0.004636      -0.011186       0.004507       0.006679             11.765539       7.280177      -1.397740       5.156719      12.558787      -3.547449      15.457652           0.008561
          139              C       6.835655       8.991280       3.927920      -0.091927      33.742947 0.42844620E+03  0.10075041E+05                                 9.218851                            7.018771      -0.049322       1.967589                    0.999286      29.084753      84.689853       0.604086       0.431178      -1.050891       0.009229      -0.008390      -0.034798       0.036965       0.014573      -0.016236       0.009077       0.029143      -0.013746      -0.028372       0.000669       0.027703             10.627231       6.327349      -0.925316       3.451891      12.649218      -2.194958      12.905128          -0.000780
          140              C       6.250784       9.464059       2.767723      -0.083867      32.682827 0.43762985E+03  0.10371671E+05                                 9.080900                            7.139283      -0.104252       1.953336                    0.998547      29.300010      86.354569       0.591740       0.436751      -1.044900       0.033699      -0.027798       0.004639       0.043930       0.006786      -0.028244       0.003356       0.004828      -0.103581      -0.047105       0.014023       0.033081             10.235896       6.792435      -0.055504       3.591703      10.941555      -0.749166      12.973699           0.000540
          141              C       5.697434       8.572726       1.854681      -0.062356      35.313909 0.50797930E+03  0.12359811E+05                                 9.428597                            7.590799      -0.231679       1.917644                    0.998599      28.723293      82.758560       0.591807       0.425364      -1.063418       0.042973      -0.017746       0.033967       0.057579      -0.004347       0.005296      -0.010754       0.011040       0.032196      -0.015603      -0.002041       0.017644             10.643420       7.734756      -0.400094       3.966161      11.492367      -1.287863      12.703138          -0.001867
          142              C       5.697511       7.217086       2.114091      -0.088548      30.932384 0.41378875E+03  0.96629535E+04                                 8.677541                            6.888163      -0.013092       1.978443                    0.999424      29.090315      84.896075       0.609980       0.429991      -1.049777       0.030859       0.004309       0.016136       0.035089       0.018239      -0.014674       0.026981       0.008696      -0.069090      -0.046636       0.015478       0.031159              9.665524       6.604759      -0.664830       3.433506      10.645538      -2.025900      11.746274           0.000599
          143              C       6.265728       6.744307       3.262032      -0.081559      31.359058 0.40412352E+03  0.93481455E+04                                 8.716659                            6.777670       0.058936       2.006769                    0.999546      28.420130      81.588718       0.621179       0.426263      -1.055835       0.007934       0.022297      -0.014467       0.027738       0.004358      -0.019095      -0.001644      -0.006888      -0.049701      -0.027770       0.008819       0.018951              9.812356       6.445922      -0.503266       3.915908      10.147921      -1.619365      12.843226          -0.001021
          144              C       3.295084       9.423390       0.745549      -0.059915      37.046657 0.49496984E+03  0.11933843E+05                                 9.666617                            7.430850      -0.143978       1.943695                    0.998861      28.425078      80.825852       0.607260       0.418340      -1.070678      -0.053806       0.009178       0.008024       0.055169      -0.001062      -0.014576      -0.004517       0.016246       0.025410      -0.014814      -0.006348       0.021162             11.401294      17.426971      -0.494448      -1.812880      10.832863       2.019988       5.944047           0.000611
          145              C       2.892453      10.670578       1.211262      -0.098732      32.451702 0.42155611E+03  0.98555096E+04                                 8.891182                            6.896671       0.117138       2.019626                    0.999575      28.934050      83.523332       0.619195       0.423112      -1.057730      -0.026370      -0.008926      -0.000843       0.027853       0.017837       0.012284      -0.012083      -0.044910       0.033129      -0.039122       0.011633       0.027489             10.131265      14.866100      -0.992068      -2.243965       9.872396       1.939683       5.655298           0.000100
          146              C       1.551150      10.856979       1.560546      -0.078360      32.145600 0.40852835E+03  0.94692487E+04                                 8.846662                            6.793339       0.031869       1.997758                    0.999531      28.400256      81.433591       0.623788       0.423619      -1.058197       0.015697      -0.017603      -0.006469       0.024457      -0.009660      -0.001740      -0.006519      -0.040149       0.019411      -0.025827       0.004373       0.021454             10.155395      15.249171      -0.305612      -2.073788       9.670680       1.845815       5.546334           0.000936
          147              C       0.662637       9.804663       1.472715      -0.016488      35.742661 0.41773814E+03  0.96271718E+04                                 9.333527                            6.733648       0.173470       2.068464                    0.999316      26.514266      73.053848       0.652955       0.407031      -1.080993       0.044647      -0.005973      -0.002153       0.045096      -0.004901       0.001600      -0.008088      -0.015290      -0.005812      -0.008314      -0.005913       0.014227             11.409082      16.909211      -1.499584      -3.416706      11.008465       2.498314       6.309571           0.002821
          148              C       1.066741       8.577810       0.970235      -0.098103      34.425473 0.43374639E+03  0.10220454E+05                                 9.314465                            7.039769       0.023708       1.987620                    0.999588      29.123026      84.600100       0.606680       0.428462      -1.053646       0.025233       0.007651       0.018957       0.032475       0.018093       0.004204      -0.007619      -0.021666      -0.009730      -0.022406      -0.001119       0.023524             10.840994      15.042823      -1.313122      -2.647351      11.130878       2.576357       6.349280           0.001337
          149              C       2.382866       8.382936       0.592354      -0.101286      33.665793 0.43327020E+03  0.10228084E+05                                 9.181089                            7.036894      -0.019298       1.971464                    0.999383      29.499335      86.368179       0.605391       0.428583      -1.051342      -0.015507       0.017703       0.020474       0.031194      -0.001924       0.000539      -0.004342      -0.072568       0.034419      -0.042075       0.010531       0.031543             10.550453      15.753954       0.261037      -1.846876       9.921597       2.165235       5.975809           0.000204
          150              C      -0.759096       9.984286       1.940470       0.613868      23.286531 0.24065143E+03  0.49370656E+04                                 7.549641                            5.521132       0.037534       2.078470                    0.999650      21.899320      61.083912       0.628531       0.475006      -1.017865      -0.056729       0.000146       0.023564       0.061428       0.002903       0.071515      -0.014335      -0.047066       0.288299      -0.098742      -0.024763       0.123505              9.044920      12.300254      -1.111768      -2.765921       9.627165       0.988400       5.207342           0.003857
          151              C      15.468779       2.169023      19.633471       0.612232      23.788006 0.24147350E+03  0.49668758E+04                                 7.689557                            5.548143      -0.095318       2.032651                    0.999517      22.068252      61.990271       0.622924       0.478032      -1.014466      -0.012243      -0.016353      -0.056017       0.059626      -0.026553      -0.076273      -0.024696       0.112497      -0.116276      -0.096498      -0.018379       0.114876              9.194360       5.224150       0.233631       3.038879       9.559958       1.147997      12.798972           0.002420
          152              C      15.939895       2.804479       0.453457      -0.019261      35.446538 0.41653703E+03  0.96054579E+04                                 9.307580                            6.749576       0.163803       2.068903                    0.999379      26.516631      73.403956       0.647606       0.410139      -1.077493       0.012088       0.020954       0.035508       0.042966      -0.006808      -0.001537      -0.007344      -0.006873       0.000390      -0.010612      -0.000171       0.010784             11.188038       5.622713       0.069291       3.363014      11.369756       1.737081      16.571646           0.001060
          153              C      15.876143       4.171981       0.637291      -0.078074      31.880104 0.41500274E+03  0.96675531E+04                                 8.849499                            6.882190       0.079874       2.016312                    0.999516      28.439347      82.036342       0.614337       0.427990      -1.054355       0.007293      -0.008962       0.022608       0.025389       0.001641       0.003310      -0.019899       0.021836      -0.013603      -0.026892       0.012092       0.014800              9.999521       4.953157      -0.116773       1.800724      10.948371       1.587933      14.097033           0.000408
          154              C      -0.482401       4.744739       1.871022      -0.100247      32.110832 0.41825319E+03  0.97548607E+04                                 8.804201                            6.850125       0.128599       2.021967                    0.999714      28.844793      83.048433       0.624217       0.420716      -1.059690       0.005940      -0.023646      -0.015272       0.028769      -0.001679      -0.007409      -0.010427      -0.007941      -0.100663      -0.036653       0.013962       0.022691              9.929117       4.784807      -0.051796       1.492693      10.332982       0.664530      14.669563          -0.000139
          155              C      -0.151804       3.922882       2.931131      -0.052746      36.108795 0.48501518E+03  0.11644358E+05                                 9.519460                            7.373469      -0.167012       1.939842                    0.998811      28.268389      80.430286       0.606913       0.420358      -1.068494       0.003247      -0.016798      -0.050244       0.053077       0.013481       0.008126       0.008438       0.023536      -0.002987      -0.018684      -0.004671       0.023355             11.012111       5.146554      -0.898145       0.773039      11.677356       1.294493      16.212424           0.000097
          156              C      -0.024180       2.551992       2.755467      -0.107311      34.059595 0.43821398E+03  0.10377464E+05                                 9.278874                            7.097899      -0.035030       1.966297                    0.999229      29.624514      86.961533       0.599924       0.431126      -1.049455      -0.005615       0.006374      -0.031468       0.032594       0.005951      -0.006468      -0.026444       0.019499      -0.066819      -0.039493       0.011154       0.028340             10.569708       5.121343      -0.997546       1.515215      12.034045       1.620785      14.553736           0.000116
          157              C      -0.302587       1.996179       1.511524      -0.083771      34.048336 0.42256696E+03  0.99001662E+04                                 9.279650                            6.970166      -0.057271       1.968271                    0.999095      28.857834      83.808924       0.606369       0.431144      -1.051162      -0.000505       0.023521       0.010755       0.025868       0.006343      -0.013252      -0.003395      -0.001097      -0.065777      -0.026693       0.006008       0.020685             10.750133       5.345128      -1.006591       2.359468      11.243678       0.580717      15.661592           0.000648
          158              C      15.058644       4.881997       5.090159      -0.053345      34.685792 0.49788254E+03  0.12064409E+05                                 9.347247                            7.538143      -0.242433       1.918141                    0.998445      28.530766      82.277857       0.590600       0.427990      -1.060822      -0.040069       0.011272       0.045679       0.061800       0.004474       0.001080      -0.002488       0.041121       0.009493      -0.022881       0.003381       0.019500             10.465610      13.004267      -1.536498      -3.281408      11.681878       0.534651       6.710685          -0.001647
          159              C      14.245459       3.789013       5.341399      -0.097637      30.904557 0.41927756E+03  0.98073181E+04                                 8.635638                            6.910065       0.047242       1.997455                    0.999350      29.079224      84.479386       0.613146       0.427065      -1.053299      -0.017522       0.020017       0.025730       0.037010       0.000080       0.022347       0.005587      -0.062289       0.023391      -0.044641       0.015138       0.029503              9.539985      12.930694      -0.898768      -2.900343       9.853872      -0.055156       5.835391           0.000560
          160              C      12.931496       4.019471       5.715195      -0.081114      30.646649 0.39656070E+03  0.91237946E+04                                 8.547984                            6.692944       0.084031       2.013714                    0.999603      28.320134      80.903061       0.628470       0.423600      -1.058208       0.024112       0.017553      -0.001135       0.029846       0.025081       0.015490       0.002087      -0.016511       0.014513      -0.032463       0.003244       0.029219              9.562816      13.514160      -1.509315      -2.763524       9.747381       0.036125       5.426908          -0.001126
          161              C      12.426202       5.292078       5.839793      -0.015202      36.366750 0.42124776E+03  0.97306446E+04                                 9.451936                            6.763176       0.140711       2.055609                    0.999337      26.649111      73.566651       0.651189       0.407188      -1.080637       0.042346      -0.008111      -0.005742       0.043496       0.003197       0.013438       0.003129      -0.007499       0.014460      -0.015238       0.000008       0.015230             11.585331      18.103430      -0.799074      -3.710054      10.877904      -0.044918       5.774658           0.005570
          162              C      13.249181       6.376590       5.568128      -0.103166      34.662763 0.44867048E+03  0.10694865E+05                                 9.452875                            7.227106      -0.161770       1.925556                    0.999052      29.790552      87.922241       0.588607       0.436549      -1.045500       0.023952      -0.022080       0.014975       0.035854      -0.010459       0.020041       0.009443      -0.008758       0.016017      -0.028375       0.008114       0.020261             10.811961      14.862357       0.298209      -3.099021      11.651056      -0.111028       5.922472          -0.000360
          163              C      14.571375       6.156298       5.167778      -0.092649      32.189141 0.43050307E+03  0.10176630E+05                                 8.981928                            7.064402      -0.110049       1.946235                    0.998862      29.636844      87.675133       0.596036       0.434716      -1.044511      -0.018534      -0.015071       0.038692       0.045472       0.028928       0.011146       0.003326      -0.028077       0.038645      -0.039742       0.009426       0.030316             10.038696      12.659681      -1.700279      -2.774992      11.517914       0.306611       5.938493           0.000693
          164              C      10.985475       5.542871       6.246271       0.618993      23.806970 0.24581173E+03  0.50570403E+04                                 7.623846                            5.555879      -0.015356       2.058196                    0.999357      21.850821      60.535421       0.632234       0.470906      -1.022637      -0.068834       0.023703       0.001558       0.072818      -0.001638       0.054431      -0.032988      -0.036710       0.283962      -0.083748      -0.034610       0.118358              9.143134      13.816522       0.199168      -2.506437       8.808170       0.282296       4.804710          -0.005195
          165              C      -0.463833       6.300335      14.957960       0.634592      23.035607 0.23045862E+03  0.46643255E+04                                 7.436316                            5.375276       0.036419       2.083227                    0.999317      21.320389      58.543142       0.643681       0.470154      -1.023271      -0.003774       0.011931       0.065201       0.066391      -0.070469       0.007747      -0.000327       0.055086      -0.276155      -0.092521      -0.029368       0.121889              8.870058       5.175003       2.277135      -0.657762       8.273011      -0.373880      13.162161           0.000116
          166              C      -0.395359       6.280000      13.454606      -0.009919      35.217522 0.40103232E+03  0.91411973E+04                                 9.213180                            6.579862       0.167744       2.069454                    0.999377      26.154003      71.483628       0.663738       0.404842      -1.083298      -0.014014       0.000187      -0.042789       0.045026      -0.001632       0.006713       0.000668       0.010505      -0.031981      -0.012698       0.000020       0.012678             11.223117       5.141268       1.817724      -0.990739      10.342759      -0.135526      18.185325           0.005652
          167              C      -0.768983       5.139569      12.784633      -0.086942      31.149003 0.38494501E+03  0.87885099E+04                                 8.609495                            6.560547       0.148957       2.036300                    0.999756      28.054305      79.762274       0.639848       0.419288      -1.061215      -0.001793       0.019977      -0.019959       0.028296      -0.001636      -0.006317      -0.016586       0.007437      -0.073627      -0.032289       0.014997       0.017292              9.818504       4.759324       1.386037      -0.321309       9.704766       1.320358      14.991423           0.000408
          168              C      -0.714332       5.054841      11.434475      -0.094853      32.012692 0.40607926E+03  0.94305726E+04                                 8.870976                            6.821630       0.025074       1.995273                    0.999351      28.781190      83.534054       0.613737       0.429731      -1.050811      -0.002301       0.024611       0.022259       0.033263      -0.009405       0.004576       0.005417       0.003745      -0.134545      -0.045707       0.013693       0.032014             10.028454       5.165497       1.700718      -0.672488      10.006463       0.637576      14.913401           0.000286
          169              C      -0.266756       6.124102      10.688926      -0.059332      35.450397 0.47677130E+03  0.11403327E+05                                 9.408289                            7.313425      -0.113699       1.958727                    0.998929      28.156983      80.096280       0.608726       0.420691      -1.067735      -0.021665       0.006069       0.045778       0.051008      -0.012518       0.004182      -0.006368       0.008208       0.030552      -0.018538       0.002084       0.016454             10.822759       5.536609       1.476644      -1.024900      10.975816       1.655726      15.955852           0.000041
          170              C       0.111374       7.257756      11.342558      -0.100494      31.914308 0.41596747E+03  0.97277117E+04                                 8.851355                            6.888963       0.008837       1.979695                    0.999587      29.375545      85.821939       0.612174       0.427838      -1.050974      -0.037825      -0.006679       0.027775       0.047401      -0.001086      -0.008288      -0.021661      -0.023885      -0.095145      -0.040293       0.005366       0.034927              9.946942       5.014138       1.220303      -0.233628      10.342191       1.795054      14.484496           0.000461
          171              C       0.082387       7.328927      12.725398      -0.093985      33.309650 0.41910484E+03  0.97996931E+04                                 9.127074                            6.926808       0.051031       2.000332                    0.999562      28.890479      83.843713       0.610157       0.429314      -1.052193      -0.030076      -0.008652      -0.027088       0.041391      -0.007403       0.011106       0.013579      -0.020857      -0.043695      -0.026716       0.003608       0.023109             10.430365       5.352901       1.888846      -0.570071      10.736059       0.110502      15.202133           0.000679
          172              C       1.439072       5.314107       8.693306      -0.067578      36.026041 0.50853835E+03  0.12373896E+05                                 9.567403                            7.599634      -0.156590       1.942549                    0.998829      28.680090      82.572042       0.591058       0.425886      -1.063343       0.041982      -0.018027      -0.029618       0.054449      -0.012578      -0.001112      -0.001356       0.013883      -0.010386      -0.012952      -0.003149       0.016101             10.859275      15.398695      -1.861798      -2.486756      11.233618       0.215252       5.945511           0.000097
          173              C       1.628706       3.931355       8.779095      -0.082431      32.632520 0.43765966E+03  0.10370460E+05                                 9.091325                            7.148227      -0.108151       1.954903                    0.998131      29.181904      85.941829       0.590409       0.437816      -1.044475       0.027614       0.002247      -0.030549       0.041240       0.025649       0.002503       0.000811      -0.022387       0.075302      -0.040577       0.015021       0.025557             10.255534      14.113752      -1.528460      -1.700782      11.239453      -0.157325       5.413395           0.000273
          174              C       2.888252       3.409434       8.558494      -0.088038      32.773309 0.40902904E+03  0.95131115E+04                                 9.035482                            6.848429       0.003225       1.988944                    0.999466      28.694285      83.252697       0.612461       0.429991      -1.051002      -0.023643       0.023727      -0.018576       0.038302       0.000936       0.014026       0.005216      -0.034360       0.053569      -0.030210       0.006467       0.023743             10.451167      16.022299      -0.493541      -2.272670       9.984408      -0.746317       5.346795           0.000456
          175              C       3.954040       4.207566       8.256189      -0.015986      35.511723 0.41986775E+03  0.96904828E+04                                 9.310222                            6.756198       0.124646       2.049962                    0.999380      26.625710      73.462453       0.650953       0.407684      -1.080345      -0.042393       0.016829      -0.006526       0.046076       0.001409       0.003169      -0.005955      -0.009080       0.021855      -0.009547      -0.001515       0.011062             11.288514      17.898125      -1.815661      -3.051439      10.523859      -0.041870       5.443557           0.006638
          176              C       3.776257       5.569984       8.180613      -0.091290      30.459964 0.39728267E+03  0.91288484E+04                                 8.452845                            6.655031       0.108542       2.016380                    0.999660      28.301768      80.346805       0.637614       0.418053      -1.063528      -0.026812      -0.007260      -0.015119       0.031625       0.026339      -0.002661      -0.007631      -0.002556       0.009854      -0.028376       0.001347       0.027029              9.356331      13.483477      -1.732911      -1.712368       9.813769       0.001734       4.771745           0.000325
          177              C       2.537089       6.108851       8.388958      -0.094768      31.040472 0.40950114E+03  0.95131258E+04                                 8.625000                            6.810829       0.087374       2.005941                    0.999695      28.972939      83.618419       0.620672       0.424792      -1.055723       0.006539      -0.031686      -0.025191       0.041004       0.012383       0.004829      -0.011350      -0.071376       0.019279      -0.041930       0.003892       0.038038              9.522389      14.243778      -1.045071      -2.039525       9.290286      -0.101303       5.033104           0.000315
          178              C       5.314965       3.590750       7.923245       0.629372      22.800184 0.23857081E+03  0.48870055E+04                                 7.461665                            5.518593      -0.095382       2.036201                    0.999272      21.845746      61.020511       0.624611       0.478708      -1.015218       0.053990      -0.039862      -0.016225       0.069045       0.024301       0.061521       0.004211      -0.024620       0.270901      -0.088132      -0.025468       0.113599              8.817551      12.665884      -0.781114      -2.472906       8.761462      -0.537005       5.025305           0.001475
          179              C      15.999719       1.382752      15.638146       0.620965      23.813425 0.24233126E+03  0.49698967E+04                                 7.618970                            5.514074      -0.038417       2.050897                    0.999355      21.794420      60.372295       0.634748       0.470508      -1.022400      -0.033402       0.018643       0.056519       0.068247       0.012022       0.082284      -0.017205       0.095805      -0.070404      -0.083395      -0.026880       0.110275              9.166792       5.944260      -1.008023      -3.516328      10.457354       2.089471      11.098761          -0.005666
          180              C       0.014636       0.857442      14.406458      -0.018746      37.058019 0.42782799E+03  0.99055755E+04                                 9.534570                            6.790852       0.128710       2.049268                    0.999323      26.669551      73.334415       0.654463       0.404213      -1.084307       0.013200      -0.011518      -0.043818       0.047191       0.004105       0.007327      -0.002417      -0.008203      -0.004634      -0.011184       0.004505       0.006679             11.765510       7.280174      -1.397732      -5.156704      12.558768       3.547431      15.457590           0.008559
          181              C      13.741007      16.426963      14.140920      -0.091927      33.742896 0.42844575E+03  0.10075030E+05                                 9.218852                            7.018775      -0.049331       1.967587                    0.999286      29.084746      84.689919       0.604084       0.431179      -1.050890      -0.009231       0.008391      -0.034800       0.036968       0.014572       0.016234      -0.009077       0.029145      -0.013754      -0.028371       0.000667       0.027703             10.627224       6.327355      -0.925315      -3.451889      12.649221       2.194952      12.905095          -0.000780
          182              C      -2.328121      15.954184      12.980723      -0.083866      32.682817 0.43763010E+03  0.10371677E+05                                 9.080900                            7.139287      -0.104252       1.953336                    0.998547      29.299983      86.354473       0.591739       0.436751      -1.044900      -0.033698       0.027797       0.004639       0.043929       0.006786       0.028242      -0.003355       0.004829      -0.103583      -0.047104       0.014023       0.033081             10.235889       6.792448      -0.055503      -3.591708      10.941544       0.749161      12.973677           0.000540
          183              C      -1.774771      16.845517      12.067681      -0.062353      35.313773 0.50797719E+03  0.12359743E+05                                 9.428564                            7.590778      -0.231670       1.917647                    0.998599      28.723226      82.758252       0.591809       0.425363      -1.063418      -0.042971       0.017745       0.033967       0.057578      -0.004347      -0.005297       0.010754       0.011039       0.032195      -0.015602      -0.002042       0.017644             10.643377       7.734744      -0.400092      -3.966148      11.492320       1.287852      12.703066          -0.001865
          184              C       1.161377       1.255661      12.327091      -0.088545      30.932245 0.41378690E+03  0.96628965E+04                                 8.677510                            6.888145      -0.013074       1.978450                    0.999424      29.090216      84.895649       0.609981       0.429991      -1.049777      -0.030858      -0.004308       0.016136       0.035088       0.018239       0.014674      -0.026981       0.008696      -0.069093      -0.046636       0.015477       0.031159              9.665482       6.604745      -0.664827      -3.433491      10.645499       2.025886      11.746203           0.000599
          185              C       0.593159       1.728440      13.475032      -0.081558      31.358987 0.40412293E+03  0.93481274E+04                                 8.716644                            6.777665       0.058938       2.006769                    0.999546      28.420094      81.588566       0.621179       0.426263      -1.055835      -0.007933      -0.022297      -0.014468       0.027738       0.004359       0.019094       0.001643      -0.006888      -0.049706      -0.027770       0.008819       0.018950              9.812329       6.445916      -0.503259      -3.915894      10.147904       1.619347      12.843167          -0.001018
          186              C       0.627579      15.994853      10.958549      -0.059917      37.046970 0.49497387E+03  0.11933973E+05                                 9.666693                            7.430894      -0.143987       1.943691                    0.998861      28.425213      80.826540       0.607257       0.418342      -1.070677       0.053805      -0.009178       0.008025       0.055169      -0.001062       0.014576       0.004517       0.016246       0.025403      -0.014813      -0.006348       0.021161             11.401405      17.427187      -0.494445       1.812905      10.832939      -2.020004       5.944090           0.000611
          187              C       1.030210      14.747664      11.424262      -0.098732      32.451841 0.42155819E+03  0.98555735E+04                                 8.891216                            6.896693       0.117142       2.019627                    0.999575      28.934121      83.523682       0.619193       0.423112      -1.057729       0.026370       0.008925      -0.000843       0.027852       0.017836      -0.012284       0.012081      -0.044912       0.033121      -0.039121       0.011634       0.027487             10.131309      14.866175      -0.992078       2.243979       9.872434      -1.939693       5.655318           0.000099
          188              C       2.371512      14.561264      11.773546      -0.078355      32.145653 0.40852858E+03  0.94692604E+04                                 8.846685                            6.793348       0.031857       1.997755                    0.999531      28.400273      81.433805       0.623786       0.423620      -1.058196      -0.015695       0.017602      -0.006469       0.024454      -0.009659       0.001740       0.006517      -0.040143       0.019403      -0.025823       0.004372       0.021451             10.155430      15.249225      -0.305631       2.073801       9.670717      -1.845827       5.546348           0.000934
          189              C       3.260025      15.613579      11.685715      -0.016484      35.742641 0.41773703E+03  0.96271449E+04                                 9.333546                            6.733653       0.173483       2.068470                    0.999316      26.514210      73.053816       0.652953       0.407033      -1.080991      -0.044643       0.005972      -0.002154       0.045093      -0.004900      -0.001601       0.008088      -0.015292      -0.005813      -0.008313      -0.005915       0.014228             11.409126      16.909300      -1.499602       3.416727      11.008491      -2.498321       6.309586           0.002821
          190              C       2.855921      16.840433      11.183235      -0.098105      34.425711 0.43374954E+03  0.10220554E+05                                 9.314542                            7.039818       0.023697       1.987618                    0.999588      29.123119      84.600697       0.606674       0.428465      -1.053644      -0.025231      -0.007651       0.018957       0.032473       0.018092      -0.004203       0.007619      -0.021660      -0.009752      -0.022402      -0.001124       0.023526             10.841099      15.042992      -1.313156       2.647389      11.130970      -2.576385       6.349335           0.001336
          191              C       4.476022       0.089811      10.805354      -0.101290      33.666226 0.43327636E+03  0.10228278E+05                                 9.181201                            7.036968      -0.019325       1.971454                    0.999382      29.499583      86.369435       0.605384       0.428585      -1.051339       0.015506      -0.017702       0.020477       0.031195      -0.001924      -0.000536       0.004340      -0.072572       0.034398      -0.042073       0.010526       0.031548             10.550598      15.754196       0.261046       1.846906       9.921718      -2.165266       5.975879           0.000205
          192              C       4.681758      15.433957      12.153470       0.613869      23.286538 0.24065148E+03  0.49370695E+04                                 7.549650                            5.521136       0.037520       2.078463                    0.999650      21.899386      61.084221       0.628530       0.475006      -1.017864       0.056727      -0.000143       0.023561       0.061426       0.002904      -0.071522       0.014335      -0.047072       0.288307      -0.098751      -0.024761       0.123512              9.044940      12.300288      -1.111782       2.765926       9.627177      -0.988405       5.207353           0.003858
          193              C       5.673666      10.641771      11.005529       0.612239      23.788245 0.24147583E+03  0.49669366E+04                                 7.689630                            5.548186      -0.095381       2.032632                    0.999517      22.068277      61.990449       0.622919       0.478035      -1.014464      -0.012241      -0.016352       0.056016       0.059624      -0.026554       0.076271       0.024696       0.112488      -0.116287      -0.096498      -0.018374       0.114872              9.194464       5.224205       0.233615      -3.038954       9.559969      -1.147941      12.799219           0.002435
          194              C       6.144782      11.277227       9.759543      -0.019256      35.446678 0.41653722E+03  0.96054793E+04                                 9.307652                            6.749601       0.163823       2.068911                    0.999379      26.516673      73.404536       0.647601       0.410141      -1.077490       0.012094       0.020956      -0.035505       0.042965      -0.006809       0.001536       0.007343      -0.006874       0.000386      -0.010612      -0.000172       0.010784             11.188152       5.622761       0.069230      -3.363081      11.369846      -1.736897      16.571849           0.001058
          195              C       6.081031      12.644728       9.575709      -0.078071      31.879961 0.41500090E+03  0.96674999E+04                                 8.849467                            6.882170       0.079876       2.016314                    0.999516      28.439306      82.036189       0.614339       0.427989      -1.054356       0.007298      -0.008963      -0.022605       0.025388       0.001642      -0.003309       0.019899       0.021839      -0.013596      -0.026893       0.012093       0.014799              9.999473       4.953135      -0.116806      -1.800709      10.948394      -1.587806      14.096890           0.000413
          196              C       6.376486      13.217486       8.341978      -0.100253      32.110785 0.41825326E+03  0.97548607E+04                                 8.804179                            6.850117       0.128602       2.021968                    0.999714      28.844802      83.048394       0.624218       0.420715      -1.059691       0.005943      -0.023646       0.015271       0.028769      -0.001679       0.007411       0.010427      -0.007939      -0.100664      -0.036654       0.013963       0.022690              9.929077       4.784787      -0.051814      -1.492665      10.333054      -0.664487      14.669391          -0.000142
          197              C       6.707083      12.395630       7.281869      -0.052745      36.108796 0.48501325E+03  0.11644314E+05                                 9.519505                            7.373476      -0.166985       1.939853                    0.998811      28.268344      80.430475       0.606909       0.420361      -1.068491       0.003250      -0.016798       0.050245       0.053078       0.013480      -0.008124      -0.008437       0.023544      -0.002988      -0.018687      -0.004668       0.023355             11.012185       5.146564      -0.898168      -0.773016      11.677578      -1.294582      16.212414           0.000099
          198              C       6.834707      11.024739       7.457533      -0.107313      34.061601 0.43824165E+03  0.10378355E+05                                 9.279456                            7.098258      -0.035153       1.966258                    0.999229      29.625556      86.967549       0.599888       0.431143      -1.049437      -0.005616       0.006378       0.031466       0.032593       0.005975       0.006459       0.026451       0.019467      -0.066778      -0.039486       0.011138       0.028349             10.570442       5.121615      -0.997625      -1.515313      12.034902      -1.620995      14.554808           0.000111
          199              C       6.556301      10.468927       8.701476      -0.083768      34.051043 0.42260258E+03  0.99012985E+04                                 9.280424                            6.970643      -0.057434       1.968219                    0.999094      28.859128      83.816413       0.606319       0.431166      -1.051139      -0.000504       0.023522      -0.010751       0.025867       0.006361       0.013262       0.003396      -0.001141      -0.065724      -0.026687       0.005992       0.020695             10.751113       5.345524      -1.006723      -2.359693      11.244757      -0.580776      15.663058           0.000648
          200              C       5.263531      13.354745       5.122841      -0.053349      34.686016 0.49788597E+03  0.12064514E+05                                 9.347290                            7.538170      -0.242435       1.918138                    0.998445      28.530883      82.278307       0.590599       0.427990      -1.060822      -0.040071       0.011272      -0.045675       0.061798       0.004473      -0.001079       0.002488       0.041120       0.009481      -0.022879       0.003378       0.019501             10.465673      13.004318      -1.536577       3.281440      11.681972      -0.534693       6.710728          -0.001650
          201              C       4.450347      12.261760       4.871601      -0.097634      30.904516 0.41927731E+03  0.98073097E+04                                 8.635628                            6.910062       0.047251       1.997458                    0.999350      29.079189      84.479240       0.613146       0.427065      -1.053299      -0.017525       0.020017      -0.025725       0.037008       0.000080      -0.022347      -0.005587      -0.062288       0.023387      -0.044640       0.015137       0.029503              9.539975      12.930645      -0.898807       2.900342       9.853885       0.055138       5.835395           0.000559
          202              C       3.136383      12.492219       4.497805      -0.081120      30.646680 0.39656124E+03  0.91238062E+04                                 8.547978                            6.692940       0.084065       2.013724                    0.999603      28.320136      80.902946       0.628471       0.423599      -1.058209       0.024112       0.017551       0.001141       0.029845       0.025080      -0.015489      -0.002087      -0.016514       0.014510      -0.032461       0.003244       0.029218              9.562812      13.514127      -1.509359       2.763522       9.747403      -0.036139       5.426907          -0.001125
          203              C       2.631089      13.764826       4.373207      -0.015195      36.366587 0.42124320E+03  0.97305194E+04                                 9.451941                            6.763157       0.140736       2.055621                    0.999337      26.648942      73.566272       0.651187       0.407190      -1.080635       0.042342      -0.008105       0.005744       0.043492       0.003193      -0.013437      -0.003133      -0.007507       0.014469      -0.015239       0.000008       0.015231             11.585363      18.103499      -0.799133       3.710085      10.877921       0.044901       5.774668           0.005566
          204              C       3.454069      14.849337       4.644872      -0.103171      34.663124 0.44867526E+03  0.10695023E+05                                 9.452993                            7.227174      -0.161785       1.925553                    0.999051      29.790664      87.923158       0.588600       0.436552      -1.045497       0.023944      -0.022080      -0.014975       0.035848      -0.010465      -0.020033      -0.009451      -0.008744       0.015997      -0.028373       0.008121       0.020253             10.812124      14.862624       0.298189       3.099095      11.651200       0.111027       5.922547          -0.000362
          205              C       4.776263      14.629046       5.045222      -0.092655      32.189344 0.43050547E+03  0.10176702E+05                                 8.981971                            7.064422      -0.110036       1.946238                    0.998862      29.636956      87.675586       0.596035       0.434716      -1.044511      -0.018535      -0.015072      -0.038688       0.045469       0.028932      -0.011145      -0.003328      -0.028076       0.038637      -0.039743       0.009423       0.030320             10.038763      12.659760      -1.700332       2.775020      11.518004      -0.306631       5.938525           0.000692
          206              C       1.190363      14.015619       3.966729       0.618993      23.807137 0.24581298E+03  0.50570872E+04                                 7.623946                            5.555937      -0.015503       2.058148                    0.999357      21.851047      60.536753       0.632222       0.470913      -1.022630      -0.068833       0.023701      -0.001555       0.072816      -0.001632      -0.054438       0.032993      -0.036703       0.283965      -0.083752      -0.034612       0.118364              9.143267      13.816759       0.199199       2.506488       8.808265      -0.282282       4.804777          -0.005210
          207              C       6.395055      14.773083      15.681040       0.634590      23.035542 0.23045795E+03  0.46643124E+04                                 7.436305                            5.375269       0.036382       2.083214                    0.999317      21.320477      58.543541       0.643680       0.470154      -1.023270      -0.003771       0.011934      -0.065197       0.066387      -0.070474      -0.007749       0.000326       0.055093      -0.276180      -0.092530      -0.029370       0.121899              8.870045       5.175002       2.277129       0.657770       8.273005       0.373887      13.162129           0.000127
          208              C       6.463529      14.752748      17.184394      -0.009914      35.217207 0.40102760E+03  0.91410607E+04                                 9.213128                            6.579823       0.167770       2.069465                    0.999377      26.153820      71.482967       0.663740       0.404842      -1.083298      -0.014013       0.000185       0.042787       0.045023      -0.001632      -0.006714      -0.000667       0.010505      -0.031989      -0.012701       0.000021       0.012680             11.223067       5.141241       1.817709       0.990722      10.342685       0.135489      18.185275           0.005650
          209              C       6.089905      13.612316      17.854367      -0.086942      31.149036 0.38494530E+03  0.87885184E+04                                 8.609505                            6.560551       0.148949       2.036298                    0.999756      28.054297      79.762271       0.639848       0.419288      -1.061214      -0.001792       0.019976       0.019956       0.028293      -0.001636       0.006317       0.016584       0.007437      -0.073617      -0.032285       0.014995       0.017290              9.818525       4.759327       1.386036       0.321307       9.704772      -1.320362      14.991475           0.000409
          210              C       6.144555      13.527589      19.204525      -0.094852      32.012711 0.40607931E+03  0.94305759E+04                                 8.870982                            6.821631       0.025070       1.995272                    0.999351      28.781219      83.534200       0.613736       0.429731      -1.050811      -0.002299       0.024610      -0.022258       0.033262      -0.009405      -0.004575      -0.005416       0.003742      -0.134548      -0.045708       0.013694       0.032014             10.028466       5.165496       1.700719       0.672483      10.006471      -0.637579      14.913432           0.000286
          211              C       6.592132      14.596849      19.950074      -0.059339      35.450665 0.47677507E+03  0.11403445E+05                                 9.408347                            7.313461      -0.113707       1.958723                    0.998929      28.157126      80.096898       0.608723       0.420691      -1.067734      -0.021664       0.006068      -0.045779       0.051009      -0.012519      -0.004182       0.006367       0.008205       0.030553      -0.018538       0.002085       0.016454             10.822840       5.536638       1.476649       1.024903      10.975871      -1.655748      15.956010           0.000040
          212              C       6.970261      15.730503      19.296442      -0.100502      31.914507 0.41597064E+03  0.97278052E+04                                 8.851404                            6.889001       0.008847       1.979698                    0.999587      29.375621      85.822276       0.612171       0.427840      -1.050973      -0.037826      -0.006679      -0.027775       0.047401      -0.001085       0.008290       0.021663      -0.023890      -0.095144      -0.040294       0.005363       0.034930              9.947006       5.014166       1.220305       0.233615      10.342246      -1.795099      14.484607           0.000461
          213              C       6.941275      15.801674      17.913602      -0.093989      33.309498 0.41910240E+03  0.97996194E+04                                 9.127048                            6.926788       0.051067       2.000346                    0.999562      28.890346      83.843191       0.610158       0.429314      -1.052193      -0.030075      -0.008653       0.027086       0.041388      -0.007405      -0.011109      -0.013581      -0.020854      -0.043677      -0.026718       0.003612       0.023106             10.430344       5.352887       1.888832       0.570065      10.736009      -0.110513      15.202136           0.000678
          214              C       8.297959      13.786855       1.519694      -0.067574      36.025864 0.50853607E+03  0.12373825E+05                                 9.567367                            7.599616      -0.156583       1.942553                    0.998829      28.679996      82.571663       0.591059       0.425885      -1.063343       0.041980      -0.018027       0.029621       0.054449      -0.012577       0.001114       0.001356       0.013885      -0.010384      -0.012952      -0.003148       0.016100             10.859220      15.398612      -1.861750       2.486745      11.233548      -0.215250       5.945500           0.000097
          215              C       8.487593      12.404102       1.433905      -0.082424      32.632325 0.43765787E+03  0.10370405E+05                                 9.091287                            7.148215      -0.108149       1.954905                    0.998131      29.181790      85.941391       0.590410       0.437816      -1.044475       0.027612       0.002246       0.030553       0.041242       0.025648      -0.002501      -0.000812      -0.022389       0.075302      -0.040576       0.015020       0.025556             10.255473      14.113638      -1.528414       1.700763      11.239400       0.157327       5.413381           0.000272
          216              C       9.747140      11.882181       1.654506      -0.088033      32.772901 0.40902438E+03  0.95129688E+04                                 9.035392                            6.848382       0.003251       1.988955                    0.999466      28.694055      83.251674       0.612465       0.429990      -1.051004      -0.023644       0.023726       0.018583       0.038305       0.000937      -0.014026      -0.005218      -0.034361       0.053573      -0.030211       0.006466       0.023745             10.451039      16.022066      -0.493494       2.272627       9.984302       0.746314       5.346750           0.000455
          217              C      10.812928      12.680314       1.956811      -0.015987      35.511394 0.41986492E+03  0.96903932E+04                                 9.310137                            6.756160       0.124681       2.049973                    0.999380      26.625614      73.461903       0.650958       0.407682      -1.080348      -0.042396       0.016828       0.006530       0.046079       0.001408      -0.003170       0.005954      -0.009081       0.021850      -0.009546      -0.001514       0.011061             11.288380      17.897878      -1.815605       3.051384      10.523752       0.041878       5.443511           0.006639
          218              C      10.635144      14.042732       2.032387      -0.091294      30.459983 0.39728290E+03  0.91288546E+04                                 8.452845                            6.655033       0.108560       2.016385                    0.999660      28.301791      80.346866       0.637614       0.418053      -1.063528      -0.026815      -0.007262       0.015124       0.031630       0.026340       0.002660       0.007631      -0.002554       0.009859      -0.028378       0.001349       0.027029              9.356326      13.483484      -1.732895       1.712368       9.813742      -0.001733       4.771751           0.000324
          219              C       9.395977      14.581598       1.824042      -0.094769      31.040451 0.40950074E+03  0.95131136E+04                                 8.624999                            6.810831       0.087395       2.005949                    0.999695      28.972897      83.618266       0.620671       0.424792      -1.055722       0.006537      -0.031688       0.025196       0.041008       0.012380      -0.004829       0.011350      -0.071379       0.019279      -0.041930       0.003891       0.038039              9.522386      14.243796      -1.045052       2.039529       9.290252       0.101303       5.033111           0.000314
          220              C      12.173852      12.063498       2.289755       0.629368      22.799979 0.23856869E+03  0.48869425E+04                                 7.461585                            5.518548      -0.095285       2.036236                    0.999272      21.845523      61.019416       0.624619       0.478704      -1.015222       0.053989      -0.039865       0.016227       0.069045       0.024303      -0.061521      -0.004211      -0.024625       0.270893      -0.088133      -0.025464       0.113597              8.817441      12.665707      -0.781087       2.472865       8.761363       0.537006       5.025252           0.001478
          221              C       6.204607       9.855500      15.000854       0.620972      23.813337 0.24233011E+03  0.49698704E+04                                 7.618982                            5.514083      -0.038414       2.050900                    0.999355      21.794341      60.372190       0.634743       0.470512      -1.022398      -0.033398       0.018641      -0.056522       0.068247       0.012020      -0.082288       0.017206       0.095804      -0.070405      -0.083398      -0.026881       0.110279              9.166810       5.944269      -1.008035       3.516331      10.457382      -2.089493      11.098778          -0.005669
          222              C       6.873524       9.330190      16.232542      -0.018744      37.058048 0.42782872E+03  0.99055976E+04                                 9.534579                            6.790860       0.128720       2.049271                    0.999323      26.669563      73.334493       0.654462       0.404214      -1.084307       0.013203      -0.011521       0.043816       0.047190       0.004106      -0.007325       0.002419      -0.008205      -0.004628      -0.011184       0.004505       0.006679             11.765525       7.280175      -1.397736       5.156700      12.558803      -3.547443      15.457595           0.008557
          223              C       6.882120       7.954215      16.498080      -0.091924      33.742956 0.42844652E+03  0.10075056E+05                                 9.218869                            7.018784      -0.049332       1.967586                    0.999286      29.084787      84.690162       0.604083       0.431180      -1.050889      -0.009229       0.008391       0.034797       0.036965       0.014572      -0.016233       0.009076       0.029143      -0.013745      -0.028369       0.000668       0.027701             10.627247       6.327363      -0.925308       3.451894      12.649257      -2.194944      12.905122          -0.000778
          224              C       7.466991       7.481436      17.658277      -0.083868      32.682844 0.43763044E+03  0.10371689E+05                                 9.080906                            7.139290      -0.104254       1.953335                    0.998547      29.300027      86.354665       0.591739       0.436751      -1.044900      -0.033697       0.027797      -0.004639       0.043929       0.006787      -0.028244       0.003356       0.004828      -0.103581      -0.047105       0.014023       0.033082             10.235900       6.792445      -0.055502       3.591708      10.941554      -0.749161      12.973701           0.000538
          225              C       8.020341       8.372769      18.571319      -0.062354      35.313813 0.50797782E+03  0.12359766E+05                                 9.428582                            7.590790      -0.231679       1.917645                    0.998599      28.723242      82.758383       0.591807       0.425364      -1.063418      -0.042971       0.017745      -0.033968       0.057578      -0.004347       0.005295      -0.010754       0.011041       0.032195      -0.015603      -0.002040       0.017643             10.643399       7.734746      -0.400090       3.966150      11.492347      -1.287856      12.703105          -0.001860
          226              C       8.020264       9.728409      18.311909      -0.088547      30.932308 0.41378791E+03  0.96629289E+04                                 8.677530                            6.888160      -0.013091       1.978444                    0.999424      29.090263      84.895902       0.609979       0.429992      -1.049776      -0.030858      -0.004309      -0.016136       0.035088       0.018239      -0.014675       0.026981       0.008696      -0.069091      -0.046637       0.015479       0.031158              9.665507       6.604751      -0.664826       3.433494      10.645530      -2.025896      11.746240           0.000598
          227              C       7.452047      10.201188      17.163968      -0.081557      31.359009 0.40412329E+03  0.93481392E+04                                 8.716650                            6.777669       0.058934       2.006768                    0.999546      28.420116      81.588680       0.621179       0.426263      -1.055835      -0.007932      -0.022297       0.014467       0.027738       0.004358      -0.019096      -0.001643      -0.006888      -0.049703      -0.027771       0.008820       0.018950              9.812339       6.445915      -0.503259       3.915892      10.147919      -1.619355      12.843182          -0.001016
          228              C      10.422691       7.522105      19.680451      -0.059912      37.046629 0.49496918E+03  0.11933823E+05                                 9.666610                            7.430842      -0.143976       1.943695                    0.998861      28.425066      80.825797       0.607261       0.418340      -1.070679       0.053805      -0.009177      -0.008026       0.055169      -0.001061      -0.014577      -0.004517       0.016247       0.025407      -0.014814      -0.006348       0.021162             11.401288      17.426962      -0.494441      -1.812886      10.832857       2.019987       5.944044           0.000611
          229              C      10.825322       6.274917      19.214738      -0.098732      32.451846 0.42155829E+03  0.98555759E+04                                 8.891213                            6.896691       0.117138       2.019625                    0.999575      28.934137      83.523713       0.619194       0.423112      -1.057729       0.026370       0.008927       0.000842       0.027853       0.017838       0.012284      -0.012082      -0.044909       0.033123      -0.039121       0.011633       0.027488             10.131303      14.866164      -0.992072      -2.243980       9.872429       1.939691       5.655317           0.000100
          230              C      12.166625       6.088516      18.865454      -0.078358      32.145658 0.40852900E+03  0.94692708E+04                                 8.846681                            6.793349       0.031869       1.997758                    0.999531      28.400297      81.433828       0.623787       0.423620      -1.058196      -0.015697       0.017605       0.006467       0.024457      -0.009660      -0.001740      -0.006518      -0.040147       0.019406      -0.025826       0.004372       0.021453             10.155421      15.249206      -0.305624      -2.073800       9.670710       1.845825       5.546348           0.000936
          231              C      13.055138       7.140832      18.953285      -0.016488      35.742701 0.41773869E+03  0.96271906E+04                                 9.333545                            6.733660       0.173472       2.068465                    0.999316      26.514280      73.053983       0.652954       0.407032      -1.080992      -0.044648       0.005973       0.002152       0.045097      -0.004903       0.001600      -0.008088      -0.015289      -0.005808      -0.008316      -0.005912       0.014228             11.409107      16.909224      -1.499605      -3.416713      11.008511       2.498332       6.309586           0.002821
          232              C      12.651034       8.367685      19.455765      -0.098104      34.425734 0.43375029E+03  0.10220574E+05                                 9.314525                            7.039810       0.023678       1.987609                    0.999588      29.123190      84.600848       0.606677       0.428463      -1.053645      -0.025235      -0.007651      -0.018959       0.032477       0.018093       0.004204      -0.007619      -0.021669      -0.009739      -0.022405      -0.001121       0.023526             10.841065      15.042909      -1.313121      -2.647363      11.130969       2.576377       6.349316           0.001337
          233              C      11.334909       8.562559      19.833646      -0.101286      33.665952 0.43327265E+03  0.10228159E+05                                 9.181124                            7.036919      -0.019307       1.971460                    0.999383      29.499430      86.368600       0.605389       0.428583      -1.051341       0.015507      -0.017703      -0.020477       0.031195      -0.001924       0.000537      -0.004340      -0.072571       0.034417      -0.042076       0.010531       0.031544             10.550496      15.754025       0.261049      -1.846888       9.921634       2.165240       5.975829           0.000204
          234              C      14.476871       6.961209      18.485530       0.613871      23.286413 0.24065003E+03  0.49370272E+04                                 7.549616                            5.521115       0.037545       2.078477                    0.999650      21.899175      61.083348       0.628532       0.475006      -1.017865       0.056728      -0.000147      -0.023566       0.061428       0.002903       0.071515      -0.014335      -0.047066       0.288301      -0.098743      -0.024763       0.123506              9.044892      12.300228      -1.111762      -2.765920       9.627123       0.988398       5.207327           0.003857
          235              C      -1.751004      14.776472       0.792529       0.612244      23.787864 0.24147174E+03  0.49668315E+04                                 7.689570                            5.548156      -0.095407       2.032635                    0.999517      22.067995      61.989530       0.622918       0.478038      -1.014463       0.012250       0.016352       0.056015       0.059625      -0.026551      -0.076265      -0.024695       0.112486      -0.116291      -0.096493      -0.018374       0.114867              9.194375       5.224166       0.233621       3.038912       9.559903       1.147935      12.799055           0.002435
          236              C      -2.222120      14.141016      19.972543      -0.019265      35.446478 0.41653614E+03  0.96054386E+04                                 9.307592                            6.749579       0.163850       2.068920                    0.999379      26.516605      73.404046       0.647604       0.410140      -1.077492      -0.012092      -0.020958      -0.035510       0.042970      -0.006809      -0.001532      -0.007344      -0.006875       0.000391      -0.010610      -0.000176       0.010786             11.188057       5.622734       0.069227       3.363056      11.369716       1.736864      16.571721           0.001055
          237              C      -2.158368      12.773514      19.788709      -0.078071      31.879821 0.41499914E+03  0.96674443E+04                                 8.849430                            6.882148       0.079903       2.016323                    0.999516      28.439225      82.035769       0.614341       0.427988      -1.054357      -0.007296       0.008965      -0.022607       0.025390       0.001641       0.003312      -0.019900       0.021842      -0.013597      -0.026895       0.012091       0.014803              9.999427       4.953123      -0.116795       1.800711      10.948290       1.587823      14.096869           0.000417
          238              C      14.200176      12.200756      18.554978      -0.100250      32.110832 0.41825398E+03  0.97548806E+04                                 8.804186                            6.850122       0.128613       2.021970                    0.999714      28.844829      83.048449       0.624218       0.420715      -1.059692      -0.005944       0.023647       0.015271       0.028770      -0.001679      -0.007409      -0.010425      -0.007941      -0.100665      -0.036653       0.013962       0.022691              9.929085       4.784795      -0.051808       1.492676      10.333014       0.664484      14.669446          -0.000143
          239              C      13.869579      13.022613      17.494869      -0.052733      36.108413 0.48500836E+03  0.11644155E+05                                 9.519402                            7.373417      -0.166975       1.939856                    0.998811      28.268183      80.429600       0.606915       0.420358      -1.068494      -0.003251       0.016798       0.050245       0.053079       0.013481       0.008125       0.008437       0.023542      -0.002987      -0.018686      -0.004669       0.023356             11.012044       5.146520      -0.898156       0.773014      11.677398       1.294500      16.212213           0.000099
          240              C      13.741955      14.393503      17.670533      -0.107310      34.060798 0.43823085E+03  0.10378005E+05                                 9.279221                            7.098115      -0.035088       1.966278                    0.999229      29.625144      86.965150       0.599903       0.431136      -1.049444       0.005614      -0.006377       0.031467       0.032594       0.005967      -0.006462      -0.026449       0.019479      -0.066789      -0.039489       0.011144       0.028345             10.570140       5.121504      -0.997598       1.515271      12.034562       1.620891      14.554354           0.000111
          241              C      14.020362      14.949316      18.914476      -0.083764      34.049832 0.42258651E+03  0.99007932E+04                                 9.280094                            6.970438      -0.057351       1.968247                    0.999095      28.858549      83.813223       0.606340       0.431157      -1.051148       0.000504      -0.023524      -0.010753       0.025869       0.006355      -0.013259      -0.003396      -0.001126      -0.065749      -0.026691       0.005998       0.020693             10.750693       5.345357      -1.006683       2.359594      11.244324       0.580704      15.662397           0.000653
          242              C      -1.340869      12.063498      15.335841      -0.053353      34.686084 0.49788750E+03  0.12064562E+05                                 9.347302                            7.538183      -0.242449       1.918133                    0.998445      28.530937      82.278524       0.590598       0.427990      -1.060822       0.040070      -0.011272      -0.045681       0.061802       0.004474       0.001078      -0.002487       0.041120       0.009486      -0.022879       0.003379       0.019500             10.465678      13.004362      -1.536530      -3.281444      11.681941       0.534670       6.710732          -0.001644
          243              C      -0.527684      13.156482      15.084601      -0.097641      30.904630 0.41927871E+03  0.98073518E+04                                 8.635652                            6.910075       0.047230       1.997451                    0.999350      29.079262      84.479527       0.613145       0.427065      -1.053299       0.017522      -0.020018      -0.025732       0.037011       0.000081       0.022347       0.005588      -0.062291       0.023393      -0.044641       0.015137       0.029504              9.540005      12.930726      -0.898784      -2.900360       9.853879      -0.055148       5.835409           0.000559
          244              C       0.786279      12.926024      14.710805      -0.081118      30.646725 0.39656157E+03  0.91238184E+04                                 8.547994                            6.692947       0.084028       2.013713                    0.999603      28.320172      80.903156       0.628470       0.423600      -1.058208      -0.024113      -0.017551       0.001132       0.029846       0.025080       0.015489       0.002088      -0.016512       0.014514      -0.032461       0.003243       0.029218              9.562833      13.514187      -1.509343      -2.763536       9.747391       0.036134       5.426919          -0.001126
          245              C       1.291573      11.653417      14.586207      -0.015192      36.366755 0.42124629E+03  0.97306071E+04                                 9.451960                            6.763177       0.140704       2.055608                    0.999337      26.649051      73.566597       0.651187       0.407190      -1.080636      -0.042345       0.008108       0.005736       0.043494       0.003195       0.013438       0.003131      -0.007505       0.014465      -0.015239       0.000009       0.015230             11.585381      18.103540      -0.799136      -3.710089      10.877922      -0.044901       5.774679           0.005568
          246              C       0.468594      10.568905      14.857872      -0.103166      34.662617 0.44866821E+03  0.10694792E+05                                 9.452832                            7.227072      -0.161727       1.925570                    0.999052      29.790434      87.921665       0.588611       0.436547      -1.045502      -0.023949       0.022079      -0.014981       0.035853      -0.010465       0.020035       0.009443      -0.008750       0.016010      -0.028373       0.008118       0.020255             10.811919      14.862328       0.298196      -3.099021      11.650977      -0.111026       5.922454          -0.000361
          247              C      -0.853600      10.789197      15.258222      -0.092653      32.189238 0.43050443E+03  0.10176666E+05                                 8.981932                            7.064403      -0.110043       1.946235                    0.998862      29.636907      87.675241       0.596038       0.434715      -1.044512       0.018533       0.015072      -0.038695       0.045475       0.028929       0.011145       0.003325      -0.028077       0.038647      -0.039743       0.009427       0.030316             10.038705      12.659695      -1.700288      -2.774997      11.517922       0.306616       5.938499           0.000692
          248              C       2.732300      11.402624      14.179729       0.618988      23.807367 0.24581606E+03  0.50571632E+04                                 7.623972                            5.555957      -0.015456       2.058159                    0.999357      21.851172      60.537047       0.632223       0.470911      -1.022632       0.068832      -0.023703      -0.001559       0.072816      -0.001636       0.054435      -0.032992      -0.036703       0.283952      -0.083747      -0.034612       0.118359              9.143296      13.816795       0.199176      -2.506493       8.808302       0.282290       4.804791          -0.005201
          249              C      14.181608      10.645160       5.468040       0.634594      23.035311 0.23045531E+03  0.46642413E+04                                 7.436246                            5.375232       0.036455       2.083242                    0.999317      21.320262      58.542663       0.643684       0.470153      -1.023272       0.003775      -0.011934      -0.065199       0.066389      -0.070471       0.007747      -0.000327       0.055092      -0.276164      -0.092524      -0.029369       0.121893              8.869968       5.174966       2.277114      -0.657764       8.272938      -0.373883      13.162000           0.000126
          250              C      14.113134      10.665495       6.971394      -0.009920      35.217247 0.40102893E+03  0.91410963E+04                                 9.213121                            6.579827       0.167770       2.069464                    0.999377      26.153880      71.483094       0.663742       0.404841      -1.083299       0.014015      -0.000187       0.042789       0.045026      -0.001631       0.006714       0.000667       0.010508      -0.031981      -0.012698       0.000019       0.012680             11.223043       5.141241       1.817712      -0.990731      10.342688      -0.135508      18.185199           0.005651
          251              C      14.486758      11.805926       7.641367      -0.086943      31.148933 0.38494421E+03  0.87884831E+04                                 8.609469                            6.560531       0.148980       2.036307                    0.999756      28.054262      79.761999       0.639850       0.419287      -1.061216       0.001795      -0.019978       0.019959       0.028297      -0.001636      -0.006318      -0.016586       0.007437      -0.073624      -0.032288       0.014996       0.017292              9.818472       4.759312       1.386032      -0.321308       9.704734       1.320365      14.991371           0.000409
          252              C      14.432107      11.890654       8.991525      -0.094850      32.012686 0.40607925E+03  0.94305742E+04                                 8.870979                            6.821634       0.025072       1.995273                    0.999351      28.781197      83.534135       0.613736       0.429732      -1.050810       0.002303      -0.024612      -0.022258       0.033263      -0.009406       0.004576       0.005418       0.003746      -0.134542      -0.045706       0.013692       0.032015             10.028454       5.165499       1.700723      -0.672482      10.006483       0.637593      14.913381           0.000286
          253              C      13.984531      10.821393       9.737074      -0.059331      35.450386 0.47677107E+03  0.11403325E+05                                 9.408302                            7.313433      -0.113689       1.958731                    0.998929      28.156980      80.096395       0.608724       0.420692      -1.067734       0.021666      -0.006069      -0.045778       0.051008      -0.012518       0.004182      -0.006367       0.008207       0.030550      -0.018537       0.002084       0.016453             10.822776       5.536618       1.476645      -1.024896      10.975830       1.655745      15.955880           0.000041
          254              C      13.606401       9.687739       9.083442      -0.100497      31.914530 0.41597134E+03  0.97278319E+04                                 8.851438                            6.889030       0.008839       1.979697                    0.999587      29.375610      85.822467       0.612166       0.427843      -1.050970       0.037825       0.006679      -0.027774       0.047400      -0.001083      -0.008291      -0.021663      -0.023889      -0.095137      -0.040292       0.005363       0.034929              9.947038       5.014187       1.220308      -0.233616      10.342281       1.795124      14.484647           0.000460
          255              C      13.635388       9.616568       7.700602      -0.093988      33.309650 0.41910506E+03  0.97997041E+04                                 9.127099                            6.926829       0.051050       2.000340                    0.999562      28.890437      83.843748       0.610153       0.429316      -1.052191       0.030075       0.008653       0.027087       0.041390      -0.007403       0.011110       0.013580      -0.020853      -0.043691      -0.026719       0.003613       0.023106             10.430394       5.352921       1.888848      -0.570069      10.736080       0.110524      15.202180           0.000678
          256              C      12.278703      11.631388      11.732694      -0.067580      36.026136 0.50854031E+03  0.12373960E+05                                 9.567429                            7.599657      -0.156584       1.942550                    0.998829      28.680160      82.572397       0.591056       0.425887      -1.063342      -0.041982       0.018028       0.029621       0.054451      -0.012578      -0.001113      -0.001356       0.013884      -0.010388      -0.012952      -0.003150       0.016102             10.859300      15.398727      -1.861789      -2.486760      11.233642       0.215256       5.945529           0.000098
          257              C      12.089069      13.014140      11.646905      -0.082431      32.632539 0.43766066E+03  0.10370488E+05                                 9.091320                            7.148231      -0.108148       1.954903                    0.998131      29.181941      85.941928       0.590410       0.437815      -1.044475      -0.027612      -0.002247       0.030553       0.041243       0.025649       0.002501       0.000811      -0.022388       0.075297      -0.040577       0.015022       0.025555             10.255519      14.113710      -1.528437      -1.700772      11.239454      -0.157325       5.413394           0.000273
          258              C      10.829523      13.536061      11.867506      -0.088035      32.772845 0.40902319E+03  0.95129306E+04                                 9.035367                            6.848359       0.003275       1.988963                    0.999466      28.693989      83.251334       0.612468       0.429988      -1.051005       0.023641      -0.023724       0.018582       0.038302       0.000931       0.014027       0.005219      -0.034358       0.053567      -0.030210       0.006466       0.023744             10.451021      16.022060      -0.493545      -2.272623       9.984273      -0.746298       5.346730           0.000455
          259              C       9.763735      12.737929      12.169811      -0.015981      35.511215 0.41986209E+03  0.96903118E+04                                 9.310116                            6.756141       0.124683       2.049976                    0.999380      26.625500      73.461530       0.650958       0.407683      -1.080347       0.042392      -0.016826       0.006528       0.046074       0.001409       0.003171      -0.005954      -0.009084       0.021847      -0.009548      -0.001512       0.011061             11.288361      17.897831      -1.815651      -3.051368      10.523758      -0.041865       5.443493           0.006636
          260              C       9.941518      11.375511      12.245387      -0.091291      30.459889 0.39728185E+03  0.91288244E+04                                 8.452835                            6.655028       0.108574       2.016391                    0.999660      28.301709      80.346608       0.637614       0.418054      -1.063528       0.026812       0.007260       0.015121       0.031626       0.026339      -0.002659      -0.007630      -0.002553       0.009849      -0.028376       0.001347       0.027029              9.356315      13.483454      -1.732894      -1.712359       9.813745       0.001735       4.771745           0.000324
          261              C      11.180686      10.836644      12.037042      -0.094768      31.040519 0.40950239E+03  0.95131650E+04                                 8.625029                            6.810857       0.087402       2.005951                    0.999695      28.972928      83.618512       0.620668       0.424794      -1.055721      -0.006539       0.031686       0.025194       0.041006       0.012384       0.004829      -0.011349      -0.071381       0.019270      -0.041931       0.003890       0.038041              9.522418      14.243842      -1.045051      -2.039531       9.290287      -0.101303       5.033126           0.000315
          262              C       8.402810      13.354745      12.502755       0.629372      22.799628 0.23856461E+03  0.48868432E+04                                 7.461528                            5.518511      -0.095229       2.036258                    0.999272      21.845440      61.019296       0.624618       0.478706      -1.015220      -0.053988       0.039865       0.016223       0.069044       0.024301       0.061522       0.004212      -0.024623       0.270901      -0.088133      -0.025467       0.113600              8.817367      12.665580      -0.781072      -2.472833       8.761299      -0.537004       5.025221           0.001488
          263              C      -2.281944      15.562743       4.787854       0.620980      23.813387 0.24233081E+03  0.49698911E+04                                 7.619033                            5.514122      -0.038445       2.050891                    0.999355      21.794269      60.372130       0.634735       0.470517      -1.022394       0.033395      -0.018641      -0.056524       0.068247       0.012022       0.082297      -0.017207       0.095808      -0.070418      -0.083408      -0.026881       0.110288              9.166867       5.944312      -1.008045      -3.516360      10.457452       2.089529      11.098837          -0.005679
          264              C      13.703139      16.088053       6.019542      -0.018753      37.057932 0.42782830E+03  0.99055830E+04                                 9.534547                            6.790850       0.128737       2.049277                    0.999323      26.669565      73.334420       0.654464       0.404213      -1.084308      -0.013202       0.011523       0.043819       0.047193       0.004106       0.007323      -0.002418      -0.008206      -0.004624      -0.011181       0.004503       0.006678             11.765463       7.280149      -1.397729      -5.156656      12.558773       3.547428      15.457467           0.008556
          265              C      -0.023232       0.518532       6.285080      -0.091924      33.742817 0.42844485E+03  0.10075009E+05                                 9.218852                            7.018779      -0.049344       1.967583                    0.999286      29.084734      84.690017       0.604082       0.431181      -1.050888       0.009230      -0.008393       0.034799       0.036967       0.014572       0.016234      -0.009076       0.029147      -0.013753      -0.028370       0.000666       0.027704             10.627213       6.327355      -0.925301      -3.451875      12.649246       2.194928      12.905038          -0.000778
          266              C      16.045896       0.991311       7.445277      -0.083871      32.682756 0.43762960E+03  0.10371662E+05                                 9.080887                            7.139283      -0.104248       1.953339                    0.998547      29.299951      86.354340       0.591740       0.436751      -1.044900       0.033698      -0.027798      -0.004639       0.043929       0.006786       0.028244      -0.003355       0.004830      -0.103582      -0.047105       0.014022       0.033083             10.235868       6.792444      -0.055496      -3.591699      10.941526       0.749147      12.973632           0.000539
          267              C      15.492546       0.099978       8.358319      -0.062352      35.313657 0.50797561E+03  0.12359697E+05                                 9.428550                            7.590772      -0.231675       1.917647                    0.998599      28.723170      82.758086       0.591808       0.425364      -1.063418       0.042971      -0.017746      -0.033967       0.057578      -0.004346      -0.005294       0.010753       0.011042       0.032194      -0.015602      -0.002038       0.017641             10.643351       7.734735      -0.400086      -3.966130      11.492306       1.287839      12.703012          -0.001864
          268              C      12.556398      15.689834       8.098909      -0.088543      30.932150 0.41378583E+03  0.96628665E+04                                 8.677499                            6.888142      -0.013087       1.978447                    0.999424      29.090162      84.895503       0.609980       0.429991      -1.049777       0.030858       0.004308      -0.016136       0.035087       0.018239       0.014675      -0.026980       0.008695      -0.069093      -0.046636       0.015478       0.031158              9.665462       6.604735      -0.664821      -3.433475      10.645491       2.025875      11.746160           0.000599
          269              C      13.124616      15.217055       6.950968      -0.081555      31.358829 0.40412113E+03  0.93480728E+04                                 8.716606                            6.777645       0.058951       2.006774                    0.999546      28.420020      81.588221       0.621181       0.426263      -1.055836       0.007932       0.022297       0.014469       0.027739       0.004359       0.019095       0.001642      -0.006889      -0.049707      -0.027771       0.008821       0.018950              9.812276       6.445888      -0.503252      -3.915862      10.147866       1.619337      12.843074          -0.001018
          270              C      13.090196       0.950642       9.467451      -0.059918      37.046920 0.49497292E+03  0.11933942E+05                                 9.666679                            7.430882      -0.143980       1.943693                    0.998861      28.425190      80.826408       0.607258       0.418341      -1.070677      -0.053806       0.009178      -0.008022       0.055170      -0.001063       0.014576       0.004517       0.016247       0.025405      -0.014815      -0.006347       0.021161             11.401394      17.427185      -0.494446       1.812917      10.832915      -2.019996       5.944083           0.000612
          271              C      12.687565       2.197831       9.001738      -0.098736      32.451908 0.42155904E+03  0.98555964E+04                                 8.891221                            6.896694       0.117145       2.019626                    0.999575      28.934164      83.523767       0.619194       0.423111      -1.057730      -0.026372      -0.008925       0.000847       0.027854       0.017838      -0.012284       0.012081      -0.044912       0.033124      -0.039122       0.011634       0.027488             10.131320      14.866204      -0.992077       2.243990       9.872434      -1.939691       5.655322           0.000100
          272              C      11.346263       2.384231       8.652454      -0.078358      32.145720 0.40852924E+03  0.94692781E+04                                 8.846692                            6.793351       0.031871       1.997758                    0.999531      28.400316      81.433902       0.623787       0.423620      -1.058196       0.015696      -0.017602       0.006471       0.024456      -0.009659       0.001742       0.006516      -0.040144       0.019404      -0.025824       0.004374       0.021450             10.155445      15.249266      -0.305631       2.073815       9.670717      -1.845824       5.546352           0.000935
          273              C      10.457750       1.331916       8.740285      -0.016486      35.742818 0.41773879E+03  0.96271942E+04                                 9.333570                            6.733659       0.173469       2.068464                    0.999316      26.514281      73.054010       0.652954       0.407032      -1.080992       0.044646      -0.005972       0.002155       0.045095      -0.004901      -0.001600       0.008089      -0.015292      -0.005804      -0.008316      -0.005912       0.014228             11.409171      16.909393      -1.499620       3.416762      11.008516      -2.498328       6.309604           0.002821
          274              C      10.861854       0.105062       9.242765      -0.098102      34.425883 0.43375157E+03  0.10220616E+05                                 9.314571                            7.039831       0.023656       1.987603                    0.999588      29.123230      84.601131       0.606674       0.428464      -1.053644       0.025232       0.007650      -0.018955       0.032473       0.018092      -0.004204       0.007618      -0.021668      -0.009751      -0.022403      -0.001124       0.023527             10.841145      15.043076      -1.313163       2.647416      11.131007      -2.576391       6.349351           0.001336
          275              C       9.241753      16.855684       9.620646      -0.101286      33.666304 0.43327732E+03  0.10228310E+05                                 9.181234                            7.036988      -0.019358       1.971445                    0.999382      29.499591      86.369596       0.605382       0.428587      -1.051337      -0.015507       0.017703      -0.020473       0.031193      -0.001921      -0.000535       0.004339      -0.072575       0.034401      -0.042075       0.010527       0.031548             10.550644      15.754294       0.261049       1.846932       9.921739      -2.165266       5.975898           0.000203
          276              C       9.036017       1.511538       8.272530       0.613875      23.286322 0.24064855E+03  0.49369976E+04                                 7.549621                            5.521111       0.037475       2.078453                    0.999650      21.899295      61.084028       0.628529       0.475008      -1.017863      -0.056729       0.000148      -0.023565       0.061429       0.002903      -0.071516       0.014336      -0.047065       0.288314      -0.098744      -0.024766       0.123510              9.044914      12.300267      -1.111774       2.765929       9.627134      -0.988400       5.207339           0.003853
          277              S       6.796679       3.882891      14.759419       0.962739      78.523114 0.14804194E+04  0.45310014E+05                                13.031304                           10.754216       0.588146       1.979308                    0.999250      50.741506     144.842604       0.683113       0.292957      -1.212506      -0.091743      -0.018462       0.058802       0.110523      -0.004821       0.009441      -0.017506      -0.030656       0.030549      -0.023099      -0.006655       0.029754             14.631171      13.713529      -0.690086       0.401450      12.713209      -0.717122      17.466777          -0.000297
          278              S       7.005226       2.475567      19.148558       0.966358      79.630401 0.14894351E+04  0.45635371E+05                                13.127392                           10.755204       0.614492       1.986845                    0.999332      50.667718     144.505171       0.686403       0.291237      -1.214820       0.068623      -0.017453      -0.078912       0.106023       0.001611       0.017969      -0.001419      -0.026060       0.012958      -0.026002       0.010953       0.015049             14.842519      14.734244      -1.557212      -0.112485      13.529226      -1.581425      16.264086          -0.000124
          279              S       4.994779       9.163954       0.347242       0.954981      80.437444 0.14742010E+04  0.45119897E+05                                13.226110                           10.683934       0.548120       1.965021                    0.999168      51.063195     146.265263       0.689220       0.290360      -1.213925       0.055552       0.015956      -0.091024       0.107824      -0.004077       0.002858       0.008903      -0.005744      -0.066589      -0.024691       0.007385       0.017305             15.306662      18.208876      -0.719201      -0.851996      13.108706      -0.286981      14.602404          -0.000249
          280              S       0.062209       4.589857       4.546419       0.962738      78.523172 0.14804220E+04  0.45310122E+05                                13.031317                           10.754233       0.588135       1.979304                    0.999250      50.741585     144.842982       0.683112       0.292957      -1.212506       0.091742       0.018464       0.058804       0.110523      -0.004825      -0.009437       0.017507      -0.030657       0.030566      -0.023099      -0.006657       0.029756             14.631172      13.713570      -0.690080      -0.401444      12.713204       0.717061      17.466741          -0.000297
          281              S      -0.146338       5.997180       8.935558       0.966363      79.630246 0.14894318E+04  0.45635242E+05                                13.127376                           10.755193       0.614494       1.986846                    0.999332      50.667640     144.504899       0.686403       0.291237      -1.214820      -0.068622       0.017455      -0.078908       0.106020       0.001616      -0.017964       0.001421      -0.026054       0.012941      -0.025995       0.010953       0.015042             14.842498      14.734277      -1.557228       0.112480      13.529215       1.581424      16.264001          -0.000123
          282              S      -1.072116      16.254288      10.560242       0.954985      80.437390 0.14741979E+04  0.45119786E+05                                13.226112                           10.683926       0.548115       1.965020                    0.999168      51.063153     146.265205       0.689220       0.290360      -1.213924      -0.055551      -0.015955      -0.091022       0.107821      -0.004076      -0.002859      -0.008906      -0.005750      -0.066594      -0.024693       0.007385       0.017309             15.306677      18.208958      -0.719181       0.852012      13.108712       0.286972      14.602360          -0.000251
          283              S       6.921096      13.062604       5.666581       0.962742      78.522889 0.14804138E+04  0.45309787E+05                                13.031272                           10.754189       0.588161       1.979313                    0.999250      50.741365     144.841986       0.683115       0.292957      -1.212507       0.091743       0.018462      -0.058801       0.110522      -0.004824       0.009441      -0.017504      -0.030657       0.030544      -0.023098      -0.006654       0.029752             14.631139      13.713496      -0.690101       0.401466      12.713226      -0.717193      17.466695          -0.000298
          284              S       6.712549      14.469928       1.277442       0.966360      79.630308 0.14894334E+04  0.45635295E+05                                13.127375                           10.755193       0.614497       1.986846                    0.999332      50.667662     144.504868       0.686404       0.291237      -1.214821      -0.068621       0.017454       0.078911       0.106021       0.001613       0.017965      -0.001418      -0.026062       0.012950      -0.025999       0.010955       0.015044             14.842498      14.734228      -1.557197      -0.112498      13.529196      -1.581436      16.264072          -0.000124
          285              S       8.722996       7.781541      20.078758       0.954984      80.437307 0.14741978E+04  0.45119772E+05                                13.226096                           10.683923       0.548119       1.965021                    0.999168      51.063122     146.264998       0.689220       0.290360      -1.213925      -0.055551      -0.015957       0.091023       0.107823      -0.004077       0.002858       0.008905      -0.005748      -0.066587      -0.024690       0.007384       0.017307             15.306648      18.208870      -0.719195      -0.852011      13.108690      -0.286980      14.602385          -0.000252
          286              S      13.655566      12.355638      15.879581       0.962740      78.522975 0.14804175E+04  0.45309937E+05                                13.031285                           10.754209       0.588160       1.979312                    0.999250      50.741463     144.842392       0.683114       0.292957      -1.212507      -0.091745      -0.018463      -0.058804       0.110526      -0.004824      -0.009441       0.017507      -0.030655       0.030559      -0.023099      -0.006656       0.029755             14.631137      13.713534      -0.690081      -0.401470      12.713204       0.717127      17.466672          -0.000297
          287              S      13.864113      10.948315      11.490442       0.966362      79.630343 0.14894343E+04  0.45635333E+05                                13.127385                           10.755200       0.614499       1.986847                    0.999332      50.667668     144.504954       0.686403       0.291237      -1.214820       0.068623      -0.017455       0.078910       0.106022       0.001614      -0.017965       0.001420      -0.026055       0.012946      -0.025996       0.010953       0.015044             14.842508      14.734276      -1.557224       0.112487      13.529217       1.581438      16.264032          -0.000123
          288              S      14.789891       0.691207       9.865758       0.954982      80.437361 0.14741983E+04  0.45119788E+05                                13.226102                           10.683923       0.548124       1.965022                    0.999168      51.063120     146.264968       0.689220       0.290360      -1.213925       0.055550       0.015957       0.091024       0.107823      -0.004077      -0.002861      -0.008901      -0.005747      -0.066584      -0.024689       0.007384       0.017305             15.306665      18.208975      -0.719189       0.852036      13.108685       0.286971      14.602336          -0.000251
          289              O       8.065467       7.535662       9.310171      -0.519197      32.885986 0.48162810E+03  0.11259940E+05                                 8.103361                            6.750527       0.481167       2.212610                    0.998243      26.838447      69.488278       0.738392       0.354809      -1.142755      -0.053918      -0.023101       0.003255       0.058748      -0.016148       0.030783      -0.019334      -0.002525      -0.085464      -0.046508      -0.000624       0.047132              8.974892       5.632073      -0.332331      -1.312509      13.359474      -1.053513       7.933129           0.026872
          290              O       8.547632       5.598792       8.489046      -0.613647      44.840852 0.65273721E+03  0.16524225E+05                                10.093956                            7.955864       0.064481       2.033241                    0.998813      29.708839      80.981907       0.665359       0.363637      -1.131705      -0.018723      -0.006050       0.056019       0.059374      -0.033442       0.008391       0.015903       0.073841      -0.046666      -0.051034      -0.006621       0.057656             11.821779       7.914384      -1.072177      -3.567490      11.152303       4.538555      16.398649           0.065890
          291              O       6.224481       4.887081      15.611592      -0.510276      29.008087 0.47249888E+03  0.10977655E+05                                 7.552021                            6.811602       0.580772       2.265982                    0.996285      26.238935      67.399931       0.715926       0.368238      -1.133855      -0.016784       0.022872       0.037732       0.047207      -0.015392      -0.031882       0.053766      -0.075221       0.004527      -0.058786      -0.025091       0.083877              8.056368       6.893887      -1.574591      -2.182929       8.015025       2.340617       9.260193          -0.000055
          292              O       6.155344       2.604523      14.629101      -0.525905      25.421923 0.43060289E+03  0.97703360E+04                                 6.776456                            6.405068       0.652360       2.268538                    0.999296      26.449809      67.043998       0.755565       0.357274      -1.142969      -0.017088      -0.041167       0.012027       0.046167       0.039696      -0.005602       0.013312      -0.085539      -0.114743      -0.049239      -0.029161       0.078401              6.886417       6.767872       2.125697       0.216597       8.152960       0.193465       5.738420          -0.000002
          293              O      13.293360       3.911020      16.569571      -0.544277      38.741825 0.53584468E+03  0.12855202E+05                                 9.084364                            7.154944       0.324318       2.156165                    0.997222      27.400897      71.668958       0.712625       0.358265      -1.140951      -0.021041      -0.008695      -0.014889       0.027203       0.045668      -0.035552       0.019400      -0.041946       0.170089      -0.089752       0.021746       0.068006             10.616249      15.765136       4.544366       1.796944       9.876500       1.125217       6.207111           0.040745
          294              O      12.823953       1.718273      16.657403      -0.576975      34.686887 0.52285513E+03  0.12468162E+05                                 8.342569                            6.997635       0.454960       2.181809                    0.999104      27.825184      72.584401       0.731362       0.351198      -1.146527       0.005738       0.035878      -0.055137       0.066032      -0.038402      -0.011062       0.002812      -0.067127       0.100970      -0.068610       0.027197       0.041413              9.197089      10.669228      -3.136326       2.184104      10.853375      -1.633574       6.068664           0.034443
          295              O       7.938281       3.089164       5.288291      -0.563501      40.890653 0.53885621E+03  0.12962724E+05                                 9.414339                            7.176296       0.259311       2.122675                    0.998413      27.806349      73.144194       0.710434       0.358393      -1.139340       0.009339      -0.019308      -0.040991       0.046263      -0.036621       0.025092       0.014392       0.041441      -0.262600      -0.095173       0.008085       0.087087             11.107534       7.615095       3.493710       3.282158      12.375007       5.468126      13.332500           0.042294
          296              O       6.730374       1.237021       5.335271      -0.566538      33.006752 0.48934369E+03  0.11465135E+05                                 8.048019                            6.749812       0.699144       2.277676                    0.998114      27.149324      69.955306       0.748756       0.349141      -1.149440       0.023126       0.021604      -0.039990       0.050997      -0.017257      -0.028471      -0.023068      -0.002797      -0.072678      -0.052541       0.022766       0.029775              8.893888       5.767135       2.109879      -1.415414       9.652183      -2.380245      11.262346           0.049591
          297              O       7.995061       3.453492      18.714301      -0.527590      30.525470 0.51431332E+03  0.12191219E+05                                 7.794410                            7.092701       0.582300       2.251810                    0.996911      26.851180      69.408264       0.704466       0.366798      -1.136264       0.024629       0.036014      -0.015058       0.046156       0.060300      -0.036548      -0.009737      -0.026214      -0.079758      -0.064435      -0.019307       0.083742              8.325038       9.173043       2.338753      -2.485958       7.759822      -1.705909       8.042249          -0.000009
          298              O       6.988593       1.140432      18.638725      -0.521204      25.724034 0.42614087E+03  0.96401398E+04                                 6.846249                            6.372527       0.743302       2.303123                    0.999421      26.228525      66.297919       0.757660       0.357356      -1.143355       0.000367      -0.033896      -0.014069       0.036702       0.008039      -0.008526       0.028780      -0.090784      -0.075833      -0.044174      -0.023099       0.067273              7.097245       5.573794      -1.463493      -0.539845       9.255211       1.652298       6.462730          -0.000035
          299              O       1.462714       6.129186      18.313952      -0.586324      35.455726 0.54436026E+03  0.13106721E+05                                 8.436721                            7.140268       0.584149       2.226602                    0.998592      27.885938      72.990165       0.724310       0.351216      -1.147014       0.012881      -0.054323       0.012172       0.057141      -0.013198      -0.022154      -0.001522      -0.063513       0.072531      -0.052789       0.021480       0.031309              9.183516       8.787242      -2.859818       1.337399      12.694518       0.073969       6.068789           0.047571
          300              O       0.669665       4.141479      17.711385      -0.563244      40.400659 0.56885367E+03  0.13887108E+05                                 9.400302                            7.430488       0.314969       2.142198                    0.997928      28.030215      74.560514       0.689334       0.363970      -1.133629       0.032354       0.000052       0.002521       0.032452       0.051506      -0.041988       0.002820      -0.004246       0.206056      -0.092617       0.007154       0.085464             10.990185      16.538249       3.749496       4.101317       8.553189       1.713285       7.879116           0.033067
          301              O       7.588991       5.854669       5.545659      -0.556023      41.571523 0.56786046E+03  0.13828977E+05                                 9.540802                            7.381801       0.287595       2.136140                    0.997886      27.788398      73.343666       0.698946       0.359844      -1.139152      -0.017487       0.028053      -0.019839       0.038553       0.005266      -0.068893       0.003896       0.020094      -0.139185      -0.086511       0.013398       0.073113             11.289394       6.629775      -1.895639       1.548941      17.509511      -4.783523       9.728895           0.045277
          302              O       7.968057       7.944048       6.250356      -0.553642      34.123829 0.51901854E+03  0.12327853E+05                                 8.238082                            6.969835       0.664554       2.266988                    0.998422      27.166279      70.239647       0.734697       0.350989      -1.149122      -0.030099      -0.025337      -0.021322       0.044750       0.012108      -0.013331       0.042566       0.048488       0.028889      -0.060278       0.021866       0.038412              9.031450       7.264273       0.323903       3.436061       8.551674       1.872710      11.278404           0.058362
          303              O       5.046680       8.118587      19.796879      -0.513596      30.238829 0.50383037E+03  0.11894734E+05                                 7.794038                            7.064540       0.459978       2.225683                    0.995475      26.447453      68.477447       0.698427       0.371462      -1.131411       0.013202      -0.027945      -0.031082       0.043833       0.007757      -0.016130       0.054914      -0.074506       0.030901      -0.056476      -0.020864       0.077340              8.313576       7.094227      -0.416435      -1.171507       8.278103       3.082413       9.568397          -0.000022
          304              O       5.577532      10.446898       0.051065      -0.518524      32.211508 0.52914105E+03  0.12628009E+05                                 8.130743                            7.226867       0.476774       2.228844                    0.995571      26.554982      68.802226       0.693398       0.370135      -1.134064       0.021628       0.034312      -0.007221       0.041197       0.040892      -0.017791      -0.014852      -0.079730      -0.084798      -0.049386      -0.025987       0.075373              8.836370       8.365722       2.754240      -1.576740      10.979435      -2.135395       7.163951          -0.000005
          305              O      -1.488606       8.965861       2.071196      -0.551863      31.966646 0.49055631E+03  0.11494069E+05                                 7.839234                            6.733947       0.795407       2.303233                    0.999520      27.112192      69.730526       0.754118       0.346642      -1.152166       0.048405       0.013134      -0.010661       0.051275       0.026444       0.005088      -0.018023       0.003713       0.061388      -0.041324       0.011346       0.029978              8.538777      10.100784       2.046241      -1.840441       9.625666      -0.073209       5.889880           0.043887
          306              O      -1.148124      11.143358       2.179454      -0.594313      47.432905 0.67941760E+03  0.17318869E+05                                10.434807                            8.126847       0.054245       2.041068                    0.997428      29.138613      78.897414       0.659151       0.364534      -1.134528       0.046067      -0.018407      -0.030819       0.058402      -0.023904       0.056124      -0.017304      -0.073156       0.142189      -0.086631       0.005701       0.080929             12.333764      11.168036      -5.106008      -2.186086      17.404433       3.221497       8.428825           0.049218
          307              O      15.447421       0.937086      19.523171      -0.519198      32.883946 0.48159240E+03  0.11258865E+05                                 8.102913                            6.750183       0.481381       2.212682                    0.998244      26.837974      69.485654       0.738428       0.354799      -1.142767       0.053922       0.023097       0.003245       0.058750      -0.016143      -0.030761       0.019351      -0.002583      -0.085466      -0.046502      -0.000620       0.047123              8.974365       5.631781      -0.332298       1.312390      13.358706       1.053432       7.932607           0.026866
          308              O      14.965255       2.873956      18.702046      -0.613657      44.841942 0.65275730E+03  0.16524878E+05                                10.094160                            7.956025       0.064374       2.033206                    0.998812      29.709157      80.983419       0.665346       0.363640      -1.131701       0.018721       0.006050       0.056017       0.059371      -0.033454      -0.008387      -0.015889       0.073818      -0.046627      -0.051026      -0.006623       0.057649             11.822014       7.914553      -1.072178       3.567585      11.152452      -4.538603      16.399036           0.065890
          309              O       0.634406       3.585667       5.398592      -0.510283      29.007928 0.47249568E+03  0.10977563E+05                                 7.552005                            6.811589       0.580728       2.265972                    0.996285      26.238829      67.399649       0.715925       0.368239      -1.133854       0.016786      -0.022867       0.037737       0.047210      -0.015392       0.031882      -0.053764      -0.075218       0.004527      -0.058785      -0.025090       0.083875              8.056349       6.893880      -1.574595       2.182921       8.015019      -2.340625       9.260149          -0.000053
          310              O       0.703543       5.868225       4.416101      -0.525896      25.422321 0.43061147E+03  0.97705800E+04                                 6.776517                            6.405124       0.652359       2.268530                    0.999296      26.450079      67.044862       0.755563       0.357273      -1.142970       0.017081       0.041167       0.012031       0.046166       0.039696       0.005605      -0.013312      -0.085547      -0.114739      -0.049243      -0.029160       0.078403              6.886478       6.767939       2.125720      -0.216601       8.153026      -0.193475       5.738470          -0.000004
          311              O      10.219528       4.561727       6.356571      -0.544290      38.742118 0.53584978E+03  0.12855355E+05                                 9.084407                            7.154976       0.324311       2.156161                    0.997222      27.401022      71.669356       0.712624       0.358265      -1.140951       0.021040       0.008696      -0.014889       0.027203       0.045668       0.035552      -0.019396      -0.041946       0.170109      -0.089754       0.021743       0.068011             10.616305      15.765245       4.544382      -1.796951       9.876536      -1.125217       6.207135           0.040740
          312              O      10.688934       6.754474       6.444403      -0.576949      34.684600 0.52281267E+03  0.12466886E+05                                 8.342207                            6.997354       0.455088       2.181877                    0.999103      27.824071      72.580551       0.731377       0.351199      -1.146528      -0.005746      -0.035870      -0.055133       0.066025      -0.038416       0.011061      -0.002803      -0.067176       0.100975      -0.068638       0.027221       0.041417              9.196669      10.668676      -3.136154      -2.183971      10.852916       1.633497       6.068416           0.034448
          313              O      15.574606       5.383584      15.501291      -0.563507      40.890113 0.53884871E+03  0.12962490E+05                                 9.414233                            7.176232       0.259431       2.122714                    0.998413      27.806251      73.143638       0.710440       0.358391      -1.139342      -0.009343       0.019304      -0.040989       0.046260      -0.036626      -0.025091      -0.014392       0.041452      -0.262610      -0.095176       0.008080       0.087096             11.107393       7.615017       3.493646      -3.282121      12.374799      -5.468039      13.332363           0.042290
          314              O       0.128514       7.235726      15.548271      -0.566507      33.003487 0.48928515E+03  0.11463391E+05                                 8.047414                            6.749347       0.699268       2.277743                    0.998113      27.148035      69.950263       0.748794       0.349134      -1.149448      -0.023117      -0.021610      -0.039993       0.050999      -0.017251       0.028476       0.023072      -0.002791      -0.072657      -0.052542       0.022774       0.029768              8.893179       5.766761       2.109709       1.415313       9.651439       2.380065      11.261336           0.049594
          315              O      15.517826       5.019256       8.501301      -0.527603      30.525263 0.51430903E+03  0.12191095E+05                                 7.794395                            7.092688       0.582255       2.251801                    0.996910      26.851009      69.407815       0.704464       0.366800      -1.136262      -0.024635      -0.036012      -0.015057       0.046157       0.060297       0.036548       0.009738      -0.026207      -0.079760      -0.064431      -0.019307       0.083739              8.325020       9.173042       2.338751       2.485950       7.759803       1.705899       8.042214          -0.000009
          316              O      -0.129706       7.332316       8.425725      -0.521201      25.724378 0.42614822E+03  0.96403466E+04                                 6.846298                            6.372572       0.743310       2.303119                    0.999422      26.228760      66.298625       0.757660       0.357355      -1.143356      -0.000364       0.033897      -0.014061       0.036699       0.008041       0.008529      -0.028779      -0.090785      -0.075843      -0.044177      -0.023096       0.067274              7.097296       5.573839      -1.463516       0.539852       9.255282      -1.652306       6.462767          -0.000035
          317              O       5.396174       2.343562       8.100952      -0.586350      35.458826 0.54441790E+03  0.13108489E+05                                 8.437283                            7.140703       0.584062       2.226550                    0.998593      27.887202      72.995119       0.724278       0.351221      -1.147007      -0.012877       0.054326       0.012183       0.057145      -0.013199       0.022156       0.001523      -0.063514       0.072540      -0.052792       0.021480       0.031312              9.184170       8.787947      -2.860107      -1.337553      12.695391      -0.073940       6.069174           0.047578
          318              O       6.189223       4.331269       7.498385      -0.563243      40.401198 0.56886242E+03  0.13887377E+05                                 9.400381                            7.430539       0.314963       2.142192                    0.997928      28.030406      74.561202       0.689332       0.363969      -1.133629      -0.032350      -0.000055       0.002530       0.032449       0.051509       0.041988      -0.002821      -0.004244       0.206062      -0.092620       0.007155       0.085466             10.990285      16.538382       3.749553      -4.101366       8.553289      -1.713314       7.879183           0.033065
          319              O      15.923897       2.618079      15.758659      -0.555988      41.570070 0.56783848E+03  0.13828296E+05                                 9.540555                            7.381637       0.287665       2.136168                    0.997886      27.787940      73.341871       0.698957       0.359842      -1.139155       0.017484      -0.028052      -0.019842       0.038552       0.005265       0.068900      -0.003896       0.020108      -0.139209      -0.086520       0.013395       0.073124             11.289071       6.629623      -1.895575      -1.548886      17.508965       4.783368       9.728623           0.045294
          320              O      15.544830       0.528699      16.463356      -0.553660      34.123562 0.51901481E+03  0.12327720E+05                                 8.237955                            6.969741       0.664750       2.267038                    0.998423      27.166505      70.239698       0.734714       0.350982      -1.149130       0.030091       0.025349      -0.021341       0.044760       0.012123       0.013360      -0.042551       0.048523       0.028887      -0.060287       0.021881       0.038407              9.031296       7.264186       0.323896      -3.436001       8.551509      -1.872657      11.278194           0.058361
          321              O       1.812208       0.354161       9.583879      -0.513604      30.238966 0.50383318E+03  0.11894820E+05                                 7.794079                            7.064574       0.459941       2.225673                    0.995475      26.447445      68.477552       0.698423       0.371464      -1.131409      -0.013200       0.027947      -0.031079       0.043831       0.007758       0.016129      -0.054912      -0.074505       0.030899      -0.056475      -0.020863       0.077338              8.313621       7.094278      -0.416437       1.171516       8.278155      -3.082436       9.568430          -0.000022
          322              O      -1.654869      14.971345      10.264065      -0.518524      32.211717 0.52914484E+03  0.12628123E+05                                 8.130778                            7.226892       0.476776       2.228843                    0.995571      26.555072      68.802542       0.693397       0.370135      -1.134064      -0.021626      -0.034314      -0.007216       0.041197       0.040892       0.017791       0.014851      -0.079732      -0.084802      -0.049387      -0.025987       0.075374              8.836414       8.365784       2.754273       1.576752      10.979489       2.135403       7.163969          -0.000005
          323              O       5.411269      16.452381      12.284196      -0.551895      31.967557 0.49057327E+03  0.11494574E+05                                 7.839418                            6.734092       0.795393       2.303221                    0.999520      27.112573      69.731996       0.754105       0.346645      -1.152163      -0.048409      -0.013127      -0.010667       0.051279       0.026445      -0.005094       0.018024       0.003713       0.061397      -0.041328       0.011350       0.029978              8.538993      10.101061       2.046270       1.840507       9.625902       0.073197       5.890015           0.043885
          324              O       5.070786      14.274885      12.392454      -0.594323      47.433810 0.67943308E+03  0.17319363E+05                                10.434937                            8.126935       0.054254       2.041064                    0.997428      29.138940      78.898542       0.659148       0.364534      -1.134528      -0.046072       0.018403      -0.030824       0.058407      -0.023904      -0.056128       0.017302      -0.073152       0.142181      -0.086631       0.005702       0.080930             12.333942      11.168213      -5.106125       2.186127      17.404670      -3.221559       8.428942           0.049218
          325              O       5.652308       9.409833      11.115829      -0.519206      32.881826 0.48155525E+03  0.11257750E+05                                 8.102488                            6.749862       0.481592       2.212761                    0.998245      26.837239      69.482398       0.738458       0.354793      -1.142775       0.053934       0.023088      -0.003246       0.058758      -0.016136       0.030741      -0.019361      -0.002629      -0.085465      -0.046495      -0.000614       0.047109              8.973868       5.631512      -0.332267      -1.312313      13.357900      -1.053367       7.932194           0.026866
          326              O       5.170143      11.346703      11.936954      -0.613642      44.841996 0.65275666E+03  0.16524850E+05                                10.094160                            7.956007       0.064394       2.033214                    0.998810      29.709179      80.983325       0.665349       0.363639      -1.131703       0.018730       0.006056      -0.056018       0.059375      -0.033464       0.008379       0.015875       0.073794      -0.046586      -0.051014      -0.006625       0.057640             11.822045       7.914576      -1.072194      -3.567644      11.152365       4.538633      16.399192           0.065891
          327              O       7.493294      12.058414       4.814408      -0.510281      29.007942 0.47249604E+03  0.10977571E+05                                 7.551995                            6.811583       0.580761       2.265981                    0.996285      26.238844      67.399617       0.715927       0.368238      -1.133855       0.016786      -0.022872      -0.037732       0.047208      -0.015394      -0.031880       0.053765      -0.075217       0.004523      -0.058783      -0.025093       0.083876              8.056339       6.893865      -1.574582      -2.182920       8.014990       2.340582       9.260161          -0.000053
          328              O       7.562431      14.340972       5.796899      -0.525905      25.421830 0.43060075E+03  0.97702738E+04                                 6.776434                            6.405047       0.652373       2.268543                    0.999296      26.449780      67.043843       0.755567       0.357274      -1.142970       0.017084       0.041168      -0.012026       0.046166       0.039695      -0.005602       0.013312      -0.085542      -0.114745      -0.049240      -0.029162       0.078402              6.886397       6.767851       2.125688       0.216593       8.152944       0.193458       5.738396          -0.000003
          329              O       0.424415      13.034475       3.856429      -0.544275      38.741877 0.53584386E+03  0.12855185E+05                                 9.084399                            7.154956       0.324298       2.156163                    0.997221      27.400810      71.668865       0.712622       0.358267      -1.140948       0.021050       0.008695       0.014889       0.027211       0.045663      -0.035556       0.019407      -0.041951       0.170053      -0.089748       0.021749       0.067999             10.616304      15.765202       4.544434       1.796966       9.876573       1.125233       6.207136           0.040756
          330              O       0.893822      15.227222       3.768597      -0.577007      34.690037 0.52291392E+03  0.12469920E+05                                 8.343038                            6.998000       0.454797       2.181714                    0.999105      27.826815      72.589818       0.731347       0.351196      -1.146529      -0.005726      -0.035884       0.055131       0.066030      -0.038381      -0.011069       0.002820      -0.067049       0.100968      -0.068570       0.027165       0.041405              9.197631      10.669942      -3.136519       2.184287      10.853959      -1.633672       6.068991           0.034420
          331              O       5.779494      13.856331      15.137709      -0.563507      40.891027 0.53886320E+03  0.12962914E+05                                 9.414307                            7.176276       0.259598       2.122752                    0.998414      27.806760      73.144961       0.710446       0.358386      -1.139347      -0.009342       0.019302       0.040983       0.046254      -0.036635       0.025098       0.014399       0.041459      -0.262632      -0.095188       0.008079       0.087109             11.107490       7.615085       3.493696       3.282163      12.374923       5.468101      13.332463           0.042273
          332              O       6.987401      15.708474      15.090729      -0.566581      33.006501 0.48933962E+03  0.11465015E+05                                 8.048002                            6.749806       0.699110       2.277671                    0.998114      27.149197      69.954891       0.748753       0.349143      -1.149438      -0.023110      -0.021618       0.039999       0.051003      -0.017262      -0.028475      -0.023067      -0.002768      -0.072689      -0.052546       0.022760       0.029786              8.893863       5.767133       2.109873      -1.415414       9.652144      -2.380230      11.262313           0.049596
          333              O       5.722714      13.492003       1.711699      -0.527593      30.525512 0.51431420E+03  0.12191244E+05                                 7.794415                            7.092705       0.582295       2.251808                    0.996911      26.851210      69.408349       0.704466       0.366798      -1.136264      -0.024629      -0.036015       0.015057       0.046156       0.060300      -0.036549      -0.009737      -0.026213      -0.079758      -0.064435      -0.019306       0.083742              8.325045       9.173051       2.338754      -2.485966       7.759827      -1.705913       8.042258          -0.000009
          334              O       6.729182      15.805063       1.787275      -0.521208      25.723731 0.42613457E+03  0.96399583E+04                                 6.846183                            6.372470       0.743341       2.303138                    0.999422      26.228417      66.297438       0.757666       0.357355      -1.143356      -0.000364       0.033897       0.014067       0.036702       0.008039      -0.008528       0.028781      -0.090786      -0.075834      -0.044177      -0.023098       0.067274              7.097174       5.573745      -1.463471      -0.539840       9.255110       1.652277       6.462668          -0.000035
          335              O      12.255061      10.816309       2.112048      -0.586351      35.456805 0.54438094E+03  0.13107356E+05                                 8.436930                            7.140436       0.584090       2.226576                    0.998592      27.886403      72.991982       0.724296       0.351219      -1.147010      -0.012888       0.054322      -0.012178       0.057143      -0.013193      -0.022157      -0.001524      -0.063520       0.072551      -0.052795       0.021480       0.031315              9.183754       8.787497      -2.859915       1.337451      12.694831       0.073961       6.068934           0.047571
          336              O      13.048110      12.804016       2.714615      -0.563234      40.400640 0.56885325E+03  0.13887094E+05                                 9.400289                            7.430478       0.314931       2.142184                    0.997928      28.030241      74.560547       0.689335       0.363969      -1.133629      -0.032352      -0.000054      -0.002526       0.032450       0.051503      -0.041980       0.002821      -0.004240       0.206052      -0.092611       0.007154       0.085458             10.990167      16.538232       3.749487       4.101304       8.553164       1.713277       7.879105           0.033071
          337              O       6.128784      11.090826      14.880341      -0.555974      41.569729 0.56783218E+03  0.13828109E+05                                 9.540527                            7.381613       0.287606       2.136154                    0.997886      27.787736      73.341324       0.698955       0.359844      -1.139153       0.017484      -0.028053       0.019840       0.038552       0.005262      -0.068901       0.003895       0.020113      -0.139221      -0.086522       0.013395       0.073127             11.289044       6.629612      -1.895584       1.548885      17.508909      -4.783375       9.728610           0.045311
          338              O       5.749718       9.001447      14.175644      -0.553684      34.123320 0.51901115E+03  0.12327590E+05                                 8.237840                            6.969655       0.664982       2.267102                    0.998424      27.166700      70.239679       0.734729       0.350976      -1.149137       0.030094       0.025359       0.021348       0.044772       0.012127      -0.013385       0.042541       0.048542       0.028894      -0.060292       0.021883       0.038409              9.031164       7.264089       0.323895       3.435933       8.551389       1.872631      11.278013           0.058349
          339              O       8.671095       8.826908       0.629121      -0.513599      30.238732 0.50382841E+03  0.11894676E+05                                 7.794024                            7.064529       0.459961       2.225679                    0.995475      26.447406      68.477301       0.698427       0.371463      -1.131411      -0.013202       0.027946       0.031082       0.043833       0.007757      -0.016129       0.054913      -0.074505       0.030902      -0.056476      -0.020864       0.077339              8.313561       7.094217      -0.416435      -1.171509       8.278086       3.082405       9.568379          -0.000021
          340              O       8.140243       6.498597      20.374935      -0.518526      32.211599 0.52914286E+03  0.12628064E+05                                 8.130761                            7.226881       0.476770       2.228842                    0.995571      26.555013      68.802353       0.693397       0.370135      -1.134064      -0.021627      -0.034312       0.007219       0.041197       0.040891      -0.017791      -0.014851      -0.079731      -0.084797      -0.049386      -0.025986       0.075372              8.836392       8.365747       2.754250      -1.576749      10.979458      -2.135403       7.163970          -0.000004
          341              O      15.206381       7.979634      18.354804      -0.551837      31.964821 0.49052176E+03  0.11493041E+05                                 7.838891                            6.733671       0.795527       2.303286                    0.999520      27.111423      69.727564       0.754141       0.346638      -1.152171      -0.048399      -0.013132       0.010659       0.051269       0.026455       0.005086      -0.018024       0.003732       0.061364      -0.041331       0.011355       0.029976              8.538386      10.100292       2.046166      -1.840325       9.625238      -0.073218       5.889630           0.043887
          342              O      14.865899       5.802137      18.246546      -0.594331      47.433120 0.67942206E+03  0.17319019E+05                                10.434865                            8.126894       0.054204       2.041056                    0.997427      29.138662      78.897755       0.659146       0.364536      -1.134526      -0.046073       0.018405       0.030822       0.058408      -0.023900       0.056126      -0.017310      -0.073155       0.142183      -0.086629       0.005697       0.080932             12.333844      11.168147      -5.106048      -2.186124      17.404504       3.221524       8.428881           0.049216
          343              O      -1.729646      16.008409       0.902829      -0.519217      32.879480 0.48151387E+03  0.11256515E+05                                 8.102027                            6.749509       0.481655       2.212792                    0.998245      26.836477      69.479082       0.738489       0.354786      -1.142783      -0.053928      -0.023076      -0.003234       0.058747      -0.016128      -0.030726       0.019374      -0.002675      -0.085485      -0.046496      -0.000603       0.047099              8.973326       5.631214      -0.332235       1.312195      13.357111       1.053266       7.931652           0.026847
          344              O      -1.247480      14.071539       1.723954      -0.613682      44.843663 0.65278722E+03  0.16525851E+05                                10.094486                            7.956261       0.064149       2.033133                    0.998809      29.709655      80.985704       0.665329       0.363645      -1.131696      -0.018720      -0.006051      -0.056016       0.059370      -0.033470      -0.008379      -0.015860       0.073773      -0.046561      -0.051002      -0.006630       0.057632             11.822426       7.914826      -1.072178       3.567759      11.152701      -4.538738      16.399751           0.065884
          345              O      13.083369      13.359828      15.027408      -0.510281      29.007759 0.47249245E+03  0.10977466E+05                                 7.551961                            6.811555       0.580763       2.265984                    0.996285      26.238778      67.399372       0.715929       0.368238      -1.133855      -0.016788       0.022869      -0.037735       0.047209      -0.015393       0.031880      -0.053765      -0.075216       0.004527      -0.058783      -0.025092       0.083875              8.056298       6.893837      -1.574576       2.182901       8.014960      -2.340580       9.260097          -0.000053
          346              O      13.014232      11.077270      16.009899      -0.525901      25.422073 0.43060598E+03  0.97704227E+04                                 6.776473                            6.405083       0.652381       2.268541                    0.999296      26.449935      67.044354       0.755565       0.357273      -1.142970      -0.017085      -0.041166      -0.012030       0.046165       0.039696       0.005603      -0.013311      -0.085543      -0.114740      -0.049241      -0.029160       0.078401              6.886435       6.767896       2.125707      -0.216600       8.152979      -0.193469       5.738431          -0.000003
          347              O       3.498247      12.383768      14.069429      -0.544266      38.742144 0.53584896E+03  0.12855335E+05                                 9.084420                            7.154976       0.324292       2.156156                    0.997222      27.400987      71.669348       0.712623       0.358266      -1.140950      -0.021043      -0.008699       0.014882       0.027202       0.045667       0.035552      -0.019406      -0.041939       0.170059      -0.089748       0.021750       0.067999             10.616323      15.765238       4.544419      -1.796963       9.876580      -1.125234       6.207150           0.040746
          348              O       3.028841      10.191021      13.981597      -0.576990      34.688323 0.52288185E+03  0.12468963E+05                                 8.342800                            6.997814       0.454884       2.181768                    0.999104      27.825881      72.586795       0.731353       0.351198      -1.146527       0.005729       0.035885       0.055137       0.066035      -0.038391       0.011058      -0.002818      -0.067089       0.100960      -0.068587       0.027180       0.041407              9.197358      10.669570      -3.136430      -2.184194      10.853675       1.633629       6.068830           0.034437
          349              O      -1.856831      11.561911       4.924709      -0.563526      40.890571 0.53885539E+03  0.12962691E+05                                 9.414297                            7.176273       0.259543       2.122745                    0.998413      27.806428      73.144212       0.710438       0.358391      -1.139342       0.009347      -0.019303       0.040980       0.046253      -0.036634      -0.025090      -0.014393       0.041464      -0.262619      -0.095179       0.008072       0.087107             11.107474       7.615077       3.493685      -3.282158      12.374884      -5.468086      13.332462           0.042278
          350              O      13.589261       9.709769       4.877729      -0.566543      33.004904 0.48931121E+03  0.11464161E+05                                 8.047658                            6.749540       0.699196       2.277705                    0.998114      27.148703      69.952591       0.748781       0.349136      -1.149447       0.023120       0.021613       0.039996       0.051003      -0.017259       0.028471       0.023065      -0.002781      -0.072679      -0.052538       0.022759       0.029779              8.893460       5.766918       2.109778       1.415345       9.651733       2.380127      11.261731           0.049592
          351              O      -1.800051      11.926239      11.924699      -0.527597      30.525172 0.51430708E+03  0.12191033E+05                                 7.794363                            7.092661       0.582300       2.251814                    0.996910      26.851025      69.407741       0.704467       0.366798      -1.136264       0.024633       0.036012       0.015058       0.046156       0.060298       0.036549       0.009737      -0.026209      -0.079758      -0.064433      -0.019306       0.083740              8.324986       9.172999       2.338738       2.485940       7.759774       1.705893       8.042186          -0.000010
          352              O      13.847481       9.613179      12.000275      -0.521204      25.724163 0.42614369E+03  0.96402156E+04                                 6.846248                            6.372527       0.743324       2.303124                    0.999422      26.228712      66.298345       0.757664       0.357354      -1.143357       0.000365      -0.033893       0.014063       0.036697       0.008041       0.008529      -0.028779      -0.090782      -0.075839      -0.044177      -0.023096       0.067272              7.097242       5.573799      -1.463499       0.539848       9.255206      -1.652290       6.462720          -0.000036
          353              O       8.321601      14.601933      12.325048      -0.586416      35.460649 0.54445329E+03  0.13109573E+05                                 8.437634                            7.140988       0.583812       2.226456                    0.998593      27.887978      72.998138       0.724254       0.351226      -1.147001       0.012881      -0.054332      -0.012180       0.057151      -0.013192       0.022158       0.001517      -0.063457       0.072627      -0.052777       0.021438       0.031338              9.184564       8.788362      -2.860259      -1.337635      12.695909      -0.073928       6.069420           0.047557
          354              O       7.528552      12.614226      12.927615      -0.563233      40.400551 0.56885242E+03  0.13887061E+05                                 9.400256                            7.430455       0.315002       2.142207                    0.997928      28.030236      74.560380       0.689339       0.363967      -1.133631       0.032351       0.000053      -0.002530       0.032450       0.051507       0.041979      -0.002823      -0.004244       0.206043      -0.092614       0.007160       0.085454             10.990118      16.538092       3.749499      -4.101275       8.553177      -1.713288       7.879084           0.033066
          355              O      -2.206122      14.327416       4.667341      -0.555954      41.568574 0.56781456E+03  0.13827565E+05                                 9.540335                            7.381485       0.287665       2.136178                    0.997886      27.787365      73.339915       0.698964       0.359842      -1.139155      -0.017484       0.028057       0.019851       0.038561       0.005260       0.068911      -0.003900       0.020137      -0.139238      -0.086531       0.013386       0.073145             11.288793       6.629493      -1.895528      -1.548840      17.508484       4.783271       9.728404           0.045340
          356              O      -1.827055      16.416796       3.962644      -0.553660      34.121910 0.51898647E+03  0.12326822E+05                                 8.237481                            6.969382       0.665200       2.267164                    0.998426      27.166527      70.238061       0.734763       0.350965      -1.149149      -0.030077      -0.025371       0.021363       0.044774       0.012151       0.013404      -0.042531       0.048590       0.028893      -0.060311       0.021911       0.038400              9.030739       7.263790       0.323899      -3.435737       8.550998      -1.872545      11.277430           0.058350
          357              O      11.905567      16.591334      10.842121      -0.513593      30.238737 0.50382867E+03  0.11894683E+05                                 7.794022                            7.064529       0.459988       2.225687                    0.995475      26.447407      68.477289       0.698428       0.371462      -1.131411       0.013200      -0.027946       0.031082       0.043833       0.007758       0.016128      -0.054913      -0.074506       0.030902      -0.056476      -0.020864       0.077340              8.313558       7.094232      -0.416440       1.171516       8.278084      -3.082401       9.568358          -0.000023
          358              O      15.372644       1.974150      10.161935      -0.518526      32.211381 0.52913827E+03  0.12627925E+05                                 8.130719                            7.226846       0.476777       2.228846                    0.995571      26.554935      68.802038       0.693400       0.370135      -1.134065       0.021626       0.034312       0.007222       0.041196       0.040891       0.017790       0.014852      -0.079730      -0.084796      -0.049384      -0.025988       0.075372              8.836346       8.365728       2.754244       1.576739      10.979390       2.135379       7.163919          -0.000004
          359              O       8.306506       0.493114       8.141804      -0.551877      31.968453 0.49058993E+03  0.11495072E+05                                 7.839573                            6.734212       0.795278       2.303177                    0.999520      27.112883      69.733314       0.754096       0.346646      -1.152161       0.048401       0.013132       0.010663       0.051272       0.026444      -0.005093       0.018020       0.003707       0.061414      -0.041327       0.011349       0.029979              8.539173      10.101287       2.046305       1.840565       9.626107       0.073191       5.890126           0.043884
          360              O       8.646989       2.670610       8.033546      -0.594352      47.434586 0.67944554E+03  0.17319779E+05                                10.435097                            8.127043       0.054161       2.041035                    0.997427      29.139128      78.899561       0.659138       0.364537      -1.134524       0.046075      -0.018406       0.030827       0.058412      -0.023903      -0.056131       0.017313      -0.073164       0.142187      -0.086637       0.005698       0.080939             12.334158      11.168407      -5.106209       2.186185      17.405009      -3.221624       8.429058           0.049212

******************************************************
Auxiliary information for the entire system
The total spin magnetic moment of the unit cell is   36.000005
The total net atomic charge of the unit cell is   0.000007
Accuracy of reproducing the electrostatic potential in the unit cell:
  The inner radius (bohr) =    5.0000
  The outer radius (bohr) =   12.0000
  Valid grid points have density less than (e/(bohr^3)) =    0.0001
  The number of valid grid points were=       155739
  The rms potential error without charges in kcal/mol is=      5.74020
  The rms potential error with partial charges in kcal/mol is=      1.75075
  The RRMSE value at monopole order=      0.30500
  The rms potential error with partial charges and cloud penetration in kcal/mol is=      1.76006
  The RRMSE value at monopole order with cloud penetration is=      0.30662
  The rms potential error with partial charges and atomic dipoles in kcal/mol is=      0.50981
  The RRMSE value at dipole order=      0.08881
  The rms potential error with partial charges, atomic dipoles and cloud penetration in kcal/mol is=      0.50897
  The RRMSE value at dipole order with cloud penetration=      0.08867

******************************************************
The electron densities and ab initio electrostatic potential were computed in VASP using the PBE functional and
projector augmented wave method. See the main text of the journal article for a description of computational details.
The atomic charges, dipoles, and quadrupoles were computed with the DDEC6 method as described in
(a) T. A. Manz and N. Gabaldon Limas, RSC Adv. 6 (2016) 47771-47801 DOI: 10.1039/c6ra04656h
(b) N. Gabaldon Limas and T. A. Manz, RSC Adv. 8 (2018) 2678-2707 DOI: 10.1039/c7ra11829e.
For each atom in the material, the electron cloud parameters were fit to the spherically averaged atom-in-material
electron density using radial positions for which this density was between 10^-4 and 10^-2 electrons per cubic bohr.
The polarizabilities, dispersion coefficients, and quantum Drude oscillator (QDO) parameters were fit using the MCLF method.
The magnetic structure of the system was optimized in VASP from the default ferromagnetic initial guess using spin polarization.
The atomic spin moments (ASMs) were computed on this optimized magnetic structure using the DDEC6 partition as inputs
to the method of T. A. Manz and D. S. Sholl, J. Chem. Theory Comput. 7 (2011) 4146-4164 DOI: 10.1021/ct200539n.
The RMSE and RRMSE were computed using a uniform grid with Ewald summation.
