# Supplementary material for: A collection of forcefield precursors for metal–organic frameworks
Source: RSC Adv. 2019 Nov 13;9(63):36492–507. doi: 10.1039/c9ra07327b (PMC9075174; doi:10.1039/c9ra07327b)
Supplement: RA-009-C9RA07327B-s5934 [file RA-009-C9RA07327B-s5934.xyz]

  117
jmolscript: load "" {1 1 1} spacegroup "x,y,z" unitcell [{     11.389000     0.000000     0.000000 }, {      0.000000    16.673600     0.000000 }, {      0.000000    -8.336800    14.439761 }]
Co     0.000000     5.649433     9.785104     0.710087
Co     0.000000    -2.687367     4.654657     0.714282
Co     0.000000     5.374735     0.000000     0.713570
H      6.740010     3.916629    10.751846     0.131134
H      9.040588     3.904957    10.532362     0.103383
H      6.740010    -0.983742     5.671938     0.131028
H      9.040588    -1.167986     5.791788     0.103132
H      6.740010    -2.932886    12.455738     0.131442
H      9.040588    -2.736971    12.555372     0.103699
H      4.648990     3.916629    10.751846     0.131136
H      2.348412     3.904957    10.532362     0.103383
H      4.648990    -0.983742     5.671938     0.131028
H      2.348412    -1.167986     5.791788     0.103132
H      4.648990    -2.932886    12.455738     0.131447
H      2.348412    -2.736971    12.555372     0.103699
H      4.648990    12.253429     3.687915     0.131052
H      2.348412    12.241757     3.907399     0.103234
H      4.648990     7.353058     8.767823     0.131113
H      2.348412     7.168814     8.647973     0.103277
H      4.648990     5.403914     1.984023     0.131454
H      2.348412     5.599829     1.884389     0.103718
H      6.740010    12.253429     3.687915     0.131053
H      9.040588    12.241757     3.907399     0.103234
H      6.740010     7.353058     8.767823     0.131113
H      9.040588     7.168814     8.647973     0.103277
H      6.740010     5.403914     1.984023     0.131459
H      9.040588     5.599829     1.884389     0.103718
H      0.000000     0.492705     7.359946     0.127015
H      0.000000    -2.209252    10.333093     0.126685
H      0.000000     1.716547    11.186483     0.127169
H      0.000000     8.829505     7.079815     0.126999
H      0.000000     6.127548     4.106668     0.126690
H      0.000000    10.053347     3.253278     0.127179
H      0.000000    -7.183821    12.442742     0.133219
H      0.000000    14.367641     0.000000     0.133673
H      0.000000     1.152979     1.997019     0.133274
C      7.168237     4.616920    10.312877    -0.191752
C      8.569084     4.647766    10.230571     0.117803
C      7.168237    -1.714046     5.284953    -0.192106
C      8.569084    -1.800749     5.299392     0.117680
C      7.168237    -2.902874    13.281692    -0.190821
C      8.569084    -2.847017    13.349559     0.118265
C      4.220763     4.616920    10.312877    -0.191752
C      2.819916     4.647766    10.230571     0.117804
C      4.220763    -1.714046     5.284953    -0.192106
C      2.819916    -1.800749     5.299392     0.117680
C      4.220763    -2.902874    13.281692    -0.190821
C      2.819916    -2.847017    13.349559     0.118265
C      4.220763    12.953720     4.126884    -0.191882
C      2.819916    12.984566     4.209190     0.117834
C      4.220763     6.622754     9.154808    -0.191994
C      2.819916     6.536051     9.140369     0.117639
C      4.220763     5.433926     1.158069    -0.190800
C      2.819916     5.489783     1.090202     0.118282
C      7.168237    12.953720     4.126884    -0.191882
C      8.569084    12.984566     4.209190     0.117835
C      7.168237     6.622754     9.154808    -0.191993
C      8.569084     6.536051     9.140369     0.117640
C      7.168237     5.433926     1.158069    -0.190798
C      8.569084     5.489783     1.090202     0.118282
C      0.000000     7.637342    13.228265    -0.013629
C      0.000000     6.889532    11.933018     0.532939
C      0.000000    -0.699458     1.211496    -0.013376
C      0.000000    -1.447268     2.506743     0.533035
C      0.000000     1.398915     0.000000    -0.015250
C      0.000000     2.894537     0.000000     0.533037
C      0.000000     1.326385     9.202460    -0.018606
C      0.000000     0.295956     8.269651    -0.140263
C      0.000000     2.751978     8.743275     0.562158
C      0.000000    -1.030428     8.689848    -0.018361
C      0.000000    -1.323050    10.048630    -0.141713
C      0.000000    -2.140890     7.684841     0.562257
C      0.000000    -0.295956    10.987214    -0.017367
C      0.000000     1.027094    10.561241    -0.139358
C      0.000000    -0.611087    12.451406     0.561530
C      0.000000     9.663185     5.237301    -0.018614
C      0.000000     8.632756     6.170110    -0.140459
C      0.000000    11.088778     5.696486     0.562320
C      0.000000     7.306372     5.749913    -0.018371
C      0.000000     7.013750     4.391131    -0.141614
C      0.000000     6.195910     6.754920     0.562089
C      0.000000     8.040844     3.452547    -0.017370
C      0.000000     9.363894     3.878520    -0.139264
C      0.000000     7.725713     1.988355     0.561541
C      0.000000    -7.648180    13.247037    -0.116453
C      0.000000    15.296361     0.000000    -0.115393
C      0.000000     0.688620     1.192724    -0.116339
C      6.438202     5.633176     9.756947     0.107114
C      6.438202    -2.703624     4.682814     0.107082
C      6.438202     5.407248     0.000000     0.107519
C      4.950798     5.633176     9.756947     0.107118
C      4.950798    -2.703624     4.682814     0.107088
C      4.950798     5.407248     0.000000     0.107529
N      9.237618     5.633176     9.756947    -0.141785
N      9.237618    -2.703624     4.682814    -0.142977
N      9.237618     5.407248     0.000000    -0.140162
N      2.151382     5.633176     9.756947    -0.141785
N      2.151382    -2.703624     4.682814    -0.142976
N      2.151382     5.407248     0.000000    -0.140162
O      0.000000     3.634845     9.608217    -0.515436
O      0.000000     7.533966    10.848592    -0.470419
O      0.000000     2.944558     7.520228    -0.454892
O      0.000000    -1.833262     6.487785    -0.516760
O      0.000000    13.964974     2.490859    -0.471262
O      0.000000    -3.296371     8.129585    -0.455341
O      0.000000    -1.801582    12.783520    -0.512448
O      0.000000     3.511460     1.100310    -0.465894
O      0.000000     0.351813    13.229709    -0.464561
O      0.000000    11.971645     4.831544    -0.516283
O      0.000000    -0.802834     3.591169    -0.471624
O      0.000000    11.281358     6.919533    -0.454362
O      0.000000     6.503538     7.951976    -0.515902
O      0.000000     5.628174    11.948902    -0.469990
O      0.000000     5.040429     6.310176    -0.456003
O      0.000000     6.535218     1.656241    -0.512466
O      0.000000    -4.825340    13.339451    -0.465955
O      0.000000     8.688613     1.210052    -0.464600

The following XYZ coordinates are in angstroms. Other properties are in atomic units.
The sperically averaged electron density of each atom fit to a function of the form exp(a - br)
eigen_1, eigen_2 and eigen_3 are the three eigenvalues of traceless quadrupole moment tensor
  atom number  atomic symbol              X              Y              Z     net charge C6 coefficient C8 coefficient C10 coefficient fluctuating dipole atomic polarizability isotropic forcefield polarizability              a              b squared Pearson coefficient          <r^3>          <r^4>         wp_QDO          m_QDO          q_QDO       dipole_x       dipole_y       dipole_z         dipole            Qxy            Qxz            Qyz     Q(x^2-y^2)  Q(3z^2 - R^2)        eigen_1        eigen_2        eigen_3 static polarizability      alpha(xx)      alpha(xy)      alpha(xz)      alpha(yy)      alpha(yz)      alpha(zz) atomic spin moment
            1             Co       0.000000       5.649433       9.785104       0.710087     139.292015 0.25299174E+04  0.85534928E+05                                20.831996                           15.722643       0.805409       2.087277                    0.994242      50.203637     134.598301       0.494416       0.366417      -1.186708      -0.000000       0.008218       0.014178       0.016388      -0.000000       0.000000      -0.043584      -0.225859       0.122113      -0.133281       0.015924       0.117358             27.948543      32.357104       0.000000      -0.000000      22.048180       6.397232      29.440347          -0.483943
            2             Co       0.000000      -2.687367       4.654657       0.714282     138.963730 0.25223924E+04  0.85211499E+05                                20.793127                           15.693341       0.807608       2.088742                    0.994222      50.105355     134.251982       0.495189       0.366142      -1.187008       0.000000       0.007945      -0.013665       0.015806      -0.000000      -0.000000       0.044677      -0.231553       0.124773      -0.136572       0.016241       0.120331             27.897842      32.300454       0.000000       0.000000      22.008244      -6.384288      29.384829           0.507239
            3             Co       0.000000       5.374735       0.000000       0.713570     139.180432 0.25300339E+04  0.85517403E+05                                20.787213                           15.697780       0.802431       2.087367                    0.994167      50.142177     134.301460       0.496131       0.365243      -1.187972       0.000000      -0.015734      -0.000002       0.015734      -0.000000      -0.000000       0.000038      -0.151048       0.346969      -0.133352       0.017696       0.115656             27.872217      32.241731       0.000000      -0.000000      33.058887       0.000001      18.316034           0.000826
            4              H       6.740010       3.916629      10.751846       0.131134       1.035871 0.73209239E+01  0.68763532E+02                                 1.557133                            1.480868      -0.848038       2.486962                    0.999486       3.064222       7.808391       0.580518       1.123306      -0.748726      -0.015861      -0.026407       0.019765       0.036600      -0.000793      -0.002838      -0.014747      -0.002385      -0.026197      -0.018345       0.003484       0.014861              1.575104       1.712182       0.230086      -0.154908       1.636848      -0.264690       1.376282           0.000089
            5              H       9.040588       3.904957      10.532362       0.103383       1.173591 0.82079398E+01  0.80291346E+02                                 1.779585                            1.629433      -0.858339       2.472665                    0.999252       3.340608       9.035580       0.516180       1.213026      -0.725696       0.024140      -0.041410       0.013255       0.049732      -0.001494       0.002712      -0.013733      -0.015240      -0.027187      -0.016054      -0.003132       0.019187              1.871225       2.003579      -0.567286       0.158251       2.145739      -0.263745       1.464356           0.000059
            6              H       6.740010      -0.983742       5.671938       0.131028       1.036853 0.73301914E+01  0.68876170E+02                                 1.558461                            1.482078      -0.848726       2.486530                    0.999481       3.066112       7.816072       0.580089       1.123720      -0.748616      -0.015861       0.030291       0.012996       0.036579      -0.002061       0.002111       0.013594      -0.004420      -0.032377      -0.018379       0.003498       0.014881              1.576478       1.713911      -0.249468      -0.121930       1.672025       0.245432       1.343499           0.000140
            7              H       9.040588      -1.167986       5.791788       0.103132       1.175154 0.82215068E+01  0.80458962E+02                                 1.781232                            1.630826      -0.859667       2.471842                    0.999241       3.343457       9.045868       0.515927       1.213095      -0.725670       0.024119       0.032124       0.029238       0.049685       0.003075      -0.000072       0.016060      -0.011198      -0.015105      -0.016059      -0.003121       0.019180              1.873047       2.005753       0.421274       0.412763       1.864807       0.427467       1.748582           0.000088
            8              H       6.740010      -2.932886      12.455738       0.131442       1.032970 0.72943083E+01  0.68446182E+02                                 1.553915                            1.477945      -0.845489       2.488560                    0.999506       3.058534       7.788206       0.581269       1.122958      -0.748839      -0.015885      -0.003853      -0.032839       0.036682       0.002853       0.000776       0.001166       0.021024       0.044260      -0.018303       0.003441       0.014862              1.571778       1.708115       0.019049       0.276060       1.210025       0.019468       1.797193          -0.000028
            9              H       9.040588      -2.736971      12.555372       0.103699       1.172408 0.81975719E+01  0.80161014E+02                                 1.778163                            1.628246      -0.858087       2.473007                    0.999260       3.337582       9.024453       0.516466       1.212791      -0.725763       0.024013       0.009372      -0.042621       0.049810      -0.001620      -0.002637      -0.002310       0.012279       0.056363      -0.015945      -0.003281       0.019227              1.869591       2.001446       0.146394      -0.569664       1.405293      -0.163018       2.202035          -0.000024
           10              H       4.648990       3.916629      10.751846       0.131136       1.035869 0.73209009E+01  0.68763263E+02                                 1.557130                            1.480866      -0.848036       2.486963                    0.999486       3.064218       7.808378       0.580519       1.123306      -0.748726       0.015861      -0.026407       0.019765       0.036599       0.000793       0.002838      -0.014747      -0.002385      -0.026197      -0.018345       0.003484       0.014861              1.575101       1.712178      -0.230085       0.154908       1.636845      -0.264689       1.376279           0.000089
           11              H       2.348412       3.904957      10.532362       0.103383       1.173591 0.82079358E+01  0.80291298E+02                                 1.779584                            1.629432      -0.858339       2.472665                    0.999252       3.340607       9.035577       0.516180       1.213026      -0.725696      -0.024140      -0.041410       0.013255       0.049732       0.001494      -0.002712      -0.013733      -0.015240      -0.027187      -0.016054      -0.003132       0.019187              1.871224       2.003579       0.567286      -0.158251       2.145739      -0.263745       1.464356           0.000059
           12              H       4.648990      -0.983742       5.671938       0.131028       1.036853 0.73301917E+01  0.68876178E+02                                 1.558461                            1.482079      -0.848726       2.486530                    0.999481       3.066112       7.816074       0.580088       1.123721      -0.748615       0.015861       0.030291       0.012996       0.036579       0.002061      -0.002111       0.013594      -0.004420      -0.032377      -0.018379       0.003498       0.014881              1.576479       1.713912       0.249468       0.121930       1.672025       0.245432       1.343500           0.000140
           13              H       2.348412      -1.167986       5.791788       0.103132       1.175154 0.82215098E+01  0.80459005E+02                                 1.781233                            1.630827      -0.859667       2.471842                    0.999241       3.343458       9.045874       0.515926       1.213096      -0.725670      -0.024119       0.032124       0.029238       0.049685      -0.003075       0.000072       0.016060      -0.011198      -0.015105      -0.016059      -0.003121       0.019180              1.873048       2.005755      -0.421275      -0.412763       1.864808       0.427468       1.748582           0.000088
           14              H       4.648990      -2.932886      12.455738       0.131447       1.032963 0.72942440E+01  0.68445427E+02                                 1.553906                            1.477938      -0.845484       2.488563                    0.999506       3.058523       7.788169       0.581271       1.122957      -0.748839       0.015885      -0.003853      -0.032839       0.036682      -0.002853      -0.000776       0.001166       0.021024       0.044260      -0.018303       0.003441       0.014862              1.571769       1.708105      -0.019049      -0.276057       1.210020       0.019468       1.797182          -0.000028
           15              H       2.348412      -2.736971      12.555372       0.103699       1.172409 0.81975746E+01  0.80161048E+02                                 1.778163                            1.628246      -0.858086       2.473008                    0.999260       3.337583       9.024456       0.516466       1.212791      -0.725764      -0.024013       0.009372      -0.042621       0.049810       0.001620       0.002637      -0.002310       0.012279       0.056363      -0.015945      -0.003281       0.019227              1.869592       2.001446      -0.146395       0.569664       1.405293      -0.163018       2.202035          -0.000024
           16              H       4.648990      12.253429       3.687915       0.131052       1.036327 0.73250703E+01  0.68812972E+02                                 1.557645                            1.481330      -0.848388       2.486733                    0.999483       3.065089       7.811476       0.580396       1.123370      -0.748707       0.015854      -0.026394      -0.019761       0.036585       0.000798      -0.002836       0.014750      -0.002379      -0.026209      -0.018352       0.003490       0.014862              1.575633       1.712834      -0.230185      -0.154978       1.637374       0.264807       1.376692           0.000119
           17              H       2.348412      12.241757       3.907399       0.103234       1.174127 0.82125007E+01  0.80347201E+02                                 1.780101                            1.629863      -0.858627       2.472432                    0.999249       3.341666       9.039104       0.516123       1.212992      -0.725700      -0.024129      -0.041394      -0.013254       0.049713       0.001495       0.002711       0.013733      -0.015250      -0.027199      -0.016056      -0.003135       0.019191              1.871798       2.004257       0.567554       0.158323       2.146407       0.263856       1.464732           0.000099
           18              H       4.648990       7.353058       8.767823       0.131113       1.036351 0.73255981E+01  0.68821051E+02                                 1.557855                            1.481533      -0.848383       2.486755                    0.999483       3.065192       7.812613       0.580252       1.123598      -0.748649       0.015868       0.030300      -0.013007       0.036594       0.002065       0.002108      -0.013593      -0.004427      -0.032363      -0.018374       0.003491       0.014883              1.575851       1.713148       0.249332      -0.121866       1.671376      -0.245299       1.343030           0.000120
           19              H       2.348412       7.168814       8.647973       0.103277       1.174683 0.82174991E+01  0.80409810E+02                                 1.780773                            1.630443      -0.859444       2.472039                    0.999244       3.342501       9.042676       0.515981       1.213118      -0.725668      -0.024129       0.032129      -0.029252       0.049701      -0.003074      -0.000074      -0.016056      -0.011195      -0.015118      -0.016058      -0.003117       0.019175              1.872538       2.005149      -0.421100       0.412588       1.864324      -0.427308       1.748141           0.000062
           20              H       4.648990       5.403914       1.984023       0.131454       1.032943 0.72940498E+01  0.68443044E+02                                 1.553876                            1.477909      -0.845462       2.488574                    0.999506       3.058479       7.787986       0.581283       1.122944      -0.748842       0.015884      -0.003855       0.032838       0.036681      -0.002853       0.000775      -0.001167       0.021021       0.044253      -0.018300       0.003441       0.014860              1.571737       1.708062      -0.019049       0.276052       1.210000      -0.019468       1.797150          -0.000052
           21              H       2.348412       5.599829       1.884389       0.103718       1.172323 0.81968327E+01  0.80151845E+02                                 1.778065                            1.628163      -0.858019       2.473046                    0.999260       3.337440       9.023910       0.516485       1.212777      -0.725767      -0.024014       0.009370       0.042623       0.049811       0.001620      -0.002638       0.002309       0.012276       0.056363      -0.015944      -0.003283       0.019227              1.869483       2.001320      -0.146382      -0.569617       1.405226       0.163004       2.201904          -0.000057
           22              H       6.740010      12.253429       3.687915       0.131053       1.036325 0.73250544E+01  0.68812787E+02                                 1.557643                            1.481328      -0.848385       2.486734                    0.999483       3.065086       7.811467       0.580397       1.123370      -0.748707      -0.015854      -0.026394      -0.019761       0.036585      -0.000798       0.002836       0.014750      -0.002379      -0.026209      -0.018352       0.003490       0.014862              1.575631       1.712831       0.230184       0.154977       1.637372       0.264806       1.376691           0.000119
           23              H       9.040588      12.241757       3.907399       0.103234       1.174127 0.82125062E+01  0.80347272E+02                                 1.780102                            1.629864      -0.858627       2.472432                    0.999249       3.341667       9.039109       0.516122       1.212992      -0.725700       0.024129      -0.041394      -0.013254       0.049713      -0.001495      -0.002711       0.013733      -0.015250      -0.027199      -0.016056      -0.003135       0.019191              1.871800       2.004258      -0.567555      -0.158323       2.146408       0.263856       1.464732           0.000098
           24              H       6.740010       7.353058       8.767823       0.131113       1.036352 0.73256068E+01  0.68821155E+02                                 1.557856                            1.481534      -0.848384       2.486754                    0.999483       3.065193       7.812617       0.580252       1.123598      -0.748649      -0.015868       0.030300      -0.013007       0.036594      -0.002065      -0.002108      -0.013593      -0.004427      -0.032364      -0.018374       0.003491       0.014883              1.575853       1.713149      -0.249333       0.121866       1.671378      -0.245299       1.343031           0.000119
           25              H       9.040588       7.168814       8.647973       0.103277       1.174684 0.82175005E+01  0.80409832E+02                                 1.780773                            1.630444      -0.859445       2.472038                    0.999244       3.342501       9.042678       0.515981       1.213118      -0.725668       0.024129       0.032129      -0.029252       0.049701       0.003074       0.000074      -0.016056      -0.011195      -0.015118      -0.016058      -0.003117       0.019175              1.872539       2.005150       0.421100      -0.412589       1.864324      -0.427308       1.748142           0.000062
           26              H       6.740010       5.403914       1.984023       0.131459       1.032937 0.72939917E+01  0.68442353E+02                                 1.553867                            1.477902      -0.845455       2.488578                    0.999506       3.058470       7.787951       0.581285       1.122941      -0.748843      -0.015884      -0.003855       0.032838       0.036681       0.002853      -0.000775      -0.001167       0.021021       0.044253      -0.018300       0.003441       0.014859              1.571729       1.708052       0.019048      -0.276050       1.209994      -0.019468       1.797140          -0.000052
           27              H       9.040588       5.599829       1.884389       0.103718       1.172324 0.81968405E+01  0.80151934E+02                                 1.778065                            1.628163      -0.858020       2.473046                    0.999260       3.337442       9.023914       0.516485       1.212777      -0.725767       0.024014       0.009370       0.042623       0.049811      -0.001620       0.002638       0.002309       0.012276       0.056363      -0.015944      -0.003283       0.019227              1.869484       2.001320       0.146382       0.569617       1.405226       0.163004       2.201905          -0.000057
           28              H       0.000000       0.492705       7.359946       0.127015       1.166027 0.86242246E+01  0.86098800E+02                                 1.808101                            1.699092      -1.340203       2.247183                    0.995394       3.584361      10.053132       0.488747       1.255292      -0.713781      -0.000000       0.008371      -0.040957       0.041803       0.000000      -0.000000      -0.003368       0.008548       0.048748      -0.012789      -0.003851       0.016640              1.872618       1.410738      -0.000000      -0.000000       1.800253       0.000307       2.406862           0.000374
           29              H       0.000000      -2.209252      10.333093       0.126685       1.168693 0.86493018E+01  0.86409944E+02                                 1.810546                            1.701306      -1.343200       2.245502                    0.995344       3.588986      10.068918       0.488549       1.254917      -0.713850       0.000000      -0.039580       0.013164       0.041712      -0.000000       0.000000      -0.010712      -0.015858      -0.024155      -0.012705      -0.003903       0.016608              1.875178       1.412339       0.000000      -0.000000       2.258127      -0.263116       1.955067          -0.000340
           30              H       0.000000       1.716547      11.186483       0.127169       1.167104 0.86343179E+01  0.86225625E+02                                 1.809068                            1.699945      -1.344362       2.245100                    0.995377       3.586971      10.062297       0.488680       1.255084      -0.713804       0.000000       0.031353       0.027715       0.041846       0.000000       0.000000       0.014171      -0.009974      -0.008016      -0.013042      -0.003651       0.016693              1.873662       1.411345      -0.000000      -0.000000       2.256697       0.262652       1.952944          -0.000015
           31              H       0.000000       8.829505       7.079815       0.126999       1.166179 0.86256585E+01  0.86116039E+02                                 1.808201                            1.699189      -1.340297       2.247128                    0.995390       3.584498      10.053437       0.488756       1.255228      -0.713796      -0.000000       0.008367       0.040948       0.041794       0.000000       0.000000       0.003370       0.008499       0.048730      -0.012762      -0.003872       0.016635              1.872713       1.410806       0.000000      -0.000000       1.800360      -0.000307       2.406974          -0.000313
           32              H       0.000000       6.127548       4.106668       0.126690       1.168779 0.86500844E+01  0.86419767E+02                                 1.810620                            1.701369      -1.343396       2.245391                    0.995343       3.589218      10.069705       0.488546       1.254896      -0.713853      -0.000000      -0.039580      -0.013167       0.041713       0.000000      -0.000000       0.010727      -0.015835      -0.024158      -0.012718      -0.003891       0.016610              1.875260       1.412384      -0.000000       0.000000       2.258247       0.263122       1.955149           0.000259
           33              H       0.000000      10.053347       3.253278       0.127179       1.166943 0.86328249E+01  0.86207556E+02                                 1.808960                            1.699843      -1.344138       2.245223                    0.995380       3.586776      10.061782       0.488672       1.255151      -0.713789      -0.000000       0.031354      -0.027722       0.041852       0.000000      -0.000000      -0.014177      -0.009960      -0.008017      -0.013051      -0.003644       0.016695              1.873554       1.411277      -0.000000      -0.000000       2.256581      -0.262636       1.952804           0.000065
           34              H       0.000000      -7.183821      12.442742       0.133219       1.132383 0.84404488E+01  0.83352881E+02                                 1.747358                            1.663983      -1.155342       2.348406                    0.996465       3.371824       9.238649       0.504182       1.230165      -0.721346       0.000000       0.021101      -0.036640       0.042282      -0.000000       0.000000      -0.010382      -0.004082       0.027427      -0.008604      -0.006612       0.015216              1.775343       1.346079       0.000000      -0.000000       1.870506      -0.206821       2.109444          -0.000054
           35              H       0.000000      14.367641       0.000000       0.133673       1.131891 0.84359712E+01  0.83300283E+02                                 1.747032                            1.663681      -1.157663       2.347573                    0.996453       3.370935       9.236716       0.504149       1.230371      -0.721293       0.000000      -0.042275       0.000008       0.042275      -0.000000       0.000000       0.000014      -0.021584      -0.026292      -0.008764      -0.006410       0.015174              1.774985       1.345831       0.000000      -0.000000       2.228383      -0.000011       1.750742           0.000067
           36              H       0.000000       1.152979       1.997019       0.133274       1.132317 0.84398651E+01  0.83346007E+02                                 1.747307                            1.663937      -1.155578       2.348317                    0.996464       3.371756       9.238521       0.504182       1.230183      -0.721341      -0.000000       0.021092       0.036642       0.042279      -0.000000      -0.000000       0.010391      -0.004065       0.027364      -0.008616      -0.006593       0.015209              1.775289       1.346042      -0.000000       0.000000       1.870441       0.206805       2.109384          -0.000040
           37              C       7.168237       4.616920      10.312877      -0.191752      33.740719 0.42100620E+03  0.97808701E+04                                 9.017784                            6.799388       0.264960       2.057320                    0.999767      29.085384      82.079770       0.640228       0.411796      -1.071299       0.007662       0.002738       0.000958       0.008193       0.015395      -0.013678      -0.015648      -0.015913      -0.017361      -0.019126      -0.012415       0.031541             10.857423      18.768547      -1.330694       0.225941       8.006432      -1.890520       5.797291           0.000405
           38              C       8.569084       4.647766      10.230571       0.117803      25.659140 0.29760408E+03  0.63725915E+04                                 7.644922                            5.793565       0.243928       2.109145                    0.999708      24.873262      68.539309       0.676308       0.422945      -1.058668       0.000871       0.038357      -0.029546       0.048425      -0.016101       0.008073       0.014096      -0.051138       0.111740      -0.050429       0.007606       0.042823              9.065486      14.270016      -0.453049      -0.406025       8.043815      -1.684218       4.882627           0.000673
           39              C       7.168237      -1.714046       5.284953      -0.192106      33.770321 0.42137111E+03  0.97919221E+04                                 9.024255                            6.803073       0.263908       2.056839                    0.999767      29.099230      82.142075       0.639921       0.411886      -1.071191       0.007623      -0.000650      -0.002831       0.008157      -0.019635      -0.006529       0.015215      -0.016877      -0.020624      -0.019270      -0.012452       0.031721             10.866946      18.788888       0.861503       1.040342       7.991493       1.902933       5.820458           0.000077
           40              C       8.569084      -1.800749       5.299392       0.117680      25.674811 0.29777814E+03  0.63775648E+04                                 7.648805                            5.795702       0.242526       2.108517                    0.999707      24.884338      68.587560       0.676073       0.423010      -1.058575       0.000892      -0.044878      -0.018440       0.048527       0.015086       0.009941      -0.020080      -0.061597       0.080535      -0.050482       0.007710       0.042772              9.071074      14.281081      -0.124814       0.596128       7.134524       2.211957       5.797618          -0.000500
           41              C       7.168237      -2.902874      13.281692      -0.190821      33.656915 0.41994261E+03  0.97490091E+04                                 9.001040                            6.789801       0.269022       2.059181                    0.999768      29.041732      81.899540       0.640885       0.411676      -1.071486       0.007807      -0.001739       0.001650       0.008167       0.004252       0.019922       0.000494       0.009467       0.059588      -0.019049      -0.011954       0.031004             10.832352      18.716688       0.468804      -1.262618       4.704837      -0.011305       9.075531          -0.000114
           42              C       8.569084      -2.847017      13.349559       0.118265      25.624251 0.29721436E+03  0.63617455E+04                                 7.637295                            5.789622       0.245900       2.110171                    0.999708      24.850554      68.448643       0.676609       0.422924      -1.058751       0.000582       0.007055       0.047916       0.048436       0.001133      -0.017658       0.006037      -0.086941       0.006996      -0.050631       0.007408       0.043223              9.053328      14.244601       0.577555      -0.188265       4.210848      -0.526351       8.704535          -0.000081
           43              C       4.220763       4.616920      10.312877      -0.191752      33.740745 0.42100664E+03  0.97808827E+04                                 9.017789                            6.799392       0.264960       2.057320                    0.999767      29.085395      82.079808       0.640228       0.411796      -1.071299      -0.007662       0.002738       0.000958       0.008193      -0.015395       0.013678      -0.015648      -0.015913      -0.017361      -0.019126      -0.012415       0.031541             10.857429      18.768560       1.330696      -0.225942       8.006435      -1.890520       5.797293           0.000405
           44              C       2.819916       4.647766      10.230571       0.117804      25.659133 0.29760400E+03  0.63725894E+04                                 7.644921                            5.793564       0.243928       2.109145                    0.999708      24.873258      68.539296       0.676308       0.422945      -1.058668      -0.000871       0.038356      -0.029546       0.048425       0.016101      -0.008073       0.014096      -0.051138       0.111740      -0.050429       0.007606       0.042823              9.065484      14.270012       0.453050       0.406025       8.043814      -1.684217       4.882626           0.000673
           45              C       4.220763      -1.714046       5.284953      -0.192106      33.770344 0.42137143E+03  0.97919316E+04                                 9.024260                            6.803076       0.263909       2.056839                    0.999767      29.099240      82.142116       0.639921       0.411886      -1.071191      -0.007623      -0.000650      -0.002831       0.008158       0.019635       0.006529       0.015215      -0.016877      -0.020623      -0.019270      -0.012452       0.031721             10.866953      18.788901      -0.861505      -1.040343       7.991497       1.902934       5.820460           0.000077
           46              C       2.819916      -1.800749       5.299392       0.117680      25.674819 0.29777825E+03  0.63775681E+04                                 7.648808                            5.795704       0.242525       2.108517                    0.999707      24.884343      68.587588       0.676073       0.423010      -1.058575      -0.000892      -0.044878      -0.018440       0.048527      -0.015086      -0.009941      -0.020080      -0.061597       0.080535      -0.050482       0.007710       0.042772              9.071078      14.281087       0.124814      -0.596128       7.134527       2.211958       5.797620          -0.000501
           47              C       4.220763      -2.902874      13.281692      -0.190821      33.656977 0.41994359E+03  0.97490368E+04                                 9.001050                            6.789809       0.269024       2.059181                    0.999768      29.041757      81.899613       0.640885       0.411676      -1.071486      -0.007807      -0.001739       0.001650       0.008167      -0.004252      -0.019922       0.000494       0.009467       0.059586      -0.019049      -0.011954       0.031003             10.832366      18.716721      -0.468805       1.262626       4.704843      -0.011305       9.075536          -0.000114
           48              C       2.819916      -2.847017      13.349559       0.118265      25.624260 0.29721448E+03  0.63617493E+04                                 7.637299                            5.789625       0.245897       2.110170                    0.999708      24.850560      68.448683       0.676608       0.422924      -1.058751      -0.000582       0.007055       0.047916       0.048436      -0.001133       0.017658       0.006037      -0.086941       0.006996      -0.050631       0.007408       0.043223              9.053333      14.244608      -0.577556       0.188267       4.210850      -0.526352       8.704541          -0.000081
           49              C       4.220763      12.953720       4.126884      -0.191882      33.750533 0.42112146E+03  0.97843541E+04                                 9.019825                            6.800485       0.264510       2.057125                    0.999767      29.090146      82.100344       0.640144       0.411816      -1.071271      -0.007649       0.002796      -0.000964       0.008201      -0.015443      -0.013690       0.015685      -0.015949      -0.017406      -0.019150      -0.012464       0.031614             10.860592      18.775326       1.330845       0.225874       8.008038       1.890936       5.798413           0.000135
           50              C       2.819916      12.984566       4.209190       0.117834      25.663293 0.29764693E+03  0.63738461E+04                                 7.645877                            5.794042       0.243222       2.108837                    0.999708      24.877058      68.555369       0.676259       0.422954      -1.058645      -0.000882       0.038431       0.029526       0.048472       0.016135       0.008104      -0.014108      -0.051273       0.111844      -0.050528       0.007659       0.042868              9.066974      14.272948       0.453461      -0.405921       8.044797       1.684428       4.883177          -0.000463
           51              C       4.220763       6.622754       9.154808      -0.191994      33.761355 0.42126736E+03  0.97887663E+04                                 9.022359                            6.802067       0.264333       2.057020                    0.999767      29.094868      82.122744       0.640001       0.411865      -1.071220      -0.007634      -0.000631       0.002773       0.008147       0.019604      -0.006494      -0.015190      -0.016834      -0.020569      -0.019254      -0.012402       0.031657             10.863987      18.782588      -0.861619       1.040271       7.989959      -1.902528       5.819415           0.000341
           52              C       2.819916       6.536051       9.140369       0.117639      25.671283 0.29774290E+03  0.63765246E+04                                 7.648008                            5.795325       0.243162       2.108796                    0.999708      24.880965      68.573332       0.676111       0.423005      -1.058594      -0.000882      -0.044863       0.018359       0.048482      -0.015042       0.009927       0.020075      -0.061475       0.080375      -0.050380       0.007659       0.042721              9.069793      14.278513       0.125031       0.595892       7.133813      -2.211723       5.797052           0.000639
           53              C       4.220763       5.433926       1.158069      -0.190800      33.655608 0.41992626E+03  0.97485162E+04                                 9.000752                            6.789635       0.269075       2.059204                    0.999768      29.041131      81.896858       0.640899       0.411672      -1.071490      -0.007809      -0.001745      -0.001648       0.008170      -0.004250       0.019917      -0.000503       0.009447       0.059559      -0.019039      -0.011953       0.030992             10.831936      18.715797      -0.468783      -1.262552       4.704713       0.011302       9.075298          -0.000124
           54              C       2.819916       5.489783       1.090202       0.118282      25.623411 0.29720488E+03  0.63614769E+04                                 7.637084                            5.789504       0.245937       2.110190                    0.999708      24.850014      68.446273       0.676622       0.422920      -1.058756      -0.000582       0.007050      -0.047914       0.048434      -0.001133      -0.017657      -0.006045      -0.086955       0.006981      -0.050635       0.007401       0.043234              9.053033      14.244037      -0.577536      -0.188241       4.210753       0.526333       8.704308          -0.000101
           55              C       7.168237      12.953720       4.126884      -0.191882      33.750531 0.42112144E+03  0.97843536E+04                                 9.019825                            6.800486       0.264509       2.057125                    0.999767      29.090143      82.100338       0.640144       0.411817      -1.071271       0.007649       0.002796      -0.000964       0.008201       0.015443       0.013690       0.015685      -0.015949      -0.017405      -0.019150      -0.012464       0.031614             10.860593      18.775328      -1.330847      -0.225875       8.008038       1.890936       5.798413           0.000135
           56              C       8.569084      12.984566       4.209190       0.117835      25.663291 0.29764689E+03  0.63738452E+04                                 7.645876                            5.794041       0.243222       2.108837                    0.999708      24.877057      68.555368       0.676259       0.422954      -1.058645       0.000882       0.038431       0.029526       0.048472      -0.016135      -0.008104      -0.014108      -0.051273       0.111844      -0.050528       0.007659       0.042868              9.066974      14.272948      -0.453463       0.405921       8.044797       1.684428       4.883176          -0.000463
           57              C       7.168237       6.622754       9.154808      -0.191993      33.761321 0.42126685E+03  0.97887514E+04                                 9.022352                            6.802063       0.264334       2.057020                    0.999767      29.094852      82.122682       0.640001       0.411865      -1.071220       0.007634      -0.000631       0.002773       0.008147      -0.019604       0.006494      -0.015190      -0.016834      -0.020569      -0.019254      -0.012403       0.031657             10.863979      18.782570       0.861617      -1.040270       7.989955      -1.902527       5.819411           0.000341
           58              C       8.569084       6.536051       9.140369       0.117640      25.671278 0.29774283E+03  0.63765226E+04                                 7.648005                            5.795323       0.243163       2.108797                    0.999708      24.880962      68.573314       0.676111       0.423005      -1.058595       0.000882      -0.044863       0.018359       0.048482       0.015042      -0.009927       0.020075      -0.061475       0.080375      -0.050380       0.007659       0.042721              9.069790      14.278508      -0.125030      -0.595892       7.133812      -2.211723       5.797050           0.000639
           59              C       7.168237       5.433926       1.158069      -0.190798      33.655599 0.41992619E+03  0.97485137E+04                                 9.000751                            6.789635       0.269076       2.059204                    0.999768      29.041120      81.896817       0.640899       0.411672      -1.071490       0.007809      -0.001745      -0.001648       0.008170       0.004250      -0.019917      -0.000503       0.009446       0.059558      -0.019039      -0.011952       0.030991             10.831935      18.715799       0.468783       1.262558       4.704713       0.011302       9.075293          -0.000124
           60              C       8.569084       5.489783       1.090202       0.118282      25.623426 0.29720508E+03  0.63614824E+04                                 7.637089                            5.789507       0.245935       2.110190                    0.999708      24.850023      68.446318       0.676621       0.422920      -1.058755       0.000582       0.007050      -0.047914       0.048434       0.001133       0.017657      -0.006045      -0.086955       0.006981      -0.050635       0.007401       0.043235              9.053039      14.244047       0.577536       0.188245       4.210756       0.526333       8.704313          -0.000101
           61              C       0.000000       7.637342      13.228265      -0.013629      41.264680 0.41806180E+03  0.96414740E+04                                10.278561                            6.725073       0.067016       2.030740                    0.999259      26.697637      73.709430       0.654664       0.405681      -1.081332       0.000000       0.018273       0.031659       0.036554       0.000000       0.000000      -0.013831      -0.021244      -0.010989      -0.011612      -0.008790       0.020403             14.067312       5.187685       0.000000      -0.000000      15.405327       5.366109      21.608923           0.000468
           62              C       0.000000       6.889532      11.933018       0.532939      26.621253 0.27505437E+03  0.58078401E+04                                 8.230394                            5.824070      -0.067121       2.019722                    0.999475      22.969727      64.032942       0.627255       0.462451      -1.029415      -0.000000      -0.021560      -0.037399       0.043168       0.000000       0.000000      -0.024357       0.129804      -0.185867      -0.076042      -0.019838       0.095880             10.841286       4.695177       0.000000      -0.000000      10.763324       5.455435      17.065357           0.000169
           63              C       0.000000      -0.699458       1.211496      -0.013376      41.260333 0.41799708E+03  0.96396645E+04                                10.278254                            6.724810       0.066775       2.030716                    0.999259      26.694828      73.701871       0.654635       0.405712      -1.081305       0.000000       0.018245      -0.031612       0.036499      -0.000000      -0.000000       0.013886      -0.020997      -0.011332      -0.011762      -0.008610       0.020372             14.067165       5.187555       0.000000      -0.000000      15.405124      -5.366962      21.608815          -0.000625
           64              C       0.000000      -1.447268       2.506743       0.533035      26.619149 0.27503709E+03  0.58074658E+04                                 8.229940                            5.823854      -0.067910       2.019424                    0.999468      22.971767      64.041519       0.627263       0.462446      -1.029403       0.000000      -0.021554       0.037392       0.043160      -0.000000      -0.000000       0.024324       0.129995      -0.186012      -0.076067      -0.019932       0.096000             10.840591       4.695127       0.000000       0.000000      10.762799      -5.454888      17.063848          -0.000079
           65              C       0.000000       1.398915       0.000000      -0.015250      41.282651 0.41837402E+03  0.96498716E+04                                10.277790                            6.725261       0.070465       2.031556                    0.999262      26.712588      73.740204       0.655035       0.405401      -1.081587       0.000000      -0.036917      -0.000001       0.036917      -0.000000      -0.000000       0.000006       0.000135       0.061700      -0.010351      -0.010216       0.020567             14.064222       5.187253      -0.000000      -0.000000      24.693286      -0.000367      12.312127          -0.000081
           66              C       0.000000       2.894537       0.000000       0.533037      26.623064 0.27507270E+03  0.58079262E+04                                 8.230624                            5.824478      -0.065214       2.020455                    0.999482      22.957818      63.983768       0.627241       0.462485      -1.029466       0.000000       0.043004       0.000001       0.043004       0.000000      -0.000000      -0.000005       0.172857      -0.055374      -0.077200      -0.018458       0.095658             10.841113       4.694610      -0.000000      -0.000000      20.213875      -0.000125       7.614854          -0.000065
           67              C       0.000000       1.326385       9.202460      -0.018606      43.520955 0.44062961E+03  0.10318169E+05                                10.677874                            6.925137      -0.013685       1.991962                    0.999423      27.467354      76.944538       0.640859       0.408145      -1.077418       0.000000      -0.040244       0.005996       0.040688       0.000000       0.000000       0.004949      -0.002119       0.017397      -0.004272      -0.003959       0.008231             14.746345       5.419602      -0.000000      -0.000000      25.065364      -1.257534      13.754068           0.012772
           68              C       0.000000       0.295956       8.269651      -0.140263      39.406360 0.46746669E+03  0.11259858E+05                                10.262569                            7.354138      -0.222725       1.887129                    0.999274      30.852224      91.586352       0.586111       0.433855      -1.046930      -0.000000       0.001121       0.018875       0.018908       0.000000       0.000000      -0.012514       0.104879       0.037134      -0.060769       0.014519       0.046250             12.887362       5.281521      -0.000000      -0.000000      20.435485       3.441855      12.945080          -0.000702
           69              C       0.000000       2.751978       8.743275       0.562158      25.503321 0.25110457E+03  0.52056477E+04                                 8.007653                            5.620251      -0.015183       2.048532                    0.999534      22.575150      63.262406       0.626322       0.471724      -1.019811       0.000000       0.065418       0.007732       0.065874       0.000000       0.000000      -0.001360       0.126549      -0.146265      -0.048939      -0.038713       0.087652             10.274011       4.540882      -0.000000      -0.000000      17.082295      -0.286705       9.198857          -0.000209
           70              C       0.000000      -1.030428       8.689848      -0.018361      43.536027 0.44071770E+03  0.10321095E+05                                10.681388                            6.926512      -0.015744       1.991289                    0.999423      27.471256      76.967153       0.640680       0.408225      -1.077328      -0.000000       0.025433       0.031983       0.040863       0.000000       0.000000      -0.005732      -0.003384       0.013063      -0.004288      -0.003869       0.008157             14.753325       5.421392      -0.000000      -0.000000      17.677628       5.533592      21.160956          -0.013991
           71              C       0.000000      -1.323050      10.048630      -0.141713      39.465721 0.46820752E+03  0.11282403E+05                                10.272128                            7.359551      -0.221906       1.887001                    0.999280      30.884531      91.707611       0.585932       0.433806      -1.046938       0.000000       0.015554      -0.010791       0.018931      -0.000000       0.000000      -0.024612       0.040352      -0.154708      -0.060704       0.014743       0.045961             12.900972       5.285651      -0.000000      -0.000000      11.849206       1.530011      21.568058          -0.000342
           72              C       0.000000      -2.140890       7.684841       0.562257      25.505399 0.25110177E+03  0.52057545E+04                                 8.008709                            5.620550      -0.015175       2.048515                    0.999535      22.578176      63.279007       0.626229       0.471780      -1.019746      -0.000000      -0.026306      -0.060543       0.066011      -0.000000      -0.000000       0.005031       0.133044      -0.127476      -0.049104      -0.038664       0.087768             10.276355       4.541722       0.000000      -0.000000      11.419394       3.558947      14.867948           0.000209
           73              C       0.000000      -0.295956      10.987214      -0.017367      43.507123 0.44041538E+03  0.10311859E+05                                10.675281                            6.923118      -0.014288       1.991746                    0.999428      27.461413      76.922105       0.641002       0.408105      -1.077448       0.000000       0.015550      -0.037404       0.040508      -0.000000       0.000000       0.000951      -0.011533      -0.011959      -0.004063      -0.003773       0.007836             14.743256       5.418079      -0.000000       0.000000      15.481454      -4.258006      23.330235           0.000609
           74              C       0.000000       1.027094      10.561241      -0.139358      39.400235 0.46737522E+03  0.11257567E+05                                10.263496                            7.354885      -0.225854       1.886222                    0.999268      30.847797      91.585159       0.585882       0.434028      -1.046783       0.000000      -0.017017      -0.008365       0.018962       0.000000       0.000000       0.036786       0.063160      -0.091987      -0.060941       0.014030       0.046911             12.888068       5.281573      -0.000000       0.000000      17.794095      -4.963059      15.588535           0.001166
           75              C       0.000000      -0.611087      12.451406       0.561530      25.523112 0.25131356E+03  0.52111189E+04                                 8.009860                            5.621217      -0.013483       2.048629                    0.999534      22.595701      63.329096       0.626491       0.471494      -1.019925       0.000000      -0.040384       0.052993       0.066627      -0.000000      -0.000000      -0.004003       0.135039      -0.118787      -0.049362      -0.037955       0.087317             10.277223       4.541599      -0.000000      -0.000000      10.922596      -3.267187      15.367475           0.000122
           76              C       0.000000       9.663185       5.237301      -0.018614      43.520645 0.44062319E+03  0.10317955E+05                                10.677746                            6.925013      -0.013324       1.992083                    0.999423      27.467160      76.943117       0.640877       0.408136      -1.077426      -0.000000      -0.040244      -0.006052       0.040697       0.000000      -0.000000      -0.004952      -0.002137       0.017315      -0.004261      -0.003954       0.008216             14.746384       5.419603       0.000000       0.000000      25.066398       1.256392      13.753153          -0.013357
           77              C       0.000000       8.632756       6.170110      -0.140459      39.413283 0.46755589E+03  0.11262550E+05                                10.263608                            7.354748      -0.222683       1.887097                    0.999274      30.856058      91.600114       0.586097       0.433844      -1.046936      -0.000000       0.001113      -0.018857       0.018890       0.000000      -0.000000       0.012503       0.104792       0.037292      -0.060747       0.014567       0.046181             12.888830       5.281998       0.000000       0.000000      20.438526      -3.442375      12.945966           0.000923
           78              C       0.000000      11.088778       5.696486       0.562320      25.500540 0.25107548E+03  0.52049010E+04                                 8.007142                            5.619972      -0.014975       2.048619                    0.999534      22.573595      63.257463       0.626329       0.471732      -1.019806      -0.000000       0.065446      -0.007662       0.065892       0.000000      -0.000000       0.001344       0.126643      -0.146307      -0.048950      -0.038756       0.087706             10.273354       4.540769       0.000000       0.000000      17.081253       0.286520       9.198040           0.000541
           79              C       0.000000       7.306372       5.749913      -0.018371      43.540075 0.44075584E+03  0.10322291E+05                                10.682237                            6.926960      -0.016393       1.991066                    0.999423      27.472715      76.974292       0.640633       0.408243      -1.077309      -0.000000       0.025404      -0.032043       0.040891      -0.000000       0.000000       0.005764      -0.003404       0.012984      -0.004309      -0.003866       0.008174             14.754556       5.421730      -0.000000       0.000000      17.680597      -5.534447      21.161341           0.013280
           80              C       0.000000       7.013750       4.391131      -0.141614      39.464187 0.46818555E+03  0.11281777E+05                                10.271998                            7.359463      -0.222158       1.886933                    0.999280      30.883797      91.705965       0.585924       0.433816      -1.046928      -0.000000       0.015547       0.010825       0.018944      -0.000000      -0.000000       0.024608       0.040418      -0.154650      -0.060689       0.014706       0.045984             12.900727       5.285545       0.000000       0.000000      11.849447      -1.530291      21.567189           0.000317
           81              C       0.000000       6.195910       6.754920       0.562089      25.509028 0.25113665E+03  0.52066659E+04                                 8.009432                            5.620904      -0.015416       2.048405                    0.999535      22.580354      63.286559       0.626214       0.471773      -1.019748       0.000000      -0.026252       0.060553       0.065998      -0.000000      -0.000000      -0.005027       0.132984      -0.127411      -0.049080      -0.038647       0.087727             10.277425       4.541953      -0.000000       0.000000      11.420909      -3.559506      14.869412           0.000038
           82              C       0.000000       8.040844       3.452547      -0.017370      43.505646 0.44040234E+03  0.10311447E+05                                10.674963                            6.922957      -0.014117       1.991805                    0.999428      27.460877      76.919459       0.641019       0.408098      -1.077456      -0.000000       0.015553       0.037389       0.040495      -0.000000      -0.000000      -0.000953      -0.011543      -0.011965      -0.004065      -0.003777       0.007843             14.742685       5.417914       0.000000       0.000000      15.481227       4.257539      23.328913          -0.000605
           83              C       0.000000       9.363894       3.878520      -0.139264      39.396840 0.46733062E+03  0.11256216E+05                                10.263002                            7.354588      -0.225772       1.886271                    0.999268      30.845706      91.577614       0.585887       0.434034      -1.046780      -0.000000      -0.017023       0.008388       0.018977      -0.000000      -0.000000      -0.036799       0.063220      -0.091929      -0.060958       0.014027       0.046931             12.887457       5.281383       0.000000       0.000000      17.793931       4.962523      15.587059          -0.001094
           84              C       0.000000       7.725713       1.988355       0.561541      25.522570 0.25130930E+03  0.52110041E+04                                 8.009720                            5.621154      -0.013500       2.048624                    0.999534      22.595484      63.328150       0.626498       0.471491      -1.019927       0.000000      -0.040384      -0.052982       0.066618       0.000000      -0.000000       0.004000       0.135028      -0.118791      -0.049355      -0.037957       0.087312             10.276953       4.541519       0.000000       0.000000      10.922433       3.267023      15.366908          -0.000168
           85              C       0.000000      -7.648180      13.247037      -0.116453      36.277400 0.43794755E+03  0.10363914E+05                                 9.713561                            7.117701      -0.156160       1.922114                    0.999412      29.790555      87.262551       0.596645       0.433799      -1.048407       0.000000      -0.008851       0.015214       0.017602      -0.000000      -0.000000      -0.029441       0.079086      -0.010635      -0.054711       0.013396       0.041315             11.926521       4.945889       0.000000      -0.000000      17.954831       4.402261      12.878843          -0.000137
           86              C       0.000000      15.296361       0.000000      -0.115393      36.231472 0.43725826E+03  0.10343478E+05                                 9.706422                            7.112574      -0.156572       1.922425                    0.999410      29.761848      87.159723       0.596802       0.433857      -1.048377       0.000000       0.017156       0.000010       0.017156       0.000000       0.000000      -0.000023       0.030289      -0.164742      -0.054914       0.012312       0.042602             11.918462       4.942672       0.000000      -0.000000      10.325846      -0.000522      20.486868           0.000181
           87              C       0.000000       0.688620       1.192724      -0.116339      36.272607 0.43787418E+03  0.10361719E+05                                 9.712738                            7.117103      -0.156081       1.922183                    0.999412      29.787493      87.250988       0.596671       0.433799      -1.048410       0.000000      -0.008836      -0.015168       0.017554      -0.000000      -0.000000       0.029383       0.079265      -0.010836      -0.054720       0.013281       0.041439             11.925627       4.945519      -0.000000       0.000000      17.953224      -4.402498      12.878139           0.000020
           88              C       6.438202       5.633176       9.756947       0.107114      36.720071 0.38241020E+03  0.86556014E+04                                 9.717592                            6.544592      -0.073702       1.994245                    0.999401      25.756023      71.268933       0.644275       0.420017      -1.068184      -0.000575      -0.001487      -0.002587       0.003039       0.000525       0.000911       0.000168       0.004724      -0.004185      -0.001748      -0.001551       0.003299             13.280171      25.765737      -0.093768      -0.162745       8.072925      -1.793643       6.001851           0.000654
           89              C       6.438202      -2.703624       4.682814       0.107082      36.725915 0.38244878E+03  0.86567604E+04                                 9.718794                            6.544979      -0.073998       1.994130                    0.999401      25.757794      71.276827       0.644243       0.420024      -1.068171      -0.000541      -0.001480       0.002573       0.003017       0.000529      -0.000919      -0.000159       0.004796      -0.004285      -0.001763      -0.001588       0.003351             13.282936      25.772428      -0.093801       0.162756       8.073839       1.793834       6.002541          -0.000449
           90              C       6.438202       5.407248       0.000000       0.107519      36.654006 0.38190042E+03  0.86403998E+04                                 9.704157                            6.539542      -0.071050       1.995375                    0.999402      25.732985      71.169086       0.644684       0.419929      -1.068337      -0.000829       0.003185       0.000000       0.003291      -0.000974       0.000000      -0.000002       0.003598      -0.005596      -0.001865      -0.001113       0.002978             13.252753      25.701408       0.187546      -0.000015       4.959928      -0.000000       9.096923          -0.000080
           91              C       4.950798       5.633176       9.756947       0.107118      36.720019 0.38240960E+03  0.86555845E+04                                 9.717584                            6.544587      -0.073702       1.994245                    0.999401      25.756001      71.268859       0.644275       0.420017      -1.068184       0.000575      -0.001487      -0.002587       0.003039      -0.000525      -0.000911       0.000168       0.004724      -0.004185      -0.001748      -0.001551       0.003299             13.280158      25.765710       0.093767       0.162745       8.072917      -1.793642       6.001846           0.000654
           92              C       4.950798      -2.703624       4.682814       0.107088      36.725848 0.38244800E+03  0.86567383E+04                                 9.718783                            6.544972      -0.073997       1.994131                    0.999401      25.757764      71.276722       0.644243       0.420024      -1.068171       0.000541      -0.001480       0.002573       0.003017      -0.000530       0.000919      -0.000159       0.004796      -0.004286      -0.001763      -0.001588       0.003351             13.282919      25.772390       0.093800      -0.162757       8.073831       1.793832       6.002535          -0.000449
           93              C       4.950798       5.407248       0.000000       0.107529      36.653871 0.38189886E+03  0.86403552E+04                                 9.704133                            6.539528      -0.071049       1.995377                    0.999402      25.732926      71.168874       0.644684       0.419929      -1.068337       0.000829       0.003185      -0.000000       0.003291       0.000974      -0.000000      -0.000002       0.003598      -0.005595      -0.001865      -0.001113       0.002978             13.252717      25.701331      -0.187546       0.000011       4.959916      -0.000000       9.096903          -0.000080
           94              N       9.237618       5.633176       9.756947      -0.141785      31.965106 0.43127846E+03  0.99492130E+04                                 8.466729                            6.750380       0.110213       2.080130                    0.999468      26.143246      70.445532       0.670109       0.396214      -1.095908      -0.119868      -0.001598      -0.002757       0.119911      -0.000871      -0.001523       0.002259      -0.123478       0.128866      -0.083241       0.038979       0.044263              9.889817      14.183333       0.130233       0.226455       9.136176      -2.413169       6.349942           0.001113
           95              N       9.237618      -2.703624       4.682814      -0.142977      32.000537 0.43184073E+03  0.99655838E+04                                 8.473042                            6.754829       0.111663       2.080290                    0.999472      26.161804      70.511133       0.669870       0.396220      -1.095887      -0.120459      -0.001530       0.002639       0.120497      -0.000865       0.001511      -0.002388      -0.124125       0.129801      -0.083720       0.039070       0.044650              9.898285      14.198521       0.130318      -0.226651       9.142167       2.414676       6.354167          -0.001921
           96              N       9.237618       5.407248       0.000000      -0.140162      31.900673 0.43038743E+03  0.99223819E+04                                 8.452285                            6.741612       0.112313       2.081186                    0.999467      26.112451      70.313835       0.670889       0.396004      -1.096180      -0.119024       0.004089       0.000002       0.119094       0.002032       0.000000      -0.000002      -0.126329       0.115645      -0.082471       0.038548       0.043923              9.867896      14.140034      -0.260179       0.000047       4.949308      -0.000001      10.514346           0.000098
           97              N       2.151382       5.633176       9.756947      -0.141785      31.965103 0.43127842E+03  0.99492118E+04                                 8.466727                            6.750380       0.110214       2.080130                    0.999468      26.143245      70.445525       0.670109       0.396214      -1.095908       0.119868      -0.001598      -0.002757       0.119911       0.000872       0.001523       0.002259      -0.123479       0.128866      -0.083241       0.038979       0.044263              9.889816      14.183331      -0.130233      -0.226456       9.136174      -2.413168       6.349941           0.001113
           98              N       2.151382      -2.703624       4.682814      -0.142976      32.000530 0.43184061E+03  0.99655803E+04                                 8.473041                            6.754828       0.111663       2.080290                    0.999472      26.161800      70.511121       0.669870       0.396220      -1.095887       0.120459      -0.001530       0.002639       0.120497       0.000865      -0.001511      -0.002388      -0.124125       0.129801      -0.083720       0.039070       0.044650              9.898284      14.198518      -0.130318       0.226651       9.142167       2.414676       6.354166          -0.001921
           99              N       2.151382       5.407248       0.000000      -0.140162      31.900673 0.43038744E+03  0.99223823E+04                                 8.452286                            6.741612       0.112313       2.081186                    0.999467      26.112451      70.313838       0.670889       0.396004      -1.096180       0.119024       0.004089       0.000002       0.119094      -0.002032      -0.000000      -0.000002      -0.126329       0.115645      -0.082471       0.038548       0.043923              9.867896      14.140034       0.260179      -0.000046       4.949308      -0.000001      10.514347           0.000098
          100              O       0.000000       3.634845       9.608217      -0.515436      44.521488 0.57855857E+03  0.14172683E+05                                10.079439                            7.484560       0.146863       2.097201                    0.996900      27.550745      73.221999       0.688628       0.363092      -1.135210       0.000000      -0.006020      -0.057751       0.058064       0.000000       0.000000       0.025319      -0.015035      -0.052393      -0.031025       0.001215       0.029810             12.868444       7.573488      -0.000000      -0.000000      22.149192       5.270648       8.882653           0.001789
          101              O       0.000000       7.533966      10.848592      -0.470419      28.796010 0.43354747E+03  0.98717966E+04                                 7.429776                            6.391312       0.552971       2.238483                    0.999007      26.308033      67.198579       0.761328       0.353325      -1.144074      -0.000000      -0.003936       0.014365       0.014894       0.000000       0.000000      -0.016016       0.004308       0.141379      -0.029083      -0.021409       0.050492              8.489081       5.302396       0.000000      -0.000000       6.977522       0.796606      13.187325          -0.000175
          102              O       0.000000       2.944558       7.520228      -0.454892      28.192365 0.41266162E+03  0.92789223E+04                                 7.294309                            6.237555       0.656187       2.269914                    0.999177      26.108202      66.223011       0.770436       0.353562      -1.144134       0.000000       0.052117       0.005276       0.052383       0.000000       0.000000      -0.042973       0.021317       0.110647      -0.050285      -0.007783       0.058068              8.115760       4.612950      -0.000000      -0.000000       8.785708      -2.483697      10.948622           0.079823
          103              O       0.000000      -1.833262       6.487785      -0.516760      44.587310 0.57946151E+03  0.14200625E+05                                10.090005                            7.490879       0.143139       2.095819                    0.996864      27.569623      73.292044       0.688258       0.363138      -1.135151       0.000000      -0.046306       0.034102       0.057508      -0.000000      -0.000000       0.001429       0.032911       0.089600      -0.031422       0.001522       0.029900             12.884685       7.581955       0.000000      -0.000000       7.642359       3.115329      23.429740          -0.002924
          104              O       0.000000      13.964974       2.490859      -0.471262      28.800367 0.43364302E+03  0.98743299E+04                                 7.429710                            6.391447       0.554603       2.238932                    0.999001      26.313138      67.208698       0.761436       0.353262      -1.144147       0.000000       0.013940      -0.004195       0.014558      -0.000000      -0.000000      -0.023418      -0.064009      -0.066305      -0.029645      -0.020954       0.050599              8.488480       5.302318       0.000000      -0.000000      10.943605      -3.085559       9.219518          -0.001301
          105              O       0.000000      -3.296371       8.129585      -0.455341      28.214300 0.41306696E+03  0.92904552E+04                                 7.298337                            6.240836       0.655492       2.269499                    0.999176      26.118636      66.261330       0.770182       0.353587      -1.144097      -0.000000      -0.021254      -0.048058       0.052548       0.000000       0.000000      -0.006992      -0.065471      -0.149643      -0.050334      -0.007795       0.058129              8.120414       4.615168       0.000000      -0.000000      12.566287       0.305604       7.179787          -0.080570
          106              O       0.000000      -1.801582      12.783520      -0.512448      44.421017 0.57711109E+03  0.14127910E+05                                10.063468                            7.474721       0.148614       2.098061                    0.996902      27.520603      73.109939       0.689169       0.363046      -1.135283       0.000000       0.056031       0.024392       0.061110      -0.000000      -0.000000      -0.026960      -0.011953      -0.028344      -0.028155      -0.001253       0.029407             12.844218       7.558676      -0.000000       0.000000      16.738489      -8.358778      14.235489          -0.000627
          107              O       0.000000       3.511460       1.100310      -0.465894      28.638014 0.43063802E+03  0.97885512E+04                                 7.402511                            6.369820       0.553455       2.240116                    0.998997      26.231108      66.932702       0.762653       0.353324      -1.144134       0.000000      -0.012295      -0.009459       0.015513      -0.000000      -0.000000       0.037667      -0.038404       0.021259      -0.026537      -0.022745       0.049282              8.454988       5.283658      -0.000000       0.000000      12.268725       2.281843       7.812582          -0.000961
          108              O       0.000000       0.351813      13.229709      -0.464561      28.443160 0.41705739E+03  0.94030601E+04                                 7.337095                            6.270281       0.613507       2.254018                    0.999050      26.231699      66.635707       0.768464       0.353516      -1.144120       0.000000      -0.028073       0.045390       0.053370       0.000000       0.000000       0.056174       0.016337       0.064275      -0.058408      -0.002544       0.060951              8.168011       4.635831      -0.000000      -0.000000       8.302823       2.191596      11.565378          -0.003544
          109              O       0.000000      11.971645       4.831544      -0.516283      44.552966 0.57900871E+03  0.14186658E+05                                10.084971                            7.488100       0.143393       2.096079                    0.996873      27.558825      73.254279       0.688370       0.363153      -1.135147      -0.000000      -0.006432       0.057039       0.057401       0.000000      -0.000000      -0.025747      -0.014541      -0.051596      -0.031263       0.001329       0.029934             12.876653       7.577973      -0.000000       0.000000      22.165332      -5.273745       8.886653          -0.003607
          110              O       0.000000      -0.802834       3.591169      -0.471624      28.829501 0.43416798E+03  0.98895213E+04                                 7.435530                            6.395906       0.552045       2.237894                    0.998999      26.324719      67.254776       0.761046       0.353328      -1.144065       0.000000      -0.003678      -0.014359       0.014823      -0.000000      -0.000000       0.016313       0.004929       0.141596      -0.029532      -0.021135       0.050667              8.496139       5.306261      -0.000000       0.000000       6.983391      -0.798260      13.198766          -0.002576
          111              O       0.000000      11.281358       6.919533      -0.454362      28.175390 0.41236916E+03  0.92706522E+04                                 7.291262                            6.235265       0.656763       2.270209                    0.999178      26.100633      66.196581       0.770597       0.353553      -1.144147       0.000000       0.052132      -0.005466       0.052417      -0.000000       0.000000       0.042962       0.020576       0.110104      -0.049942      -0.008063       0.058004              8.111958       4.611347       0.000000       0.000000       8.780720       2.481800      10.943807          -0.082746
          112              O       0.000000       6.503538       7.951976      -0.515902      44.557543 0.57902820E+03  0.14187193E+05                                10.084828                            7.487505       0.146630       2.096935                    0.996893      27.561810      73.261318       0.688499       0.363083      -1.135207      -0.000000      -0.047135      -0.034121       0.058189      -0.000000      -0.000000      -0.001944       0.032461       0.089086      -0.031140       0.001383       0.029757             12.877105       7.577720       0.000000      -0.000000       7.638287      -3.111959      23.415310           0.001638
          113              O       0.000000       5.628174      11.948902      -0.469990      28.763485 0.43296181E+03  0.98548726E+04                                 7.423368                            6.386410       0.555623       2.239584                    0.999010      26.294724      67.146631       0.761745       0.353261      -1.144156       0.000000       0.014066       0.003996       0.014622      -0.000000      -0.000000       0.023377      -0.064067      -0.064706      -0.029161      -0.021249       0.050410              8.480635       5.298064       0.000000       0.000000      10.933887       3.081808       9.209954          -0.000616
          114              O       0.000000       5.040429       6.310176      -0.456003      28.235637 0.41343720E+03  0.93009218E+04                                 7.302087                            6.243669       0.654838       2.269137                    0.999174      26.128652      66.295677       0.769996       0.353591      -1.144087       0.000000      -0.021389       0.047928       0.052484       0.000000      -0.000000       0.007322      -0.065184      -0.150793      -0.050758      -0.007460       0.058219              8.125077       4.617147      -0.000000       0.000000      12.574306      -0.306797       7.183777           0.077234
          115              O       0.000000       6.535218       1.656241      -0.512466      44.421311 0.57711771E+03  0.14128120E+05                                10.063530                            7.474785       0.148622       2.098059                    0.996903      27.520727      73.110528       0.689163       0.363048      -1.135281      -0.000000       0.056030      -0.024392       0.061109       0.000000      -0.000000       0.026963      -0.011957      -0.028308      -0.028151      -0.001260       0.029411             12.844244       7.558679       0.000000       0.000000      16.738597       8.358730      14.235456           0.000153
          116              O       0.000000      -4.825340      13.339451      -0.465955      28.641064 0.43069253E+03  0.97901222E+04                                 7.403106                            6.370273       0.553262       2.240030                    0.998997      26.232374      66.937565       0.762615       0.353330      -1.144127       0.000000      -0.012286       0.009485       0.015521       0.000000      -0.000000      -0.037671      -0.038430       0.021228      -0.026539      -0.022753       0.049292              8.455775       5.284057       0.000000      -0.000000      12.270080      -2.282153       7.813187           0.000182
          117              O       0.000000       8.688613       1.210052      -0.464600      28.443587 0.41706587E+03  0.94033012E+04                                 7.337178                            6.270356       0.613549       2.254030                    0.999050      26.231879      66.636389       0.768457       0.353518      -1.144118       0.000000      -0.028057      -0.045385       0.053357       0.000000      -0.000000      -0.056180       0.016338       0.064253      -0.058413      -0.002540       0.060953              8.168077       4.635881       0.000000      -0.000000       8.302987      -2.191554      11.565362           0.002723

******************************************************
Auxiliary information for the entire system
The total spin magnetic moment of the unit cell is   0.009213
The total net atomic charge of the unit cell is   -0.000000
Accuracy of reproducing the electrostatic potential in the unit cell:
  The inner radius (bohr) =    5.0000
  The outer radius (bohr) =   12.0000
  Valid grid points have density less than (e/(bohr^3)) =    0.0001
  The number of valid grid points were=       297146
  The rms potential error without charges in kcal/mol is=      8.40241
  The rms potential error with partial charges in kcal/mol is=      0.82468
  The RRMSE value at monopole order=      0.09815
  The rms potential error with partial charges and cloud penetration in kcal/mol is=      0.82766
  The RRMSE value at monopole order with cloud penetration is=      0.09850
  The rms potential error with partial charges and atomic dipoles in kcal/mol is=      0.25553
  The RRMSE value at dipole order=      0.03041
  The rms potential error with partial charges, atomic dipoles and cloud penetration in kcal/mol is=      0.23515
  The RRMSE value at dipole order with cloud penetration=      0.02799

******************************************************
The electron densities and ab initio electrostatic potential were computed in VASP using the PBE functional and
projector augmented wave method. See the main text of the journal article for a description of computational details.
The atomic charges, dipoles, and quadrupoles were computed with the DDEC6 method as described in
(a) T. A. Manz and N. Gabaldon Limas, RSC Adv. 6 (2016) 47771-47801 DOI: 10.1039/c6ra04656h
(b) N. Gabaldon Limas and T. A. Manz, RSC Adv. 8 (2018) 2678-2707 DOI: 10.1039/c7ra11829e.
For each atom in the material, the electron cloud parameters were fit to the spherically averaged atom-in-material
electron density using radial positions for which this density was between 10^-4 and 10^-2 electrons per cubic bohr.
The polarizabilities, dispersion coefficients, and quantum Drude oscillator (QDO) parameters were fit using the MCLF method.
The magnetic structure of the system was optimized in VASP from the default ferromagnetic initial guess using spin polarization.
The atomic spin moments (ASMs) were computed on this optimized magnetic structure using the DDEC6 partition as inputs
to the method of T. A. Manz and D. S. Sholl, J. Chem. Theory Comput. 7 (2011) 4146-4164 DOI: 10.1021/ct200539n.
The RMSE and RRMSE were computed using a uniform grid with Ewald summation.
