# Supplementary material for: A collection of forcefield precursors for metal–organic frameworks
Source: RSC Adv. 2019 Nov 13;9(63):36492–507. doi: 10.1039/c9ra07327b (PMC9075174; doi:10.1039/c9ra07327b)
Supplement: RA-009-C9RA07327B-s5935 [file RA-009-C9RA07327B-s5935.xyz]

  178
jmolscript: load "" {1 1 1} spacegroup "x,y,z" unitcell [{     14.883000     0.000000     0.000000 }, {     -4.001045    16.311458     0.000000 }, {     -7.131388    -2.752011    15.731174 }]
Nd    -6.139448    14.154290     9.109451     2.063592
Nd    -0.010203     7.576522     0.057733     2.060854
Nd     9.890015    -0.594843     6.621723     2.063593
Nd     3.760770     5.982925    15.673441     2.060855
H      1.069053    -0.969550     5.933799     0.126667
H      2.590843    -0.579868     4.219101     0.121615
H     -0.436352     0.428147     1.804366     0.116778
H     12.965373     0.087439     3.500186     0.121240
H      0.545708    14.608368     1.744587     0.133227
H      0.866315    12.354182     1.334004     0.129291
H    -10.028217     9.286831    15.650945     0.120984
H     -3.187597    14.324946     0.278442     0.130408
H     -4.647091     2.416466     8.350107     0.117328
H     -4.709468     4.742821     8.189649     0.128503
H     -0.896545     4.925923     9.529945     0.132929
H     -0.885119     2.613718     9.684111     0.127238
H     -0.628961     6.901098     6.910705     0.123384
H     -0.429095     7.256690     4.607661     0.120347
H     10.478342     7.555676     4.250563     0.125231
H     -4.611154     7.248409     6.585069     0.120918
H     -1.115829    13.820718     9.072168     0.120972
H      0.945365    12.768635     8.941599     0.116218
H     -0.882502     9.449230     7.673667     0.109030
H     -2.918217    10.531224     7.801089     0.120033
H      2.670227    10.969597    10.805743     0.112342
H      2.928757     9.954384    12.897990     0.128036
H      1.310163     6.567837    11.370493     0.132024
H      1.081973     7.606672     9.292404     0.125376
H      2.681514    14.528997     9.797375     0.126667
H      1.159724    14.139315    11.512073     0.121615
H      4.186919    13.131300    13.926808     0.116778
H     -9.214806    13.472008    12.230988     0.121240
H      3.204859    -1.048921    13.986587     0.133227
H      2.884252     1.205265    14.397170     0.129291
H     -1.104216     4.272616     0.080229     0.120984
H      6.938164    -0.765499    15.452732     0.130408
H      8.397658    11.142981     7.381067     0.117327
H      8.460035     8.816626     7.541525     0.128503
H      4.647112     8.633524     6.201229     0.132929
H      4.635686    10.945729     6.047063     0.127238
H      4.379528     6.658349     8.820469     0.123384
H      4.179662     6.302757    11.123513     0.120347
H     -6.727775     6.003771    11.480611     0.125231
H      8.361721     6.311038     9.146105     0.120918
H      4.866396    -0.261271     6.659006     0.120972
H      2.805202     0.790812     6.789575     0.116218
H      4.633069     4.110217     8.057507     0.109030
H      6.668784     3.028223     7.930085     0.120033
H      1.080340     2.589850     4.925431     0.112342
H      0.821810     3.605063     2.833184     0.128036
H      2.440404     6.991610     4.360681     0.132024
H      2.668594     5.952775     6.438770     0.125376
C     -1.597026    -0.810604     5.976273     0.663922
C     -0.565507    -0.493426     4.862506    -0.009297
C      0.773777    -0.687758     5.096900    -0.090186
C      1.680672    -0.459393     4.071228    -0.107997
C      1.233658    -0.051966     2.833184    -0.060443
C     -0.128919     0.148811     2.636545    -0.089800
C     -1.009369    -0.060746     3.638621    -0.085945
C     -1.354212    14.649450     1.090170    -0.050876
C     -0.140091    14.091782     1.387490    -0.097601
C      0.042727    12.744427     1.145229    -0.080777
C     -0.993793    11.947369     0.619808    -0.023577
C     -2.209556    12.545346     0.287880    -0.094668
C     -2.388531    13.912040     0.512836    -0.099562
C     -0.795752    10.447862     0.464070     0.642570
C     -2.641755     0.767249     9.050144     0.647691
C     -2.743050     2.288658     9.006097    -0.019800
C     -3.900365     2.921365     8.578209    -0.102807
C     -3.943906     4.308570     8.490115    -0.102897
C     -2.810804     5.029834     8.861370    -0.060850
C     -1.646022     4.426468     9.298697    -0.094333
C     -1.647090     3.046359     9.374207    -0.066450
C     -2.653907     7.052715     6.948460    -0.063482
C     -1.383965     7.043581     6.385284    -0.100383
C     -1.269244     7.252585     5.004086    -0.085621
C     -2.388766     7.451323     4.231686    -0.020297
C     -3.650378     7.439822     4.782277    -0.089593
C     -3.770554     7.244909     6.185498    -0.102707
C     -2.236241     7.670395     2.718347     0.662425
C     -3.556745    12.913798     8.689901     0.600697
C     -2.208347    12.268011     8.493261     0.004506
C     -1.069010    12.933407     8.801592    -0.096177
C      0.168212    12.308308     8.719790    -0.100982
C      0.230332    10.996118     8.304487    -0.058186
C     -0.922594    10.331608     7.963120    -0.091664
C     -2.141143    10.977361     8.048069    -0.085380
C      1.893158     9.377188     9.847715    -0.070413
C      2.413186    10.083094    10.922154    -0.103983
C      2.558046     9.485313    12.185367    -0.090135
C      2.123398     8.147982    12.342679    -0.002936
C      1.584899     7.448346    11.260374    -0.078752
C      1.455835     8.068668    10.008173    -0.081495
C      2.385325     7.471316    13.627916     0.592288
C      5.347593    14.370051     9.754901     0.663922
C      4.316074    14.052873    10.868668    -0.009297
C      2.976790    14.247205    10.634274    -0.090186
C      2.069895    14.018840    11.659946    -0.107997
C      2.516909    13.611413    12.897990    -0.060443
C      3.879486    13.410636    13.094629    -0.089800
C      4.759936    13.620193    12.092553    -0.085945
C      5.104779    -1.090003    14.641004    -0.050876
C      3.890658    -0.532335    14.343684    -0.097601
C      3.707840     0.815020    14.585945    -0.080777
C      4.744360     1.612078    15.111366    -0.023577
C      5.960123     1.014101    15.443294    -0.094668
C      6.139098    -0.352593    15.218338    -0.099562
C      4.546319     3.111585    15.267104     0.642570
C      6.392322    12.792198     6.681030     0.647691
C      6.493617    11.270789     6.725077    -0.019800
C      7.650932    10.638082     7.152965    -0.102807
C      7.694473     9.250877     7.241059    -0.102897
C      6.561371     8.529613     6.869804    -0.060850
C      5.396589     9.132979     6.432477    -0.094333
C      5.397657    10.513088     6.356967    -0.066450
C      6.404474     6.506732     8.782714    -0.063482
C      5.134532     6.515866     9.345890    -0.100383
C      5.019811     6.306862    10.727088    -0.085620
C      6.139333     6.108124    11.499488    -0.020297
C      7.400945     6.119625    10.948897    -0.089593
C      7.521121     6.314538     9.545676    -0.102707
C      5.986808     5.889052    13.012827     0.662425
C      7.307312     0.645649     7.041273     0.600697
C      5.958914     1.291436     7.237913     0.004506
C      4.819577     0.626040     6.929582    -0.096177
C      3.582355     1.251139     7.011384    -0.100982
C      3.520235     2.563329     7.426687    -0.058186
C      4.673161     3.227839     7.768054    -0.091664
C      5.891710     2.582086     7.683105    -0.085380
C      1.857409     4.182259     5.883459    -0.070413
C      1.337381     3.476353     4.809020    -0.103983
C      1.192521     4.074134     3.545807    -0.090134
C      1.627169     5.411465     3.388495    -0.002936
C      2.165668     6.111101     4.470800    -0.078752
C      2.294732     5.490779     5.723001    -0.081495
C      1.365242     6.088131     2.103258     0.592288
S      2.358406     0.058379     1.465831     0.943365
S     -2.843772     6.802915     8.696193     0.955422
S      1.784442    10.147342     8.270507     0.971246
S      1.392161    13.501068    14.265343     0.943365
S      6.594339     6.756532     7.034981     0.955422
S      1.966125     3.412105     7.460667     0.971245
O     -1.161056    -1.195425     7.066443    -0.601124
O     12.076787    -0.683163     5.620748    -0.721184
O      1.656559     0.679721     0.347659    -0.525144
O      3.613254     0.609453     1.942800    -0.520305
O      0.376430     9.981939     0.572615    -0.608249
O     -1.788772     9.720912     0.209225    -0.739898
O     -3.494274     0.099313     8.402020    -0.752114
O     -1.756218     0.238669     9.731304    -0.591997
O     -1.681104     7.330318     9.361622    -0.520722
O     -4.154517     7.272769     9.065876    -0.528616
O     11.543569     7.835619     2.109550    -0.711928
O     -1.087080     7.670277     2.262143    -0.610056
O     -4.561255    12.436821     8.115713    -0.651590
O     -3.668438    13.913442     9.446570    -0.657017
O      2.811456    11.137148     8.206953    -0.525542
O      1.714718     9.100732     7.278814    -0.529170
O      3.100332     8.084412    14.496277    -0.680556
O      1.988163     6.295094    13.833994    -0.633434
O      4.911623    14.754872     8.664731    -0.601124
O     -8.326220    14.242610    10.110426    -0.721184
O      2.094008    12.879726    15.383515    -0.525144
O      0.137313    12.949994    13.788374    -0.520305
O      3.374137     3.577508    15.158559    -0.608249
O      5.539339     3.838535    15.521949    -0.739898
O      7.244841    13.460134     7.329154    -0.752114
O      5.506785    13.320778     5.999870    -0.591997
O      5.431671     6.229129     6.369552    -0.520722
O      7.905084     6.286678     6.665298    -0.528616
O     -7.793002     5.723828    13.621624    -0.711928
O      4.837647     5.889170    13.469031    -0.610056
O      8.311822     1.122626     7.615461    -0.651590
O      7.419005    -0.353995     6.284604    -0.657017
O      0.939111     2.422299     7.524221    -0.525542
O      2.035849     4.458715     8.452360    -0.529170
O      0.650235     5.475035     1.234897    -0.680556
O      1.762404     7.264353     1.897180    -0.633434

The following XYZ coordinates are in angstroms. Other properties are in atomic units.
The sperically averaged electron density of each atom fit to a function of the form exp(a - br)
eigen_1, eigen_2 and eigen_3 are the three eigenvalues of traceless quadrupole moment tensor
  atom number  atomic symbol              X              Y              Z     net charge C6 coefficient C8 coefficient C10 coefficient fluctuating dipole atomic polarizability isotropic forcefield polarizability              a              b squared Pearson coefficient          <r^3>          <r^4>         wp_QDO          m_QDO          q_QDO       dipole_x       dipole_y       dipole_z         dipole            Qxy            Qxz            Qyz     Q(x^2-y^2)  Q(3z^2 - R^2)        eigen_1        eigen_2        eigen_3 static polarizability      alpha(xx)      alpha(xy)      alpha(xz)      alpha(yy)      alpha(yz)      alpha(zz) atomic spin moment
            1             Nd      -6.139448      14.154290       9.109451       2.063592     135.703865 0.32013336E+04  0.11083622E+06                                17.331573                           15.060592       2.623920       2.471899                    0.999795      85.516047     206.880510       0.665842       0.265696      -1.331938      -0.005087       0.007497      -0.008203       0.012222       0.075210       0.017828      -0.053154      -0.108000       0.457088      -0.173830       0.006518       0.167312             20.514202      27.734110      -3.339045      -4.283719      19.189850       0.071244      14.618647           0.000003
            2             Nd      -0.010203       7.576522       0.057733       2.060854     135.395082 0.32080503E+04  0.11121812E+06                                17.358808                           15.108174       2.590581       2.458326                    0.999712      85.870180     208.434258       0.662152       0.266817      -1.329446      -0.011487       0.009279       0.001713       0.014866       0.074862      -0.140658       0.072843       0.128239       0.059063      -0.194710       0.015727       0.178983             20.471749      14.801908      -2.940766       3.902554      20.082345      -6.467927      26.530995          -0.000004
            3             Nd       9.890015      -0.594843       6.621723       2.063593     135.703819 0.32013322E+04  0.11083616E+06                                17.331568                           15.060588       2.623920       2.471899                    0.999795      85.516041     206.880479       0.665842       0.265696      -1.331938       0.005087      -0.007498       0.008203       0.012222       0.075210       0.017828      -0.053154      -0.108000       0.457087      -0.173830       0.006518       0.167312             20.514197      27.734102      -3.339044      -4.283718      19.189845       0.071244      14.618644           0.000005
            4             Nd       3.760770       5.982925      15.673441       2.060855     135.395048 0.32080494E+04  0.11121808E+06                                17.358804                           15.108171       2.590581       2.458326                    0.999712      85.870176     208.434238       0.662152       0.266817      -1.329446       0.011487      -0.009279      -0.001713       0.014866       0.074862      -0.140658       0.072843       0.128239       0.059062      -0.194710       0.015727       0.178983             20.471744      14.801905      -2.940765       3.902552      20.082341      -6.467925      26.530987          -0.000007
            5              H       1.069053      -0.969550       5.933799       0.126667       0.969965 0.68096826E+01  0.64159782E+02                                 1.616691                            1.524872      -0.811207       2.503521                    0.999659       3.279300       8.969273       0.507690       1.280475      -0.709416       0.012075      -0.011412       0.036884       0.040453      -0.003690       0.006411      -0.007113       0.016536       0.024208      -0.014692      -0.000440       0.015132              1.658356       1.501559      -0.028469       0.202262       1.434915      -0.271736       2.038594          -0.000001
            6              H       2.590843      -0.579868       4.219101       0.121615       1.086215 0.79987618E+01  0.78164292E+02                                 1.723115                            1.638635      -0.865315       2.475849                    0.999128       3.349716       9.217285       0.497906       1.258847      -0.715114       0.038953      -0.004345       0.010487       0.040573      -0.005591       0.005630      -0.006673       0.024774       0.004881      -0.016169      -0.000090       0.016259              1.749639       2.242654      -0.095232       0.148463       1.417548       0.028418       1.588715          -0.000001
            7              H      -0.436352       0.428147       1.804366       0.116778       1.034733 0.71040256E+01  0.68197733E+02                                 1.725805                            1.581206      -1.251669       2.284662                    0.995703       3.630537      10.293395       0.483434       1.319786      -0.698366      -0.018646       0.009822      -0.032483       0.038721      -0.004946       0.003105      -0.006404       0.011152       0.006495      -0.010657       0.000375       0.010282              1.826394       1.483158      -0.125337       0.267678       1.477733      -0.312421       2.518290          -0.000001
            8              H      12.965373       0.087439       3.500186       0.121240       1.173027 0.87337903E+01  0.86515469E+02                                 1.758973                            1.671105      -0.919991       2.447133                    0.998845       3.305579       8.910591       0.515679       1.199046      -0.729960      -0.035516       0.005028      -0.009808       0.037186      -0.004859       0.008439      -0.006334       0.017392       0.008413      -0.012801      -0.003272       0.016073              1.767420       2.285399      -0.110148       0.001862       1.407174      -0.079697       1.609688          -0.000001
            9              H       0.545708      14.608368       1.744587       0.133227       1.074251 0.75621951E+01  0.71738462E+02                                 1.611867                            1.516981      -0.885415       2.470457                    0.999416       3.087441       7.953917       0.565794       1.141152      -0.744424       0.035158       0.019987       0.015734       0.043395       0.003249       0.010679       0.003987       0.019140      -0.030407      -0.014803      -0.004632       0.019434              1.646193       1.780552       0.315912       0.248720       1.714009       0.248259       1.444019           0.000001
           10              H       0.866315      12.354182       1.334004       0.129291       1.047501 0.73767923E+01  0.69273283E+02                                 1.559547                            1.478805      -0.845441       2.491409                    0.999471       3.034299       7.678019       0.586709       1.111695      -0.752265       0.038615      -0.015445       0.008778       0.042506      -0.001257       0.009794       0.001717       0.014388      -0.038825      -0.016419      -0.000487       0.016906              1.578827       1.870525      -0.295002       0.160915       1.561767      -0.031921       1.304189           0.000001
           11              H     -10.028217       9.286831      15.650945       0.120984       1.039562 0.73077533E+01  0.70581123E+02                                 1.722463                            1.598577      -1.291801       2.269192                    0.994756       3.625409      10.276801       0.483601       1.311337      -0.700182      -0.030588      -0.015136      -0.020551       0.039838      -0.005808       0.006107       0.004843       0.008882      -0.024350      -0.013439       0.001414       0.012026              1.775609       1.795701       0.353435       0.391339       1.900386       0.323839       1.630741          -0.000001
           12              H      -3.187597      14.324946       0.278442       0.130408       0.993340 0.69828492E+01  0.66799008E+02                                 1.695387                            1.583180      -1.074381       2.385362                    0.996928       3.473860       9.857035       0.475674       1.346043      -0.694391      -0.037852       0.012575      -0.012207       0.041712      -0.000386       0.006361       0.003782       0.007200      -0.026661      -0.012078       0.001832       0.010246              1.747487       1.916629      -0.450625       0.258760       1.788935      -0.091513       1.536898          -0.000001
           13              H      -4.647091       2.416466       8.350107       0.117328       1.083362 0.75287377E+01  0.73097901E+02                                 1.753947                            1.609151      -1.304802       2.259401                    0.994248       3.649626      10.298261       0.489126       1.289742      -0.704645      -0.036047      -0.017383      -0.001879       0.040063       0.000245       0.004402      -0.008806       0.003936      -0.040563      -0.017729       0.007370       0.010359              1.844872       2.228423       0.519945       0.189993       1.961912       0.129633       1.344282          -0.000000
           14              H      -4.709468       4.742821       8.189649       0.128503       1.006900 0.70162618E+01  0.67189656E+02                                 1.712817                            1.588518      -1.014437       2.412656                    0.997601       3.460169       9.819022       0.474241       1.348683      -0.694146      -0.036698       0.014080      -0.014819       0.042007       0.000753       0.008474      -0.002366       0.006878      -0.029019      -0.013455       0.001808       0.011647              1.787153       2.172353      -0.427728       0.161155       1.820669      -0.151163       1.368437          -0.000000
           15              H      -0.896545       4.925923       9.529945       0.132929       1.026041 0.71362531E+01  0.68162793E+02                                 1.691781                            1.570075      -1.007490       2.417131                    0.998329       3.344912       9.270968       0.495025       1.295395      -0.705973       0.037140       0.017503       0.013215       0.043132       0.006280       0.012390      -0.000671       0.009831      -0.022841      -0.015247      -0.001688       0.016935              1.772875       2.082511       0.456222       0.197664       1.854505       0.127609       1.381611          -0.000000
           16              H      -0.885119       2.613718       9.684111       0.127238       1.152984 0.84355586E+01  0.82952835E+02                                 1.747612                            1.647663      -1.001160       2.418342                    0.997977       3.287616       8.869693       0.516101       1.206853      -0.727773       0.036090      -0.017504       0.014054       0.042501      -0.002913       0.014704       0.000350       0.007470      -0.024648      -0.017124       0.000228       0.016897              1.791467       2.138253      -0.297743       0.200651       1.775927      -0.128219       1.460220           0.000000
           17              H      -0.628961       6.901098       6.910705       0.123384       0.970657 0.69145041E+01  0.66258612E+02                                 1.693555                            1.594169      -1.071396       2.381402                    0.996630       3.574321      10.290059       0.463752       1.378285      -0.687420       0.035761      -0.004625       0.020255       0.041358      -0.001914       0.006230      -0.005120       0.023481       0.004859      -0.014207      -0.000454       0.014661              1.756044       2.033431      -0.114604       0.399730       1.454804      -0.044921       1.779897          -0.000001
           18              H      -0.429095       7.256690       4.607661       0.120347       1.045124 0.76101257E+01  0.74210531E+02                                 1.732352                            1.636639      -1.111575       2.355188                    0.996877       3.576892      10.170219       0.475868       1.319914      -0.699417       0.033823       0.004281      -0.016832       0.038021       0.005784      -0.002923      -0.002847       0.019056       0.005971      -0.012418       0.000897       0.011521              1.767529       2.189648      -0.127958      -0.334042       1.369768       0.022696       1.743171          -0.000001
           19              H      10.478342       7.555676       4.250563       0.125231       1.166792 0.86641052E+01  0.85859247E+02                                 1.768483                            1.676790      -0.922581       2.449905                    0.998825       3.320024       9.021742       0.507899       1.216929      -0.725520      -0.034171       0.001467      -0.021733       0.040523      -0.001030       0.004065       0.000221       0.029945      -0.004996      -0.014186      -0.002548       0.016734              1.784710       2.048801      -0.102552       0.302775       1.380519      -0.097160       1.924811          -0.000001
           20              H      -4.611154       7.248409       6.585069       0.120918       1.005088 0.68247169E+01  0.65147382E+02                                 1.717584                            1.567442      -1.316989       2.254279                    0.994992       3.707508      10.632998       0.475296       1.349987      -0.691393      -0.036035      -0.001229       0.011856       0.037955      -0.002859      -0.001453      -0.001726       0.014277       0.001970      -0.008448       0.000904       0.007543              1.832743       2.441745      -0.032631      -0.495066       1.374389      -0.042300       1.682095          -0.000000
           21              H      -1.115829      13.820718       9.072168       0.120972       1.085059 0.77156701E+01  0.74088397E+02                                 1.666367                            1.565695      -0.861569       2.475723                    0.999328       3.214722       8.528220       0.535374       1.191440      -0.731218      -0.003375       0.036935       0.012623       0.039178       0.001868       0.004295       0.007753      -0.007615      -0.040940      -0.016583       0.002817       0.013767              1.716056       1.528531      -0.052300       0.055376       2.247092       0.209415       1.372544          -0.000001
           22              H       0.945365      12.768635       8.941599       0.116218       1.039902 0.72331984E+01  0.69479024E+02                                 1.711806                            1.582161      -1.051607       2.380836                    0.997404       3.518754       9.852747       0.491338       1.297783      -0.704056       0.030803       0.022163       0.008102       0.038803       0.006143       0.001892       0.005484      -0.005991      -0.038059      -0.013988      -0.000375       0.014364              1.797665       2.238261       0.380587       0.325021       1.716186       0.173288       1.438549          -0.000001
           23              H      -0.882502       9.449230       7.673667       0.109030       1.080203 0.76611622E+01  0.75499178E+02                                 1.819107                            1.674590      -1.448884       2.187936                    0.992662       3.916782      11.524197       0.452798       1.372631      -0.686493      -0.000319      -0.034659      -0.010491       0.036214      -0.002448       0.004434       0.005577      -0.004357      -0.024397      -0.011857       0.003550       0.008307              1.915261       1.596813      -0.019061       0.051425       2.639178       0.405562       1.509793          -0.000001
           24              H      -2.918217      10.531224       7.801089       0.120033       1.067823 0.76770111E+01  0.74556862E+02                                 1.723695                            1.619161      -0.963602       2.428539                    0.998289       3.421747       9.511986       0.492484       1.280616      -0.709163      -0.032433      -0.018336      -0.010477       0.038702       0.005284       0.003964       0.008116       0.006014      -0.029182      -0.013968       0.000413       0.013555              1.776832       2.188110       0.318375       0.220007       1.769978       0.171505       1.372408          -0.000001
           25              H       2.670227      10.969597      10.805743       0.112342       1.085980 0.79658248E+01  0.78991850E+02                                 1.809786                            1.697925      -1.278835       2.274436                    0.993823       3.780923      11.031465       0.455111       1.357180      -0.690868       0.011913       0.035971      -0.001447       0.037920       0.007497       0.005315       0.000238      -0.014288      -0.002409      -0.012041       0.000796       0.011245              1.868920       1.457818       0.261243       0.045507       2.571309      -0.089190       1.577631          -0.000001
           26              H       2.928757       9.954384      12.897990       0.128036       1.003775 0.71592289E+01  0.68546030E+02                                 1.675385                            1.580484      -0.912744       2.458509                    0.998954       3.377903       9.422381       0.488928       1.308414      -0.703093       0.015944       0.019399       0.032906       0.041393       0.008576       0.006794       0.004361      -0.010621       0.018906      -0.014049       0.000047       0.014002              1.722145       1.414848       0.165378       0.326098       1.740390       0.320530       2.011197          -0.000001
           27              H       1.310163       6.567837      11.370493       0.132024       1.018196 0.72791440E+01  0.69311073E+02                                 1.638222                            1.554021      -0.798172       2.515198                    0.999789       3.184160       8.582252       0.517034       1.244127      -0.718919      -0.013008      -0.039540       0.004069       0.041823       0.008958       0.004032       0.000753      -0.020473      -0.004343      -0.013882      -0.000733       0.014615              1.671200       1.483558       0.249386       0.064571       2.047882      -0.052846       1.482160          -0.000000
           28              H       1.081973       7.606672       9.292404       0.125376       0.989972 0.68419714E+01  0.65415351E+02                                 1.718487                            1.585892      -1.105578       2.364338                    0.996756       3.581258      10.310931       0.464740       1.378471      -0.687141      -0.019194      -0.023341      -0.027676       0.040977       0.005770       0.007459       0.004590      -0.016062       0.009919      -0.013704       0.000383       0.013321              1.820687       1.696985       0.232387       0.429105       1.714318       0.352520       2.050757          -0.000001
           29              H       2.681514      14.528997       9.797375       0.126667       0.969965 0.68096857E+01  0.64159816E+02                                 1.616691                            1.524872      -0.811207       2.503521                    0.999659       3.279301       8.969275       0.507691       1.280475      -0.709416      -0.012075       0.011412      -0.036884       0.040453      -0.003690       0.006411      -0.007113       0.016536       0.024208      -0.014692      -0.000440       0.015132              1.658356       1.501559      -0.028469       0.202262       1.434915      -0.271736       2.038594          -0.000001
           30              H       1.159724      14.139315      11.512073       0.121615       1.086215 0.79987631E+01  0.78164308E+02                                 1.723115                            1.638635      -0.865315       2.475849                    0.999128       3.349716       9.217285       0.497906       1.258847      -0.715114      -0.038953       0.004345      -0.010487       0.040573      -0.005591       0.005630      -0.006673       0.024774       0.004881      -0.016169      -0.000090       0.016259              1.749639       2.242654      -0.095232       0.148463       1.417548       0.028418       1.588715          -0.000001
           31              H       4.186919      13.131300      13.926808       0.116778       1.034732 0.71040205E+01  0.68197676E+02                                 1.725805                            1.581206      -1.251669       2.284662                    0.995703       3.630536      10.293393       0.483434       1.319787      -0.698366       0.018646      -0.009822       0.032483       0.038721      -0.004946       0.003105      -0.006404       0.011152       0.006495      -0.010657       0.000375       0.010282              1.826393       1.483158      -0.125337       0.267677       1.477732      -0.312421       2.518290          -0.000001
           32              H      -9.214806      13.472008      12.230988       0.121240       1.173027 0.87337873E+01  0.86515437E+02                                 1.758974                            1.671105      -0.919991       2.447133                    0.998845       3.305578       8.910590       0.515678       1.199047      -0.729960       0.035516      -0.005028       0.009808       0.037186      -0.004859       0.008439      -0.006334       0.017392       0.008413      -0.012801      -0.003272       0.016073              1.767420       2.285399      -0.110148       0.001862       1.407174      -0.079697       1.609688          -0.000001
           33              H       3.204859      -1.048921      13.986587       0.133227       1.074250 0.75621901E+01  0.71738404E+02                                 1.611866                            1.516981      -0.885415       2.470457                    0.999416       3.087440       7.953914       0.565794       1.141153      -0.744424      -0.035158      -0.019987      -0.015734       0.043395       0.003249       0.010679       0.003987       0.019140      -0.030407      -0.014803      -0.004632       0.019434              1.646193       1.780551       0.315912       0.248720       1.714009       0.248259       1.444019           0.000001
           34              H       2.884252       1.205265      14.397170       0.129291       1.047502 0.73768000E+01  0.69273376E+02                                 1.559548                            1.478806      -0.845441       2.491409                    0.999471       3.034300       7.678024       0.586708       1.111695      -0.752264      -0.038615       0.015445      -0.008778       0.042506      -0.001257       0.009794       0.001717       0.014388      -0.038824      -0.016419      -0.000487       0.016906              1.578829       1.870527      -0.295002       0.160915       1.561768      -0.031921       1.304190           0.000001
           35              H      -1.104216       4.272616       0.080229       0.120984       1.039562 0.73077528E+01  0.70581115E+02                                 1.722463                            1.598577      -1.291801       2.269192                    0.994756       3.625409      10.276800       0.483601       1.311337      -0.700182       0.030588       0.015136       0.020551       0.039838      -0.005808       0.006107       0.004843       0.008882      -0.024350      -0.013439       0.001414       0.012026              1.775609       1.795701       0.353435       0.391339       1.900385       0.323839       1.630741          -0.000001
           36              H       6.938164      -0.765499      15.452732       0.130408       0.993340 0.69828492E+01  0.66799008E+02                                 1.695387                            1.583180      -1.074381       2.385362                    0.996928       3.473860       9.857035       0.475674       1.346043      -0.694391       0.037852      -0.012575       0.012207       0.041712      -0.000386       0.006361       0.003782       0.007200      -0.026661      -0.012078       0.001832       0.010246              1.747487       1.916629      -0.450625       0.258760       1.788935      -0.091513       1.536898          -0.000001
           37              H       8.397658      11.142981       7.381067       0.117327       1.083362 0.75287374E+01  0.73097895E+02                                 1.753947                            1.609151      -1.304803       2.259401                    0.994248       3.649626      10.298260       0.489126       1.289742      -0.704645       0.036047       0.017383       0.001879       0.040063       0.000245       0.004402      -0.008806       0.003936      -0.040563      -0.017729       0.007370       0.010359              1.844872       2.228423       0.519945       0.189993       1.961912       0.129633       1.344282          -0.000000
           38              H       8.460035       8.816626       7.541525       0.128503       1.006900 0.70162618E+01  0.67189656E+02                                 1.712817                            1.588518      -1.014437       2.412656                    0.997601       3.460169       9.819022       0.474241       1.348683      -0.694146       0.036698      -0.014080       0.014819       0.042007       0.000753       0.008474      -0.002366       0.006878      -0.029019      -0.013455       0.001808       0.011647              1.787153       2.172353      -0.427728       0.161155       1.820669      -0.151163       1.368437          -0.000000
           39              H       4.647112       8.633524       6.201229       0.132929       1.026041 0.71362531E+01  0.68162786E+02                                 1.691781                            1.570075      -1.007490       2.417131                    0.998329       3.344912       9.270965       0.495025       1.295394      -0.705973      -0.037140      -0.017503      -0.013215       0.043132       0.006280       0.012390      -0.000671       0.009831      -0.022841      -0.015247      -0.001688       0.016935              1.772875       2.082510       0.456222       0.197664       1.854504       0.127609       1.381611          -0.000000
           40              H       4.635686      10.945729       6.047063       0.127238       1.152983 0.84355510E+01  0.82952736E+02                                 1.747610                            1.647662      -1.001160       2.418343                    0.997977       3.287615       8.869687       0.516101       1.206852      -0.727773      -0.036090       0.017504      -0.014054       0.042501      -0.002913       0.014704       0.000350       0.007470      -0.024648      -0.017124       0.000228       0.016897              1.791465       2.138251      -0.297742       0.200650       1.775925      -0.128219       1.460219           0.000000
           41              H       4.379528       6.658349       8.820469       0.123384       0.970657 0.69145048E+01  0.66258618E+02                                 1.693555                            1.594169      -1.071396       2.381402                    0.996630       3.574321      10.290058       0.463752       1.378285      -0.687421      -0.035761       0.004625      -0.020255       0.041358      -0.001914       0.006230      -0.005120       0.023481       0.004859      -0.014207      -0.000454       0.014661              1.756044       2.033430      -0.114604       0.399730       1.454804      -0.044921       1.779897          -0.000001
           42              H       4.179662       6.302757      11.123513       0.120347       1.045123 0.76101216E+01  0.74210485E+02                                 1.732352                            1.636640      -1.111575       2.355188                    0.996877       3.576891      10.170218       0.475868       1.319914      -0.699417      -0.033823      -0.004281       0.016832       0.038021       0.005784      -0.002923      -0.002847       0.019056       0.005971      -0.012418       0.000897       0.011521              1.767529       2.189648      -0.127958      -0.334042       1.369768       0.022696       1.743172          -0.000001
           43              H      -6.727775       6.003771      11.480611       0.125231       1.166792 0.86641075E+01  0.85859282E+02                                 1.768484                            1.676791      -0.922581       2.449905                    0.998825       3.320024       9.021745       0.507899       1.216930      -0.725520       0.034171      -0.001467       0.021733       0.040523      -0.001030       0.004065       0.000221       0.029945      -0.004996      -0.014186      -0.002548       0.016734              1.784711       2.048802      -0.102552       0.302776       1.380520      -0.097160       1.924812          -0.000001
           44              H       8.361721       6.311038       9.146105       0.120918       1.005087 0.68247120E+01  0.65147328E+02                                 1.717584                            1.567442      -1.316989       2.254279                    0.994992       3.707507      10.632997       0.475296       1.349988      -0.691392       0.036035       0.001229      -0.011856       0.037955      -0.002859      -0.001453      -0.001726       0.014277       0.001970      -0.008448       0.000904       0.007543              1.832743       2.441745      -0.032631      -0.495066       1.374389      -0.042300       1.682095          -0.000000
           45              H       4.866396      -0.261271       6.659006       0.120972       1.085059 0.77156698E+01  0.74088392E+02                                 1.666367                            1.565695      -0.861569       2.475723                    0.999328       3.214722       8.528219       0.535374       1.191440      -0.731218       0.003375      -0.036935      -0.012623       0.039179       0.001868       0.004295       0.007753      -0.007615      -0.040941      -0.016583       0.002817       0.013767              1.716055       1.528531      -0.052300       0.055376       2.247092       0.209415       1.372543          -0.000001
           46              H       2.805202       0.790812       6.789575       0.116218       1.039902 0.72332020E+01  0.69479064E+02                                 1.711806                            1.582161      -1.051607       2.380836                    0.997404       3.518755       9.852749       0.491338       1.297783      -0.704056      -0.030803      -0.022163      -0.008102       0.038803       0.006143       0.001892       0.005484      -0.005991      -0.038059      -0.013988      -0.000375       0.014364              1.797666       2.238261       0.380588       0.325021       1.716186       0.173288       1.438550          -0.000001
           47              H       4.633069       4.110217       8.057507       0.109030       1.080203 0.76611631E+01  0.75499187E+02                                 1.819107                            1.674590      -1.448884       2.187936                    0.992662       3.916782      11.524196       0.452798       1.372631      -0.686493       0.000319       0.034659       0.010491       0.036214      -0.002448       0.004434       0.005577      -0.004357      -0.024397      -0.011857       0.003550       0.008307              1.915261       1.596813      -0.019061       0.051425       2.639178       0.405561       1.509793          -0.000001
           48              H       6.668784       3.028223       7.930085       0.120033       1.067823 0.76770124E+01  0.74556877E+02                                 1.723695                            1.619161      -0.963602       2.428538                    0.998289       3.421747       9.511986       0.492484       1.280616      -0.709163       0.032433       0.018336       0.010477       0.038702       0.005284       0.003964       0.008116       0.006014      -0.029182      -0.013968       0.000413       0.013555              1.776832       2.188111       0.318375       0.220007       1.769978       0.171505       1.372408          -0.000001
           49              H       1.080340       2.589850       4.925431       0.112342       1.085980 0.79658248E+01  0.78991850E+02                                 1.809786                            1.697925      -1.278835       2.274436                    0.993823       3.780923      11.031465       0.455111       1.357180      -0.690868      -0.011913      -0.035971       0.001447       0.037920       0.007497       0.005315       0.000238      -0.014288      -0.002409      -0.012041       0.000796       0.011245              1.868920       1.457818       0.261243       0.045507       2.571309      -0.089190       1.577631          -0.000001
           50              H       0.821810       3.605063       2.833184       0.128036       1.003775 0.71592297E+01  0.68546041E+02                                 1.675385                            1.580484      -0.912744       2.458509                    0.998954       3.377903       9.422382       0.488928       1.308414      -0.703092      -0.015944      -0.019399      -0.032906       0.041393       0.008576       0.006794       0.004361      -0.010621       0.018906      -0.014049       0.000047       0.014002              1.722145       1.414848       0.165378       0.326098       1.740390       0.320531       2.011198          -0.000001
           51              H       2.440404       6.991610       4.360681       0.132024       1.018196 0.72791452E+01  0.69311090E+02                                 1.638222                            1.554021      -0.798172       2.515198                    0.999789       3.184160       8.582253       0.517034       1.244128      -0.718919       0.013008       0.039540      -0.004069       0.041823       0.008958       0.004032       0.000753      -0.020473      -0.004343      -0.013882      -0.000733       0.014615              1.671200       1.483559       0.249386       0.064572       2.047883      -0.052846       1.482160          -0.000000
           52              H       2.668594       5.952775       6.438770       0.125376       0.989972 0.68419707E+01  0.65415344E+02                                 1.718487                            1.585893      -1.105578       2.364338                    0.996756       3.581258      10.310932       0.464740       1.378471      -0.687141       0.019194       0.023341       0.027676       0.040977       0.005770       0.007459       0.004590      -0.016062       0.009919      -0.013704       0.000383       0.013321              1.820687       1.696986       0.232387       0.429105       1.714318       0.352520       2.050757          -0.000001
           53              C      -1.597026      -0.810604       5.976273       0.663922      21.482121 0.23652280E+03  0.48412914E+04                                 7.246007                            5.528016      -0.123710       2.033176                    0.999096      21.640820      60.697374       0.617620       0.484503      -1.010774      -0.060112      -0.021406       0.045603       0.078430       0.005294       0.032806       0.063678      -0.167744      -0.145727      -0.095559      -0.036570       0.132128              8.548329      10.498190       0.793178      -2.738128       5.027368      -2.188377      10.119428          -0.000000
           54              C      -0.565507      -0.493426       4.862506      -0.009297      34.810706 0.41950466E+03  0.96739736E+04                                 9.214233                            6.761400       0.173017       2.069109                    0.999362      26.460089      72.826325       0.649936       0.408665      -1.080370       0.031399       0.008032      -0.036807       0.049043       0.004693       0.010923       0.009046      -0.011504      -0.013719      -0.015525      -0.001786       0.017311             11.285962      13.434703       1.066045      -4.312064       5.842746      -3.062739      14.580438          -0.000001
           55              C       0.773777      -0.687758       5.096900      -0.090186      30.085154 0.40679021E+03  0.94146926E+04                                 8.446501                            6.773887       0.133363       2.028209                    0.999710      28.416839      81.300294       0.625653       0.422996      -1.059061       0.004207       0.007835      -0.023056       0.024712      -0.001247       0.011903      -0.003145      -0.028706       0.036198      -0.024285       0.007043       0.017242              9.337237      11.555145       0.285359      -2.069868       5.309124      -1.640914      11.147442          -0.000003
           56              C       1.680672      -0.459393       4.071228      -0.107997      30.743170 0.42138046E+03  0.98639330E+04                                 8.580887                            6.908566       0.080412       2.002642                    0.999646      29.244943      84.854786       0.616024       0.424749      -1.055256      -0.028922       0.005364       0.008217       0.030541      -0.007421       0.026082       0.004343       0.008108      -0.086782      -0.041407       0.010103       0.031303              9.479072      10.048463      -0.139301      -1.359656       5.241287      -1.106122      13.147467          -0.000002
           57              C       1.233658      -0.051966       2.833184      -0.060443      34.848503 0.50190060E+03  0.12154813E+05                                 9.306042                            7.520375      -0.060930       1.974727                    0.999005      28.399101      81.187136       0.598526       0.422564      -1.066962      -0.032157       0.006371       0.037568       0.049860       0.016674      -0.010113      -0.002911       0.001436      -0.000952      -0.018096      -0.002941       0.021038             10.463591      10.849690      -1.263856      -1.925945       5.847050      -0.415970      14.694033          -0.000001
           58              C      -0.128919       0.148811       2.636545      -0.089800      31.602080 0.41343217E+03  0.96396172E+04                                 8.802933                            6.879504       0.100797       2.018623                    0.999590      28.791442      83.591752       0.611941       0.429281      -1.051619      -0.001919      -0.014379       0.027626       0.031203       0.000161       0.034100       0.010447      -0.046758      -0.027080      -0.048993       0.015585       0.033408              9.954450      10.562822      -0.585569      -2.129342       5.491553      -1.756171      13.808974          -0.000002
           59              C      -1.009369      -0.060746       3.638621      -0.085945      29.936275 0.37738614E+03  0.85805512E+04                                 8.389658                            6.492283       0.127423       2.027993                    0.999723      28.098321      79.942894       0.643186       0.418832      -1.060609       0.020394      -0.009423      -0.009003       0.024203       0.003239       0.016745       0.010022      -0.006187      -0.051277      -0.027429       0.006247       0.021181              9.542869       9.727162       0.152617      -2.820865       5.203807      -2.353631      13.697637          -0.000002
           60              C      -1.354212      14.649450       1.090170      -0.050876      35.397446 0.48862668E+03  0.11742916E+05                                 9.377632                            7.389954      -0.141121       1.946592                    0.998804      28.296398      80.328672       0.608093       0.419119      -1.070186       0.013104      -0.046006      -0.015006       0.050134       0.005205      -0.001948      -0.002856      -0.038339      -0.003324      -0.019443      -0.001410       0.020853             10.794898      10.006507      -2.054171       1.421653      15.192169       3.342168       7.186017          -0.000000
           61              C      -0.140091      14.091782       1.387490      -0.097601      30.913234 0.39565287E+03  0.90925224E+04                                 8.558893                            6.665716       0.121797       2.020424                    0.999750      28.535895      81.321742       0.632886       0.421124      -1.060362      -0.003644      -0.021791      -0.013435       0.025858       0.017490       0.010108      -0.004403       0.058449       0.031058      -0.040207       0.007878       0.032330              9.583376       9.211347      -1.557275       1.262530      13.864324       2.145080       5.674458           0.000001
           62              C       0.042727      12.744427       1.145229      -0.080777      31.046147 0.39436098E+03  0.90217462E+04                                 8.533082                            6.608392       0.096646       2.014404                    0.999635      28.074509      78.859593       0.644734       0.415268      -1.068053      -0.017924       0.018872      -0.005126       0.026528      -0.009949       0.008702      -0.009059       0.038695      -0.012966      -0.022494      -0.005052       0.027546              9.629200       8.388892      -0.261087       1.456299      14.758274       2.486549       5.740435          -0.000000
           63              C      -0.993793      11.947369       0.619808      -0.023577      36.337330 0.43576672E+03  0.10134856E+05                                 9.439463                            6.866615       0.133169       2.051294                    0.999246      26.829139      73.915278       0.649053       0.405754      -1.083384      -0.001136       0.043450      -0.000335       0.043467       0.000809       0.002989       0.006736       0.011632      -0.005099      -0.010353       0.001927       0.008427             11.496780       8.780274      -1.068400       1.758011      19.607274       2.319497       6.102790          -0.000002
           64              C      -2.209556      12.545346       0.287880      -0.094668      33.469716 0.42782108E+03  0.10044325E+05                                 9.145406                            6.982729      -0.006853       1.978076                    0.999344      29.063487      84.221960       0.610419       0.427385      -1.054509       0.012052       0.026870      -0.004657       0.029815       0.001451       0.010830       0.008487       0.030137       0.039162      -0.023599       0.000459       0.023140             10.566592       8.631159      -1.775060       1.879517      16.561803       2.284630       6.506815          -0.000003
           65              C      -2.388531      13.912040       0.512836      -0.099562      33.179533 0.42952881E+03  0.10095915E+05                                 9.072845                            6.985679       0.084228       2.009444                    0.999422      29.045999      84.258717       0.611641       0.426046      -1.055186       0.018623      -0.027191      -0.004604       0.033277      -0.000303       0.003210      -0.010572       0.069756       0.025580      -0.041383       0.010262       0.031121             10.465551       8.397950      -1.387994       1.927433      15.920466       2.801145       7.078237          -0.000002
           66              C      -0.795752      10.447862       0.464070       0.642570      22.658345 0.24796048E+03  0.51370770E+04                                 7.496865                            5.647636      -0.184277       2.002500                    0.999130      22.178292      62.637227       0.612901       0.482372      -1.011614      -0.001159      -0.063998      -0.007568       0.064455       0.017270      -0.002295      -0.029051       0.072555       0.396405      -0.109464      -0.026333       0.135797              8.783904       7.313744      -0.343205       0.863523      14.210433       1.270418       4.827536          -0.000001
           67              C      -2.641755       0.767249       9.050144       0.647691      22.316074 0.23963067E+03  0.49253023E+04                                 7.434065                            5.561517      -0.156870       2.016423                    0.999174      21.954556      61.884135       0.615659       0.484034      -1.010124      -0.007396      -0.060102      -0.002170       0.060594       0.020798      -0.085934      -0.000595       0.167791       0.154763      -0.113016      -0.028771       0.141787              8.939516       7.238716       0.581035       1.561612      14.355807       0.375868       5.224023           0.000000
           68              C      -2.743050       2.288658       9.006097      -0.019800      36.355144 0.42330917E+03  0.97893938E+04                                 9.478562                            6.790627       0.164825       2.067186                    0.999333      26.603406      73.462430       0.648358       0.408501      -1.079857      -0.001243       0.040952      -0.001132       0.040986       0.003343      -0.002923      -0.004713       0.016450       0.006838      -0.011305       0.001454       0.009851             11.916695      10.801257       0.847689       1.359487      19.862406       0.058301       5.086423           0.000001
           69              C      -3.900365       2.921365       8.578209      -0.102807      34.231248 0.42905392E+03  0.10087969E+05                                 9.283151                            6.999257      -0.039917       1.964480                    0.999518      29.287567      85.138441       0.608402       0.428177      -1.053243       0.009640       0.027638       0.021130       0.036101       0.014439      -0.006569      -0.013476       0.039181      -0.028314      -0.027014      -0.004838       0.031852             10.913449      10.871359      -0.106855       1.231869      16.946435      -0.540582       4.922553          -0.000001
           70              C      -3.943906       4.308570       8.490115      -0.102897      33.694325 0.42821911E+03  0.10058327E+05                                 9.147536                            6.963403       0.102644       2.013278                    0.999613      29.132422      84.504919       0.614099       0.424628      -1.055973       0.012521      -0.024913       0.010458       0.029779      -0.007443       0.007125      -0.004421       0.065954       0.028098      -0.038764       0.007054       0.031710             10.723582      10.898910       0.538255       1.023773      16.322111      -0.765346       4.949724           0.000000
           71              C      -2.810804       5.029834       8.861370      -0.060850      36.329248 0.49431380E+03  0.11910656E+05                                 9.526464                            7.419360      -0.107124       1.955065                    0.998839      28.439111      80.764995       0.608712       0.417601      -1.071459      -0.001690      -0.055874       0.011651       0.057101      -0.001684      -0.009636       0.007522      -0.036706      -0.014878      -0.021627      -0.001707       0.023334             11.225743      11.615328       0.469851       1.543624      16.483591      -1.350914       5.578312           0.000000
           72              C      -1.646022       4.426468       9.298697      -0.094333      32.279537 0.41498984E+03  0.96768433E+04                                 8.908010                            6.877202       0.049257       1.999754                    0.999444      28.906946      83.699314       0.614600       0.427383      -1.053676      -0.006023      -0.025074      -0.002827       0.025942       0.007635       0.005302       0.009006       0.051950       0.067808      -0.039461       0.012149       0.027313             10.295440      10.626798       0.115105       1.537735      15.091920      -0.554682       5.167601           0.000001
           73              C      -1.647090       3.046359       9.374207      -0.066450      31.597491 0.39573698E+03  0.91160743E+04                                 8.807083                            6.725942      -0.059356       1.972207                    0.999355      28.283505      81.312416       0.620260       0.428678      -1.053212      -0.010938       0.022065      -0.015051       0.028862      -0.015160       0.003787      -0.000241       0.028463       0.060874      -0.030972       0.009473       0.021498             10.300756      10.288417       1.688759       1.204922      15.631179      -0.082105       4.982671           0.000002
           74              C      -2.653907       7.052715       6.948460      -0.063482      34.332169 0.49281937E+03  0.11889832E+05                                 9.201743                            7.445838      -0.049833       1.977220                    0.999046      28.421116      81.304121       0.601793       0.421862      -1.066571       0.008114       0.012630      -0.050530       0.052712       0.007952      -0.005869       0.006643      -0.022267       0.041215      -0.022197       0.004953       0.017244             10.281964      11.914269      -0.092019      -0.959159       5.822023      -1.918593      13.109602          -0.000000
           75              C      -1.383965       7.043581       6.385284      -0.100383      32.304780 0.44340714E+03  0.10524338E+05                                 8.956223                            7.143380       0.014994       1.986771                    0.999009      29.412949      86.249056       0.597968       0.431555      -1.049900      -0.013959       0.010166      -0.024427       0.029915       0.000410       0.019816       0.006829      -0.006275      -0.092756      -0.039295       0.016780       0.022515             10.077149      10.973020      -0.240403      -0.927260       5.392947      -1.016517      13.865479          -0.000001
           76              C      -1.269244       7.252585       5.004086      -0.085621      31.572954 0.42041019E+03  0.98375591E+04                                 8.804547                            6.935596       0.012006       1.988280                    0.999519      28.877407      83.828685       0.610051       0.429067      -1.052376      -0.019598       0.006003       0.017990       0.027272       0.015615      -0.014479       0.005429      -0.016918      -0.043983      -0.027989       0.002675       0.025314              9.932681       9.834243      -0.874105       0.366508       4.929952      -1.199868      15.033847          -0.000002
           77              C      -2.388766       7.451323       4.231686      -0.020297      35.258706 0.41857557E+03  0.96441175E+04                                 9.246550                            6.717662       0.131515       2.051550                    0.999313      26.607832      73.124613       0.657542       0.404291      -1.083627      -0.004285      -0.007991       0.046456       0.047332       0.004537       0.004371       0.005507      -0.001109      -0.026374      -0.011243      -0.000165       0.011407             11.483742      10.401543      -0.468877      -1.012690       4.979261      -1.973641      19.070422          -0.000002
           78              C      -3.650378       7.439822       4.782277      -0.089593      31.618641 0.40890572E+03  0.94763323E+04                                 8.722704                            6.770327       0.080041       2.006092                    0.999671      28.679776      82.118786       0.628726       0.420366      -1.060670       0.005669      -0.014367       0.021439       0.026423       0.003687       0.016152       0.005648       0.008335      -0.014622      -0.016723      -0.003120       0.019843              9.933500      10.205389      -0.182902      -2.331126       4.734919      -1.359496      14.860192          -0.000002
           79              C      -3.770554       7.244909       6.185498      -0.102707      33.713949 0.44342623E+03  0.10521224E+05                                 9.218362                            7.141486      -0.014981       1.973396                    0.999407      29.494507      86.374823       0.598514       0.431308      -1.050418       0.020520      -0.001898      -0.030765       0.037029       0.010387      -0.005146       0.012174      -0.005205      -0.110930      -0.040342       0.010465       0.029877             10.553736      12.030254      -0.483378      -1.357140       5.334668      -1.681782      14.296287           0.000000
           80              C      -2.236241       7.670395       2.718347       0.662425      21.447960 0.23760454E+03  0.48686360E+04                                 7.221342                            5.529932      -0.141332       2.023640                    0.999060      21.721217      60.941205       0.619352       0.482632      -1.011825      -0.001180      -0.000088      -0.076994       0.077003       0.024950       0.012883       0.041723      -0.148493      -0.264830      -0.097354      -0.033651       0.131005              8.507622       7.662536      -0.428564      -0.442027       4.299056      -1.297047      13.561274          -0.000002
           81              C      -3.556745      12.913798       8.689901       0.600697      24.717465 0.25942005E+03  0.54175938E+04                                 7.871824                            5.723164      -0.166248       1.996235                    0.999397      22.576189      63.328495       0.619445       0.473478      -1.019697      -0.032183       0.026584      -0.006381       0.042228       0.045196       0.009194      -0.073283      -0.126178       0.158404      -0.111134      -0.010052       0.121185              9.736937      15.008621      -3.387116       0.678433       8.697350       1.613728       5.504840          -0.000000
           82              C      -2.208347      12.268011       8.493261       0.004506      35.742784 0.39505759E+03  0.89864834E+04                                 9.373763                            6.569846       0.081165       2.047659                    0.999286      26.035988      71.482131       0.657197       0.409714      -1.078236       0.033950      -0.017847       0.001298       0.038377      -0.001160       0.009944      -0.000137      -0.007129       0.053213      -0.015529      -0.005200       0.020729             11.959755      18.271064      -3.643732       0.687123      12.340336       1.756868       5.267864           0.000000
           83              C      -1.069010      12.933407       8.801592      -0.096177      31.776242 0.39132529E+03  0.89538226E+04                                 8.682895                            6.581692       0.157009       2.032792                    0.999679      28.202789      79.772529       0.644862       0.415115      -1.065909       0.007586      -0.027099       0.003438       0.028350      -0.004125      -0.007289       0.007435      -0.042197       0.016223      -0.025647       0.002865       0.022782             10.249159      15.468249      -1.473495       1.649605      10.252195       1.059516       5.027032          -0.000001
           84              C       0.168212      12.308308       8.719790      -0.100982      33.212041 0.42130173E+03  0.98493795E+04                                 9.033748                            6.896677       0.108435       2.012728                    0.999663      29.053528      83.903698       0.618832       0.423368      -1.057430      -0.032184      -0.005438      -0.005439       0.033090       0.031615       0.001714      -0.002845      -0.004710       0.037966      -0.038231       0.012789       0.025442             10.609868      14.312979      -1.962951       1.584622      12.133429       1.552204       5.383195          -0.000001
           85              C       0.230332      10.996118       8.304487      -0.058186      36.109648 0.47512911E+03  0.11346851E+05                                 9.508330                            7.286799      -0.074215       1.972296                    0.998979      28.108298      79.727273       0.611997       0.419076      -1.069459      -0.044068       0.026240      -0.000899       0.051296      -0.007459      -0.014054      -0.004004       0.021796       0.013812      -0.018945      -0.002132       0.021077             11.428524      15.857192      -2.100818       2.043446      12.674377       1.547958       5.754003          -0.000002
           86              C      -0.922594      10.331608       7.963120      -0.091664      33.997388 0.43218782E+03  0.10221786E+05                                 9.337221                            7.092805      -0.180015       1.924091                    0.998707      29.570720      87.372433       0.593276       0.436511      -1.043911      -0.011553       0.026160       0.014923       0.032256       0.008724      -0.002929      -0.005452      -0.044232       0.103005      -0.040988       0.005405       0.035583             10.986719      15.001389      -1.457098       1.600923      12.335085       2.063366       5.623684          -0.000001
           87              C      -2.141143      10.977361       8.048069      -0.085380      31.903845 0.39877488E+03  0.92032440E+04                                 8.834684                            6.727588       0.073242       2.012421                    0.999587      28.425215      81.784948       0.623549       0.425620      -1.055143       0.023435       0.001757       0.009470       0.025337       0.014782       0.006845      -0.005514       0.020699       0.048571      -0.027630       0.008631       0.019000             10.329363      13.261435      -2.952703       0.552726      12.668070       1.957451       5.058584          -0.000001
           88              C       1.893158       9.377188       9.847715      -0.070413      34.921229 0.49940382E+03  0.12083700E+05                                 9.295090                            7.491092      -0.071204       1.968174                    0.998919      28.547251      81.672317       0.600742       0.421376      -1.067323       0.003922      -0.020832       0.045169       0.049896       0.000355      -0.007931      -0.008900       0.017462       0.027865      -0.016723      -0.000208       0.016931             10.468717       6.597185       1.259207       2.858491      11.942384      -1.203132      12.866582          -0.000001
           89              C       2.413186      10.083094      10.922154      -0.103983      32.725163 0.44574252E+03  0.10604592E+05                                 9.015850                            7.148287      -0.047810       1.958387                    0.999312      29.887630      88.039521       0.598887       0.429884      -1.049836      -0.010654      -0.030752       0.011644       0.034565       0.007371      -0.009931       0.009770       0.006066      -0.101810      -0.038022       0.012916       0.025106             10.092550       5.882882       1.127191       2.777230      11.205671      -1.013797      13.189097          -0.000000
           90              C       2.558046       9.485313      12.185367      -0.090135      31.848277 0.43137961E+03  0.10130136E+05                                 8.787767                            6.982273       0.104262       2.014986                    0.999614      28.851924      83.115187       0.615439       0.423804      -1.058684      -0.008887      -0.007200      -0.011624       0.016307      -0.003098       0.007604       0.009888       0.018453       0.024624      -0.018594       0.002853       0.015741              9.811603       5.346242       0.662356       2.189103      11.647396      -2.127949      12.441172          -0.000002
           91              C       2.123398       8.147982      12.342679      -0.002936      35.305769 0.42066919E+03  0.97254081E+04                                 9.318964                            6.805800       0.060314       2.037595                    0.999155      26.516027      73.512612       0.641638       0.412904      -1.075608      -0.010426       0.020971      -0.033108       0.040554       0.006880      -0.003335       0.005972       0.003959      -0.019413      -0.012116       0.001658       0.010457             11.400029       6.572294       0.241396       3.976524      11.307209      -2.858519      16.320583          -0.000001
           92              C       1.584899       7.448346      11.260374      -0.078752      31.117298 0.40763510E+03  0.94358946E+04                                 8.667970                            6.801635       0.204693       2.059630                    0.999598      28.145158      80.439606       0.621739       0.425585      -1.057811      -0.002409       0.020196      -0.010083       0.022702      -0.003187      -0.004997      -0.001426       0.001656      -0.062063      -0.021569       0.007636       0.013933              9.919067       6.789049       0.961179       3.497616       9.129445      -0.803030      13.838707          -0.000001
           93              C       1.455835       8.068668      10.008173      -0.081495      32.412318 0.43456404E+03  0.10253001E+05                                 8.964332                            7.064494       0.084868       2.014371                    0.999280      28.945796      84.366924       0.602795       0.430665      -1.051428      -0.003119       0.005952       0.034864       0.035506      -0.008522      -0.002273       0.024975       0.028785      -0.082798      -0.042571       0.010298       0.032274             10.208530       6.950988       1.318934       2.993889      11.352421      -1.239920      12.322181          -0.000000
           94              C       2.385325       7.471316      13.627916       0.592288      24.643665 0.26939333E+03  0.56876538E+04                                 7.860745                            5.844984      -0.230282       1.967916                    0.999477      23.029306      65.270415       0.610027       0.475566      -1.017058       0.000151      -0.006994       0.039701       0.040313      -0.027992      -0.063258       0.068360       0.078785      -0.195793      -0.118634      -0.001091       0.119724              9.400011       6.261424       0.177870       3.112477       9.126733      -2.878708      12.811874          -0.000001
           95              C       5.347593      14.370051       9.754901       0.663922      21.482121 0.23652280E+03  0.48412914E+04                                 7.246007                            5.528016      -0.123710       2.033176                    0.999096      21.640820      60.697374       0.617620       0.484503      -1.010774       0.060112       0.021406      -0.045603       0.078430       0.005294       0.032806       0.063678      -0.167744      -0.145727      -0.095559      -0.036570       0.132128              8.548329      10.498190       0.793178      -2.738128       5.027368      -2.188377      10.119428          -0.000000
           96              C       4.316074      14.052873      10.868668      -0.009297      34.810707 0.41950469E+03  0.96739742E+04                                 9.214233                            6.761400       0.173017       2.069109                    0.999362      26.460090      72.826325       0.649936       0.408665      -1.080370      -0.031399      -0.008032       0.036807       0.049043       0.004693       0.010923       0.009046      -0.011504      -0.013719      -0.015525      -0.001786       0.017311             11.285962      13.434703       1.066045      -4.312063       5.842745      -3.062739      14.580438          -0.000001
           97              C       2.976790      14.247205      10.634274      -0.090186      30.085153 0.40679018E+03  0.94146917E+04                                 8.446501                            6.773887       0.133363       2.028209                    0.999710      28.416838      81.300292       0.625653       0.422996      -1.059061      -0.004207      -0.007835       0.023056       0.024712      -0.001247       0.011903      -0.003145      -0.028706       0.036198      -0.024285       0.007043       0.017242              9.337237      11.555145       0.285359      -2.069868       5.309124      -1.640914      11.147442          -0.000002
           98              C       2.069895      14.018840      11.659946      -0.107997      30.743171 0.42138047E+03  0.98639335E+04                                 8.580887                            6.908566       0.080412       2.002642                    0.999646      29.244944      84.854789       0.616024       0.424749      -1.055256       0.028922      -0.005364      -0.008217       0.030541      -0.007421       0.026082       0.004343       0.008108      -0.086782      -0.041407       0.010103       0.031303              9.479072      10.048463      -0.139301      -1.359656       5.241287      -1.106122      13.147467          -0.000002
           99              C       2.516909      13.611413      12.897990      -0.060443      34.848503 0.50190060E+03  0.12154813E+05                                 9.306042                            7.520375      -0.060930       1.974727                    0.999005      28.399101      81.187135       0.598526       0.422564      -1.066962       0.032157      -0.006371      -0.037568       0.049860       0.016674      -0.010113      -0.002911       0.001436      -0.000952      -0.018096      -0.002942       0.021038             10.463591      10.849690      -1.263856      -1.925945       5.847050      -0.415970      14.694033          -0.000001
          100              C       3.879486      13.410636      13.094629      -0.089800      31.602080 0.41343217E+03  0.96396173E+04                                 8.802932                            6.879504       0.100797       2.018623                    0.999590      28.791441      83.591748       0.611941       0.429281      -1.051619       0.001919       0.014379      -0.027626       0.031203       0.000161       0.034100       0.010447      -0.046758      -0.027080      -0.048993       0.015585       0.033408              9.954449      10.562822      -0.585569      -2.129342       5.491553      -1.756171      13.808973          -0.000002
          101              C       4.759936      13.620193      12.092553      -0.085945      29.936270 0.37738607E+03  0.85805492E+04                                 8.389657                            6.492282       0.127423       2.027993                    0.999723      28.098318      79.942882       0.643186       0.418832      -1.060609      -0.020394       0.009423       0.009003       0.024203       0.003239       0.016745       0.010022      -0.006187      -0.051277      -0.027429       0.006247       0.021181              9.542867       9.727161       0.152617      -2.820864       5.203806      -2.353631      13.697634          -0.000002
          102              C       5.104779      -1.090003      14.641004      -0.050876      35.397444 0.48862664E+03  0.11742915E+05                                 9.377632                            7.389954      -0.141121       1.946592                    0.998804      28.296397      80.328667       0.608093       0.419119      -1.070186      -0.013104       0.046006       0.015006       0.050134       0.005205      -0.001948      -0.002856      -0.038339      -0.003324      -0.019443      -0.001410       0.020853             10.794897      10.006507      -2.054172       1.421653      15.192167       3.342168       7.186017          -0.000000
          103              C       3.890658      -0.532335      14.343684      -0.097601      30.913231 0.39565282E+03  0.90925211E+04                                 8.558893                            6.665715       0.121797       2.020424                    0.999750      28.535892      81.321732       0.632886       0.421125      -1.060362       0.003644       0.021791       0.013435       0.025858       0.017490       0.010108      -0.004403       0.058449       0.031058      -0.040207       0.007878       0.032330              9.583376       9.211347      -1.557276       1.262530      13.864323       2.145080       5.674458           0.000001
          104              C       3.707840       0.815020      14.585945      -0.080777      31.046144 0.39436093E+03  0.90217449E+04                                 8.533081                            6.608391       0.096646       2.014404                    0.999635      28.074508      78.859592       0.644734       0.415268      -1.068053       0.017924      -0.018872       0.005126       0.026528      -0.009949       0.008702      -0.009059       0.038695      -0.012966      -0.022493      -0.005052       0.027546              9.629200       8.388892      -0.261088       1.456299      14.758273       2.486549       5.740434          -0.000000
          105              C       4.744360       1.612078      15.111366      -0.023577      36.337325 0.43576666E+03  0.10134854E+05                                 9.439463                            6.866615       0.133169       2.051295                    0.999246      26.829137      73.915271       0.649053       0.405754      -1.083384       0.001136      -0.043450       0.000335       0.043467       0.000809       0.002989       0.006736       0.011632      -0.005099      -0.010353       0.001927       0.008427             11.496779       8.780274      -1.068400       1.758011      19.607272       2.319497       6.102790          -0.000002
          106              C       5.960123       1.014101      15.443294      -0.094668      33.469716 0.42782108E+03  0.10044325E+05                                 9.145406                            6.982729      -0.006853       1.978076                    0.999344      29.063487      84.221959       0.610419       0.427385      -1.054509      -0.012052      -0.026870       0.004657       0.029815       0.001451       0.010830       0.008487       0.030137       0.039162      -0.023599       0.000459       0.023140             10.566592       8.631159      -1.775060       1.879517      16.561803       2.284630       6.506815          -0.000003
          107              C       6.139098      -0.352593      15.218338      -0.099562      33.179536 0.42952886E+03  0.10095916E+05                                 9.072845                            6.985679       0.084227       2.009444                    0.999422      29.046001      84.258722       0.611641       0.426046      -1.055186      -0.018623       0.027191       0.004604       0.033277      -0.000303       0.003210      -0.010572       0.069757       0.025580      -0.041383       0.010262       0.031121             10.465551       8.397950      -1.387994       1.927433      15.920466       2.801145       7.078237          -0.000002
          108              C       4.546319       3.111585      15.267104       0.642570      22.658343 0.24796046E+03  0.51370764E+04                                 7.496864                            5.647636      -0.184277       2.002500                    0.999130      22.178291      62.637224       0.612901       0.482372      -1.011614       0.001159       0.063998       0.007568       0.064455       0.017270      -0.002295      -0.029051       0.072555       0.396405      -0.109464      -0.026333       0.135797              8.783904       7.313744      -0.343205       0.863523      14.210431       1.270418       4.827536          -0.000001
          109              C       6.392322      12.792198       6.681030       0.647691      22.316076 0.23963070E+03  0.49253029E+04                                 7.434065                            5.561518      -0.156870       2.016423                    0.999174      21.954557      61.884138       0.615659       0.484034      -1.010124       0.007396       0.060102       0.002170       0.060594       0.020798      -0.085934      -0.000595       0.167791       0.154763      -0.113016      -0.028771       0.141787              8.939516       7.238716       0.581035       1.561612      14.355808       0.375868       5.224024           0.000000
          110              C       6.493617      11.270789       6.725077      -0.019800      36.355145 0.42330919E+03  0.97893944E+04                                 9.478562                            6.790627       0.164824       2.067186                    0.999333      26.603407      73.462431       0.648358       0.408501      -1.079857       0.001243      -0.040952       0.001132       0.040986       0.003343      -0.002923      -0.004713       0.016450       0.006837      -0.011305       0.001454       0.009851             11.916695      10.801256       0.847689       1.359487      19.862406       0.058301       5.086422           0.000001
          111              C       7.650932      10.638082       7.152965      -0.102807      34.231248 0.42905392E+03  0.10087969E+05                                 9.283151                            6.999257      -0.039917       1.964480                    0.999518      29.287568      85.138440       0.608402       0.428177      -1.053243      -0.009640      -0.027638      -0.021130       0.036101       0.014439      -0.006569      -0.013476       0.039181      -0.028314      -0.027014      -0.004838       0.031852             10.913448      10.871358      -0.106855       1.231869      16.946434      -0.540582       4.922553          -0.000001
          112              C       7.694473       9.250877       7.241059      -0.102897      33.694325 0.42821911E+03  0.10058327E+05                                 9.147536                            6.963403       0.102644       2.013278                    0.999613      29.132422      84.504917       0.614099       0.424628      -1.055974      -0.012521       0.024913      -0.010458       0.029779      -0.007443       0.007125      -0.004421       0.065954       0.028098      -0.038764       0.007054       0.031710             10.723582      10.898910       0.538255       1.023773      16.322111      -0.765346       4.949724           0.000000
          113              C       6.561371       8.529613       6.869804      -0.060850      36.329244 0.49431374E+03  0.11910654E+05                                 9.526463                            7.419359      -0.107124       1.955065                    0.998839      28.439109      80.764987       0.608712       0.417601      -1.071459       0.001690       0.055874      -0.011651       0.057101      -0.001684      -0.009636       0.007522      -0.036706      -0.014878      -0.021627      -0.001707       0.023334             11.225742      11.615327       0.469851       1.543624      16.483589      -1.350914       5.578311           0.000000
          114              C       5.396589       9.132979       6.432477      -0.094333      32.279535 0.41498983E+03  0.96768428E+04                                 8.908009                            6.877202       0.049257       1.999754                    0.999444      28.906946      83.699308       0.614600       0.427383      -1.053676       0.006023       0.025074       0.002827       0.025942       0.007635       0.005302       0.009006       0.051950       0.067808      -0.039461       0.012149       0.027313             10.295439      10.626797       0.115105       1.537735      15.091918      -0.554682       5.167601           0.000001
          115              C       5.397657      10.513088       6.356967      -0.066450      31.597490 0.39573697E+03  0.91160739E+04                                 8.807082                            6.725942      -0.059356       1.972207                    0.999355      28.283504      81.312406       0.620260       0.428678      -1.053213       0.010938      -0.022065       0.015051       0.028862      -0.015160       0.003787      -0.000241       0.028463       0.060875      -0.030972       0.009473       0.021498             10.300755      10.288416       1.688760       1.204922      15.631178      -0.082105       4.982671           0.000002
          116              C       6.404474       6.506732       8.782714      -0.063482      34.332166 0.49281933E+03  0.11889831E+05                                 9.201742                            7.445838      -0.049833       1.977220                    0.999046      28.421115      81.304115       0.601794       0.421862      -1.066571      -0.008114      -0.012630       0.050530       0.052712       0.007952      -0.005869       0.006643      -0.022266       0.041215      -0.022197       0.004953       0.017244             10.281964      11.914268      -0.092019      -0.959158       5.822022      -1.918593      13.109601          -0.000000
          117              C       5.134532       6.515866       9.345890      -0.100383      32.304780 0.44340715E+03  0.10524339E+05                                 8.956223                            7.143380       0.014994       1.986771                    0.999009      29.412949      86.249058       0.597968       0.431555      -1.049900       0.013959      -0.010166       0.024427       0.029915       0.000410       0.019816       0.006829      -0.006275      -0.092756      -0.039295       0.016780       0.022515             10.077149      10.973021      -0.240403      -0.927260       5.392947      -1.016517      13.865480          -0.000001
          118              C       5.019811       6.306862      10.727088      -0.085620      31.572953 0.42041018E+03  0.98375588E+04                                 8.804547                            6.935595       0.012006       1.988280                    0.999519      28.877406      83.828682       0.610051       0.429067      -1.052376       0.019598      -0.006003      -0.017990       0.027272       0.015615      -0.014479       0.005429      -0.016918      -0.043983      -0.027989       0.002675       0.025314              9.932680       9.834243      -0.874105       0.366508       4.929952      -1.199867      15.033846          -0.000002
          119              C       6.139333       6.108124      11.499488      -0.020297      35.258711 0.41857563E+03  0.96441193E+04                                 9.246551                            6.717663       0.131515       2.051550                    0.999313      26.607834      73.124621       0.657542       0.404291      -1.083627       0.004285       0.007991      -0.046456       0.047332       0.004537       0.004371       0.005507      -0.001109      -0.026374      -0.011243      -0.000165       0.011407             11.483743      10.401545      -0.468877      -1.012690       4.979261      -1.973641      19.070424          -0.000002
          120              C       7.400945       6.119625      10.948897      -0.089593      31.618641 0.40890571E+03  0.94763322E+04                                 8.722705                            6.770327       0.080041       2.006092                    0.999671      28.679776      82.118790       0.628726       0.420366      -1.060670      -0.005669       0.014367      -0.021439       0.026423       0.003687       0.016152       0.005648       0.008335      -0.014622      -0.016723      -0.003120       0.019843              9.933500      10.205390      -0.182903      -2.331126       4.734919      -1.359496      14.860192          -0.000002
          121              C       7.521121       6.314538       9.545676      -0.102707      33.713952 0.44342629E+03  0.10521226E+05                                 9.218363                            7.141487      -0.014981       1.973396                    0.999407      29.494508      86.374829       0.598514       0.431308      -1.050418      -0.020520       0.001898       0.030765       0.037029       0.010387      -0.005146       0.012174      -0.005205      -0.110930      -0.040342       0.010465       0.029877             10.553737      12.030255      -0.483378      -1.357140       5.334668      -1.681782      14.296289           0.000000
          122              C       5.986808       5.889052      13.012827       0.662425      21.447962 0.23760456E+03  0.48686367E+04                                 7.221342                            5.529932      -0.141333       2.023640                    0.999060      21.721219      60.941213       0.619352       0.482632      -1.011825       0.001180       0.000088       0.076994       0.077003       0.024950       0.012883       0.041723      -0.148493      -0.264830      -0.097354      -0.033651       0.131005              8.507623       7.662536      -0.428564      -0.442028       4.299056      -1.297047      13.561275          -0.000002
          123              C       7.307312       0.645649       7.041273       0.600697      24.717466 0.25942007E+03  0.54175943E+04                                 7.871825                            5.723164      -0.166249       1.996235                    0.999397      22.576190      63.328498       0.619445       0.473478      -1.019697       0.032183      -0.026584       0.006381       0.042228       0.045196       0.009194      -0.073283      -0.126178       0.158404      -0.111134      -0.010052       0.121185              9.736937      15.008622      -3.387116       0.678433       8.697350       1.613728       5.504841          -0.000000
          124              C       5.958914       1.291436       7.237913       0.004506      35.742784 0.39505759E+03  0.89864833E+04                                 9.373763                            6.569845       0.081165       2.047659                    0.999286      26.035988      71.482130       0.657197       0.409714      -1.078236      -0.033950       0.017847      -0.001298       0.038377      -0.001160       0.009944      -0.000137      -0.007129       0.053213      -0.015529      -0.005200       0.020729             11.959754      18.271064      -3.643732       0.687123      12.340336       1.756868       5.267863           0.000000
          125              C       4.819577       0.626040       6.929582      -0.096177      31.776242 0.39132528E+03  0.89538224E+04                                 8.682895                            6.581692       0.157009       2.032792                    0.999679      28.202789      79.772526       0.644862       0.415115      -1.065909      -0.007586       0.027099      -0.003438       0.028350      -0.004125      -0.007289       0.007435      -0.042197       0.016223      -0.025647       0.002865       0.022782             10.249158      15.468249      -1.473495       1.649605      10.252194       1.059516       5.027032          -0.000001
          126              C       3.582355       1.251139       7.011384      -0.100982      33.212041 0.42130172E+03  0.98493790E+04                                 9.033748                            6.896677       0.108435       2.012728                    0.999663      29.053528      83.903698       0.618832       0.423368      -1.057430       0.032184       0.005438       0.005439       0.033090       0.031615       0.001714      -0.002845      -0.004710       0.037966      -0.038231       0.012789       0.025442             10.609868      14.312979      -1.962951       1.584622      12.133429       1.552204       5.383195          -0.000001
          127              C       3.520235       2.563329       7.426687      -0.058186      36.109648 0.47512911E+03  0.11346851E+05                                 9.508330                            7.286799      -0.074215       1.972296                    0.998979      28.108298      79.727273       0.611997       0.419076      -1.069459       0.044068      -0.026240       0.000899       0.051296      -0.007459      -0.014054      -0.004004       0.021796       0.013812      -0.018945      -0.002132       0.021077             11.428524      15.857193      -2.100818       2.043446      12.674377       1.547958       5.754003          -0.000002
          128              C       4.673161       3.227839       7.768054      -0.091664      33.997391 0.43218785E+03  0.10221787E+05                                 9.337221                            7.092806      -0.180015       1.924091                    0.998707      29.570721      87.372438       0.593276       0.436511      -1.043911       0.011553      -0.026160      -0.014923       0.032256       0.008724      -0.002929      -0.005452      -0.044232       0.103005      -0.040988       0.005405       0.035583             10.986720      15.001391      -1.457099       1.600923      12.335086       2.063366       5.623684          -0.000001
          129              C       5.891710       2.582086       7.683105      -0.085380      31.903843 0.39877484E+03  0.92032430E+04                                 8.834684                            6.727588       0.073242       2.012421                    0.999587      28.425214      81.784943       0.623549       0.425620      -1.055143      -0.023435      -0.001757      -0.009470       0.025337       0.014782       0.006845      -0.005513       0.020699       0.048571      -0.027630       0.008631       0.019000             10.329362      13.261435      -2.952703       0.552726      12.668069       1.957451       5.058584          -0.000001
          130              C       1.857409       4.182259       5.883459      -0.070413      34.921231 0.49940385E+03  0.12083701E+05                                 9.295091                            7.491092      -0.071205       1.968174                    0.998919      28.547252      81.672321       0.600742       0.421376      -1.067323      -0.003922       0.020831      -0.045169       0.049896       0.000356      -0.007931      -0.008900       0.017462       0.027865      -0.016723      -0.000208       0.016931             10.468717       6.597185       1.259207       2.858491      11.942384      -1.203133      12.866583          -0.000001
          131              C       1.337381       3.476353       4.809020      -0.103983      32.725163 0.44574253E+03  0.10604592E+05                                 9.015850                            7.148288      -0.047810       1.958387                    0.999312      29.887630      88.039522       0.598887       0.429884      -1.049836       0.010654       0.030752      -0.011644       0.034565       0.007371      -0.009931       0.009770       0.006066      -0.101810      -0.038022       0.012916       0.025106             10.092550       5.882882       1.127191       2.777230      11.205671      -1.013797      13.189097          -0.000000
          132              C       1.192521       4.074134       3.545807      -0.090134      31.848275 0.43137957E+03  0.10130134E+05                                 8.787765                            6.982272       0.104262       2.014986                    0.999614      28.851923      83.115179       0.615439       0.423804      -1.058684       0.008887       0.007200       0.011624       0.016307      -0.003098       0.007604       0.009888       0.018453       0.024624      -0.018594       0.002853       0.015741              9.811602       5.346241       0.662356       2.189103      11.647394      -2.127948      12.441170          -0.000002
          133              C       1.627169       5.411465       3.388495      -0.002936      35.305768 0.42066916E+03  0.97254075E+04                                 9.318964                            6.805800       0.060314       2.037595                    0.999155      26.516026      73.512611       0.641638       0.412904      -1.075608       0.010426      -0.020971       0.033108       0.040554       0.006880      -0.003335       0.005972       0.003959      -0.019413      -0.012116       0.001658       0.010457             11.400029       6.572294       0.241396       3.976524      11.307210      -2.858519      16.320584          -0.000001
          134              C       2.165668       6.111101       4.470800      -0.078752      31.117301 0.40763514E+03  0.94358958E+04                                 8.667971                            6.801635       0.204693       2.059630                    0.999598      28.145160      80.439613       0.621739       0.425585      -1.057811       0.002409      -0.020196       0.010083       0.022702      -0.003187      -0.004997      -0.001426       0.001656      -0.062063      -0.021569       0.007636       0.013933              9.919067       6.789049       0.961179       3.497616       9.129445      -0.803030      13.838708          -0.000001
          135              C       2.294732       5.490779       5.723001      -0.081495      32.412320 0.43456407E+03  0.10253002E+05                                 8.964332                            7.064494       0.084868       2.014371                    0.999280      28.945797      84.366927       0.602795       0.430665      -1.051428       0.003119      -0.005952      -0.034864       0.035506      -0.008522      -0.002273       0.024975       0.028785      -0.082798      -0.042571       0.010298       0.032274             10.208530       6.950988       1.318934       2.993889      11.352422      -1.239920      12.322181          -0.000000
          136              C       1.365242       6.088131       2.103258       0.592288      24.643667 0.26939335E+03  0.56876544E+04                                 7.860746                            5.844984      -0.230282       1.967916                    0.999477      23.029307      65.270421       0.610026       0.475566      -1.017058      -0.000151       0.006994      -0.039701       0.040313      -0.027992      -0.063258       0.068360       0.078785      -0.195793      -0.118634      -0.001091       0.119724              9.400012       6.261425       0.177870       3.112477       9.126734      -2.878708      12.811876          -0.000001
          137              S       2.358406       0.058379       1.465831       0.943365      83.831925 0.15604288E+04  0.48318466E+05                                13.616346                           11.048906       0.555622       1.963500                    0.999203      51.362458     146.746918       0.674235       0.293377      -1.213902       0.034393       0.092012      -0.046938       0.108868      -0.009808      -0.001376       0.005768       0.020561      -0.021841      -0.014166      -0.004155       0.018321             15.636591      12.997479      -1.193534      -0.731088      16.816761       1.654107      17.095534          -0.000000
          138              S      -2.843772       6.802915       8.696193       0.955422      83.138642 0.15034143E+04  0.46148584E+05                                13.494524                           10.816912       0.585066       1.975382                    0.999275      50.916621     145.114449       0.683703       0.291850      -1.214782      -0.014556       0.078191       0.077751       0.111224       0.001628       0.010135      -0.011440       0.014983      -0.008887      -0.018453       0.002625       0.015827             15.738946      15.828326       1.139078      -0.537581      17.718242      -0.857655      13.670270           0.000001
          139              S       1.784442      10.147342       8.270507       0.971246      78.647827 0.14599287E+04  0.44499616E+05                                12.977319                           10.658390       0.608248       1.985001                    0.999315      50.501459     143.567952       0.688650       0.291798      -1.214467       0.066619      -0.005883      -0.076758       0.101806       0.009593       0.006137       0.002550      -0.009249      -0.021682      -0.011598      -0.003992       0.015590             14.909894      17.193258      -1.488648       1.240572      14.412165      -0.410890      13.124258          -0.000002
          140              S       1.392161      13.501068      14.265343       0.943365      83.831927 0.15604288E+04  0.48318468E+05                                13.616346                           11.048906       0.555622       1.963500                    0.999203      51.362458     146.746913       0.674235       0.293377      -1.213902      -0.034393      -0.092012       0.046938       0.108868      -0.009808      -0.001376       0.005768       0.020561      -0.021841      -0.014166      -0.004155       0.018321             15.636591      12.997479      -1.193535      -0.731088      16.816760       1.654107      17.095533          -0.000000
          141              S       6.594339       6.756532       7.034981       0.955422      83.138643 0.15034143E+04  0.46148585E+05                                13.494524                           10.816912       0.585066       1.975382                    0.999275      50.916621     145.114450       0.683703       0.291850      -1.214782       0.014556      -0.078191      -0.077751       0.111224       0.001628       0.010135      -0.011440       0.014983      -0.008887      -0.018453       0.002625       0.015827             15.738946      15.828326       1.139078      -0.537581      17.718242      -0.857655      13.670271           0.000001
          142              S       1.966125       3.412105       7.460667       0.971245      78.647830 0.14599288E+04  0.44499619E+05                                12.977320                           10.658391       0.608248       1.985001                    0.999315      50.501461     143.567961       0.688650       0.291798      -1.214467      -0.066619       0.005883       0.076758       0.101806       0.009593       0.006137       0.002550      -0.009249      -0.021682      -0.011598      -0.003992       0.015590             14.909895      17.193259      -1.488649       1.240572      14.412166      -0.410890      13.124258          -0.000002
          143              O      -1.161056      -1.195425       7.066443      -0.601124      37.625273 0.60528335E+03  0.14993825E+05                                 8.972626                            7.707338       0.202286       2.109779                    0.995985      28.334502      75.695889       0.671848       0.368028      -1.131524       0.028113       0.020505      -0.050696       0.061488      -0.010336       0.047312       0.030520      -0.121656      -0.035068      -0.089527       0.012083       0.077444              9.813343       7.999979      -0.136543      -0.602019       8.087896      -3.583208      13.352152           0.000000
          144              O      12.076787      -0.683163       5.620748      -0.721184      39.821359 0.63627602E+03  0.15964991E+05                                 9.242257                            7.786375       0.290281       2.088742                    0.998544      30.498896      82.093348       0.683167       0.357319      -1.139521       0.097051      -0.044380      -0.020987       0.108761       0.006506       0.022119       0.046629      -0.049981      -0.149414      -0.072850       0.001633       0.071217             10.612506      17.370452       0.562963      -2.881965       6.472666      -0.701834       7.994400          -0.000001
          145              O       1.656559       0.679721       0.347659      -0.525144      29.187262 0.45919817E+03  0.10595052E+05                                 7.549179                            6.664881       0.633464       2.266161                    0.998192      26.664062      68.303792       0.731791       0.362757      -1.137867      -0.019801       0.021867      -0.029141       0.041466      -0.019038       0.059381      -0.041719       0.014915       0.089545      -0.055911      -0.035355       0.091266              8.260445       6.422095      -1.506054       2.105865       7.437935      -2.191795      10.921305          -0.000001
          146              O       3.613254       0.609453       1.942800      -0.520305      25.113942 0.41105522E+03  0.92302784E+04                                 6.730767                            6.241032       0.522193       2.222617                    0.998929      26.552715      67.221215       0.767622       0.355340      -1.143135       0.042526       0.022370       0.010888       0.049269       0.042129       0.049423       0.007813       0.074385      -0.096033      -0.059019      -0.032280       0.091298              6.951826       8.142249       1.849273       0.905885       6.882227       1.110445       5.831003           0.000004
          147              O       0.376430       9.981939       0.572615      -0.608249      29.417957 0.46907462E+03  0.10899630E+05                                 7.457075                            6.623192       0.543718       2.213088                    0.997813      27.893487      72.114982       0.751644       0.350690      -1.145534       0.011932       0.068509       0.035741       0.078187      -0.038101       0.008699      -0.024371       0.108152       0.136289      -0.091996       0.030314       0.061681              7.828081       8.923032      -2.350450       0.751583       9.085954      -0.318616       5.475257           0.000003
          148              O      -1.788772       9.720912       0.209225      -0.739898      49.105596 0.83608542E+03  0.22524736E+05                                10.797536                            9.121643      -0.121259       1.943057                    0.997514      32.294720      90.914119       0.609215       0.373187      -1.124010       0.059188       0.078375      -0.009392       0.098662       0.047201       0.000666      -0.023085       0.024588       0.298398      -0.100271      -0.002703       0.102974             11.992074      10.385550       4.407550       2.211384      16.068533       2.084712       9.522138          -0.000002
          149              O      -3.494274       0.099313       8.402020      -0.752114      52.063350 0.85007369E+03  0.22981226E+05                                11.225474                            9.180486      -0.112090       1.945020                    0.997317      32.386080      91.128016       0.609373       0.371797      -1.125821       0.010661       0.069149       0.078563       0.105202       0.037348      -0.065269       0.030853       0.107605       0.114484      -0.103985       0.002152       0.101833             13.209863      13.650600       5.743785       1.901859      17.329090       3.058385       8.649900           0.000001
          150              O      -1.756218       0.238669       9.731304      -0.591997      28.540160 0.44538938E+03  0.10227295E+05                                 7.322715                            6.468716       0.600252       2.239908                    0.997933      27.468201      70.849262       0.757108       0.352312      -1.142958       0.027318       0.077132       0.002478       0.081864      -0.029642      -0.019331      -0.022992       0.129555       0.074814      -0.089929       0.025519       0.064410              7.811821       8.062736      -1.867840       1.715604       9.116256      -1.132573       6.256471           0.000004
          151              O      -1.681104       7.330318       9.361622      -0.520722      29.569989 0.46331682E+03  0.10721719E+05                                 7.656581                            6.729633       0.555057       2.247232                    0.997510      26.544393      68.258755       0.722077       0.366552      -1.134090       0.030082       0.018605       0.022359       0.041845       0.026283       0.037249       0.022164       0.062069      -0.082217      -0.048129      -0.024501       0.072631              8.534006      10.241806       3.028369       2.679110       8.364924       1.403556       6.995287           0.000001
          152              O      -4.154517       7.272769       9.065876      -0.528616      28.937042 0.44646980E+03  0.10230623E+05                                 7.508344                            6.567095       0.645542       2.273055                    0.998387      26.500082      67.680281       0.737922       0.362231      -1.138125      -0.034570       0.012215       0.010540       0.038149      -0.023128      -0.021610       0.017184       0.107339      -0.104505      -0.052774      -0.028376       0.081149              8.380191      12.204947      -1.746333      -2.302224       6.741358       0.428671       6.194269           0.000002
          153              O      11.543569       7.835619       2.109550      -0.711928      39.497533 0.63199794E+03  0.15830340E+05                                 9.212623                            7.769957       0.265546       2.085037                    0.998097      30.334205      81.569857       0.682619       0.358223      -1.138844       0.043067      -0.074582       0.068996       0.110353       0.015529       0.036286       0.018246      -0.054495      -0.151704      -0.070594       0.006779       0.063815             10.563741       9.112529      -1.131340       3.765715       6.518286      -2.010502      16.060407          -0.000003
          154              O      -1.087080       7.670277       2.262143      -0.610056      37.225182 0.61231136E+03  0.15236343E+05                                 8.937149                            7.787394       0.105449       2.074730                    0.995548      28.664763      77.156621       0.662757       0.371401      -1.127125      -0.016988       0.002120       0.064452       0.066686       0.013418      -0.005218       0.027745      -0.059721      -0.251552      -0.089199       0.010327       0.078872              9.618809      10.617865      -0.716422      -3.375436       6.229228      -0.682992      12.009334          -0.000002
          155              O      -4.561255      12.436821       8.115713      -0.651590      36.386623 0.54351687E+03  0.13080686E+05                                 8.650687                            7.139398       0.608728       2.215994                    0.998524      28.778766      75.298263       0.723681       0.351675      -1.146697       0.068460      -0.024080      -0.054045       0.090485       0.049939       0.061855      -0.037722      -0.012520       0.038242      -0.101630       0.038262       0.063368              9.994162      15.953454       0.856147       2.723043       7.827946       0.807918       6.201088          -0.000000
          156              O      -3.668438      13.913442       9.446570      -0.657017      32.270907 0.50470592E+03  0.11951470E+05                                 7.941344                            6.864609       0.502562       2.176200                    0.998223      28.989329      75.810567       0.738752       0.350126      -1.145299       0.087132       0.009303      -0.030427       0.092759      -0.005373      -0.010303       0.011043      -0.158032       0.080593      -0.093454       0.024558       0.068896              8.684796       8.781501      -2.415837      -0.314340      10.348802       2.456870       6.924084           0.000002
          157              O       2.811456      11.137148       8.206953      -0.525542      29.239246 0.47995199E+03  0.11181848E+05                                 7.521683                            6.826703       0.701180       2.293002                    0.998906      26.470817      67.838497       0.721996       0.364129      -1.138330       0.031196       0.027886      -0.007925       0.042586       0.056232      -0.019325       0.008893      -0.000868      -0.083131      -0.056468      -0.014183       0.070650              8.102233      10.638922       2.694446      -0.981736       8.036512      -0.371532       5.631266          -0.000002
          158              O       1.714718       9.100732       7.278814      -0.529170      27.280830 0.43717475E+03  0.99337283E+04                                 7.099241                            6.434550       0.998302       2.389998                    0.999384      26.155967      65.839881       0.758990       0.355151      -1.147365      -0.003038      -0.028018      -0.026237       0.038505       0.018687      -0.012105       0.065501      -0.049409       0.014373      -0.064787      -0.015205       0.079992              7.624941       6.511615      -0.194301       0.196145       8.290004       2.950794       8.073206          -0.000001
          159              O       3.100332       8.084412      14.496277      -0.680556      37.253517 0.57691902E+03  0.14121815E+05                                 8.832787                            7.392267       0.484150       2.163397                    0.998138      29.686101      78.854831       0.704464       0.355199      -1.141520      -0.022650       0.074102      -0.080870       0.112000      -0.002275       0.028949       0.077995       0.072158      -0.137331      -0.112526       0.038851       0.073675              9.993054       8.448363       0.809600       4.654077       8.382054       1.433968      13.148745          -0.000001
          160              O       1.988163       6.295094      13.833994      -0.633434      31.775854 0.49689955E+03  0.11728415E+05                                 7.868089                            6.821728       0.477647       2.169447                    0.998327      28.863588      75.518131       0.738897       0.351197      -1.143686      -0.039001       0.008207      -0.085264       0.094119      -0.004634      -0.049941       0.009645      -0.043031      -0.316021      -0.121966       0.045584       0.076382              8.445598       6.784756       0.931103       0.466095      10.937061      -2.619909       7.614976           0.000006
          161              O       4.911623      14.754872       8.664731      -0.601124      37.625279 0.60528348E+03  0.14993829E+05                                 8.972627                            7.707339       0.202286       2.109779                    0.995985      28.334505      75.695898       0.671848       0.368028      -1.131524      -0.028113      -0.020505       0.050696       0.061488      -0.010336       0.047312       0.030520      -0.121656      -0.035068      -0.089527       0.012083       0.077444              9.813343       7.999980      -0.136543      -0.602019       8.087897      -3.583208      13.352153           0.000000
          162              O      -8.326220      14.242610      10.110426      -0.721184      39.821354 0.63627591E+03  0.15964988E+05                                 9.242256                            7.786374       0.290282       2.088742                    0.998544      30.498894      82.093339       0.683167       0.357319      -1.139521      -0.097051       0.044380       0.020987       0.108761       0.006506       0.022119       0.046629      -0.049981      -0.149415      -0.072850       0.001633       0.071217             10.612505      17.370450       0.562963      -2.881964       6.472666      -0.701834       7.994399          -0.000001
          163              O       2.094008      12.879726      15.383515      -0.525144      29.187259 0.45919811E+03  0.10595051E+05                                 7.549178                            6.664880       0.633464       2.266161                    0.998192      26.664062      68.303790       0.731791       0.362757      -1.137867       0.019801      -0.021867       0.029141       0.041466      -0.019038       0.059381      -0.041719       0.014915       0.089545      -0.055911      -0.035355       0.091266              8.260444       6.422095      -1.506053       2.105865       7.437934      -2.191795      10.921304          -0.000001
          164              O       0.137313      12.949994      13.788374      -0.520305      25.113933 0.41105503E+03  0.92302730E+04                                 6.730764                            6.241031       0.522193       2.222617                    0.998929      26.552713      67.221203       0.767622       0.355340      -1.143135      -0.042526      -0.022370      -0.010888       0.049269       0.042129       0.049423       0.007813       0.074385      -0.096033      -0.059018      -0.032280       0.091298              6.951824       8.142246       1.849272       0.905885       6.882224       1.110444       5.831001           0.000005
          165              O       3.374137       3.577508      15.158559      -0.608249      29.417962 0.46907472E+03  0.10899633E+05                                 7.457076                            6.623193       0.543718       2.213088                    0.997813      27.893486      72.114985       0.751644       0.350691      -1.145534      -0.011932      -0.068509      -0.035741       0.078187      -0.038101       0.008699      -0.024371       0.108152       0.136289      -0.091996       0.030314       0.061681              7.828083       8.923034      -2.350450       0.751584       9.085956      -0.318616       5.475258           0.000003
          166              O       5.539339       3.838535      15.521949      -0.739898      49.105597 0.83608542E+03  0.22524736E+05                                10.797536                            9.121643      -0.121259       1.943057                    0.997514      32.294720      90.914119       0.609215       0.373187      -1.124010      -0.059188      -0.078375       0.009392       0.098662       0.047201       0.000666      -0.023085       0.024588       0.298398      -0.100271      -0.002703       0.102974             11.992074      10.385551       4.407550       2.211384      16.068532       2.084712       9.522138          -0.000002
          167              O       7.244841      13.460134       7.329154      -0.752114      52.063350 0.85007368E+03  0.22981226E+05                                11.225474                            9.180486      -0.112090       1.945020                    0.997317      32.386080      91.128016       0.609373       0.371797      -1.125821      -0.010661      -0.069149      -0.078563       0.105202       0.037348      -0.065269       0.030853       0.107605       0.114484      -0.103985       0.002152       0.101833             13.209863      13.650600       5.743785       1.901859      17.329090       3.058385       8.649900           0.000001
          168              O       5.506785      13.320778       5.999870      -0.591997      28.540157 0.44538932E+03  0.10227293E+05                                 7.322714                            6.468715       0.600251       2.239908                    0.997933      27.468203      70.849263       0.757108       0.352312      -1.142958      -0.027318      -0.077132      -0.002478       0.081864      -0.029642      -0.019331      -0.022992       0.129555       0.074814      -0.089929       0.025519       0.064410              7.811820       8.062735      -1.867840       1.715604       9.116254      -1.132573       6.256470           0.000004
          169              O       5.431671       6.229129       6.369552      -0.520722      29.569987 0.46331679E+03  0.10721718E+05                                 7.656581                            6.729633       0.555057       2.247232                    0.997510      26.544392      68.258752       0.722077       0.366552      -1.134090      -0.030082      -0.018605      -0.022359       0.041845       0.026283       0.037249       0.022164       0.062069      -0.082217      -0.048129      -0.024501       0.072631              8.534006      10.241806       3.028369       2.679110       8.364924       1.403556       6.995287           0.000001
          170              O       7.905084       6.286678       6.665298      -0.528616      28.937035 0.44646969E+03  0.10230620E+05                                 7.508342                            6.567094       0.645542       2.273055                    0.998387      26.500081      67.680274       0.737922       0.362231      -1.138125       0.034570      -0.012215      -0.010540       0.038149      -0.023128      -0.021610       0.017184       0.107339      -0.104504      -0.052774      -0.028376       0.081149              8.380189      12.204944      -1.746333      -2.302224       6.741356       0.428671       6.194268           0.000001
          171              O      -7.793002       5.723828      13.621624      -0.711928      39.497548 0.63199821E+03  0.15830349E+05                                 9.212626                            7.769960       0.265546       2.085037                    0.998097      30.334207      81.569872       0.682619       0.358223      -1.138844      -0.043067       0.074582      -0.068996       0.110353       0.015529       0.036286       0.018246      -0.054495      -0.151704      -0.070594       0.006779       0.063815             10.563745       9.112532      -1.131341       3.765716       6.518288      -2.010503      16.060414          -0.000003
          172              O       4.837647       5.889170      13.469031      -0.610056      37.225182 0.61231136E+03  0.15236343E+05                                 8.937149                            7.787394       0.105449       2.074730                    0.995548      28.664763      77.156621       0.662757       0.371401      -1.127125       0.016988      -0.002120      -0.064452       0.066686       0.013418      -0.005218       0.027745      -0.059721      -0.251552      -0.089199       0.010327       0.078872              9.618809      10.617866      -0.716422      -3.375436       6.229228      -0.682992      12.009333          -0.000002
          173              O       8.311822       1.122626       7.615461      -0.651590      36.386631 0.54351702E+03  0.13080691E+05                                 8.650689                            7.139399       0.608728       2.215994                    0.998524      28.778768      75.298274       0.723681       0.351675      -1.146697      -0.068460       0.024080       0.054046       0.090485       0.049939       0.061856      -0.037722      -0.012520       0.038242      -0.101630       0.038262       0.063368              9.994165      15.953458       0.856147       2.723043       7.827947       0.807918       6.201089          -0.000000
          174              O       7.419005      -0.353995       6.284604      -0.657017      32.270902 0.50470583E+03  0.11951467E+05                                 7.941342                            6.864608       0.502562       2.176200                    0.998223      28.989329      75.810563       0.738752       0.350126      -1.145299      -0.087132      -0.009303       0.030427       0.092759      -0.005373      -0.010303       0.011043      -0.158032       0.080593      -0.093454       0.024558       0.068896              8.684794       8.781499      -2.415836      -0.314340      10.348800       2.456869       6.924083           0.000002
          175              O       0.939111       2.422299       7.524221      -0.525542      29.239247 0.47995201E+03  0.11181849E+05                                 7.521683                            6.826704       0.701180       2.293002                    0.998906      26.470816      67.838496       0.721996       0.364129      -1.138330      -0.031196      -0.027886       0.007925       0.042586       0.056232      -0.019325       0.008893      -0.000868      -0.083131      -0.056468      -0.014183       0.070650              8.102234      10.638923       2.694446      -0.981736       8.036512      -0.371532       5.631266          -0.000002
          176              O       2.035849       4.458715       8.452360      -0.529170      27.280830 0.43717476E+03  0.99337286E+04                                 7.099242                            6.434550       0.998302       2.389998                    0.999384      26.155967      65.839881       0.758990       0.355151      -1.147365       0.003038       0.028018       0.026237       0.038505       0.018687      -0.012104       0.065501      -0.049409       0.014373      -0.064787      -0.015205       0.079992              7.624942       6.511615      -0.194301       0.196145       8.290004       2.950794       8.073206          -0.000001
          177              O       0.650235       5.475035       1.234897      -0.680556      37.253520 0.57691907E+03  0.14121817E+05                                 8.832788                            7.392267       0.484150       2.163397                    0.998138      29.686101      78.854833       0.704464       0.355199      -1.141520       0.022650      -0.074102       0.080870       0.112000      -0.002275       0.028949       0.077995       0.072158      -0.137331      -0.112526       0.038851       0.073675              9.993055       8.448364       0.809600       4.654078       8.382055       1.433967      13.148747          -0.000001
          178              O       1.762404       7.264353       1.897180      -0.633434      31.775852 0.49689953E+03  0.11728414E+05                                 7.868088                            6.821727       0.477647       2.169447                    0.998327      28.863590      75.518133       0.738897       0.351197      -1.143686       0.039001      -0.008207       0.085264       0.094119      -0.004634      -0.049941       0.009645      -0.043031      -0.316021      -0.121966       0.045584       0.076382              8.445597       6.784755       0.931102       0.466095      10.937060      -2.619909       7.614975           0.000006

******************************************************
Auxiliary information for the entire system
The total spin magnetic moment of the unit cell is   -0.000087
The total net atomic charge of the unit cell is   -0.000000
Accuracy of reproducing the electrostatic potential in the unit cell:
  The inner radius (bohr) =    5.0000
  The outer radius (bohr) =   12.0000
  Valid grid points have density less than (e/(bohr^3)) =    0.0001
  The number of valid grid points were=       328234
  The rms potential error without charges in kcal/mol is=      8.07706
  The rms potential error with partial charges in kcal/mol is=      1.32152
  The RRMSE value at monopole order=      0.16361
  The rms potential error with partial charges and cloud penetration in kcal/mol is=      1.32223
  The RRMSE value at monopole order with cloud penetration is=      0.16370
  The rms potential error with partial charges and atomic dipoles in kcal/mol is=      0.42476
  The RRMSE value at dipole order=      0.05259
  The rms potential error with partial charges, atomic dipoles and cloud penetration in kcal/mol is=      0.40940
  The RRMSE value at dipole order with cloud penetration=      0.05069

******************************************************
The electron densities and ab initio electrostatic potential were computed in VASP using the PBE functional and
projector augmented wave method. See the main text of the journal article for a description of computational details.
The atomic charges, dipoles, and quadrupoles were computed with the DDEC6 method as described in
(a) T. A. Manz and N. Gabaldon Limas, RSC Adv. 6 (2016) 47771-47801 DOI: 10.1039/c6ra04656h
(b) N. Gabaldon Limas and T. A. Manz, RSC Adv. 8 (2018) 2678-2707 DOI: 10.1039/c7ra11829e.
For each atom in the material, the electron cloud parameters were fit to the spherically averaged atom-in-material
electron density using radial positions for which this density was between 10^-4 and 10^-2 electrons per cubic bohr.
The polarizabilities, dispersion coefficients, and quantum Drude oscillator (QDO) parameters were fit using the MCLF method.
The magnetic structure of the system was optimized in VASP from the default ferromagnetic initial guess using spin polarization.
The atomic spin moments (ASMs) were computed on this optimized magnetic structure using the DDEC6 partition as inputs
to the method of T. A. Manz and D. S. Sholl, J. Chem. Theory Comput. 7 (2011) 4146-4164 DOI: 10.1021/ct200539n.
The RMSE and RRMSE were computed using a uniform grid with Ewald summation.
