# Supplementary material for: A collection of forcefield precursors for metal–organic frameworks
Source: RSC Adv. 2019 Nov 13;9(63):36492–507. doi: 10.1039/c9ra07327b (PMC9075174; doi:10.1039/c9ra07327b)
Supplement: RA-009-C9RA07327B-s5936 [file RA-009-C9RA07327B-s5936.xyz]

   96
jmolscript: load "" {1 1 1} spacegroup "x,y,z" unitcell [{      6.724000     0.000000     0.000000 }, {      0.000000    14.096000     0.000000 }, {      0.000000     0.000000    23.984000 }]
La     5.932652     2.902225    15.205616     1.977382
La     2.570652     4.145775    20.770384     1.977374
La     4.153348     2.902225     8.778384     1.977375
La     0.791348     4.145775     3.213616     1.977375
La     0.791348    11.193775     8.778384     1.977376
La     4.153348     9.950225     3.213616     1.977376
La     2.570652    11.193775    15.205616     1.977382
La     5.932652     9.950225    20.770384     1.977379
C      0.164738     5.512946    17.568280     0.221306
C      0.380578     6.112026    18.889798     0.154922
C      0.102205     7.427182    18.376541     0.198832
C      6.652726     6.866162    17.016648     0.161977
C      5.779950     2.868536    11.785738     0.518128
C      3.526738     1.535054    18.407720     0.221307
C      3.742578     0.935974    17.086202     0.154922
C      3.464205    13.716818    17.599459     0.198832
C      3.290726     0.181838    18.959352     0.161976
C      2.417950     4.179464     0.206262     0.518128
C      3.197262     5.512946     6.415720     0.221307
C      2.981422     6.112026     5.094202     0.154923
C      3.259795     7.427182     5.607459     0.198832
C      3.433274     6.866162     6.967352     0.161976
C      4.306050     2.868536    12.198262     0.518128
C      6.559262     1.535054     5.576280     0.221306
C      6.343422     0.935974     6.897798     0.154922
C      6.621795    13.716818     6.384541     0.198832
C      0.071274     0.181838     5.024648     0.161976
C      0.944050     4.179464    23.777738     0.518128
C      6.559262     8.583054     6.415720     0.221306
C      6.343422     7.983974     5.094202     0.154922
C      6.621795     6.668818     5.607459     0.198832
C      0.071274     7.229838     6.967352     0.161977
C      0.944050    11.227464    12.198262     0.518128
C      3.197262    12.560946     5.576280     0.221307
C      2.981422    13.160026     6.897798     0.154922
C      3.259795     0.379182     6.384541     0.198832
C      3.433274    13.914162     5.024648     0.161976
C      4.306050     9.916536    23.777738     0.518128
C      3.526738     8.583054    17.568280     0.221306
C      3.742578     7.983974    18.889798     0.154922
C      3.464205     6.668818    18.376541     0.198832
C      3.290726     7.229838    17.016648     0.161977
C      2.417950    11.227464    11.785738     0.518128
C      0.164738    12.560946    18.407720     0.221307
C      0.380578    13.160026    17.086202     0.154922
C      0.102205     0.379182    17.599459     0.198833
C      6.652726    13.914162    18.959352     0.161977
C      5.779950     9.916536     0.206262     0.518129
O      0.166755     4.350026    17.110186    -0.529613
O      0.704675     5.687736    20.033835    -0.566603
O      0.039672     8.590102    18.846627    -0.531062
O      6.422092     7.338378    15.891798    -0.433162
O      6.640622     2.902366    12.692333    -0.585805
O      6.013273     2.810742    10.546964    -0.586299
O      3.528755     2.697974    18.865814    -0.529613
O      4.066675     1.360264    15.942165    -0.566605
O      3.401672    12.553898    17.129373    -0.531063
O      3.060092    13.805622    20.084202    -0.433162
O      3.278622     4.145634    23.283667    -0.585804
O      2.651273     4.237258     1.445036    -0.586300
O      3.195245     4.350026     6.873814    -0.529612
O      2.657325     5.687736     3.950165    -0.566602
O      3.322328     8.590102     5.137373    -0.531061
O      3.663908     7.338378     8.092202    -0.433160
O      3.445378     2.902366    11.291667    -0.585804
O      4.072727     2.810742    13.437036    -0.586300
O      6.557245     2.697974     5.118186    -0.529612
O      6.019325     1.360264     8.041835    -0.566603
O      6.684328    12.553898     6.854627    -0.531062
O      0.301908    13.805622     3.899798    -0.433161
O      0.083378     4.145634     0.700333    -0.585804
O      0.710727     4.237258    22.538964    -0.586299
O      6.557245     9.745974     6.873814    -0.529611
O      6.019325     8.408264     3.950165    -0.566602
O      6.684328     5.505898     5.137373    -0.531062
O      0.301908     6.757622     8.092202    -0.433161
O      0.083378    11.193634    11.291667    -0.585805
O      0.710727    11.285258    13.437036    -0.586300
O      3.195245    11.398026     5.118186    -0.529613
O      2.657325    12.735736     8.041835    -0.566603
O      3.322328     1.542102     6.854627    -0.531062
O      3.663908     0.290378     3.899798    -0.433161
O      3.445378     9.950366     0.700333    -0.585804
O      4.072727     9.858742    22.538964    -0.586299
O      3.528755     9.745974    17.110186    -0.529613
O      4.066675     8.408264    20.033835    -0.566603
O      3.401672     5.505898    18.846627    -0.531061
O      3.060092     6.757622    15.891798    -0.433162
O      3.278622    11.193634    12.692333    -0.585805
O      2.651273    11.285258    10.546964    -0.586300
O      0.166755    11.398026    18.865814    -0.529614
O      0.704675    12.735736    15.942165    -0.566604
O      0.039672     1.542102    17.129373    -0.531063
O      6.422092     0.290378    20.084202    -0.433162
O      6.640622     9.950366    23.283667    -0.585804
O      6.013273     9.858742     1.445036    -0.586300

The following XYZ coordinates are in angstroms. Other properties are in atomic units.
The sperically averaged electron density of each atom fit to a function of the form exp(a - br)
eigen_1, eigen_2 and eigen_3 are the three eigenvalues of traceless quadrupole moment tensor
  atom number  atomic symbol              X              Y              Z     net charge C6 coefficient C8 coefficient C10 coefficient fluctuating dipole atomic polarizability isotropic forcefield polarizability              a              b squared Pearson coefficient          <r^3>          <r^4>         wp_QDO          m_QDO          q_QDO       dipole_x       dipole_y       dipole_z         dipole            Qxy            Qxz            Qyz     Q(x^2-y^2)  Q(3z^2 - R^2)        eigen_1        eigen_2        eigen_3 static polarizability      alpha(xx)      alpha(xy)      alpha(xz)      alpha(yy)      alpha(yz)      alpha(zz) atomic spin moment
            1             La       5.932652       2.902225      15.205616       1.977382     180.664825 0.48881285E+04  0.19063182E+06                                22.753329                           20.388594       1.787989       2.163722                    0.999560      99.608616     267.053990       0.492482       0.318906      -1.255785       0.003098       0.020131       0.007969       0.021872      -0.157088      -0.141549       0.074503       0.088470      -0.691183      -0.278104      -0.045407       0.323511             24.882315      19.864908       2.798717       3.634430      22.084370      -1.169139      32.697667           0.000152
            2             La       2.570652       4.145775      20.770384       1.977374     180.668132 0.48882425E+04  0.19063744E+06                                22.753648                           20.388872       1.787933       2.163704                    0.999560      99.609134     267.056478       0.492477       0.318908      -1.255784       0.003098      -0.020130      -0.007969       0.021871       0.157095       0.141548       0.074505       0.088468      -0.691175      -0.278101      -0.045415       0.323516             24.882666      19.865183      -2.798769      -3.634492      22.084688      -1.169128      32.698127           0.000147
            3             La       4.153348       2.902225       8.778384       1.977375     180.667810 0.48882304E+04  0.19063684E+06                                22.753616                           20.388842       1.787940       2.163707                    0.999560      99.609083     267.056225       0.492477       0.318907      -1.255784      -0.003096       0.020129      -0.007968       0.021869       0.157098      -0.141550      -0.074506       0.088473      -0.691164      -0.278099      -0.045420       0.323519             24.882635      19.865151      -2.798761       3.634488      22.084649       1.169131      32.698106           0.000143
            4             La       0.791348       4.145775       3.213616       1.977375     180.667527 0.48882222E+04  0.19063644E+06                                22.753586                           20.388820       1.787944       2.163708                    0.999560      99.609074     267.056107       0.492478       0.318907      -1.255784      -0.003099      -0.020132       0.007968       0.021872      -0.157090       0.141549      -0.074506       0.088465      -0.691182      -0.278104      -0.045408       0.323512             24.882595      19.865127       2.798752      -3.634480      22.084620       1.169134      32.698038           0.000151
            5             La       0.791348      11.193775       8.778384       1.977376     180.666171 0.48881763E+04  0.19063417E+06                                22.753454                           20.388707       1.787969       2.163715                    0.999560      99.608880     267.055143       0.492480       0.318907      -1.255785      -0.003097      -0.020131      -0.007968       0.021871      -0.157093      -0.141549       0.074506       0.088462      -0.691177      -0.278103      -0.045412       0.323514             24.882448      19.865011       2.798732       3.634448      22.084494      -1.169138      32.697838           0.000150
            6             La       4.153348       9.950225       3.213616       1.977376     180.667882 0.48882338E+04  0.19063701E+06                                22.753623                           20.388851       1.787933       2.163705                    0.999560      99.609086     267.056258       0.492477       0.318908      -1.255784      -0.003097       0.020128       0.007969       0.021869       0.157096       0.141550       0.074511       0.088480      -0.691166      -0.278100      -0.045420       0.323520             24.882638      19.865155      -2.798763      -3.634489      22.084666      -1.169120      32.698094           0.000146
            7             La       2.570652      11.193775      15.205616       1.977382     180.664796 0.48881280E+04  0.19063180E+06                                22.753327                           20.388594       1.787989       2.163722                    0.999560      99.608602     267.053944       0.492482       0.318906      -1.255785       0.003099      -0.020131       0.007969       0.021872       0.157092      -0.141546      -0.074503       0.088479      -0.691186      -0.278103      -0.045412       0.323514             24.882309      19.864901      -2.798717       3.634425      22.084370       1.169131      32.697658           0.000155
            8             La       5.932652       9.950225      20.770384       1.977379     180.666440 0.48881841E+04  0.19063456E+06                                22.753485                           20.388730       1.787960       2.163713                    0.999560      99.608855     267.055162       0.492479       0.318907      -1.255784       0.003096       0.020131      -0.007969       0.021871      -0.157094       0.141547      -0.074506       0.088464      -0.691170      -0.278099      -0.045414       0.323514             24.882484      19.865037       2.798742      -3.634463      22.084533       1.169123      32.697883           0.000142
            9              C       0.164738       5.512946      17.568280       0.221306      36.463401 0.38380118E+03  0.88019827E+04                                 9.765426                            6.795310      -0.084631       1.991039                    0.998681      26.493837      76.801854       0.591955       0.451173      -1.036489       0.017987      -0.130965      -0.044345       0.139434       0.004380      -0.037890      -0.057349       0.190484      -0.115712      -0.119141      -0.005886       0.125028             11.997906       6.041055       0.053168       0.919016      20.738457       4.659223       9.214207           0.000001
           10              C       0.380578       6.112026      18.889798       0.154922      33.787381 0.39634783E+03  0.91605537E+04                                 9.188568                            6.837860       0.049315       2.024308                    0.998808      27.259391      79.255901       0.599054       0.442380      -1.041894       0.023053      -0.055311       0.139450       0.151780       0.033058      -0.056098       0.031917       0.068816      -0.172098      -0.098660       0.009202       0.089457             10.419335       6.971119      -1.747171       3.192304      10.852970      -2.353021      13.433914          -0.000002
           11              C       0.102205       7.427182      18.376541       0.198832      34.219874 0.38730402E+03  0.89052758E+04                                 9.331255                            6.787607      -0.113502       1.973890                    0.999008      26.869548      78.070677       0.597170       0.446080      -1.039113       0.000463       0.136276       0.039164       0.141793       0.023436      -0.016845      -0.057745       0.143567      -0.039262      -0.103157       0.013266       0.089891             11.077377       6.450293      -1.940229       0.254473      18.432199       3.180462       8.349639           0.000000
           12              C       6.652726       6.866162      17.016648       0.161977      32.350994 0.41530359E+03  0.97061463E+04                                 8.970495                            7.041140      -0.085431       1.980117                    0.998036      27.446228      80.102103       0.585428       0.447663      -1.039371      -0.005528       0.044021      -0.087092       0.097742       0.020716      -0.038320       0.034478       0.123399      -0.342319      -0.131323       0.004637       0.126686              9.781527       6.242126      -1.222739       1.886830      10.544389      -2.372932      12.558066           0.000002
           13              C       5.779950       2.868536      11.785738       0.518128      24.632788 0.27171091E+03  0.57140174E+04                                 7.618930                            5.761831       0.009607       2.046932                    0.999266      22.946060      63.629443       0.635662       0.458190      -1.032831       0.150865      -0.001311      -0.042738       0.156807       0.001740      -0.013872      -0.005521      -0.236326      -0.315396      -0.109594      -0.061262       0.170857              8.722827       9.303018       0.055261       0.299271       4.064841       0.335035      12.800623          -0.000001
           14              C       3.526738       1.535054      18.407720       0.221307      36.463408 0.38380111E+03  0.88019826E+04                                 9.765435                            6.795313      -0.084636       1.991037                    0.998681      26.493849      76.801956       0.591954       0.451174      -1.036489       0.017987       0.130965       0.044346       0.139434      -0.004381       0.037891      -0.057349       0.190485      -0.115714      -0.119142      -0.005887       0.125029             11.997918       6.041060      -0.053168      -0.919017      20.738478       4.659228       9.214217           0.000000
           15              C       3.742578       0.935974      17.086202       0.154922      33.787374 0.39634771E+03  0.91605502E+04                                 9.188567                            6.837859       0.049315       2.024308                    0.998808      27.259390      79.255901       0.599054       0.442380      -1.041894       0.023052       0.055310      -0.139450       0.151780      -0.033059       0.056098       0.031917       0.068817      -0.172098      -0.098660       0.009202       0.089458             10.419334       6.971118       1.747168      -3.192305      10.852963      -2.353017      13.433920          -0.000004
           16              C       3.464205      13.716818      17.599459       0.198832      34.219865 0.38730398E+03  0.89052744E+04                                 9.331251                            6.787606      -0.113501       1.973891                    0.999008      26.869543      78.070649       0.597170       0.446080      -1.039113       0.000464      -0.136277      -0.039164       0.141793      -0.023436       0.016845      -0.057745       0.143567      -0.039262      -0.103156       0.013265       0.089891             11.077372       6.450291       1.940227      -0.254473      18.432186       3.180462       8.349640           0.000000
           17              C       3.290726       0.181838      18.959352       0.161976      32.350980 0.41530334E+03  0.97061414E+04                                 8.970499                            7.041142      -0.085433       1.980117                    0.998036      27.446244      80.102220       0.585427       0.447664      -1.039371      -0.005528      -0.044021       0.087092       0.097742      -0.020717       0.038319       0.034477       0.123399      -0.342321      -0.131323       0.004637       0.126686              9.781532       6.242129       1.222740      -1.886831      10.544398      -2.372935      12.558069           0.000001
           18              C       2.417950       4.179464       0.206262       0.518128      24.632778 0.27171075E+03  0.57140140E+04                                 7.618932                            5.761832       0.009605       2.046931                    0.999266      22.946057      63.629461       0.635662       0.458190      -1.032831       0.150865       0.001311       0.042738       0.156807      -0.001740       0.013872      -0.005521      -0.236326      -0.315396      -0.109594      -0.061263       0.170857              8.722829       9.303020      -0.055261      -0.299270       4.064842       0.335035      12.800626          -0.000002
           19              C       3.197262       5.512946       6.415720       0.221307      36.463422 0.38380123E+03  0.88019868E+04                                 9.765439                            6.795316      -0.084639       1.991037                    0.998681      26.493858      76.802004       0.591953       0.451174      -1.036488      -0.017987      -0.130965       0.044346       0.139434      -0.004381      -0.037891       0.057350       0.190484      -0.115714      -0.119142      -0.005887       0.125029             11.997925       6.041063      -0.053169       0.919017      20.738493      -4.659233       9.214220           0.000001
           20              C       2.981422       6.112026       5.094202       0.154923      33.787358 0.39634754E+03  0.91605446E+04                                 9.188564                            6.837857       0.049318       2.024309                    0.998808      27.259372      79.255821       0.599054       0.442380      -1.041894      -0.023052      -0.055310      -0.139450       0.151779      -0.033059      -0.056097      -0.031917       0.068816      -0.172099      -0.098660       0.009202       0.089458             10.419329       6.971115       1.747167       3.192303      10.852961       2.353013      13.433910          -0.000001
           21              C       3.259795       7.427182       5.607459       0.198832      34.219857 0.38730378E+03  0.89052675E+04                                 9.331248                            6.787603      -0.113497       1.973892                    0.999008      26.869526      78.070561       0.597171       0.446080      -1.039113      -0.000464       0.136276      -0.039165       0.141793      -0.023436      -0.016846       0.057745       0.143566      -0.039259      -0.103157       0.013266       0.089891             11.077371       6.450288       1.940226       0.254472      18.432190      -3.180466       8.349634           0.000001
           22              C       3.433274       6.866162       6.967352       0.161976      32.350999 0.41530368E+03  0.97061498E+04                                 8.970499                            7.041142      -0.085430       1.980117                    0.998036      27.446238      80.102164       0.585428       0.447664      -1.039371       0.005527       0.044021       0.087093       0.097742      -0.020717      -0.038319      -0.034477       0.123398      -0.342322      -0.131323       0.004638       0.126686              9.781532       6.242128       1.222740       1.886830      10.544402       2.372933      12.558066           0.000002
           23              C       4.306050       2.868536      12.198262       0.518128      24.632782 0.27171079E+03  0.57140146E+04                                 7.618930                            5.761831       0.009606       2.046932                    0.999266      22.946059      63.629450       0.635662       0.458190      -1.032831      -0.150865      -0.001311       0.042738       0.156807      -0.001740      -0.013872       0.005521      -0.236326      -0.315396      -0.109594      -0.061262       0.170857              8.722828       9.303015      -0.055261       0.299269       4.064842      -0.335036      12.800628          -0.000002
           24              C       6.559262       1.535054       5.576280       0.221306      36.463390 0.38380103E+03  0.88019792E+04                                 9.765427                            6.795310      -0.084631       1.991039                    0.998681      26.493837      76.801877       0.591954       0.451174      -1.036489      -0.017987       0.130965      -0.044346       0.139434       0.004381       0.037891       0.057349       0.190485      -0.115713      -0.119142      -0.005887       0.125028             11.997907       6.041056       0.053168      -0.919016      20.738458      -4.659220       9.214207           0.000002
           25              C       6.343422       0.935974       6.897798       0.154922      33.787376 0.39634781E+03  0.91605525E+04                                 9.188566                            6.837858       0.049318       2.024309                    0.998808      27.259384      79.255859       0.599054       0.442380      -1.041894      -0.023052       0.055310       0.139450       0.151779       0.033058       0.056097      -0.031917       0.068816      -0.172098      -0.098660       0.009203       0.089457             10.419331       6.971117      -1.747169      -3.192304      10.852962       2.353019      13.433914          -0.000003
           26              C       6.621795      13.716818       6.384541       0.198832      34.219853 0.38730387E+03  0.89052707E+04                                 9.331248                            6.787605      -0.113499       1.973891                    0.999008      26.869535      78.070609       0.597170       0.446080      -1.039113      -0.000464      -0.136277       0.039164       0.141793       0.023436       0.016846       0.057745       0.143567      -0.039259      -0.103156       0.013266       0.089891             11.077367       6.450289      -1.940227      -0.254473      18.432177      -3.180460       8.349636           0.000001
           27              C       0.071274       0.181838       5.024648       0.161976      32.350959 0.41530307E+03  0.97061320E+04                                 8.970491                            7.041136      -0.085427       1.980118                    0.998036      27.446225      80.102113       0.585428       0.447663      -1.039371       0.005527      -0.044021      -0.087092       0.097742       0.020717       0.038319      -0.034478       0.123399      -0.342320      -0.131323       0.004637       0.126686              9.781522       6.242124      -1.222739      -1.886829      10.544385       2.372932      12.558056           0.000001
           28              C       0.944050       4.179464      23.777738       0.518128      24.632776 0.27171072E+03  0.57140131E+04                                 7.618931                            5.761831       0.009606       2.046932                    0.999266      22.946056      63.629456       0.635662       0.458190      -1.032831      -0.150865       0.001311      -0.042738       0.156807       0.001740       0.013872       0.005521      -0.236325      -0.315396      -0.109594      -0.061262       0.170856              8.722828       9.303019       0.055261      -0.299271       4.064842      -0.335036      12.800624          -0.000002
           29              C       6.559262       8.583054       6.415720       0.221306      36.463385 0.38380099E+03  0.88019772E+04                                 9.765424                            6.795308      -0.084630       1.991039                    0.998681      26.493829      76.801824       0.591955       0.451173      -1.036489      -0.017988       0.130965       0.044346       0.139434       0.004381      -0.037890      -0.057350       0.190485      -0.115713      -0.119142      -0.005887       0.125028             11.997903       6.041054       0.053167       0.919015      20.738453       4.659220       9.214202           0.000002
           30              C       6.343422       7.983974       5.094202       0.154922      33.787367 0.39634773E+03  0.91605492E+04                                 9.188561                            6.837856       0.049321       2.024310                    0.998808      27.259374      79.255799       0.599054       0.442379      -1.041894      -0.023052       0.055311      -0.139450       0.151780       0.033057      -0.056098       0.031917       0.068816      -0.172097      -0.098660       0.009203       0.089457             10.419325       6.971113      -1.747169       3.192301      10.852960      -2.353018      13.433902          -0.000003
           31              C       6.621795       6.668818       5.607459       0.198832      34.219866 0.38730401E+03  0.89052746E+04                                 9.331250                            6.787605      -0.113497       1.973892                    0.999008      26.869540      78.070623       0.597170       0.446080      -1.039113      -0.000463      -0.136276      -0.039165       0.141793       0.023436      -0.016845      -0.057745       0.143567      -0.039260      -0.103157       0.013266       0.089891             11.077370       6.450291      -1.940227       0.254472      18.432185       3.180462       8.349635           0.000001
           32              C       0.071274       7.229838       6.967352       0.161977      32.350969 0.41530325E+03  0.97061358E+04                                 8.970488                            7.041135      -0.085426       1.980119                    0.998036      27.446214      80.102035       0.585428       0.447663      -1.039371       0.005528      -0.044021       0.087093       0.097742       0.020716      -0.038320       0.034478       0.123398      -0.342319      -0.131323       0.004638       0.126685              9.781519       6.242121      -1.222738       1.886828      10.544382      -2.372930      12.558053           0.000002
           33              C       0.944050      11.227464      12.198262       0.518128      24.632781 0.27171084E+03  0.57140155E+04                                 7.618928                            5.761830       0.009605       2.046931                    0.999266      22.946055      63.629421       0.635662       0.458190      -1.032831      -0.150865       0.001311       0.042738       0.156807       0.001740      -0.013872      -0.005521      -0.236326      -0.315396      -0.109594      -0.061262       0.170857              8.722825       9.303015       0.055261       0.299270       4.064841       0.335036      12.800619          -0.000001
           34              C       3.197262      12.560946       5.576280       0.221307      36.463450 0.38380154E+03  0.88019961E+04                                 9.765445                            6.795319      -0.084641       1.991035                    0.998681      26.493873      76.802070       0.591953       0.451174      -1.036488      -0.017988      -0.130965      -0.044345       0.139434      -0.004381       0.037891      -0.057350       0.190485      -0.115715      -0.119142      -0.005887       0.125029             11.997933       6.041066      -0.053167      -0.919018      20.738509       4.659232       9.214224           0.000002
           35              C       2.981422      13.160026       6.897798       0.154922      33.787365 0.39634761E+03  0.91605463E+04                                 9.188563                            6.837856       0.049318       2.024309                    0.998808      27.259375      79.255822       0.599054       0.442379      -1.041894      -0.023052      -0.055310       0.139450       0.151780      -0.033058       0.056098       0.031917       0.068816      -0.172098      -0.098660       0.009202       0.089457             10.419329       6.971115       1.747167      -3.192303      10.852959      -2.353014      13.433913          -0.000003
           36              C       3.259795       0.379182       6.384541       0.198832      34.219849 0.38730367E+03  0.89052649E+04                                 9.331248                            6.787603      -0.113498       1.973892                    0.999008      26.869529      78.070588       0.597171       0.446080      -1.039113      -0.000464       0.136276       0.039164       0.141793      -0.023436       0.016846      -0.057745       0.143566      -0.039260      -0.103157       0.013266       0.089891             11.077370       6.450288       1.940226      -0.254472      18.432183       3.180467       8.349639          -0.000000
           37              C       3.433274      13.914162       5.024648       0.161976      32.351000 0.41530359E+03  0.97061499E+04                                 8.970505                            7.041145      -0.085436       1.980115                    0.998035      27.446265      80.102324       0.585427       0.447664      -1.039370       0.005527       0.044022      -0.087092       0.097742      -0.020716       0.038319       0.034477       0.123399      -0.342322      -0.131323       0.004637       0.126686              9.781539       6.242133       1.222742      -1.886832      10.544410      -2.372936      12.558076           0.000001
           38              C       4.306050       9.916536      23.777738       0.518128      24.632777 0.27171076E+03  0.57140139E+04                                 7.618930                            5.761831       0.009607       2.046932                    0.999266      22.946058      63.629452       0.635662       0.458190      -1.032831      -0.150865      -0.001311      -0.042738       0.156807      -0.001740       0.013872      -0.005521      -0.236326      -0.315396      -0.109594      -0.061262       0.170856              8.722826       9.303017      -0.055261      -0.299271       4.064841       0.335036      12.800621          -0.000002
           39              C       3.526738       8.583054      17.568280       0.221306      36.463416 0.38380136E+03  0.88019885E+04                                 9.765432                            6.795313      -0.084635       1.991037                    0.998681      26.493849      76.801922       0.591954       0.451174      -1.036489       0.017987       0.130965      -0.044346       0.139434      -0.004380      -0.037891       0.057349       0.190485      -0.115712      -0.119142      -0.005886       0.125028             11.997913       6.041059      -0.053168       0.919016      20.738470      -4.659226       9.214211           0.000001
           40              C       3.742578       7.983974      18.889798       0.154922      33.787367 0.39634776E+03  0.91605509E+04                                 9.188564                            6.837858       0.049318       2.024309                    0.998808      27.259382      79.255851       0.599054       0.442380      -1.041894       0.023052       0.055310       0.139450       0.151780      -0.033059      -0.056097      -0.031917       0.068815      -0.172098      -0.098660       0.009203       0.089457             10.419328       6.971116       1.747168       3.192302      10.852961       2.353016      13.433907          -0.000003
           41              C       3.464205       6.668818      18.376541       0.198832      34.219855 0.38730383E+03  0.89052690E+04                                 9.331248                            6.787603      -0.113495       1.973892                    0.999008      26.869529      78.070575       0.597171       0.446080      -1.039113       0.000464      -0.136276       0.039165       0.141793      -0.023436      -0.016845       0.057745       0.143567      -0.039260      -0.103157       0.013266       0.089891             11.077368       6.450289       1.940227       0.254471      18.432183      -3.180463       8.349633           0.000000
           42              C       3.290726       7.229838      17.016648       0.161977      32.350983 0.41530347E+03  0.97061423E+04                                 8.970493                            7.041138      -0.085428       1.980118                    0.998036      27.446220      80.102067       0.585428       0.447663      -1.039371      -0.005528      -0.044021      -0.087092       0.097742      -0.020718      -0.038319      -0.034478       0.123397      -0.342319      -0.131323       0.004638       0.126685              9.781524       6.242124       1.222739       1.886829      10.544388       2.372932      12.558060          -0.000000
           43              C       2.417950      11.227464      11.785738       0.518128      24.632779 0.27171082E+03  0.57140153E+04                                 7.618929                            5.761831       0.009604       2.046931                    0.999266      22.946055      63.629432       0.635662       0.458190      -1.032831       0.150865       0.001311      -0.042738       0.156807      -0.001740      -0.013872       0.005521      -0.236326      -0.315397      -0.109594      -0.061262       0.170857              8.722826       9.303016      -0.055261       0.299271       4.064841      -0.335035      12.800621          -0.000001
           44              C       0.164738      12.560946      18.407720       0.221307      36.463417 0.38380121E+03  0.88019854E+04                                 9.765436                            6.795314      -0.084638       1.991037                    0.998681      26.493855      76.801975       0.591954       0.451174      -1.036489       0.017987      -0.130965       0.044345       0.139434       0.004381       0.037891       0.057350       0.190485      -0.115714      -0.119142      -0.005887       0.125029             11.997920       6.041061       0.053167      -0.919017      20.738483      -4.659227       9.214215           0.000001
           45              C       0.380578      13.160026      17.086202       0.154922      33.787384 0.39634790E+03  0.91605550E+04                                 9.188566                            6.837858       0.049317       2.024308                    0.998808      27.259392      79.255886       0.599054       0.442379      -1.041894       0.023052      -0.055311      -0.139450       0.151780       0.033059       0.056098      -0.031917       0.068816      -0.172098      -0.098660       0.009202       0.089457             10.419332       6.971117      -1.747168      -3.192303      10.852962       2.353015      13.433916          -0.000003
           46              C       0.102205       0.379182      17.599459       0.198833      34.219845 0.38730371E+03  0.89052672E+04                                 9.331250                            6.787606      -0.113501       1.973891                    0.999008      26.869536      78.070640       0.597170       0.446080      -1.039113       0.000464       0.136277      -0.039164       0.141793       0.023436       0.016846       0.057745       0.143567      -0.039262      -0.103157       0.013265       0.089891             11.077371       6.450291      -1.940227      -0.254472      18.432183      -3.180463       8.349639           0.000000
           47              C       6.652726      13.914162      18.959352       0.161977      32.350968 0.41530312E+03  0.97061350E+04                                 8.970497                            7.041139      -0.085433       1.980117                    0.998036      27.446236      80.102188       0.585427       0.447664      -1.039371      -0.005528       0.044021       0.087092       0.097742       0.020717       0.038319      -0.034478       0.123400      -0.342320      -0.131323       0.004637       0.126686              9.781529       6.242127      -1.222740      -1.886830      10.544396       2.372934      12.558064           0.000001
           48              C       5.779950       9.916536       0.206262       0.518129      24.632776 0.27171075E+03  0.57140137E+04                                 7.618929                            5.761831       0.009607       2.046932                    0.999266      22.946057      63.629447       0.635662       0.458190      -1.032831       0.150865      -0.001311       0.042738       0.156807       0.001740       0.013872       0.005521      -0.236325      -0.315396      -0.109594      -0.061262       0.170856              8.722825       9.303018       0.055261      -0.299273       4.064841      -0.335035      12.800617          -0.000002
           49              O       0.166755       4.350026      17.110186      -0.529613      44.233946 0.55829887E+03  0.13549817E+05                                 9.990700                            7.353896       0.638304       2.244198                    0.998242      27.966148      73.887888       0.694768       0.363245      -1.135530       0.043207       0.106172       0.115844       0.162970       0.009046      -0.028706       0.046920      -0.013707      -0.247922      -0.104259       0.040995       0.063264             12.397329       6.916185       1.161609       0.711688      22.076505       5.846119       8.199298          -0.000033
           50              O       0.704675       5.687736      20.033835      -0.566603      41.448139 0.61451525E+03  0.15331382E+05                                 9.591350                            7.802745       0.329383       2.124673                    0.997718      29.299486      79.415495       0.660791       0.371530      -1.125083      -0.100234       0.070983      -0.119821       0.171589      -0.004451       0.006415      -0.071530       0.083138       0.141916      -0.099977       0.017013       0.082964             10.574031       8.562094      -1.953407       3.197323       8.391420      -4.428011      14.768579          -0.000025
           51              O       0.039672       8.590102      18.846627      -0.531062      43.511833 0.61209937E+03  0.15225039E+05                                 9.931505                            7.780149       0.309484       2.135632                    0.996853      28.425482      76.420146       0.664025       0.370839      -1.127901       0.026851      -0.108839      -0.133150       0.174057       0.010821      -0.026891       0.038159      -0.022270      -0.220624      -0.091630       0.032416       0.059214             11.642198       8.012468      -1.489352      -0.889419      19.361536       4.423003       7.552590          -0.000020
           52              O       6.422092       7.338378      15.891798      -0.433162      30.643545 0.48057951E+03  0.11305227E+05                                 7.838027                            6.913200       0.364357       2.152420                    0.998201      27.628012      73.351287       0.698181       0.372927      -1.121036       0.013094      -0.027709       0.100026       0.104615      -0.010652       0.005284      -0.084782       0.235034       0.128016      -0.172528       0.072814       0.099713              8.087734       6.590349      -0.640623       1.224492       6.724460      -2.762404      10.948392          -0.000019
           53              O       6.640622       2.902366      12.692333      -0.585805      32.092914 0.47164811E+03  0.10952426E+05                                 7.872230                            6.617420       0.776790       2.283040                    0.999247      27.692559      71.104965       0.757571       0.348169      -1.149908       0.036386       0.004530      -0.128305       0.133441       0.007136       0.056991      -0.002674      -0.107247       0.029147      -0.091201       0.041837       0.049364              8.642157       9.239052       0.184796       3.507585       4.854043       0.208229      11.833377          -0.000025
           54              O       6.013273       2.810742      10.546964      -0.586299      38.750796 0.54737196E+03  0.13218012E+05                                 9.099772                            7.248797       0.422623       2.165126                    0.998317      28.382083      74.777744       0.704599       0.359982      -1.138191       0.087132      -0.015792       0.075909       0.116634       0.000211       0.015792       0.011840      -0.168516       0.143595      -0.109778       0.041893       0.067885             10.541849       7.248639      -0.138494      -1.201447       5.637929       0.901091      18.738978          -0.000028
           55              O       3.528755       2.697974      18.865814      -0.529613      44.234217 0.55830259E+03  0.13549932E+05                                 9.990750                            7.353928       0.638286       2.244192                    0.998242      27.966196      73.888139       0.694766       0.363246      -1.135529       0.043206      -0.106172      -0.115844       0.162970      -0.009047       0.028705       0.046919      -0.013708      -0.247927      -0.104260       0.040995       0.063265             12.397396       6.916217      -1.161619      -0.711694      22.076632       5.846159       8.199340          -0.000033
           56              O       4.066675       1.360264      15.942165      -0.566605      41.448217 0.61451666E+03  0.15331427E+05                                 9.591363                            7.802755       0.329381       2.124672                    0.997718      29.299519      79.415616       0.660790       0.371530      -1.125083      -0.100234      -0.070983       0.119822       0.171589       0.004451      -0.006415      -0.071531       0.083137       0.141914      -0.099977       0.017013       0.082964             10.574047       8.562105       1.953408      -3.197329       8.391425      -4.428015      14.768610          -0.000029
           57              O       3.401672      12.553898      17.129373      -0.531063      43.511764 0.61209840E+03  0.15225008E+05                                 9.931493                            7.780142       0.309489       2.135633                    0.996853      28.425466      76.420071       0.664026       0.370839      -1.127901       0.026851       0.108839       0.133150       0.174058      -0.010821       0.026891       0.038159      -0.022271      -0.220624      -0.091630       0.032416       0.059214             11.642181       8.012459       1.489348       0.889418      19.361499       4.422998       7.552584          -0.000023
           58              O       3.060092      13.805622      20.084202      -0.433162      30.643790 0.48058454E+03  0.11305378E+05                                 7.838082                            6.913248       0.364346       2.152416                    0.998201      27.628069      73.351617       0.698176       0.372929      -1.121034       0.013094       0.027708      -0.100026       0.104615       0.010651      -0.005285      -0.084783       0.235035       0.128015      -0.172529       0.072815       0.099714              8.087791       6.590398       0.640629      -1.224502       6.724509      -2.762428      10.948466          -0.000018
           59              O       3.278622       4.145634      23.283667      -0.585804      32.093018 0.47164995E+03  0.10952481E+05                                 7.872254                            6.617439       0.776784       2.283039                    0.999247      27.692562      71.105047       0.757569       0.348170      -1.149907       0.036386      -0.004530       0.128304       0.133440      -0.007136      -0.056991      -0.002674      -0.107246       0.029147      -0.091200       0.041837       0.049364              8.642184       9.239080      -0.184797      -3.507596       4.854055       0.208231      11.833417          -0.000026
           60              O       2.651273       4.237258       1.445036      -0.586300      38.750847 0.54737276E+03  0.13218036E+05                                 9.099780                            7.248802       0.422618       2.165124                    0.998317      28.382101      74.777804       0.704599       0.359982      -1.138191       0.087132       0.015791      -0.075909       0.116634      -0.000211      -0.015791       0.011840      -0.168515       0.143595      -0.109777       0.041892       0.067885             10.541857       7.248644       0.138494       1.201447       5.637933       0.901092      18.738995          -0.000029
           61              O       3.195245       4.350026       6.873814      -0.529612      44.234297 0.55830372E+03  0.13549968E+05                                 9.990764                            7.353937       0.638280       2.244189                    0.998242      27.966216      73.888232       0.694765       0.363246      -1.135528      -0.043206       0.106172      -0.115845       0.162970      -0.009046      -0.028705      -0.046919      -0.013708      -0.247929      -0.104260       0.040995       0.063265             12.397416       6.916227      -1.161622       0.711696      22.076669      -5.846168       8.199352          -0.000027
           62              O       2.657325       5.687736       3.950165      -0.566602      41.448009 0.61451295E+03  0.15331309E+05                                 9.591328                            7.802729       0.329385       2.124674                    0.997718      29.299440      79.415314       0.660792       0.371530      -1.125083       0.100234       0.070983       0.119821       0.171588       0.004451       0.006415       0.071530       0.083137       0.141917      -0.099976       0.017013       0.082963             10.574007       8.562074       1.953399       3.197315       8.391396       4.427995      14.768549          -0.000024
           63              O       3.322328       8.590102       5.137373      -0.531061      43.511679 0.61209666E+03  0.15224952E+05                                 9.931478                            7.780128       0.309493       2.135635                    0.996853      28.425433      76.419933       0.664027       0.370838      -1.127901      -0.026851      -0.108839       0.133150       0.174057      -0.010822      -0.026892      -0.038158      -0.022272      -0.220621      -0.091629       0.032415       0.059214             11.642166       8.012445       1.489346      -0.889416      19.361481      -4.422993       7.552573          -0.000019
           64              O       3.663908       7.338378       8.092202      -0.433160      30.643581 0.48058030E+03  0.11305252E+05                                 7.838038                            6.913210       0.364354       2.152420                    0.998201      27.628004      73.351311       0.698179       0.372928      -1.121035      -0.013094      -0.027708      -0.100026       0.104615       0.010650       0.005285       0.084783       0.235032       0.128014      -0.172527       0.072815       0.099713              8.087746       6.590359       0.640624       1.224494       6.724473       2.762410      10.948404          -0.000016
           65              O       3.445378       2.902366      11.291667      -0.585804      32.093052 0.47165057E+03  0.10952500E+05                                 7.872261                            6.617444       0.776781       2.283038                    0.999247      27.692576      71.105106       0.757568       0.348170      -1.149907      -0.036385       0.004530       0.128304       0.133441      -0.007136       0.056991       0.002675      -0.107246       0.029149      -0.091200       0.041837       0.049363              8.642193       9.239087      -0.184797       3.507599       4.854059      -0.208231      11.833432          -0.000025
           66              O       4.072727       2.810742      13.437036      -0.586300      38.750772 0.54737139E+03  0.13217993E+05                                 9.099766                            7.248791       0.422623       2.165126                    0.998317      28.382087      74.777725       0.704599       0.359982      -1.138191      -0.087133      -0.015792      -0.075909       0.116635      -0.000212       0.015790      -0.011840      -0.168514       0.143596      -0.109777       0.041893       0.067884             10.541843       7.248631       0.138494      -1.201446       5.637926      -0.901093      18.738973          -0.000028
           67              O       6.557245       2.697974       5.118186      -0.529612      44.234082 0.55830078E+03  0.13549876E+05                                 9.990725                            7.353913       0.638294       2.244194                    0.998242      27.966166      73.888002       0.694767       0.363245      -1.135529      -0.043206      -0.106172       0.115844       0.162970       0.009046       0.028705      -0.046919      -0.013707      -0.247925      -0.104259       0.040995       0.063264             12.397362       6.916202       1.161615      -0.711691      22.076567      -5.846137       8.199318          -0.000035
           68              O       6.019325       1.360264       8.041835      -0.566603      41.448050 0.61451364E+03  0.15331331E+05                                 9.591335                            7.802734       0.329386       2.124674                    0.997718      29.299458      79.415378       0.660791       0.371530      -1.125083       0.100234      -0.070983      -0.119821       0.171588      -0.004451      -0.006416       0.071529       0.083137       0.141917      -0.099976       0.017012       0.082963             10.574014       8.562080      -1.953402      -3.197317       8.391403       4.428001      14.768559          -0.000025
           69              O       6.684328      12.553898       6.854627      -0.531062      43.511755 0.61209827E+03  0.15225004E+05                                 9.931490                            7.780140       0.309490       2.135634                    0.996853      28.425465      76.420061       0.664026       0.370839      -1.127901      -0.026851       0.108840      -0.133150       0.174058       0.010822       0.026892      -0.038158      -0.022271      -0.220622      -0.091629       0.032416       0.059213             11.642177       8.012457      -1.489348       0.889418      19.361490      -4.422997       7.552582          -0.000019
           70              O       0.301908      13.805622       3.899798      -0.433161      30.643733 0.48058342E+03  0.11305345E+05                                 7.838072                            6.913240       0.364350       2.152418                    0.998201      27.628040      73.351514       0.698177       0.372929      -1.121034      -0.013094       0.027709       0.100025       0.104615      -0.010650      -0.005285       0.084781       0.235034       0.128017      -0.172527       0.072814       0.099713              8.087781       6.590391      -0.640628      -1.224500       6.724500       2.762423      10.948451          -0.000017
           71              O       0.083378       4.145634       0.700333      -0.585804      32.093022 0.47165001E+03  0.10952483E+05                                 7.872253                            6.617438       0.776783       2.283038                    0.999247      27.692572      71.105068       0.757569       0.348170      -1.149907      -0.036386      -0.004530      -0.128305       0.133441       0.007136      -0.056991       0.002674      -0.107246       0.029147      -0.091200       0.041837       0.049364              8.642183       9.239079       0.184797      -3.507596       4.854055      -0.208231      11.833416          -0.000025
           72              O       0.710727       4.237258      22.538964      -0.586299      38.750855 0.54737284E+03  0.13218039E+05                                 9.099785                            7.248806       0.422618       2.165125                    0.998317      28.382086      74.777784       0.704598       0.359982      -1.138191      -0.087132       0.015791       0.075908       0.116634       0.000211      -0.015791      -0.011840      -0.168515       0.143596      -0.109777       0.041893       0.067885             10.541864       7.248648      -0.138494       1.201447       5.637936      -0.901093      18.739007          -0.000029
           73              O       6.557245       9.745974       6.873814      -0.529611      44.233978 0.55829931E+03  0.13549831E+05                                 9.990708                            7.353901       0.638297       2.244196                    0.998242      27.966146      73.887908       0.694768       0.363245      -1.135529      -0.043206      -0.106172      -0.115844       0.162970       0.009046      -0.028705       0.046919      -0.013707      -0.247925      -0.104259       0.040995       0.063264             12.397339       6.916190       1.161610       0.711688      22.076523       5.846123       8.199303          -0.000032
           74              O       6.019325       8.408264       3.950165      -0.566602      41.447952 0.61451191E+03  0.15331276E+05                                 9.591316                            7.802720       0.329391       2.124676                    0.997718      29.299428      79.415245       0.660792       0.371529      -1.125083       0.100234      -0.070983       0.119820       0.171588      -0.004452       0.006415      -0.071530       0.083137       0.141918      -0.099976       0.017012       0.082963             10.573993       8.562063      -1.953398       3.197309       8.391390      -4.427991      14.768525          -0.000025
           75              O       6.684328       5.505898       5.137373      -0.531062      43.511769 0.61209839E+03  0.15225008E+05                                 9.931494                            7.780142       0.309486       2.135632                    0.996853      28.425462      76.420069       0.664025       0.370839      -1.127901      -0.026851       0.108839       0.133150       0.174057       0.010821      -0.026892       0.038158      -0.022271      -0.220622      -0.091629       0.032416       0.059214             11.642183       8.012461      -1.489349      -0.889419      19.361503       4.422999       7.552585          -0.000019
           76              O       0.301908       6.757622       8.092202      -0.433161      30.643553 0.48057975E+03  0.11305235E+05                                 7.838033                            6.913206       0.364358       2.152421                    0.998201      27.627994      73.351266       0.698180       0.372928      -1.121035      -0.013094       0.027709      -0.100025       0.104615      -0.010651       0.005284      -0.084780       0.235033       0.128019      -0.172527       0.072814       0.099712              8.087740       6.590356      -0.640624       1.224493       6.724466      -2.762406      10.948397          -0.000015
           77              O       0.083378      11.193634      11.291667      -0.585805      32.092962 0.47164904E+03  0.10952454E+05                                 7.872241                            6.617429       0.776782       2.283038                    0.999247      27.692567      71.105023       0.757570       0.348170      -1.149907      -0.036385      -0.004530       0.128304       0.133440       0.007136       0.056991      -0.002674      -0.107247       0.029148      -0.091200       0.041837       0.049364              8.642169       9.239064       0.184796       3.507589       4.854049       0.208230      11.833393          -0.000026
           78              O       0.710727      11.285258      13.437036      -0.586300      38.750668 0.54736983E+03  0.13217946E+05                                 9.099747                            7.248779       0.422628       2.165128                    0.998317      28.382061      74.777612       0.704600       0.359981      -1.138192      -0.087132       0.015791      -0.075909       0.116634       0.000212       0.015790       0.011840      -0.168514       0.143597      -0.109777       0.041893       0.067884             10.541818       7.248617      -0.138493      -1.201445       5.637916       0.901089      18.738920          -0.000028
           79              O       3.195245      11.398026       5.118186      -0.529613      44.234318 0.55830399E+03  0.13549976E+05                                 9.990768                            7.353939       0.638280       2.244189                    0.998242      27.966221      73.888251       0.694765       0.363246      -1.135528      -0.043206       0.106171       0.115845       0.162970      -0.009047       0.028705       0.046920      -0.013708      -0.247929      -0.104261       0.040996       0.063265             12.397421       6.916229      -1.161622      -0.711695      22.076681       5.846170       8.199353          -0.000029
           80              O       2.657325      12.735736       8.041835      -0.566603      41.448005 0.61451286E+03  0.15331306E+05                                 9.591327                            7.802728       0.329388       2.124675                    0.997718      29.299445      79.415318       0.660792       0.371529      -1.125083       0.100234       0.070983      -0.119821       0.171588       0.004451      -0.006415      -0.071530       0.083138       0.141916      -0.099976       0.017013       0.082963             10.574005       8.562072       1.953398      -3.197314       8.391394      -4.427994      14.768549          -0.000025
           81              O       3.322328       1.542102       6.854627      -0.531062      43.511775 0.61209834E+03  0.15225006E+05                                 9.931496                            7.780142       0.309486       2.135633                    0.996853      28.425458      76.420054       0.664025       0.370839      -1.127901      -0.026851      -0.108839      -0.133151       0.174057      -0.010821       0.026892       0.038158      -0.022272      -0.220622      -0.091629       0.032416       0.059214             11.642188       8.012460       1.489349       0.889419      19.361513       4.423005       7.552589          -0.000021
           82              O       3.663908       0.290378       3.899798      -0.433161      30.643889 0.48058653E+03  0.11305439E+05                                 7.838106                            6.913268       0.364337       2.152414                    0.998201      27.628087      73.351746       0.698174       0.372929      -1.121034      -0.013094      -0.027707       0.100026       0.104615       0.010652      -0.005284      -0.084784       0.235036       0.128016      -0.172530       0.072816       0.099714              8.087815       6.590417       0.640631      -1.224506       6.724530      -2.762438      10.948499          -0.000016
           83              O       3.445378       9.950366       0.700333      -0.585804      32.093109 0.47165162E+03  0.10952531E+05                                 7.872272                            6.617453       0.776779       2.283037                    0.999247      27.692590      71.105175       0.757567       0.348170      -1.149906      -0.036385       0.004530      -0.128305       0.133441      -0.007136      -0.056991      -0.002675      -0.107246       0.029148      -0.091200       0.041837       0.049363              8.642204       9.239102      -0.184797      -3.507604       4.854065       0.208232      11.833445          -0.000025
           84              O       4.072727       9.858742      22.538964      -0.586299      38.750714 0.54737049E+03  0.13217966E+05                                 9.099757                            7.248785       0.422629       2.165128                    0.998317      28.382059      74.777631       0.704600       0.359982      -1.138191      -0.087132      -0.015791       0.075909       0.116634      -0.000212      -0.015791       0.011840      -0.168515       0.143595      -0.109778       0.041893       0.067885             10.541829       7.248624       0.138493       1.201443       5.637921       0.901089      18.738942          -0.000028
           85              O       3.528755       9.745974      17.110186      -0.529613      44.234042 0.55830027E+03  0.13549860E+05                                 9.990717                            7.353907       0.638298       2.244195                    0.998242      27.966172      73.887996       0.694767       0.363245      -1.135529       0.043207      -0.106172       0.115844       0.162970      -0.009046      -0.028706      -0.046920      -0.013708      -0.247923      -0.104259       0.040995       0.063264             12.397351       6.916196      -1.161612       0.711689      22.076546      -5.846131       8.199311          -0.000029
           86              O       4.066675       8.408264      20.033835      -0.566603      41.448045 0.61451370E+03  0.15331333E+05                                 9.591332                            7.802733       0.329388       2.124675                    0.997718      29.299462      79.415383       0.660792       0.371529      -1.125083      -0.100234      -0.070984      -0.119821       0.171589       0.004450       0.006416       0.071530       0.083137       0.141916      -0.099976       0.017013       0.082963             10.574010       8.562079       1.953401       3.197315       8.391401       4.427997      14.768550          -0.000025
           87              O       3.401672       5.505898      18.846627      -0.531061      43.511688 0.61209692E+03  0.15224961E+05                                 9.931480                            7.780131       0.309489       2.135634                    0.996853      28.425434      76.419953       0.664026       0.370839      -1.127901       0.026851       0.108839      -0.133150       0.174057      -0.010821      -0.026892      -0.038158      -0.022271      -0.220623      -0.091629       0.032416       0.059214             11.642168       8.012449       1.489347      -0.889417      19.361480      -4.422992       7.552574          -0.000022
           88              O       3.060092       6.757622      15.891798      -0.433162      30.643511 0.48057883E+03  0.11305207E+05                                 7.838021                            6.913195       0.364357       2.152421                    0.998201      27.627994      73.351223       0.698181       0.372927      -1.121036       0.013094       0.027709       0.100026       0.104615       0.010649       0.005286       0.084781       0.235032       0.128014      -0.172526       0.072814       0.099713              8.087728       6.590345       0.640623       1.224491       6.724457       2.762403      10.948382          -0.000018
           89              O       3.278622      11.193634      12.692333      -0.585805      32.092999 0.47164971E+03  0.10952474E+05                                 7.872247                            6.617434       0.776782       2.283037                    0.999247      27.692584      71.105086       0.757570       0.348170      -1.149907       0.036386      -0.004530      -0.128305       0.133441      -0.007136       0.056991       0.002674      -0.107246       0.029148      -0.091200       0.041837       0.049364              8.642176       9.239072      -0.184796       3.507592       4.854053      -0.208230      11.833404          -0.000025
           90              O       2.651273      11.285258      10.546964      -0.586300      38.750681 0.54737006E+03  0.13217952E+05                                 9.099748                            7.248780       0.422626       2.165127                    0.998317      28.382067      74.777631       0.704600       0.359981      -1.138192       0.087132       0.015792       0.075909       0.116634      -0.000211       0.015791      -0.011840      -0.168515       0.143594      -0.109777       0.041893       0.067885             10.541819       7.248618       0.138493      -1.201444       5.637917      -0.901089      18.738922          -0.000029
           91              O       0.166755      11.398026      18.865814      -0.529614      44.234284 0.55830356E+03  0.13549962E+05                                 9.990761                            7.353935       0.638283       2.244190                    0.998242      27.966220      73.888228       0.694765       0.363246      -1.135529       0.043207       0.106172      -0.115845       0.162970       0.009047       0.028705      -0.046920      -0.013707      -0.247926      -0.104260       0.040995       0.063264             12.397411       6.916224       1.161620      -0.711694      22.076663      -5.846164       8.199346          -0.000030
           92              O       0.704675      12.735736      15.942165      -0.566604      41.448130 0.61451514E+03  0.15331379E+05                                 9.591348                            7.802744       0.329386       2.124674                    0.997718      29.299493      79.415506       0.660791       0.371530      -1.125083      -0.100235       0.070983       0.119821       0.171589      -0.004450      -0.006416       0.071531       0.083137       0.141915      -0.099977       0.017013       0.082964             10.574029       8.562091      -1.953404      -3.197322       8.391412       4.428006      14.768582          -0.000028
           93              O       0.039672       1.542102      17.129373      -0.531063      43.511826 0.61209950E+03  0.15225043E+05                                 9.931503                            7.780150       0.309485       2.135632                    0.996853      28.425486      76.420155       0.664025       0.370839      -1.127901       0.026851      -0.108840       0.133151       0.174058       0.010822       0.026892      -0.038159      -0.022271      -0.220623      -0.091630       0.032416       0.059214             11.642194       8.012469      -1.489350       0.889420      19.361519      -4.423004       7.552593          -0.000021
           94              O       6.422092       0.290378      20.084202      -0.433162      30.643804 0.48058480E+03  0.11305387E+05                                 7.838086                            6.913251       0.364343       2.152415                    0.998201      27.628069      73.351630       0.698176       0.372929      -1.121034       0.013094      -0.027709      -0.100026       0.104615      -0.010651      -0.005285       0.084782       0.235036       0.128018      -0.172529       0.072815       0.099714              8.087795       6.590401      -0.640629      -1.224502       6.724512       2.762430      10.948471          -0.000018
           95              O       6.640622       9.950366      23.283667      -0.585804      32.093018 0.47164996E+03  0.10952481E+05                                 7.872253                            6.617438       0.776783       2.283038                    0.999247      27.692572      71.105068       0.757569       0.348170      -1.149907       0.036386       0.004530       0.128304       0.133441       0.007136      -0.056991       0.002674      -0.107247       0.029148      -0.091200       0.041837       0.049364              8.642183       9.239079       0.184797      -3.507596       4.854055      -0.208231      11.833413          -0.000026
           96              O       6.013273       9.858742       1.445036      -0.586300      38.750816 0.54737232E+03  0.13218022E+05                                 9.099775                            7.248800       0.422624       2.165126                    0.998317      28.382088      74.777762       0.704599       0.359982      -1.138191       0.087132      -0.015792      -0.075909       0.116634       0.000212      -0.015791      -0.011840      -0.168515       0.143595      -0.109777       0.041892       0.067885             10.541850       7.248641      -0.138494       1.201445       5.637931      -0.901091      18.738978          -0.000029

******************************************************
Auxiliary information for the entire system
The total spin magnetic moment of the unit cell is   -0.000014
The total net atomic charge of the unit cell is   -0.000003
Accuracy of reproducing the electrostatic potential in the unit cell:
  The inner radius (bohr) =    5.0000
  The outer radius (bohr) =   12.0000
  Valid grid points have density less than (e/(bohr^3)) =    0.0001
  The number of valid grid points were=        70203
  The rms potential error without charges in kcal/mol is=      9.12752
  The rms potential error with partial charges in kcal/mol is=      1.52068
  The RRMSE value at monopole order=      0.16660
  The rms potential error with partial charges and cloud penetration in kcal/mol is=      1.51226
  The RRMSE value at monopole order with cloud penetration is=      0.16568
  The rms potential error with partial charges and atomic dipoles in kcal/mol is=      0.61229
  The RRMSE value at dipole order=      0.06708
  The rms potential error with partial charges, atomic dipoles and cloud penetration in kcal/mol is=      0.61052
  The RRMSE value at dipole order with cloud penetration=      0.06689

******************************************************
The electron densities and ab initio electrostatic potential were computed in VASP using the PBE functional and
projector augmented wave method. See the main text of the journal article for a description of computational details.
The atomic charges, dipoles, and quadrupoles were computed with the DDEC6 method as described in
(a) T. A. Manz and N. Gabaldon Limas, RSC Adv. 6 (2016) 47771-47801 DOI: 10.1039/c6ra04656h
(b) N. Gabaldon Limas and T. A. Manz, RSC Adv. 8 (2018) 2678-2707 DOI: 10.1039/c7ra11829e.
For each atom in the material, the electron cloud parameters were fit to the spherically averaged atom-in-material
electron density using radial positions for which this density was between 10^-4 and 10^-2 electrons per cubic bohr.
The polarizabilities, dispersion coefficients, and quantum Drude oscillator (QDO) parameters were fit using the MCLF method.
The magnetic structure of the system was optimized in VASP from the default ferromagnetic initial guess using spin polarization.
The atomic spin moments (ASMs) were computed on this optimized magnetic structure using the DDEC6 partition as inputs
to the method of T. A. Manz and D. S. Sholl, J. Chem. Theory Comput. 7 (2011) 4146-4164 DOI: 10.1021/ct200539n.
The RMSE and RRMSE were computed using a uniform grid with Ewald summation.
