# Supplementary material for: A collection of forcefield precursors for metal–organic frameworks
Source: RSC Adv. 2019 Nov 13;9(63):36492–507. doi: 10.1039/c9ra07327b (PMC9075174; doi:10.1039/c9ra07327b)
Supplement: RA-009-C9RA07327B-s5937 [file RA-009-C9RA07327B-s5937.xyz]

   54
jmolscript: load "" {1 1 1} spacegroup "x,y,z" unitcell [{      6.758800     0.000000     0.000000 }, {     -2.252938    15.026142     0.000000 }, {      2.252938     7.513075    13.013019 }]
Mg     2.396805     8.674894     4.088170     1.413175
Mg     4.649739     6.716085     3.456258     1.414146
Mg     6.902673     7.148238     5.468591     1.412872
Mg     4.361995    13.864323     8.924849     1.412914
Mg     2.109061    15.823132     9.556761     1.414543
Mg    -0.143873    15.390979     7.544428     1.412364
C      5.047472     9.457005     4.979822     0.669955
C      5.989648    10.318679     5.840894    -0.191837
C      5.333369    11.629785     6.199663    -0.187487
C      0.501503    10.094865     6.087230     0.321048
C      0.541604     7.097223     2.333104     0.670674
C      1.483780     7.412096     1.156337    -0.192065
C      3.080438    14.580320    12.854520    -0.186777
C      2.754435     7.737337     1.226998     0.322325
C      2.794540     5.984989     5.700093     0.671721
C      3.736717     4.808442     6.015789    -0.192378
C      0.827500    18.868329     6.971855    -0.188716
C      5.007371     4.707016     5.698791     0.329781
C      1.711328    13.082212     8.033197     0.669247
C      0.769152    12.220538     7.172125    -0.182967
C      1.425431    10.909432     6.813356    -0.188732
C      6.257297    12.444352     6.925789     0.328137
C      6.217196    15.441994    10.679915     0.669953
C      5.275020    15.127121    11.856682    -0.183014
C      3.678362     7.958897     0.158499    -0.188583
C      4.004365    14.801880    11.786021     0.329243
C      3.964260    16.554228     7.312926     0.671753
C      3.022083    17.730775     6.997230    -0.191689
C      5.931300     3.670888     6.041164    -0.189062
C      1.751429    17.832201     7.314228     0.329802
O      3.834943     9.908014     4.798290    -0.658902
O      5.480711     8.366557     4.585788    -0.699372
O      1.063835     8.877747     5.708291    -0.834721
O      6.087875     6.714507     2.033284    -0.659695
O      0.974844     7.301203     3.474476    -0.699037
O      3.316767     8.017725     2.470522    -0.836363
O      1.582011     5.916696     6.181444    -0.657974
O      3.227778     6.871456     4.952755    -0.701458
O      5.569703     5.643745     4.834206    -0.834973
O      2.923857    12.631203     8.214729    -0.658241
O      1.278089    14.172660     8.427231    -0.700676
O      5.694965    13.661470     7.304728    -0.832056
O      0.670925    15.824710    10.979735    -0.659246
O      5.783956    15.238014     9.538543    -0.701132
O      3.442033    14.521492    10.542497    -0.833540
O      5.176789    16.622521     6.831575    -0.658017
O      3.531022    15.667761     8.060264    -0.700496
O      1.189097    16.895472     8.178813    -0.834286
H      4.256128    11.832563     5.886439     0.160397
H      2.003198    14.207672    12.835521     0.160117
H     -0.249672    19.038199     7.304077     0.159641
H      2.475726    10.523936     7.031845     0.160128
H      4.728679     8.340936     0.383233     0.159969
H      7.008472     3.501018     5.708942     0.159588

The following XYZ coordinates are in angstroms. Other properties are in atomic units.
The sperically averaged electron density of each atom fit to a function of the form exp(a - br)
eigen_1, eigen_2 and eigen_3 are the three eigenvalues of traceless quadrupole moment tensor
  atom number  atomic symbol              X              Y              Z     net charge C6 coefficient C8 coefficient C10 coefficient fluctuating dipole atomic polarizability isotropic forcefield polarizability              a              b squared Pearson coefficient          <r^3>          <r^4>         wp_QDO          m_QDO          q_QDO       dipole_x       dipole_y       dipole_z         dipole            Qxy            Qxz            Qyz     Q(x^2-y^2)  Q(3z^2 - R^2)        eigen_1        eigen_2        eigen_3 static polarizability      alpha(xx)      alpha(xy)      alpha(xz)      alpha(yy)      alpha(yz)      alpha(zz) atomic spin moment
            1             Mg       2.396805       8.674894       4.088170       1.413175      28.385112 0.42814440E+03  0.10092169E+05                                10.550647                            8.979398      -0.890760       1.843509                    0.999080      18.674015      54.901584       0.367939       0.706213      -0.926548      -0.039034       0.065194      -0.030238       0.081782      -0.075726       0.056548      -0.074286      -0.082082      -0.076791      -0.083617      -0.064880       0.148497             12.713351      13.957183       0.810882      -0.227702      10.648077       3.992628      13.534792           0.000011
            2             Mg       4.649739       6.716085       3.456258       1.414146      28.412923 0.42871998E+03  0.10111334E+05                                10.569484                            8.994854      -0.898293       1.841683                    0.999093      18.669820      54.943521       0.366966       0.707694      -0.925860      -0.039399      -0.058301      -0.041439       0.081661       0.086192       0.037426       0.071107      -0.085874      -0.090978      -0.082756      -0.064843       0.147599             12.739361      13.984866      -0.604535      -0.597982       9.372801      -3.255980      14.860416           0.000011
            3             Mg       6.902673       7.148238       5.468591       1.412872      28.341452 0.42765749E+03  0.10076911E+05                                10.535831                            8.971241      -0.886912       1.844748                    0.999076      18.668304      54.858253       0.368328       0.705733      -0.926789      -0.039164      -0.006559       0.071569       0.081847      -0.011532      -0.093672       0.003391       0.040440       0.293690      -0.083677      -0.064294       0.147972             12.683678      13.948779      -0.228410       0.820453      16.196116      -0.739117       7.906138           0.000011
            4             Mg       4.361995      13.864323       8.924849       1.412914      28.374454 0.42850547E+03  0.10102924E+05                                10.549101                            8.983970      -0.888644       1.844190                    0.999073      18.677476      54.919902       0.367793       0.706336      -0.926496       0.039210      -0.065238       0.029554       0.081650      -0.076017       0.056217      -0.074299      -0.082523      -0.074670      -0.083360      -0.065161       0.148520             12.703884      13.950308       0.792233      -0.231782      10.624670       3.964065      13.536674           0.000010
            5             Mg       2.109061      15.823132       9.556761       1.414543      28.349894 0.42836538E+03  0.10101299E+05                                10.556904                            8.993430      -0.896387       1.842638                    0.999089      18.659646      54.916462       0.366839       0.708056      -0.925704       0.039358       0.057821       0.041422       0.081290       0.086102       0.037530       0.070435      -0.087593      -0.090434      -0.082701      -0.064731       0.147432             12.706789      13.965702      -0.598961      -0.559446       9.367137      -3.236677      14.787529           0.000010
            6             Mg      -0.143873      15.390979       7.544428       1.412364      28.415803 0.42858397E+03  0.10104205E+05                                10.553815                            8.980539      -0.887861       1.844107                    0.999074      18.684152      54.919645       0.368163       0.705668      -0.926811       0.039016       0.007050      -0.071247       0.081536      -0.011213      -0.093610       0.003170       0.041007       0.293797      -0.083398      -0.064581       0.147980             12.721079      13.969045      -0.237106       0.817814      16.268728      -0.734956       7.925464           0.000011
            7              C       5.047472       9.457005       4.979822       0.669955      24.717764 0.24619032E+03  0.50806536E+04                                 7.893195                            5.608488      -0.029766       2.054809                    0.999399      21.841908      61.149012       0.619449       0.479128      -1.015440      -0.035675      -0.027573      -0.051933       0.068775       0.004228      -0.062922      -0.059950      -0.017306       0.183848      -0.081429      -0.033377       0.114806              9.999209      11.467710       0.356535       2.109530      11.810951       4.007458       6.718966          -0.000042
            8              C       5.989648      10.318679       5.840894      -0.191837      49.524608 0.53908976E+03  0.13276920E+05                                11.548828                            7.643966      -0.091723       1.934263                    0.999055      30.414575      87.383699       0.611874       0.406450      -1.078513      -0.011774       0.028552       0.016078       0.034819      -0.016289      -0.018691       0.008300      -0.091644       0.017795      -0.056339       0.007456       0.048883             15.780552      18.145408       0.849646       3.561305      18.996614       7.367497      10.199633           0.000060
            9              C       5.333369      11.629785       6.199663      -0.187487      51.311922 0.60011478E+03  0.15208196E+05                                11.861555                            8.078568      -0.080846       1.922224                    0.999439      31.967573      93.703736       0.592648       0.407817      -1.075715      -0.015439      -0.015627      -0.017582       0.028137      -0.019079      -0.028100      -0.000809      -0.080138      -0.006654      -0.057188       0.010968       0.046220             15.867772      15.887971       1.294040       3.049510      20.755954       8.423257      10.959392          -0.000082
           10              C       0.501503      10.094865       6.087230       0.321048      34.305514 0.33951951E+03  0.75471161E+04                                 9.415250                            6.308301      -0.195317       1.941965                    0.998495      25.630140      73.011346       0.626900       0.439533      -1.043879       0.032768      -0.092201      -0.017424       0.099390      -0.034108      -0.013295       0.003933      -0.077481      -0.003361      -0.053420      -0.000068       0.053488             12.489766      13.760104      -0.522965       1.801970      15.573609       5.788375       8.135586           0.000054
           11              C       0.541604       7.097223       2.333104       0.670674      24.682239 0.24578830E+03  0.50700480E+04                                 7.884971                            5.603322      -0.032267       2.054597                    0.999419      21.821101      61.067521       0.619860       0.479028      -1.015541      -0.036111      -0.031642       0.050267       0.069513      -0.056693       0.028231      -0.005806      -0.131968      -0.160511      -0.082078      -0.033076       0.115154              9.985319      11.457983       1.649136      -1.353470       4.516987       0.205288      13.980987          -0.000043
           12              C       1.483780       7.412096       1.156337      -0.192065      49.589804 0.54008133E+03  0.13307569E+05                                11.558318                            7.650870      -0.090422       1.934046                    0.999100      30.442627      87.487261       0.611607       0.406438      -1.078512      -0.012228      -0.001281      -0.032488       0.034736      -0.007961       0.023263       0.012089      -0.056322       0.124090      -0.056274       0.006879       0.049395             15.789871      18.159172       2.663980      -2.514213       6.022634       0.128083      23.187808           0.000061
           13              C       3.080438      14.580320      12.854520      -0.186777      51.217648 0.59905568E+03  0.15173579E+05                                11.846425                            8.071093      -0.080594       1.922636                    0.999411      31.935936      93.565372       0.593002       0.407783      -1.075814      -0.015558      -0.007850       0.022056       0.028109      -0.014970       0.030119       0.019743      -0.047358       0.089065      -0.056814       0.010466       0.046348             15.841485      15.865283       1.994703      -2.640117       6.106996       0.030070      25.552176          -0.000081
           14              C       2.754435       7.737337       1.226998       0.322325      34.250278 0.33890460E+03  0.75301810E+04                                 9.407496                            6.303914      -0.201347       1.940724                    0.998511      25.603848      72.925289       0.626908       0.439718      -1.043749       0.033715       0.030846       0.089530       0.100518       0.004726       0.036747       0.016247      -0.043604       0.099872      -0.053997      -0.000504       0.054501             12.477918      13.746870       1.822042      -0.450171       4.978763       0.326960      18.708121           0.000056
           15              C       2.794540       5.984989       5.700093       0.671721      24.689074 0.24579733E+03  0.50706039E+04                                 7.888373                            5.604884      -0.027792       2.055873                    0.999363      21.822457      61.086263       0.619493       0.479278      -1.015344      -0.036054       0.058572       0.001562       0.068797       0.053006       0.035017       0.065335      -0.028058       0.154468      -0.082285      -0.032421       0.114706              9.995424      11.430883      -2.032298      -0.737692      11.480628      -4.216357       7.074761          -0.000044
           16              C       3.736717       4.808442       6.015789      -0.192378      49.618453 0.53883238E+03  0.13266591E+05                                11.556110                            7.636438      -0.090159       1.934495                    0.999051      30.408195      87.300513       0.612973       0.405844      -1.079111      -0.012992      -0.026875       0.016945       0.034325       0.024350      -0.003775      -0.021324      -0.070485       0.078219      -0.055971       0.006440       0.049531             15.818516      18.137156      -3.569608      -1.011423      18.880964      -7.530640      10.437428           0.000061
           17              C       0.827500      18.868329       6.971855      -0.188716      51.372077 0.60066828E+03  0.15224813E+05                                11.867872                            8.080590      -0.070389       1.924944                    0.999431      31.984688      93.743389       0.592797       0.407646      -1.075893      -0.014949       0.024701      -0.004180       0.029173       0.032857      -0.002832      -0.019002      -0.044063       0.092043      -0.055407       0.009330       0.046077             15.877922      15.931322      -3.285681      -0.401322      20.695993      -8.447151      11.006450          -0.000078
           18              C       5.007371       4.707016       5.698791       0.329781      34.603617 0.33745321E+03  0.74906553E+04                                 9.478406                            6.296927      -0.227057       1.934054                    0.998476      25.524257      72.687503       0.626217       0.440631      -1.043102       0.035924       0.057288      -0.070254       0.097509       0.027122      -0.023433      -0.022731      -0.047247       0.069495      -0.049891      -0.004973       0.054863             12.630238      13.737658      -1.381117      -1.286100      15.333046      -6.275164       8.820009           0.000047
           19              C       1.711328      13.082212       8.033197       0.669247      24.775733 0.24647340E+03  0.50881554E+04                                 7.907198                            5.612458      -0.028383       2.055402                    0.999437      21.855618      61.205163       0.619082       0.479256      -1.015333       0.035342       0.027165       0.051390       0.068029       0.004662      -0.063802      -0.059188      -0.019106       0.185073      -0.081779      -0.033444       0.115222             10.021134      11.489186       0.405464       2.152244      11.829295       4.014162       6.744921          -0.000041
           20              C       0.769152      12.220538       7.172125      -0.182967      49.953496 0.53460594E+03  0.13137442E+05                                11.616746                            7.613933      -0.114669       1.929229                    0.998905      30.261472      86.813649       0.612934       0.406645      -1.078514       0.012737      -0.032999      -0.017202       0.039333      -0.016932      -0.018138       0.011339      -0.094204       0.009879      -0.056112       0.003366       0.052746             15.959520      18.099563       0.898921       3.569489      19.423601       7.581517      10.355396           0.000057
           21              C       1.425431      10.909432       6.813356      -0.188732      51.150918 0.60071193E+03  0.15226693E+05                                11.825449                            8.071835      -0.070346       1.924026                    0.999487      32.026822      93.879289       0.594097       0.406733      -1.076461       0.018279       0.033158       0.027636       0.046875      -0.010581      -0.023265       0.000274      -0.069821      -0.004210      -0.047314       0.009707       0.037607             15.801500      15.589693       0.053279       2.314577      21.147886       8.290933      10.666922          -0.000085
           22              C       6.257297      12.444352       6.925789       0.328137      34.731321 0.33785674E+03  0.75017190E+04                                 9.503593                            6.300778      -0.227019       1.933963                    0.998457      25.532691      72.717471       0.626024       0.440643      -1.043113      -0.035304       0.089050       0.015513       0.097041      -0.033688      -0.010838       0.007161      -0.076113      -0.012996      -0.049955      -0.004929       0.054884             12.689456      13.754296      -0.468941       1.817254      16.004589       6.008440       8.309484           0.000050
           23              C       6.217196      15.441994      10.679915       0.669953      24.742001 0.24611564E+03  0.50788906E+04                                 7.899684                            5.608165      -0.033557       2.054271                    0.999453      21.840485      61.150119       0.619359       0.479219      -1.015360       0.035971       0.030813      -0.049702       0.068656      -0.057671       0.028195      -0.005892      -0.132867      -0.156905      -0.082369      -0.033194       0.115563             10.009800      11.475877       1.659089      -1.421590       4.535352       0.193919      14.018171          -0.000041
           24              C       5.275020      15.127121      11.856682      -0.183014      50.027734 0.53554779E+03  0.13166606E+05                                11.627889                            7.620676      -0.113728       1.928907                    0.998955      30.288767      86.916681       0.612647       0.406649      -1.078493       0.013270       0.002152       0.036991       0.039358      -0.007201       0.023499       0.012958      -0.052319       0.136007      -0.056071       0.002741       0.053330             15.974224      18.114500       2.646722      -2.561732       6.061732       0.136156      23.746439           0.000057
           25              C       3.678362       7.958897       0.158499      -0.188583      51.098476 0.59999329E+03  0.15203352E+05                                11.814330                            8.063904      -0.069686       1.924323                    0.999449      32.013816      93.813770       0.594754       0.406420      -1.076708       0.018411       0.007425      -0.042310       0.046736      -0.015157       0.020263       0.016580      -0.041048       0.079906      -0.047095       0.009227       0.037868             15.784842      15.580259       1.980821      -1.198820       6.101902       0.393788      25.672364          -0.000088
           26              C       4.004365      14.801880      11.786021       0.329243      34.669963 0.33728141E+03  0.74860178E+04                                 9.495098                            6.297102      -0.232746       1.932843                    0.998485      25.507733      72.640546       0.625932       0.440880      -1.042936      -0.036151      -0.031279      -0.085810       0.098227       0.006671       0.035142       0.016574      -0.036379       0.107467      -0.050420      -0.005462       0.055882             12.673562      13.740542       1.808359      -0.501656       5.025341       0.325504      19.254803           0.000050
           27              C       3.964260      16.554228       7.312926       0.671753      24.680696 0.24570670E+03  0.50681548E+04                                 7.886659                            5.603876      -0.026295       2.056534                    0.999364      21.815234      61.058133       0.619558       0.479282      -1.015364       0.036042      -0.058637      -0.001778       0.068851       0.052906       0.035181       0.065461      -0.028264       0.153973      -0.082107      -0.032710       0.114817              9.992621      11.426657      -2.029507      -0.737447      11.472573      -4.217805       7.078634          -0.000045
           28              C       3.022083      17.730775       6.997230      -0.191689      49.574252 0.53838411E+03  0.13252644E+05                                11.549644                            7.633456      -0.089975       1.934730                    0.999050      30.393091      87.244305       0.613076       0.405865      -1.079110       0.013014       0.026741      -0.016926       0.034219       0.024510      -0.003726      -0.021056      -0.070505       0.078765      -0.056161       0.006815       0.049346             15.807285      18.125616      -3.563962      -1.008970      18.863714      -7.525991      10.432526           0.000063
           29              C       5.931300       3.670888       6.041164      -0.189062      51.385680 0.60083610E+03  0.15230068E+05                                11.869466                            8.081433      -0.069946       1.925012                    0.999432      31.990405      93.761978       0.592800       0.407617      -1.075916       0.014989      -0.024860       0.004205       0.029332       0.032797      -0.002724      -0.018979      -0.044101       0.091703      -0.055324       0.009366       0.045958             15.880109      15.935473      -3.287415      -0.400407      20.695577      -8.448812      11.009276          -0.000079
           30              C       1.751429      17.832201       7.314228       0.329802      34.593262 0.33738472E+03  0.74886992E+04                                 9.476552                            6.296317      -0.225942       1.934497                    0.998478      25.519965      72.671402       0.626248       0.440635      -1.043107      -0.035932      -0.057233       0.070149       0.097405       0.027017      -0.023283      -0.022454      -0.047207       0.069804      -0.049839      -0.004684       0.054524             12.626866      13.733402      -1.378892      -1.284401      15.331705      -6.272640       8.815491           0.000046
           31              O       3.834943       9.908014       4.798290      -0.658902      37.748282 0.53555000E+03  0.12828803E+05                                 8.881675                            7.051445       0.375751       2.157989                    0.996168      28.413657      73.930842       0.734400       0.348167      -1.150708       0.054409       0.048382       0.037141       0.081735      -0.041701      -0.022101      -0.041718       0.094080      -0.020164      -0.086936       0.020101       0.066836             10.652366      16.399985       0.330093       2.522511       8.698255       2.169710       6.858857           0.000014
           32              O       5.480711       8.366557       4.585788      -0.699372      47.960009 0.69235612E+03  0.17750567E+05                                10.501039                            8.148716      -0.124232       1.974253                    0.997113      30.091922      81.991631       0.664268       0.359650      -1.137177      -0.010992       0.087160      -0.016180       0.089328       0.004990      -0.073214      -0.046721      -0.044284       0.158790      -0.090845      -0.017585       0.108430             12.974819      11.557673      -2.287142       0.230788      18.745444       4.894351       8.621341           0.000008
           33              O       1.063835       8.877747       5.708291      -0.834721      57.359410 0.78820283E+03  0.20752199E+05                                11.692830                            8.461733       0.148814       2.029940                    0.998871      32.055004      86.838240       0.682917       0.340653      -1.159454      -0.038042       0.147132       0.095575       0.179526      -0.063904      -0.012398       0.020103      -0.071285      -0.044054      -0.065835      -0.020214       0.086049             15.778255      12.245750      -4.536172      -2.715724      24.209958       8.264872      10.879057          -0.000001
           34              O       6.087875       6.714507       2.033284      -0.659695      37.774607 0.53591072E+03  0.12839510E+05                                 8.885970                            7.053250       0.375361       2.157740                    0.996162      28.425143      73.964901       0.734400       0.348111      -1.150763       0.054319       0.007329      -0.061443       0.082338       0.001292       0.047307       0.004578       0.029774      -0.210653      -0.086744       0.020204       0.066539             10.658014      16.416926       2.026089      -1.547608       5.442408      -0.287165      10.114708           0.000015
           35              O       0.974844       7.301203       3.474476      -0.699037      47.925804 0.69167161E+03  0.17729231E+05                                10.498035                            8.146215      -0.129481       1.972674                    0.996977      30.082927      81.967402       0.664161       0.359785      -1.137032      -0.010931      -0.058281      -0.066562       0.089144      -0.065868       0.032122      -0.001426      -0.128579      -0.091163      -0.090995      -0.017655       0.108649             12.967266      11.552030       1.340107       1.876216       6.907776       1.947214      20.441991           0.000008
           36              O       3.316767       8.017725       2.470522      -0.836363      57.450057 0.78951319E+03  0.20795353E+05                                11.704210                            8.467972       0.150874       2.030218                    0.998908      32.079224      86.922217       0.682761       0.340589      -1.159507      -0.038149       0.009677      -0.174758       0.179135       0.021896       0.061166       0.014882      -0.010639       0.136831      -0.065779      -0.019888       0.085667             15.796116      12.251222      -0.085793       5.280430       7.060189       1.645569      28.076936          -0.000001
           37              O       1.582011       5.916696       6.181444      -0.657974      37.667482 0.53488508E+03  0.12808826E+05                                 8.868027                            7.047312       0.364333       2.154591                    0.996123      28.398283      73.877855       0.734581       0.348191      -1.150695       0.052826      -0.057443       0.021741       0.081012       0.039815      -0.024500       0.037042       0.101794       0.005186      -0.086613       0.020417       0.066196             10.622837      16.324223      -2.395440      -0.982312       9.178454      -1.886633       6.365834           0.000016
           38              O       3.227778       6.871456       4.952755      -0.701458      48.127634 0.69473027E+03  0.17828107E+05                                10.527984                            8.164330      -0.130070       1.971935                    0.997157      30.139323      82.180625       0.663378       0.359796      -1.136971      -0.011206      -0.028391       0.083205       0.088627       0.060839       0.041636       0.048635      -0.047725       0.153459      -0.091367      -0.018124       0.109491             13.016222      11.570166       0.916521      -2.087625      15.451251      -6.867835      12.027248           0.000008
           39              O       5.569703       5.643745       4.834206      -0.834973      57.247583 0.78433663E+03  0.20627357E+05                                11.687094                            8.444157       0.134393       2.026939                    0.998707      32.018068      86.721592       0.683162       0.340911      -1.159104      -0.034862      -0.157108       0.078960       0.179257       0.040197      -0.049284      -0.035714      -0.043918       0.026693      -0.063820      -0.021072       0.084892             15.779866      12.198421       4.634397      -2.564926      21.400436      -9.920229      13.740740          -0.000000
           40              O       2.923857      12.631203       8.214729      -0.658241      37.662032 0.53670917E+03  0.12866719E+05                                 8.865538                            7.062648       0.368558       2.153622                    0.996460      28.483699      74.202560       0.733078       0.348520      -1.150131      -0.053403      -0.047831      -0.038666       0.081454      -0.040635      -0.022473      -0.044174       0.102556      -0.014893      -0.091050       0.022331       0.068719             10.580931      16.383158       0.254968       2.519658       8.566626       2.056086       6.793007           0.000014
           41              O       1.278089      14.172660       8.427231      -0.700676      48.017536 0.69277873E+03  0.17764165E+05                                10.509938                            8.149830      -0.121529       1.974652                    0.997128      30.114824      82.061221       0.664388       0.359529      -1.137269       0.011777      -0.087172       0.017367       0.089662       0.004771      -0.073839      -0.046887      -0.044737       0.160798      -0.091719      -0.017538       0.109256             13.002520      11.565331      -2.271618       0.244476      18.816987       4.903163       8.625241           0.000008
           42              O       5.694965      13.661470       7.304728      -0.832056      57.257794 0.78232312E+03  0.20561726E+05                                11.694726                            8.435709       0.127292       2.025452                    0.998630      31.973923      86.582770       0.683195       0.341105      -1.158909       0.033997      -0.146747      -0.095828       0.178532      -0.062914      -0.010357       0.021966      -0.069476      -0.049487      -0.063737      -0.022095       0.085832             15.828425      12.208279      -4.589483      -2.755957      24.339529       8.328541      10.937468          -0.000001
           43              O       0.670925      15.824710      10.979735      -0.659246      37.714375 0.53768045E+03  0.12895864E+05                                 8.873538                            7.068827       0.367087       2.152854                    0.996452      28.504296      74.273704       0.732788       0.348499      -1.150145      -0.053201      -0.009456       0.061552       0.081905       0.000476       0.046582       0.002840       0.030558      -0.227902      -0.091065       0.022723       0.068341             10.589771      16.398526       2.058139      -1.480771       5.458801      -0.259182       9.911987           0.000015
           44              O       5.783956      15.238014       9.538543      -0.701132      48.075252 0.69368403E+03  0.17794010E+05                                10.520149                            8.156754      -0.128003       1.972277                    0.997000      30.130515      82.131697       0.663880       0.359670      -1.137105       0.012161       0.058404       0.066415       0.089274      -0.066128       0.032545      -0.001724      -0.129061      -0.091276      -0.091499      -0.017610       0.109109             13.017335      11.576427       1.343815       1.851088       6.932439       1.960603      20.543139           0.000008
           45              O       3.442033      14.521492      10.542497      -0.833540      57.299896 0.78356546E+03  0.20602644E+05                                11.699349                            8.441803       0.129501       2.025757                    0.998675      31.997386      86.664987       0.683018       0.341057      -1.158945       0.033985      -0.010980       0.174599       0.178214       0.023212       0.059318       0.014807      -0.005567       0.139554      -0.063629      -0.021767       0.085395             15.826898      12.216471      -0.093380       5.349736       7.072155       1.631463      28.192068          -0.000001
           46              O       5.176789      16.622521       6.831575      -0.658017      37.677660 0.53489737E+03  0.12809214E+05                                 8.870258                            7.047461       0.365313       2.154920                    0.996129      28.398072      73.877955       0.734561       0.348198      -1.150687      -0.052882       0.057053      -0.021456       0.080696       0.039833      -0.024314       0.037033       0.101995       0.004935      -0.086606       0.020357       0.066250             10.626566      16.327609      -2.400634      -0.983812       9.182547      -1.887092       6.369541           0.000016
           47              O       3.531022      15.667761       8.060264      -0.700496      48.043720 0.69327762E+03  0.17781333E+05                                10.516112                            8.155612      -0.129205       1.972518                    0.997156      30.117482      82.096293       0.663761       0.359780      -1.136995       0.011157       0.027628      -0.083615       0.088765       0.060903       0.041531       0.048938      -0.048115       0.152512      -0.091319      -0.018307       0.109626             13.002135      11.551913       0.918479      -2.076626      15.422252      -6.872569      12.032239           0.000008
           48              O       1.189097      16.895472       8.178813      -0.834286      57.220387 0.78419809E+03  0.20623281E+05                                11.684607                            8.444602       0.132549       2.026517                    0.998707      32.010141      86.705789       0.682984       0.341007      -1.158996       0.034628       0.156595      -0.078520       0.178567       0.040406      -0.049460      -0.035797      -0.044167       0.026786      -0.064112      -0.021095       0.085208             15.776287      12.195684       4.637221      -2.560546      21.409262      -9.911291      13.723914          -0.000000
           49              H       4.256128      11.832563       5.886439       0.160397       2.043506 0.17254739E+02  0.20268557E+03                                 2.539328                            2.333887      -1.561198       2.111598                    0.990754       4.147645      12.183980       0.440463       1.183811      -0.732134      -0.052794       0.008903      -0.019436       0.056958      -0.011489       0.011578      -0.002048       0.010883      -0.039075      -0.017911      -0.004700       0.022612              2.671030       3.609265      -0.130564       0.266376       2.337286       0.268416       2.066541          -0.000019
           50              H       2.003198      14.207672      12.835521       0.160117       2.038188 0.17196701E+02  0.20177430E+03                                 2.531410                            2.327176      -1.552033       2.114864                    0.990742       4.143727      12.153855       0.442019       1.180986      -0.732787      -0.052837      -0.021355       0.001864       0.057020       0.015864       0.004228       0.007088       0.019746      -0.013105      -0.017906      -0.004872       0.022778              2.662204       3.596657       0.295188      -0.019960       1.896924      -0.016816       2.493033          -0.000019
           51              H      -0.249672      19.038199       7.304077       0.159641       2.042534 0.17228634E+02  0.20228593E+03                                 2.537765                            2.331479      -1.555417       2.113937                    0.990945       4.146559      12.174766       0.440908       1.183159      -0.732294      -0.052524       0.012334       0.017630       0.056761      -0.004205      -0.015486      -0.005037       0.023492      -0.001560      -0.017761      -0.004700       0.022461              2.670548       3.615483      -0.155934      -0.243643       2.362169      -0.247907       2.033991          -0.000019
           52              H       2.475726      10.523936       7.031845       0.160128       2.085115 0.17748039E+02  0.20993869E+03                                 2.580862                            2.373637      -1.592535       2.101316                    0.990310       4.141855      12.206444       0.434965       1.190445      -0.731167       0.050011      -0.027235       0.010786       0.057959      -0.012649       0.011181      -0.003010       0.009144      -0.043799      -0.018828      -0.005042       0.023870              2.714242       3.667364      -0.340848       0.148969       2.417475       0.236657       2.057887          -0.000017
           53              H       4.728679       8.340936       0.383233       0.159969       2.093232 0.17834517E+02  0.21127031E+03                                 2.590965                            2.382129      -1.583922       2.105140                    0.990326       4.146775      12.239750       0.433340       1.193165      -0.730569       0.050126       0.022906       0.018212       0.058043       0.016035       0.005361       0.008856       0.019268      -0.012736      -0.018663      -0.005139       0.023802              2.725349       3.684573       0.301908       0.222168       1.948873       0.037705       2.542601          -0.000017
           54              H       7.008472       3.501018       5.708942       0.159588       2.043610 0.17239546E+02  0.20244211E+03                                 2.538330                            2.331948      -1.555756       2.113633                    0.990955       4.147995      12.179043       0.440949       1.182887      -0.732350       0.052495      -0.012369      -0.017580       0.056725      -0.004158      -0.015478      -0.005015       0.023506      -0.001577      -0.017716      -0.004742       0.022458              2.671188       3.616549      -0.156046      -0.243660       2.362702      -0.247994       2.034312          -0.000019

******************************************************
Auxiliary information for the entire system
The total spin magnetic moment of the unit cell is   0.000000
The total net atomic charge of the unit cell is   0.000001
Accuracy of reproducing the electrostatic potential in the unit cell:
  The inner radius (bohr) =    5.0000
  The outer radius (bohr) =   12.0000
  Valid grid points have density less than (e/(bohr^3)) =    0.0001
  The number of valid grid points were=       180020
  The rms potential error without charges in kcal/mol is=      3.42737
  The rms potential error with partial charges in kcal/mol is=      0.30625
  The RRMSE value at monopole order=      0.08935
  The rms potential error with partial charges and cloud penetration in kcal/mol is=      0.30791
  The RRMSE value at monopole order with cloud penetration is=      0.08984
  The rms potential error with partial charges and atomic dipoles in kcal/mol is=      0.50502
  The RRMSE value at dipole order=      0.14735
  The rms potential error with partial charges, atomic dipoles and cloud penetration in kcal/mol is=      0.48399
  The RRMSE value at dipole order with cloud penetration=      0.14121

******************************************************
The electron densities and ab initio electrostatic potential were computed in VASP using the PBE functional and
projector augmented wave method. See the main text of the journal article for a description of computational details.
The atomic charges, dipoles, and quadrupoles were computed with the DDEC6 method as described in
(a) T. A. Manz and N. Gabaldon Limas, RSC Adv. 6 (2016) 47771-47801 DOI: 10.1039/c6ra04656h
(b) N. Gabaldon Limas and T. A. Manz, RSC Adv. 8 (2018) 2678-2707 DOI: 10.1039/c7ra11829e.
For each atom in the material, the electron cloud parameters were fit to the spherically averaged atom-in-material
electron density using radial positions for which this density was between 10^-4 and 10^-2 electrons per cubic bohr.
The polarizabilities, dispersion coefficients, and quantum Drude oscillator (QDO) parameters were fit using the MCLF method.
The magnetic structure of the system was optimized in VASP from the default ferromagnetic initial guess using spin polarization.
The atomic spin moments (ASMs) were computed on this optimized magnetic structure using the DDEC6 partition as inputs
to the method of T. A. Manz and D. S. Sholl, J. Chem. Theory Comput. 7 (2011) 4146-4164 DOI: 10.1021/ct200539n.
The RMSE and RRMSE were computed using a uniform grid with Ewald summation.
