# Supplementary material for: A collection of forcefield precursors for metal–organic frameworks
Source: RSC Adv. 2019 Nov 13;9(63):36492–507. doi: 10.1039/c9ra07327b (PMC9075174; doi:10.1039/c9ra07327b)
Supplement: RA-009-C9RA07327B-s5938 [file RA-009-C9RA07327B-s5938.xyz]

  404
jmolscript: load "" {1 1 1} spacegroup "x,y,z" unitcell [{     19.377600     0.000000     0.000000 }, {     -1.413413    19.325984     0.000000 }, {     -8.605717    -9.258083    28.977029 }]
Zn     8.282845     4.249449    18.840864     0.955425
Zn     6.233929     3.317270    16.607894     0.955730
Zn     7.103250     1.295199    18.897369     0.961968
Zn     9.164085     2.191004    16.618616     0.968066
Zn     7.936833    13.199781     4.352350     0.955425
Zn     7.156585    11.088330     2.119380     0.955730
Zn     5.076492    11.807843     4.408855     0.961968
Zn     5.819593    13.928529     2.130101     0.968066
Zn     1.421637    -3.131880    24.624679     0.955425
Zn     2.201885    -1.020429    26.857649     0.955730
Zn     4.281978    -1.739942    24.568174     0.961968
Zn     3.538877    -3.860628    26.846928     0.968066
Zn     1.075625     5.818452    10.136165     0.955425
Zn     3.124541     6.750631    12.369135     0.955730
Zn     2.255220     8.772702    10.079660     0.961968
Zn     0.194385     7.876897    12.358413     0.968066
H      3.283819     0.893581    20.382442     0.119680
H      1.243729     1.358859    21.454592     0.114730
H      0.168837     3.804766    18.426493     0.117834
H      2.201013     3.372667    17.377524     0.117117
H      0.051218     2.865215    22.691911     0.118791
H     -3.926759     3.618038    22.628162     0.116942
H     -1.965915     3.080015    19.116146     0.123584
H     -0.711323     1.673800    24.630475     0.119279
H     -0.850869     1.652925    26.939944     0.112721
H     -3.257079     4.893002    26.876194     0.116482
H     -3.198701     4.893266    24.613088     0.111632
H     -4.058774     2.175192    18.536605     0.111939
H     13.237777     2.304553    17.490535     0.125323
H     12.108376     5.067057    20.246250     0.117571
H     -5.220409     4.928033    21.292321     0.116935
H      5.331107     6.915152    15.236122     0.114786
H      5.319434     8.958064    14.140790     0.115131
H      8.003875    10.365898    16.902301     0.113001
H      7.905770     8.342474    18.009224     0.118998
H      6.495199    10.435593    12.831028     0.116254
H      6.975069    14.433214    12.833926     0.116508
H      6.911816    12.359729    16.305374     0.111691
H      9.918248    -3.543059    14.271187     0.113316
H      9.874913    -1.480009    15.308564     0.124283
H      7.176273    -2.903119    17.954167     0.115734
H      7.195926    -4.924937    16.963153     0.115421
H      4.912328    11.463628    10.956215     0.119984
H      4.811573    11.480314     8.623564     0.118202
H      8.281741    13.474942     8.429418     0.116866
H      8.385077    13.552756    10.817125     0.116762
H      4.954536     7.969293     5.893928     0.119680
H      5.567379     5.968574     6.966078     0.114730
H      8.085174     5.074951     3.937978     0.117834
H      7.505998     7.070196     2.889010     0.117117
H      7.156705     4.889114     8.203397     0.118791
H      8.197678     0.976644     8.139647     0.116942
H      7.518064     2.893022     4.627632     0.123584
H      6.024084     4.041702    10.141960     0.119279
H      6.013443     3.901005    12.451429     0.112721
H      9.420399     1.737537    12.387680     0.116482
H      9.416405     1.795779    10.124574     0.111632
H      6.768305     0.739739     4.048091     0.111939
H      5.635701    17.999653     3.002020     0.125323
H      8.473226    17.074759     5.757736     0.117571
H      9.598543    -0.218008     6.803806     0.116935
H     10.810736    10.450343     0.747607     0.114786
H      4.243341     1.329630    28.629305     0.115131
H     14.057337    13.367692     2.413787     0.113001
H     12.046459    13.122258     3.520709     0.118998
H      5.631174     2.610034    27.319543     0.116254
H      9.583143     3.380215    27.322441     0.116508
H     16.125512    12.423973     1.816860     0.111691
H     -8.559923     5.004355    28.759701     0.113316
H      2.106510    14.369699     0.820050     0.124283
H      0.884031    11.574444     3.465653     0.115734
H     -1.133835    11.446573     2.474638     0.115421
H      6.771926     1.106365    25.444729     0.119984
H      6.795916     1.007095    23.112078     0.118202
H      8.532115     4.613510    22.917932     0.116866
H      8.602184     4.722246    25.305639     0.116762
H      4.403934     2.098608    23.083101     0.119680
H      3.791091     4.099327    22.010951     0.114730
H      1.273296     4.992950    25.039051     0.117834
H      1.852472     2.997705    26.088019     0.117117
H      2.201765     5.178787    20.773632     0.118791
H      1.160792     9.091257    20.837382     0.116942
H      1.840406     7.174879    24.349397     0.123584
H      3.334386     6.026199    18.835069     0.119279
H      3.345027     6.166896    16.525600     0.112721
H     -0.061929     8.330364    16.589349     0.116482
H     -0.057935     8.272122    18.852455     0.111632
H      2.590165     9.328162    24.928938     0.111939
H      3.722769    -7.931752    25.975009     0.125323
H      0.885244    -7.006858    23.219293     0.117571
H     -0.240073    10.285909    22.173223     0.116935
H     -1.452266    -0.382442    28.229422     0.114786
H      5.115129     8.738271     0.347724     0.115131
H     -4.698867    -3.299791    26.563242     0.113001
H     -2.687989    -3.054357    25.456320     0.118998
H      3.727296     7.457867     1.657486     0.116254
H     -0.224673     6.687686     1.654588     0.116508
H     -6.767042    -2.356072    27.160169     0.111691
H     17.918393     5.063546     0.217328     0.113316
H      7.251960    -4.301798    28.156979     0.124283
H      8.474439    -1.506543    25.511376     0.115734
H     10.492305    -1.378672    26.502391     0.115421
H      2.586544     8.961536     3.532300     0.119984
H      2.562554     9.060806     5.864951     0.118202
H      0.826355     5.454391     6.059097     0.116866
H      0.756286     5.345655     3.671390     0.116762
H      6.074651     9.174320     8.594587     0.119680
H      8.114741     8.709042     7.522437     0.114730
H      9.189633     6.263135    10.550536     0.117834
H      7.157457     6.695234    11.599505     0.117117
H      9.307252     7.202686     6.285118     0.118791
H     13.285229     6.449863     6.348867     0.116942
H     11.324385     6.987886     9.860883     0.123584
H     10.069793     8.394101     4.346554     0.119279
H     10.209339     8.414976     2.037085     0.112721
H     12.615549     5.174899     2.100835     0.116482
H     12.557171     5.174635     4.363941     0.111632
H     13.417244     7.892709    10.440424     0.111939
H     -3.879307     7.763348    11.486494     0.125323
H     -2.749906     5.000844     8.730779     0.117571
H     14.578879     5.139868     7.684708     0.116935
H      4.027363     3.152749    13.740907     0.114786
H      4.039036     1.109837    14.836239     0.115131
H      1.354595    -0.297997    12.074728     0.113001
H      1.452700     1.725427    10.967805     0.118998
H      2.863271    -0.367692    16.146001     0.116254
H      2.383401    -4.365313    16.143103     0.116508
H      2.446654    -2.291828    12.671655     0.111691
H     -0.559778    13.610960    14.705842     0.113316
H     -0.516443    11.547910    13.668465     0.124283
H      2.182197    12.971020    11.022862     0.115734
H      2.162544    14.992838    12.013876     0.115421
H      4.446142    -1.395727    18.020814     0.119984
H      4.546897    -1.412413    20.353465     0.118202
H      1.076729    -3.407041    20.547611     0.116866
H      0.973393    -3.484855    18.159904     0.116762
C      4.304096     1.932831    18.272914     0.591056
C      2.932917     2.121263    18.826376    -0.043236
C      2.664203     1.502803    19.999945    -0.094068
C      1.450273     1.781187    20.628747    -0.143882
C      0.532809     2.666192    20.066593     0.082881
C      0.807177     3.236534    18.837967    -0.145151
C      2.005485     2.974699    18.217858    -0.089136
C     -0.763099     2.943939    20.788121     0.083145
C     -0.752578     3.005290    22.205097    -0.205685
C     -1.948562     3.269625    22.865774     0.092783
C     -3.114876     3.449140    22.158734    -0.208600
C     -3.131987     3.389039    20.762041     0.091404
C     -1.962069     3.130016    20.066593    -0.211319
C     -1.958337     3.304972    24.358091     0.084175
C     -1.233224     2.325605    25.082516    -0.141667
C     -1.302737     2.334209    26.458925    -0.089672
C     -1.995827     3.281318    27.160169    -0.047592
C     -2.736397     4.244056    26.421255    -0.088049
C     -2.699440     4.237951    25.085414    -0.149014
C     -4.425878     3.535538    20.043411     0.080913
C     -4.725072     2.755039    18.887228    -0.145731
C     -5.963161     2.819813    18.267119    -0.099575
C     12.464363     3.628042    18.780012    -0.041518
C     -6.614351     4.462410    19.918810    -0.087970
C     -5.398164     4.390751    20.530225    -0.149716
C      6.713286     6.100651    17.386217     0.599150
C      6.635049     7.442386    16.731337    -0.045731
C      5.859976     7.630039    15.569358    -0.084528
C      5.859030     8.842290    14.914477    -0.139259
C      6.655073     9.915482    15.372314     0.075843
C      7.445246     9.673196    16.566167    -0.151271
C      7.401124     8.466662    17.215253    -0.095871
C      6.699547    11.201612    14.679763     0.096682
C      6.621783    11.247202    13.309149    -0.196737
C      6.723492    12.448980    12.596315     0.094141
C      6.901489    13.607749    13.300456    -0.210783
C      6.978811    13.590870    14.720331     0.079306
C      6.869798    12.381235    15.354928    -0.202240
C      8.507589    -4.443597    15.450552     0.086762
C      9.342616    -3.399344    15.012999    -0.150075
C      9.341693    -2.195407    15.630209    -0.094195
C      8.515558    -2.033502    16.774802    -0.039444
C      7.735109    -3.044057    17.203662    -0.076132
C      7.728683    -4.222545    16.609633    -0.138632
C      6.696772    12.503620    11.112691     0.085016
C      5.599406    11.881754    10.452014    -0.150584
C      5.546278    11.891308     9.061117    -0.085767
C      6.517968    12.478034     8.313510    -0.033584
C      7.588382    13.079243     8.948107    -0.108657
C      7.664335    13.110922    10.385367    -0.156076
C      6.582200    12.492934     6.821193     0.606594
C      8.505075    -0.664739    17.293491     0.595729
C     11.067440     3.559466    18.159904     0.594268
C     -2.074128     3.205419    28.643793     0.611860
C      5.916597     9.062655     3.784400     0.591056
C      6.204542     7.708873     4.337861    -0.043236
C      5.607329     7.395764     5.511431    -0.094068
C      5.973517     6.205373     6.140232    -0.143882
C      6.923085     5.354905     5.578078     0.082881
C      7.471895     5.670144     4.349452    -0.145151
C      7.123352     6.846161     3.729344    -0.089135
C      7.294616     4.082708     6.299606     0.083145
C      7.355036     4.097677     7.716583    -0.205685
C      7.705903     2.924158     8.377259     0.092783
C      7.970011     1.774046     7.670220    -0.208600
C      7.911318     1.752596     6.273527     0.091404
C      7.567651     2.900505     5.578078    -0.211319
C      7.741869     2.916989     9.869576     0.084175
C      6.712220     3.568734    10.594002    -0.141667
C      6.725871     3.500034    11.970411    -0.089672
C      7.721012     2.877873    12.671655    -0.047592
C      8.735203     2.209498    11.932741    -0.088049
C      8.726419     2.245911    10.596900    -0.149014
C      8.151804     0.472837     5.554896     0.080913
C      7.395208     0.117511     4.398713    -0.145731
C      7.550116    -1.112557     3.778605    -0.099575
C      7.012078    17.324835     4.291498    -0.041518
C      9.235836    -1.642200     5.430295    -0.087970
C      9.075658    -0.434479     6.041711    -0.149716
C      9.897588    11.769431     2.897703     0.599150
C     11.241456    11.789269     2.242822    -0.045731
C     11.485143    11.029948     1.080843    -0.084528
C     12.694234    11.117427     0.425962    -0.139259
C     13.706503    11.989628     0.883799     0.075843
C     13.407227    12.760024     2.077653    -0.151271
C     12.207125    12.628014     2.726738    -0.095871
C     14.985963    12.127795     0.191248     0.096682
C      6.431387     2.795481    27.797664    -0.196737
C      7.622545     2.984577    27.084829     0.094141
C      8.765244     3.246621    27.788971    -0.210783
C     17.348488    12.580590     0.231816     0.079306
C     16.150025    12.383635     0.866413    -0.202240
C     -0.749451    12.789851     0.962037     0.086762
C      0.231113    13.698822     0.524484    -0.150075
C      1.431910    13.785717     1.141695    -0.094195
C      1.653643    12.973593     2.286288    -0.039444
C      0.702707    12.121511     2.715148    -0.076132
C     -0.472174    12.029143     2.121119    -0.138632
C      7.678989     2.961913    25.601205     0.085016
C      7.138822     1.822111    24.940529    -0.150584
C      7.152225     1.769822    23.549631    -0.085767
C      7.666513     2.781720    22.802024    -0.033584
C      8.188044     3.893134    23.436621    -0.108657
C      8.214098     3.971196    24.873882    -0.156076
C      7.676689     2.846867    21.309707     0.606594
C      3.019525    13.062976     2.804976     0.595729
C      7.045577    15.926632     3.671390     0.594268
C      7.651027     2.794244    14.155279     0.611860
C      3.441873     1.005246    25.192629     0.591056
C      3.153928     2.359028    24.639168    -0.043236
C      3.751141     2.672137    23.465598    -0.094068
C      3.384953     3.862528    22.836797    -0.143882
C      2.435385     4.712996    23.398951     0.082881
C      1.886575     4.397757    24.627577    -0.145151
C      2.235118     3.221740    25.247685    -0.089135
C      2.063854     5.985193    22.677423     0.083145
C      2.003434     5.970224    21.260446    -0.205685
C      1.652567     7.143743    20.599770     0.092783
C      1.388459     8.293855    21.306809    -0.208600
C      1.447152     8.315305    22.703502     0.091404
C      1.790819     7.167396    23.398951    -0.211319
C      1.616601     7.150912    19.107453     0.084175
C      2.646250     6.499167    18.383027    -0.141667
C      2.632599     6.567867    17.006618    -0.089672
C      1.637458     7.190028    16.305374    -0.047592
C      0.623267     7.858403    17.044288    -0.088049
C      0.632051     7.821990    18.380129    -0.149014
C      1.206666     9.595064    23.422133     0.080913
C      1.963262     9.950390    24.578316    -0.145731
C      1.808354    11.180458    25.198424    -0.099575
C      2.346392    -7.256934    24.685531    -0.041518
C      0.122634    11.710101    23.546734    -0.087970
C      0.282812    10.502380    22.935318    -0.149716
C     -0.539118    -1.701530    26.079326     0.599150
C     -1.882986    -1.721368    26.734207    -0.045731
C     -2.126673    -0.962047    27.896186    -0.084528
C     -3.335764    -1.049526    28.551067    -0.139259
C     -4.348033    -1.921727    28.093230     0.075843
C     -4.048757    -2.692123    26.899376    -0.151271
C     -2.848655    -2.560113    26.250291    -0.095871
C     -5.627493    -2.059894    28.785781     0.096683
C      2.927083     7.272420     1.179365    -0.196737
C      1.735925     7.083324     1.892200     0.094141
C      0.593226     6.821280     1.188058    -0.210783
C     -7.990018    -2.512689    28.745213     0.079306
C     -6.791555    -2.315734    28.110616    -0.202240
C     10.107921    -2.721950    28.014992     0.086762
C      9.127357    -3.630921    28.452545    -0.150075
C      7.926560    -3.717816    27.835334    -0.094195
C      7.704827    -2.905692    26.690741    -0.039444
C      8.655763    -2.053610    26.261881    -0.076132
C      9.830644    -1.961242    26.855910    -0.138632
C      1.679481     7.105988     3.375824     0.085016
C      2.219648     8.245790     4.036500    -0.150584
C      2.206245     8.298079     5.427398    -0.085767
C      1.691957     7.286181     6.175005    -0.033584
C      1.170426     6.174767     5.540408    -0.108657
C      1.144372     6.096705     4.103147    -0.156076
C      1.681781     7.221034     7.667322     0.606594
C      6.338945    -2.995075    26.172053     0.595729
C      2.312893    -5.858731    25.305639     0.594268
C      1.707443     7.273657    14.821750     0.611860
C      5.054374     8.135070    10.704115     0.591056
C      6.425553     7.946638    10.150653    -0.043236
C      6.694267     8.565098     8.977084    -0.094068
C      7.908197     8.286714     8.348282    -0.143882
C      8.825661     7.401709     8.910436     0.082881
C      8.551293     6.831367    10.139062    -0.145151
C      7.352985     7.093202    10.759171    -0.089136
C     10.121569     7.123962     8.188908     0.083145
C     10.111048     7.062611     6.771932    -0.205685
C     11.307032     6.798276     6.111255     0.092783
C     12.473346     6.618761     6.818295    -0.208600
C     12.490457     6.678862     8.214988     0.091404
C     11.320539     6.937885     8.910436    -0.211319
C     11.316807     6.762929     4.618938     0.084175
C     10.591694     7.742296     3.894513    -0.141667
C     10.661207     7.733692     2.518104    -0.089672
C     11.354297     6.786583     1.816860    -0.047592
C     12.094867     5.823845     2.555774    -0.088049
C     12.057910     5.829950     3.891615    -0.149014
C     13.784348     6.532363     8.933618     0.080913
C     14.083542     7.312862    10.089801    -0.145731
C     15.321631     7.248088    10.709910    -0.099575
C     -3.105893     6.439859    10.197017    -0.041518
C     15.972821     5.605491     9.058219    -0.087970
C     14.756634     5.677150     8.446804    -0.149716
C      2.645184     3.967250    11.590812     0.599150
C      2.723421     2.625515    12.245692    -0.045731
C      3.498494     2.437862    13.407671    -0.084528
C      3.499440     1.225611    14.062552    -0.139259
C      2.703397     0.152419    13.604715     0.075843
C      1.913224     0.394705    12.410862    -0.151271
C      1.957346     1.601239    11.761776    -0.095871
C      2.658923    -1.133711    14.297266     0.096683
C      2.736687    -1.179301    15.667880    -0.196737
C      2.634978    -2.381079    16.380714     0.094141
C      2.456981    -3.539848    15.676573    -0.210783
C      2.379659    -3.522969    14.256698     0.079306
C      2.488672    -2.313334    13.622101    -0.202240
C      0.850881    14.511498    13.526477     0.086762
C      0.015854    13.467245    13.964030    -0.150075
C      0.016777    12.263308    13.346820    -0.094195
C      0.842912    12.101403    12.202227    -0.039444
C      1.623361    13.111958    11.773367    -0.076132
C      1.629787    14.290446    12.367396    -0.138632
C      2.661698    -2.435719    17.864338     0.085016
C      3.759064    -1.813853    18.525015    -0.150584
C      3.812192    -1.823407    19.915912    -0.085767
C      2.840502    -2.410133    20.663519    -0.033584
C      1.770088    -3.011342    20.028922    -0.108657
C      1.694135    -3.043021    18.591662    -0.156076
C      2.776270    -2.425033    22.155836     0.606594
C      0.853395    10.732640    11.683538     0.595729
C     -1.708970     6.508435    10.817125     0.594268
C     11.432598     6.862482     0.333236     0.611860
O      7.681381     2.756439    17.742635    -1.032153
O      7.555527     5.940648    18.300153    -0.529563
O      5.918727     5.207086    16.920846    -0.568765
O      4.518918     2.507072    17.122816    -0.576736
O      5.165057     1.289314    18.904903    -0.533580
O      5.442893    12.161577     6.294680    -0.568905
O      7.612680    12.808111     6.238175    -0.520465
O      7.664306    -0.410176    18.257557    -0.570371
O      9.281547     0.229381    16.830438    -0.561430
O     10.874209     2.810827    17.202213    -0.501454
O     10.204339     4.332014    18.774797    -0.576441
O      6.937885    11.454682     0.233555    -0.513254
O      6.042104    13.523333     0.254129    -0.586132
O      6.491670    12.491018     3.254120    -1.032153
O      9.676577    12.597758     3.811638    -0.529563
O      9.064358    10.911811     2.432332    -0.568765
O      6.473640     9.318791     2.634302    -0.576736
O      5.211995     9.874384     4.416389    -0.533580
O      7.429316     1.686425    20.783195    -0.568905
O      7.915862     3.897591    20.726689    -0.520465
O      3.334736    12.243014     3.769042    -0.570371
O      3.854627    13.902597     2.341923    -0.561430
O      6.313027    15.679308     2.713699    -0.501454
O      7.879023    15.122180     4.286282    -0.576441
O      6.615258     3.125874    14.722069    -0.513254
O      8.743738     2.383368    14.742643    -0.586132
O      2.866800    -2.423117    25.722909    -1.032153
O     -0.318107    -2.529857    25.165391    -0.529563
O      0.294112    -0.843910    26.544697    -0.568765
O      2.884830     0.749110    26.342727    -0.576736
O      4.146475     0.193517    24.560640    -0.533580
O      1.929154     8.381476     8.193834    -0.568905
O      1.442608     6.170310     8.250340    -0.520465
O      6.023734    -2.175113    25.207987    -0.570371
O      5.503843    -3.834696    26.635106    -0.561430
O      3.045443    -5.611407    26.263330    -0.501454
O      1.479447    -5.054279    24.690747    -0.576441
O      2.743212     6.942027    14.254960    -0.513254
O      0.614732     7.684533    14.234386    -0.586132
O      1.677089     7.311462    11.234394    -1.032153
O      1.802943     4.127253    10.676876    -0.529563
O      3.439743     4.860815    12.056183    -0.568765
O      4.839552     7.560829    11.854213    -0.576736
O      4.193413     8.778587    10.072126    -0.533580
O      3.915577    -2.093676    22.682349    -0.568905
O      1.745790    -2.740210    22.738854    -0.520465
O      1.694164    10.478077    10.719472    -0.570371
O      0.076923     9.838520    12.146591    -0.561430
O     -1.515739     7.257074    11.774816    -0.501454
O     -0.845869     5.735887    10.202232    -0.576441
O      2.420585    -1.386781    28.743474    -0.513254
O      3.316366    -3.455432    28.722900    -0.586132

The following XYZ coordinates are in angstroms. Other properties are in atomic units.
The sperically averaged electron density of each atom fit to a function of the form exp(a - br)
eigen_1, eigen_2 and eigen_3 are the three eigenvalues of traceless quadrupole moment tensor
  atom number  atomic symbol              X              Y              Z     net charge C6 coefficient C8 coefficient C10 coefficient fluctuating dipole atomic polarizability isotropic forcefield polarizability              a              b squared Pearson coefficient          <r^3>          <r^4>         wp_QDO          m_QDO          q_QDO       dipole_x       dipole_y       dipole_z         dipole            Qxy            Qxz            Qyz     Q(x^2-y^2)  Q(3z^2 - R^2)        eigen_1        eigen_2        eigen_3 static polarizability      alpha(xx)      alpha(xy)      alpha(xz)      alpha(yy)      alpha(yz)      alpha(zz) atomic spin moment
            1             Zn       8.282845       4.249449      18.840864       0.955425      87.703161 0.17159628E+04  0.53658095E+05                                16.456450                           13.801748       0.067660       1.895139                    0.998750      45.363202     124.442413       0.470530       0.416286      -1.127846       0.016757       0.032998       0.036243       0.051800       0.048948       0.040819       0.072841      -0.080649      -0.022775      -0.065568      -0.055606       0.121174             20.922064      22.212233      -2.849978       2.383172      18.632190      -4.866703      21.921768           0.000000
            2             Zn       6.233929       3.317270      16.607894       0.955730      84.860537 0.17189967E+04  0.53789726E+05                                16.083020                           13.787222       0.130905       1.911784                    0.999273      45.425408     124.754264       0.472033       0.414677      -1.128666      -0.039681       0.017341      -0.021534       0.048363      -0.040650       0.076900      -0.030687       0.081764      -0.005696      -0.059982      -0.056516       0.116498             19.841965      18.667968       0.566832      -3.078795      18.063311      -1.436002      22.794618          -0.000000
            3             Zn       7.103250       1.295199      18.897369       0.961968      85.973157 0.17027702E+04  0.53176594E+05                                16.257484                           13.764078       0.049395       1.891065                    0.998711      45.310991     124.475913       0.470080       0.417224      -1.126498      -0.022703      -0.033947       0.022986       0.046863       0.039688      -0.036203      -0.085609      -0.073149      -0.007627      -0.071031      -0.052650       0.123681             19.994195      18.581840      -1.678519      -2.395149      19.475487       4.278301      21.925258          -0.000000
            4             Zn       9.164085       2.191004      16.618616       0.968066      87.329780 0.16994400E+04  0.53034957E+05                                16.441961                           13.763292       0.051286       1.891393                    0.998803      45.218415     124.088306       0.469548       0.417994      -1.126227       0.037907      -0.037056      -0.023832       0.058121      -0.043189      -0.077782       0.028772       0.074406       0.008275      -0.063116      -0.052972       0.116087             20.675864      22.341161       2.100255       5.625362      17.489788       0.861099      22.196642           0.000000
            5             Zn       7.936833      13.199781       4.352350       0.955425      87.703194 0.17159635E+04  0.53658121E+05                                16.456454                           13.801751       0.067660       1.895139                    0.998750      45.363202     124.442414       0.470530       0.416286      -1.127846       0.031688       0.019119       0.036243       0.051800       0.054294       0.069670       0.046023       0.065548      -0.022775      -0.065568      -0.055606       0.121174             20.922071      19.065897      -3.080092      -5.027583      21.778529       2.021844      21.921786           0.000000
            6             Zn       7.156585      11.088330       2.119380       0.955730      84.860503 0.17189956E+04  0.53789683E+05                                16.083014                           13.787217       0.130905       1.911784                    0.999273      45.425406     124.754252       0.472033       0.414677      -1.128666       0.020190      -0.038310      -0.021534       0.048363      -0.046165      -0.036214       0.074457      -0.069065      -0.005696      -0.059982      -0.056516       0.116498             19.841959      17.984046       0.516806      -1.207609      18.747219      -3.175333      22.794613          -0.000000
            7             Zn       5.076492      11.807843       4.408855       0.961968      85.973174 0.17027700E+04  0.53176587E+05                                16.257486                           13.764078       0.049395       1.891065                    0.998711      45.310990     124.475910       0.470080       0.417224      -1.126498      -0.032200      -0.025119       0.022986       0.046863       0.044587      -0.082740      -0.042351       0.060822      -0.007627      -0.071031      -0.052650       0.123681             19.994200      19.714935      -1.595649       4.441612      18.342388      -2.076706      21.925275          -0.000000
            8             Zn       5.819593      13.928529       2.130101       0.968066      87.329795 0.16994397E+04  0.53034945E+05                                16.441962                           13.763291       0.051286       1.891393                    0.998803      45.218417     124.088314       0.469548       0.417994      -1.126227      -0.039722       0.035103      -0.023832       0.058121      -0.048142       0.034369      -0.075476      -0.061046       0.008275      -0.063116      -0.052972       0.116087             20.675869      17.210020       1.724979       0.448487      22.620928       5.673192      22.196659           0.000000
            9             Zn       1.421637      -3.131880      24.624679       0.955425      87.703194 0.17159635E+04  0.53658121E+05                                16.456454                           13.801751       0.067660       1.895139                    0.998750      45.363202     124.442414       0.470530       0.416286      -1.127846      -0.031688      -0.019119      -0.036243       0.051800       0.054294       0.069670       0.046023       0.065548      -0.022775      -0.065568      -0.055606       0.121174             20.922071      19.065897      -3.080092      -5.027583      21.778529       2.021845      21.921786           0.000000
           10             Zn       2.201885      -1.020429      26.857649       0.955730      84.860504 0.17189956E+04  0.53789684E+05                                16.083015                           13.787217       0.130905       1.911784                    0.999273      45.425406     124.754253       0.472033       0.414677      -1.128666      -0.020190       0.038310       0.021534       0.048363      -0.046165      -0.036214       0.074457      -0.069065      -0.005696      -0.059982      -0.056516       0.116498             19.841959      17.984046       0.516806      -1.207609      18.747220      -3.175333      22.794613          -0.000000
           11             Zn       4.281978      -1.739942      24.568174       0.961968      85.973175 0.17027700E+04  0.53176587E+05                                16.257486                           13.764078       0.049395       1.891065                    0.998711      45.310990     124.475911       0.470080       0.417224      -1.126498       0.032200       0.025119      -0.022986       0.046863       0.044587      -0.082740      -0.042351       0.060822      -0.007627      -0.071031      -0.052650       0.123681             19.994200      19.714936      -1.595649       4.441612      18.342388      -2.076706      21.925275          -0.000000
           12             Zn       3.538877      -3.860628      26.846928       0.968066      87.329794 0.16994397E+04  0.53034944E+05                                16.441962                           13.763291       0.051286       1.891393                    0.998803      45.218416     124.088313       0.469548       0.417994      -1.126227       0.039722      -0.035103       0.023832       0.058121      -0.048142       0.034369      -0.075476      -0.061046       0.008275      -0.063116      -0.052972       0.116087             20.675870      17.210019       1.724979       0.448487      22.620929       5.673192      22.196660           0.000000
           13             Zn       1.075625       5.818452      10.136165       0.955425      87.703163 0.17159628E+04  0.53658096E+05                                16.456450                           13.801748       0.067660       1.895139                    0.998750      45.363202     124.442415       0.470530       0.416286      -1.127846      -0.016757      -0.032998      -0.036243       0.051800       0.048948       0.040819       0.072841      -0.080649      -0.022775      -0.065568      -0.055606       0.121174             20.922065      22.212234      -2.849979       2.383172      18.632191      -4.866703      21.921769           0.000000
           14             Zn       3.124541       6.750631      12.369135       0.955730      84.860537 0.17189967E+04  0.53789726E+05                                16.083020                           13.787222       0.130905       1.911784                    0.999273      45.425408     124.754263       0.472033       0.414677      -1.128666       0.039681      -0.017341       0.021534       0.048363      -0.040650       0.076900      -0.030687       0.081764      -0.005696      -0.059982      -0.056516       0.116498             19.841965      18.667967       0.566832      -3.078795      18.063311      -1.436002      22.794617          -0.000000
           15             Zn       2.255220       8.772702      10.079660       0.961968      85.973158 0.17027702E+04  0.53176594E+05                                16.257484                           13.764078       0.049395       1.891065                    0.998711      45.310991     124.475913       0.470080       0.417224      -1.126498       0.022703       0.033947      -0.022986       0.046863       0.039688      -0.036203      -0.085609      -0.073149      -0.007627      -0.071031      -0.052650       0.123681             19.994195      18.581840      -1.678519      -2.395149      19.475488       4.278301      21.925258          -0.000000
           16             Zn       0.194385       7.876897      12.358413       0.968066      87.329778 0.16994400E+04  0.53034955E+05                                16.441961                           13.763292       0.051286       1.891393                    0.998803      45.218414     124.088304       0.469548       0.417994      -1.126227      -0.037907       0.037056       0.023832       0.058121      -0.043189      -0.077782       0.028772       0.074406       0.008275      -0.063116      -0.052972       0.116087             20.675864      22.341161       2.100255       5.625362      17.489788       0.861099      22.196642           0.000000
           17              H       3.283819       0.893581      20.382442       0.119680       1.027554 0.74806555E+01  0.72819004E+02                                 1.728855                            1.633950      -1.096809       2.358109                    0.996782       3.636545      10.416073       0.470145       1.338348      -0.695242       0.024694      -0.025291       0.018958       0.040111      -0.008361       0.003315      -0.013019       0.005948       0.016231      -0.016104      -0.001259       0.017363              1.796484       1.820066      -0.429250       0.095123       1.941535      -0.184678       1.627851          -0.000000
           18              H       1.243729       1.358859      21.454592       0.114730       1.135466 0.84864437E+01  0.84225617E+02                                 1.776718                            1.688748      -0.933568       2.432545                    0.998481       3.458923       9.614029       0.489725       1.260188      -0.714418      -0.005824      -0.019810       0.032821       0.038776      -0.006439      -0.005201      -0.014774       0.003109       0.013990      -0.018791       0.003016       0.015775              1.853293       1.648511      -0.024346      -0.299787       1.652866      -0.302900       2.258503          -0.000000
           19              H       0.168837       3.804766      18.426493       0.117834       1.208409 0.91614484E+01  0.92081278E+02                                 1.813422                            1.726449      -0.870260       2.464622                    0.998955       3.391775       9.287988       0.499487       1.220042      -0.724917      -0.023440       0.022884      -0.018849       0.037794      -0.009662      -0.000337      -0.011032       0.008530       0.018067      -0.017563       0.003375       0.014188              1.847672       2.069319      -0.318130       0.113604       1.785071      -0.270421       1.688627          -0.000000
           20              H       2.201013       3.372667      17.377524       0.117117       1.193282 0.87538921E+01  0.87438003E+02                                 1.823454                            1.703575      -1.057835       2.375724                    0.997092       3.498116       9.711077       0.493235       1.243234      -0.717813       0.005834       0.017943      -0.038252       0.042652      -0.004860       0.000788      -0.013400       0.006633       0.030803      -0.016514      -0.001195       0.017708              1.930065       1.653409       0.064134      -0.367322       1.735535      -0.380199       2.401250          -0.000000
           21              H       0.051218       2.865215      22.691911       0.118791       1.081115 0.81362377E+01  0.81500528E+02                                 1.830665                            1.735072      -1.490433       2.171210                    0.991625       3.965837      11.813542       0.440683       1.387530      -0.683765       0.030224      -0.005488       0.018277       0.035744      -0.005335       0.002992      -0.002398       0.017297       0.006018      -0.011339       0.000715       0.010624              1.908083       2.323819      -0.085005       0.251643       1.432295      -0.041490       1.968135          -0.000000
           22              H      -3.926759       3.618038      22.628162       0.116942       1.323092 0.10194991E+02  0.10505665E+03                                 1.901664                            1.798422      -1.229756       2.287487                    0.995762       3.576356       9.858588       0.499622       1.189674      -0.730805      -0.030698       0.002480       0.018129       0.035738      -0.001384      -0.006292       0.000026       0.023369       0.011255      -0.013649      -0.000165       0.013814              1.956849       2.426990      -0.164921      -0.146115       1.423462       0.025916       2.020095          -0.000000
           23              H      -1.965915       3.080015      19.116146       0.123584       1.234054 0.94438745E+01  0.95710763E+02                                 1.833202                            1.745228      -1.164242       2.326743                    0.995979       3.508921       9.671019       0.499701       1.209444      -0.725987      -0.000425      -0.002215      -0.036184       0.036254      -0.003822      -0.000341       0.001461       0.010773       0.041329      -0.013554      -0.000325       0.013879              1.874184       1.982098       0.018739      -0.010052       1.371102       0.027093       2.269353          -0.000000
           24              H      -0.711323       1.673800      24.630475       0.119279       1.142305 0.86629189E+01  0.86673576E+02                                 1.802866                            1.721404      -1.007754       2.403042                    0.997491       3.515182       9.904002       0.477256       1.282722      -0.709184       0.022232      -0.028916      -0.015361       0.039578      -0.014686      -0.002199       0.004915      -0.008941       0.014952      -0.017904       0.002405       0.015499              1.850552       1.774084      -0.319626      -0.305618       1.822540       0.149535       1.955032          -0.000000
           25              H      -0.850869       1.652925      26.939944       0.112721       1.096698 0.79397798E+01  0.78340974E+02                                 1.792043                            1.671064      -1.258889       2.277393                    0.994734       3.733620      10.718891       0.470670       1.318891      -0.698743       0.019546      -0.029330       0.018114       0.039629      -0.010289       0.004664      -0.002938      -0.001069       0.006284      -0.011502      -0.000622       0.012124              1.883644       1.636119      -0.289063       0.127533       2.040316      -0.445755       1.974496          -0.000000
           26              H      -3.257079       4.893002      26.876194       0.116482       1.237313 0.89695765E+01  0.88626521E+02                                 1.757891                            1.641227      -0.996072       2.404829                    0.998083       3.270799       8.545254       0.550450       1.126152      -0.748342      -0.023678       0.029838       0.016999       0.041712      -0.017815      -0.002118       0.000265      -0.008358      -0.001998      -0.018094      -0.000657       0.018752              1.808574       1.699010      -0.357076      -0.318220       1.785300       0.315225       1.941411          -0.000000
           27              H      -3.198701       4.893266      24.613088       0.111632       1.233879 0.91148711E+01  0.90406065E+02                                 1.753068                            1.653977      -0.958787       2.416546                    0.998280       3.291869       8.610916       0.548681       1.125484      -0.748607      -0.019305       0.026799      -0.013845       0.035813      -0.016348      -0.001510      -0.000614      -0.010105       0.013029      -0.019388       0.004433       0.014955              1.788543       1.646300      -0.318856       0.258631       1.783358      -0.306513       1.935971          -0.000001
           28              H      -4.058774       2.175192      18.536605       0.111939       1.221855 0.90029260E+01  0.89033266E+02                                 1.741379                            1.643186      -0.940432       2.423789                    0.998492       3.288022       8.592293       0.550702       1.124660      -0.748635       0.024139      -0.026019      -0.017165       0.039425      -0.009866       0.002875       0.015505       0.007075       0.003933      -0.020975       0.005025       0.015950              1.787240       2.250669      -0.343250      -0.063340       1.591987       0.176310       1.519065           0.000000
           29              H      13.237777       2.304553      17.490535       0.125323       1.182007 0.85290145E+01  0.83265696E+02                                 1.712464                            1.606013      -0.940637       2.437858                    0.998516       3.193132       8.307532       0.553234       1.134045      -0.746617      -0.004506      -0.021713      -0.033010       0.039767      -0.006816      -0.000587       0.014613      -0.001553       0.016207      -0.015533      -0.002326       0.017859              1.760725       1.748416       0.124517       0.322140       1.541040       0.375053       1.992721           0.000001
           30              H      12.108376       5.067057      20.246250       0.117571       1.239461 0.90258035E+01  0.89413161E+02                                 1.769117                            1.653192      -0.985186       2.409672                    0.998246       3.275405       8.597114       0.544501       1.135513      -0.746030      -0.027257       0.029228       0.016610       0.043280      -0.010875      -0.000508       0.015795      -0.001667      -0.002159      -0.018678      -0.001027       0.019705              1.833488       2.293869      -0.421456      -0.060930       1.693935       0.141030       1.512659           0.000000
           31              H      -5.220409       4.928033      21.292321       0.116935       1.205551 0.88691312E+01  0.87524528E+02                                 1.739213                            1.641524      -0.961427       2.420358                    0.998415       3.268026       8.576402       0.544769       1.139317      -0.745004       0.003622       0.022425       0.028784       0.036667      -0.007421       0.002019       0.015217       0.003359      -0.000610      -0.018431       0.002988       0.015443              1.773903       1.740313       0.053118       0.346209       1.592347       0.318745       1.989048          -0.000000
           32              H       5.331107       6.915152      15.236122       0.114786       1.098332 0.79380580E+01  0.78266265E+02                                 1.792745                            1.670881      -1.202532       2.305786                    0.995543       3.679956      10.537398       0.471018       1.318888      -0.699221      -0.023385      -0.030902      -0.018788       0.043067       0.008652       0.009352       0.006016      -0.013634       0.006800      -0.014673      -0.002010       0.016683              1.883391       1.811469       0.429135       0.132108       2.178213       0.073065       1.660492           0.000000
           33              H       5.319434       8.958064      14.140790       0.115131       1.209874 0.90529871E+01  0.91692090E+02                                 1.869443                            1.753461      -1.273239       2.271456                    0.994178       3.694670      10.515908       0.474826       1.273596      -0.709575      -0.022782       0.002342      -0.029292       0.037182       0.001185       0.011223      -0.005769      -0.005374      -0.008687      -0.014694       0.003855       0.010839              1.944426       1.725194       0.046731       0.400841       1.772020      -0.202507       2.336064          -0.000000
           34              H       8.003875      10.365898      16.902301       0.113001       1.252791 0.92404830E+01  0.92057779E+02                                 1.779578                            1.672006      -0.954328       2.417936                    0.998389       3.303999       8.689998       0.541911       1.134521      -0.746368       0.025504       0.025138       0.016719       0.039521       0.010051       0.014893      -0.003417      -0.007435       0.005802      -0.020909       0.005631       0.015277              1.824371       1.676554       0.365578       0.208355       2.247651       0.094076       1.548908           0.000001
           35              H       7.905770       8.342474      18.009224       0.118998       1.218324 0.88457705E+01  0.87111411E+02                                 1.742253                            1.631556      -0.975119       2.415721                    0.998293       3.247913       8.474898       0.551147       1.128495      -0.747856       0.021759      -0.002676       0.034642       0.040996       0.008740       0.014610       0.001485       0.000798       0.017849      -0.016629      -0.002238       0.018868              1.793927       1.631137      -0.083377       0.436313       1.666165      -0.259150       2.084480           0.000002
           36              H       6.495199      10.435593      12.831028       0.116254       1.163521 0.86529719E+01  0.87118604E+02                                 1.860291                            1.743001      -1.240238       2.289629                    0.994642       3.736900      10.790423       0.462061       1.316622      -0.699969      -0.004466      -0.031231      -0.016978       0.035827       0.001361       0.001282       0.004582      -0.018464       0.009529      -0.010989       0.000324       0.010665              1.960786       1.397430       0.144411       0.049612       2.454217       0.357395       2.030711          -0.000000
           37              H       6.975069      14.433214      12.833926       0.116508       1.372426 0.10823444E+02  0.11325699E+03                                 1.956750                            1.860915      -1.255295       2.278127                    0.995380       3.609987      10.040617       0.487851       1.199828      -0.728971      -0.000537       0.030651      -0.018823       0.035973      -0.001231       0.002114      -0.006070      -0.022579       0.011352      -0.013452      -0.000005       0.013457              2.000409       1.466921       0.093201      -0.018641       2.518686      -0.134628       2.015620          -0.000001
           38              H       6.911816      12.359729      16.305374       0.111691       1.321857 0.10242024E+02  0.10577580E+03                                 1.907196                            1.806778      -1.232262       2.285230                    0.995614       3.618420      10.020533       0.496193       1.195240      -0.729173       0.000956      -0.001000       0.033903       0.033932       0.002221       0.001265       0.000758      -0.011609       0.037638      -0.012537      -0.000133       0.012669              1.948641       1.412668      -0.055863       0.047871       2.080867       0.027376       2.352386           0.000000
           39              H       9.918248      -3.543059      14.271187       0.113316       1.239211 0.91551962E+01  0.90934097E+02                                 1.762529                            1.661503      -0.947141       2.424058                    0.998410       3.281475       8.598361       0.545357       1.130748      -0.747506       0.025677      -0.001723      -0.026281       0.036782       0.006956      -0.015461       0.002887      -0.005235      -0.007774      -0.019490       0.004971       0.014518              1.795999       1.715571      -0.054982      -0.398586       1.689808       0.296179       1.982618          -0.000001
           40              H       9.874913      -1.480009      15.308564       0.124283       1.198462 0.86155956E+01  0.84444442E+02                                 1.734318                            1.618241      -0.995071       2.408823                    0.998386       3.240353       8.486685       0.548262       1.139810      -0.744605       0.024978       0.029358      -0.018438       0.042729       0.008528      -0.014642      -0.004564       0.000603       0.002253      -0.015054      -0.004241       0.019295              1.801861       1.652188       0.400555      -0.153692       2.262583      -0.077074       1.490811          -0.000000
           41              H       7.176273      -2.903119      17.954167       0.115734       1.217132 0.87737426E+01  0.86856980E+02                                 1.788060                            1.659268      -0.959573       2.422149                    0.998164       3.347319       8.968423       0.525783       1.176737      -0.734691      -0.023255       0.002687       0.030438       0.038399       0.006801      -0.013602      -0.000976      -0.003020       0.012222      -0.015507      -0.000408       0.015915              1.866991       1.786594      -0.180281      -0.530780       1.710595       0.326505       2.103784           0.000000
           42              H       7.195926      -4.924937      16.963153       0.115421       1.198335 0.88311347E+01  0.86999446E+02                                 1.729406                            1.636759      -0.905730       2.446405                    0.998677       3.243764       8.487338       0.546540       1.137586      -0.745772      -0.021942      -0.024738       0.018513       0.037897       0.008358      -0.014566       0.000827      -0.008854       0.005709      -0.019052       0.003798       0.015254              1.763999       1.566710       0.294928      -0.185687       2.217674      -0.061007       1.507613          -0.000000
           43              H       4.912328      11.463628      10.956215       0.119984       1.113259 0.82553324E+01  0.82190902E+02                                 1.810815                            1.707839      -1.186660       2.318407                    0.995066       3.667407      10.550635       0.464330       1.324923      -0.698466      -0.029266      -0.018489       0.018021       0.039027       0.011204      -0.003217      -0.003029       0.014049       0.022538      -0.017031       0.004133       0.012898              1.872493       1.953956       0.276902      -0.369415       1.701086      -0.183168       1.962435          -0.000000
           44              H       4.811573      11.480314       8.623564       0.118202       1.171562 0.86907922E+01  0.86575123E+02                                 1.799987                            1.697252      -0.959835       2.423645                    0.998055       3.440850       9.512082       0.494661       1.242981      -0.718478      -0.034331      -0.018136      -0.017934       0.042769       0.013358       0.003055       0.003490       0.019592      -0.005766      -0.015828      -0.002610       0.018439              1.849020       1.916350       0.289890       0.261082       1.716711       0.177937       1.913999          -0.000000
           45              H       8.281741      13.474942       8.429418       0.116866       1.241682 0.91150543E+01  0.90542129E+02                                 1.768176                            1.659152      -1.037402       2.382004                    0.997926       3.314574       8.718756       0.544465       1.132517      -0.746338       0.032674       0.017098      -0.021247       0.042560       0.015521      -0.001807      -0.003416       0.018181      -0.005284      -0.017385      -0.001991       0.019376              1.820432       1.820361       0.295418      -0.375141       1.615412      -0.220962       2.025524          -0.000000
           46              H       8.385077      13.552756      10.817125       0.116762       1.246389 0.92974114E+01  0.92755346E+02                                 1.772161                            1.677769      -0.979055       2.409634                    0.998239       3.295872       8.671086       0.540749       1.135361      -0.746326       0.029377       0.017368       0.015514       0.037488       0.015948       0.000207      -0.000982       0.016592       0.013642      -0.020287       0.004573       0.015713              1.788886       1.873807       0.342809       0.249193       1.647700       0.242159       1.845152          -0.000001
           47              H       4.954536       7.969293       5.893928       0.119680       1.027554 0.74806527E+01  0.72818971E+02                                 1.728854                            1.633950      -1.096809       2.358109                    0.996782       3.636545      10.416073       0.470145       1.338348      -0.695242      -0.027025       0.022784       0.018958       0.040111      -0.008704      -0.013226       0.002357      -0.003452       0.016231      -0.016104      -0.001259       0.017363              1.796484       2.003340      -0.415846      -0.191125       1.758260       0.081399       1.627851          -0.000000
           48              H       5.567379       5.968574       6.966078       0.114730       1.135467 0.84864514E+01  0.84225710E+02                                 1.776718                            1.688749      -0.933568       2.432545                    0.998481       3.458923       9.614029       0.489725       1.260187      -0.714418      -0.019332      -0.007254       0.032821       0.038776      -0.006596      -0.014356      -0.006265      -0.001202       0.013990      -0.018791       0.003016       0.015775              1.853294       1.656385      -0.023770      -0.280226       1.644992      -0.321083       2.258504          -0.000000
           49              H       8.085174       5.074951       3.937978       0.117834       1.208410 0.91614512E+01  0.92081312E+02                                 1.813422                            1.726450      -0.870260       2.464622                    0.998955       3.391775       9.287988       0.499487       1.220042      -0.724917       0.024533      -0.021709      -0.018849       0.037794      -0.010180      -0.010978      -0.001141      -0.005628       0.018067      -0.017563       0.003375       0.014188              1.847673       1.832869      -0.335423      -0.277987       2.021522       0.093577       1.688627          -0.000000
           50              H       7.505998       7.070196       2.889010       0.117117       1.193282 0.87538923E+01  0.87438003E+02                                 1.823454                            1.703575      -1.057835       2.375724                    0.997092       3.498116       9.711076       0.493236       1.243233      -0.717813       0.017470       0.007127      -0.038252       0.042652      -0.005290      -0.013421      -0.000192      -0.005149       0.030803      -0.016514      -0.001195       0.017708              1.930065       1.725767       0.069426      -0.352393       1.663177      -0.394076       2.401250          -0.000000
           51              H       7.156705       4.889114       8.203397       0.118791       1.081114 0.81362274E+01  0.81500407E+02                                 1.830664                            1.735071      -1.490433       2.171210                    0.991625       3.965836      11.813541       0.440683       1.387531      -0.683765      -0.007678       0.029743       0.018277       0.035744      -0.006537      -0.002610       0.002809      -0.015561       0.006018      -0.011339       0.000715       0.010624              1.908082       1.449405      -0.148956      -0.059735       2.306707       0.247947       1.968135          -0.000000
           52              H       8.197678       0.976644       8.139647       0.116942       1.323093 0.10194997E+02  0.10505672E+03                                 1.901665                            1.798423      -1.229756       2.287487                    0.995762       3.576356       9.858589       0.499622       1.189674      -0.730805       0.004713      -0.030436       0.018129       0.035738      -0.003070       0.000485      -0.006273      -0.022717       0.011255      -0.013649      -0.000165       0.013814              1.956850       1.452796      -0.236169       0.036504       2.397660      -0.143836       2.020095          -0.000000
           53              H       7.518064       2.893022       4.627632       0.123584       1.234053 0.94438650E+01  0.95710646E+02                                 1.833201                            1.745228      -1.164242       2.326743                    0.995979       3.508921       9.671019       0.499701       1.209444      -0.725987      -0.002178      -0.000585      -0.036184       0.036254      -0.004565       0.001482      -0.000234      -0.009546       0.041329      -0.013554      -0.000325       0.013879              1.874184       1.371626      -0.025908       0.027754       1.981573      -0.008049       2.269352          -0.000000
           54              H       6.024084       4.041702      10.141960       0.119279       1.142305 0.86629201E+01  0.86673591E+02                                 1.802866                            1.721404      -1.007754       2.403041                    0.997491       3.515182       9.904002       0.477256       1.282722      -0.709184      -0.030461       0.020064      -0.015361       0.039578      -0.013879       0.005062      -0.001835       0.013120       0.014952      -0.017904       0.002405       0.015499              1.850552       1.868785      -0.312699       0.171428       1.727838      -0.293897       1.955033          -0.000000
           55              H       6.013443       3.901005      12.451429       0.112721       1.096697 0.79397724E+01  0.78340885E+02                                 1.792042                            1.671063      -1.258888       2.277393                    0.994734       3.733620      10.718891       0.470670       1.318891      -0.698743      -0.030677       0.017355       0.018114       0.039629      -0.010102      -0.003270       0.004437       0.004052       0.006284      -0.011502      -0.000622       0.012124              1.883643       2.080221      -0.256583      -0.453870       1.596213       0.094679       1.974495          -0.000000
           56              H       9.420399       1.737537      12.387680       0.116482       1.237313 0.89695780E+01  0.88626540E+02                                 1.757891                            1.641227      -0.996072       2.404829                    0.998083       3.270799       8.545254       0.550450       1.126152      -0.748342       0.031485      -0.021438       0.016999       0.041712      -0.017018       0.000419      -0.002093       0.013453      -0.001998      -0.018094      -0.000657       0.018752              1.808574       1.836793      -0.346999       0.337596       1.647517      -0.294380       1.941411          -0.000000
           57              H       9.416405       1.795779      10.124574       0.111632       1.233879 0.91148695E+01  0.90406043E+02                                 1.753067                            1.653976      -0.958787       2.416546                    0.998280       3.291869       8.610915       0.548681       1.125484      -0.748607       0.028136      -0.017299      -0.013845       0.035813      -0.015439      -0.000503      -0.001551       0.014755       0.013029      -0.019388       0.004433       0.014955              1.788543       1.829020      -0.305492      -0.324561       1.600638       0.235584       1.935970          -0.000001
           58              H       6.768305       0.739739       4.048091       0.111939       1.221854 0.90029104E+01  0.89033072E+02                                 1.741377                            1.643184      -0.940432       2.423789                    0.998492       3.288021       8.592288       0.550702       1.124659      -0.748635      -0.027711       0.022177      -0.017165       0.039425      -0.010275       0.015254       0.003999      -0.004129       0.003933      -0.020975       0.005025       0.015950              1.787238       1.645430      -0.387514       0.180460       2.197221      -0.050310       1.519064           0.000000
           59              H       5.635701      17.999653       3.002020       0.125323       1.182008 0.85290179E+01  0.83265735E+02                                 1.712464                            1.606013      -0.940637       2.437858                    0.998516       3.193132       8.307531       0.553234       1.134045      -0.746618      -0.021326      -0.006078      -0.033010       0.039767      -0.006630       0.014617       0.000481       0.003520       0.016207      -0.015533      -0.002326       0.017859              1.760725       1.524027       0.108106       0.350557       1.765428       0.348637       1.992720           0.000001
           60              H       8.473226      17.074759       5.757736       0.117571       1.239461 0.90258024E+01  0.89413146E+02                                 1.769117                            1.653192      -0.985186       2.409672                    0.998246       3.275405       8.597113       0.544501       1.135513      -0.746030       0.031139      -0.025052       0.016610       0.043280      -0.010638       0.015790       0.000646       0.004814      -0.002159      -0.018678      -0.001027       0.019705              1.833487       1.758445      -0.460614       0.145100       2.229357      -0.050481       1.512659           0.000000
           61              H       9.598543      -0.218008       6.803806       0.116935       1.205550 0.88691236E+01  0.87524437E+02                                 1.739213                            1.641523      -0.961427       2.420358                    0.998415       3.268026       8.576402       0.544769       1.139317      -0.745004       0.022101       0.005248       0.028784       0.036667      -0.007586       0.015029       0.003124      -0.001164      -0.000610      -0.018431       0.002988       0.015443              1.773902       1.585406       0.041789       0.292644       1.747253       0.368536       1.989048          -0.000000
           62              H      10.810736      10.450343       0.747607       0.114786       1.098332 0.79380618E+01  0.78266309E+02                                 1.792745                            1.670881      -1.202532       2.305786                    0.995543       3.679956      10.537397       0.471018       1.318888      -0.699221      -0.029114      -0.025576      -0.018788       0.043067       0.009552       0.005317       0.009766       0.010971       0.006800      -0.014673      -0.002010       0.016683              1.883391       2.113826       0.451248       0.063235       1.875857       0.137085       1.660492           0.000000
           63              H       4.243341       1.329630      28.629305       0.115131       1.209873 0.90529803E+01  0.91691998E+02                                 1.869442                            1.753460      -1.273239       2.271456                    0.994178       3.694669      10.515902       0.474826       1.273596      -0.709575       0.003998      -0.022550      -0.029292       0.037182       0.001563      -0.006572       0.010772       0.004972      -0.008687      -0.014694       0.003855       0.010839              1.944424       1.764971       0.049641      -0.231205       1.732242       0.385002       2.336061          -0.000000
           64              H      14.057337      13.367692       2.413787       0.113001       1.252791 0.92404868E+01  0.92057826E+02                                 1.779579                            1.672007      -0.954328       2.417936                    0.998389       3.303999       8.689998       0.541911       1.134521      -0.746368       0.023211       0.027270       0.016719       0.039521       0.010485      -0.004495       0.014605       0.004431       0.005802      -0.020908       0.005631       0.015277              1.824371       2.191423       0.403234       0.078628       1.732783       0.214662       1.548908           0.000001
           65              H      12.046459      13.122258       3.520709       0.118998       1.218324 0.88457738E+01  0.87111451E+02                                 1.742253                            1.631556      -0.975119       2.415721                    0.998293       3.247913       8.474898       0.551146       1.128495      -0.747856      -0.004256       0.021505       0.034642       0.040996       0.008589       0.000415       0.014680      -0.003333       0.017849      -0.016629      -0.002238       0.018868              1.793928       1.678110      -0.079942      -0.290285       1.619193       0.416248       2.084481           0.000002
           66              H       5.631174       2.610034      27.319543       0.116254       1.163520 0.86529618E+01  0.87118483E+02                                 1.860291                            1.743000      -1.240237       2.289629                    0.994642       3.736899      10.790422       0.462061       1.316623      -0.699969      -0.030823      -0.006732      -0.016978       0.035827       0.002690       0.004477       0.001612       0.017872       0.009529      -0.010989       0.000324       0.010665              1.960785       2.427582       0.219752       0.352824       1.424063       0.075549       2.030711          -0.000000
           67              H       9.583143       3.380215      27.322441       0.116508       1.372426 0.10823446E+02  0.11325701E+03                                 1.956750                            1.860915      -1.255295       2.278127                    0.995380       3.609988      10.040618       0.487852       1.199827      -0.728971       0.030609       0.001700      -0.018823       0.035973       0.000425      -0.006208       0.001665       0.022697       0.011352      -0.013452      -0.000005       0.013457              2.000408       2.499529       0.168721      -0.132910       1.486077      -0.028411       2.015619          -0.000001
           68              H      16.125512      12.423973       1.816860       0.111691       1.321858 0.10242036E+02  0.10577595E+03                                 1.907197                            1.806779      -1.232262       2.285230                    0.995614       3.618421      10.020535       0.496193       1.195239      -0.729173      -0.001067       0.000881       0.033903       0.033932       0.003042       0.000664       0.001317       0.010839       0.037638      -0.012537      -0.000133       0.012669              1.948641       2.085441      -0.006660       0.023812       1.408096       0.049741       2.352387           0.000000
           69              H      -8.559923       5.004355      28.759701       0.113316       1.239211 0.91551960E+01  0.90934094E+02                                 1.762529                            1.661503      -0.947141       2.424058                    0.998410       3.281475       8.598361       0.545357       1.130748      -0.747506      -0.003591       0.025482      -0.026281       0.036782       0.007263       0.004007      -0.015210       0.003155      -0.007774      -0.019490       0.004971       0.014518              1.795999       1.697945      -0.056271       0.324463       1.707435      -0.375921       1.982618          -0.000001
           70              H       2.106510      14.369699       0.820050       0.124283       1.198463 0.86156082E+01  0.84444593E+02                                 1.734319                            1.618242      -0.995071       2.408823                    0.998386       3.240354       8.486688       0.548262       1.139809      -0.744605       0.027458       0.027053      -0.018438       0.042729       0.008393      -0.003484      -0.014936      -0.003078       0.002253      -0.015054      -0.004241       0.019295              1.801862       2.201059       0.440697      -0.065658       1.713714      -0.158904       1.490812          -0.000000
           71              H       0.884031      11.574444       3.465653       0.115734       1.217132 0.87737403E+01  0.86856952E+02                                 1.788060                            1.659268      -0.959573       2.422149                    0.998164       3.347319       8.968423       0.525783       1.176737      -0.734691       0.004376      -0.022997       0.030438       0.038399       0.006949       0.000019      -0.013637       0.001008       0.012222      -0.015507      -0.000408       0.015915              1.866991       1.737228      -0.183891       0.364351       1.759960      -0.505551       2.103783           0.000000
           72              H      -1.133835      11.446573       2.474638       0.115421       1.198335 0.88311259E+01  0.86999334E+02                                 1.729404                            1.636758      -0.905730       2.446405                    0.998677       3.243765       8.487338       0.546540       1.137585      -0.745773      -0.023072      -0.023688       0.018513       0.037897       0.008914       0.001887      -0.014467       0.006328       0.005709      -0.019052       0.003798       0.015254              1.763997       2.171299       0.339145      -0.047300       1.613081      -0.189642       1.507612          -0.000000
           73              H       6.771926       1.106365      25.444729       0.119984       1.113259 0.82553268E+01  0.82190834E+02                                 1.810814                            1.707839      -1.186660       2.318407                    0.995066       3.667407      10.550635       0.464330       1.324923      -0.698466      -0.016305      -0.030537       0.018021       0.039027       0.010063      -0.002787      -0.003430      -0.017160       0.022538      -0.017030       0.004133       0.012898              1.872492       1.662144       0.255560      -0.155734       1.992898      -0.381791       1.962434          -0.000000
           74              H       6.795916       1.007095      23.112078       0.118202       1.171563 0.86907959E+01  0.86575168E+02                                 1.799987                            1.697252      -0.959835       2.423645                    0.998055       3.440850       9.512082       0.494661       1.242981      -0.718478      -0.015583      -0.035563      -0.017934       0.042769       0.011790       0.003258       0.003301      -0.023271      -0.005766      -0.015828      -0.002610       0.018439              1.849020       1.675596       0.272282       0.158419       1.957465       0.273365       1.913999          -0.000000
           75              H       8.532115       4.613510      22.917932       0.116866       1.241682 0.91150603E+01  0.90542198E+02                                 1.768176                            1.659153      -1.037402       2.382004                    0.997926       3.314574       8.718755       0.544465       1.132516      -0.746338       0.014669       0.033834      -0.021247       0.042560       0.014034      -0.003276      -0.002051      -0.022504      -0.005284      -0.017385      -0.001991       0.019376              1.820432       1.573522       0.277366      -0.193010       1.862253      -0.390259       2.025523          -0.000000
           76              H       8.602184       4.722246      25.305639       0.116762       1.246388 0.92974066E+01  0.92755283E+02                                 1.772160                            1.677769      -0.979055       2.409634                    0.998239       3.295872       8.671084       0.540749       1.135360      -0.746326       0.015179       0.030566       0.015514       0.037488       0.014572      -0.000994       0.000135      -0.021056       0.013641      -0.020287       0.004573       0.015713              1.788885       1.599026       0.322713       0.223337       1.922480       0.266192       1.845150          -0.000001
           77              H       4.403934       2.098608      23.083101       0.119680       1.027554 0.74806520E+01  0.72818965E+02                                 1.728855                            1.633950      -1.096809       2.358109                    0.996782       3.636545      10.416074       0.470145       1.338349      -0.695242       0.027025      -0.022784      -0.018958       0.040111      -0.008704      -0.013226       0.002357      -0.003452       0.016231      -0.016104      -0.001259       0.017363              1.796484       2.003340      -0.415846      -0.191125       1.758260       0.081399       1.627851          -0.000000
           78              H       3.791091       4.099327      22.010951       0.114730       1.135467 0.84864514E+01  0.84225710E+02                                 1.776718                            1.688749      -0.933568       2.432545                    0.998481       3.458923       9.614029       0.489725       1.260187      -0.714418       0.019332       0.007254      -0.032821       0.038776      -0.006596      -0.014356      -0.006265      -0.001202       0.013990      -0.018791       0.003016       0.015775              1.853294       1.656385      -0.023770      -0.280226       1.644992      -0.321083       2.258504          -0.000000
           79              H       1.273296       4.992950      25.039051       0.117834       1.208410 0.91614512E+01  0.92081312E+02                                 1.813422                            1.726450      -0.870260       2.464622                    0.998955       3.391775       9.287988       0.499487       1.220042      -0.724917      -0.024533       0.021709       0.018849       0.037794      -0.010180      -0.010978      -0.001141      -0.005628       0.018067      -0.017563       0.003375       0.014188              1.847673       1.832869      -0.335423      -0.277987       2.021522       0.093577       1.688627          -0.000000
           80              H       1.852472       2.997705      26.088019       0.117117       1.193282 0.87538922E+01  0.87438004E+02                                 1.823454                            1.703575      -1.057835       2.375724                    0.997092       3.498116       9.711077       0.493235       1.243234      -0.717813      -0.017470      -0.007127       0.038252       0.042652      -0.005290      -0.013421      -0.000192      -0.005149       0.030803      -0.016514      -0.001195       0.017708              1.930065       1.725767       0.069426      -0.352393       1.663177      -0.394076       2.401250          -0.000000
           81              H       2.201765       5.178787      20.773632       0.118791       1.081114 0.81362274E+01  0.81500407E+02                                 1.830664                            1.735071      -1.490433       2.171210                    0.991625       3.965836      11.813541       0.440683       1.387531      -0.683765       0.007678      -0.029743      -0.018277       0.035744      -0.006537      -0.002610       0.002809      -0.015561       0.006018      -0.011339       0.000715       0.010624              1.908082       1.449405      -0.148956      -0.059735       2.306707       0.247947       1.968135          -0.000000
           82              H       1.160792       9.091257      20.837382       0.116942       1.323093 0.10194997E+02  0.10505672E+03                                 1.901665                            1.798423      -1.229757       2.287486                    0.995762       3.576356       9.858589       0.499622       1.189674      -0.730805      -0.004713       0.030435      -0.018129       0.035738      -0.003070       0.000485      -0.006273      -0.022717       0.011255      -0.013649      -0.000165       0.013814              1.956850       1.452796      -0.236169       0.036504       2.397660      -0.143836       2.020095          -0.000000
           83              H       1.840406       7.174879      24.349397       0.123584       1.234053 0.94438648E+01  0.95710641E+02                                 1.833201                            1.745227      -1.164242       2.326743                    0.995979       3.508921       9.671018       0.499701       1.209443      -0.725987       0.002178       0.000585       0.036184       0.036254      -0.004565       0.001482      -0.000234      -0.009546       0.041329      -0.013554      -0.000325       0.013879              1.874183       1.371626      -0.025908       0.027754       1.981572      -0.008049       2.269352          -0.000000
           84              H       3.334386       6.026199      18.835069       0.119279       1.142305 0.86629199E+01  0.86673591E+02                                 1.802866                            1.721404      -1.007754       2.403041                    0.997491       3.515182       9.904003       0.477255       1.282723      -0.709184       0.030461      -0.020064       0.015361       0.039578      -0.013879       0.005062      -0.001835       0.013120       0.014952      -0.017904       0.002405       0.015499              1.850552       1.868785      -0.312699       0.171428       1.727839      -0.293897       1.955033          -0.000000
           85              H       3.345027       6.166896      16.525600       0.112721       1.096697 0.79397724E+01  0.78340885E+02                                 1.792042                            1.671063      -1.258888       2.277393                    0.994734       3.733620      10.718891       0.470670       1.318891      -0.698743       0.030677      -0.017355      -0.018114       0.039629      -0.010102      -0.003270       0.004437       0.004052       0.006284      -0.011502      -0.000622       0.012124              1.883643       2.080221      -0.256583      -0.453870       1.596213       0.094679       1.974495          -0.000000
           86              H      -0.061929       8.330364      16.589349       0.116482       1.237313 0.89695759E+01  0.88626511E+02                                 1.757890                            1.641227      -0.996072       2.404829                    0.998083       3.270799       8.545253       0.550450       1.126151      -0.748342      -0.031485       0.021438      -0.016999       0.041712      -0.017018       0.000419      -0.002093       0.013453      -0.001999      -0.018094      -0.000657       0.018752              1.808573       1.836792      -0.346999       0.337596       1.647517      -0.294380       1.941411          -0.000000
           87              H      -0.057935       8.272122      18.852455       0.111632       1.233879 0.91148685E+01  0.90406028E+02                                 1.753067                            1.653976      -0.958787       2.416546                    0.998280       3.291869       8.610914       0.548681       1.125484      -0.748607      -0.028136       0.017299       0.013845       0.035813      -0.015439      -0.000503      -0.001551       0.014755       0.013029      -0.019388       0.004433       0.014955              1.788542       1.829019      -0.305492      -0.324561       1.600638       0.235584       1.935970          -0.000001
           88              H       2.590165       9.328162      24.928938       0.111939       1.221853 0.90029073E+01  0.89033036E+02                                 1.741377                            1.643184      -0.940431       2.423789                    0.998492       3.288020       8.592286       0.550702       1.124660      -0.748635       0.027711      -0.022177       0.017165       0.039425      -0.010275       0.015254       0.003999      -0.004129       0.003933      -0.020975       0.005025       0.015950              1.787238       1.645430      -0.387514       0.180460       2.197221      -0.050310       1.519064           0.000000
           89              H       3.722769      -7.931752      25.975009       0.125323       1.182008 0.85290210E+01  0.83265770E+02                                 1.712464                            1.606013      -0.940637       2.437858                    0.998516       3.193133       8.307533       0.553234       1.134044      -0.746618       0.021326       0.006078       0.033010       0.039767      -0.006630       0.014617       0.000481       0.003520       0.016207      -0.015533      -0.002326       0.017859              1.760725       1.524027       0.108106       0.350557       1.765428       0.348637       1.992720           0.000001
           90              H       0.885244      -7.006858      23.219293       0.117571       1.239461 0.90258055E+01  0.89413189E+02                                 1.769117                            1.653193      -0.985186       2.409672                    0.998246       3.275405       8.597115       0.544500       1.135513      -0.746030      -0.031139       0.025052      -0.016610       0.043280      -0.010638       0.015790       0.000646       0.004814      -0.002159      -0.018678      -0.001027       0.019705              1.833488       1.758446      -0.460614       0.145100       2.229358      -0.050481       1.512659           0.000000
           91              H      -0.240073      10.285909      22.173223       0.116935       1.205550 0.88691236E+01  0.87524437E+02                                 1.739213                            1.641523      -0.961427       2.420358                    0.998415       3.268026       8.576402       0.544769       1.139317      -0.745004      -0.022101      -0.005248      -0.028784       0.036668      -0.007586       0.015029       0.003124      -0.001164      -0.000610      -0.018431       0.002988       0.015443              1.773902       1.585406       0.041789       0.292644       1.747253       0.368536       1.989048          -0.000000
           92              H      -1.452266      -0.382442      28.229422       0.114786       1.098332 0.79380618E+01  0.78266309E+02                                 1.792745                            1.670881      -1.202532       2.305786                    0.995543       3.679956      10.537397       0.471018       1.318888      -0.699221       0.029114       0.025576       0.018788       0.043067       0.009552       0.005317       0.009766       0.010971       0.006800      -0.014673      -0.002010       0.016683              1.883391       2.113826       0.451248       0.063235       1.875857       0.137085       1.660492           0.000000
           93              H       5.115129       8.738271       0.347724       0.115131       1.209873 0.90529803E+01  0.91691998E+02                                 1.869442                            1.753460      -1.273239       2.271456                    0.994178       3.694669      10.515902       0.474826       1.273596      -0.709575      -0.003998       0.022550       0.029292       0.037182       0.001563      -0.006572       0.010772       0.004972      -0.008687      -0.014694       0.003855       0.010839              1.944424       1.764971       0.049641      -0.231205       1.732242       0.385002       2.336061          -0.000000
           94              H      -4.698867      -3.299791      26.563242       0.113001       1.252791 0.92404847E+01  0.92057804E+02                                 1.779579                            1.672007      -0.954328       2.417936                    0.998389       3.303998       8.689997       0.541911       1.134521      -0.746368      -0.023211      -0.027270      -0.016719       0.039521       0.010485      -0.004495       0.014605       0.004431       0.005802      -0.020908       0.005631       0.015277              1.824372       2.191424       0.403234       0.078628       1.732783       0.214662       1.548908           0.000001
           95              H      -2.687989      -3.054357      25.456320       0.118998       1.218324 0.88457747E+01  0.87111465E+02                                 1.742254                            1.631557      -0.975119       2.415721                    0.998293       3.247913       8.474899       0.551146       1.128495      -0.747856       0.004256      -0.021505      -0.034642       0.040996       0.008589       0.000415       0.014680      -0.003333       0.017849      -0.016629      -0.002238       0.018868              1.793928       1.678110      -0.079942      -0.290285       1.619193       0.416248       2.084481           0.000002
           96              H       3.727296       7.457867       1.657486       0.116254       1.163520 0.86529626E+01  0.87118495E+02                                 1.860291                            1.743000      -1.240237       2.289629                    0.994642       3.736899      10.790423       0.462061       1.316623      -0.699969       0.030823       0.006732       0.016978       0.035827       0.002690       0.004477       0.001612       0.017872       0.009529      -0.010989       0.000324       0.010665              1.960786       2.427582       0.219752       0.352824       1.424063       0.075549       2.030711          -0.000000
           97              H      -0.224673       6.687686       1.654588       0.116508       1.372426 0.10823446E+02  0.11325701E+03                                 1.956750                            1.860915      -1.255295       2.278127                    0.995380       3.609988      10.040618       0.487852       1.199827      -0.728971      -0.030609      -0.001700       0.018823       0.035973       0.000425      -0.006208       0.001665       0.022697       0.011352      -0.013452      -0.000005       0.013457              2.000408       2.499529       0.168721      -0.132910       1.486077      -0.028411       2.015619          -0.000001
           98              H      -6.767042      -2.356072      27.160169       0.111691       1.321858 0.10242036E+02  0.10577595E+03                                 1.907197                            1.806779      -1.232261       2.285230                    0.995614       3.618421      10.020535       0.496193       1.195239      -0.729173       0.001067      -0.000881      -0.033903       0.033932       0.003042       0.000664       0.001317       0.010839       0.037638      -0.012537      -0.000133       0.012669              1.948641       2.085441      -0.006660       0.023812       1.408096       0.049741       2.352387           0.000000
           99              H      17.918393       5.063546       0.217328       0.113316       1.239212 0.91552004E+01  0.90934153E+02                                 1.762530                            1.661504      -0.947141       2.424058                    0.998410       3.281475       8.598363       0.545357       1.130749      -0.747506       0.003591      -0.025482       0.026281       0.036782       0.007263       0.004007      -0.015210       0.003155      -0.007774      -0.019490       0.004971       0.014518              1.796000       1.697946      -0.056271       0.324464       1.707435      -0.375921       1.982619          -0.000001
          100              H       7.251960      -4.301798      28.156979       0.124283       1.198463 0.86156029E+01  0.84444529E+02                                 1.734318                            1.618242      -0.995071       2.408823                    0.998386       3.240353       8.486685       0.548262       1.139810      -0.744605      -0.027458      -0.027053       0.018438       0.042729       0.008393      -0.003484      -0.014936      -0.003078       0.002253      -0.015054      -0.004241       0.019295              1.801861       2.201058       0.440697      -0.065658       1.713714      -0.158904       1.490812          -0.000000
          101              H       8.474439      -1.506543      25.511376       0.115734       1.217132 0.87737403E+01  0.86856952E+02                                 1.788060                            1.659268      -0.959573       2.422149                    0.998164       3.347319       8.968423       0.525783       1.176737      -0.734691      -0.004376       0.022997      -0.030438       0.038399       0.006949       0.000019      -0.013637       0.001008       0.012222      -0.015507      -0.000408       0.015915              1.866991       1.737228      -0.183891       0.364351       1.759960      -0.505551       2.103783           0.000000
          102              H      10.492305      -1.378672      26.502391       0.115421       1.198335 0.88311267E+01  0.86999353E+02                                 1.729405                            1.636759      -0.905730       2.446405                    0.998677       3.243764       8.487339       0.546540       1.137587      -0.745772       0.023072       0.023688      -0.018513       0.037897       0.008914       0.001887      -0.014467       0.006328       0.005709      -0.019052       0.003798       0.015254              1.763999       2.171301       0.339145      -0.047300       1.613082      -0.189642       1.507613          -0.000000
          103              H       2.586544       8.961536       3.532300       0.119984       1.113259 0.82553268E+01  0.82190834E+02                                 1.810814                            1.707839      -1.186660       2.318407                    0.995066       3.667407      10.550635       0.464330       1.324923      -0.698466       0.016305       0.030537      -0.018021       0.039027       0.010063      -0.002787      -0.003430      -0.017160       0.022538      -0.017030       0.004133       0.012898              1.872492       1.662144       0.255560      -0.155734       1.992898      -0.381791       1.962434          -0.000000
          104              H       2.562554       9.060806       5.864951       0.118202       1.171563 0.86907958E+01  0.86575170E+02                                 1.799988                            1.697253      -0.959835       2.423645                    0.998055       3.440850       9.512083       0.494661       1.242982      -0.718478       0.015583       0.035563       0.017934       0.042769       0.011790       0.003258       0.003301      -0.023271      -0.005766      -0.015828      -0.002610       0.018439              1.849020       1.675596       0.272282       0.158419       1.957465       0.273365       1.913999          -0.000000
          105              H       0.826355       5.454391       6.059097       0.116866       1.241682 0.91150603E+01  0.90542199E+02                                 1.768176                            1.659153      -1.037402       2.382004                    0.997926       3.314574       8.718755       0.544465       1.132516      -0.746338      -0.014669      -0.033834       0.021247       0.042560       0.014034      -0.003276      -0.002051      -0.022504      -0.005284      -0.017385      -0.001991       0.019376              1.820432       1.573522       0.277366      -0.193010       1.862253      -0.390259       2.025523          -0.000000
          106              H       0.756286       5.345655       3.671390       0.116762       1.246389 0.92974109E+01  0.92755343E+02                                 1.772161                            1.677770      -0.979055       2.409634                    0.998239       3.295872       8.671087       0.540748       1.135361      -0.746326      -0.015179      -0.030566      -0.015514       0.037488       0.014572      -0.000994       0.000135      -0.021056       0.013642      -0.020287       0.004573       0.015713              1.788887       1.599027       0.322714       0.223337       1.922481       0.266192       1.845151          -0.000001
          107              H       6.074651       9.174320       8.594587       0.119680       1.027554 0.74806554E+01  0.72819004E+02                                 1.728855                            1.633950      -1.096809       2.358109                    0.996782       3.636545      10.416073       0.470145       1.338348      -0.695242      -0.024694       0.025291      -0.018958       0.040111      -0.008361       0.003315      -0.013019       0.005948       0.016231      -0.016104      -0.001259       0.017363              1.796484       1.820066      -0.429250       0.095123       1.941535      -0.184678       1.627851          -0.000000
          108              H       8.114741       8.709042       7.522437       0.114730       1.135466 0.84864437E+01  0.84225617E+02                                 1.776718                            1.688748      -0.933568       2.432545                    0.998481       3.458923       9.614029       0.489725       1.260188      -0.714418       0.005824       0.019810      -0.032821       0.038776      -0.006439      -0.005201      -0.014774       0.003109       0.013990      -0.018791       0.003016       0.015775              1.853293       1.648511      -0.024346      -0.299787       1.652866      -0.302900       2.258503          -0.000000
          109              H       9.189633       6.263135      10.550536       0.117834       1.208410 0.91614498E+01  0.92081295E+02                                 1.813422                            1.726449      -0.870260       2.464622                    0.998955       3.391775       9.287988       0.499487       1.220042      -0.724917       0.023440      -0.022884       0.018849       0.037794      -0.009662      -0.000337      -0.011032       0.008530       0.018067      -0.017563       0.003375       0.014188              1.847673       2.069319      -0.318130       0.113604       1.785072      -0.270421       1.688627          -0.000000
          110              H       7.157457       6.695234      11.599505       0.117117       1.193282 0.87538921E+01  0.87438003E+02                                 1.823454                            1.703575      -1.057835       2.375724                    0.997092       3.498116       9.711077       0.493235       1.243234      -0.717813      -0.005834      -0.017943       0.038252       0.042652      -0.004860       0.000788      -0.013400       0.006633       0.030803      -0.016514      -0.001195       0.017708              1.930065       1.653409       0.064134      -0.367322       1.735535      -0.380199       2.401250          -0.000000
          111              H       9.307252       7.202686       6.285118       0.118791       1.081115 0.81362377E+01  0.81500528E+02                                 1.830665                            1.735072      -1.490433       2.171210                    0.991625       3.965837      11.813542       0.440683       1.387530      -0.683765      -0.030224       0.005488      -0.018277       0.035744      -0.005335       0.002992      -0.002398       0.017297       0.006018      -0.011339       0.000715       0.010624              1.908083       2.323819      -0.085005       0.251643       1.432295      -0.041490       1.968135          -0.000000
          112              H      13.285229       6.449863       6.348867       0.116942       1.323092 0.10194990E+02  0.10505663E+03                                 1.901663                            1.798422      -1.229756       2.287487                    0.995762       3.576356       9.858586       0.499622       1.189673      -0.730805       0.030698      -0.002480      -0.018129       0.035738      -0.001384      -0.006292       0.000026       0.023369       0.011255      -0.013649      -0.000165       0.013814              1.956848       2.426989      -0.164921      -0.146115       1.423461       0.025916       2.020095          -0.000000
          113              H      11.324385       6.987886       9.860883       0.123584       1.234054 0.94438745E+01  0.95710763E+02                                 1.833202                            1.745228      -1.164242       2.326743                    0.995979       3.508921       9.671019       0.499701       1.209444      -0.725987       0.000425       0.002215       0.036184       0.036254      -0.003822      -0.000341       0.001461       0.010773       0.041329      -0.013554      -0.000325       0.013879              1.874184       1.982098       0.018739      -0.010052       1.371102       0.027093       2.269353          -0.000000
          114              H      10.069793       8.394101       4.346554       0.119279       1.142305 0.86629186E+01  0.86673576E+02                                 1.802866                            1.721404      -1.007754       2.403042                    0.997491       3.515182       9.904003       0.477255       1.282723      -0.709184      -0.022232       0.028916       0.015361       0.039578      -0.014686      -0.002199       0.004915      -0.008941       0.014952      -0.017904       0.002405       0.015499              1.850552       1.774084      -0.319626      -0.305618       1.822540       0.149535       1.955032          -0.000000
          115              H      10.209339       8.414976       2.037085       0.112721       1.096698 0.79397798E+01  0.78340974E+02                                 1.792043                            1.671064      -1.258889       2.277393                    0.994734       3.733620      10.718891       0.470670       1.318891      -0.698743      -0.019546       0.029330      -0.018114       0.039629      -0.010289       0.004664      -0.002938      -0.001069       0.006284      -0.011502      -0.000622       0.012124              1.883644       1.636119      -0.289063       0.127533       2.040316      -0.445755       1.974496          -0.000000
          116              H      12.615549       5.174899       2.100835       0.116482       1.237313 0.89695774E+01  0.88626535E+02                                 1.757891                            1.641228      -0.996072       2.404829                    0.998083       3.270799       8.545255       0.550449       1.126152      -0.748342       0.023678      -0.029838      -0.016999       0.041712      -0.017815      -0.002118       0.000265      -0.008358      -0.001998      -0.018094      -0.000657       0.018752              1.808574       1.699010      -0.357076      -0.318220       1.785301       0.315225       1.941412          -0.000000
          117              H      12.557171       5.174635       4.363941       0.111632       1.233879 0.91148720E+01  0.90406080E+02                                 1.753068                            1.653977      -0.958787       2.416546                    0.998280       3.291869       8.610917       0.548680       1.125485      -0.748607       0.019305      -0.026799       0.013845       0.035813      -0.016348      -0.001510      -0.000614      -0.010105       0.013029      -0.019388       0.004433       0.014955              1.788544       1.646301      -0.318856       0.258631       1.783359      -0.306513       1.935971          -0.000001
          118              H      13.417244       7.892709      10.440424       0.111939       1.221855 0.90029250E+01  0.89033258E+02                                 1.741379                            1.643186      -0.940432       2.423789                    0.998492       3.288021       8.592292       0.550701       1.124660      -0.748635      -0.024139       0.026019       0.017165       0.039425      -0.009866       0.002875       0.015505       0.007075       0.003933      -0.020975       0.005025       0.015950              1.787241       2.250670      -0.343250      -0.063340       1.591987       0.176310       1.519066           0.000000
          119              H      -3.879307       7.763348      11.486494       0.125323       1.182007 0.85290115E+01  0.83265656E+02                                 1.712464                            1.606012      -0.940637       2.437858                    0.998516       3.193132       8.307530       0.553234       1.134044      -0.746618       0.004506       0.021713       0.033010       0.039767      -0.006816      -0.000587       0.014613      -0.001553       0.016207      -0.015533      -0.002326       0.017859              1.760724       1.748415       0.124517       0.322140       1.541039       0.375052       1.992720           0.000001
          120              H      -2.749906       5.000844       8.730779       0.117571       1.239461 0.90258035E+01  0.89413161E+02                                 1.769117                            1.653192      -0.985186       2.409672                    0.998246       3.275405       8.597114       0.544501       1.135513      -0.746030       0.027257      -0.029228      -0.016610       0.043280      -0.010875      -0.000508       0.015795      -0.001667      -0.002159      -0.018678      -0.001027       0.019705              1.833488       2.293869      -0.421456      -0.060930       1.693935       0.141030       1.512659           0.000000
          121              H      14.578879       5.139868       7.684708       0.116935       1.205550 0.88691291E+01  0.87524500E+02                                 1.739213                            1.641524      -0.961427       2.420358                    0.998415       3.268026       8.576401       0.544770       1.139317      -0.745004      -0.003622      -0.022425      -0.028784       0.036668      -0.007421       0.002019       0.015217       0.003359      -0.000610      -0.018431       0.002988       0.015443              1.773902       1.740312       0.053118       0.346209       1.592347       0.318745       1.989048          -0.000000
          122              H       4.027363       3.152749      13.740907       0.114786       1.098332 0.79380574E+01  0.78266260E+02                                 1.792745                            1.670881      -1.202532       2.305786                    0.995543       3.679956      10.537399       0.471018       1.318888      -0.699221       0.023385       0.030902       0.018788       0.043067       0.008652       0.009352       0.006016      -0.013634       0.006800      -0.014673      -0.002010       0.016683              1.883391       1.811469       0.429135       0.132108       2.178213       0.073065       1.660492           0.000000
          123              H       4.039036       1.109837      14.836239       0.115131       1.209874 0.90529868E+01  0.91692087E+02                                 1.869443                            1.753461      -1.273239       2.271456                    0.994178       3.694670      10.515909       0.474826       1.273596      -0.709575       0.022782      -0.002342       0.029292       0.037182       0.001185       0.011223      -0.005769      -0.005374      -0.008687      -0.014694       0.003855       0.010839              1.944426       1.725194       0.046731       0.400841       1.772020      -0.202507       2.336064          -0.000000
          124              H       1.354595      -0.297997      12.074728       0.113001       1.252790 0.92404798E+01  0.92057743E+02                                 1.779578                            1.672006      -0.954328       2.417936                    0.998389       3.303998       8.689996       0.541911       1.134521      -0.746368      -0.025504      -0.025138      -0.016719       0.039521       0.010051       0.014893      -0.003417      -0.007435       0.005802      -0.020908       0.005631       0.015277              1.824371       1.676555       0.365578       0.208355       2.247651       0.094076       1.548908           0.000001
          125              H       1.452700       1.725427      10.967805       0.118998       1.218324 0.88457695E+01  0.87111397E+02                                 1.742253                            1.631556      -0.975119       2.415721                    0.998293       3.247913       8.474897       0.551147       1.128495      -0.747856      -0.021759       0.002676      -0.034642       0.040996       0.008740       0.014610       0.001485       0.000798       0.017849      -0.016629      -0.002238       0.018868              1.793927       1.631136      -0.083377       0.436313       1.666165      -0.259150       2.084480           0.000002
          126              H       2.863271      -0.367692      16.146001       0.116254       1.163521 0.86529714E+01  0.87118599E+02                                 1.860291                            1.743001      -1.240238       2.289629                    0.994642       3.736900      10.790424       0.462061       1.316622      -0.699969       0.004466       0.031231       0.016978       0.035827       0.001361       0.001282       0.004582      -0.018464       0.009529      -0.010989       0.000324       0.010665              1.960786       1.397430       0.144411       0.049612       2.454217       0.357395       2.030711          -0.000000
          127              H       2.383401      -4.365313      16.143103       0.116508       1.372427 0.10823447E+02  0.11325703E+03                                 1.956750                            1.860915      -1.255295       2.278127                    0.995380       3.609988      10.040618       0.487852       1.199827      -0.728971       0.000537      -0.030651       0.018823       0.035973      -0.001231       0.002114      -0.006070      -0.022579       0.011352      -0.013452      -0.000005       0.013457              2.000409       1.466921       0.093201      -0.018641       2.518686      -0.134628       2.015619          -0.000001
          128              H       2.446654      -2.291828      12.671655       0.111691       1.321857 0.10242024E+02  0.10577580E+03                                 1.907196                            1.806778      -1.232261       2.285230                    0.995614       3.618420      10.020534       0.496193       1.195240      -0.729173      -0.000956       0.001000      -0.033903       0.033932       0.002221       0.001265       0.000758      -0.011609       0.037638      -0.012537      -0.000133       0.012669              1.948641       1.412668      -0.055863       0.047871       2.080868       0.027376       2.352387           0.000000
          129              H      -0.559778      13.610960      14.705842       0.113316       1.239211 0.91551950E+01  0.90934082E+02                                 1.762529                            1.661503      -0.947141       2.424058                    0.998410       3.281475       8.598361       0.545357       1.130748      -0.747506      -0.025677       0.001723       0.026281       0.036782       0.006956      -0.015461       0.002887      -0.005235      -0.007774      -0.019490       0.004971       0.014518              1.795999       1.715571      -0.054982      -0.398586       1.689808       0.296179       1.982618          -0.000001
          130              H      -0.516443      11.547910      13.668465       0.124283       1.198462 0.86155944E+01  0.84444427E+02                                 1.734317                            1.618241      -0.995071       2.408823                    0.998386       3.240353       8.486685       0.548262       1.139810      -0.744605      -0.024978      -0.029358       0.018438       0.042729       0.008528      -0.014642      -0.004564       0.000603       0.002253      -0.015054      -0.004241       0.019295              1.801860       1.652187       0.400555      -0.153692       2.262583      -0.077074       1.490811          -0.000000
          131              H       2.182197      12.971020      11.022862       0.115734       1.217132 0.87737430E+01  0.86856987E+02                                 1.788061                            1.659268      -0.959573       2.422149                    0.998164       3.347319       8.968424       0.525783       1.176737      -0.734691       0.023255      -0.002687      -0.030438       0.038399       0.006801      -0.013602      -0.000976      -0.003020       0.012222      -0.015507      -0.000408       0.015915              1.866991       1.786594      -0.180281      -0.530780       1.710595       0.326506       2.103784           0.000000
          132              H       2.162544      14.992838      12.013876       0.115421       1.198336 0.88311357E+01  0.86999454E+02                                 1.729405                            1.636759      -0.905729       2.446405                    0.998677       3.243765       8.487339       0.546540       1.137586      -0.745773       0.021942       0.024738      -0.018513       0.037897       0.008358      -0.014566       0.000827      -0.008854       0.005709      -0.019052       0.003798       0.015254              1.763999       1.566709       0.294928      -0.185687       2.217673      -0.061007       1.507613          -0.000000
          133              H       4.446142      -1.395727      18.020814       0.119984       1.113259 0.82553330E+01  0.82190907E+02                                 1.810815                            1.707839      -1.186660       2.318407                    0.995066       3.667407      10.550634       0.464330       1.324923      -0.698466       0.029266       0.018489      -0.018021       0.039027       0.011204      -0.003217      -0.003029       0.014049       0.022538      -0.017031       0.004133       0.012898              1.872492       1.953956       0.276902      -0.369415       1.701086      -0.183168       1.962435          -0.000000
          134              H       4.546897      -1.412413      20.353465       0.118202       1.171562 0.86907921E+01  0.86575123E+02                                 1.799987                            1.697252      -0.959835       2.423645                    0.998055       3.440850       9.512082       0.494661       1.242981      -0.718478       0.034331       0.018136       0.017934       0.042769       0.013358       0.003055       0.003490       0.019592      -0.005766      -0.015828      -0.002610       0.018439              1.849020       1.916350       0.289890       0.261082       1.716711       0.177937       1.913999          -0.000000
          135              H       1.076729      -3.407041      20.547611       0.116866       1.241682 0.91150564E+01  0.90542157E+02                                 1.768176                            1.659153      -1.037402       2.382004                    0.997926       3.314574       8.718757       0.544465       1.132517      -0.746338      -0.032674      -0.017098       0.021247       0.042560       0.015521      -0.001807      -0.003416       0.018181      -0.005284      -0.017385      -0.001991       0.019376              1.820433       1.820362       0.295418      -0.375141       1.615413      -0.220962       2.025525          -0.000000
          136              H       0.973393      -3.484855      18.159904       0.116762       1.246389 0.92974123E+01  0.92755361E+02                                 1.772161                            1.677770      -0.979055       2.409634                    0.998239       3.295872       8.671087       0.540748       1.135361      -0.746326      -0.029377      -0.017368      -0.015514       0.037488       0.015948       0.000207      -0.000982       0.016592       0.013642      -0.020287       0.004573       0.015713              1.788887       1.873807       0.342809       0.249193       1.647700       0.242159       1.845152          -0.000001
          137              C       4.304096       1.932831      18.272914       0.591056      24.626289 0.26354933E+03  0.55161418E+04                                 7.776037                            5.731999       0.056236       2.066301                    0.999548      22.539250      62.942362       0.625967       0.467500      -1.024696       0.057619      -0.012899      -0.030020       0.066239       0.029397       0.033566       0.043680      -0.130869       0.016017      -0.082265      -0.014779       0.097044              9.832901      13.239078      -1.444450      -3.459245       6.336085      -1.791607       9.923539          -0.000000
          138              C       2.932917       2.121263      18.826376      -0.043236      37.096556 0.43835353E+03  0.10259824E+05                                 9.629022                            6.940424       0.061324       2.022883                    0.999291      27.372347      76.860861       0.635056       0.412077      -1.073975      -0.052336       0.011843       0.011250       0.054826       0.001478      -0.004037      -0.000064       0.001643       0.021536      -0.005692      -0.002943       0.008635             12.629065      17.390394      -2.817640      -5.839211       8.111089      -1.716411      12.385712          -0.000000
          139              C       2.664203       1.502803      19.999945      -0.094068      33.869441 0.43892828E+03  0.10389575E+05                                 9.244767                            7.089762      -0.043146       1.962339                    0.999622      29.422382      86.103342       0.602561       0.429439      -1.051398      -0.024377       0.009397       0.000138       0.026126       0.007487       0.029347       0.001951      -0.006661      -0.017623      -0.032946       0.004473       0.028473             11.496328      13.972708      -2.693873      -5.235792       8.315251      -1.238476      12.201026          -0.000000
          140              C       1.450273       1.781187      20.628747      -0.143882      34.302289 0.45117605E+03  0.10730005E+05                                 9.256458                            7.126631       0.113242       2.006423                    0.999630      29.859261      86.972235       0.610096       0.422137      -1.058199       0.021680      -0.003231      -0.019627       0.029422       0.005032      -0.007366      -0.013961      -0.021244       0.062846      -0.022728      -0.006775       0.029503             11.477084      15.579456      -3.926800      -4.320435       8.068480      -0.681590      10.783318          -0.000000
          141              C       0.532809       2.666192      20.066593       0.082881      37.724728 0.42109355E+03  0.97869210E+04                                 9.950408                            6.914809      -0.135635       1.968115                    0.999358      26.662515      75.346164       0.618907       0.425807      -1.061994       0.004231       0.002241      -0.004472       0.006552       0.001323      -0.000362       0.016073       0.030032       0.014225      -0.025882       0.012555       0.013327             13.977523      20.736839      -3.233102      -7.413761       7.808375      -1.060861      13.387353          -0.000000
          142              C       0.807177       3.236534      18.837967      -0.145151      33.622786 0.43025672E+03  0.10115191E+05                                 9.104957                            6.947128       0.128237       2.013952                    0.999565      29.605381      85.831970       0.619363       0.420644      -1.058779       0.018442      -0.006512      -0.004793       0.020137      -0.012646       0.021139      -0.006192      -0.004944      -0.015239      -0.024361      -0.002836       0.027197             11.299909      14.678761      -1.594263      -5.583487       7.073563      -1.565983      12.147404          -0.000000
          143              C       2.005485       2.974699      18.217858      -0.089136      33.440118 0.42932835E+03  0.10084551E+05                                 9.079799                            6.956874       0.010044       1.976075                    0.999663      29.240589      84.645037       0.616835       0.422737      -1.057819      -0.007112      -0.014655       0.023596       0.028672       0.008868       0.008619      -0.009972      -0.017797       0.064279      -0.026261       0.000536       0.025725             11.057519      14.208201      -2.850277      -4.382114       7.899698      -1.354187      11.064659          -0.000000
          144              C      -0.763099       2.943939      20.788121       0.083145      42.275728 0.43699836E+03  0.10233568E+05                                10.657514                            6.995946      -0.128922       1.961593                    0.999086      26.950698      76.021197       0.622751       0.419995      -1.067480      -0.013775       0.004698       0.005498       0.015558      -0.009498      -0.013203      -0.008674       0.008950      -0.004999      -0.021099       0.005258       0.015841             15.621103      25.254816      -2.516420      -4.798942       5.913845       0.757926      15.694649          -0.000000
          145              C      -0.752578       3.005290      22.205097      -0.205685      40.612046 0.51303847E+03  0.12622831E+05                                10.428408                            7.644367      -0.122650       1.919049                    0.998766      31.550130      94.037002       0.582821       0.427134      -1.053144      -0.007642       0.002255      -0.005101       0.009461       0.000552       0.020167      -0.010309      -0.020379      -0.075607      -0.037308       0.011614       0.025695             13.570309      16.034317      -1.041129      -4.341784       5.509918       0.439251      19.166691          -0.000000
          146              C      -1.948562       3.269625      22.865774       0.092783      41.289649 0.40617284E+03  0.93541779E+04                                10.477985                            6.746608      -0.159350       1.957442                    0.999103      26.529064      74.595616       0.632878       0.420234      -1.065635      -0.000081      -0.004159      -0.010696       0.011477      -0.004847      -0.001455       0.002568      -0.030358       0.028904      -0.020787       0.007541       0.013246             15.122535      14.709548      -1.170845       1.014073       5.460691      -0.576327      25.197364          -0.000000
          147              C      -3.114876       3.449140      22.158734      -0.208600      40.850022 0.47173291E+03  0.11361069E+05                                10.431136                            7.299177      -0.019939       1.951195                    0.999353      31.090375      91.564100       0.600482       0.423529      -1.055793       0.007965      -0.012915      -0.008464       0.017374       0.002747      -0.029183       0.002620      -0.005191      -0.070309      -0.040815       0.014464       0.026351             13.967811      16.765926      -1.391734       6.625872       5.338920      -0.718860      19.798587          -0.000000
          148              C      -3.131987       3.389039      20.762041       0.091404      44.392002 0.41243750E+03  0.95279005E+04                                11.024921                            6.789670      -0.183644       1.947062                    0.999133      26.645072      74.858880       0.632553       0.419151      -1.067102       0.008864      -0.006205       0.008752       0.013916      -0.009476       0.010855       0.006259       0.000502      -0.022091      -0.018858       0.004867       0.013991             17.595682      30.205249      -2.340334       7.618890       5.993750      -0.459394      16.588048          -0.000000
          149              C      -1.962069       3.130016      20.066593      -0.211319      41.587991 0.48481339E+03  0.11743090E+05                                10.553095                            7.390491      -0.044082       1.944958                    0.999623      31.197811      91.808304       0.598543       0.422477      -1.057629       0.001901      -0.003590       0.007189       0.008257       0.014694      -0.000196       0.002242      -0.042029       0.082310      -0.039372       0.011650       0.027721             14.633569      27.078635      -2.184901       0.554668       5.655088       0.032873      11.166984          -0.000000
          150              C      -1.958337       3.304972      24.358091       0.084175      39.274608 0.42747079E+03  0.99512340E+04                                10.179319                            6.939450      -0.122246       1.971748                    0.999258      26.560437      74.595452       0.622817       0.422450      -1.066377      -0.005114       0.003788       0.004928       0.008049       0.009915      -0.001573      -0.000146       0.036589       0.043813      -0.028112       0.012402       0.015710             14.277373       7.842901      -2.302546      -0.366744       7.922595      -0.967921      27.066623          -0.000000
          151              C      -1.233224       2.325605      25.082516      -0.141667      35.229203 0.45144059E+03  0.10739671E+05                                 9.433986                            7.132286       0.069215       1.995405                    0.999256      29.828845      86.944918       0.609295       0.422560      -1.057757      -0.002326      -0.000219       0.027360       0.027460      -0.011344      -0.009959       0.013603      -0.009053      -0.030663      -0.018237      -0.007078       0.025315             12.019832       7.493075      -2.212664      -0.417805       8.119374      -2.567800      20.447048          -0.000000
          152              C      -1.302737       2.334209      26.458925      -0.089672      35.251759 0.43517391E+03  0.10289839E+05                                 9.531263                            7.081383      -0.097184       1.946540                    0.999441      29.483699      86.545358       0.599454       0.432120      -1.048618      -0.014963       0.013254      -0.027926       0.034343       0.004911       0.014064      -0.013300       0.013751      -0.083639      -0.036254       0.011549       0.024705             12.149256       7.331512      -2.246805      -2.211031       8.666905      -0.744811      20.449352          -0.000000
          153              C      -1.995827       3.281318      27.160169      -0.047592      40.303544 0.44042317E+03  0.10293764E+05                                10.140323                            6.918031       0.040623       2.014528                    0.999271      27.326060      76.032130       0.643096       0.407499      -1.079767      -0.002454       0.008334      -0.048759       0.049526      -0.005867       0.002583       0.000594      -0.021868       0.003979      -0.013544       0.001798       0.011746             14.129738       7.484274      -2.447834      -1.687728       8.677856      -0.964765      26.227085          -0.000000
          154              C      -2.736397       4.244056      26.421255      -0.088049      34.032029 0.40693018E+03  0.94133083E+04                                 9.119910                            6.733463      -0.001062       1.971781                    0.999668      28.902169      82.512831       0.633717       0.417819      -1.062940       0.015125      -0.019060      -0.011543       0.026931      -0.015474      -0.009804       0.009887      -0.014706      -0.085225      -0.031657      -0.002639       0.034296             11.181952       6.779362      -2.245651      -0.536533       7.712756      -1.050628      19.053739          -0.000000
          155              C      -2.699440       4.237951      25.085414      -0.149014      34.383058 0.41498203E+03  0.96486269E+04                                 9.156208                            6.775799       0.120579       2.007384                    0.999760      29.403264      84.212404       0.634961       0.414881      -1.064605       0.007356      -0.009835       0.018940       0.022574      -0.019556       0.013086      -0.012578      -0.016664      -0.049192      -0.023769      -0.011763       0.035533             11.214764       6.892127      -2.139004      -1.292976       7.333025       0.266658      19.419140          -0.000001
          156              C      -4.425878       3.535538      20.043411       0.080913      42.758740 0.42487143E+03  0.98780490E+04                                10.825817                            6.913524      -0.158287       1.957885                    0.999188      26.680430      74.943807       0.624482       0.421864      -1.066488      -0.009552      -0.000281       0.000457       0.009567       0.003106       0.001661      -0.008079       0.042295       0.014050      -0.025905       0.006783       0.019122             17.515648      31.178425      -2.586867      10.885790       7.536221       0.908015      13.832297           0.000000
          157              C      -4.725072       2.755039      18.887228      -0.145731      38.203529 0.44482465E+03  0.10505723E+05                                 9.893119                            7.026560       0.127787       2.006123                    0.999719      29.716101      85.301917       0.623076       0.416225      -1.065556      -0.031435       0.004969      -0.004169       0.032097      -0.027784      -0.014980       0.024276       0.007826      -0.019835      -0.030700      -0.015095       0.045795             13.755710      22.965152      -0.598676       7.623293       6.702362       1.779181      11.599616           0.000001
          158              C      -5.963161       2.819813      18.267119      -0.099575      35.335140 0.40450287E+03  0.93541560E+04                                 9.425599                            6.727904       0.000671       1.972249                    0.999703      29.026122      83.171955       0.631181       0.419633      -1.060543       0.018056       0.002505       0.018711       0.026122       0.009800      -0.004024       0.011063      -0.033778       0.055610      -0.029788       0.004309       0.025480             12.958413      22.399969      -1.329445       5.952830       6.517031       1.473526       9.958238           0.000001
          159              C      12.464363       3.628042      18.780012      -0.041518      42.361761 0.45278948E+03  0.10655815E+05                                10.577233                            7.033150      -0.007810       1.995689                    0.999263      27.610471      77.076317       0.635303       0.409671      -1.078384       0.041552       0.006945       0.032763       0.053369      -0.008713       0.003690       0.007385       0.007177      -0.001676      -0.014109       0.004249       0.009860             16.587894      30.310998      -0.355313       8.748638       7.595625       2.167821      11.857060           0.000000
          160              C      -6.614351       4.462410      19.918810      -0.087970      36.941918 0.42814295E+03  0.10028603E+05                                 9.703234                            6.927279      -0.022248       1.962263                    0.999572      29.227480      83.909223       0.622138       0.420308      -1.061578       0.019752      -0.019252      -0.012561       0.030308      -0.020181      -0.020597       0.021088      -0.020054      -0.012792      -0.026779      -0.015809       0.042588             13.269032      22.126211      -1.022724       6.895124       7.105985       1.637977      10.574902           0.000001
          161              C      -5.398164       4.390751      20.530225      -0.149716      37.072742 0.42362061E+03  0.99070675E+04                                 9.721774                            6.871843       0.096120       1.998943                    0.999677      29.593326      85.192901       0.626524       0.418023      -1.061877      -0.013440      -0.004748      -0.009457       0.017106      -0.000321       0.003861       0.019124      -0.030406       0.050262      -0.024149      -0.007546       0.031696             13.491086      23.335723      -2.479459       6.556837       7.041095       0.939776      10.096439          -0.000000
          162              C       6.713286       6.100651      17.386217       0.599150      25.491507 0.26089554E+03  0.54356790E+04                                 7.955701                            5.688540       0.089857       2.079499                    0.999467      22.271225      61.638970       0.632052       0.465121      -1.028102      -0.006822      -0.056718       0.037602       0.068392      -0.010869      -0.061016       0.047089       0.104860       0.086762      -0.087881      -0.016412       0.104293             10.516209       7.371856      -0.317375       2.733245      15.274451      -4.558981       8.902319           0.000000
          163              C       6.635049       7.442386      16.731337      -0.045731      40.255356 0.44350616E+03  0.10395546E+05                                10.160071                            6.960822       0.024136       2.008268                    0.999373      27.477596      76.843811       0.637831       0.409687      -1.077116      -0.004867       0.046805      -0.024507       0.053056       0.006239       0.006098      -0.003368       0.006303      -0.004668      -0.010591       0.001414       0.009177             14.224459       7.880110       0.662786       2.746242      22.651332      -7.130812      12.141933           0.000000
          164              C       5.859976       7.630039      15.569358      -0.084528      36.547852 0.44647525E+03  0.10609355E+05                                 9.736216                            7.154958      -0.115260       1.938236                    0.999420      29.541986      86.514971       0.599469       0.429980      -1.051463       0.012097       0.025567       0.004664       0.028667       0.008806      -0.002004       0.026485       0.015677      -0.009064      -0.032668       0.009201       0.023467             12.631906       7.829904       1.201024       2.306728      17.743816      -6.139470      12.321998          -0.000000
          165              C       5.859030       8.842290      14.914477      -0.139259      37.495705 0.45183594E+03  0.10762428E+05                                 9.858694                            7.152195      -0.022866       1.964457                    0.999139      29.994739      87.775409       0.605686       0.424550      -1.055436       0.005561      -0.018164       0.014673       0.024003      -0.004924       0.007479      -0.000918       0.021647       0.038708      -0.018359       0.000798       0.017561             12.991225       7.421375       2.960691       1.492351      20.432696      -5.055589      11.119604          -0.000000
          166              C       6.655073       9.915482      15.372314       0.075843      42.442904 0.43371317E+03  0.10120498E+05                                10.671601                            6.957855      -0.107722       1.971592                    0.999164      26.721835      74.830164       0.627086       0.418581      -1.070175       0.002278      -0.002792       0.000259       0.003613      -0.005340      -0.005387      -0.004469      -0.036011       0.030278      -0.024858       0.008600       0.016258             15.873809       7.376893       2.210176       1.586272      27.569957      -8.301439      12.674576          -0.000000
          167              C       7.445246       9.673196      16.566167      -0.151271      37.253041 0.45073713E+03  0.10677699E+05                                 9.668757                            7.056946       0.132218       2.003631                    0.999667      29.927805      85.964719       0.624037       0.414325      -1.067061      -0.005667      -0.027053       0.001224       0.027668       0.026831       0.024919       0.013227      -0.012549      -0.022761      -0.032562      -0.012059       0.044621             12.270439       6.892927       0.710973       2.191842      18.771205      -6.024279      11.147185           0.000001
          168              C       7.401124       8.466662      17.215253      -0.095871      34.675708 0.40761613E+03  0.94466557E+04                                 9.275292                            6.758429      -0.037811       1.958910                    0.999642      29.114471      83.585742       0.628938       0.420215      -1.059904      -0.007322       0.009110      -0.019801       0.022993      -0.004623       0.015294       0.009522       0.040796       0.054516      -0.032689       0.001913       0.030775             11.647767       6.817465       1.661516       1.810919      18.354255      -4.667636       9.771581           0.000002
          169              C       6.699547      11.201612      14.679763       0.096682      41.995854 0.38873046E+03  0.88603897E+04                                10.604686                            6.599079      -0.186448       1.951393                    0.999190      26.276359      73.656293       0.639665       0.420097      -1.065047       0.002397       0.008028      -0.000331       0.008385       0.006946       0.008122      -0.005708       0.009390      -0.029355      -0.016490       0.002187       0.014303             16.135722       5.520539       1.300511       0.237040      27.893216      -4.440491      14.993411          -0.000000
          170              C       6.621783      11.247202      13.309149      -0.196737      39.199071 0.47036156E+03  0.11315578E+05                                10.133802                            7.282960       0.057884       1.981375                    0.999417      30.708449      90.279441       0.602069       0.422878      -1.056592       0.003947       0.015491       0.006333       0.017194       0.002472       0.002515       0.029506       0.012779      -0.089802      -0.045928       0.019236       0.026691             12.991865       5.064776       0.843291       0.129210      15.780099      -3.524073      18.130719          -0.000000
          171              C       6.723492      12.448980      12.596315       0.094141      41.439203 0.40519737E+03  0.93245418E+04                                10.512614                            6.747856      -0.191356       1.949512                    0.999118      26.407717      74.185239       0.631610       0.421402      -1.065075      -0.003198      -0.006753       0.002743       0.007960       0.006739       0.001504      -0.003753       0.031120       0.025697      -0.021762       0.008955       0.012808             15.105252       5.369778       0.788225       0.263897      14.516560       1.745715      25.429417          -0.000000
          172              C       6.901489      13.607749      13.300456      -0.210783      40.472687 0.47863686E+03  0.11565196E+05                                10.351821                            7.332876      -0.035647       1.946877                    0.999565      31.235110      92.034836       0.601708       0.421283      -1.057571      -0.008970      -0.006770       0.015472       0.019123      -0.006325      -0.008494      -0.030771       0.003404      -0.055317      -0.041010       0.013054       0.027956             13.964979       5.322008       0.912955       0.680444      16.808503       6.929880      19.764427          -0.000001
          173              C       6.978811      13.590870      14.720331       0.079306      45.484639 0.41807136E+03  0.96841176E+04                                11.182253                            6.826583      -0.158814       1.953684                    0.999161      26.737957      75.050195       0.632570       0.418011      -1.068573      -0.009256      -0.005931      -0.008020       0.013608       0.009973      -0.010059       0.012625      -0.004094      -0.005284      -0.021887       0.008248       0.013639             18.201867       6.022901       1.299697       0.513632      31.715010       8.766275      16.867690          -0.000000
          174              C       6.869798      12.381235      15.354928      -0.202240      42.015281 0.45719148E+03  0.10936665E+05                                10.660417                            7.195174      -0.025998       1.951800                    0.999427      30.881853      90.959435       0.602981       0.424635      -1.053979      -0.002572      -0.004287      -0.017924       0.018608      -0.014459      -0.000651      -0.001379       0.065548       0.080634      -0.049290       0.022355       0.026934             15.469612       5.575507       1.232797       0.337834      29.716217       1.575980      11.117112          -0.000000
          175              C       8.507589      -4.443597      15.450552       0.086762      43.382290 0.42700930E+03  0.99308492E+04                                10.908505                            6.927821      -0.146863       1.962405                    0.999175      26.561095      74.390736       0.624841       0.421490      -1.067731      -0.003692       0.009978      -0.002980       0.011048      -0.008106       0.011682       0.003777      -0.038315       0.022807      -0.028706       0.011397       0.017310             17.722522       7.829173       1.865590      -1.443140      30.894434      11.462968      14.443960           0.000000
          176              C       9.342616      -3.399344      15.012999      -0.150075      36.397611 0.42422032E+03  0.99134255E+04                                 9.549772                            6.853226       0.124739       2.007285                    0.999758      29.542418      84.701153       0.631312       0.415174      -1.064894      -0.004877       0.014717       0.016241       0.022453       0.003730      -0.024277       0.000383       0.033126       0.042821      -0.024543      -0.011787       0.036329             12.723623       7.293898       1.915774      -1.454614      21.166808       5.993104       9.710165          -0.000001
          177              C       9.341693      -2.195407      15.630209      -0.094195      35.198274 0.41526541E+03  0.96514950E+04                                 9.378121                            6.810150       0.036319       1.983175                    0.999697      28.974703      82.818423       0.629243       0.418812      -1.062689      -0.010572      -0.017274       0.003200       0.020503       0.010088      -0.007357      -0.023479       0.030457      -0.013755      -0.032799       0.004235       0.028565             12.280527       7.177540       0.580338      -2.162534      19.481544       5.949357      10.182497           0.000000
          178              C       8.515558      -2.033502      16.774802      -0.039444      39.886683 0.42116116E+03  0.97416424E+04                                10.102099                            6.774362      -0.007786       2.003959                    0.999312      27.024230      74.990899       0.648041       0.408620      -1.078193      -0.002097      -0.053675      -0.014589       0.055662      -0.003068      -0.007748       0.013175       0.011032       0.028802      -0.016905      -0.002872       0.019777             14.564277       7.677501       0.913427      -2.292865      25.454217       6.837859      10.561113           0.000000
          179              C       7.735109      -3.044057      17.203662      -0.076132      33.682056 0.37381729E+03  0.84979676E+04                                 9.147468                            6.501477      -0.012430       1.979509                    0.999728      28.345667      81.222988       0.635411       0.424029      -1.055015       0.012900      -0.004966      -0.023107       0.026926      -0.004983      -0.004951      -0.017033       0.043314       0.049200      -0.036248       0.013148       0.023100             12.105873       7.016679       0.775668      -2.172359      19.604622       5.429335       9.696318           0.000000
          180              C       7.728683      -4.222545      16.609633      -0.138632      35.353032 0.40657774E+03  0.93990269E+04                                 9.366820                            6.704002       0.173695       2.029721                    0.999756      28.987582      82.612190       0.639162       0.414530      -1.065506       0.001628       0.022016       0.005427       0.022733       0.017273      -0.010756      -0.022019       0.004203      -0.012626      -0.024886      -0.008820       0.033706             12.719672       6.644113      -0.338573      -2.377201      20.198315       7.153591      11.316589           0.000000
          181              C       6.696772      12.503620      11.112691       0.085016      38.014877 0.41244707E+03  0.95315777E+04                                 9.963556                            6.821351      -0.176152       1.955322                    0.999178      26.508132      74.574532       0.626478       0.423062      -1.064248      -0.001243      -0.001611      -0.000602       0.002122      -0.012866       0.007791       0.009763      -0.045951       0.049533      -0.036512       0.010907       0.025605             13.564476       8.090628       2.234104      -0.460823       7.243910       0.720289      25.358889          -0.000000
          182              C       5.599406      11.881754      10.452014      -0.150584      36.333832 0.47335322E+03  0.11388594E+05                                 9.621442                            7.306703       0.076184       1.994259                    0.999135      30.148280      88.205389       0.601911       0.422950      -1.058127       0.010308       0.001100      -0.023876       0.026029       0.010564      -0.011961      -0.009267       0.007450      -0.020743      -0.014747      -0.007699       0.022446             11.874741       8.510910       2.316703       0.144451       7.424867       1.119365      19.688445          -0.000000
          183              C       5.546278      11.891308       9.061117      -0.085767      34.404978 0.42157107E+03  0.98805694E+04                                 9.327582                            6.944652      -0.080666       1.951651                    0.999550      29.251576      85.237596       0.609163       0.429004      -1.051452       0.020649       0.012088       0.015214       0.028354       0.001401       0.016182       0.008307       0.007034      -0.071623      -0.031055       0.008502       0.022553             11.683793       8.172079       2.153190      -1.766434       7.209566      -0.764550      19.669734          -0.000000
          184              C       6.517968      12.478034       8.313510      -0.033584      38.713070 0.42208681E+03  0.97805869E+04                                 9.919281                            6.797896       0.016215       2.011852                    0.999366      27.104983      75.589390       0.643820       0.410562      -1.075576      -0.020196      -0.005793       0.043491       0.048300      -0.004124       0.015567       0.002436       0.014037      -0.010157      -0.015848      -0.003686       0.019533             13.694457       8.450279       2.359143      -1.587657       7.248677      -0.892489      25.384415          -0.000000
          185              C       7.588382      13.079243       8.948107      -0.108657      35.187154 0.44696700E+03  0.10577296E+05                                 9.366690                            7.068601       0.017152       1.968094                    0.999651      29.694421      85.543098       0.617425       0.419201      -1.062826      -0.008963      -0.013360       0.031417       0.035297       0.012027      -0.020414      -0.012976       0.020767      -0.035129      -0.024789      -0.009505       0.034293             11.386551       7.834480       2.118761       0.062587       6.760306       0.528230      19.564867          -0.000000
          186              C       7.664335      13.110922      10.385367      -0.156076      35.199317 0.44013981E+03  0.10377871E+05                                 9.321974                            6.983479       0.132993       2.006267                    0.999684      29.873017      85.958949       0.625179       0.415513      -1.064957      -0.002128      -0.005200      -0.032183       0.032670       0.022107       0.012964       0.012780       0.030210       0.001137      -0.028163      -0.007214       0.035377             11.320381       7.902719       2.187473      -1.278138       6.703550      -0.118791      19.354873          -0.000001
          187              C       6.582200      12.492934       6.821193       0.606594      25.085605 0.25626772E+03  0.53159595E+04                                 7.910584                            5.658062       0.074720       2.078866                    0.999413      22.049754      60.912777       0.630297       0.468460      -1.026162       0.000694       0.000838      -0.061144       0.061154      -0.031357       0.003896       0.003820      -0.118359      -0.252215      -0.084482      -0.024567       0.109049             10.395013       7.809323       1.471226      -1.043819       5.267153      -0.627688      18.108563           0.000000
          188              C       8.505075      -0.664739      17.293491       0.595729      27.623008 0.26861713E+03  0.56321101E+04                                 8.389010                            5.763994       0.014736       2.051091                    0.999407      22.398919      61.994489       0.629831       0.463815      -1.029812       0.006642       0.061671       0.032014       0.069802      -0.017247       0.055557      -0.035981       0.108841       0.100216      -0.082312      -0.017119       0.099430             11.463098       7.198616       0.194191      -2.441927      18.534150       4.660241       8.656527           0.000000
          189              C      11.067440       3.559466      18.159904       0.594268      27.035202 0.26930886E+03  0.56472206E+04                                 8.311349                            5.779452       0.066621       2.069654                    0.999568      22.376492      61.827508       0.628012       0.465108      -1.029647      -0.060276       0.001646      -0.029979       0.067340       0.009571      -0.042497      -0.063110      -0.123922       0.053384      -0.089857      -0.017533       0.107390             11.871585      19.912590       0.139419       5.052647       6.475733       2.290991       9.226431           0.000001
          190              C      -2.074128       3.205419      28.643793       0.611860      25.511980 0.25315596E+03  0.52352564E+04                                 7.960169                            5.604189       0.043488       2.067213                    0.999261      22.039493      60.785450       0.636631       0.465231      -1.027965      -0.009821      -0.003255       0.063001       0.063845       0.037034       0.007715       0.008766       0.095971      -0.254661      -0.085928      -0.017676       0.103603             10.542442       5.347519      -1.759131      -1.109148       8.397256      -0.449437      17.882552           0.000000
          191              C       5.916597       9.062655       3.784400       0.591056      24.626306 0.26354950E+03  0.55161460E+04                                 7.776040                            5.731999       0.056239       2.066301                    0.999548      22.539257      62.942381       0.625967       0.467500      -1.024696      -0.017068       0.056525      -0.030020       0.066239       0.038605       0.041115       0.036662       0.120921       0.016018      -0.082265      -0.014779       0.097044              9.832904       6.582972      -1.931250      -1.534515      12.992204      -3.580712       9.923535          -0.000000
          192              C       6.204542       7.708873       4.337861      -0.043236      37.096594 0.43835400E+03  0.10259837E+05                                 9.629028                            6.940427       0.061327       2.022883                    0.999291      27.372355      76.860885       0.635056       0.412077      -1.073975       0.015629      -0.051333       0.011250       0.054826       0.001342       0.000231      -0.004031      -0.002055       0.021537      -0.005692      -0.002943       0.008635             12.629074       8.570410      -3.462706      -1.285918      16.931104      -5.948853      12.385707          -0.000000
          193              C       5.607329       7.395764       5.511431      -0.094068      33.869404 0.43892794E+03  0.10389565E+05                                 9.244760                            7.089759      -0.043150       1.962338                    0.999622      29.422368      86.103286       0.602561       0.429439      -1.051398       0.011150      -0.023626       0.000138       0.026126       0.007891      -0.000195       0.029410       0.004411      -0.017625      -0.032945       0.004472       0.028473             11.496317       8.737282      -3.076770      -0.853273      13.550662      -5.312168      12.201007          -0.000000
          194              C       5.973517       6.205373       6.140232      -0.143882      34.302318 0.45117656E+03  0.10730020E+05                                 9.256463                            7.126635       0.113242       2.006423                    0.999630      29.859261      86.972235       0.610096       0.422137      -1.058199      -0.004804       0.021386      -0.019627       0.029422       0.006524      -0.013387      -0.008364       0.019554       0.062846      -0.022728      -0.006775       0.029503             11.477090       8.679766      -4.431418      -0.364638      14.968188      -4.358642      10.783318          -0.000000
          195              C       6.923085       5.354905       5.578078       0.082881      37.724736 0.42109365E+03  0.97869237E+04                                 9.950410                            6.914810      -0.135635       1.968115                    0.999358      26.662515      75.346164       0.618907       0.425807      -1.061994       0.001927       0.004383      -0.004472       0.006552      -0.000876       0.016057       0.000812      -0.030097       0.014225      -0.025882       0.012555       0.013327             13.977525       8.347549      -4.139195      -0.517271      20.197672      -7.471397      13.387354          -0.000000
          196              C       7.471895       5.670144       4.349452      -0.145151      33.622786 0.43025651E+03  0.10115185E+05                                 9.104958                            6.947127       0.128237       2.013952                    0.999565      29.605380      85.831970       0.619363       0.420644      -1.058779      -0.007840       0.017918      -0.004793       0.020137      -0.012152      -0.007717       0.020631       0.008571      -0.015239      -0.024361      -0.002836       0.027197             11.299910       7.345978      -2.130553      -1.154545      14.406354      -5.682840      12.147400          -0.000000
          197              C       7.123352       6.846161       3.729344      -0.089135      33.440093 0.42932764E+03  0.10084530E+05                                 9.079794                            6.956867       0.010044       1.976075                    0.999663      29.240577      84.644988       0.616836       0.422737      -1.057819      -0.014097      -0.008161       0.023596       0.028672       0.010069      -0.010574       0.007870       0.015023       0.064275      -0.026260       0.000536       0.025724             11.057514       8.347950      -3.278872      -1.030941      13.759945      -4.469214      11.064645          -0.000000
          198              C       7.294616       4.082708       6.299606       0.083145      42.275718 0.43699844E+03  0.10233570E+05                                10.657512                            6.995946      -0.128922       1.961593                    0.999086      26.950698      76.021197       0.622751       0.419995      -1.067480       0.005690      -0.013396       0.005498       0.015558      -0.010048      -0.007687      -0.013801      -0.006091      -0.004999      -0.021099       0.005258       0.015841             15.621097       6.382864      -3.896626       1.105942      24.785790      -4.730865      15.694637          -0.000000
          199              C       7.355036       4.097677       7.716583      -0.205685      40.612041 0.51303890E+03  0.12622843E+05                                10.428408                            7.644371      -0.122650       1.919049                    0.998766      31.550130      94.037001       0.582820       0.427134      -1.053144       0.002807      -0.007458      -0.005101       0.009461       0.002029      -0.011753       0.019362       0.020001      -0.075607      -0.037308       0.011613       0.025695             13.570305       5.717389      -1.795661       0.754771      15.826849      -4.298169      19.166676          -0.000000
          200              C       7.705903       2.924158       8.377259       0.092783      41.289631 0.40617259E+03  0.93541710E+04                                10.477982                            6.746606      -0.159349       1.957442                    0.999103      26.529064      74.595614       0.632878       0.420234      -1.065635      -0.004142      -0.000384      -0.010696       0.011477      -0.002587       0.002667      -0.001264       0.031446       0.028904      -0.020788       0.007541       0.013247             15.122526       5.680245      -1.831208      -0.648762      14.490000       0.969365      25.197334          -0.000000
          201              C       7.970011       1.774046       7.670220      -0.208600      40.850010 0.47173225E+03  0.11361049E+05                                10.431132                            7.299170      -0.019940       1.951195                    0.999353      31.090368      91.564068       0.600483       0.423529      -1.055793      -0.013462       0.007001      -0.008464       0.017374       0.003095       0.004742      -0.028914       0.004336      -0.070311      -0.040815       0.014464       0.026352             13.967808       5.602199      -2.208197      -1.200241      16.502650       6.555793      19.798574          -0.000000
          202              C       7.911318       1.752596       6.273527       0.091404      44.392018 0.41243792E+03  0.95279123E+04                                11.024925                            6.789674      -0.183644       1.947062                    0.999133      26.645071      74.858878       0.632552       0.419151      -1.067102      -0.006835       0.008388       0.008752       0.013916      -0.009412       0.005451       0.011282       0.002261      -0.022091      -0.018858       0.004867       0.013991             17.595688       6.463065      -4.076723      -1.013897      29.735932       7.565095      16.588068          -0.000000
          203              C       7.567651       2.900505       5.578078      -0.211319      41.587943 0.48481302E+03  0.11743079E+05                                10.553087                            7.390488      -0.044082       1.944958                    0.999623      31.197810      91.808297       0.598543       0.422477      -1.057629      -0.003719       0.001634       0.007189       0.008257       0.017595       0.002251      -0.000032       0.037306       0.082310      -0.039372       0.011650       0.027721             14.633553       6.086949      -3.720128      -0.007673      26.646734       0.555584      11.166976          -0.000000
          204              C       7.741869       2.916989       9.869576       0.084175      39.274625 0.42747112E+03  0.99512435E+04                                10.179323                            6.939453      -0.122246       1.971748                    0.999258      26.560436      74.595451       0.622817       0.422450      -1.066377       0.004151      -0.004824       0.004928       0.008049       0.007148      -0.000031      -0.001579      -0.039084       0.043813      -0.028112       0.012402       0.015710             14.277379       8.257173      -2.272245      -0.938597       7.508323      -0.436359      27.066640          -0.000000
          205              C       6.712220       3.568734      10.594002      -0.141667      35.229220 0.45144081E+03  0.10739678E+05                                 9.433989                            7.132288       0.069215       1.995405                    0.999256      29.828845      86.944918       0.609295       0.422560      -1.057757      -0.000048      -0.002335       0.027360       0.027460      -0.010565       0.014294      -0.008940       0.012258      -0.030663      -0.018237      -0.007078       0.025315             12.019838       8.437967      -2.143556      -2.530488       7.174481      -0.603991      20.447067          -0.000000
          206              C       6.725871       3.500034      11.970411      -0.089672      35.251737 0.43517357E+03  0.10289829E+05                                 9.531259                            7.081380      -0.097184       1.946540                    0.999441      29.483699      86.545358       0.599454       0.432120      -1.048618       0.014310      -0.013956      -0.027926       0.034343       0.003858      -0.014291       0.013056      -0.015033      -0.083639      -0.036254       0.011549       0.024705             12.149249       8.986692      -2.125753      -0.581552       7.011721      -2.259466      20.449335          -0.000000
          207              C       7.721012       2.877873      12.671655      -0.047592      40.303544 0.44042322E+03  0.10293766E+05                                10.140323                            6.918032       0.040623       2.014528                    0.999271      27.326059      76.032129       0.643096       0.407499      -1.079767       0.008491      -0.001839      -0.048759       0.049526      -0.004213       0.000405       0.002619       0.023343       0.003979      -0.013544       0.001798       0.011746             14.129737       9.027649      -2.334961      -0.839087       7.134484      -1.753603      26.227080           0.000000
          208              C       8.735203       2.209498      11.932741      -0.088049      34.032029 0.40693021E+03  0.94133090E+04                                 9.119910                            6.733463      -0.001062       1.971781                    0.999668      28.902170      82.512835       0.633717       0.417819      -1.062940      -0.020112       0.013694      -0.011543       0.026931      -0.014240       0.010576      -0.009057       0.019053      -0.085225      -0.031657      -0.002639       0.034296             11.181952       8.034514      -2.153855      -1.008700       6.457603      -0.611735      19.053739          -0.000000
          209              C       8.726419       2.245911      10.596900      -0.149014      34.383068 0.41498231E+03  0.96486351E+04                                 9.156210                            6.775802       0.120579       2.007384                    0.999760      29.403264      84.212409       0.634960       0.414881      -1.064605      -0.010345       0.006619       0.018940       0.022574      -0.018135      -0.013499       0.012133       0.022178      -0.049192      -0.023769      -0.011763       0.035533             11.214766       7.641887      -2.084168       0.360255       6.583264      -1.270081      19.419148          -0.000001
          210              C       8.151804       0.472837       5.554896       0.080913      42.758701 0.42487144E+03  0.98780492E+04                                10.825811                            6.913524      -0.158287       1.957885                    0.999188      26.680430      74.943807       0.624482       0.421864      -1.066488       0.000416      -0.009547       0.000457       0.009567      -0.000004      -0.008179       0.001068      -0.042749       0.014050      -0.025905       0.006783       0.019121             17.515630       8.038371      -4.279214       0.111586      30.676226      10.923010      13.832292          -0.000000
          211              C       7.395208       0.117511       4.398713      -0.145731      38.203517 0.44482463E+03  0.10505722E+05                                 9.893118                            7.026561       0.127787       2.006123                    0.999719      29.716103      85.301929       0.623076       0.416225      -1.065556       0.007248      -0.030989      -0.004169       0.032097      -0.028058       0.025304      -0.013170       0.000342      -0.019835      -0.030700      -0.015095       0.045796             13.755708       6.875990      -1.775364       1.218396      22.791521       7.732753      11.599612           0.000001
          212              C       7.550116      -1.112557       3.778605      -0.099575      35.335165 0.40450326E+03  0.93541670E+04                                 9.425604                            6.727908       0.000671       1.972249                    0.999703      29.026121      83.171952       0.631181       0.419633      -1.060543       0.001181       0.018190       0.018711       0.026122       0.012153       0.011327      -0.003207       0.030567       0.055610      -0.029788       0.004309       0.025480             12.958421       6.794964      -2.470730       1.035400      22.122061       6.044448       9.958238           0.000001
          213              C       7.012078      17.324835       4.291498      -0.041518      42.361744 0.45278894E+03  0.10655799E+05                                10.577228                            7.033145      -0.007810       1.995689                    0.999263      27.610470      77.076309       0.635303       0.409670      -1.078384       0.003895       0.041948       0.032763       0.053369      -0.009142       0.007096       0.004218      -0.004565      -0.001676      -0.014109       0.004249       0.009860             16.587886       7.768172      -2.003990       1.523917      30.138431       8.883452      11.857056           0.000000
          214              C       9.235836      -1.642200       5.430295      -0.087970      36.941913 0.42814306E+03  0.10028606E+05                                 9.703234                            6.927281      -0.022248       1.962263                    0.999572      29.227478      83.909216       0.622138       0.420308      -1.061578      -0.020642       0.018295      -0.012561       0.030308      -0.018507       0.022535      -0.019004       0.025713      -0.012792      -0.026779      -0.015809       0.042589             13.269029       7.334697      -2.104501       1.130684      21.897484       6.996231      10.574906           0.000001
          215              C       9.075658      -0.434479       6.041711      -0.149716      37.072712 0.42362053E+03  0.99070652E+04                                 9.721770                            6.871842       0.096120       1.998943                    0.999677      29.593327      85.192902       0.626524       0.418023      -1.061877      -0.003754      -0.013751      -0.009457       0.017106       0.001894       0.018792       0.005246       0.030176       0.050261      -0.024149      -0.007546       0.031696             13.491076       7.488527      -3.638444       0.459015      22.888262       6.607913      10.096438          -0.000000
          216              C       9.897588      11.769431       2.897703       0.599150      25.491517 0.26089568E+03  0.54356825E+04                                 7.955704                            5.688542       0.089857       2.079498                    0.999467      22.271225      61.638971       0.632052       0.465121      -1.028102      -0.056069      -0.010941       0.037602       0.068392      -0.018381       0.051415      -0.057419      -0.100581       0.086762      -0.087881      -0.016412       0.104293             10.516214      15.278590       0.260882      -4.746208       7.367728       2.393431       8.902323           0.000000
          217              C      11.241456      11.789269       2.242822      -0.045731      40.255350 0.44350611E+03  0.10395545E+05                                10.160070                            6.960821       0.024137       2.008269                    0.999373      27.477599      76.843821       0.637831       0.409687      -1.077116       0.047035      -0.001440      -0.024507       0.053056       0.005714      -0.003804       0.005836      -0.008052      -0.004669      -0.010591       0.001415       0.009177             14.224455      22.476305       1.730285      -7.312125       8.055129       2.218804      12.141933           0.000000
          218              C      11.485143      11.029948       1.080843      -0.084528      36.547864 0.44647541E+03  0.10609360E+05                                 9.736218                            7.154960      -0.115260       1.938236                    0.999420      29.541983      86.514962       0.599468       0.429980      -1.051463       0.024617       0.013930       0.004664       0.028667       0.007572       0.026560      -0.000067      -0.018072      -0.009064      -0.032668       0.009201       0.023467             12.631909      17.516334       1.909449      -6.291368       8.057393       1.852768      12.321999          -0.000000
          219              C      12.694234      11.117427       0.425962      -0.139259      37.495672 0.45183544E+03  0.10762413E+05                                 9.858689                            7.152191      -0.022866       1.964457                    0.999139      29.994741      87.775417       0.605686       0.424550      -1.055435      -0.018521       0.004221       0.014673       0.024003      -0.006446      -0.001461       0.007392      -0.019984       0.038708      -0.018359       0.000798       0.017561             12.991217      19.932704       3.875712      -5.150969       7.921354       1.119618      11.119594          -0.000000
          220              C      13.706503      11.989628       0.883799       0.075843      42.442903 0.43371314E+03  0.10120497E+05                                10.671601                            6.957855      -0.107721       1.971592                    0.999164      26.721835      74.830161       0.627087       0.418581      -1.070175      -0.002951       0.002068       0.000259       0.003613      -0.002663      -0.004064      -0.005699       0.037182       0.030278      -0.024858       0.008600       0.016258             15.873809      27.140963       3.655636      -8.395027       7.805891       0.976531      12.674572          -0.000000
          221              C      13.407227      12.760024       2.077653      -0.151271      37.253055 0.45073749E+03  0.10677709E+05                                 9.668759                            7.056949       0.132217       2.003631                    0.999667      29.927805      85.964719       0.624037       0.414325      -1.067061      -0.026568      -0.007625       0.001224       0.027668       0.027459       0.011374       0.025817       0.004608      -0.022761      -0.032562      -0.012059       0.044621             12.270441      18.604574       1.567514      -6.168103       7.059567       1.746587      11.147183           0.000001
          222              C      12.207125      12.628014       2.726738      -0.095871      34.675691 0.40761584E+03  0.94466477E+04                                 9.275288                            6.758427      -0.037811       1.958910                    0.999642      29.114472      83.585745       0.628938       0.420215      -1.059904       0.009620      -0.006638      -0.019801       0.022993      -0.007541       0.008381       0.015947      -0.039016       0.054516      -0.032689       0.001913       0.030775             11.647761      18.051130       2.483098      -4.787284       7.120581       1.465636       9.771572           0.000001
          223              C      14.985963      12.127795       0.191248       0.096682      41.995820 0.38873001E+03  0.88603771E+04                                10.604680                            6.599075      -0.186447       1.951393                    0.999190      26.276358      73.656287       0.639665       0.420097      -1.065047       0.007832       0.002977      -0.000331       0.008385       0.006189      -0.006285       0.007684      -0.011311      -0.029355      -0.016490       0.002187       0.014303             16.135708      27.584938       2.914203      -4.445948       5.828781      -0.087484      14.993406          -0.000000
          224              C       6.431387       2.795481      27.797664      -0.196737      39.199048 0.47036110E+03  0.11315565E+05                                10.133798                            7.282956       0.057884       1.981375                    0.999417      30.708449      90.279442       0.602069       0.422878      -1.056592       0.015162       0.005066       0.006333       0.017194       0.001516       0.029244       0.004660      -0.013362      -0.089802      -0.045928       0.019236       0.026691             12.991860      15.600386       1.613817      -3.524111       5.244475      -0.128181      18.130719          -0.000000
          225              C       7.622545       2.984577      27.084829       0.094141      41.439231 0.40519760E+03  0.93245482E+04                                10.512619                            6.747857      -0.191356       1.949512                    0.999118      26.407717      74.185237       0.631610       0.421402      -1.065075      -0.006502      -0.003682       0.002743       0.007960       0.004403      -0.003853       0.001226      -0.032750       0.025697      -0.021762       0.008955       0.012807             15.105261      14.353213       1.445231       1.721815       5.533125       0.390531      25.429446          -0.000000
          226              C       8.765244       3.246621      27.788971      -0.210783      40.472697 0.47863683E+03  0.11565195E+05                                10.351823                            7.332876      -0.035646       1.946877                    0.999565      31.235119      92.034872       0.601708       0.421283      -1.057571      -0.006098      -0.009439       0.015472       0.019122      -0.006504      -0.030070      -0.010716      -0.001528      -0.055317      -0.041010       0.013053       0.027957             13.964985      16.614567       1.738843       6.861800       5.515949       1.184106      19.764439          -0.000001
          227              C      17.348488      12.580590       0.231816       0.079306      45.484643 0.41807125E+03  0.96841144E+04                                11.182253                            6.826582      -0.158813       1.953684                    0.999161      26.737954      75.050182       0.632571       0.418011      -1.068573      -0.005240      -0.009664      -0.008020       0.013608       0.010164       0.013325      -0.009111       0.001149      -0.005284      -0.021887       0.008247       0.013639             18.201870      31.389221       3.154877       8.705480       6.348690       1.151686      16.867698          -0.000000
          228              C      16.150025      12.383635       0.866413      -0.202240      42.015331 0.45719219E+03  0.10936686E+05                                10.660425                            7.195180      -0.025997       1.951801                    0.999427      30.881851      90.959424       0.602981       0.424635      -1.053979      -0.004088      -0.002878      -0.017924       0.018608      -0.019074      -0.001328      -0.000750      -0.060643       0.080634      -0.049290       0.022355       0.026934             15.469625      29.408441       2.975833       1.547150       5.883311       0.451890      11.117122          -0.000000
          229              C      -0.749451      12.789851       0.962037       0.086762      43.382291 0.42700925E+03  0.99308473E+04                                10.908503                            6.927820      -0.146864       1.962405                    0.999175      26.561090      74.390709       0.624842       0.421490      -1.067731       0.010220      -0.002955      -0.002980       0.011048      -0.005232       0.002915       0.011926       0.040266       0.022807      -0.028706       0.011397       0.017310             17.722519      30.500281       3.523653      11.537700       8.223315      -0.603177      14.443963          -0.000000
          230              C       0.231113      13.698822       0.524484      -0.150075      36.397619 0.42422030E+03  0.99134254E+04                                 9.549774                            6.853227       0.124740       2.007286                    0.999758      29.542418      84.701159       0.631312       0.415174      -1.064894       0.015034      -0.003790       0.016241       0.022453       0.001281       0.002153      -0.024184      -0.033859       0.042821      -0.024543      -0.011787       0.036329             12.723630      20.814279       2.904591       6.083251       7.646438      -1.013597       9.710173          -0.000000
          231              C       1.431910      13.785717       1.141695      -0.094195      35.198323 0.41526582E+03  0.96515070E+04                                 9.378130                            6.810153       0.036319       1.983175                    0.999697      28.974706      82.818440       0.629243       0.418812      -1.062689      -0.016456      -0.011804       0.003200       0.020503       0.007765      -0.022880      -0.009050      -0.033069      -0.013755      -0.032799       0.004234       0.028565             12.280544      19.331677       1.469231       6.091267       7.327441      -1.722825      10.182515          -0.000000
          232              C       1.653643      12.973593       2.286288      -0.039444      39.886676 0.42116116E+03  0.97416427E+04                                10.102098                            6.774362      -0.007787       2.003959                    0.999312      27.024232      74.990907       0.648041       0.408620      -1.078193      -0.053379      -0.006006      -0.014589       0.055662      -0.003838       0.013705      -0.006767      -0.010021       0.028802      -0.016905      -0.002872       0.019777             14.564272      25.226726       2.196894       6.986884       7.904977      -1.788003      10.561114           0.000000
          233              C       0.702707      12.121511       2.715148      -0.076132      33.682051 0.37381754E+03  0.84979744E+04                                 9.147468                            6.501479      -0.012430       1.979509                    0.999728      28.345667      81.222990       0.635410       0.424029      -1.055015      -0.005893       0.012503      -0.023107       0.026926      -0.008081      -0.016626      -0.006180      -0.041403       0.049200      -0.036248       0.013148       0.023100             12.105868      19.424779       1.683140       5.573318       7.196509      -1.770557       9.696316           0.000001
          234              C      -0.472174      12.029143       2.121119      -0.138632      35.353017 0.40657781E+03  0.93990290E+04                                 9.366818                            6.704004       0.173696       2.029721                    0.999756      28.987580      82.612185       0.639162       0.414530      -1.065506       0.021839       0.003230       0.005427       0.022733       0.016784      -0.021176      -0.012334      -0.009184      -0.012626      -0.024886      -0.008820       0.033706             12.719668      20.175453       0.651046       7.307926       6.666964      -1.849081      11.316586           0.000000
          235              C       7.678989       2.961913      25.601205       0.085016      38.014855 0.41244675E+03  0.95315687E+04                                 9.963552                            6.821348      -0.176152       1.955322                    0.999178      26.508132      74.574532       0.626478       0.423062      -1.064248      -0.001516      -0.001357      -0.000602       0.002122      -0.009386       0.009169       0.008482       0.049206       0.049533      -0.036512       0.010907       0.025605             13.564468       6.923367       2.148738       0.751982       8.411171      -0.407054      25.358865          -0.000000
          236              C       7.138822       1.822111      24.940529      -0.150584      36.333809 0.47335301E+03  0.11388588E+05                                 9.621438                            7.306701       0.076184       1.994259                    0.999135      30.148280      88.205388       0.601911       0.422950      -1.058127       0.000345       0.010361      -0.023876       0.026029       0.009909      -0.008370      -0.012605      -0.010445      -0.020743      -0.014747      -0.007699       0.022446             11.874733       7.093581       2.213048       1.105850       8.842198       0.225715      19.688421          -0.000000
          237              C       7.152225       1.769822      23.549631      -0.085767      34.405004 0.42157168E+03  0.98805869E+04                                 9.327587                            6.944657      -0.080666       1.951651                    0.999550      29.251576      85.237596       0.609163       0.429004      -1.051452       0.010550       0.021475       0.015214       0.028354       0.000874       0.007105       0.016745      -0.007366      -0.071623      -0.031055       0.008502       0.022553             11.683799       6.901419       2.060261      -0.633669       8.480237      -1.817497      19.669741          -0.000000
          238              C       7.666513       2.781720      22.802024      -0.033584      38.713049 0.42208657E+03  0.97805804E+04                                 9.919278                            6.797895       0.016215       2.011852                    0.999366      27.104983      75.589392       0.643820       0.410562      -1.075576      -0.004305      -0.020564       0.043491       0.048300      -0.005101       0.001294       0.015703      -0.012688      -0.010157      -0.015848      -0.003685       0.019533             13.694450       6.911831       2.246627      -0.774306       8.787119      -1.648518      25.384400          -0.000000
          239              C       8.188044       3.893134      23.436621      -0.108657      35.187173 0.44696742E+03  0.10577308E+05                                 9.366694                            7.068604       0.017152       1.968094                    0.999651      29.694422      85.543101       0.617425       0.419201      -1.062826      -0.012670      -0.009914       0.031417       0.035297       0.010388      -0.011453      -0.021307      -0.024046      -0.035129      -0.024789      -0.009505       0.034293             11.386554       6.457760       2.018076       0.522259       8.137034       0.100955      19.564870          -0.000000
          240              C       8.214098       3.971196      24.873882      -0.156076      35.199308 0.44013983E+03  0.10377871E+05                                 9.321972                            6.983479       0.132993       2.006267                    0.999684      29.873017      85.958944       0.625179       0.415513      -1.064957      -0.005031      -0.002502      -0.032183       0.032670       0.019674       0.011801       0.013861      -0.036321       0.001137      -0.028163      -0.007214       0.035377             11.320377       6.391669       2.076964      -0.025249       8.214605      -1.283401      19.354858          -0.000001
          241              C       7.676689       2.846867      21.309707       0.606594      25.085594 0.25626764E+03  0.53159574E+04                                 7.910582                            5.658061       0.074720       2.078866                    0.999413      22.049754      60.912778       0.630297       0.468460      -1.026162       0.000785       0.000753      -0.061144       0.061154      -0.022413       0.003526       0.004164       0.126224      -0.252215      -0.084482      -0.024567       0.109049             10.395008       5.066624       1.270637      -0.549882       8.009849      -1.086823      18.108551           0.000000
          242              C       3.019525      13.062976       2.804976       0.595729      27.623007 0.26861715E+03  0.56321106E+04                                 8.389010                            5.763994       0.014736       2.051091                    0.999407      22.398920      61.994491       0.629831       0.463815      -1.029812       0.061022       0.011123       0.032014       0.069802      -0.024981      -0.039938       0.052785      -0.102664       0.100216      -0.082311      -0.017119       0.099430             11.463097      18.445588       1.016743       4.825937       7.287178      -2.095503       8.656523           0.000000
          243              C       7.045577      15.926632       3.671390       0.594268      27.035217 0.26930880E+03  0.56472190E+04                                 8.311352                            5.779451       0.066621       2.069654                    0.999568      22.376492      61.827506       0.628012       0.465108      -1.029647       0.006039      -0.059996      -0.029979       0.067340       0.018484      -0.059842      -0.046987       0.119818       0.053384      -0.089857      -0.017533       0.107390             11.871594       6.526938      -0.839544       1.916343      19.861409       5.206311       9.226436           0.000001
          244              C       7.651027       2.794244      14.155279       0.611860      25.511992 0.25315617E+03  0.52352622E+04                                 7.960172                            5.604192       0.043492       2.067214                    0.999261      22.039509      60.785513       0.636631       0.465231      -1.027965      -0.002530      -0.010032       0.063001       0.063845       0.029658       0.008179       0.008334      -0.105728      -0.254660      -0.085927      -0.017677       0.103604             10.542443       8.636981      -1.518559      -0.367332       5.107806      -1.138977      17.882542           0.000000
          245              C       3.441873       1.005246      25.192629       0.591056      24.626306 0.26354950E+03  0.55161460E+04                                 7.776040                            5.731999       0.056239       2.066301                    0.999548      22.539257      62.942381       0.625967       0.467500      -1.024696       0.017068      -0.056525       0.030020       0.066239       0.038605       0.041115       0.036662       0.120921       0.016018      -0.082265      -0.014779       0.097044              9.832904       6.582972      -1.931250      -1.534515      12.992204      -3.580712       9.923535          -0.000000
          246              C       3.153928       2.359028      24.639168      -0.043236      37.096594 0.43835399E+03  0.10259837E+05                                 9.629028                            6.940427       0.061327       2.022883                    0.999291      27.372355      76.860884       0.635056       0.412077      -1.073976      -0.015629       0.051333      -0.011250       0.054826       0.001342       0.000231      -0.004031      -0.002055       0.021537      -0.005692      -0.002943       0.008635             12.629073       8.570410      -3.462706      -1.285918      16.931103      -5.948853      12.385707          -0.000000
          247              C       3.751141       2.672137      23.465598      -0.094068      33.869404 0.43892794E+03  0.10389565E+05                                 9.244760                            7.089759      -0.043150       1.962338                    0.999622      29.422368      86.103286       0.602561       0.429439      -1.051398      -0.011150       0.023626      -0.000138       0.026126       0.007891      -0.000195       0.029410       0.004411      -0.017625      -0.032945       0.004472       0.028473             11.496317       8.737282      -3.076770      -0.853273      13.550662      -5.312168      12.201007          -0.000000
          248              C       3.384953       3.862528      22.836797      -0.143882      34.302318 0.45117656E+03  0.10730020E+05                                 9.256464                            7.126635       0.113242       2.006423                    0.999630      29.859261      86.972236       0.610096       0.422137      -1.058199       0.004804      -0.021386       0.019627       0.029422       0.006524      -0.013387      -0.008364       0.019554       0.062846      -0.022728      -0.006775       0.029503             11.477091       8.679766      -4.431418      -0.364638      14.968188      -4.358642      10.783318          -0.000000
          249              C       2.435385       4.712996      23.398951       0.082881      37.724736 0.42109365E+03  0.97869238E+04                                 9.950410                            6.914810      -0.135635       1.968115                    0.999358      26.662515      75.346165       0.618907       0.425807      -1.061994      -0.001927      -0.004383       0.004472       0.006552      -0.000876       0.016056       0.000812      -0.030097       0.014225      -0.025882       0.012555       0.013327             13.977525       8.347549      -4.139195      -0.517271      20.197673      -7.471397      13.387354          -0.000000
          250              C       1.886575       4.397757      24.627577      -0.145151      33.622786 0.43025651E+03  0.10115185E+05                                 9.104958                            6.947127       0.128237       2.013952                    0.999565      29.605380      85.831969       0.619363       0.420644      -1.058779       0.007840      -0.017918       0.004793       0.020137      -0.012152      -0.007717       0.020631       0.008571      -0.015239      -0.024361      -0.002836       0.027197             11.299910       7.345977      -2.130553      -1.154545      14.406354      -5.682840      12.147399          -0.000000
          251              C       2.235118       3.221740      25.247685      -0.089135      33.440093 0.42932764E+03  0.10084530E+05                                 9.079794                            6.956867       0.010044       1.976075                    0.999663      29.240577      84.644990       0.616836       0.422737      -1.057819       0.014097       0.008161      -0.023596       0.028672       0.010069      -0.010574       0.007870       0.015023       0.064275      -0.026260       0.000536       0.025724             11.057514       8.347950      -3.278872      -1.030941      13.759946      -4.469214      11.064646          -0.000000
          252              C       2.063854       5.985193      22.677423       0.083145      42.275718 0.43699843E+03  0.10233570E+05                                10.657513                            6.995946      -0.128922       1.961593                    0.999086      26.950698      76.021198       0.622751       0.419995      -1.067480      -0.005690       0.013396      -0.005498       0.015558      -0.010048      -0.007687      -0.013801      -0.006091      -0.004999      -0.021099       0.005258       0.015841             15.621097       6.382864      -3.896626       1.105942      24.785791      -4.730865      15.694637          -0.000000
          253              C       2.003434       5.970224      21.260446      -0.205685      40.612042 0.51303890E+03  0.12622843E+05                                10.428408                            7.644371      -0.122650       1.919049                    0.998766      31.550130      94.037002       0.582820       0.427134      -1.053144      -0.002807       0.007458       0.005101       0.009461       0.002029      -0.011753       0.019362       0.020001      -0.075607      -0.037308       0.011613       0.025695             13.570305       5.717389      -1.795661       0.754771      15.826849      -4.298169      19.166677          -0.000000
          254              C       1.652567       7.143743      20.599770       0.092783      41.289631 0.40617259E+03  0.93541709E+04                                10.477982                            6.746606      -0.159349       1.957442                    0.999103      26.529064      74.595614       0.632878       0.420234      -1.065635       0.004142       0.000384       0.010696       0.011477      -0.002587       0.002667      -0.001264       0.031446       0.028904      -0.020788       0.007541       0.013247             15.122526       5.680245      -1.831208      -0.648762      14.490001       0.969366      25.197334          -0.000000
          255              C       1.388459       8.293855      21.306809      -0.208600      40.850011 0.47173226E+03  0.11361050E+05                                10.431132                            7.299170      -0.019940       1.951195                    0.999353      31.090369      91.564069       0.600483       0.423529      -1.055793       0.013462      -0.007001       0.008464       0.017374       0.003095       0.004742      -0.028914       0.004336      -0.070311      -0.040815       0.014464       0.026352             13.967807       5.602199      -2.208197      -1.200241      16.502650       6.555793      19.798573          -0.000000
          256              C       1.447152       8.315305      22.703502       0.091404      44.392021 0.41243794E+03  0.95279130E+04                                11.024926                            6.789674      -0.183644       1.947062                    0.999133      26.645072      74.858880       0.632552       0.419151      -1.067102       0.006835      -0.008388      -0.008752       0.013916      -0.009412       0.005451       0.011282       0.002261      -0.022091      -0.018858       0.004867       0.013991             17.595689       6.463065      -4.076724      -1.013898      29.735933       7.565096      16.588068          -0.000000
          257              C       1.790819       7.167396      23.398951      -0.211319      41.587943 0.48481302E+03  0.11743079E+05                                10.553088                            7.390488      -0.044082       1.944958                    0.999623      31.197810      91.808297       0.598543       0.422477      -1.057629       0.003719      -0.001634      -0.007189       0.008257       0.017595       0.002251      -0.000032       0.037306       0.082310      -0.039372       0.011650       0.027721             14.633554       6.086949      -3.720128      -0.007673      26.646735       0.555584      11.166976          -0.000000
          258              C       1.616601       7.150912      19.107453       0.084175      39.274625 0.42747112E+03  0.99512435E+04                                10.179323                            6.939453      -0.122246       1.971748                    0.999258      26.560436      74.595451       0.622817       0.422450      -1.066377      -0.004151       0.004824      -0.004928       0.008049       0.007148      -0.000031      -0.001579      -0.039084       0.043813      -0.028112       0.012402       0.015710             14.277379       8.257173      -2.272245      -0.938598       7.508323      -0.436359      27.066640          -0.000000
          259              C       2.646250       6.499167      18.383027      -0.141667      35.229220 0.45144081E+03  0.10739677E+05                                 9.433988                            7.132287       0.069215       1.995405                    0.999256      29.828845      86.944916       0.609295       0.422560      -1.057757       0.000048       0.002335      -0.027360       0.027460      -0.010565       0.014294      -0.008940       0.012258      -0.030663      -0.018237      -0.007078       0.025315             12.019838       8.437967      -2.143556      -2.530488       7.174481      -0.603991      20.447066          -0.000000
          260              C       2.632599       6.567867      17.006618      -0.089672      35.251737 0.43517357E+03  0.10289829E+05                                 9.531259                            7.081380      -0.097184       1.946540                    0.999441      29.483699      86.545357       0.599454       0.432120      -1.048618      -0.014310       0.013956       0.027926       0.034343       0.003858      -0.014291       0.013056      -0.015033      -0.083639      -0.036254       0.011549       0.024705             12.149249       8.986692      -2.125753      -0.581552       7.011721      -2.259466      20.449335          -0.000000
          261              C       1.637458       7.190028      16.305374      -0.047592      40.303544 0.44042322E+03  0.10293766E+05                                10.140323                            6.918032       0.040623       2.014528                    0.999271      27.326059      76.032129       0.643096       0.407499      -1.079767      -0.008491       0.001839       0.048759       0.049526      -0.004213       0.000405       0.002619       0.023343       0.003979      -0.013544       0.001798       0.011746             14.129737       9.027649      -2.334961      -0.839087       7.134484      -1.753603      26.227080          -0.000000
          262              C       0.623267       7.858403      17.044288      -0.088049      34.032028 0.40693020E+03  0.94133086E+04                                 9.119910                            6.733463      -0.001062       1.971781                    0.999668      28.902169      82.512832       0.633717       0.417819      -1.062940       0.020112      -0.013694       0.011543       0.026931      -0.014240       0.010576      -0.009057       0.019053      -0.085225      -0.031657      -0.002639       0.034296             11.181952       8.034514      -2.153855      -1.008700       6.457603      -0.611735      19.053739          -0.000000
          263              C       0.632051       7.821990      18.380129      -0.149014      34.383068 0.41498232E+03  0.96486351E+04                                 9.156210                            6.775802       0.120579       2.007384                    0.999760      29.403264      84.212408       0.634960       0.414881      -1.064605       0.010345      -0.006619      -0.018940       0.022574      -0.018135      -0.013499       0.012133       0.022178      -0.049192      -0.023769      -0.011763       0.035533             11.214766       7.641887      -2.084168       0.360255       6.583264      -1.270081      19.419147          -0.000001
          264              C       1.206666       9.595064      23.422133       0.080913      42.758703 0.42487144E+03  0.98780493E+04                                10.825811                            6.913524      -0.158287       1.957885                    0.999188      26.680430      74.943808       0.624482       0.421864      -1.066488      -0.000416       0.009547      -0.000457       0.009567      -0.000004      -0.008179       0.001068      -0.042749       0.014050      -0.025905       0.006783       0.019121             17.515631       8.038371      -4.279215       0.111586      30.676229      10.923011      13.832293           0.000000
          265              C       1.963262       9.950390      24.578316      -0.145731      38.203517 0.44482464E+03  0.10505723E+05                                 9.893118                            7.026561       0.127787       2.006123                    0.999719      29.716103      85.301929       0.623076       0.416225      -1.065556      -0.007248       0.030989       0.004169       0.032097      -0.028058       0.025305      -0.013170       0.000342      -0.019835      -0.030700      -0.015095       0.045796             13.755708       6.875990      -1.775364       1.218396      22.791522       7.732753      11.599612           0.000001
          266              C       1.808354      11.180458      25.198424      -0.099575      35.335166 0.40450328E+03  0.93541674E+04                                 9.425604                            6.727908       0.000671       1.972249                    0.999703      29.026122      83.171956       0.631181       0.419633      -1.060543      -0.001181      -0.018190      -0.018711       0.026122       0.012153       0.011327      -0.003207       0.030567       0.055610      -0.029788       0.004308       0.025480             12.958422       6.794964      -2.470730       1.035400      22.122062       6.044448       9.958239           0.000001
          267              C       2.346392      -7.256934      24.685531      -0.041518      42.361748 0.45278898E+03  0.10655801E+05                                10.577230                            7.033146      -0.007810       1.995689                    0.999263      27.610471      77.076317       0.635303       0.409671      -1.078384      -0.003895      -0.041948      -0.032763       0.053369      -0.009142       0.007096       0.004218      -0.004565      -0.001676      -0.014109       0.004249       0.009860             16.587889       7.768173      -2.003990       1.523917      30.138437       8.883454      11.857058           0.000000
          268              C       0.122634      11.710101      23.546734      -0.087970      36.941914 0.42814308E+03  0.10028607E+05                                 9.703234                            6.927281      -0.022248       1.962263                    0.999572      29.227479      83.909222       0.622138       0.420308      -1.061578       0.020642      -0.018295       0.012561       0.030308      -0.018507       0.022535      -0.019004       0.025713      -0.012792      -0.026779      -0.015809       0.042589             13.269030       7.334698      -2.104502       1.130684      21.897486       6.996231      10.574906           0.000001
          269              C       0.282812      10.502380      22.935318      -0.149716      37.072712 0.42362052E+03  0.99070649E+04                                 9.721769                            6.871842       0.096120       1.998943                    0.999677      29.593327      85.192900       0.626524       0.418023      -1.061877       0.003754       0.013751       0.009457       0.017106       0.001894       0.018792       0.005246       0.030176       0.050261      -0.024149      -0.007546       0.031696             13.491075       7.488527      -3.638444       0.459015      22.888262       6.607913      10.096437          -0.000000
          270              C      -0.539118      -1.701530      26.079326       0.599150      25.491516 0.26089566E+03  0.54356821E+04                                 7.955704                            5.688542       0.089857       2.079498                    0.999467      22.271224      61.638970       0.632052       0.465121      -1.028102       0.056069       0.010941      -0.037602       0.068392      -0.018381       0.051415      -0.057419      -0.100581       0.086762      -0.087881      -0.016412       0.104293             10.516214      15.278591       0.260882      -4.746208       7.367728       2.393431       8.902323           0.000000
          271              C      -1.882986      -1.721368      26.734207      -0.045731      40.255348 0.44350608E+03  0.10395544E+05                                10.160069                            6.960821       0.024137       2.008269                    0.999373      27.477598      76.843817       0.637831       0.409687      -1.077116      -0.047035       0.001440       0.024507       0.053056       0.005714      -0.003804       0.005836      -0.008052      -0.004669      -0.010591       0.001415       0.009177             14.224455      22.476304       1.730285      -7.312124       8.055128       2.218804      12.141932           0.000000
          272              C      -2.126673      -0.962047      27.896186      -0.084528      36.547865 0.44647542E+03  0.10609360E+05                                 9.736219                            7.154960      -0.115260       1.938236                    0.999420      29.541983      86.514965       0.599468       0.429980      -1.051463      -0.024617      -0.013930      -0.004664       0.028667       0.007572       0.026560      -0.000067      -0.018072      -0.009064      -0.032668       0.009201       0.023467             12.631909      17.516335       1.909449      -6.291368       8.057393       1.852768      12.322000          -0.000000
          273              C      -3.335764      -1.049526      28.551067      -0.139259      37.495670 0.45183541E+03  0.10762412E+05                                 9.858688                            7.152191      -0.022866       1.964457                    0.999139      29.994740      87.775413       0.605686       0.424550      -1.055435       0.018521      -0.004221      -0.014673       0.024003      -0.006446      -0.001461       0.007392      -0.019984       0.038708      -0.018359       0.000798       0.017561             12.991217      19.932703       3.875712      -5.150969       7.921354       1.119618      11.119593          -0.000000
          274              C      -4.348033      -1.921727      28.093230       0.075843      42.442904 0.43371315E+03  0.10120497E+05                                10.671601                            6.957855      -0.107721       1.971592                    0.999164      26.721835      74.830161       0.627087       0.418581      -1.070175       0.002951      -0.002068      -0.000259       0.003613      -0.002663      -0.004064      -0.005699       0.037182       0.030278      -0.024858       0.008600       0.016258             15.873809      27.140963       3.655636      -8.395027       7.805891       0.976531      12.674572          -0.000000
          275              C      -4.048757      -2.692123      26.899376      -0.151271      37.253055 0.45073749E+03  0.10677709E+05                                 9.668759                            7.056949       0.132217       2.003631                    0.999667      29.927805      85.964718       0.624037       0.414325      -1.067061       0.026568       0.007625      -0.001224       0.027668       0.027459       0.011374       0.025817       0.004608      -0.022761      -0.032562      -0.012059       0.044621             12.270441      18.604573       1.567514      -6.168102       7.059566       1.746587      11.147182           0.000001
          276              C      -2.848655      -2.560113      26.250291      -0.095871      34.675687 0.40761579E+03  0.94466462E+04                                 9.275288                            6.758426      -0.037811       1.958910                    0.999642      29.114470      83.585738       0.628938       0.420215      -1.059904      -0.009620       0.006638       0.019801       0.022993      -0.007541       0.008381       0.015947      -0.039016       0.054516      -0.032689       0.001914       0.030775             11.647760      18.051129       2.483098      -4.787283       7.120581       1.465636       9.771572           0.000001
          277              C      -5.627493      -2.059894      28.785781       0.096683      41.995820 0.38873001E+03  0.88603773E+04                                10.604679                            6.599075      -0.186447       1.951393                    0.999190      26.276358      73.656288       0.639665       0.420097      -1.065047      -0.007832      -0.002977       0.000331       0.008385       0.006189      -0.006285       0.007684      -0.011311      -0.029355      -0.016490       0.002187       0.014303             16.135708      27.584938       2.914203      -4.445948       5.828780      -0.087484      14.993406          -0.000000
          278              C       2.927083       7.272420       1.179365      -0.196737      39.199048 0.47036110E+03  0.11315565E+05                                10.133798                            7.282956       0.057884       1.981375                    0.999417      30.708449      90.279443       0.602069       0.422878      -1.056592      -0.015162      -0.005066      -0.006333       0.017194       0.001516       0.029244       0.004660      -0.013362      -0.089802      -0.045928       0.019236       0.026691             12.991860      15.600386       1.613817      -3.524111       5.244475      -0.128181      18.130719          -0.000000
          279              C       1.735925       7.083324       1.892200       0.094141      41.439231 0.40519759E+03  0.93245481E+04                                10.512619                            6.747858      -0.191356       1.949512                    0.999118      26.407717      74.185238       0.631610       0.421402      -1.065075       0.006502       0.003682      -0.002743       0.007960       0.004403      -0.003853       0.001226      -0.032750       0.025697      -0.021762       0.008955       0.012807             15.105261      14.353213       1.445232       1.721815       5.533125       0.390531      25.429446          -0.000000
          280              C       0.593226       6.821280       1.188058      -0.210783      40.472700 0.47863687E+03  0.11565196E+05                                10.351823                            7.332876      -0.035646       1.946877                    0.999565      31.235120      92.034878       0.601708       0.421283      -1.057571       0.006098       0.009439      -0.015472       0.019122      -0.006504      -0.030070      -0.010716      -0.001528      -0.055316      -0.041010       0.013053       0.027957             13.964986      16.614568       1.738843       6.861801       5.515949       1.184106      19.764441          -0.000001
          281              C      -7.990018      -2.512689      28.745213       0.079306      45.484646 0.41807128E+03  0.96841153E+04                                11.182254                            6.826582      -0.158814       1.953684                    0.999161      26.737955      75.050188       0.632570       0.418011      -1.068573       0.005240       0.009664       0.008020       0.013608       0.010164       0.013325      -0.009111       0.001149      -0.005284      -0.021887       0.008247       0.013639             18.201871      31.389223       3.154877       8.705480       6.348690       1.151686      16.867699          -0.000000
          282              C      -6.791555      -2.315734      28.110616      -0.202240      42.015334 0.45719222E+03  0.10936687E+05                                10.660426                            7.195180      -0.025997       1.951801                    0.999427      30.881852      90.959429       0.602981       0.424635      -1.053979       0.004088       0.002878       0.017924       0.018608      -0.019074      -0.001328      -0.000750      -0.060643       0.080634      -0.049290       0.022355       0.026934             15.469625      29.408442       2.975833       1.547150       5.883312       0.451890      11.117122          -0.000000
          283              C      10.107921      -2.721950      28.014992       0.086762      43.382292 0.42700925E+03  0.99308476E+04                                10.908504                            6.927820      -0.146864       1.962405                    0.999175      26.561090      74.390712       0.624841       0.421490      -1.067731      -0.010220       0.002955       0.002980       0.011048      -0.005232       0.002915       0.011926       0.040266       0.022807      -0.028706       0.011397       0.017310             17.722520      30.500282       3.523653      11.537701       8.223315      -0.603177      14.443964          -0.000000
          284              C       9.127357      -3.630921      28.452545      -0.150075      36.397612 0.42422022E+03  0.99134229E+04                                 9.549773                            6.853226       0.124740       2.007286                    0.999758      29.542416      84.701148       0.631312       0.415174      -1.064894      -0.015034       0.003790      -0.016241       0.022453       0.001281       0.002153      -0.024184      -0.033859       0.042821      -0.024543      -0.011787       0.036329             12.723627      20.814273       2.904590       6.083249       7.646436      -1.013597       9.710171          -0.000000
          285              C       7.926560      -3.717816      27.835334      -0.094195      35.198313 0.41526570E+03  0.96515032E+04                                 9.378128                            6.810152       0.036320       1.983175                    0.999697      28.974701      82.818416       0.629243       0.418812      -1.062689       0.016456       0.011804      -0.003200       0.020503       0.007765      -0.022880      -0.009050      -0.033069      -0.013755      -0.032799       0.004235       0.028565             12.280541      19.331671       1.469230       6.091265       7.327439      -1.722825      10.182513          -0.000000
          286              C       7.704827      -2.905692      26.690741      -0.039444      39.886669 0.42116108E+03  0.97416402E+04                                10.102096                            6.774361      -0.007786       2.003959                    0.999312      27.024229      74.990894       0.648041       0.408620      -1.078193       0.053379       0.006006       0.014589       0.055662      -0.003838       0.013705      -0.006767      -0.010021       0.028802      -0.016905      -0.002872       0.019777             14.564270      25.226722       2.196894       6.986883       7.904976      -1.788003      10.561112           0.000000
          287              C       8.655763      -2.053610      26.261881      -0.076132      33.682052 0.37381754E+03  0.84979747E+04                                 9.147468                            6.501480      -0.012431       1.979509                    0.999728      28.345667      81.222991       0.635410       0.424029      -1.055015       0.005893      -0.012503       0.023107       0.026926      -0.008081      -0.016626      -0.006180      -0.041403       0.049200      -0.036248       0.013148       0.023100             12.105869      19.424781       1.683140       5.573319       7.196509      -1.770557       9.696317           0.000001
          288              C       9.830644      -1.961242      26.855910      -0.138632      35.353017 0.40657782E+03  0.93990293E+04                                 9.366818                            6.704004       0.173696       2.029721                    0.999756      28.987581      82.612189       0.639162       0.414530      -1.065506      -0.021839      -0.003230      -0.005427       0.022733       0.016784      -0.021176      -0.012334      -0.009184      -0.012626      -0.024886      -0.008820       0.033706             12.719668      20.175452       0.651046       7.307925       6.666964      -1.849081      11.316586           0.000000
          289              C       1.679481       7.105988       3.375824       0.085016      38.014855 0.41244675E+03  0.95315687E+04                                 9.963552                            6.821348      -0.176152       1.955322                    0.999178      26.508132      74.574532       0.626478       0.423062      -1.064248       0.001516       0.001357       0.000602       0.002122      -0.009386       0.009169       0.008482       0.049206       0.049533      -0.036512       0.010907       0.025605             13.564468       6.923367       2.148738       0.751982       8.411171      -0.407054      25.358865          -0.000000
          290              C       2.219648       8.245790       4.036500      -0.150584      36.333809 0.47335302E+03  0.11388588E+05                                 9.621438                            7.306701       0.076184       1.994259                    0.999135      30.148280      88.205389       0.601911       0.422950      -1.058127      -0.000345      -0.010361       0.023876       0.026029       0.009909      -0.008370      -0.012605      -0.010445      -0.020743      -0.014747      -0.007699       0.022446             11.874734       7.093581       2.213048       1.105850       8.842199       0.225716      19.688422          -0.000000
          291              C       2.206245       8.298079       5.427398      -0.085767      34.405005 0.42157170E+03  0.98805873E+04                                 9.327587                            6.944657      -0.080666       1.951651                    0.999550      29.251577      85.237597       0.609163       0.429004      -1.051452      -0.010550      -0.021475      -0.015214       0.028354       0.000874       0.007105       0.016745      -0.007366      -0.071623      -0.031055       0.008502       0.022553             11.683799       6.901419       2.060261      -0.633669       8.480237      -1.817497      19.669740          -0.000000
          292              C       1.691957       7.286181       6.175005      -0.033584      38.713049 0.42208657E+03  0.97805804E+04                                 9.919278                            6.797895       0.016215       2.011852                    0.999366      27.104983      75.589392       0.643820       0.410562      -1.075576       0.004305       0.020564      -0.043491       0.048300      -0.005101       0.001294       0.015703      -0.012688      -0.010157      -0.015848      -0.003685       0.019533             13.694450       6.911831       2.246627      -0.774306       8.787119      -1.648518      25.384400          -0.000000
          293              C       1.170426       6.174767       5.540408      -0.108657      35.187172 0.44696740E+03  0.10577308E+05                                 9.366694                            7.068604       0.017152       1.968094                    0.999651      29.694421      85.543099       0.617425       0.419201      -1.062826       0.012670       0.009914      -0.031417       0.035297       0.010388      -0.011453      -0.021307      -0.024046      -0.035129      -0.024789      -0.009505       0.034293             11.386555       6.457760       2.018076       0.522259       8.137034       0.100955      19.564871          -0.000000
          294              C       1.144372       6.096705       4.103147      -0.156076      35.199308 0.44013981E+03  0.10377871E+05                                 9.321972                            6.983479       0.132993       2.006267                    0.999684      29.873017      85.958947       0.625179       0.415513      -1.064957       0.005031       0.002502       0.032183       0.032670       0.019674       0.011801       0.013861      -0.036321       0.001137      -0.028163      -0.007214       0.035377             11.320377       6.391669       2.076964      -0.025249       8.214605      -1.283400      19.354858          -0.000001
          295              C       1.681781       7.221034       7.667322       0.606594      25.085594 0.25626763E+03  0.53159573E+04                                 7.910582                            5.658061       0.074720       2.078866                    0.999413      22.049754      60.912778       0.630297       0.468460      -1.026162      -0.000785      -0.000753       0.061144       0.061154      -0.022413       0.003526       0.004164       0.126224      -0.252215      -0.084482      -0.024567       0.109049             10.395008       5.066624       1.270637      -0.549882       8.009849      -1.086823      18.108551           0.000000
          296              C       6.338945      -2.995075      26.172053       0.595729      27.623005 0.26861713E+03  0.56321102E+04                                 8.389009                            5.763994       0.014736       2.051091                    0.999407      22.398919      61.994487       0.629831       0.463815      -1.029812      -0.061022      -0.011123      -0.032014       0.069802      -0.024981      -0.039938       0.052785      -0.102664       0.100216      -0.082311      -0.017119       0.099430             11.463096      18.445587       1.016743       4.825937       7.287178      -2.095502       8.656523           0.000000
          297              C       2.312893      -5.858731      25.305639       0.594268      27.035217 0.26930879E+03  0.56472190E+04                                 8.311352                            5.779451       0.066621       2.069654                    0.999568      22.376492      61.827508       0.628012       0.465108      -1.029647      -0.006039       0.059996       0.029979       0.067340       0.018484      -0.059842      -0.046987       0.119818       0.053384      -0.089857      -0.017533       0.107390             11.871595       6.526938      -0.839544       1.916343      19.861411       5.206312       9.226437           0.000001
          298              C       1.707443       7.273657      14.821750       0.611860      25.511992 0.25315618E+03  0.52352623E+04                                 7.960172                            5.604192       0.043492       2.067214                    0.999261      22.039509      60.785514       0.636630       0.465231      -1.027965       0.002530       0.010032      -0.063001       0.063845       0.029658       0.008179       0.008334      -0.105728      -0.254660      -0.085927      -0.017677       0.103604             10.542443       8.636981      -1.518559      -0.367332       5.107806      -1.138977      17.882543           0.000000
          299              C       5.054374       8.135070      10.704115       0.591056      24.626289 0.26354933E+03  0.55161418E+04                                 7.776037                            5.731999       0.056236       2.066301                    0.999548      22.539250      62.942362       0.625967       0.467500      -1.024696      -0.057619       0.012899       0.030020       0.066239       0.029397       0.033566       0.043680      -0.130869       0.016017      -0.082265      -0.014779       0.097044              9.832901      13.239078      -1.444450      -3.459245       6.336085      -1.791607       9.923539          -0.000000
          300              C       6.425553       7.946638      10.150653      -0.043236      37.096557 0.43835356E+03  0.10259824E+05                                 9.629022                            6.940424       0.061324       2.022883                    0.999291      27.372348      76.860862       0.635056       0.412077      -1.073975       0.052336      -0.011843      -0.011250       0.054826       0.001478      -0.004037      -0.000064       0.001643       0.021536      -0.005692      -0.002942       0.008635             12.629065      17.390394      -2.817640      -5.839211       8.111089      -1.716411      12.385712          -0.000000
          301              C       6.694267       8.565098       8.977084      -0.094068      33.869441 0.43892828E+03  0.10389575E+05                                 9.244767                            7.089762      -0.043146       1.962339                    0.999622      29.422382      86.103341       0.602561       0.429439      -1.051398       0.024377      -0.009397      -0.000138       0.026126       0.007487       0.029347       0.001951      -0.006661      -0.017623      -0.032946       0.004473       0.028473             11.496328      13.972708      -2.693873      -5.235792       8.315250      -1.238476      12.201025          -0.000000
          302              C       7.908197       8.286714       8.348282      -0.143882      34.302289 0.45117605E+03  0.10730005E+05                                 9.256458                            7.126630       0.113242       2.006423                    0.999630      29.859261      86.972234       0.610096       0.422137      -1.058199      -0.021680       0.003231       0.019627       0.029422       0.005032      -0.007366      -0.013961      -0.021244       0.062846      -0.022728      -0.006775       0.029503             11.477084      15.579456      -3.926800      -4.320435       8.068479      -0.681590      10.783317          -0.000000
          303              C       8.825661       7.401709       8.910436       0.082881      37.724728 0.42109356E+03  0.97869210E+04                                 9.950408                            6.914809      -0.135635       1.968115                    0.999358      26.662515      75.346165       0.618907       0.425807      -1.061994      -0.004231      -0.002241       0.004472       0.006552       0.001323      -0.000362       0.016073       0.030032       0.014225      -0.025882       0.012555       0.013327             13.977523      20.736840      -3.233102      -7.413761       7.808375      -1.060861      13.387354          -0.000000
          304              C       8.551293       6.831367      10.139062      -0.145151      33.622786 0.43025672E+03  0.10115191E+05                                 9.104957                            6.947128       0.128237       2.013952                    0.999565      29.605381      85.831971       0.619363       0.420644      -1.058779      -0.018442       0.006512       0.004793       0.020137      -0.012646       0.021139      -0.006192      -0.004944      -0.015239      -0.024361      -0.002836       0.027197             11.299909      14.678761      -1.594263      -5.583487       7.073563      -1.565983      12.147404          -0.000000
          305              C       7.352985       7.093202      10.759171      -0.089136      33.440117 0.42932834E+03  0.10084551E+05                                 9.079799                            6.956873       0.010044       1.976075                    0.999663      29.240589      84.645035       0.616835       0.422737      -1.057819       0.007112       0.014655      -0.023596       0.028672       0.008868       0.008619      -0.009972      -0.017797       0.064279      -0.026261       0.000536       0.025725             11.057519      14.208200      -2.850277      -4.382114       7.899697      -1.354187      11.064658          -0.000000
          306              C      10.121569       7.123962       8.188908       0.083145      42.275728 0.43699836E+03  0.10233568E+05                                10.657514                            6.995946      -0.128922       1.961593                    0.999086      26.950698      76.021198       0.622751       0.419995      -1.067480       0.013775      -0.004698      -0.005498       0.015558      -0.009498      -0.013203      -0.008674       0.008950      -0.004999      -0.021099       0.005258       0.015841             15.621103      25.254816      -2.516420      -4.798942       5.913845       0.757926      15.694650          -0.000000
          307              C      10.111048       7.062611       6.771932      -0.205685      40.612047 0.51303847E+03  0.12622831E+05                                10.428408                            7.644368      -0.122650       1.919049                    0.998766      31.550130      94.037004       0.582820       0.427134      -1.053144       0.007642      -0.002255       0.005101       0.009461       0.000552       0.020167      -0.010309      -0.020379      -0.075607      -0.037308       0.011614       0.025695             13.570309      16.034317      -1.041129      -4.341784       5.509918       0.439251      19.166693          -0.000000
          308              C      11.307032       6.798276       6.111255       0.092783      41.289648 0.40617283E+03  0.93541778E+04                                10.477985                            6.746608      -0.159349       1.957442                    0.999103      26.529064      74.595613       0.632878       0.420234      -1.065635       0.000081       0.004159       0.010696       0.011477      -0.004847      -0.001455       0.002568      -0.030358       0.028904      -0.020787       0.007541       0.013247             15.122533      14.709547      -1.170845       1.014073       5.460691      -0.576326      25.197363          -0.000000
          309              C      12.473346       6.618761       6.818295      -0.208600      40.850019 0.47173288E+03  0.11361068E+05                                10.431136                            7.299176      -0.019938       1.951195                    0.999353      31.090374      91.564093       0.600482       0.423529      -1.055793      -0.007965       0.012915       0.008464       0.017374       0.002747      -0.029183       0.002620      -0.005191      -0.070309      -0.040815       0.014464       0.026351             13.967810      16.765925      -1.391733       6.625871       5.338919      -0.718860      19.798586          -0.000000
          310              C      12.490457       6.678862       8.214988       0.091404      44.392002 0.41243750E+03  0.95279006E+04                                11.024922                            6.789670      -0.183644       1.947062                    0.999133      26.645072      74.858881       0.632552       0.419151      -1.067102      -0.008864       0.006205      -0.008752       0.013916      -0.009476       0.010855       0.006259       0.000502      -0.022091      -0.018858       0.004867       0.013991             17.595683      30.205250      -2.340334       7.618890       5.993750      -0.459394      16.588048          -0.000000
          311              C      11.320539       6.937885       8.910436      -0.211319      41.587992 0.48481341E+03  0.11743090E+05                                10.553095                            7.390491      -0.044082       1.944958                    0.999623      31.197812      91.808307       0.598543       0.422477      -1.057629      -0.001901       0.003590      -0.007189       0.008257       0.014694      -0.000196       0.002242      -0.042029       0.082310      -0.039372       0.011650       0.027721             14.633569      27.078635      -2.184901       0.554668       5.655088       0.032873      11.166984          -0.000000
          312              C      11.316807       6.762929       4.618938       0.084175      39.274606 0.42747076E+03  0.99512333E+04                                10.179319                            6.939450      -0.122246       1.971748                    0.999258      26.560436      74.595451       0.622817       0.422450      -1.066377       0.005114      -0.003788      -0.004928       0.008049       0.009915      -0.001573      -0.000146       0.036589       0.043813      -0.028112       0.012402       0.015710             14.277373       7.842902      -2.302546      -0.366744       7.922595      -0.967921      27.066623          -0.000000
          313              C      10.591694       7.742296       3.894513      -0.141667      35.229202 0.45144058E+03  0.10739671E+05                                 9.433985                            7.132285       0.069215       1.995405                    0.999256      29.828845      86.944916       0.609295       0.422560      -1.057757       0.002326       0.000219      -0.027360       0.027460      -0.011344      -0.009959       0.013603      -0.009053      -0.030663      -0.018237      -0.007078       0.025315             12.019832       7.493075      -2.212664      -0.417805       8.119374      -2.567800      20.447046          -0.000000
          314              C      10.661207       7.733692       2.518104      -0.089672      35.251759 0.43517391E+03  0.10289839E+05                                 9.531263                            7.081383      -0.097184       1.946540                    0.999441      29.483699      86.545357       0.599454       0.432120      -1.048618       0.014963      -0.013254       0.027926       0.034343       0.004911       0.014064      -0.013300       0.013751      -0.083639      -0.036254       0.011549       0.024705             12.149256       7.331512      -2.246805      -2.211031       8.666904      -0.744811      20.449351          -0.000000
          315              C      11.354297       6.786583       1.816860      -0.047592      40.303543 0.44042316E+03  0.10293764E+05                                10.140322                            6.918031       0.040623       2.014528                    0.999271      27.326060      76.032129       0.643096       0.407499      -1.079767       0.002454      -0.008334       0.048759       0.049526      -0.005867       0.002583       0.000594      -0.021868       0.003979      -0.013544       0.001798       0.011745             14.129738       7.484274      -2.447834      -1.687728       8.677856      -0.964765      26.227084           0.000000
          316              C      12.094867       5.823845       2.555774      -0.088049      34.032029 0.40693018E+03  0.94133082E+04                                 9.119910                            6.733463      -0.001062       1.971781                    0.999668      28.902169      82.512832       0.633717       0.417819      -1.062940      -0.015125       0.019060       0.011543       0.026931      -0.015474      -0.009804       0.009887      -0.014706      -0.085225      -0.031657      -0.002639       0.034296             11.181953       6.779363      -2.245651      -0.536533       7.712756      -1.050628      19.053739          -0.000000
          317              C      12.057910       5.829950       3.891615      -0.149014      34.383059 0.41498203E+03  0.96486271E+04                                 9.156208                            6.775799       0.120579       2.007384                    0.999760      29.403264      84.212407       0.634961       0.414881      -1.064605      -0.007356       0.009835      -0.018940       0.022574      -0.019556       0.013086      -0.012578      -0.016664      -0.049192      -0.023769      -0.011763       0.035533             11.214764       6.892127      -2.139004      -1.292976       7.333025       0.266658      19.419141          -0.000001
          318              C      13.784348       6.532363       8.933618       0.080913      42.758740 0.42487144E+03  0.98780492E+04                                10.825817                            6.913524      -0.158287       1.957885                    0.999188      26.680430      74.943808       0.624482       0.421864      -1.066488       0.009552       0.000281      -0.000457       0.009567       0.003106       0.001661      -0.008079       0.042296       0.014050      -0.025905       0.006783       0.019122             17.515648      31.178426      -2.586867      10.885790       7.536221       0.908015      13.832297          -0.000000
          319              C      14.083542       7.312862      10.089801      -0.145731      38.203529 0.44482465E+03  0.10505723E+05                                 9.893119                            7.026560       0.127787       2.006123                    0.999719      29.716101      85.301918       0.623076       0.416225      -1.065556       0.031435      -0.004969       0.004169       0.032097      -0.027784      -0.014980       0.024276       0.007826      -0.019835      -0.030700      -0.015095       0.045795             13.755710      22.965152      -0.598676       7.623292       6.702362       1.779181      11.599616           0.000001
          320              C      15.321631       7.248088      10.709910      -0.099575      35.335141 0.40450288E+03  0.93541561E+04                                 9.425600                            6.727905       0.000671       1.972249                    0.999703      29.026121      83.171954       0.631181       0.419633      -1.060543      -0.018056      -0.002505      -0.018711       0.026122       0.009800      -0.004024       0.011063      -0.033778       0.055610      -0.029788       0.004308       0.025480             12.958415      22.399973      -1.329446       5.952830       6.517032       1.473526       9.958239           0.000001
          321              C      -3.105893       6.439859      10.197017      -0.041518      42.361762 0.45278951E+03  0.10655816E+05                                10.577233                            7.033150      -0.007810       1.995689                    0.999263      27.610472      77.076318       0.635303       0.409671      -1.078384      -0.041552      -0.006945      -0.032763       0.053369      -0.008713       0.003690       0.007385       0.007177      -0.001676      -0.014109       0.004249       0.009860             16.587894      30.310998      -0.355313       8.748637       7.595625       2.167820      11.857060           0.000000
          322              C      15.972821       5.605491       9.058219      -0.087970      36.941914 0.42814289E+03  0.10028601E+05                                 9.703233                            6.927279      -0.022248       1.962263                    0.999572      29.227478      83.909214       0.622138       0.420308      -1.061578      -0.019752       0.019252       0.012561       0.030308      -0.020181      -0.020597       0.021088      -0.020054      -0.012792      -0.026779      -0.015809       0.042588             13.269031      22.126208      -1.022724       6.895123       7.105984       1.637976      10.574900           0.000001
          323              C      14.756634       5.677150       8.446804      -0.149716      37.072738 0.42362057E+03  0.99070662E+04                                 9.721773                            6.871842       0.096120       1.998943                    0.999677      29.593325      85.192891       0.626524       0.418023      -1.061877       0.013440       0.004748       0.009457       0.017106      -0.000321       0.003861       0.019124      -0.030406       0.050262      -0.024149      -0.007546       0.031696             13.491083      23.335719      -2.479459       6.556836       7.041094       0.939775      10.096438          -0.000000
          324              C       2.645184       3.967250      11.590812       0.599150      25.491507 0.26089554E+03  0.54356790E+04                                 7.955701                            5.688540       0.089857       2.079498                    0.999467      22.271225      61.638971       0.632052       0.465121      -1.028102       0.006822       0.056718      -0.037602       0.068392      -0.010869      -0.061016       0.047089       0.104860       0.086762      -0.087881      -0.016412       0.104293             10.516209       7.371857      -0.317375       2.733245      15.274452      -4.558982       8.902320           0.000000
          325              C       2.723421       2.625515      12.245692      -0.045731      40.255359 0.44350618E+03  0.10395547E+05                                10.160071                            6.960822       0.024136       2.008268                    0.999373      27.477597      76.843815       0.637831       0.409687      -1.077116       0.004867      -0.046805       0.024507       0.053056       0.006239       0.006098      -0.003368       0.006303      -0.004668      -0.010591       0.001414       0.009177             14.224459       7.880110       0.662786       2.746242      22.651334      -7.130813      12.141934           0.000000
          326              C       3.498494       2.437862      13.407671      -0.084528      36.547854 0.44647527E+03  0.10609356E+05                                 9.736216                            7.154959      -0.115260       1.938236                    0.999420      29.541987      86.514976       0.599469       0.429980      -1.051463      -0.012097      -0.025567      -0.004664       0.028667       0.008806      -0.002004       0.026485       0.015677      -0.009064      -0.032668       0.009201       0.023467             12.631907       7.829904       1.201024       2.306728      17.743818      -6.139471      12.321999          -0.000000
          327              C       3.499440       1.225611      14.062552      -0.139259      37.495706 0.45183597E+03  0.10762428E+05                                 9.858694                            7.152195      -0.022866       1.964457                    0.999139      29.994740      87.775413       0.605686       0.424550      -1.055436      -0.005561       0.018164      -0.014673       0.024003      -0.004924       0.007479      -0.000918       0.021647       0.038708      -0.018359       0.000798       0.017561             12.991226       7.421375       2.960692       1.492351      20.432697      -5.055589      11.119604          -0.000000
          328              C       2.703397       0.152419      13.604715       0.075843      42.442907 0.43371319E+03  0.10120499E+05                                10.671602                            6.957855      -0.107722       1.971592                    0.999164      26.721836      74.830167       0.627086       0.418581      -1.070175      -0.002278       0.002792      -0.000259       0.003613      -0.005340      -0.005387      -0.004469      -0.036011       0.030278      -0.024858       0.008600       0.016258             15.873809       7.376893       2.210176       1.586272      27.569958      -8.301439      12.674576          -0.000000
          329              C       1.913224       0.394705      12.410862      -0.151271      37.253039 0.45073713E+03  0.10677698E+05                                 9.668756                            7.056946       0.132218       2.003632                    0.999667      29.927805      85.964716       0.624037       0.414325      -1.067061       0.005667       0.027053      -0.001224       0.027668       0.026831       0.024919       0.013227      -0.012549      -0.022761      -0.032562      -0.012059       0.044621             12.270438       6.892926       0.710973       2.191841      18.771204      -6.024278      11.147184           0.000001
          330              C       1.957346       1.601239      11.761776      -0.095871      34.675708 0.40761613E+03  0.94466558E+04                                 9.275292                            6.758429      -0.037811       1.958910                    0.999642      29.114471      83.585741       0.628938       0.420215      -1.059904       0.007322      -0.009110       0.019801       0.022993      -0.004623       0.015294       0.009522       0.040796       0.054516      -0.032689       0.001913       0.030775             11.647767       6.817465       1.661517       1.810919      18.354255      -4.667636       9.771581           0.000001
          331              C       2.658923      -1.133711      14.297266       0.096683      41.995856 0.38873048E+03  0.88603904E+04                                10.604686                            6.599079      -0.186448       1.951393                    0.999190      26.276360      73.656293       0.639665       0.420097      -1.065047      -0.002397      -0.008028       0.000331       0.008385       0.006946       0.008122      -0.005708       0.009390      -0.029355      -0.016490       0.002187       0.014303             16.135721       5.520539       1.300511       0.237040      27.893214      -4.440490      14.993410          -0.000000
          332              C       2.736687      -1.179301      15.667880      -0.196737      39.199072 0.47036158E+03  0.11315579E+05                                10.133803                            7.282960       0.057884       1.981375                    0.999417      30.708449      90.279444       0.602068       0.422878      -1.056592      -0.003947      -0.015491      -0.006333       0.017194       0.002472       0.002515       0.029506       0.012779      -0.089802      -0.045928       0.019236       0.026691             12.991866       5.064776       0.843291       0.129210      15.780101      -3.524073      18.130720          -0.000000
          333              C       2.634978      -2.381079      16.380714       0.094141      41.439204 0.40519736E+03  0.93245418E+04                                10.512614                            6.747856      -0.191356       1.949512                    0.999118      26.407717      74.185241       0.631610       0.421402      -1.065074       0.003198       0.006753      -0.002743       0.007960       0.006739       0.001504      -0.003753       0.031120       0.025697      -0.021762       0.008955       0.012808             15.105253       5.369778       0.788225       0.263897      14.516561       1.745716      25.429419          -0.000000
          334              C       2.456981      -3.539848      15.676573      -0.210783      40.472688 0.47863687E+03  0.11565196E+05                                10.351821                            7.332876      -0.035647       1.946877                    0.999565      31.235111      92.034836       0.601708       0.421283      -1.057571       0.008970       0.006770      -0.015472       0.019123      -0.006325      -0.008494      -0.030771       0.003404      -0.055317      -0.041010       0.013054       0.027956             13.964979       5.322008       0.912955       0.680444      16.808503       6.929880      19.764427          -0.000001
          335              C       2.379659      -3.522969      14.256698       0.079306      45.484638 0.41807134E+03  0.96841169E+04                                11.182253                            6.826583      -0.158814       1.953684                    0.999161      26.737956      75.050192       0.632570       0.418011      -1.068573       0.009256       0.005931       0.008020       0.013608       0.009973      -0.010059       0.012625      -0.004094      -0.005284      -0.021887       0.008248       0.013639             18.201868       6.022901       1.299697       0.513632      31.715011       8.766275      16.867691          -0.000000
          336              C       2.488672      -2.313334      13.622101      -0.202240      42.015279 0.45719145E+03  0.10936664E+05                                10.660417                            7.195174      -0.025998       1.951800                    0.999427      30.881852      90.959430       0.602981       0.424635      -1.053979       0.002572       0.004287       0.017924       0.018608      -0.014459      -0.000651      -0.001379       0.065548       0.080634      -0.049290       0.022355       0.026934             15.469611       5.575507       1.232797       0.337834      29.716215       1.575980      11.117111          -0.000000
          337              C       0.850881      14.511498      13.526477       0.086762      43.382293 0.42700932E+03  0.99308499E+04                                10.908505                            6.927821      -0.146863       1.962405                    0.999175      26.561096      74.390740       0.624841       0.421490      -1.067731       0.003692      -0.009978       0.002980       0.011048      -0.008106       0.011682       0.003777      -0.038315       0.022807      -0.028706       0.011397       0.017310             17.722523       7.829173       1.865590      -1.443140      30.894437      11.462969      14.443960          -0.000000
          338              C       0.015854      13.467245      13.964030      -0.150075      36.397617 0.42422039E+03  0.99134280E+04                                 9.549774                            6.853228       0.124739       2.007285                    0.999758      29.542420      84.701167       0.631312       0.415174      -1.064894       0.004877      -0.014717      -0.016241       0.022453       0.003730      -0.024277       0.000383       0.033126       0.042821      -0.024543      -0.011787       0.036329             12.723626       7.293899       1.915774      -1.454614      21.166813       5.993106       9.710167          -0.000001
          339              C       0.016777      12.263308      13.346820      -0.094195      35.198279 0.41526547E+03  0.96514970E+04                                 9.378123                            6.810151       0.036319       1.983175                    0.999697      28.974705      82.818434       0.629243       0.418812      -1.062689       0.010572       0.017274      -0.003200       0.020503       0.010088      -0.007357      -0.023479       0.030457      -0.013755      -0.032799       0.004235       0.028565             12.280529       7.177541       0.580338      -2.162535      19.481548       5.949358      10.182498          -0.000000
          340              C       0.842912      12.101403      12.202227      -0.039444      39.886686 0.42116118E+03  0.97416432E+04                                10.102100                            6.774362      -0.007787       2.003959                    0.999312      27.024231      74.990904       0.648041       0.408620      -1.078193       0.002097       0.053675       0.014589       0.055662      -0.003068      -0.007748       0.013175       0.011032       0.028802      -0.016905      -0.002872       0.019777             14.564278       7.677502       0.913427      -2.292865      25.454219       6.837860      10.561114           0.000000
          341              C       1.623361      13.111958      11.773367      -0.076132      33.682059 0.37381732E+03  0.84979687E+04                                 9.147469                            6.501478      -0.012431       1.979509                    0.999728      28.345668      81.222998       0.635411       0.424029      -1.055014      -0.012900       0.004966       0.023107       0.026926      -0.004983      -0.004951      -0.017033       0.043314       0.049200      -0.036248       0.013148       0.023100             12.105875       7.016680       0.775668      -2.172360      19.604625       5.429336       9.696320           0.000001
          342              C       1.629787      14.290446      12.367396      -0.138632      35.353038 0.40657780E+03  0.93990289E+04                                 9.366821                            6.704003       0.173695       2.029721                    0.999756      28.987584      82.612202       0.639162       0.414530      -1.065506      -0.001628      -0.022016      -0.005427       0.022733       0.017273      -0.010756      -0.022019       0.004203      -0.012626      -0.024886      -0.008820       0.033706             12.719675       6.644114      -0.338573      -2.377202      20.198320       7.153594      11.316592           0.000000
          343              C       2.661698      -2.435719      17.864338       0.085016      38.014878 0.41244707E+03  0.95315778E+04                                 9.963556                            6.821351      -0.176152       1.955322                    0.999178      26.508132      74.574533       0.626478       0.423062      -1.064248       0.001243       0.001611       0.000602       0.002122      -0.012866       0.007791       0.009763      -0.045951       0.049533      -0.036512       0.010907       0.025605             13.564476       8.090628       2.234104      -0.460823       7.243911       0.720289      25.358890          -0.000000
          344              C       3.759064      -1.813853      18.525015      -0.150584      36.333830 0.47335319E+03  0.11388594E+05                                 9.621442                            7.306702       0.076184       1.994259                    0.999135      30.148279      88.205386       0.601911       0.422950      -1.058127      -0.010308      -0.001100       0.023876       0.026029       0.010564      -0.011961      -0.009267       0.007450      -0.020743      -0.014747      -0.007699       0.022446             11.874741       8.510910       2.316703       0.144451       7.424867       1.119365      19.688445          -0.000000
          345              C       3.812192      -1.823407      19.915912      -0.085767      34.404979 0.42157109E+03  0.98805700E+04                                 9.327582                            6.944651      -0.080666       1.951651                    0.999550      29.251577      85.237597       0.609163       0.429004      -1.051452      -0.020649      -0.012088      -0.015214       0.028354       0.001401       0.016182       0.008307       0.007034      -0.071623      -0.031055       0.008502       0.022553             11.683793       8.172079       2.153190      -1.766433       7.209566      -0.764550      19.669733          -0.000000
          346              C       2.840502      -2.410133      20.663519      -0.033584      38.713068 0.42208678E+03  0.97805863E+04                                 9.919281                            6.797896       0.016215       2.011852                    0.999366      27.104982      75.589388       0.643820       0.410562      -1.075576       0.020196       0.005793      -0.043491       0.048300      -0.004124       0.015567       0.002436       0.014037      -0.010157      -0.015848      -0.003686       0.019533             13.694457       8.450279       2.359143      -1.587657       7.248677      -0.892488      25.384414          -0.000000
          347              C       1.770088      -3.011342      20.028922      -0.108657      35.187154 0.44696699E+03  0.10577296E+05                                 9.366690                            7.068601       0.017152       1.968094                    0.999651      29.694421      85.543098       0.617425       0.419201      -1.062826       0.008963       0.013360      -0.031417       0.035297       0.012027      -0.020414      -0.012976       0.020767      -0.035129      -0.024789      -0.009505       0.034293             11.386551       7.834480       2.118761       0.062587       6.760306       0.528230      19.564866          -0.000000
          348              C       1.694135      -3.043021      18.591662      -0.156076      35.199319 0.44013984E+03  0.10377872E+05                                 9.321974                            6.983479       0.132993       2.006267                    0.999684      29.873019      85.958954       0.625179       0.415513      -1.064958       0.002128       0.005200       0.032183       0.032670       0.022107       0.012964       0.012780       0.030210       0.001137      -0.028163      -0.007214       0.035377             11.320381       7.902719       2.187473      -1.278138       6.703550      -0.118791      19.354873          -0.000001
          349              C       2.776270      -2.425033      22.155836       0.606594      25.085605 0.25626772E+03  0.53159594E+04                                 7.910584                            5.658062       0.074720       2.078866                    0.999413      22.049754      60.912776       0.630297       0.468460      -1.026162      -0.000694      -0.000838       0.061144       0.061154      -0.031357       0.003896       0.003820      -0.118359      -0.252215      -0.084482      -0.024567       0.109049             10.395012       7.809322       1.471226      -1.043818       5.267153      -0.627688      18.108562           0.000000
          350              C       0.853395      10.732640      11.683538       0.595729      27.623007 0.26861713E+03  0.56321100E+04                                 8.389010                            5.763994       0.014736       2.051091                    0.999407      22.398919      61.994488       0.629831       0.463815      -1.029812      -0.006642      -0.061671      -0.032014       0.069802      -0.017247       0.055557      -0.035981       0.108841       0.100216      -0.082312      -0.017119       0.099430             11.463098       7.198616       0.194191      -2.441927      18.534151       4.660241       8.656527           0.000000
          351              C      -1.708970       6.508435      10.817125       0.594268      27.035202 0.26930886E+03  0.56472206E+04                                 8.311349                            5.779452       0.066621       2.069654                    0.999568      22.376492      61.827508       0.628012       0.465108      -1.029647       0.060276      -0.001646       0.029979       0.067340       0.009571      -0.042497      -0.063110      -0.123922       0.053384      -0.089857      -0.017533       0.107390             11.871585      19.912590       0.139419       5.052646       6.475733       2.290991       9.226431           0.000001
          352              C      11.432598       6.862482       0.333236       0.611860      25.511979 0.25315596E+03  0.52352563E+04                                 7.960169                            5.604189       0.043488       2.067213                    0.999261      22.039493      60.785449       0.636631       0.465231      -1.027965       0.009821       0.003255      -0.063001       0.063845       0.037034       0.007715       0.008766       0.095971      -0.254661      -0.085928      -0.017676       0.103603             10.542442       5.347518      -1.759131      -1.109148       8.397256      -0.449437      17.882551           0.000000
          353              O       7.681381       2.756439      17.742635      -1.032153      56.704936 0.12880806E+04  0.38274203E+05                                11.113709                           10.508316      -0.051943       1.905512                    0.997920      37.445548     107.128670       0.641193       0.321480      -1.178507      -0.006715      -0.008718       0.006562       0.012813      -0.002614       0.001057       0.004013       0.001140      -0.012466      -0.006741       0.001568       0.005173             12.534013      12.863567      -0.043417       0.162650      11.746336      -0.605564      12.992134           0.000001
          354              O       7.555527       5.940648      18.300153      -0.529563      31.694834 0.41903006E+03  0.94428758E+04                                 7.855361                            6.187986       0.553852       2.246726                    0.998313      26.146978      66.042183       0.793163       0.342677      -1.154993      -0.018980       0.018799      -0.002756       0.026856      -0.042277       0.015994      -0.006572       0.077676       0.103561      -0.074670       0.019821       0.054849              9.947839       8.749603      -3.631918       4.369136      10.782035      -4.763317      10.311880           0.000000
          355              O       5.918727       5.207086      16.920846      -0.568765      36.203676 0.54113518E+03  0.12970574E+05                                 8.556113                            7.088932       0.590946       2.249467                    0.997673      27.104807      70.092618       0.733779       0.348247      -1.152921      -0.013492       0.030468       0.009442       0.034634       0.035691      -0.016106       0.057831       0.023447      -0.058162      -0.081665       0.023651       0.058014             10.033401       8.035198       2.278371       0.630312      15.893336       0.296463       6.171669           0.000000
          356              O       4.518918       2.507072      17.122816      -0.576736      38.070541 0.55753884E+03  0.13449577E+05                                 8.847230                            7.180156       0.679714       2.275464                    0.997539      27.288847      70.549058       0.732232       0.346756      -1.155387      -0.024375      -0.012082       0.011375       0.029487       0.043060      -0.015690      -0.025733      -0.076598       0.166827      -0.085540       0.010199       0.075341             11.048118      10.858769       2.481325      -4.911331       7.973428      -3.403725      14.312158          -0.000000
          357              O       5.165057       1.289314      18.904903      -0.533580      35.827918 0.52711186E+03  0.12586060E+05                                 8.559986                            7.061010       0.374105       2.188476                    0.996714      26.775675      69.727118       0.723198       0.354701      -1.144515      -0.021596      -0.004778      -0.011270       0.024824      -0.021803       0.052465       0.012485      -0.040903      -0.110107      -0.079125       0.028755       0.050370              9.884504      14.986633      -2.710264       1.017447       7.620881      -1.245933       7.045998          -0.000000
          358              O       5.442893      12.161577       6.294680      -0.568905      31.798907 0.45824838E+03  0.10543804E+05                                 7.826436                            6.458154       0.662234       2.265741                    0.998881      26.902783      68.313344       0.779943       0.341308      -1.157951       0.005276      -0.003196       0.024865       0.025619       0.013893       0.056065       0.019724       0.017281      -0.121157      -0.073013       0.004489       0.068523              9.289201       8.073009       1.291195       3.865317       5.804058       1.617514      13.990537          -0.000000
          359              O       7.612680      12.808111       6.238175      -0.520465      31.849513 0.42352452E+03  0.95747586E+04                                 7.900199                            6.252495       0.511054       2.235648                    0.998421      26.013886      65.926124       0.782704       0.346146      -1.151473      -0.013459       0.001978       0.018402       0.022884      -0.002004      -0.051638      -0.015080      -0.035393      -0.100966      -0.073104       0.029311       0.043793              9.855602       8.288834       1.514989      -4.773574       6.033813      -2.342928      15.244159           0.000000
          360              O       7.664306      -0.410176      18.257557      -0.570371      33.901772 0.46386252E+03  0.10713619E+05                                 8.219298                            6.509730       0.763340       2.299363                    0.999139      26.977472      68.803043       0.774090       0.342585      -1.155997       0.024835      -0.012827      -0.008669       0.029265      -0.046726      -0.027406       0.020893       0.072822       0.118079      -0.079335       0.005931       0.073404             10.316466       8.670981      -3.511854      -4.179502      11.892723       5.051734      10.385694           0.000000
          361              O       9.281547       0.229381      16.830438      -0.561430      33.779251 0.46991949E+03  0.10902366E+05                                 8.211941                            6.595472       0.470154       2.203541                    0.998464      27.038122      69.394971       0.760518       0.347136      -1.150753      -0.004456      -0.025811       0.015283       0.030326       0.041022       0.024781      -0.053178       0.006578      -0.048564      -0.082187       0.024777       0.057410              9.856453       7.338864       3.419376      -0.789288      16.412462      -0.590656       5.818033           0.000000
          362              O      10.874209       2.810827      17.202213      -0.501454      30.358434 0.39509223E+03  0.87833990E+04                                 7.672030                            6.026741       0.584044       2.268677                    0.998371      25.637660      64.556049       0.799179       0.344745      -1.151952       0.018878       0.009005       0.008015       0.022399       0.038131       0.010022       0.000667      -0.082395       0.099169      -0.073440       0.031572       0.041868              9.800753      12.528552       3.222556       5.179903       6.944313       3.261185       9.929395           0.000001
          363              O      10.204339       4.332014      18.774797      -0.576441      34.813911 0.48642554E+03  0.11368240E+05                                 8.373986                            6.680327       0.566710       2.229810                    0.998615      27.302794      70.031084       0.761761       0.344041      -1.154843       0.027149       0.008269       0.001749       0.028434      -0.042191      -0.060511       0.000725      -0.019010      -0.063139      -0.079223       0.005588       0.073635             10.589829      19.012329      -2.933631      -0.517715       6.558145       0.721292       6.199013           0.000001
          364              O       6.937885      11.454682       0.233555      -0.513254      34.337405 0.46904919E+03  0.10869263E+05                                 8.325709                            6.626677       0.525700       2.252612                    0.996728      25.939425      66.378487       0.752870       0.351079      -1.148339      -0.004791       0.007176      -0.019572       0.021390       0.015443       0.021084      -0.042625       0.014752      -0.123225      -0.071256       0.032215       0.039041             10.310666       5.846338      -1.437068       1.517621       9.735759      -4.598714      15.349901          -0.000000
          365              O       6.042104      13.523333       0.254129      -0.586132      35.291796 0.48465814E+03  0.11305882E+05                                 8.410969                            6.640668       0.599155       2.236768                    0.998830      27.339920      69.843970       0.769516       0.341208      -1.158333      -0.005987      -0.013115      -0.023974       0.027975      -0.013961      -0.022292       0.065670      -0.011816      -0.096849      -0.077569       0.002615       0.074954             10.422517       6.569238      -2.193806      -3.090719       9.168857       4.841773      15.529456           0.000000
          366              O       6.491670      12.491018       3.254120      -1.032153      56.704938 0.12880805E+04  0.38274199E+05                                11.113709                           10.508315      -0.051943       1.905512                    0.997920      37.445548     107.128668       0.641193       0.321480      -1.178507      -0.008205      -0.007333       0.006562       0.012813      -0.002669       0.003926       0.001347      -0.000367      -0.012466      -0.006741       0.001568       0.005173             12.534013      11.758593      -0.124235      -0.615817      12.851309       0.118042      12.992138           0.000001
          367              O       9.676577      12.597758       3.811638      -0.529563      31.694834 0.41902990E+03  0.94428717E+04                                 7.855361                            6.187985       0.553851       2.246726                    0.998313      26.146978      66.042188       0.793163       0.342677      -1.154993       0.020133      -0.017558      -0.002756       0.026856      -0.047478      -0.007721       0.015472      -0.064547       0.103561      -0.074670       0.019822       0.054849              9.947840      11.299641      -3.445423      -5.069319       8.232001       4.010060      10.311878           0.000001
          368              O       9.064358      10.911811       2.432332      -0.568765      36.203678 0.54113543E+03  0.12970582E+05                                 8.556113                            7.088934       0.590947       2.249467                    0.997673      27.104806      70.092615       0.733779       0.348247      -1.152921       0.031371      -0.011234       0.009442       0.034634       0.033606       0.058852      -0.011845      -0.033583      -0.058162      -0.081665       0.023651       0.058014             10.033401      15.520041       2.825776       0.249698       8.408493       0.650257       6.171669          -0.000000
          369              O       6.473640       9.318791       2.634302      -0.576736      38.070561 0.55753921E+03  0.13449588E+05                                 8.847234                            7.180159       0.679714       2.275464                    0.997539      27.288850      70.549072       0.732232       0.346756      -1.155387      -0.010272      -0.025191       0.011375       0.029487       0.048175      -0.024520      -0.017525       0.063254       0.166826      -0.085540       0.010199       0.075341             11.048124       7.627768       2.245029      -3.036425      11.204446      -5.146526      14.312158          -0.000000
          370              O       5.211995       9.874384       4.416389      -0.533580      35.827922 0.52711183E+03  0.12586059E+05                                 8.559987                            7.061010       0.374105       2.188476                    0.996714      26.775675      69.727121       0.723198       0.354701      -1.144515      -0.003190      -0.021887      -0.011270       0.024824      -0.018596       0.008625       0.053236       0.046812      -0.110108      -0.079125       0.028755       0.050370              9.884506       8.054395      -3.217256      -1.316827      14.553124       0.923857       7.045998          -0.000000
          371              O       7.429316       1.686425      20.783195      -0.568905      31.798902 0.45824850E+03  0.10543808E+05                                 7.826436                            6.458155       0.662234       2.265741                    0.998881      26.902783      68.313347       0.779942       0.341309      -1.157951      -0.003573       0.005029       0.024865       0.025619       0.012488       0.015582       0.057354      -0.021140      -0.121157      -0.073013       0.004489       0.068523              9.289199       5.628270       1.112398       1.331264       8.248799       3.972999      13.990528          -0.000000
          372              O       7.915862       3.897591      20.726689      -0.520465      31.849508 0.42352437E+03  0.95747547E+04                                 7.900198                            6.252494       0.511054       2.235648                    0.998421      26.013885      65.926122       0.782704       0.346146      -1.151473       0.002954      -0.013279       0.018402       0.022884       0.000592      -0.011273      -0.052601       0.035600      -0.100966      -0.073104       0.029311       0.043793              9.855601       5.825390       1.334823      -1.988500       8.497254      -4.931752      15.244159           0.000000
          373              O       3.334736      12.243014       3.769042      -0.570371      33.901779 0.46386266E+03  0.10713623E+05                                 8.219299                            6.509731       0.763340       2.299363                    0.999139      26.977472      68.803043       0.774089       0.342585      -1.155997      -0.014604       0.023833      -0.008669       0.029265      -0.051527       0.022837      -0.025809      -0.058450       0.118079      -0.079334       0.005931       0.073404             10.316468      12.386531      -3.240118       5.343134       8.177177      -3.799896      10.385695           0.000000
          374              O       3.854627      13.902597       2.341923      -0.561430      33.779254 0.46991949E+03  0.10902366E+05                                 8.211942                            6.595472       0.470155       2.203541                    0.998464      27.038122      69.394974       0.760518       0.347136      -1.150753      -0.025417      -0.006326       0.015283       0.030326       0.040107      -0.054844       0.020836      -0.018445      -0.048564      -0.082186       0.024776       0.057410              9.856454      15.866697       4.043061      -0.531512       7.884632      -0.830269       5.818034           0.000000
          375              O       6.313027      15.679308       2.713699      -0.501454      30.358448 0.39509225E+03  0.87833997E+04                                 7.672033                            6.026742       0.584044       2.268677                    0.998371      25.637660      64.556049       0.799179       0.344745      -1.151952       0.007604       0.019485       0.008015       0.022399       0.043719      -0.000065       0.010043       0.070423       0.099169      -0.073440       0.031572       0.041868              9.800760       6.505166       2.782038       2.874675      12.967714       5.403989       9.929401           0.000001
          376              O       7.879023      15.122180       4.286282      -0.576441      34.813908 0.48642565E+03  0.11368243E+05                                 8.373986                            6.680328       0.566710       2.229810                    0.998615      27.302794      70.031084       0.761761       0.344041      -1.154843       0.006266       0.027680       0.001749       0.028434      -0.040359       0.005137      -0.060297       0.031085      -0.063139      -0.079223       0.005588       0.073635             10.589828       7.051230      -3.808415       0.757132      18.519244      -0.463721       6.199011           0.000001
          377              O       6.615258       3.125874      14.722069      -0.513254      34.337404 0.46904922E+03  0.10869264E+05                                 8.325709                            6.626677       0.525700       2.252612                    0.996728      25.939424      66.378486       0.752870       0.351079      -1.148339       0.007506      -0.004255      -0.019572       0.021390       0.014206      -0.044049       0.017919      -0.019088      -0.123225      -0.071256       0.032215       0.039041             10.310665       9.924154      -1.138838      -4.697161       5.657948       1.178146      15.349891          -0.000000
          378              O       8.743738       2.383368      14.742643      -0.586132      35.291786 0.48465789E+03  0.11305875E+05                                 8.410968                            6.640667       0.599155       2.236768                    0.998830      27.339917      69.843962       0.769516       0.341208      -1.158333      -0.012643      -0.006928      -0.023974       0.027975      -0.012953       0.067121      -0.017443       0.015753      -0.096850      -0.077569       0.002615       0.074954             10.422514       9.474211      -1.981351       5.054314       6.263885      -2.729323      15.529445           0.000000
          379              O       2.866800      -2.423117      25.722909      -1.032153      56.704938 0.12880805E+04  0.38274199E+05                                11.113709                           10.508315      -0.051943       1.905512                    0.997920      37.445548     107.128667       0.641193       0.321480      -1.178507       0.008205       0.007333      -0.006562       0.012813      -0.002669       0.003926       0.001347      -0.000367      -0.012466      -0.006741       0.001568       0.005173             12.534013      11.758593      -0.124235      -0.615817      12.851309       0.118042      12.992137           0.000001
          380              O      -0.318107      -2.529857      25.165391      -0.529563      31.694833 0.41902989E+03  0.94428714E+04                                 7.855361                            6.187985       0.553851       2.246726                    0.998313      26.146978      66.042187       0.793163       0.342677      -1.154993      -0.020133       0.017558       0.002756       0.026856      -0.047478      -0.007721       0.015472      -0.064547       0.103561      -0.074670       0.019822       0.054849              9.947839      11.299640      -3.445423      -5.069319       8.232001       4.010060      10.311877           0.000001
          381              O       0.294112      -0.843910      26.544697      -0.568765      36.203678 0.54113543E+03  0.12970582E+05                                 8.556113                            7.088934       0.590947       2.249467                    0.997673      27.104806      70.092615       0.733779       0.348247      -1.152921      -0.031371       0.011234      -0.009442       0.034634       0.033606       0.058852      -0.011845      -0.033583      -0.058162      -0.081665       0.023651       0.058014             10.033401      15.520041       2.825776       0.249698       8.408493       0.650257       6.171669           0.000000
          382              O       2.884830       0.749110      26.342727      -0.576736      38.070562 0.55753922E+03  0.13449589E+05                                 8.847234                            7.180159       0.679714       2.275464                    0.997539      27.288850      70.549073       0.732232       0.346756      -1.155387       0.010272       0.025191      -0.011375       0.029487       0.048175      -0.024520      -0.017525       0.063254       0.166826      -0.085540       0.010199       0.075341             11.048124       7.627768       2.245029      -3.036425      11.204446      -5.146526      14.312158          -0.000000
          383              O       4.146475       0.193517      24.560640      -0.533580      35.827921 0.52711182E+03  0.12586059E+05                                 8.559987                            7.061009       0.374105       2.188476                    0.996714      26.775675      69.727120       0.723198       0.354701      -1.144515       0.003190       0.021887       0.011270       0.024824      -0.018596       0.008625       0.053236       0.046812      -0.110108      -0.079125       0.028755       0.050370              9.884505       8.054395      -3.217256      -1.316827      14.553123       0.923857       7.045998          -0.000000
          384              O       1.929154       8.381476       8.193834      -0.568905      31.798902 0.45824850E+03  0.10543808E+05                                 7.826436                            6.458155       0.662234       2.265741                    0.998881      26.902783      68.313347       0.779942       0.341309      -1.157951       0.003573      -0.005029      -0.024865       0.025619       0.012488       0.015582       0.057354      -0.021140      -0.121157      -0.073013       0.004489       0.068523              9.289199       5.628270       1.112398       1.331264       8.248799       3.972999      13.990528          -0.000000
          385              O       1.442608       6.170310       8.250340      -0.520465      31.849509 0.42352439E+03  0.95747552E+04                                 7.900198                            6.252494       0.511054       2.235648                    0.998421      26.013885      65.926123       0.782704       0.346146      -1.151473      -0.002954       0.013279      -0.018402       0.022884       0.000592      -0.011273      -0.052601       0.035600      -0.100966      -0.073104       0.029311       0.043793              9.855601       5.825390       1.334823      -1.988500       8.497254      -4.931752      15.244160           0.000000
          386              O       6.023734      -2.175113      25.207987      -0.570371      33.901782 0.46386270E+03  0.10713624E+05                                 8.219300                            6.509732       0.763340       2.299363                    0.999139      26.977472      68.803046       0.774089       0.342585      -1.155997       0.014604      -0.023833       0.008669       0.029265      -0.051527       0.022837      -0.025809      -0.058450       0.118079      -0.079334       0.005931       0.073404             10.316469      12.386533      -3.240118       5.343134       8.177178      -3.799896      10.385696           0.000000
          387              O       5.503843      -3.834696      26.635106      -0.561430      33.779248 0.46991940E+03  0.10902363E+05                                 8.211941                            6.595471       0.470155       2.203541                    0.998464      27.038121      69.394968       0.760518       0.347136      -1.150753       0.025417       0.006326      -0.015283       0.030326       0.040107      -0.054844       0.020836      -0.018445      -0.048564      -0.082186       0.024776       0.057410              9.856453      15.866694       4.043060      -0.531512       7.884631      -0.830269       5.818033           0.000000
          388              O       3.045443      -5.611407      26.263330      -0.501454      30.358449 0.39509227E+03  0.87834002E+04                                 7.672033                            6.026742       0.584044       2.268677                    0.998371      25.637660      64.556050       0.799179       0.344745      -1.151952      -0.007604      -0.019485      -0.008015       0.022399       0.043719      -0.000065       0.010043       0.070423       0.099169      -0.073440       0.031572       0.041868              9.800761       6.505166       2.782038       2.874675      12.967715       5.403990       9.929402           0.000001
          389              O       1.479447      -5.054279      24.690747      -0.576441      34.813910 0.48642567E+03  0.11368244E+05                                 8.373986                            6.680328       0.566710       2.229810                    0.998615      27.302794      70.031085       0.761761       0.344041      -1.154843      -0.006266      -0.027680      -0.001749       0.028434      -0.040359       0.005137      -0.060297       0.031085      -0.063139      -0.079223       0.005588       0.073635             10.589829       7.051230      -3.808416       0.757132      18.519245      -0.463721       6.199011           0.000001
          390              O       2.743212       6.942027      14.254960      -0.513254      34.337404 0.46904922E+03  0.10869264E+05                                 8.325709                            6.626677       0.525700       2.252612                    0.996728      25.939424      66.378486       0.752870       0.351079      -1.148339      -0.007506       0.004255       0.019572       0.021390       0.014206      -0.044049       0.017919      -0.019088      -0.123225      -0.071256       0.032215       0.039041             10.310665       9.924154      -1.138838      -4.697161       5.657948       1.178146      15.349891          -0.000000
          391              O       0.614732       7.684533      14.234386      -0.586132      35.291786 0.48465788E+03  0.11305875E+05                                 8.410968                            6.640666       0.599155       2.236768                    0.998830      27.339917      69.843962       0.769516       0.341208      -1.158333       0.012643       0.006928       0.023974       0.027975      -0.012953       0.067121      -0.017443       0.015753      -0.096850      -0.077569       0.002615       0.074954             10.422514       9.474211      -1.981351       5.054314       6.263885      -2.729323      15.529445           0.000000
          392              O       1.677089       7.311462      11.234394      -1.032153      56.704938 0.12880806E+04  0.38274205E+05                                11.113709                           10.508316      -0.051943       1.905512                    0.997920      37.445549     107.128671       0.641193       0.321480      -1.178507       0.006715       0.008718      -0.006562       0.012813      -0.002614       0.001057       0.004013       0.001140      -0.012466      -0.006741       0.001568       0.005173             12.534013      12.863567      -0.043417       0.162650      11.746337      -0.605564      12.992134           0.000001
          393              O       1.802943       4.127253      10.676876      -0.529563      31.694838 0.41903011E+03  0.94428772E+04                                 7.855362                            6.187987       0.553852       2.246726                    0.998313      26.146978      66.042186       0.793163       0.342677      -1.154993       0.018980      -0.018799       0.002756       0.026856      -0.042277       0.015994      -0.006572       0.077676       0.103561      -0.074670       0.019821       0.054849              9.947841       8.749604      -3.631919       4.369137      10.782036      -4.763318      10.311881           0.000001
          394              O       3.439743       4.860815      12.056183      -0.568765      36.203676 0.54113518E+03  0.12970574E+05                                 8.556113                            7.088932       0.590947       2.249467                    0.997673      27.104807      70.092618       0.733779       0.348247      -1.152921       0.013492      -0.030468      -0.009442       0.034634       0.035691      -0.016106       0.057831       0.023447      -0.058162      -0.081665       0.023651       0.058014             10.033401       8.035198       2.278371       0.630312      15.893336       0.296463       6.171669          -0.000000
          395              O       4.839552       7.560829      11.854213      -0.576736      38.070540 0.55753883E+03  0.13449577E+05                                 8.847230                            7.180156       0.679714       2.275464                    0.997539      27.288847      70.549057       0.732232       0.346756      -1.155387       0.024375       0.012082      -0.011375       0.029487       0.043060      -0.015690      -0.025733      -0.076598       0.166827      -0.085540       0.010199       0.075341             11.048118      10.858768       2.481325      -4.911331       7.973427      -3.403724      14.312158          -0.000000
          396              O       4.193413       8.778587      10.072126      -0.533580      35.827918 0.52711186E+03  0.12586060E+05                                 8.559986                            7.061010       0.374105       2.188476                    0.996714      26.775675      69.727118       0.723198       0.354701      -1.144515       0.021596       0.004778       0.011270       0.024824      -0.021803       0.052465       0.012485      -0.040903      -0.110107      -0.079125       0.028755       0.050370              9.884504      14.986633      -2.710264       1.017447       7.620881      -1.245933       7.045998          -0.000000
          397              O       3.915577      -2.093676      22.682349      -0.568905      31.798909 0.45824842E+03  0.10543805E+05                                 7.826437                            6.458154       0.662234       2.265741                    0.998881      26.902783      68.313346       0.779942       0.341309      -1.157951      -0.005276       0.003196      -0.024865       0.025619       0.013893       0.056065       0.019724       0.017281      -0.121157      -0.073013       0.004489       0.068523              9.289202       8.073010       1.291195       3.865317       5.804058       1.617514      13.990538          -0.000000
          398              O       1.745790      -2.740210      22.738854      -0.520465      31.849512 0.42352450E+03  0.95747583E+04                                 7.900199                            6.252494       0.511054       2.235648                    0.998421      26.013886      65.926123       0.782704       0.346146      -1.151473       0.013459      -0.001978      -0.018402       0.022884      -0.002004      -0.051638      -0.015080      -0.035393      -0.100966      -0.073104       0.029311       0.043793              9.855601       8.288833       1.514989      -4.773574       6.033813      -2.342928      15.244158           0.000000
          399              O       1.694164      10.478077      10.719472      -0.570371      33.901773 0.46386253E+03  0.10713619E+05                                 8.219298                            6.509730       0.763340       2.299363                    0.999139      26.977472      68.803043       0.774090       0.342585      -1.155997      -0.024835       0.012827       0.008669       0.029265      -0.046726      -0.027406       0.020893       0.072822       0.118079      -0.079335       0.005931       0.073404             10.316466       8.670981      -3.511854      -4.179503      11.892723       5.051735      10.385694           0.000000
          400              O       0.076923       9.838520      12.146591      -0.561430      33.779251 0.46991947E+03  0.10902365E+05                                 8.211942                            6.595472       0.470154       2.203541                    0.998464      27.038121      69.394969       0.760518       0.347136      -1.150753       0.004456       0.025811      -0.015283       0.030326       0.041022       0.024781      -0.053178       0.006578      -0.048564      -0.082187       0.024777       0.057410              9.856453       7.338864       3.419376      -0.789288      16.412463      -0.590655       5.818033           0.000000
          401              O      -1.515739       7.257074      11.774816      -0.501454      30.358434 0.39509223E+03  0.87833990E+04                                 7.672030                            6.026741       0.584044       2.268677                    0.998371      25.637660      64.556049       0.799179       0.344745      -1.151952      -0.018878      -0.009005      -0.008015       0.022399       0.038131       0.010022       0.000667      -0.082395       0.099169      -0.073440       0.031572       0.041868              9.800753      12.528552       3.222556       5.179903       6.944313       3.261185       9.929395           0.000001
          402              O      -0.845869       5.735887      10.202232      -0.576441      34.813912 0.48642556E+03  0.11368240E+05                                 8.373986                            6.680327       0.566710       2.229810                    0.998615      27.302794      70.031085       0.761761       0.344041      -1.154843      -0.027149      -0.008269      -0.001749       0.028434      -0.042191      -0.060511       0.000725      -0.019010      -0.063139      -0.079223       0.005588       0.073635             10.589829      19.012329      -2.933632      -0.517716       6.558145       0.721292       6.199013           0.000001
          403              O       2.420585      -1.386781      28.743474      -0.513254      34.337404 0.46904917E+03  0.10869263E+05                                 8.325709                            6.626676       0.525700       2.252612                    0.996728      25.939425      66.378486       0.752870       0.351079      -1.148339       0.004791      -0.007176       0.019572       0.021390       0.015443       0.021084      -0.042625       0.014752      -0.123225      -0.071256       0.032215       0.039041             10.310665       5.846337      -1.437068       1.517621       9.735759      -4.598714      15.349900          -0.000000
          404              O       3.316366      -3.455432      28.722900      -0.586132      35.291797 0.48465814E+03  0.11305882E+05                                 8.410970                            6.640668       0.599155       2.236768                    0.998830      27.339919      69.843969       0.769516       0.341208      -1.158333       0.005987       0.013115       0.023974       0.027975      -0.013961      -0.022292       0.065670      -0.011816      -0.096849      -0.077569       0.002615       0.074954             10.422518       6.569239      -2.193806      -3.090719       9.168857       4.841773      15.529457           0.000000

******************************************************
Auxiliary information for the entire system
The total spin magnetic moment of the unit cell is   -0.000004
The total net atomic charge of the unit cell is   -0.000004
Accuracy of reproducing the electrostatic potential in the unit cell:
  The inner radius (bohr) =    5.0000
  The outer radius (bohr) =   12.0000
  Valid grid points have density less than (e/(bohr^3)) =    0.0001
  The number of valid grid points were=      1317158
  The rms potential error without charges in kcal/mol is=      2.94556
  The rms potential error with partial charges in kcal/mol is=      0.65521
  The RRMSE value at monopole order=      0.22244
  The rms potential error with partial charges and cloud penetration in kcal/mol is=      0.66990
  The RRMSE value at monopole order with cloud penetration is=      0.22743
  The rms potential error with partial charges and atomic dipoles in kcal/mol is=      0.22215
  The RRMSE value at dipole order=      0.07542
  The rms potential error with partial charges, atomic dipoles and cloud penetration in kcal/mol is=      0.22033
  The RRMSE value at dipole order with cloud penetration=      0.07480

******************************************************
The electron densities and ab initio electrostatic potential were computed in VASP using the PBE functional and
projector augmented wave method. See the main text of the journal article for a description of computational details.
The atomic charges, dipoles, and quadrupoles were computed with the DDEC6 method as described in
(a) T. A. Manz and N. Gabaldon Limas, RSC Adv. 6 (2016) 47771-47801 DOI: 10.1039/c6ra04656h
(b) N. Gabaldon Limas and T. A. Manz, RSC Adv. 8 (2018) 2678-2707 DOI: 10.1039/c7ra11829e.
For each atom in the material, the electron cloud parameters were fit to the spherically averaged atom-in-material
electron density using radial positions for which this density was between 10^-4 and 10^-2 electrons per cubic bohr.
The polarizabilities, dispersion coefficients, and quantum Drude oscillator (QDO) parameters were fit using the MCLF method.
The magnetic structure of the system was optimized in VASP from the default ferromagnetic initial guess using spin polarization.
The atomic spin moments (ASMs) were computed on this optimized magnetic structure using the DDEC6 partition as inputs
to the method of T. A. Manz and D. S. Sholl, J. Chem. Theory Comput. 7 (2011) 4146-4164 DOI: 10.1021/ct200539n.
The RMSE and RRMSE were computed using a uniform grid with Ewald summation.
