# Supplementary material for: A collection of forcefield precursors for metal–organic frameworks
Source: RSC Adv. 2019 Nov 13;9(63):36492–507. doi: 10.1039/c9ra07327b (PMC9075174; doi:10.1039/c9ra07327b)
Supplement: RA-009-C9RA07327B-s5939 [file RA-009-C9RA07327B-s5939.xyz]

  408
jmolscript: load "" {1 1 1} spacegroup "x,y,z" unitcell [{     16.441000     0.000000     0.000000 }, {      0.000000    17.309000     0.000000 }, {      0.000000    -0.771450    18.111578 }]
Zn     8.205210    12.356684     4.121471     0.777242
Zn     0.102756    11.650029    14.323723     0.769116
Zn     0.015290     3.316459    13.177260     0.777242
Zn     8.117744     3.381254     5.267934     0.769116
Zn    -0.015290    13.221091     4.934318     0.777242
Zn     8.323256    13.156296    12.843644     0.769116
Zn     8.235790     4.180866    13.990107     0.777242
Zn    16.338244     4.887521     3.787855     0.769116
H     13.604928    11.600743     9.503145     0.100171
H     13.501349    13.146099     9.754896     0.111073
H     11.490615    12.609287    11.060741     0.127999
H     12.021659    11.133369    11.048063     0.098594
H     12.684231    14.438164     5.509542     0.138096
H     13.465179    12.766185     7.173996     0.126782
H     12.868371    11.317586     7.088872     0.099661
H     13.540808     9.686930    10.912226     0.120489
H      4.088877    -0.204491    13.659752     0.131662
H      8.580558     2.094071     9.760329     0.116367
H     11.291679    11.776355     8.671824     0.099625
H     11.569532    13.318674     8.588510     0.114269
H     14.190227    14.250321    14.389649     0.118337
H      2.423403    15.616484    14.215778     0.106274
H      7.962376     0.965025    11.681968     0.134876
H      2.577949     7.077516    13.047581     0.107283
H      4.340424     8.497611    13.476825     0.131206
H      5.218373     7.930865    17.436016     0.121575
H      4.869824    16.668369     9.716862     0.124017
H     -0.027950     7.131224    11.989865     0.128342
H     11.239068     9.989581     7.260932     0.119075
H      3.714022    13.086745    11.392183     0.119208
H      3.883364     4.557029    15.858498     0.120489
H      0.749710     8.710126    13.485881     0.097595
H     12.340615    14.172008    12.774096     0.138074
H      5.441971    14.548686    10.879625     0.144277
H     10.012569     8.031595     7.512683     0.114200
H      5.713247     5.923509    16.246085     0.139953
H      8.130074     9.796512    15.450987     0.132520
H      5.502803     0.505106     7.809712     0.106606
H     14.578235     7.627916    10.691264     0.114305
H     10.752414    14.725481     4.006281     0.117897
H      5.912184     9.714427     1.285922     0.108961
H      7.319533     9.484353     4.980684     0.097344
H      8.028140     7.785601     6.339052     0.124879
H      8.789359    10.838975    17.390737     0.117439
H     11.056573     3.331968     0.447356     0.100171
H     11.160151     4.877324     0.699107     0.111073
H     13.170885     4.340512     2.004952     0.127999
H     12.639841     2.864594     1.992274     0.098594
H     11.977269     5.397939    14.565331     0.138096
H     11.196321     3.725960    16.229785     0.126782
H     11.793129     2.277361    16.144661     0.099661
H     11.120692     1.418155     1.856437     0.120489
H      4.131623     8.835734     4.603963     0.131662
H     16.080942    11.134296     0.704540     0.116367
H     13.369821     2.736130    17.727613     0.099625
H     13.091968     4.278449    17.644299     0.114269
H     10.471273     5.981546     5.333860     0.118337
H      5.797097     7.347709     5.159989     0.106274
H      0.258124    10.005250     2.626179     0.134876
H      5.642551    16.117741     3.991792     0.107283
H      3.880076     0.228836     4.421036     0.131206
H      3.002127    -0.337910     8.380227     0.121575
H      3.350676     8.399594     0.661073     0.124017
H      8.248450    16.171449     2.934076     0.128342
H     13.422432     0.949356    16.316721     0.119075
H      4.506478     4.817970     2.336394     0.119208
H      4.337136    13.597254     6.802709     0.120489
H      7.470790     0.441351     4.430092     0.097595
H     12.320885     5.903233     3.718307     0.138074
H      2.778529     6.279911     1.823836     0.144277
H     14.648931    16.300370    16.568472     0.114199
H      2.507252    14.963734     7.190296     0.139952
H      0.090425     1.527737     6.395198     0.132520
H      2.717697     8.773881    16.865501     0.106606
H     10.083265    16.668141     1.635475     0.114305
H     13.909086     5.685256    13.062070     0.117896
H      2.308316     0.674202    10.341711     0.108961
H      0.900967     0.444128    14.036473     0.097343
H      0.192360    16.054376    15.394841     0.124879
H     15.872141     2.570200     8.334948     0.117439
H      5.384428    13.205582    17.664222     0.100171
H      5.280849    11.660226    17.412471     0.111073
H      3.270115    12.197038    16.106626     0.127999
H      3.801159    13.672956    16.119304     0.098594
H      4.463731    11.139611     3.546247     0.138096
H      5.244679    12.811590     1.881793     0.126782
H      4.647871    14.260189     1.966917     0.099661
H      5.320308    15.119395    16.255141     0.120489
H     12.309377     7.701816    13.507615     0.131662
H      0.360058     5.403254    17.407038     0.116367
H      3.071179    13.801420     0.383965     0.099625
H      3.349032    12.259101     0.467279     0.114269
H      5.969727    10.556004    12.777718     0.118337
H     10.643903     9.189841    12.951589     0.106274
H     16.182876     6.532300    15.485399     0.134876
H     10.798449     0.419809    14.119786     0.107283
H     12.560924    16.308714    13.690542     0.131205
H     13.438873    -0.433540     9.731351     0.121575
H     13.090324     8.137956    17.450505     0.124017
H      8.192550     0.366101    15.177502     0.128342
H      3.018568    15.588194     1.794857     0.119075
H     11.934522    11.719580    15.775184     0.119208
H     12.103864     2.940296    11.308869     0.120489
H      8.970210    16.096199    13.681486     0.097595
H      4.120115    10.634317    14.393271     0.138074
H     13.662471    10.257639    16.287742     0.144277
H      1.792069     0.237180     1.543106     0.114200
H     13.933748     1.573816    10.921282     0.139952
H     16.350575    15.009813    11.716380     0.132520
H     13.723303     7.763669     1.246077     0.106606
H      6.357735    -0.130591    16.476103     0.114305
H      2.531914    10.852294     5.049508     0.117896
H     14.132684    15.863348     7.769867     0.108961
H     15.540033    16.093422     4.075105     0.097344
H     16.248640     0.483174     2.716737     0.124879
H      0.568859    13.967350     9.776630     0.117439
H      2.836072     4.936807     8.608433     0.100172
H      2.939651     3.391451     8.356682     0.111073
H      4.950385     3.928263     7.050837     0.127999
H      4.419341     5.404181     7.063515     0.098594
H      3.756768     2.099386    12.602036     0.138096
H      2.975821     3.771365    10.937582     0.126782
H      3.572629     5.219964    11.022706     0.099661
H      2.900192     6.850620     7.199352     0.120489
H     12.352123    16.742041     4.451826     0.131661
H      7.860442    14.443479     8.351249     0.116367
H      5.149321     4.761195     9.439754     0.099625
H      4.871468     3.218876     9.523068     0.114269
H      2.250773     2.287229     3.721929     0.118336
H     14.017597     0.921066     3.895800     0.106274
H      8.478624    15.572525     6.429610     0.134876
H     13.863051     9.460034     5.063997     0.107283
H     12.100576     8.039939     4.634753     0.131205
H     11.222627     8.606685     0.675562     0.121575
H     11.571176    -0.130819     8.394716     0.124017
H      0.027950     9.406326     6.121713     0.128342
H      5.201932     6.547969    10.850646     0.119075
H     12.726978     3.450805     6.719395     0.119208
H     12.557636    11.980521     2.253080     0.120489
H     15.691290     7.827424     4.625697     0.097595
H      4.100385     2.365542     5.337482     0.138074
H     10.999029     1.988864     7.231953     0.144277
H      6.428431     8.505955    10.598895     0.114199
H     10.727752    10.614041     1.865493     0.139953
H      8.310925     6.741038     2.660591     0.132520
H     10.938197    16.032444    10.301866     0.106606
H      1.862765     8.909634     7.420314     0.114305
H      5.688586     1.812069    14.105297     0.117896
H     10.528816     6.823123    16.825656     0.108961
H      9.121467     7.053197    13.130894     0.097343
H      8.412860     8.751949    11.772526     0.124879
H      7.651641     5.698575     0.720841     0.117439
C     10.602801    12.147019     5.658781     0.169764
C      7.447773     2.177865     7.346056     0.556053
C     12.988390    12.324890     9.691505    -0.193064
C     12.292936    12.064398    11.012021    -0.092718
C     14.229685    11.711866    12.664702     0.175201
C     11.962472    13.858708     5.418984    -0.087869
C     12.641485    12.254266     7.204605    -0.090748
C     14.783747    10.393144    12.334347     0.165902
C      1.849612    13.208026    13.299332     0.567703
C      2.891972    14.187036    12.868276    -0.039567
C      3.041585     5.671441    14.402327    -0.042262
C      6.620791     8.738912    16.264197     0.286454
C      7.786458    11.476965     1.762257     0.560518
C      4.932300    15.942975    12.239804     0.270781
C      6.344582     0.065860    10.888681     0.287939
C     14.285585     9.479737    11.428406    -0.179456
C      4.024757    16.287153    13.221452    -0.225506
C      7.825916     1.547569     9.749462    -0.074096
C     11.987133    12.444219     8.556091    -0.195206
C      5.182203     7.345968    14.913073     0.272532
C      9.946805    10.874190     5.998374     0.165227
C     14.027461    13.566573    13.781100    -0.014390
C      7.409959    10.781486     0.494446    -0.053607
C      3.023500    15.401279    13.538405    -0.102886
C      7.459282     0.873496    10.904981    -0.217941
C      3.199419     6.850614    13.701409    -0.101170
C      4.253287     7.700302    13.949537    -0.221705
C      5.948354     8.505910    17.426960    -0.245006
C      5.614602    -0.083975     9.733162    -0.246181
C     15.990517     7.957162    12.064122    -0.127560
C     10.431814     9.878895     6.811764    -0.176688
C      7.092647     1.424160     8.583077    -0.052768
C      3.799515    13.885480    11.861272    -0.077313
C      3.983654     5.342916    15.369485    -0.073007
C      0.014797     8.912820    12.953401     0.121563
C     13.004831    13.532062    12.884577    -0.088997
C      4.830366    14.759161    11.546131    -0.203638
C      9.706766     8.709636     6.954846    -0.026419
C      5.070404     6.163179    15.617614    -0.203888
C      7.681235     9.624096    16.247897    -0.212303
C      5.999321     0.603405     8.590321    -0.082577
C     14.903766     8.252814    11.299814    -0.027687
C     10.890518    14.010242     4.584040    -0.005774
C      6.357735     9.898882     0.490824    -0.080980
C      8.108701     9.590188     5.462452     0.130222
C      8.529591     8.566015     6.262984    -0.135650
C      8.070887    10.247966    17.408849    -0.083621
C      1.910444     4.743795    14.074507     0.566160
C     14.058699     3.106794    14.714570     0.169764
C      0.772727    10.446640    16.401845     0.556053
C     11.673110     4.056115     0.635716    -0.193064
C     12.368564     3.795623     1.956232    -0.092718
C     10.431814     3.443091     3.608913     0.175201
C     12.699028     4.818483    14.474773    -0.087869
C     12.020015     3.214041    16.260394    -0.090748
C      9.877753     2.124369     3.278558     0.165902
C      6.370888     4.939251     4.243543     0.567703
C      5.328528     5.918261     3.812487    -0.039567
C      5.178915    14.711666     5.346538    -0.042262
C      1.599709     0.470137     7.208408     0.286454
C      0.434042     2.436740    10.818046     0.560518
C      3.288200     7.674200     3.184015     0.270781
C      1.875918     9.106085     1.832892     0.287939
C     10.375915     1.210962     2.372617    -0.179456
C      4.195743     8.018378     4.165663    -0.225506
C      0.394584    10.587794     0.693673    -0.074096
C     12.674367     3.403994    17.611880    -0.195206
C      3.038297    16.386193     5.857284     0.272532
C     14.714695     1.833965    15.054163     0.165227
C     10.634039     5.297798     4.725311    -0.014390
C      0.810541     1.741261     9.550235    -0.053607
C      5.197000     7.132504     4.482616    -0.102886
C      0.761218     9.913721     1.849192    -0.217941
C      5.021081    15.890839     4.645620    -0.101170
C      3.967213    16.740527     4.893748    -0.221705
C      2.272146     0.237135     8.371171    -0.245006
C      2.605898     8.956250     0.677373    -0.246181
C      8.670983    16.997387     3.008333    -0.127560
C     14.229685     0.838670    15.867553    -0.176688
C      1.127853     9.692935    17.638866    -0.052768
C      4.420985     5.616705     2.805483    -0.077313
C      4.236846    14.383141     6.313696    -0.073007
C      8.205703     0.644045     3.897612     0.121563
C     11.656669     5.263287     3.828788    -0.088997
C      3.390134     6.490386     2.490342    -0.203638
C     14.954734    -0.330589    16.010635    -0.026419
C      3.150096    15.203404     6.561825    -0.203888
C      0.539265     1.355321     7.192108    -0.212303
C      2.221179     8.872180    17.646110    -0.082577
C      9.757734    -0.015961     2.244025    -0.027687
C     13.770982     4.970017    13.639829    -0.005774
C      1.862765     0.858657     9.546613    -0.080980
C      0.111799     0.549963    14.518241     0.130222
C     16.131909    -0.474210    15.318773    -0.135650
C      0.149613     1.979191     8.353060    -0.083621
C      6.310056    13.784020     5.018718     0.566160
C      2.382301    13.430756     3.397008     0.169764
C     15.668273     6.090910     1.709733     0.556053
C      4.767890    12.481435    17.475862    -0.193064
C      4.072436    12.741927    16.155346    -0.092718
C      6.009186    13.094459    14.502665     0.175202
C      3.741972    11.719067     3.636805    -0.087869
C      4.420985    13.323509     1.851184    -0.090748
C      6.563247    14.413181    14.833020     0.165902
C     10.070113    11.598299    13.868035     0.567703
C     11.112472    10.619289    14.299091    -0.039567
C     11.262085     1.825884    12.765040    -0.042262
C     14.841291    16.067413    10.903170     0.286454
C     16.006958    14.100810     7.293532     0.560518
C     13.152800     8.863350    14.927563     0.270781
C     14.565082     7.431465    16.278686     0.287939
C      6.065085    15.326588    15.738961    -0.179456
C     12.245257     8.519172    13.945915    -0.225506
C     16.046416     5.949756    17.417905    -0.074096
C      3.766633    13.133556     0.499698    -0.195206
C     13.402703     0.151357    12.254294     0.272532
C      1.726305    14.703585     3.057415     0.165227
C      5.806961    11.239752    13.386267    -0.014390
C     15.630459    14.796289     8.561343    -0.053607
C     11.244000     9.405046    13.628962    -0.102886
C     15.679782     6.623829    16.262386    -0.217941
C     11.419919     0.646711    13.465958    -0.101170
C     12.473787    -0.202977    13.217830    -0.221705
C     14.168854    16.300415     9.740407    -0.245005
C     13.835102     7.581300    17.434205    -0.246181
C      7.770017    -0.459837    15.103245    -0.127560
C      2.211315    15.698880     2.244025    -0.176688
C     15.313147     6.844615     0.472712    -0.052768
C     12.020015    10.920845    15.306095    -0.077313
C     12.204154     2.154409    11.797882    -0.073007
C      8.235297    15.893505    14.213966     0.121563
C      4.784331    11.274263    14.282790    -0.088997
C     13.050866    10.047164    15.621236    -0.203638
C      1.486266    16.868139     2.100943    -0.026419
C     13.290904     1.334146    11.549753    -0.203888
C     15.901735    15.182229    10.919470    -0.212303
C     14.219821     7.665370     0.465468    -0.082577
C      6.683266    16.553511    15.867553    -0.027687
C      2.670018    11.567533     4.471749    -0.005774
C     14.578235    15.678893     8.564965    -0.080980
C     16.329201    15.987587     3.593337     0.130222
C      0.309091    17.011760     2.792805    -0.135650
C     16.291387    14.558359     9.758518    -0.083622
C     10.130944     2.753530    13.092860     0.566160
C      5.838199     4.390531    12.452797     0.169764
C      8.993227    14.359685    10.765522     0.556053
C      3.452610     4.212660     8.420073    -0.193064
C      4.148064     4.473152     7.099557    -0.092718
C      2.211315     4.825684     5.446876     0.175202
C      4.478528     2.678842    12.692594    -0.087869
C      3.799515     4.283284    10.906973    -0.090748
C      1.657253     6.144406     5.777231     0.165902
C     14.591387     3.329524     4.812246     0.567703
C     13.549028     2.350514     5.243302    -0.039567
C     13.399415    10.866109     3.709251    -0.042262
C      9.820209     7.798638     1.847381     0.286454
C      8.654542     5.060585    16.349321     0.560518
C     11.508700     0.594575     5.871774     0.270781
C     10.096418    16.471690     7.222897     0.287939
C      2.155415     7.057813     6.683172    -0.179456
C     12.416243     0.250397     4.890126    -0.225506
C      8.615084    14.989981     8.362116    -0.074096
C      4.453867     4.093331     9.555487    -0.195206
C     11.258797     9.191582     3.198505     0.272532
C      6.494195     5.663360    12.113204     0.165228
C      2.413539     2.970977     4.330478    -0.014390
C      9.031041     5.756064    17.617132    -0.053607
C     13.417500     1.136271     4.573173    -0.102886
C      8.981718    15.664054     7.206597    -0.217941
C     13.241581     9.686936     4.410169    -0.101170
C     12.187713     8.837248     4.162041    -0.221705
C     10.492646     8.031640     0.684618    -0.245006
C     10.826398    16.621525     8.378416    -0.246181
C      0.450483     8.580388     6.047456    -0.127560
C      6.009186     6.658655    11.299814    -0.176688
C      9.348353    15.113390     9.528501    -0.052768
C     12.641485     2.652070     6.250306    -0.077313
C     12.457346    11.194634     2.742093    -0.073007
C     -0.014797     7.624730     5.158177     0.121563
C      3.436169     3.005488     5.227001    -0.088997
C     11.610634     1.778389     6.565447    -0.203638
C      6.734234     7.827914    11.156732    -0.026419
C     11.370596    10.374371     2.493964    -0.203888
C      8.759765     6.913454     1.863681    -0.212303
C     10.441679    15.934145     9.521257    -0.082577
C      1.537234     8.284736     6.811764    -0.027687
C      5.550482     2.527308    13.527538    -0.005774
C     10.083265     6.638668    17.620754    -0.080980
C      8.332299     6.947362    12.649126     0.130222
C      7.911409     7.971535    11.848594    -0.135650
C      8.370113     6.289584     0.702729    -0.083621
C     14.530556    11.793755     4.037071     0.566160
N     13.149841    12.362639    12.174059     0.039337
N     11.761563    12.681642     6.098893     0.044635
N     15.887925    10.104700    13.071669    -0.235549
N      8.774562    10.726523     5.340561    -0.239258
N     10.056960    12.939974     4.735634    -0.301159
N     14.775362    12.431173    13.641278    -0.298511
N     11.511659     4.093864     3.118270     0.039337
N     12.899937     3.641417    15.154682     0.044635
N      8.773575     1.835925     4.015880    -0.235549
N     15.886938     1.686298    14.396350    -0.239258
N     14.604540     3.899749    13.791423    -0.301159
N      9.886138     4.162398     4.585489    -0.298511
N      4.929341    12.443686    14.993308     0.039337
N      3.541063    12.896133     2.956896     0.044635
N      7.667425    14.701625    14.095698    -0.235549
N      0.554062    14.851252     3.715228    -0.239258
N      1.836460    12.637801     4.320155    -0.301159
N      6.554862    12.375152    13.526089    -0.298511
N      3.291159     4.174911     5.937519     0.039337
N      4.679437     3.855908    12.012685     0.044635
N      0.553075     6.432850     5.039909    -0.235549
N      7.666438     5.811027    12.771017    -0.239258
N      6.384040     3.597576    13.375944    -0.301159
N      1.665638     4.106377     4.470300    -0.298511
O      8.488488     2.913773     7.327401    -0.559571
O      6.024640    -0.507875    12.102338    -0.244962
O      6.717957     2.086926     6.327642    -0.561365
O      1.216141    13.414172    14.372262    -0.579827
O      6.287860     8.182666    15.039492    -0.246826
O      1.629303    12.189322    12.630471    -0.569353
O      8.667695    12.353289     1.791416    -0.564425
O      7.151835    11.160534     2.815264    -0.575513
O      1.122427     5.048120    13.147194    -0.563473
O      1.759187     3.683446    14.708412    -0.573826
O     16.173012    11.182548    16.383190    -0.559571
O      2.195860     8.532350     3.046549    -0.244962
O      1.502543    10.355701    15.383431    -0.561365
O      7.004359     5.145397     5.316473    -0.579827
O      1.932640    -0.086109     5.983703    -0.246826
O      6.591197     3.920547     3.574682    -0.569353
O     15.993805     3.313064    10.847205    -0.564425
O      1.068665     2.120309    11.871053    -0.575513
O      7.098073    14.088345     4.091405    -0.563472
O      6.461313    12.723671     5.652623    -0.573826
O      0.267988     5.355002     1.728388    -0.559571
O     14.245140     8.005200    15.065029    -0.244962
O     14.938457     6.181849     2.728147    -0.561365
O      9.436641    11.392153    12.795105    -0.579827
O     14.508360    16.623659    12.127875    -0.246826
O      9.849803    12.617003    14.536896    -0.569353
O      0.447195    13.224486     7.264373    -0.564425
O     15.372335    14.417241     6.240525    -0.575513
O      9.342927     2.449205    14.020173    -0.563472
O      9.979687     3.813879    12.458955    -0.573826
O      7.952512    13.623777    10.784177    -0.559571
O     10.416360    -0.263575     6.009240    -0.244962
O      9.723043    14.450624    11.783936    -0.561365
O     15.224859     3.123378     3.739316    -0.579827
O     10.153140     8.354884     3.072086    -0.246826
O     14.811697     4.348228     5.481107    -0.569353
O      7.773305     4.184261    16.320162    -0.564425
O      9.289165     5.377016    15.296314    -0.575513
O     15.318573    11.489430     4.964384    -0.563472
O     14.681813    12.854104     3.403166    -0.573826

The following XYZ coordinates are in angstroms. Other properties are in atomic units.
The sperically averaged electron density of each atom fit to a function of the form exp(a - br)
eigen_1, eigen_2 and eigen_3 are the three eigenvalues of traceless quadrupole moment tensor
  atom number  atomic symbol              X              Y              Z     net charge C6 coefficient C8 coefficient C10 coefficient fluctuating dipole atomic polarizability isotropic forcefield polarizability              a              b squared Pearson coefficient          <r^3>          <r^4>         wp_QDO          m_QDO          q_QDO       dipole_x       dipole_y       dipole_z         dipole            Qxy            Qxz            Qyz     Q(x^2-y^2)  Q(3z^2 - R^2)        eigen_1        eigen_2        eigen_3 static polarizability      alpha(xx)      alpha(xy)      alpha(xz)      alpha(yy)      alpha(yz)      alpha(zz) atomic spin moment
            1             Zn       8.205210      12.356684       4.121471       0.777242     106.924953 0.21985120E+04  0.72786864E+05                                18.462749                           15.312715       0.506045       1.992579                    0.997887      48.859661     135.745786       0.462567       0.399951      -1.144734      -0.062847       0.031880      -0.049372       0.086045       0.005056      -0.039034       0.025402      -0.014877       0.070379      -0.049564      -0.003857       0.053420             22.361980      26.346140      -5.533856       6.670904      19.429193       4.780512      21.310607          -0.000001
            2             Zn       0.102756      11.650029      14.323723       0.769116     106.457945 0.21882991E+04  0.72359964E+05                                18.396136                           15.251544       0.527408       1.997523                    0.997930      48.962875     135.921590       0.464689       0.398614      -1.145764       0.067012       0.032102       0.051545       0.090432      -0.005700      -0.036938      -0.008893      -0.009426       0.055714      -0.040668      -0.002391       0.043059             22.266310      24.303923       3.644642       6.680797      20.707533      -6.836417      21.787474          -0.000000
            3             Zn       0.015290       3.316459      13.177260       0.777242     106.924954 0.21985120E+04  0.72786865E+05                                18.462748                           15.312715       0.506045       1.992579                    0.997887      48.859662     135.745786       0.462567       0.399951      -1.144734       0.062847       0.031880      -0.049372       0.086045      -0.005056       0.039034       0.025402      -0.014877       0.070379      -0.049564      -0.003857       0.053420             22.361979      26.346139       5.533855      -6.670904      19.429192       4.780512      21.310606          -0.000001
            4             Zn       8.117744       3.381254       5.267934       0.769116     106.457942 0.21882991E+04  0.72359964E+05                                18.396136                           15.251544       0.527408       1.997523                    0.997930      48.962875     135.921590       0.464689       0.398614      -1.145764      -0.067012       0.032102       0.051545       0.090432       0.005700       0.036938      -0.008893      -0.009426       0.055714      -0.040668      -0.002391       0.043059             22.266309      24.303922      -3.644643      -6.680798      20.707532      -6.836416      21.787474          -0.000000
            5             Zn      -0.015290      13.221091       4.934318       0.777242     106.924955 0.21985121E+04  0.72786866E+05                                18.462749                           15.312715       0.506045       1.992579                    0.997887      48.859662     135.745788       0.462567       0.399951      -1.144734      -0.062847      -0.031880       0.049372       0.086045      -0.005056       0.039034       0.025402      -0.014877       0.070379      -0.049564      -0.003857       0.053420             22.361980      26.346140       5.533856      -6.670904      19.429193       4.780512      21.310607          -0.000001
            6             Zn       8.323256      13.156296      12.843644       0.769116     106.457942 0.21882990E+04  0.72359960E+05                                18.396136                           15.251544       0.527408       1.997523                    0.997930      48.962874     135.921585       0.464689       0.398614      -1.145764       0.067012      -0.032102      -0.051545       0.090432       0.005700       0.036938      -0.008893      -0.009426       0.055714      -0.040668      -0.002391       0.043059             22.266310      24.303924      -3.644644      -6.680798      20.707532      -6.836416      21.787474          -0.000000
            7             Zn       8.235790       4.180866      13.990107       0.777242     106.924956 0.21985121E+04  0.72786867E+05                                18.462749                           15.312715       0.506045       1.992579                    0.997887      48.859662     135.745788       0.462567       0.399951      -1.144734       0.062847      -0.031880       0.049372       0.086045       0.005056      -0.039034       0.025402      -0.014877       0.070379      -0.049563      -0.003857       0.053420             22.361980      26.346140      -5.533856       6.670904      19.429193       4.780512      21.310607          -0.000001
            8             Zn      16.338244       4.887521       3.787855       0.769116     106.457948 0.21882991E+04  0.72359963E+05                                18.396136                           15.251544       0.527408       1.997523                    0.997930      48.962875     135.921587       0.464689       0.398614      -1.145764      -0.067012      -0.032102      -0.051545       0.090432      -0.005699      -0.036938      -0.008893      -0.009426       0.055714      -0.040668      -0.002391       0.043059             22.266310      24.303924       3.644643       6.680797      20.707533      -6.836416      21.787473          -0.000000
            9              H      13.604928      11.600743       9.503145       0.100171       1.042694 0.83503811E+01  0.82311862E+02                                 1.660886                            1.657939      -0.659382       2.548186                    0.999510       3.469405       9.523447       0.503371       1.234418      -0.720117       0.014319      -0.018815      -0.009443       0.025460      -0.004802      -0.002254       0.004007      -0.000066       0.004659      -0.005855      -0.001577       0.007432              1.646913       1.581515      -0.327765       0.001771       1.749588      -0.010997       1.609637           0.000001
           10              H      13.501349      13.146099       9.754896       0.111073       0.929143 0.72910465E+01  0.70865794E+02                                 1.646175                            1.634052      -1.141055       2.327062                    0.994033       3.791299      11.026273       0.458866       1.373324      -0.687394       0.009440       0.027460       0.002295       0.029128       0.002627       0.001240       0.002987      -0.005791      -0.000647      -0.003805      -0.001960       0.005765              1.641974       1.554928       0.409104       0.052669       1.905304       0.015193       1.465691          -0.000000
           11              H      11.490615      12.609287      11.060741       0.127999       0.908051 0.67599219E+01  0.64510822E+02                                 1.635000                            1.584741      -1.036320       2.397539                    0.996010       3.591270      10.369255       0.460690       1.393177      -0.684528      -0.030177       0.021174      -0.006010       0.037351      -0.002829       0.006427       0.002557       0.009898       0.006948      -0.008790      -0.000744       0.009534              1.661653       1.926237      -0.415740      -0.006991       1.571871      -0.036301       1.486852           0.000000
           12              H      12.021659      11.133369      11.048063       0.098594       1.144210 0.91651683E+01  0.93002865E+02                                 1.805731                            1.765637      -0.936529       2.421204                    0.996492       3.667290      10.406910       0.473213       1.275538      -0.710157      -0.010943      -0.031012      -0.004066       0.033137       0.006063       0.006776       0.003513      -0.018719      -0.002160      -0.013409      -0.000235       0.013644              1.815584       1.574232       0.130764      -0.027231       2.227639      -0.220186       1.644881           0.000001
           13              H      12.684231      14.438164       5.509542       0.138096       0.944032 0.65505106E+01  0.62003817E+02                                 1.668287                            1.558035      -1.108542       2.370410                    0.997274       3.509964      10.083248       0.465642       1.389666      -0.685167       0.033437       0.030838      -0.002733       0.045568       0.010383       0.003871      -0.012369      -0.007878      -0.013398      -0.017967       0.000973       0.016993              1.725480       1.992908       0.478248       0.106190       1.835433       0.055277       1.348099          -0.000000
           14              H      13.465179      12.766185       7.173996       0.126782       0.901506 0.66530916E+01  0.63178376E+02                                 1.621226                            1.567422      -0.999898       2.414073                    0.996369       3.563402      10.231309       0.465781       1.384777      -0.686221       0.031524       0.019039       0.006901       0.037468       0.001718       0.005906      -0.003798       0.009900       0.000434      -0.008603      -0.000310       0.008913              1.650113       1.962563       0.412375       0.012047       1.528925       0.030093       1.458850          -0.000000
           15              H      12.868371      11.317586       7.088872       0.099661       1.131911 0.90359100E+01  0.91351648E+02                                 1.793267                            1.753671      -0.891309       2.442163                    0.997128       3.635762      10.292955       0.474685       1.276309      -0.710163       0.009811      -0.032068       0.002528       0.033631      -0.005529       0.005251      -0.002067      -0.018104      -0.008265      -0.011638      -0.001143       0.012781              1.805267       1.555851      -0.099317      -0.029518       2.189132       0.270787       1.670818           0.000001
           16              H      13.540808       9.686930      10.912226       0.120489       1.022795 0.72306944E+01  0.68570912E+02                                 1.614530                            1.524090      -0.887817       2.457541                    0.998942       3.286288       8.770865       0.536134       1.204683      -0.726466      -0.027579       0.002207      -0.021472       0.035022      -0.001243       0.017213       0.008782       0.000207      -0.002079      -0.019985       0.001288       0.018697              1.654161       1.788158      -0.301804       0.394800       1.550108      -0.199875       1.624216           0.000002
           17              H       4.088877      -0.204491      13.659752       0.131662       1.013526 0.73345763E+01  0.70674995E+02                                 1.694615                            1.606081      -0.867608       2.481294                    0.998903       3.371326       9.444596       0.481975       1.318836      -0.701461      -0.002903       0.031647       0.017937       0.036492       0.002118      -0.010824       0.010426      -0.013064      -0.010833      -0.018059       0.002849       0.015209              1.726721       1.467030       0.130100      -0.012072       2.229149       0.239735       1.483984           0.000000
           18              H       8.580558       2.094071       9.760329       0.116367       1.083307 0.82597136E+01  0.81908030E+02                                 1.756946                            1.694099      -1.031577       2.393788                    0.997478       3.536270      10.017733       0.474024       1.302998      -0.704275       0.033105       0.022566       0.002441       0.040139       0.010710       0.005788      -0.000404       0.011763      -0.003013      -0.012720      -0.001537       0.014258              1.759501       2.048490       0.366389       0.009425       1.652615      -0.030695       1.577399          -0.000001
           19              H      11.291679      11.776355       8.671824       0.099625       1.047492 0.84012170E+01  0.83161879E+02                                 1.680904                            1.674257      -0.716066       2.521269                    0.999031       3.539194       9.821288       0.494528       1.251220      -0.715762      -0.016601      -0.018069       0.009051       0.026153       0.004597      -0.003290      -0.003974       0.002310       0.003072      -0.005561      -0.002384       0.007945              1.670724       1.676219       0.353369       0.054434       1.698021       0.045487       1.637931           0.000001
           20              H      11.569532      13.318674       8.588510       0.114269       0.890441 0.69310552E+01  0.66360714E+02                                 1.588589                            1.584987      -0.948726       2.420953                    0.996527       3.652155      10.460044       0.470664       1.359200      -0.690821      -0.006340       0.028035       0.002480       0.028850      -0.002476       0.000956      -0.001780      -0.008570       0.007712      -0.006259       0.001094       0.005165              1.580498       1.430064      -0.326102       0.015574       1.894703       0.030520       1.416727          -0.000000
           21              H      14.190227      14.250321      14.389649       0.118337       1.070474 0.73821265E+01  0.70825300E+02                                 1.712524                            1.578646      -0.826936       2.493374                    0.999493       3.336235       9.146441       0.504289       1.265959      -0.712905       0.009984       0.029869       0.028086       0.042198      -0.010591       0.012810       0.011161      -0.001828      -0.005274      -0.023205       0.011249       0.011956              1.760250       1.399401       0.159444       0.158438       2.142226       0.494526       1.739123           0.000000
           22              H       2.423403      15.616484      14.215778       0.106274       1.095438 0.80039329E+01  0.78559842E+02                                 1.747358                            1.647277      -1.027389       2.386084                    0.997235       3.562095       9.960268       0.490849       1.271339      -0.710332      -0.023886       0.011940       0.026528       0.037641      -0.000121      -0.008069       0.012744      -0.003249       0.001944      -0.014595      -0.001113       0.015707              1.789568       2.021693      -0.133711      -0.454694       1.572912       0.083239       1.774098           0.000001
           23              H       7.962376       0.965025      11.681968       0.134876       0.875334 0.62127506E+01  0.58092965E+02                                 1.595705                            1.523031      -1.024298       2.409927                    0.997055       3.490204       9.998794       0.467845       1.400118      -0.683185       0.021126       0.005115       0.026871       0.034562       0.008706       0.005822      -0.004252       0.005889       0.014648      -0.014131       0.004929       0.009202              1.622843       1.624158       0.073699       0.364501       1.354335       0.044618       1.890036          -0.000001
           24              H       2.577949       7.077516      13.047581       0.107283       1.100035 0.80882590E+01  0.79608719E+02                                 1.757331                            1.660522      -1.007781       2.397133                    0.997561       3.539352       9.915711       0.486783       1.278396      -0.709235      -0.025462       0.012719      -0.025037       0.037907       0.000265       0.008105      -0.012698      -0.002969       0.003456      -0.014680      -0.000941       0.015621              1.799728       2.074644      -0.129296       0.432990       1.564072      -0.064900       1.760469           0.000000
           25              H       4.340424       8.497611      13.476825       0.131206       1.020121 0.74157349E+01  0.71754175E+02                                 1.711274                            1.622127      -0.955197       2.441507                    0.997847       3.402341       9.595017       0.475736       1.330598      -0.698927      -0.003479       0.031411      -0.018616       0.036679       0.002473       0.010454      -0.012554      -0.009082      -0.009744      -0.018544       0.002666       0.015878              1.742645       1.464350       0.154753      -0.016500       2.233469      -0.252696       1.530114           0.000000
           26              H       5.218373       7.930865      17.436016       0.121575       0.949573 0.69426842E+01  0.66610719E+02                                 1.662684                            1.590983      -1.237745       2.292366                    0.995242       3.679597      10.607151       0.466933       1.367209      -0.688660      -0.026403      -0.019575       0.007849       0.033792       0.010103      -0.005033      -0.003466       0.008514       0.004224      -0.011668      -0.001710       0.013378              1.686479       1.951627       0.394831       0.011830       1.645411       0.140855       1.462399          -0.000001
           27              H       4.869824      16.668369       9.716862       0.124017       0.944984 0.69424352E+01  0.66543052E+02                                 1.653391                            1.589045      -1.112188       2.352632                    0.996617       3.624489      10.410081       0.468515       1.363929      -0.689743      -0.026959      -0.019495      -0.007652       0.034138       0.009911       0.005736       0.001477       0.011993      -0.001012      -0.011652      -0.002393       0.014044              1.670053       1.931661       0.362419       0.014077       1.618262      -0.130216       1.460238          -0.000001
           28              H      -0.027950       7.131224      11.989865       0.128342       1.064852 0.72445253E+01  0.69276070E+02                                 1.712353                            1.565442      -0.931115       2.442580                    0.999025       3.359420       9.237046       0.504937       1.268514      -0.711547       0.011751      -0.037024      -0.005243       0.039196      -0.002037       0.007520       0.012137      -0.011092      -0.014650      -0.016442       0.000879       0.015563              1.791314       1.675362      -0.505063       0.003770       2.296212       0.058174       1.402366           0.000001
           29              H      11.239068       9.989581       7.260932       0.119075       1.018249 0.72358725E+01  0.68634293E+02                                 1.609922                            1.524874      -0.871776       2.464914                    0.999039       3.289460       8.781077       0.535855       1.205059      -0.726388       0.031402      -0.001969       0.019531       0.037033      -0.000632       0.015704      -0.010258       0.003244      -0.012767      -0.019618       0.000876       0.018742              1.644387       1.876618       0.248283       0.384675       1.480423       0.143847       1.576121           0.000001
           30              H       3.714022      13.086745      11.392183       0.119208       1.149781 0.88203318E+01  0.87630367E+02                                 1.736806                            1.681771      -1.026509       2.398574                    0.997800       3.329893       9.003442       0.512692       1.202487      -0.729088      -0.001819      -0.032287      -0.024038       0.040294      -0.000085      -0.009083       0.014865      -0.003952       0.013898      -0.016162      -0.003213       0.019375              1.726294       1.527230       0.138869       0.027592       2.034978       0.242713       1.616674          -0.000000
           31              H       3.883364       4.557029      15.858498       0.120489       1.125947 0.86396231E+01  0.85518599E+02                                 1.722900                            1.672898      -0.923229       2.446877                    0.998714       3.318916       9.000671       0.509407       1.214718      -0.726168      -0.001526      -0.032950       0.024678       0.041196      -0.001081       0.007193      -0.015181      -0.003699       0.010025      -0.015053      -0.003664       0.018716              1.708035       1.528677       0.139440      -0.015677       1.971469      -0.244819       1.623959          -0.000001
           32              H       0.749710       8.710126      13.485881       0.097595       1.026895 0.71573947E+01  0.68866646E+02                                 1.727172                            1.596953      -0.981325       2.411289                    0.997800       3.591026      10.206463       0.476422       1.336167      -0.695934       0.035715      -0.011420       0.026913       0.046155      -0.004806       0.007375      -0.002548       0.001750      -0.018661      -0.010086      -0.001079       0.011165              1.796766       2.138542      -0.256899       0.515292       1.537997      -0.116573       1.713758           0.000000
           33              H      12.340615      14.172008      12.774096       0.138074       0.955856 0.66052699E+01  0.62657556E+02                                 1.682666                            1.564561      -1.113685       2.367590                    0.997170       3.521914      10.131253       0.464619       1.389715      -0.685104      -0.031376       0.032558       0.001331       0.045236      -0.009654       0.004450       0.011448      -0.006402      -0.007329      -0.017080       0.002216       0.014864              1.747460       1.884354      -0.505970       0.120598       2.003522      -0.076106       1.354503          -0.000000
           34              H       5.441971      14.548686      10.879625       0.144277       0.979238 0.71149192E+01  0.68109437E+02                                 1.657525                            1.583063      -1.065395       2.393714                    0.997559       3.363041       9.422169       0.484408       1.320862      -0.700469       0.022458      -0.014210      -0.026090       0.037242       0.006724      -0.006556       0.009913      -0.010619       0.007369      -0.015990       0.002759       0.013231              1.687293       1.860942      -0.068956      -0.451060       1.441897       0.002647       1.759040          -0.000000
           35              H      10.012569       8.031595       7.512683       0.114200       1.015515 0.69519471E+01  0.64079468E+02                                 1.504305                            1.417189      -0.711768       2.542702                    0.999835       2.974002       7.364007       0.613357       1.083379      -0.760007       0.011534      -0.031008       0.024175       0.040975       0.004447       0.011190      -0.010718      -0.005709      -0.022995      -0.020174       0.007473       0.012700              1.532580       1.288764      -0.132693       0.144192       1.724150      -0.356025       1.584825           0.000002
           36              H       5.713247       5.923509      16.246085       0.139953       0.950284 0.68643899E+01  0.65556116E+02                                 1.664011                            1.584458      -1.087871       2.381568                    0.997017       3.470191       9.922490       0.467632       1.371484      -0.689350       0.023964      -0.014074       0.024263       0.036893       0.008159       0.006372      -0.009339       0.001554       0.002664      -0.016075       0.006706       0.009370              1.702151       1.931555      -0.135752       0.468185       1.462070      -0.027081       1.712826          -0.000001
           37              H       8.130074       9.796512      15.450987       0.132520       0.904576 0.64387459E+01  0.60738182E+02                                 1.630396                            1.549865      -1.047361       2.398177                    0.996606       3.522272      10.130693       0.464118       1.398999      -0.683414       0.018460       0.008425      -0.028207       0.034747       0.009524      -0.005301       0.001348      -0.001867       0.025214      -0.014793       0.004179       0.010614              1.658978       1.631473       0.118032      -0.367912       1.389928      -0.126939       1.955534          -0.000001
           38              H       5.502803       0.505106       7.809712       0.106606       0.978298 0.72187960E+01  0.70022619E+02                                 1.701058                            1.627644      -1.212421       2.298916                    0.995045       3.775043      10.985141       0.458825       1.376213      -0.686704      -0.017934      -0.006419      -0.031155       0.036516       0.005832       0.007178       0.000607       0.003837       0.006190      -0.008858      -0.001397       0.010255              1.715830       1.716223       0.076257       0.348679       1.412855       0.010771       2.018411          -0.000001
           39              H      14.578235       7.627916      10.691264       0.114305       1.019960 0.70024110E+01  0.64736302E+02                                 1.518233                            1.430002      -0.710385       2.545882                    0.999828       2.974201       7.403359       0.604991       1.095108      -0.757087      -0.011801      -0.029898      -0.026317       0.041542      -0.005096       0.011817       0.009326      -0.009077      -0.014363      -0.019449       0.007140       0.012309              1.546450       1.305613       0.132371       0.173264       1.686549       0.367419       1.647188           0.000001
           40              H      10.752414      14.725481       4.006281       0.117897       1.070673 0.74123712E+01  0.71436131E+02                                 1.735749                            1.599392      -0.855563       2.480662                    0.999270       3.389042       9.418493       0.491090       1.294148      -0.706530      -0.008290       0.031575      -0.028027       0.043026       0.010326       0.010573      -0.012226       0.003078      -0.009966      -0.022443       0.010341       0.012102              1.787192       1.419600      -0.150774       0.143396       2.235948      -0.478621       1.706028          -0.000000
           41              H       5.912184       9.714427       1.285922       0.108961       0.975825 0.72293865E+01  0.69898620E+02                                 1.678985                            1.614979      -1.071346       2.367216                    0.997105       3.655379      10.495400       0.468247       1.352893      -0.692135      -0.015981      -0.010861       0.032181       0.037537       0.008177      -0.007358      -0.002132       0.000848       0.009295      -0.010836      -0.001281       0.012117              1.686597       1.627585       0.079756      -0.286161       1.421977      -0.034780       2.010231          -0.000001
           42              H       7.319533       9.484353       4.980684       0.097344       1.064792 0.74133687E+01  0.71684945E+02                                 1.749332                            1.610822      -0.929484       2.439652                    0.998250       3.512915       9.885344       0.482595       1.312535      -0.701717      -0.039681      -0.004429      -0.025113       0.047168       0.003969       0.009103      -0.001652       0.008131      -0.030449      -0.014367       0.000832       0.013535              1.819491       2.266888       0.175004       0.526698       1.516991       0.050677       1.674596          -0.000000
           43              H       8.028140       7.785601       6.339052       0.124879       1.083020 0.74062059E+01  0.70852785E+02                                 1.697890                            1.557405      -0.985601       2.415916                    0.998373       3.318993       8.977484       0.521322       1.228114      -0.720985      -0.016095      -0.033599       0.003604       0.037429       0.003569       0.008926      -0.012809      -0.003566      -0.020719      -0.019291       0.005605       0.013686              1.768552       1.748112       0.534107       0.006381       2.161283      -0.057048       1.396260           0.000001
           44              H       8.789359      10.838975      17.390737       0.117439       1.117762 0.85247847E+01  0.85023706E+02                                 1.779411                            1.709828      -1.067698       2.378579                    0.996936       3.531125       9.961671       0.477526       1.286035      -0.708108       0.030803       0.024186      -0.002903       0.039271       0.010502      -0.004357      -0.002070       0.009741      -0.000798      -0.011479      -0.001910       0.013389              1.781349       2.037750       0.401958      -0.026851       1.712469       0.013669       1.593828          -0.000001
           45              H      11.056573       3.331968       0.447356       0.100171       1.042693 0.83503735E+01  0.82311774E+02                                 1.660886                            1.657939      -0.659381       2.548186                    0.999510       3.469404       9.523446       0.503370       1.234418      -0.720117      -0.014319      -0.018815      -0.009443       0.025460       0.004802       0.002254       0.004007      -0.000066       0.004659      -0.005855      -0.001577       0.007432              1.646913       1.581515       0.327765      -0.001771       1.749588      -0.010996       1.609637           0.000001
           46              H      11.160151       4.877324       0.699107       0.111073       0.929143 0.72910458E+01  0.70865787E+02                                 1.646175                            1.634052      -1.141055       2.327062                    0.994033       3.791299      11.026274       0.458866       1.373325      -0.687394      -0.009440       0.027460       0.002295       0.029128      -0.002627      -0.001240       0.002986      -0.005791      -0.000647      -0.003805      -0.001960       0.005765              1.641975       1.554928      -0.409104      -0.052669       1.905304       0.015193       1.465692          -0.000000
           47              H      13.170885       4.340512       2.004952       0.127999       0.908051 0.67599227E+01  0.64510830E+02                                 1.635000                            1.584741      -1.036320       2.397539                    0.996010       3.591270      10.369254       0.460690       1.393177      -0.684528       0.030177       0.021174      -0.006010       0.037351       0.002829      -0.006427       0.002557       0.009898       0.006948      -0.008790      -0.000744       0.009534              1.661653       1.926237       0.415740       0.006991       1.571871      -0.036301       1.486852           0.000000
           48              H      12.639841       2.864594       1.992274       0.098594       1.144210 0.91651683E+01  0.93002866E+02                                 1.805731                            1.765637      -0.936529       2.421204                    0.996492       3.667290      10.406910       0.473213       1.275538      -0.710157       0.010943      -0.031012      -0.004066       0.033137      -0.006063      -0.006776       0.003514      -0.018719      -0.002160      -0.013409      -0.000235       0.013644              1.815584       1.574232      -0.130764       0.027231       2.227639      -0.220186       1.644881           0.000001
           49              H      11.977269       5.397939      14.565331       0.138096       0.944032 0.65505110E+01  0.62003823E+02                                 1.668288                            1.558035      -1.108542       2.370410                    0.997274       3.509964      10.083249       0.465642       1.389667      -0.685167      -0.033437       0.030838      -0.002733       0.045568      -0.010383      -0.003871      -0.012369      -0.007878      -0.013398      -0.017967       0.000973       0.016993              1.725480       1.992909      -0.478248      -0.106190       1.835433       0.055277       1.348099          -0.000001
           50              H      11.196321       3.725960      16.229785       0.126782       0.901506 0.66530868E+01  0.63178324E+02                                 1.621226                            1.567422      -0.999898       2.414073                    0.996369       3.563401      10.231308       0.465780       1.384778      -0.686221      -0.031524       0.019039       0.006901       0.037468      -0.001718      -0.005906      -0.003798       0.009900       0.000434      -0.008603      -0.000310       0.008913              1.650113       1.962563      -0.412375      -0.012047       1.528925       0.030093       1.458850          -0.000000
           51              H      11.793129       2.277361      16.144661       0.099661       1.131911 0.90359061E+01  0.91351606E+02                                 1.793267                            1.753672      -0.891309       2.442163                    0.997128       3.635761      10.292954       0.474685       1.276310      -0.710162      -0.009811      -0.032068       0.002528       0.033631       0.005529      -0.005251      -0.002067      -0.018104      -0.008265      -0.011638      -0.001143       0.012781              1.805267       1.555851       0.099317       0.029518       2.189132       0.270787       1.670818           0.000001
           52              H      11.120692       1.418155       1.856437       0.120489       1.022795 0.72306934E+01  0.68570898E+02                                 1.614529                            1.524090      -0.887817       2.457541                    0.998942       3.286288       8.770864       0.536134       1.204683      -0.726466       0.027579       0.002207      -0.021472       0.035022       0.001243      -0.017213       0.008782       0.000207      -0.002079      -0.019985       0.001288       0.018697              1.654160       1.788157       0.301804      -0.394800       1.550107      -0.199875       1.624216           0.000002
           53              H       4.131623       8.835734       4.603963       0.131662       1.013526 0.73345802E+01  0.70675035E+02                                 1.694615                            1.606080      -0.867608       2.481294                    0.998903       3.371327       9.444596       0.481975       1.318835      -0.701461       0.002903       0.031647       0.017937       0.036492      -0.002118       0.010824       0.010426      -0.013064      -0.010833      -0.018059       0.002849       0.015209              1.726721       1.467030      -0.130100       0.012072       2.229148       0.239735       1.483984           0.000000
           54              H      16.080942      11.134296       0.704540       0.116367       1.083307 0.82597149E+01  0.81908046E+02                                 1.756946                            1.694099      -1.031577       2.393788                    0.997478       3.536270      10.017733       0.474024       1.302998      -0.704275      -0.033105       0.022566       0.002441       0.040139      -0.010710      -0.005788      -0.000404       0.011763      -0.003013      -0.012720      -0.001537       0.014258              1.759501       2.048490      -0.366389      -0.009425       1.652615      -0.030695       1.577399          -0.000001
           55              H      13.369821       2.736130      17.727613       0.099625       1.047492 0.84012170E+01  0.83161879E+02                                 1.680904                            1.674257      -0.716066       2.521269                    0.999031       3.539194       9.821288       0.494528       1.251220      -0.715762       0.016601      -0.018069       0.009051       0.026153      -0.004597       0.003290      -0.003974       0.002310       0.003072      -0.005561      -0.002384       0.007945              1.670724       1.676219      -0.353369      -0.054434       1.698021       0.045487       1.637931           0.000001
           56              H      13.091968       4.278449      17.644299       0.114269       0.890441 0.69310561E+01  0.66360723E+02                                 1.588589                            1.584987      -0.948726       2.420953                    0.996527       3.652155      10.460043       0.470664       1.359200      -0.690821       0.006340       0.028035       0.002480       0.028850       0.002476      -0.000956      -0.001780      -0.008570       0.007712      -0.006259       0.001094       0.005165              1.580498       1.430064       0.326102      -0.015574       1.894703       0.030520       1.416727          -0.000000
           57              H      10.471273       5.981546       5.333860       0.118337       1.070474 0.73821272E+01  0.70825312E+02                                 1.712525                            1.578647      -0.826936       2.493374                    0.999493       3.336235       9.146443       0.504289       1.265959      -0.712905      -0.009984       0.029869       0.028086       0.042198       0.010591      -0.012810       0.011161      -0.001828      -0.005274      -0.023205       0.011249       0.011956              1.760250       1.399401      -0.159444      -0.158438       2.142226       0.494526       1.739124           0.000000
           58              H       5.797097       7.347709       5.159989       0.106274       1.095438 0.80039329E+01  0.78559842E+02                                 1.747358                            1.647277      -1.027389       2.386084                    0.997235       3.562095       9.960268       0.490849       1.271339      -0.710332       0.023886       0.011940       0.026528       0.037641       0.000121       0.008069       0.012744      -0.003249       0.001944      -0.014595      -0.001113       0.015707              1.789568       2.021693       0.133711       0.454694       1.572912       0.083239       1.774098           0.000001
           59              H       0.258124      10.005250       2.626179       0.134876       0.875335 0.62127570E+01  0.58093034E+02                                 1.595705                            1.523031      -1.024298       2.409927                    0.997055       3.490205       9.998794       0.467845       1.400117      -0.683185      -0.021126       0.005115       0.026871       0.034562      -0.008706      -0.005822      -0.004252       0.005889       0.014648      -0.014131       0.004929       0.009202              1.622843       1.624159      -0.073699      -0.364501       1.354335       0.044618       1.890036          -0.000001
           60              H       5.642551      16.117741       3.991792       0.107283       1.100035 0.80882590E+01  0.79608720E+02                                 1.757331                            1.660522      -1.007781       2.397133                    0.997561       3.539352       9.915711       0.486783       1.278396      -0.709235       0.025462       0.012719      -0.025037       0.037907      -0.000265      -0.008105      -0.012698      -0.002969       0.003456      -0.014680      -0.000941       0.015621              1.799728       2.074644       0.129296      -0.432990       1.564072      -0.064900       1.760469           0.000000
           61              H       3.880076       0.228836       4.421036       0.131206       1.020121 0.74157349E+01  0.71754175E+02                                 1.711274                            1.622127      -0.955197       2.441507                    0.997847       3.402341       9.595017       0.475736       1.330598      -0.698927       0.003479       0.031411      -0.018616       0.036679      -0.002473      -0.010454      -0.012554      -0.009082      -0.009744      -0.018544       0.002666       0.015878              1.742645       1.464350      -0.154753       0.016500       2.233469      -0.252696       1.530114           0.000000
           62              H       3.002127      -0.337910       8.380227       0.121575       0.949573 0.69426830E+01  0.66610706E+02                                 1.662684                            1.590983      -1.237745       2.292366                    0.995242       3.679597      10.607151       0.466933       1.367210      -0.688660       0.026403      -0.019575       0.007849       0.033792      -0.010103       0.005033      -0.003466       0.008514       0.004224      -0.011668      -0.001710       0.013378              1.686479       1.951627      -0.394831      -0.011830       1.645411       0.140855       1.462399          -0.000001
           63              H       3.350676       8.399594       0.661073       0.124017       0.944983 0.69424302E+01  0.66542995E+02                                 1.653391                            1.589045      -1.112188       2.352633                    0.996617       3.624488      10.410079       0.468515       1.363930      -0.689743       0.026959      -0.019495      -0.007652       0.034138      -0.009911      -0.005736       0.001477       0.011993      -0.001012      -0.011652      -0.002393       0.014044              1.670053       1.931660      -0.362419      -0.014077       1.618261      -0.130216       1.460238          -0.000001
           64              H       8.248450      16.171449       2.934076       0.128342       1.064853 0.72445289E+01  0.69276108E+02                                 1.712353                            1.565442      -0.931115       2.442580                    0.999025       3.359421       9.237047       0.504938       1.268514      -0.711547      -0.011751      -0.037024      -0.005243       0.039196       0.002037      -0.007520       0.012137      -0.011092      -0.014650      -0.016441       0.000879       0.015563              1.791313       1.675362       0.505063      -0.003770       2.296212       0.058174       1.402366           0.000001
           65              H      13.422432       0.949356      16.316721       0.119075       1.018248 0.72358672E+01  0.68634231E+02                                 1.609922                            1.524873      -0.871776       2.464914                    0.999039       3.289460       8.781077       0.535855       1.205059      -0.726388      -0.031402      -0.001969       0.019531       0.037033       0.000632      -0.015704      -0.010258       0.003244      -0.012767      -0.019618       0.000876       0.018742              1.644387       1.876617      -0.248282      -0.384675       1.480423       0.143847       1.576120           0.000001
           66              H       4.506478       4.817970       2.336394       0.119208       1.149781 0.88203282E+01  0.87630320E+02                                 1.736806                            1.681771      -1.026508       2.398575                    0.997800       3.329893       9.003440       0.512692       1.202486      -0.729088       0.001819      -0.032287      -0.024038       0.040294       0.000085       0.009083       0.014865      -0.003952       0.013898      -0.016162      -0.003213       0.019375              1.726293       1.527229      -0.138869      -0.027592       2.034977       0.242713       1.616674          -0.000000
           67              H       4.337136      13.597254       6.802709       0.120489       1.125948 0.86396287E+01  0.85518670E+02                                 1.722900                            1.672899      -0.923230       2.446877                    0.998714       3.318917       9.000675       0.509407       1.214718      -0.726168       0.001526      -0.032950       0.024678       0.041196       0.001081      -0.007193      -0.015181      -0.003699       0.010025      -0.015053      -0.003664       0.018716              1.708036       1.528678      -0.139440       0.015677       1.971470      -0.244819       1.623960          -0.000001
           68              H       7.470790       0.441351       4.430092       0.097595       1.026895 0.71573947E+01  0.68866646E+02                                 1.727172                            1.596953      -0.981325       2.411290                    0.997800       3.591026      10.206463       0.476422       1.336167      -0.695934      -0.035715      -0.011420       0.026913       0.046155       0.004806      -0.007375      -0.002548       0.001750      -0.018661      -0.010086      -0.001079       0.011165              1.796766       2.138542       0.256899      -0.515292       1.537997      -0.116573       1.713758           0.000000
           69              H      12.320885       5.903233       3.718307       0.138074       0.955856 0.66052691E+01  0.62657549E+02                                 1.682666                            1.564561      -1.113685       2.367590                    0.997170       3.521914      10.131254       0.464619       1.389716      -0.685104       0.031376       0.032558       0.001331       0.045236       0.009654      -0.004450       0.011448      -0.006402      -0.007329      -0.017080       0.002216       0.014864              1.747460       1.884354       0.505970      -0.120598       2.003522      -0.076106       1.354503          -0.000000
           70              H       2.778529       6.279911       1.823836       0.144277       0.979238 0.71149188E+01  0.68109434E+02                                 1.657525                            1.583063      -1.065394       2.393714                    0.997559       3.363041       9.422170       0.484408       1.320863      -0.700469      -0.022458      -0.014210      -0.026090       0.037242      -0.006724       0.006556       0.009913      -0.010619       0.007369      -0.015990       0.002759       0.013231              1.687293       1.860942       0.068956       0.451060       1.441897       0.002647       1.759040          -0.000000
           71              H      14.648931      16.300370      16.568472       0.114199       1.015514 0.69519456E+01  0.64079448E+02                                 1.504305                            1.417189      -0.711767       2.542702                    0.999835       2.974002       7.364006       0.613357       1.083379      -0.760007      -0.011534      -0.031008       0.024175       0.040975      -0.004447      -0.011190      -0.010718      -0.005709      -0.022995      -0.020174       0.007473       0.012700              1.532579       1.288763       0.132693      -0.144192       1.724150      -0.356025       1.584825           0.000002
           72              H       2.507252      14.963734       7.190296       0.139952       0.950285 0.68643971E+01  0.65556196E+02                                 1.664012                            1.584459      -1.087871       2.381568                    0.997017       3.470192       9.922491       0.467632       1.371484      -0.689350      -0.023964      -0.014074       0.024263       0.036893      -0.008159      -0.006372      -0.009339       0.001554       0.002664      -0.016075       0.006706       0.009370              1.702151       1.931557       0.135753      -0.468185       1.462071      -0.027081       1.712826          -0.000001
           73              H       0.090425       1.527737       6.395198       0.132520       0.904577 0.64387492E+01  0.60738218E+02                                 1.630396                            1.549865      -1.047361       2.398177                    0.996606       3.522272      10.130692       0.464118       1.398999      -0.683414      -0.018460       0.008425      -0.028207       0.034747      -0.009524       0.005301       0.001348      -0.001867       0.025214      -0.014793       0.004179       0.010614              1.658979       1.631474      -0.118032       0.367912       1.389928      -0.126938       1.955534          -0.000001
           74              H       2.717697       8.773881      16.865501       0.106606       0.978298 0.72187965E+01  0.70022621E+02                                 1.701058                            1.627644      -1.212420       2.298916                    0.995045       3.775043      10.985139       0.458825       1.376212      -0.686704       0.017934      -0.006419      -0.031155       0.036516      -0.005832      -0.007178       0.000607       0.003837       0.006190      -0.008858      -0.001397       0.010255              1.715829       1.716223      -0.076257      -0.348679       1.412854       0.010771       2.018410          -0.000001
           75              H      10.083265      16.668141       1.635475       0.114305       1.019960 0.70024158E+01  0.64736362E+02                                 1.518234                            1.430003      -0.710386       2.545882                    0.999828       2.974201       7.403362       0.604990       1.095109      -0.757087       0.011801      -0.029898      -0.026317       0.041542       0.005096      -0.011817       0.009326      -0.009077      -0.014363      -0.019449       0.007140       0.012309              1.546451       1.305614      -0.132372      -0.173264       1.686551       0.367419       1.647189           0.000001
           76              H      13.909086       5.685256      13.062070       0.117896       1.070674 0.74123752E+01  0.71436176E+02                                 1.735750                            1.599392      -0.855563       2.480662                    0.999270       3.389043       9.418495       0.491090       1.294147      -0.706530       0.008290       0.031575      -0.028027       0.043026      -0.010326      -0.010573      -0.012226       0.003078      -0.009966      -0.022443       0.010341       0.012102              1.787192       1.419600       0.150774      -0.143396       2.235948      -0.478621       1.706029          -0.000000
           77              H       2.308316       0.674202      10.341711       0.108961       0.975824 0.72293858E+01  0.69898614E+02                                 1.678986                            1.614979      -1.071346       2.367216                    0.997105       3.655379      10.495401       0.468247       1.352894      -0.692135       0.015981      -0.010861       0.032181       0.037537      -0.008177       0.007358      -0.002132       0.000848       0.009295      -0.010836      -0.001281       0.012117              1.686598       1.627585      -0.079756       0.286161       1.421977      -0.034780       2.010231          -0.000001
           78              H       0.900967       0.444128      14.036473       0.097343       1.064793 0.74133727E+01  0.71684991E+02                                 1.749332                            1.610823      -0.929485       2.439651                    0.998250       3.512916       9.885346       0.482595       1.312535      -0.701717       0.039681      -0.004429      -0.025113       0.047168      -0.003969      -0.009103      -0.001652       0.008131      -0.030449      -0.014367       0.000832       0.013535              1.819492       2.266888      -0.175004      -0.526698       1.516991       0.050677       1.674596          -0.000000
           79              H       0.192360      16.054376      15.394841       0.124879       1.083019 0.74062017E+01  0.70852737E+02                                 1.697890                            1.557405      -0.985601       2.415916                    0.998373       3.318992       8.977482       0.521322       1.228115      -0.720985       0.016095      -0.033599       0.003604       0.037429      -0.003569      -0.008926      -0.012809      -0.003566      -0.020719      -0.019291       0.005605       0.013686              1.768551       1.748112      -0.534107      -0.006381       2.161283      -0.057048       1.396260           0.000001
           80              H      15.872141       2.570200       8.334948       0.117439       1.117762 0.85247858E+01  0.85023722E+02                                 1.779411                            1.709828      -1.067698       2.378579                    0.996936       3.531125       9.961672       0.477526       1.286035      -0.708108      -0.030803       0.024186      -0.002903       0.039271      -0.010502       0.004357      -0.002070       0.009741      -0.000798      -0.011479      -0.001910       0.013389              1.781349       2.037750      -0.401958       0.026851       1.712470       0.013669       1.593829          -0.000001
           81              H       5.384428      13.205582      17.664222       0.100171       1.042694 0.83503811E+01  0.82311861E+02                                 1.660886                            1.657939      -0.659381       2.548186                    0.999510       3.469405       9.523447       0.503371       1.234418      -0.720117       0.014319       0.018815       0.009443       0.025460       0.004802       0.002254       0.004007      -0.000066       0.004659      -0.005855      -0.001577       0.007432              1.646913       1.581515       0.327765      -0.001771       1.749588      -0.010997       1.609637           0.000001
           82              H       5.280849      11.660226      17.412471       0.111073       0.929143 0.72910447E+01  0.70865775E+02                                 1.646175                            1.634052      -1.141055       2.327062                    0.994033       3.791299      11.026275       0.458866       1.373325      -0.687394       0.009440      -0.027460      -0.002295       0.029128      -0.002627      -0.001240       0.002986      -0.005791      -0.000647      -0.003805      -0.001960       0.005765              1.641975       1.554928      -0.409104      -0.052669       1.905304       0.015193       1.465692          -0.000000
           83              H       3.270115      12.197038      16.106626       0.127999       0.908051 0.67599219E+01  0.64510822E+02                                 1.635000                            1.584741      -1.036320       2.397539                    0.996010       3.591270      10.369255       0.460690       1.393177      -0.684528      -0.030177      -0.021174       0.006010       0.037351       0.002829      -0.006427       0.002557       0.009898       0.006948      -0.008790      -0.000744       0.009534              1.661653       1.926237       0.415740       0.006991       1.571871      -0.036301       1.486852           0.000000
           84              H       3.801159      13.672956      16.119304       0.098594       1.144210 0.91651683E+01  0.93002866E+02                                 1.805731                            1.765637      -0.936529       2.421204                    0.996492       3.667290      10.406910       0.473213       1.275538      -0.710157      -0.010943       0.031012       0.004066       0.033137      -0.006063      -0.006776       0.003514      -0.018719      -0.002160      -0.013409      -0.000235       0.013644              1.815584       1.574232      -0.130764       0.027231       2.227639      -0.220186       1.644881           0.000001
           85              H       4.463731      11.139611       3.546247       0.138096       0.944033 0.65505147E+01  0.62003865E+02                                 1.668288                            1.558035      -1.108542       2.370410                    0.997274       3.509965      10.083251       0.465642       1.389666      -0.685167       0.033437      -0.030838       0.002733       0.045568      -0.010383      -0.003871      -0.012369      -0.007878      -0.013398      -0.017967       0.000973       0.016993              1.725481       1.992909      -0.478248      -0.106190       1.835433       0.055277       1.348099          -0.000000
           86              H       5.244679      12.811590       1.881793       0.126782       0.901506 0.66530868E+01  0.63178324E+02                                 1.621226                            1.567422      -0.999898       2.414073                    0.996369       3.563401      10.231308       0.465780       1.384778      -0.686221       0.031524      -0.019039      -0.006901       0.037468      -0.001718      -0.005906      -0.003798       0.009900       0.000434      -0.008603      -0.000310       0.008913              1.650113       1.962563      -0.412375      -0.012047       1.528925       0.030093       1.458850          -0.000000
           87              H       4.647871      14.260189       1.966917       0.099661       1.131911 0.90359096E+01  0.91351646E+02                                 1.793267                            1.753672      -0.891309       2.442163                    0.997128       3.635762      10.292956       0.474685       1.276309      -0.710163       0.009811       0.032068      -0.002528       0.033631       0.005529      -0.005251      -0.002067      -0.018104      -0.008265      -0.011638      -0.001143       0.012781              1.805267       1.555851       0.099317       0.029518       2.189132       0.270787       1.670818           0.000001
           88              H       5.320308      15.119395      16.255141       0.120489       1.022795 0.72306974E+01  0.68570945E+02                                 1.614530                            1.524090      -0.887817       2.457541                    0.998942       3.286289       8.770867       0.536134       1.204682      -0.726466      -0.027579      -0.002207       0.021472       0.035022       0.001243      -0.017213       0.008782       0.000207      -0.002079      -0.019985       0.001288       0.018697              1.654161       1.788158       0.301804      -0.394800       1.550108      -0.199875       1.624216           0.000002
           89              H      12.309377       7.701816      13.507615       0.131662       1.013527 0.73345851E+01  0.70675095E+02                                 1.694615                            1.606081      -0.867609       2.481293                    0.998903       3.371328       9.444600       0.481975       1.318835      -0.701461      -0.002903      -0.031647      -0.017937       0.036492      -0.002118       0.010824       0.010426      -0.013064      -0.010833      -0.018059       0.002849       0.015209              1.726722       1.467031      -0.130100       0.012072       2.229149       0.239735       1.483985           0.000000
           90              H       0.360058       5.403254      17.407038       0.116367       1.083307 0.82597139E+01  0.81908032E+02                                 1.756946                            1.694099      -1.031577       2.393788                    0.997478       3.536270      10.017732       0.474025       1.302998      -0.704275       0.033105      -0.022566      -0.002441       0.040139      -0.010710      -0.005788      -0.000404       0.011763      -0.003013      -0.012720      -0.001537       0.014258              1.759501       2.048489      -0.366389      -0.009425       1.652615      -0.030695       1.577399          -0.000001
           91              H       3.071179      13.801420       0.383965       0.099625       1.047492 0.84012170E+01  0.83161879E+02                                 1.680904                            1.674257      -0.716066       2.521269                    0.999031       3.539194       9.821288       0.494528       1.251220      -0.715762      -0.016601       0.018069      -0.009051       0.026153      -0.004597       0.003290      -0.003974       0.002310       0.003072      -0.005561      -0.002384       0.007945              1.670724       1.676219      -0.353369      -0.054434       1.698021       0.045488       1.637931           0.000001
           92              H       3.349032      12.259101       0.467279       0.114269       0.890441 0.69310552E+01  0.66360714E+02                                 1.588589                            1.584987      -0.948726       2.420953                    0.996527       3.652155      10.460044       0.470664       1.359200      -0.690821      -0.006340      -0.028035      -0.002480       0.028850       0.002476      -0.000956      -0.001780      -0.008570       0.007712      -0.006259       0.001094       0.005165              1.580498       1.430064       0.326102      -0.015574       1.894703       0.030520       1.416727          -0.000000
           93              H       5.969727      10.556004      12.777718       0.118337       1.070474 0.73821306E+01  0.70825348E+02                                 1.712524                            1.578647      -0.826936       2.493374                    0.999493       3.336236       9.146444       0.504289       1.265958      -0.712905       0.009984      -0.029869      -0.028086       0.042198       0.010591      -0.012810       0.011161      -0.001828      -0.005274      -0.023205       0.011249       0.011956              1.760250       1.399401      -0.159444      -0.158438       2.142226       0.494526       1.739124           0.000000
           94              H      10.643903       9.189841      12.951589       0.106274       1.095438 0.80039329E+01  0.78559842E+02                                 1.747358                            1.647277      -1.027389       2.386084                    0.997235       3.562095       9.960268       0.490849       1.271339      -0.710332      -0.023886      -0.011940      -0.026528       0.037641       0.000121       0.008069       0.012744      -0.003249       0.001944      -0.014595      -0.001113       0.015707              1.789568       2.021693       0.133711       0.454694       1.572912       0.083239       1.774098           0.000000
           95              H      16.182876       6.532300      15.485399       0.134876       0.875334 0.62127506E+01  0.58092965E+02                                 1.595705                            1.523031      -1.024298       2.409927                    0.997055       3.490204       9.998794       0.467845       1.400118      -0.683185       0.021126      -0.005115      -0.026871       0.034562      -0.008706      -0.005822      -0.004252       0.005889       0.014648      -0.014131       0.004929       0.009202              1.622843       1.624158      -0.073699      -0.364501       1.354335       0.044618       1.890036          -0.000001
           96              H      10.798449       0.419809      14.119786       0.107283       1.100035 0.80882586E+01  0.79608717E+02                                 1.757331                            1.660522      -1.007781       2.397133                    0.997561       3.539352       9.915712       0.486783       1.278396      -0.709235      -0.025462      -0.012719       0.025037       0.037907      -0.000265      -0.008105      -0.012698      -0.002969       0.003456      -0.014680      -0.000941       0.015621              1.799728       2.074644       0.129296      -0.432990       1.564072      -0.064900       1.760469           0.000000
           97              H      12.560924      16.308714      13.690542       0.131205       1.020121 0.74157393E+01  0.71754229E+02                                 1.711275                            1.622128      -0.955197       2.441507                    0.997847       3.402342       9.595021       0.475736       1.330599      -0.698927      -0.003479      -0.031411       0.018616       0.036679      -0.002473      -0.010454      -0.012554      -0.009082      -0.009744      -0.018544       0.002666       0.015878              1.742645       1.464351      -0.154754       0.016500       2.233471      -0.252696       1.530115           0.000000
           98              H      13.438873      -0.433540       9.731351       0.121575       0.949573 0.69426834E+01  0.66610712E+02                                 1.662684                            1.590983      -1.237745       2.292366                    0.995242       3.679597      10.607152       0.466933       1.367210      -0.688660      -0.026403       0.019575      -0.007849       0.033792      -0.010103       0.005033      -0.003466       0.008514       0.004224      -0.011668      -0.001710       0.013378              1.686479       1.951627      -0.394831      -0.011830       1.645411       0.140855       1.462399          -0.000001
           99              H      13.090324       8.137956      17.450505       0.124017       0.944984 0.69424352E+01  0.66543052E+02                                 1.653391                            1.589045      -1.112188       2.352633                    0.996617       3.624489      10.410081       0.468515       1.363929      -0.689743      -0.026959       0.019495       0.007652       0.034138      -0.009911      -0.005736       0.001477       0.011993      -0.001012      -0.011652      -0.002393       0.014044              1.670053       1.931661      -0.362419      -0.014077       1.618262      -0.130216       1.460238          -0.000001
          100              H       8.192550       0.366101      15.177502       0.128342       1.064853 0.72445289E+01  0.69276108E+02                                 1.712353                            1.565442      -0.931115       2.442580                    0.999025       3.359421       9.237047       0.504938       1.268514      -0.711547       0.011751       0.037024       0.005243       0.039196       0.002037      -0.007520       0.012137      -0.011092      -0.014650      -0.016442       0.000879       0.015563              1.791313       1.675362       0.505063      -0.003770       2.296212       0.058174       1.402366           0.000001
          101              H       3.018568      15.588194       1.794857       0.119075       1.018248 0.72358670E+01  0.68634231E+02                                 1.609922                            1.524874      -0.871776       2.464914                    0.999039       3.289460       8.781078       0.535855       1.205059      -0.726388       0.031402       0.001969      -0.019531       0.037033       0.000632      -0.015704      -0.010258       0.003244      -0.012767      -0.019618       0.000876       0.018742              1.644387       1.876617      -0.248283      -0.384675       1.480423       0.143847       1.576121           0.000001
          102              H      11.934522      11.719580      15.775184       0.119208       1.149782 0.88203402E+01  0.87630466E+02                                 1.736807                            1.681771      -1.026510       2.398574                    0.997800       3.329895       9.003446       0.512692       1.202486      -0.729088      -0.001819       0.032287       0.024038       0.040294       0.000085       0.009083       0.014865      -0.003952       0.013898      -0.016162      -0.003213       0.019375              1.726294       1.527230      -0.138869      -0.027592       2.034978       0.242713       1.616674          -0.000000
          103              H      12.103864       2.940296      11.308869       0.120489       1.125948 0.86396264E+01  0.85518635E+02                                 1.722899                            1.672898      -0.923230       2.446877                    0.998714       3.318917       9.000672       0.509407       1.214717      -0.726169      -0.001526       0.032950      -0.024678       0.041196       0.001081      -0.007193      -0.015181      -0.003699       0.010025      -0.015053      -0.003664       0.018716              1.708035       1.528677      -0.139440       0.015677       1.971469      -0.244818       1.623959          -0.000001
          104              H       8.970210      16.096199      13.681486       0.097595       1.026894 0.71573895E+01  0.68866590E+02                                 1.727172                            1.596953      -0.981325       2.411289                    0.997800       3.591025      10.206463       0.476421       1.336168      -0.695933       0.035715       0.011420      -0.026913       0.046155       0.004806      -0.007375      -0.002548       0.001750      -0.018661      -0.010086      -0.001079       0.011165              1.796766       2.138542       0.256899      -0.515292       1.537998      -0.116573       1.713758           0.000000
          105              H       4.120115      10.634317      14.393271       0.138074       0.955856 0.66052728E+01  0.62657591E+02                                 1.682666                            1.564561      -1.113686       2.367590                    0.997170       3.521915      10.131256       0.464619       1.389715      -0.685104      -0.031377      -0.032558      -0.001331       0.045236       0.009654      -0.004450       0.011448      -0.006402      -0.007329      -0.017080       0.002216       0.014864              1.747460       1.884354       0.505970      -0.120598       2.003522      -0.076106       1.354503          -0.000000
          106              H      13.662471      10.257639      16.287742       0.144277       0.979238 0.71149156E+01  0.68109398E+02                                 1.657525                            1.583063      -1.065394       2.393714                    0.997559       3.363040       9.422168       0.484408       1.320863      -0.700469       0.022458       0.014210       0.026090       0.037242      -0.006724       0.006556       0.009913      -0.010619       0.007369      -0.015990       0.002759       0.013231              1.687293       1.860942       0.068956       0.451060       1.441897       0.002647       1.759040          -0.000000
          107              H       1.792069       0.237180       1.543106       0.114200       1.015515 0.69519480E+01  0.64079479E+02                                 1.504305                            1.417189      -0.711767       2.542702                    0.999835       2.974002       7.364008       0.613357       1.083379      -0.760007       0.011534       0.031008      -0.024175       0.040975      -0.004447      -0.011190      -0.010718      -0.005709      -0.022995      -0.020174       0.007473       0.012700              1.532580       1.288764       0.132693      -0.144192       1.724150      -0.356025       1.584826           0.000002
          108              H      13.933748       1.573816      10.921282       0.139952       0.950285 0.68643971E+01  0.65556196E+02                                 1.664012                            1.584459      -1.087871       2.381568                    0.997017       3.470192       9.922491       0.467632       1.371484      -0.689350       0.023964       0.014074      -0.024263       0.036893      -0.008159      -0.006372      -0.009339       0.001554       0.002664      -0.016075       0.006706       0.009370              1.702151       1.931557       0.135753      -0.468185       1.462071      -0.027081       1.712826          -0.000001
          109              H      16.350575      15.009813      11.716380       0.132520       0.904577 0.64387476E+01  0.60738203E+02                                 1.630396                            1.549865      -1.047361       2.398177                    0.996606       3.522272      10.130694       0.464118       1.399000      -0.683414       0.018460      -0.008425       0.028207       0.034747      -0.009524       0.005301       0.001348      -0.001867       0.025214      -0.014793       0.004179       0.010614              1.658979       1.631474      -0.118032       0.367912       1.389928      -0.126938       1.955534          -0.000001
          110              H      13.723303       7.763669       1.246077       0.106606       0.978299 0.72188009E+01  0.70022673E+02                                 1.701058                            1.627644      -1.212421       2.298916                    0.995045       3.775044      10.985142       0.458825       1.376212      -0.686704      -0.017934       0.006419       0.031155       0.036516      -0.005832      -0.007178       0.000607       0.003837       0.006190      -0.008858      -0.001397       0.010255              1.715830       1.716223      -0.076257      -0.348679       1.412855       0.010771       2.018411          -0.000001
          111              H       6.357735      -0.130591      16.476103       0.114305       1.019960 0.70024158E+01  0.64736357E+02                                 1.518233                            1.430002      -0.710386       2.545882                    0.999828       2.974202       7.403362       0.604991       1.095108      -0.757087      -0.011801       0.029898       0.026317       0.041542       0.005096      -0.011817       0.009326      -0.009077      -0.014363      -0.019449       0.007140       0.012309              1.546451       1.305614      -0.132372      -0.173264       1.686550       0.367419       1.647188           0.000001
          112              H       2.531914      10.852294       5.049508       0.117896       1.070674 0.74123753E+01  0.71436183E+02                                 1.735750                            1.599393      -0.855563       2.480662                    0.999270       3.389043       9.418498       0.491090       1.294148      -0.706530      -0.008290      -0.031575       0.028027       0.043026      -0.010326      -0.010573      -0.012226       0.003078      -0.009966      -0.022443       0.010341       0.012102              1.787193       1.419601       0.150774      -0.143396       2.235949      -0.478621       1.706029          -0.000000
          113              H      14.132684      15.863348       7.769867       0.108961       0.975824 0.72293858E+01  0.69898613E+02                                 1.678986                            1.614979      -1.071346       2.367216                    0.997105       3.655379      10.495401       0.468247       1.352894      -0.692135      -0.015981       0.010861      -0.032181       0.037537      -0.008177       0.007358      -0.002132       0.000848       0.009295      -0.010836      -0.001281       0.012117              1.686598       1.627585      -0.079756       0.286161       1.421977      -0.034780       2.010231          -0.000001
          114              H      15.540033      16.093422       4.075105       0.097344       1.064792 0.74133687E+01  0.71684945E+02                                 1.749332                            1.610822      -0.929484       2.439651                    0.998250       3.512915       9.885344       0.482595       1.312535      -0.701717      -0.039681       0.004429       0.025113       0.047168      -0.003969      -0.009103      -0.001652       0.008131      -0.030449      -0.014367       0.000832       0.013535              1.819491       2.266888      -0.175004      -0.526698       1.516991       0.050677       1.674596          -0.000000
          115              H      16.248640       0.483174       2.716737       0.124879       1.083019 0.74062017E+01  0.70852737E+02                                 1.697890                            1.557405      -0.985601       2.415916                    0.998373       3.318992       8.977482       0.521322       1.228115      -0.720985      -0.016095       0.033599      -0.003604       0.037429      -0.003569      -0.008926      -0.012809      -0.003566      -0.020719      -0.019291       0.005605       0.013686              1.768551       1.748112      -0.534107      -0.006381       2.161283      -0.057048       1.396260           0.000001
          116              H       0.568859      13.967350       9.776630       0.117439       1.117762 0.85247858E+01  0.85023722E+02                                 1.779411                            1.709828      -1.067698       2.378579                    0.996936       3.531125       9.961672       0.477526       1.286035      -0.708108       0.030803      -0.024186       0.002903       0.039271      -0.010502       0.004357      -0.002070       0.009741      -0.000798      -0.011479      -0.001910       0.013389              1.781349       2.037750      -0.401958       0.026851       1.712470       0.013669       1.593829          -0.000001
          117              H       2.836072       4.936807       8.608433       0.100172       1.042694 0.83503780E+01  0.82311829E+02                                 1.660886                            1.657939      -0.659381       2.548186                    0.999510       3.469404       9.523446       0.503370       1.234418      -0.720117      -0.014319       0.018815       0.009443       0.025460      -0.004802      -0.002254       0.004007      -0.000066       0.004659      -0.005855      -0.001577       0.007432              1.646913       1.581515      -0.327765       0.001771       1.749588      -0.010997       1.609637           0.000001
          118              H       2.939651       3.391451       8.356682       0.111073       0.929143 0.72910456E+01  0.70865784E+02                                 1.646175                            1.634052      -1.141055       2.327062                    0.994033       3.791299      11.026274       0.458866       1.373325      -0.687394      -0.009440      -0.027460      -0.002295       0.029128       0.002627       0.001240       0.002986      -0.005791      -0.000647      -0.003805      -0.001960       0.005765              1.641975       1.554928       0.409104       0.052669       1.905304       0.015193       1.465692          -0.000000
          119              H       4.950385       3.928263       7.050837       0.127999       0.908051 0.67599227E+01  0.64510830E+02                                 1.635000                            1.584741      -1.036320       2.397539                    0.996010       3.591270      10.369254       0.460690       1.393177      -0.684528       0.030177      -0.021174       0.006010       0.037351      -0.002829       0.006427       0.002557       0.009898       0.006948      -0.008790      -0.000744       0.009534              1.661653       1.926237      -0.415740      -0.006991       1.571871      -0.036301       1.486852           0.000000
          120              H       4.419341       5.404181       7.063515       0.098594       1.144210 0.91651687E+01  0.93002868E+02                                 1.805731                            1.765637      -0.936529       2.421204                    0.996492       3.667290      10.406909       0.473213       1.275538      -0.710157       0.010943       0.031012       0.004066       0.033137       0.006063       0.006776       0.003514      -0.018719      -0.002160      -0.013409      -0.000235       0.013644              1.815584       1.574231       0.130764      -0.027231       2.227638      -0.220186       1.644881           0.000001
          121              H       3.756768       2.099386      12.602036       0.138096       0.944033 0.65505145E+01  0.62003864E+02                                 1.668288                            1.558036      -1.108542       2.370410                    0.997274       3.509964      10.083250       0.465642       1.389667      -0.685166      -0.033437      -0.030838       0.002733       0.045568       0.010383       0.003871      -0.012369      -0.007878      -0.013398      -0.017967       0.000973       0.016993              1.725481       1.992910       0.478248       0.106190       1.835433       0.055277       1.348100          -0.000000
          122              H       2.975821       3.771365      10.937582       0.126782       0.901506 0.66530876E+01  0.63178332E+02                                 1.621226                            1.567422      -0.999898       2.414073                    0.996369       3.563401      10.231307       0.465780       1.384777      -0.686221      -0.031524      -0.019039      -0.006901       0.037468       0.001718       0.005906      -0.003798       0.009900       0.000434      -0.008603      -0.000310       0.008913              1.650113       1.962563       0.412375       0.012047       1.528925       0.030093       1.458850          -0.000000
          123              H       3.572629       5.219964      11.022706       0.099661       1.131911 0.90359100E+01  0.91351648E+02                                 1.793267                            1.753671      -0.891309       2.442163                    0.997128       3.635762      10.292955       0.474685       1.276309      -0.710163      -0.009811       0.032068      -0.002528       0.033631      -0.005529       0.005251      -0.002067      -0.018104      -0.008265      -0.011638      -0.001143       0.012781              1.805267       1.555851      -0.099317      -0.029518       2.189132       0.270787       1.670818           0.000001
          124              H       2.900192       6.850620       7.199352       0.120489       1.022795 0.72306944E+01  0.68570912E+02                                 1.614530                            1.524090      -0.887817       2.457541                    0.998942       3.286288       8.770865       0.536134       1.204683      -0.726466       0.027579      -0.002207       0.021472       0.035022      -0.001243       0.017213       0.008782       0.000207      -0.002079      -0.019985       0.001288       0.018697              1.654161       1.788158      -0.301804       0.394800       1.550108      -0.199875       1.624216           0.000002
          125              H      12.352123      16.742041       4.451826       0.131661       1.013527 0.73345838E+01  0.70675084E+02                                 1.694616                            1.606081      -0.867609       2.481293                    0.998903       3.371328       9.444602       0.481975       1.318836      -0.701461       0.002903      -0.031647      -0.017937       0.036492       0.002118      -0.010824       0.010426      -0.013064      -0.010834      -0.018059       0.002849       0.015209              1.726722       1.467031       0.130100      -0.012072       2.229150       0.239735       1.483985           0.000000
          126              H       7.860442      14.443479       8.351249       0.116367       1.083307 0.82597136E+01  0.81908030E+02                                 1.756946                            1.694099      -1.031577       2.393788                    0.997478       3.536270      10.017733       0.474024       1.302998      -0.704275      -0.033105      -0.022566      -0.002441       0.040139       0.010710       0.005788      -0.000404       0.011763      -0.003013      -0.012720      -0.001537       0.014258              1.759501       2.048490       0.366389       0.009425       1.652615      -0.030695       1.577399          -0.000001
          127              H       5.149321       4.761195       9.439754       0.099625       1.047492 0.84012169E+01  0.83161878E+02                                 1.680904                            1.674257      -0.716066       2.521269                    0.999031       3.539194       9.821288       0.494528       1.251220      -0.715762       0.016601       0.018069      -0.009051       0.026153       0.004597      -0.003290      -0.003974       0.002310       0.003072      -0.005561      -0.002384       0.007945              1.670724       1.676219       0.353369       0.054434       1.698021       0.045487       1.637931           0.000001
          128              H       4.871468       3.218876       9.523068       0.114269       0.890441 0.69310552E+01  0.66360714E+02                                 1.588589                            1.584987      -0.948726       2.420953                    0.996527       3.652155      10.460044       0.470664       1.359200      -0.690821       0.006340      -0.028035      -0.002480       0.028850      -0.002476       0.000956      -0.001780      -0.008570       0.007712      -0.006259       0.001094       0.005165              1.580498       1.430064      -0.326102       0.015574       1.894703       0.030520       1.416727          -0.000000
          129              H       2.250773       2.287229       3.721929       0.118336       1.070475 0.73821351E+01  0.70825404E+02                                 1.712525                            1.578647      -0.826936       2.493374                    0.999493       3.336237       9.146448       0.504289       1.265959      -0.712905      -0.009984      -0.029869      -0.028086       0.042198      -0.010591       0.012810       0.011161      -0.001828      -0.005274      -0.023205       0.011249       0.011956              1.760251       1.399402       0.159444       0.158438       2.142227       0.494526       1.739124           0.000001
          130              H      14.017597       0.921066       3.895800       0.106274       1.095438 0.80039337E+01  0.78559854E+02                                 1.747359                            1.647278      -1.027390       2.386084                    0.997235       3.562095       9.960269       0.490849       1.271339      -0.710332       0.023886      -0.011940      -0.026528       0.037641      -0.000121      -0.008069       0.012744      -0.003249       0.001944      -0.014595      -0.001113       0.015707              1.789568       2.021693      -0.133711      -0.454694       1.572912       0.083239       1.774098           0.000001
          131              H       8.478624      15.572525       6.429610       0.134876       0.875335 0.62127570E+01  0.58093034E+02                                 1.595705                            1.523031      -1.024299       2.409927                    0.997055       3.490205       9.998794       0.467845       1.400117      -0.683185      -0.021126      -0.005115      -0.026871       0.034562       0.008706       0.005822      -0.004252       0.005889       0.014648      -0.014131       0.004929       0.009202              1.622843       1.624159       0.073699       0.364501       1.354335       0.044618       1.890036          -0.000001
          132              H      13.863051       9.460034       5.063997       0.107283       1.100035 0.80882627E+01  0.79608760E+02                                 1.757330                            1.660521      -1.007781       2.397133                    0.997561       3.539353       9.915712       0.486783       1.278395      -0.709235       0.025462      -0.012719       0.025037       0.037907       0.000265       0.008105      -0.012698      -0.002969       0.003456      -0.014680      -0.000941       0.015621              1.799728       2.074644      -0.129296       0.432989       1.564072      -0.064900       1.760469           0.000000
          133              H      12.100576       8.039939       4.634753       0.131205       1.020121 0.74157393E+01  0.71754229E+02                                 1.711275                            1.622128      -0.955197       2.441507                    0.997847       3.402342       9.595021       0.475736       1.330599      -0.698927       0.003479      -0.031411       0.018616       0.036679       0.002473       0.010454      -0.012554      -0.009082      -0.009744      -0.018544       0.002666       0.015878              1.742645       1.464351       0.154754      -0.016500       2.233471      -0.252696       1.530115           0.000000
          134              H      11.222627       8.606685       0.675562       0.121575       0.949573 0.69426830E+01  0.66610706E+02                                 1.662684                            1.590983      -1.237745       2.292366                    0.995242       3.679597      10.607151       0.466933       1.367210      -0.688660       0.026403       0.019575      -0.007849       0.033792       0.010103      -0.005033      -0.003466       0.008514       0.004224      -0.011668      -0.001710       0.013378              1.686479       1.951627       0.394831       0.011830       1.645411       0.140855       1.462399          -0.000001
          135              H      11.571176      -0.130819       8.394716       0.124017       0.944984 0.69424348E+01  0.66543045E+02                                 1.653391                            1.589045      -1.112188       2.352633                    0.996617       3.624489      10.410080       0.468515       1.363929      -0.689743       0.026959       0.019495       0.007652       0.034138       0.009911       0.005736       0.001477       0.011993      -0.001012      -0.011652      -0.002393       0.014044              1.670053       1.931661       0.362419       0.014077       1.618261      -0.130216       1.460238          -0.000001
          136              H       0.027950       9.406326       6.121713       0.128342       1.064853 0.72445289E+01  0.69276108E+02                                 1.712353                            1.565442      -0.931115       2.442580                    0.999025       3.359421       9.237047       0.504938       1.268514      -0.711547      -0.011751       0.037024       0.005243       0.039196      -0.002037       0.007520       0.012137      -0.011092      -0.014650      -0.016441       0.000879       0.015563              1.791313       1.675362      -0.505063       0.003770       2.296212       0.058174       1.402366           0.000001
          137              H       5.201932       6.547969      10.850646       0.119075       1.018249 0.72358725E+01  0.68634293E+02                                 1.609922                            1.524874      -0.871776       2.464914                    0.999039       3.289460       8.781077       0.535855       1.205059      -0.726388      -0.031402       0.001969      -0.019531       0.037033      -0.000632       0.015704      -0.010258       0.003244      -0.012767      -0.019618       0.000876       0.018742              1.644387       1.876618       0.248283       0.384675       1.480423       0.143847       1.576121           0.000001
          138              H      12.726978       3.450805       6.719395       0.119208       1.149781 0.88203371E+01  0.87630432E+02                                 1.736807                            1.681772      -1.026509       2.398574                    0.997800       3.329894       9.003445       0.512692       1.202486      -0.729088       0.001819       0.032287       0.024038       0.040294      -0.000085      -0.009083       0.014865      -0.003952       0.013898      -0.016162      -0.003213       0.019375              1.726294       1.527230       0.138869       0.027592       2.034979       0.242713       1.616675          -0.000000
          139              H      12.557636      11.980521       2.253080       0.120489       1.125947 0.86396248E+01  0.85518622E+02                                 1.722900                            1.672898      -0.923229       2.446877                    0.998714       3.318916       9.000672       0.509407       1.214718      -0.726168       0.001526       0.032950      -0.024678       0.041196      -0.001081       0.007193      -0.015181      -0.003699       0.010025      -0.015053      -0.003664       0.018716              1.708036       1.528678       0.139440      -0.015677       1.971470      -0.244819       1.623959          -0.000001
          140              H      15.691290       7.827424       4.625697       0.097595       1.026895 0.71573940E+01  0.68866639E+02                                 1.727172                            1.596953      -0.981325       2.411289                    0.997800       3.591026      10.206464       0.476421       1.336167      -0.695934      -0.035715       0.011420      -0.026913       0.046155      -0.004806       0.007375      -0.002548       0.001750      -0.018661      -0.010086      -0.001079       0.011165              1.796766       2.138542      -0.256899       0.515292       1.537998      -0.116573       1.713758           0.000000
          141              H       4.100385       2.365542       5.337482       0.138074       0.955856 0.66052733E+01  0.62657598E+02                                 1.682666                            1.564562      -1.113686       2.367590                    0.997170       3.521915      10.131257       0.464619       1.389715      -0.685104       0.031376      -0.032558      -0.001331       0.045236      -0.009654       0.004450       0.011448      -0.006402      -0.007329      -0.017080       0.002216       0.014864              1.747460       1.884355      -0.505970       0.120598       2.003523      -0.076106       1.354503          -0.000000
          142              H      10.999029       1.988864       7.231953       0.144277       0.979238 0.71149193E+01  0.68109437E+02                                 1.657525                            1.583063      -1.065394       2.393714                    0.997559       3.363041       9.422169       0.484408       1.320862      -0.700469      -0.022458       0.014210       0.026090       0.037242       0.006724      -0.006556       0.009913      -0.010619       0.007369      -0.015990       0.002759       0.013231              1.687293       1.860942      -0.068956      -0.451060       1.441897       0.002647       1.759040          -0.000000
          143              H       6.428431       8.505955      10.598895       0.114199       1.015515 0.69519486E+01  0.64079486E+02                                 1.504306                            1.417190      -0.711767       2.542702                    0.999835       2.974002       7.364008       0.613357       1.083380      -0.760006      -0.011534       0.031008      -0.024175       0.040975       0.004447       0.011190      -0.010718      -0.005709      -0.022995      -0.020174       0.007473       0.012700              1.532580       1.288764      -0.132693       0.144192       1.724151      -0.356025       1.584826           0.000002
          144              H      10.727752      10.614041       1.865493       0.139953       0.950285 0.68643979E+01  0.65556206E+02                                 1.664012                            1.584458      -1.087871       2.381568                    0.997017       3.470192       9.922491       0.467632       1.371483      -0.689350      -0.023964       0.014074      -0.024263       0.036893       0.008159       0.006372      -0.009339       0.001554       0.002664      -0.016075       0.006706       0.009370              1.702151       1.931557      -0.135753       0.468185       1.462071      -0.027081       1.712826          -0.000001
          145              H       8.310925       6.741038       2.660591       0.132520       0.904577 0.64387476E+01  0.60738203E+02                                 1.630396                            1.549865      -1.047361       2.398177                    0.996606       3.522272      10.130694       0.464118       1.399000      -0.683414      -0.018460      -0.008425       0.028207       0.034747       0.009524      -0.005301       0.001348      -0.001867       0.025214      -0.014793       0.004179       0.010614              1.658979       1.631474       0.118032      -0.367912       1.389928      -0.126939       1.955534          -0.000001
          146              H      10.938197      16.032444      10.301866       0.106606       0.978299 0.72188001E+01  0.70022665E+02                                 1.701058                            1.627645      -1.212421       2.298916                    0.995045       3.775044      10.985143       0.458825       1.376212      -0.686704       0.017934       0.006419       0.031155       0.036516       0.005832       0.007178       0.000607       0.003837       0.006190      -0.008858      -0.001397       0.010255              1.715830       1.716223       0.076257       0.348679       1.412855       0.010771       2.018411          -0.000001
          147              H       1.862765       8.909634       7.420314       0.114305       1.019960 0.70024158E+01  0.64736357E+02                                 1.518233                            1.430002      -0.710385       2.545882                    0.999828       2.974202       7.403362       0.604991       1.095108      -0.757087       0.011801       0.029898       0.026317       0.041542      -0.005096       0.011817       0.009326      -0.009077      -0.014363      -0.019449       0.007140       0.012309              1.546451       1.305614       0.132372       0.173264       1.686550       0.367419       1.647188           0.000001
          148              H       5.688586       1.812069      14.105297       0.117896       1.070675 0.74123805E+01  0.71436239E+02                                 1.735750                            1.599393      -0.855563       2.480662                    0.999270       3.389044       9.418498       0.491091       1.294147      -0.706530       0.008290      -0.031575       0.028027       0.043026       0.010326       0.010573      -0.012226       0.003078      -0.009966      -0.022443       0.010341       0.012102              1.787193       1.419600      -0.150774       0.143396       2.235949      -0.478621       1.706029          -0.000000
          149              H      10.528816       6.823123      16.825656       0.108961       0.975824 0.72293858E+01  0.69898614E+02                                 1.678986                            1.614979      -1.071346       2.367216                    0.997105       3.655379      10.495401       0.468247       1.352894      -0.692135       0.015981       0.010861      -0.032181       0.037537       0.008177      -0.007358      -0.002132       0.000848       0.009295      -0.010836      -0.001281       0.012117              1.686598       1.627585       0.079756      -0.286161       1.421977      -0.034780       2.010231          -0.000001
          150              H       9.121467       7.053197      13.130894       0.097343       1.064793 0.74133733E+01  0.71684996E+02                                 1.749332                            1.610822      -0.929485       2.439651                    0.998250       3.512916       9.885345       0.482595       1.312535      -0.701717       0.039681       0.004429       0.025113       0.047168       0.003969       0.009103      -0.001652       0.008131      -0.030449      -0.014367       0.000832       0.013535              1.819492       2.266888       0.175004       0.526698       1.516991       0.050677       1.674596          -0.000000
          151              H       8.412860       8.751949      11.772526       0.124879       1.083019 0.74062022E+01  0.70852737E+02                                 1.697890                            1.557405      -0.985601       2.415917                    0.998373       3.318992       8.977479       0.521322       1.228114      -0.720985       0.016095       0.033599      -0.003604       0.037429       0.003569       0.008926      -0.012809      -0.003566      -0.020719      -0.019291       0.005605       0.013686              1.768551       1.748111       0.534107       0.006381       2.161282      -0.057048       1.396259           0.000001
          152              H       7.651641       5.698575       0.720841       0.117439       1.117762 0.85247852E+01  0.85023707E+02                                 1.779411                            1.709828      -1.067698       2.378579                    0.996936       3.531125       9.961669       0.477526       1.286034      -0.708108      -0.030803      -0.024186       0.002903       0.039271       0.010502      -0.004357      -0.002070       0.009741      -0.000798      -0.011479      -0.001910       0.013389              1.781349       2.037749       0.401957      -0.026851       1.712469       0.013669       1.593828          -0.000001
          153              C      10.602801      12.147019       5.658781       0.169764      32.286516 0.38176973E+03  0.87353803E+04                                 9.162109                            6.755700      -0.096005       1.990232                    0.999207      26.320714      75.973701       0.597111       0.448302      -1.039144       0.009690       0.032171      -0.018360       0.038288       0.000175       0.008338      -0.008312      -0.003669       0.004685      -0.011709      -0.000550       0.012258             10.859111      11.572065       4.969568       2.721955      13.770789      -0.484721       7.234478           0.000001
          154              C       7.447773       2.177865       7.346056       0.556053      23.291657 0.26967950E+03  0.56868169E+04                                 7.555339                            5.810005       0.059653       2.065176                    0.999738      22.995136      64.821281       0.618797       0.469393      -1.021892       0.016075       0.027457      -0.048851       0.058298      -0.056128      -0.013458       0.044196      -0.038744      -0.121551      -0.063004      -0.031061       0.094065              8.920331       7.443407       1.782192      -1.436538       6.853975      -4.251923      12.463610           0.000001
          155              C      12.988390      12.324890       9.691505      -0.193064      26.555148 0.41545219E+03  0.96998528E+04                                 7.871978                            6.800802      -0.010769       1.996638                    0.998234      29.005664      84.308439       0.628393       0.417475      -1.058831      -0.092989      -0.003771      -0.005378       0.093220      -0.005976      -0.007852      -0.002827       0.018908       0.125588      -0.032448      -0.010599       0.043047              8.924851       6.804274       0.085249       1.849625       5.987222      -1.177810      13.983059           0.000002
          156              C      12.292936      12.064398      11.012021      -0.092718      25.938172 0.38275544E+03  0.87818524E+04                                 7.839167                            6.626792      -0.211473       1.953618                    0.996515      27.911252      81.225339       0.620476       0.430246      -1.047695       0.076625       0.036549      -0.003558       0.084970       0.008703       0.042606       0.018298       0.004854       0.097135      -0.039358      -0.023404       0.062762              8.822288       7.483673      -0.264737       1.504013       6.212645      -1.246211      12.770546           0.000002
          157              C      14.229685      11.711866      12.664702       0.175201      32.591762 0.37794993E+03  0.86265290E+04                                 9.229462                            6.722569      -0.071352       1.999531                    0.999273      26.217281      75.588797       0.598462       0.448402      -1.039054      -0.007367       0.032613       0.014419       0.036412       0.001018       0.009776       0.006241      -0.000096       0.011767      -0.010449      -0.002852       0.013301             11.121287      10.730445      -5.240260       2.895793      15.133378      -0.111901       7.500037           0.000001
          158              C      11.962472      13.858708       5.418984      -0.087869      28.985972 0.42311084E+03  0.99081953E+04                                 8.342409                            6.962185       0.199855       2.057486                    0.997700      28.609498      82.851943       0.608832       0.429604      -1.052942       0.016717      -0.043638       0.029240       0.055124       0.015342       0.006157      -0.032755      -0.020827      -0.017800      -0.037324      -0.002223       0.039547              9.078783      10.589245       2.709997       2.092294       9.985801      -0.940073       6.661303          -0.000000
          159              C      12.641485      12.254266       7.204605      -0.090748      25.694240 0.38098121E+03  0.87273757E+04                                 7.783571                            6.609226      -0.179016       1.965266                    0.996404      27.801702      80.733298       0.621866       0.429961      -1.048303      -0.073235       0.038335       0.007584       0.083009      -0.014014       0.039357      -0.024981       0.009901       0.084622      -0.034416      -0.028644       0.063059              8.718246       7.627048       0.139360       1.570715       6.053919       0.599817      12.473771           0.000001
          160              C      14.783747      10.393144      12.334347       0.165902      31.625275 0.38906774E+03  0.89261292E+04                                 8.946007                            6.788395      -0.157569       1.972934                    0.999372      26.195224      75.202492       0.601074       0.444161      -1.043714       0.043359      -0.024530       0.019158       0.053374      -0.000340      -0.008496      -0.016273       0.019559      -0.015161      -0.023516       0.005663       0.017853             10.285276       9.207386      -3.274860       2.344588      14.197160       1.364801       7.451282           0.000002
          161              C       1.849612      13.208026      13.299332       0.567703      22.539865 0.26376317E+03  0.55517528E+04                                 7.498886                            5.812849      -0.126571       2.009499                    0.999178      23.058325      65.726905       0.605752       0.480391      -1.012248      -0.042879      -0.034309       0.024682       0.060208      -0.055861       0.047953      -0.033671       0.031025      -0.011602      -0.056256      -0.038446       0.094702              8.903160      10.127893       4.928722      -2.227727       9.864732      -1.217747       6.716853           0.000000
          162              C       2.891972      14.187036      12.868276      -0.039567      36.411776 0.46718669E+03  0.11130341E+05                                 9.611624                            7.232096      -0.037057       1.991955                    0.999203      27.822832      79.289150       0.612377       0.419826      -1.067052       0.024963       0.026229      -0.017150       0.040065       0.002122       0.002583       0.006422      -0.000919       0.014704      -0.005940      -0.003677       0.009617             11.707095      13.917421       6.021968      -3.910866      13.071652      -1.498065       8.132214          -0.000001
          163              C       3.041585       5.671441      14.402327      -0.042262      35.985300 0.46304623E+03  0.11009656E+05                                 9.540830                            7.201150      -0.019145       1.997139                    0.999340      27.810796      79.233970       0.613403       0.419963      -1.066725       0.026559       0.026371       0.015903       0.040666      -0.002010       0.000120      -0.007121      -0.000694      -0.006087      -0.007813       0.000416       0.007397             11.592528      14.896977       5.804478       3.760092      11.996451       0.908652       7.884156          -0.000001
          164              C       6.620791       8.738912      16.264197       0.286454      28.552527 0.35226745E+03  0.78858402E+04                                 8.385287                            6.462337      -0.006715       2.020759                    0.999824      25.120386      71.304296       0.615450       0.444568      -1.043173      -0.004648      -0.035283      -0.056072       0.066412       0.018965       0.016459       0.035464      -0.005604       0.077218      -0.036074      -0.019607       0.055680              9.763626       8.988916       3.793241       1.746787       8.511114       3.522549      11.790847          -0.000001
          165              C       7.786458      11.476965       1.762257       0.560518      22.675288 0.26568809E+03  0.55871467E+04                                 7.437288                            5.782118       0.032047       2.057117                    0.999740      22.970720      64.865274       0.617241       0.471882      -1.019565       0.010887       0.018188       0.055711       0.059608      -0.067134       0.006707      -0.026498      -0.001677      -0.130150      -0.060151      -0.032795       0.092946              8.692276       6.833012       1.895884       1.610599       6.684227       3.571720      12.559590           0.000000
          166              C       4.932300      15.942975      12.239804       0.270781      28.692775 0.36565235E+03  0.82707180E+04                                 8.476349                            6.625749      -0.109897       1.989841                    0.999704      25.402373      72.725159       0.601448       0.450228      -1.038801       0.060004       0.037255      -0.002852       0.070686       0.042458      -0.019797      -0.015274       0.016542      -0.055220      -0.034128      -0.026259       0.060387              9.947589      10.970821       3.942081      -4.086678      10.727471      -1.321392       8.144477           0.000000
          167              C       6.344582       0.065860      10.888681       0.287939      28.822102 0.35360077E+03  0.79297692E+04                                 8.458409                            6.486764       0.023163       2.028017                    0.999714      25.211973      71.823033       0.612046       0.446246      -1.041323      -0.005652      -0.039467       0.051934       0.065473       0.019355      -0.013005      -0.038405      -0.017078       0.075690      -0.037288      -0.020423       0.057711              9.926453       9.228433       3.583321      -1.624411       8.470392      -3.953421      12.080535          -0.000001
          168              C      14.285585       9.479737      11.428406      -0.179456      32.033114 0.44572747E+03  0.10547998E+05                                 8.748598                            7.080557       0.081302       1.998987                    0.999329      29.693532      85.735809       0.613633       0.421790      -1.060451       0.011328      -0.031595       0.001924       0.033620       0.006809       0.022558      -0.006310       0.036795       0.001620      -0.026063      -0.007566       0.033629              9.492799       8.171698      -2.614744       2.198327      12.425257       1.146351       7.881441           0.000004
          169              C       4.024757      16.287153      13.221452      -0.225506      34.186736 0.46822041E+03  0.11233505E+05                                 9.134774                            7.203126       0.162919       2.013443                    0.999637      30.648650      89.519177       0.614353       0.415550      -1.062895      -0.035320      -0.010655       0.020887       0.042395      -0.005997       0.008646       0.020469      -0.036182      -0.039479      -0.028438      -0.005283       0.033721             10.508478      12.111327       3.766806      -3.906789      11.326573      -0.644083       8.087536           0.000001
          170              C       7.825916       1.547569       9.749462      -0.074096      29.747636 0.42723701E+03  0.10064054E+05                                 8.490683                            7.020336       0.007476       1.980725                    0.999656      29.340578      86.193650       0.601068       0.432592      -1.047471      -0.014465      -0.028824       0.010186       0.033820       0.006622       0.000635       0.013624      -0.005001      -0.052317      -0.023006       0.003301       0.019705              9.259492       8.054487       1.670994       0.159693       6.735000      -2.675921      12.988990          -0.000001
          171              C      11.987133      12.444219       8.556091      -0.195206      26.709436 0.41901594E+03  0.98032861E+04                                 7.910265                            6.837867      -0.013277       1.994791                    0.998464      29.055668      84.521757       0.625638       0.418449      -1.058289       0.091607      -0.014524       0.005611       0.092920       0.000232      -0.010697      -0.003994       0.019954       0.131799      -0.032159      -0.013952       0.046111              8.978257       6.831365      -0.186297       2.022721       5.862942       0.324826      14.240463           0.000002
          172              C       5.182203       7.345968      14.913073       0.272532      28.510714 0.36800412E+03  0.83345808E+04                                 8.435124                            6.645727      -0.052924       2.008453                    0.999750      25.384386      72.643775       0.600913       0.450053      -1.039237       0.060712       0.037681       0.003244       0.071528       0.040063       0.015580       0.013180       0.027913      -0.060825      -0.032678      -0.025178       0.057856              9.818020      11.022529       3.712389       4.070528      10.275023       1.141469       8.156507          -0.000000
          173              C       9.946805      10.874190       5.998374       0.165227      31.052210 0.38508054E+03  0.88103775E+04                                 8.820078                            6.743146      -0.139485       1.977982                    0.999479      26.142739      74.905461       0.604586       0.442797      -1.044701      -0.044648      -0.019520      -0.015215       0.051048       0.000267      -0.010433       0.017551       0.017799       0.000897      -0.023933       0.003802       0.020130             10.021094       9.820409       3.072640       2.150003      13.227714      -1.669042       7.015159           0.000001
          174              C      14.027461      13.566573      13.781100      -0.014390      27.975151 0.37441783E+03  0.85097204E+04                                 8.061382                            6.495559       0.236440       2.066252                    0.999782      27.859516      79.658387       0.637734       0.422579      -1.056578       0.058691      -0.053076       0.008799       0.079619      -0.017951       0.016307       0.008390       0.006889      -0.014274      -0.028452       0.005269       0.023183              8.776764       7.759353      -1.149808       2.172697      11.305525       2.014939       7.265413           0.000002
          175              C       7.409959      10.781486       0.494446      -0.053607      35.989822 0.46104336E+03  0.10944418E+05                                 9.479185                            7.156663       0.027310       2.011386                    0.999378      27.806110      79.021377       0.619362       0.416592      -1.069437       0.001656      -0.024840      -0.035437       0.043308       0.011730      -0.006318      -0.000380      -0.007520       0.004408      -0.014595       0.001496       0.013099             11.271948       8.852196       2.668419       1.594883       8.240836       4.425392      16.722811          -0.000001
          176              C       3.023500      15.401279      13.538405      -0.102886      32.311688 0.44204066E+03  0.10489047E+05                                 8.941731                            7.110703       0.014285       1.971850                    0.999752      29.888934      87.775879       0.601781       0.428938      -1.050973       0.020456       0.010024      -0.024177       0.033218      -0.017092      -0.007983       0.007723       0.008463       0.028643      -0.022430       0.000058       0.022372             10.182325      11.578697       4.026791      -2.786212      11.913768      -0.329810       7.054508           0.000001
          177              C       7.459282       0.873496      10.904981      -0.217941      33.558155 0.48839302E+03  0.11865181E+05                                 9.145177                            7.461965       0.002807       1.970495                    0.998693      30.762058      91.001780       0.589702       0.427532      -1.053280       0.029961       0.018954      -0.021750       0.041593      -0.006679       0.019234       0.002624      -0.005551       0.056419      -0.024285      -0.003734       0.028019             10.158360      10.078018       3.300179      -0.824425       8.420818      -2.769264      11.976246          -0.000001
          178              C       3.199419       6.850614      13.701409      -0.101170      31.571205 0.43709821E+03  0.10348739E+05                                 8.816235                            7.077156      -0.007666       1.967566                    0.999613      29.807226      87.606809       0.602044       0.429704      -1.049886       0.019840       0.016758       0.025054       0.036085      -0.020418       0.007778      -0.006942       0.006585       0.021050      -0.024192       0.000503       0.023689              9.963121      11.867635       3.927930       2.523711      11.100120       0.099571       6.921607           0.000001
          179              C       4.253287       7.700302      13.949537      -0.221705      33.980463 0.47259644E+03  0.11370607E+05                                 9.124827                            7.257406       0.128356       2.004598                    0.999390      30.671617      89.860410       0.609129       0.417930      -1.060845      -0.042136      -0.007216      -0.019777       0.047103      -0.006619      -0.008251      -0.023706      -0.035871      -0.040700      -0.030422      -0.005751       0.036174             10.419403      12.255564       3.720334       3.581864      10.942796       0.344011       8.059849           0.000001
          180              C       5.948354       8.505910      17.426960      -0.245006      33.405516 0.48969732E+03  0.11900773E+05                                 9.043978                            7.421877       0.055419       1.978513                    0.999152      31.181476      92.155688       0.597486       0.421824      -1.057183       0.008302       0.004703       0.051629       0.052504       0.016684       0.008587      -0.002503       0.007131      -0.073348      -0.027310      -0.002470       0.029780              9.933312       8.852305       2.691752       0.908642       7.780763       3.300997      13.166868          -0.000002
          181              C       5.614602      -0.083975       9.733162      -0.246181      33.572272 0.49298187E+03  0.11996038E+05                                 9.058458                            7.439421       0.034417       1.974428                    0.999320      31.215803      92.201147       0.597889       0.420997      -1.058107       0.007594       0.004247      -0.050001       0.050752       0.018872      -0.007056       0.002653       0.012603      -0.069718      -0.025792      -0.006045       0.031838              9.914538       8.878102       2.416771      -0.356936       7.779069      -3.565537      13.086444          -0.000002
          182              C      15.990517       7.957162      12.064122      -0.127560      29.790060 0.40951197E+03  0.94879569E+04                                 8.383277                            6.798724       0.157152       2.041192                    0.999375      28.416179      81.187462       0.624569       0.423272      -1.059507      -0.024554       0.004607       0.002544       0.025112      -0.000292       0.003407       0.004900      -0.035473      -0.028439      -0.015292      -0.007920       0.023212              9.108395       8.514741      -2.202895       2.333142      11.241742       1.276706       7.568703           0.000002
          183              C      10.431814       9.878895       6.811764      -0.176688      31.701300 0.44570705E+03  0.10546529E+05                                 8.685181                            7.079730       0.066003       1.994372                    0.999374      29.654996      85.597618       0.613806       0.421711      -1.060588      -0.011303      -0.028413      -0.002760       0.030703      -0.010033       0.022320       0.004091       0.041855      -0.007975      -0.026928      -0.009229       0.036158              9.359994       8.778279       2.507300       2.047701      11.852499      -1.371971       7.449205           0.000003
          184              C       7.092647       1.424160       8.583077      -0.052768      35.498267 0.45645335E+03  0.10813582E+05                                 9.391705                            7.121068      -0.031704       1.992794                    0.999307      27.793933      79.030918       0.620594       0.416606      -1.068914       0.002744      -0.027143       0.030702       0.041072       0.010660       0.006892      -0.001823       0.006837       0.003535      -0.013928       0.001335       0.012594             11.137194       9.121967       2.615836      -1.205566       8.474378      -4.876367      15.815237          -0.000001
          185              C       3.799515      13.885480      11.861272      -0.077313      29.850009 0.41830714E+03  0.97793377E+04                                 8.457248                            6.902551      -0.077274       1.952423                    0.999421      29.107242      84.548840       0.613390       0.427125      -1.053220       0.023078       0.025018      -0.000663       0.034043      -0.015273       0.008201       0.016669       0.007427       0.027069      -0.029001       0.009761       0.019239              9.430191      11.349151       3.650127      -3.271220       9.380561      -0.839689       7.560862          -0.000000
          186              C       3.983654       5.342916      15.369485      -0.073007      29.716398 0.41765286E+03  0.97669899E+04                                 8.463419                            6.920357      -0.046200       1.965007                    0.999463      29.045520      84.573586       0.609099       0.430004      -1.050724       0.020939       0.022598      -0.003191       0.030973      -0.019548      -0.009911      -0.012146      -0.002900       0.024056      -0.029974       0.012897       0.017077              9.441754      12.008209       3.414016       3.367259       8.810226       0.589906       7.506826          -0.000001
          187              C       0.014797       8.912820      12.953401       0.121563      25.427412 0.32454730E+03  0.71298541E+04                                 7.675743                            6.143303       0.133742       2.072673                    0.999526      25.574059      72.305863       0.639361       0.436071      -1.046468      -0.029293       0.040629      -0.001037       0.050098       0.011579      -0.017055      -0.037679       0.029067       0.007400      -0.045456       0.000128       0.045328              8.447675       8.033601      -1.943325       2.332799      10.578270       0.997030       6.731153           0.000001
          188              C      13.004831      13.532062      12.884577      -0.088997      29.115298 0.42082331E+03  0.98446291E+04                                 8.380124                            6.948694       0.178818       2.050909                    0.997491      28.630422      82.962612       0.608511       0.430267      -1.052178      -0.018265      -0.041749      -0.037193       0.058821      -0.015161       0.008362       0.028514      -0.019738      -0.009918      -0.035021       0.000232       0.034789              9.183377       9.767263      -3.100280       2.294625      10.810431       0.569693       6.972438           0.000001
          189              C       4.830366      14.759161      11.546131      -0.203638      32.005581 0.46263708E+03  0.11081052E+05                                 8.837837                            7.245930      -0.034739       1.965165                    0.998255      30.182825      88.468933       0.600878       0.425578      -1.055171      -0.015216      -0.047931      -0.001143       0.050301      -0.015656      -0.005520       0.003406       0.021882       0.025536      -0.023364       0.004481       0.018883              9.865100      11.020486       3.763865      -3.218784      10.978661      -0.936590       7.596153          -0.000000
          190              C       9.706766       8.709636       6.954846      -0.026419      27.009931 0.36152436E+03  0.80814627E+04                                 7.724424                            6.297361       0.357642       2.111534                    0.999758      26.822871      74.139346       0.666105       0.411349      -1.072081       0.000242       0.016083      -0.020709       0.026221      -0.005622       0.001172      -0.007718      -0.017487      -0.004898      -0.009787      -0.005064       0.014851              8.311565       8.133199       2.096343       1.842381      10.022809      -1.341675       6.778688           0.000003
          191              C       5.070404       6.163179      15.617614      -0.203888      31.944557 0.46821662E+03  0.11249049E+05                                 8.831503                            7.286996       0.034395       1.987403                    0.998451      30.218501      88.726971       0.599454       0.425286      -1.055287      -0.016533      -0.047786       0.004338       0.050751      -0.013784       0.005667       0.004433       0.025260       0.022082      -0.023683       0.007232       0.016452              9.823168      11.602799       3.319442       3.278507      10.420488       0.646862       7.446217          -0.000001
          192              C       7.681235       9.624096      16.247897      -0.212303      33.447391 0.47935182E+03  0.11592133E+05                                 9.109395                            7.383003       0.018196       1.975358                    0.998887      30.642733      90.463064       0.593956       0.426425      -1.053882       0.027699       0.018871       0.022626       0.040439      -0.007291      -0.018520      -0.009398      -0.018109       0.058595      -0.029992       0.001658       0.028335             10.067628       9.802108       3.553393       0.785455       8.439714       2.234299      11.961061          -0.000001
          193              C       5.999321       0.603405       8.590321      -0.082577      30.777916 0.44154793E+03  0.10496676E+05                                 8.705160                            7.152737      -0.076744       1.948242                    0.999615      29.792262      88.181517       0.592972       0.434508      -1.045368       0.012462      -0.022479       0.032378       0.041339      -0.012599       0.013125       0.010194      -0.004702       0.013663      -0.024569       0.010479       0.014091              9.524420       9.256100       2.829022      -0.975635       7.777753      -3.166782      11.539406          -0.000001
          194              C      14.903766       8.252814      11.299814      -0.027687      27.106248 0.35709093E+03  0.79628227E+04                                 7.748812                            6.257854       0.359434       2.112508                    0.999755      26.806328      74.156405       0.667905       0.411248      -1.071467      -0.001130       0.015827       0.018139       0.024100       0.006930      -0.000007       0.008100      -0.020163      -0.004626      -0.012166      -0.004214       0.016380              8.410222       7.614187      -2.304532       2.029331      10.480948       1.041851       7.135532           0.000003
          195              C      10.890518      14.010242       4.584040      -0.005774      28.013207 0.37867310E+03  0.86461908E+04                                 8.136662                            6.580891       0.152475       2.042638                    0.999401      27.944556      80.553827       0.625474       0.428880      -1.050800      -0.061586      -0.048215      -0.011619       0.079072       0.015615       0.013509      -0.010281       0.011865      -0.021562      -0.026797       0.005189       0.021608              8.850185       8.224168       0.945797       2.028319      11.383770      -2.180486       6.942616          -0.000000
          196              C       6.357735       9.898882       0.490824      -0.080980      30.644977 0.44014170E+03  0.10446237E+05                                 8.670369                            7.133862      -0.017090       1.968595                    0.999650      29.633942      87.404436       0.595183       0.433599      -1.046784       0.010468      -0.022481      -0.034157       0.042210      -0.011977      -0.012320      -0.010917      -0.002516       0.005477      -0.023609       0.011122       0.012487              9.516004       8.809528       2.845008       1.458024       7.830219       3.104363      11.908267          -0.000001
          197              C       8.108701       9.590188       5.462452       0.130222      24.753518 0.31062312E+03  0.67460188E+04                                 7.504977                            5.986706       0.138884       2.078352                    0.999481      25.212358      70.753632       0.651807       0.432687      -1.049058       0.035427       0.040726      -0.002216       0.054024      -0.010876      -0.014011       0.036160       0.029296       0.022120      -0.043870       0.001102       0.042769              8.207065       8.382439       1.749564       2.131228      10.027212      -1.295352       6.211543           0.000001
          198              C       8.529591       8.566015       6.262984      -0.135650      29.540651 0.40744067E+03  0.94211240E+04                                 8.302338                            6.762893       0.199962       2.052128                    0.999444      28.450794      81.011685       0.629268       0.420951      -1.061740       0.027021       0.001557      -0.002956       0.027227       0.006844       0.005376      -0.003295      -0.028411      -0.036223      -0.017054      -0.004875       0.021929              8.946820       9.007697       1.951024       2.149273      10.741737      -1.581725       7.091026           0.000002
          199              C       8.070887      10.247966      17.408849      -0.083621      29.814734 0.42391912E+03  0.99610558E+04                                 8.459731                            6.963911       0.006138       1.976823                    0.999677      29.403866      86.119559       0.607616       0.428997      -1.050227      -0.015414      -0.023999      -0.010819       0.030506       0.005708      -0.003122      -0.012956      -0.004978      -0.057898      -0.023984       0.003974       0.020011              9.173776       7.824147       1.875436      -0.010220       6.585979       2.109542      13.111203          -0.000001
          200              C       1.910444       4.743795      14.074507       0.566160      22.462398 0.26217182E+03  0.55049369E+04                                 7.453584                            5.776374      -0.079832       2.024507                    0.999374      22.960392      65.175963       0.611201       0.477261      -1.014821      -0.048034      -0.029220      -0.016813       0.058684      -0.045100      -0.051862       0.041761       0.014204       0.070516      -0.057526      -0.037950       0.095476              8.834325      11.183748       4.534315       2.235079       9.248255       0.673999       6.070971          -0.000000
          201              C      14.058699       3.106794      14.714570       0.169764      32.286512 0.38176972E+03  0.87353801E+04                                 9.162108                            6.755700      -0.096006       1.990232                    0.999207      26.320714      75.973703       0.597111       0.448302      -1.039144      -0.009690       0.032171      -0.018360       0.038288      -0.000175      -0.008338      -0.008312      -0.003669       0.004685      -0.011709      -0.000550       0.012258             10.859110      11.572064      -4.969567      -2.721955      13.770787      -0.484720       7.234478           0.000000
          202              C       0.772727      10.446640      16.401845       0.556053      23.291658 0.26967951E+03  0.56868171E+04                                 7.555339                            5.810005       0.059653       2.065176                    0.999738      22.995136      64.821280       0.618797       0.469393      -1.021892      -0.016075       0.027457      -0.048851       0.058298       0.056128       0.013458       0.044196      -0.038744      -0.121551      -0.063004      -0.031060       0.094065              8.920331       7.443407      -1.782192       1.436538       6.853975      -4.251923      12.463610           0.000000
          203              C      11.673110       4.056115       0.635716      -0.193064      26.555136 0.41545196E+03  0.96998464E+04                                 7.871975                            6.800800      -0.010769       1.996638                    0.998234      29.005663      84.308435       0.628393       0.417475      -1.058831       0.092989      -0.003771      -0.005378       0.093220       0.005976       0.007852      -0.002827       0.018908       0.125588      -0.032448      -0.010599       0.043047              8.924848       6.804270      -0.085250      -1.849624       5.987221      -1.177808      13.983053           0.000002
          204              C      12.368564       3.795623       1.956232      -0.092718      25.938169 0.38275542E+03  0.87818517E+04                                 7.839166                            6.626792      -0.211473       1.953618                    0.996515      27.911251      81.225335       0.620476       0.430246      -1.047695      -0.076625       0.036549      -0.003558       0.084970      -0.008703      -0.042606       0.018298       0.004854       0.097135      -0.039358      -0.023404       0.062762              8.822287       7.483672       0.264736      -1.504012       6.212645      -1.246210      12.770544           0.000002
          205              C      10.431814       3.443091       3.608913       0.175201      32.591761 0.37794992E+03  0.86265288E+04                                 9.229462                            6.722569      -0.071352       1.999531                    0.999273      26.217280      75.588795       0.598462       0.448402      -1.039054       0.007367       0.032613       0.014419       0.036411      -0.001018      -0.009776       0.006241      -0.000096       0.011767      -0.010449      -0.002852       0.013301             11.121286      10.730441       5.240258      -2.895790      15.133383      -0.111896       7.500036           0.000001
          206              C      12.699028       4.818483      14.474773      -0.087869      28.985976 0.42311092E+03  0.99081976E+04                                 8.342409                            6.962185       0.199855       2.057486                    0.997700      28.609501      82.851950       0.608832       0.429604      -1.052942      -0.016717      -0.043638       0.029240       0.055124      -0.015342      -0.006158      -0.032755      -0.020827      -0.017800      -0.037324      -0.002223       0.039547              9.078783      10.589245      -2.709997      -2.092294       9.985801      -0.940073       6.661303          -0.000000
          207              C      12.020015       3.214041      16.260394      -0.090748      25.694240 0.38098122E+03  0.87273758E+04                                 7.783571                            6.609226      -0.179016       1.965266                    0.996404      27.801701      80.733294       0.621866       0.429961      -1.048303       0.073235       0.038335       0.007584       0.083009       0.014014      -0.039357      -0.024981       0.009901       0.084622      -0.034416      -0.028644       0.063059              8.718246       7.627048      -0.139360      -1.570715       6.053919       0.599816      12.473770           0.000001
          208              C       9.877753       2.124369       3.278558       0.165902      31.625273 0.38906764E+03  0.89261264E+04                                 8.946006                            6.788394      -0.157569       1.972934                    0.999372      26.195223      75.202489       0.601074       0.444161      -1.043714      -0.043359      -0.024530       0.019158       0.053374       0.000340       0.008496      -0.016273       0.019559      -0.015161      -0.023516       0.005663       0.017853             10.285275       9.207382       3.274858      -2.344587      14.197163       1.364803       7.451282           0.000002
          209              C       6.370888       4.939251       4.243543       0.567703      22.539866 0.26376318E+03  0.55517531E+04                                 7.498886                            5.812849      -0.126571       2.009499                    0.999178      23.058325      65.726903       0.605752       0.480391      -1.012248       0.042879      -0.034309       0.024682       0.060208       0.055861      -0.047953      -0.033671       0.031025      -0.011602      -0.056256      -0.038446       0.094702              8.903160      10.127893      -4.928722       2.227727       9.864732      -1.217746       6.716853           0.000001
          210              C       5.328528       5.918261       3.812487      -0.039567      36.411777 0.46718672E+03  0.11130342E+05                                 9.611624                            7.232096      -0.037057       1.991955                    0.999203      27.822833      79.289152       0.612377       0.419826      -1.067052      -0.024963       0.026229      -0.017150       0.040065      -0.002123      -0.002583       0.006422      -0.000919       0.014704      -0.005940      -0.003677       0.009617             11.707095      13.917421      -6.021968       3.910866      13.071652      -1.498065       8.132213          -0.000001
          211              C       5.178915      14.711666       5.346538      -0.042262      35.985301 0.46304623E+03  0.11009656E+05                                 9.540830                            7.201150      -0.019145       1.997139                    0.999340      27.810796      79.233972       0.613403       0.419963      -1.066725      -0.026559       0.026371       0.015903       0.040666       0.002010      -0.000120      -0.007121      -0.000694      -0.006087      -0.007813       0.000416       0.007397             11.592529      14.896978      -5.804478      -3.760093      11.996451       0.908652       7.884156          -0.000001
          212              C       1.599709       0.470137       7.208408       0.286454      28.552528 0.35226745E+03  0.78858401E+04                                 8.385287                            6.462337      -0.006715       2.020760                    0.999824      25.120386      71.304295       0.615450       0.444568      -1.043173       0.004648      -0.035283      -0.056072       0.066412      -0.018965      -0.016459       0.035464      -0.005604       0.077218      -0.036074      -0.019607       0.055680              9.763626       8.988916      -3.793241      -1.746788       8.511114       3.522549      11.790847          -0.000001
          213              C       0.434042       2.436740      10.818046       0.560518      22.675288 0.26568809E+03  0.55871468E+04                                 7.437287                            5.782118       0.032047       2.057117                    0.999740      22.970720      64.865273       0.617241       0.471882      -1.019565      -0.010887       0.018188       0.055711       0.059608       0.067134      -0.006707      -0.026498      -0.001677      -0.130150      -0.060151      -0.032795       0.092946              8.692276       6.833012      -1.895884      -1.610599       6.684227       3.571720      12.559590           0.000001
          214              C       3.288200       7.674200       3.184015       0.270781      28.692777 0.36565238E+03  0.82707188E+04                                 8.476350                            6.625749      -0.109897       1.989841                    0.999704      25.402374      72.725161       0.601449       0.450228      -1.038801      -0.060003       0.037255      -0.002852       0.070686      -0.042458       0.019797      -0.015274       0.016542      -0.055221      -0.034128      -0.026259       0.060387              9.947590      10.970821      -3.942081       4.086678      10.727472      -1.321392       8.144477           0.000000
          215              C       1.875918       9.106085       1.832892       0.287939      28.822101 0.35360076E+03  0.79297690E+04                                 8.458409                            6.486765       0.023163       2.028017                    0.999714      25.211973      71.823035       0.612046       0.446246      -1.041323       0.005652      -0.039467       0.051934       0.065473      -0.019355       0.013005      -0.038405      -0.017078       0.075690      -0.037288      -0.020423       0.057711              9.926453       9.228433      -3.583321       1.624411       8.470392      -3.953422      12.080535          -0.000001
          216              C      10.375915       1.210962       2.372617      -0.179456      32.033117 0.44572748E+03  0.10547998E+05                                 8.748598                            7.080557       0.081302       1.998987                    0.999329      29.693532      85.735805       0.613633       0.421790      -1.060452      -0.011328      -0.031595       0.001924       0.033620      -0.006809      -0.022558      -0.006310       0.036795       0.001620      -0.026063      -0.007566       0.033629              9.492799       8.171698       2.614743      -2.198327      12.425258       1.146352       7.881441           0.000004
          217              C       4.195743       8.018378       4.165663      -0.225506      34.186732 0.46822034E+03  0.11233503E+05                                 9.134774                            7.203126       0.162919       2.013443                    0.999637      30.648648      89.519172       0.614353       0.415550      -1.062894       0.035320      -0.010655       0.020887       0.042395       0.005997      -0.008646       0.020469      -0.036182      -0.039479      -0.028438      -0.005283       0.033721             10.508478      12.111327      -3.766806       3.906789      11.326573      -0.644083       8.087536           0.000001
          218              C       0.394584      10.587794       0.693673      -0.074096      29.747635 0.42723698E+03  0.10064053E+05                                 8.490682                            7.020336       0.007476       1.980725                    0.999656      29.340577      86.193648       0.601068       0.432592      -1.047471       0.014465      -0.028824       0.010186       0.033820      -0.006622      -0.000635       0.013624      -0.005001      -0.052317      -0.023006       0.003301       0.019705              9.259492       8.054486      -1.670994      -0.159693       6.735000      -2.675921      12.988989          -0.000001
          219              C      12.674367       3.403994      17.611880      -0.195206      26.709436 0.41901595E+03  0.98032862E+04                                 7.910265                            6.837867      -0.013277       1.994791                    0.998464      29.055668      84.521758       0.625638       0.418449      -1.058289      -0.091607      -0.014524       0.005611       0.092920      -0.000232       0.010697      -0.003994       0.019954       0.131799      -0.032159      -0.013953       0.046111              8.978257       6.831365       0.186297      -2.022721       5.862942       0.324825      14.240463           0.000002
          220              C       3.038297      16.386193       5.857284       0.272532      28.510712 0.36800411E+03  0.83345805E+04                                 8.435124                            6.645727      -0.052924       2.008453                    0.999750      25.384386      72.643776       0.600913       0.450053      -1.039237      -0.060712       0.037681       0.003244       0.071528      -0.040063      -0.015580       0.013180       0.027913      -0.060825      -0.032678      -0.025178       0.057856              9.818019      11.022529      -3.712389      -4.070529      10.275023       1.141470       8.156507          -0.000000
          221              C      14.714695       1.833965      15.054163       0.165227      31.052211 0.38508066E+03  0.88103808E+04                                 8.820078                            6.743147      -0.139485       1.977982                    0.999479      26.142740      74.905464       0.604586       0.442797      -1.044701       0.044648      -0.019520      -0.015215       0.051048      -0.000267       0.010433       0.017551       0.017799       0.000897      -0.023933       0.003802       0.020130             10.021094       9.820411      -3.072639      -2.150005      13.227710      -1.669040       7.015159           0.000001
          222              C      10.634039       5.297798       4.725311      -0.014390      27.975147 0.37441770E+03  0.85097165E+04                                 8.061382                            6.495558       0.236441       2.066252                    0.999782      27.859510      79.658366       0.637734       0.422579      -1.056578      -0.058691      -0.053076       0.008799       0.079619       0.017951      -0.016307       0.008390       0.006889      -0.014274      -0.028452       0.005269       0.023183              8.776763       7.759352       1.149809      -2.172697      11.305525       2.014939       7.265413           0.000002
          223              C       0.810541       1.741261       9.550235      -0.053607      35.989818 0.46104330E+03  0.10944416E+05                                 9.479184                            7.156663       0.027311       2.011386                    0.999378      27.806108      79.021370       0.619362       0.416592      -1.069437      -0.001656      -0.024840      -0.035437       0.043308      -0.011730       0.006318      -0.000380      -0.007520       0.004408      -0.014595       0.001496       0.013099             11.271947       8.852195      -2.668418      -1.594882       8.240835       4.425391      16.722810          -0.000001
          224              C       5.197000       7.132504       4.482616      -0.102886      32.311687 0.44204064E+03  0.10489046E+05                                 8.941730                            7.110702       0.014285       1.971850                    0.999752      29.888933      87.775874       0.601781       0.428938      -1.050973      -0.020456       0.010024      -0.024177       0.033218       0.017093       0.007983       0.007723       0.008463       0.028643      -0.022430       0.000058       0.022372             10.182324      11.578696      -4.026791       2.786212      11.913767      -0.329810       7.054508           0.000001
          225              C       0.761218       9.913721       1.849192      -0.217941      33.558155 0.48839301E+03  0.11865181E+05                                 9.145177                            7.461965       0.002806       1.970495                    0.998693      30.762059      91.001785       0.589702       0.427532      -1.053280      -0.029961       0.018954      -0.021750       0.041593       0.006679      -0.019234       0.002624      -0.005551       0.056420      -0.024285      -0.003734       0.028019             10.158361      10.078018      -3.300179       0.824426       8.420818      -2.769265      11.976246          -0.000001
          226              C       5.021081      15.890839       4.645620      -0.101170      31.571205 0.43709821E+03  0.10348739E+05                                 8.816235                            7.077156      -0.007666       1.967566                    0.999613      29.807226      87.606813       0.602044       0.429704      -1.049886      -0.019840       0.016758       0.025054       0.036085       0.020418      -0.007778      -0.006942       0.006585       0.021050      -0.024192       0.000503       0.023689              9.963121      11.867636      -3.927931      -2.523711      11.100120       0.099571       6.921607           0.000001
          227              C       3.967213      16.740527       4.893748      -0.221705      33.980464 0.47259647E+03  0.11370608E+05                                 9.124827                            7.257406       0.128356       2.004598                    0.999390      30.671618      89.860414       0.609129       0.417930      -1.060845       0.042136      -0.007216      -0.019777       0.047103       0.006619       0.008251      -0.023706      -0.035871      -0.040700      -0.030422      -0.005751       0.036174             10.419403      12.255564      -3.720334      -3.581864      10.942796       0.344010       8.059850           0.000001
          228              C       2.272146       0.237135       8.371171      -0.245006      33.405518 0.48969736E+03  0.11900774E+05                                 9.043979                            7.421878       0.055418       1.978513                    0.999152      31.181477      92.155693       0.597486       0.421824      -1.057183      -0.008302       0.004703       0.051629       0.052504      -0.016684      -0.008587      -0.002503       0.007131      -0.073348      -0.027310      -0.002469       0.029780              9.933313       8.852305      -2.691753      -0.908642       7.780764       3.300998      13.166869          -0.000002
          229              C       2.605898       8.956250       0.677373      -0.246181      33.572273 0.49298190E+03  0.11996039E+05                                 9.058458                            7.439421       0.034417       1.974428                    0.999320      31.215803      92.201148       0.597889       0.420997      -1.058107      -0.007594       0.004247      -0.050001       0.050752      -0.018872       0.007056       0.002653       0.012603      -0.069718      -0.025792      -0.006045       0.031838              9.914539       8.878102      -2.416771       0.356936       7.779069      -3.565537      13.086444          -0.000002
          230              C       8.670983      16.997387       3.008333      -0.127560      29.790059 0.40951194E+03  0.94879562E+04                                 8.383278                            6.798724       0.157153       2.041192                    0.999375      28.416178      81.187460       0.624569       0.423272      -1.059507       0.024554       0.004607       0.002544       0.025112       0.000292      -0.003407       0.004900      -0.035473      -0.028439      -0.015292      -0.007920       0.023212              9.108396       8.514741       2.202895      -2.333142      11.241742       1.276707       7.568703           0.000002
          231              C      14.229685       0.838670      15.867553      -0.176688      31.701283 0.44570697E+03  0.10546527E+05                                 8.685179                            7.079729       0.066003       1.994372                    0.999374      29.654995      85.597615       0.613806       0.421711      -1.060588       0.011303      -0.028413      -0.002760       0.030703       0.010033      -0.022320       0.004091       0.041855      -0.007975      -0.026928      -0.009229       0.036158              9.359991       8.778279      -2.507297      -2.047702      11.852489      -1.371968       7.449204           0.000003
          232              C       1.127853       9.692935      17.638866      -0.052768      35.498269 0.45645337E+03  0.10813583E+05                                 9.391705                            7.121069      -0.031704       1.992794                    0.999307      27.793934      79.030924       0.620594       0.416606      -1.068914      -0.002744      -0.027143       0.030702       0.041072      -0.010660      -0.006892      -0.001823       0.006836       0.003535      -0.013928       0.001335       0.012594             11.137195       9.121968      -2.615836       1.205566       8.474378      -4.876367      15.815238          -0.000001
          233              C       4.420985       5.616705       2.805483      -0.077313      29.850010 0.41830716E+03  0.97793383E+04                                 8.457248                            6.902552      -0.077274       1.952423                    0.999421      29.107242      84.548841       0.613390       0.427125      -1.053220      -0.023078       0.025018      -0.000663       0.034043       0.015273      -0.008201       0.016669       0.007427       0.027069      -0.029001       0.009761       0.019239              9.430192      11.349152      -3.650128       3.271220       9.380562      -0.839689       7.560863          -0.000000
          234              C       4.236846      14.383141       6.313696      -0.073007      29.716400 0.41765287E+03  0.97669905E+04                                 8.463420                            6.920357      -0.046200       1.965007                    0.999463      29.045522      84.573596       0.609099       0.430004      -1.050724      -0.020939       0.022598      -0.003191       0.030973       0.019548       0.009911      -0.012146      -0.002900       0.024056      -0.029974       0.012897       0.017077              9.441754      12.008210      -3.414017      -3.367259       8.810227       0.589906       7.506827          -0.000001
          235              C       8.205703       0.644045       3.897612       0.121563      25.427412 0.32454730E+03  0.71298541E+04                                 7.675742                            6.143303       0.133742       2.072674                    0.999526      25.574059      72.305861       0.639361       0.436071      -1.046468       0.029293       0.040629      -0.001036       0.050098      -0.011579       0.017055      -0.037679       0.029067       0.007400      -0.045456       0.000128       0.045328              8.447675       8.033601       1.943325      -2.332798      10.578270       0.997030       6.731153           0.000001
          236              C      11.656669       5.263287       3.828788      -0.088997      29.115298 0.42082334E+03  0.98446300E+04                                 8.380124                            6.948694       0.178818       2.050909                    0.997491      28.630423      82.962613       0.608511       0.430267      -1.052178       0.018265      -0.041749      -0.037193       0.058821       0.015161      -0.008362       0.028514      -0.019738      -0.009918      -0.035021       0.000232       0.034789              9.183377       9.767262       3.100279      -2.294625      10.810429       0.569693       6.972438           0.000001
          237              C       3.390134       6.490386       2.490342      -0.203638      32.005581 0.46263707E+03  0.11081052E+05                                 8.837837                            7.245930      -0.034739       1.965165                    0.998255      30.182825      88.468935       0.600878       0.425578      -1.055171       0.015216      -0.047931      -0.001143       0.050301       0.015656       0.005520       0.003406       0.021882       0.025536      -0.023364       0.004481       0.018883              9.865100      11.020486      -3.763865       3.218784      10.978662      -0.936590       7.596154          -0.000000
          238              C      14.954734      -0.330589      16.010635      -0.026419      27.009927 0.36152439E+03  0.80814633E+04                                 7.724424                            6.297361       0.357642       2.111535                    0.999758      26.822867      74.139330       0.666105       0.411349      -1.072081      -0.000242       0.016083      -0.020709       0.026221       0.005622      -0.001172      -0.007718      -0.017487      -0.004898      -0.009787      -0.005064       0.014851              8.311564       8.133200      -2.096343      -1.842382      10.022804      -1.341673       6.778688           0.000003
          239              C       3.150096      15.203404       6.561825      -0.203888      31.944572 0.46821684E+03  0.11249056E+05                                 8.831506                            7.286998       0.034395       1.987403                    0.998451      30.218500      88.726967       0.599453       0.425286      -1.055287       0.016533      -0.047786       0.004338       0.050751       0.013784      -0.005667       0.004433       0.025260       0.022082      -0.023683       0.007232       0.016452              9.823171      11.602805      -3.319444      -3.278509      10.420491       0.646863       7.446218          -0.000001
          240              C       0.539265       1.355321       7.192108      -0.212303      33.447398 0.47935195E+03  0.11592137E+05                                 9.109396                            7.383004       0.018196       1.975358                    0.998887      30.642731      90.463058       0.593956       0.426425      -1.053882      -0.027699       0.018871       0.022626       0.040439       0.007291       0.018520      -0.009398      -0.018109       0.058594      -0.029992       0.001658       0.028335             10.067630       9.802113      -3.553394      -0.785454       8.439716       2.234300      11.961060          -0.000001
          241              C       2.221179       8.872180      17.646110      -0.082577      30.777917 0.44154795E+03  0.10496677E+05                                 8.705160                            7.152737      -0.076744       1.948242                    0.999615      29.792263      88.181520       0.592972       0.434508      -1.045368      -0.012462      -0.022479       0.032378       0.041339       0.012599      -0.013125       0.010194      -0.004702       0.013663      -0.024569       0.010479       0.014091              9.524420       9.256101      -2.829022       0.975635       7.777753      -3.166783      11.539406          -0.000001
          242              C       9.757734      -0.015961       2.244025      -0.027687      27.106244 0.35709085E+03  0.79628207E+04                                 7.748811                            6.257853       0.359434       2.112508                    0.999755      26.806326      74.156398       0.667905       0.411248      -1.071467       0.001130       0.015827       0.018139       0.024100      -0.006930       0.000007       0.008099      -0.020163      -0.004626      -0.012166      -0.004214       0.016380              8.410222       7.614186       2.304531      -2.029331      10.480948       1.041852       7.135532           0.000003
          243              C      13.770982       4.970017      13.639829      -0.005774      28.013200 0.37867298E+03  0.86461874E+04                                 8.136661                            6.580890       0.152475       2.042638                    0.999401      27.944552      80.553812       0.625474       0.428880      -1.050800       0.061586      -0.048215      -0.011619       0.079072      -0.015615      -0.013509      -0.010281       0.011865      -0.021562      -0.026797       0.005189       0.021608              8.850183       8.224166      -0.945797      -2.028319      11.383768      -2.180486       6.942615          -0.000000
          244              C       1.862765       0.858657       9.546613      -0.080980      30.644978 0.44014173E+03  0.10446238E+05                                 8.670370                            7.133862      -0.017090       1.968595                    0.999650      29.633943      87.404439       0.595183       0.433599      -1.046784      -0.010468      -0.022481      -0.034157       0.042210       0.011977       0.012320      -0.010917      -0.002516       0.005477      -0.023609       0.011122       0.012487              9.516005       8.809528      -2.845008      -1.458024       7.830219       3.104363      11.908267          -0.000001
          245              C       0.111799       0.549963      14.518241       0.130222      24.753519 0.31062312E+03  0.67460189E+04                                 7.504977                            5.986706       0.138884       2.078352                    0.999481      25.212359      70.753634       0.651807       0.432687      -1.049058      -0.035427       0.040726      -0.002216       0.054024       0.010876       0.014011       0.036160       0.029296       0.022120      -0.043870       0.001102       0.042768              8.207065       8.382439      -1.749564      -2.131228      10.027213      -1.295353       6.211543           0.000001
          246              C      16.131909      -0.474210      15.318773      -0.135650      29.540650 0.40744066E+03  0.94211236E+04                                 8.302337                            6.762893       0.199962       2.052128                    0.999444      28.450793      81.011679       0.629268       0.420951      -1.061740      -0.027021       0.001557      -0.002956       0.027227      -0.006844      -0.005376      -0.003295      -0.028411      -0.036223      -0.017054      -0.004875       0.021929              8.946819       9.007696      -1.951023      -2.149274      10.741736      -1.581726       7.091026           0.000002
          247              C       0.149613       1.979191       8.353060      -0.083621      29.814732 0.42391911E+03  0.99610553E+04                                 8.459730                            6.963911       0.006138       1.976823                    0.999677      29.403866      86.119556       0.607616       0.428997      -1.050227       0.015414      -0.023999      -0.010819       0.030506      -0.005708       0.003122      -0.012956      -0.004978      -0.057898      -0.023984       0.003974       0.020011              9.173775       7.824146      -1.875436       0.010220       6.585978       2.109542      13.111201          -0.000001
          248              C       6.310056      13.784020       5.018718       0.566160      22.462397 0.26217181E+03  0.55049366E+04                                 7.453584                            5.776374      -0.079832       2.024507                    0.999374      22.960392      65.175965       0.611201       0.477261      -1.014821       0.048034      -0.029220      -0.016813       0.058684       0.045100       0.051862       0.041761       0.014204       0.070516      -0.057526      -0.037950       0.095476              8.834325      11.183749      -4.534315      -2.235079       9.248255       0.673999       6.070972          -0.000000
          249              C       2.382301      13.430756       3.397008       0.169764      32.286514 0.38176975E+03  0.87353808E+04                                 9.162108                            6.755700      -0.096005       1.990232                    0.999207      26.320715      75.973704       0.597111       0.448302      -1.039144       0.009690      -0.032171       0.018360       0.038288      -0.000175      -0.008338      -0.008312      -0.003669       0.004685      -0.011709      -0.000550       0.012258             10.859109      11.572064      -4.969566      -2.721955      13.770787      -0.484720       7.234478           0.000000
          250              C      15.668273       6.090910       1.709733       0.556053      23.291657 0.26967950E+03  0.56868170E+04                                 7.555339                            5.810005       0.059653       2.065176                    0.999738      22.995136      64.821280       0.618797       0.469393      -1.021892       0.016075      -0.027457       0.048851       0.058298       0.056128       0.013458       0.044196      -0.038744      -0.121551      -0.063004      -0.031060       0.094065              8.920331       7.443407      -1.782192       1.436538       6.853975      -4.251923      12.463610           0.000001
          251              C       4.767890      12.481435      17.475862      -0.193064      26.555151 0.41545224E+03  0.96998545E+04                                 7.871978                            6.800803      -0.010769       1.996638                    0.998234      29.005666      84.308446       0.628393       0.417475      -1.058831      -0.092989       0.003771       0.005378       0.093220       0.005976       0.007852      -0.002827       0.018908       0.125588      -0.032448      -0.010599       0.043047              8.924852       6.804274      -0.085249      -1.849625       5.987222      -1.177810      13.983060           0.000002
          252              C       4.072436      12.741927      16.155346      -0.092718      25.938168 0.38275540E+03  0.87818513E+04                                 7.839166                            6.626792      -0.211473       1.953618                    0.996515      27.911251      81.225337       0.620476       0.430246      -1.047695       0.076625      -0.036549       0.003558       0.084970      -0.008703      -0.042606       0.018298       0.004854       0.097135      -0.039358      -0.023404       0.062762              8.822287       7.483672       0.264736      -1.504012       6.212645      -1.246210      12.770544           0.000002
          253              C       6.009186      13.094459      14.502665       0.175202      32.591763 0.37794996E+03  0.86265297E+04                                 9.229461                            6.722569      -0.071352       1.999531                    0.999273      26.217281      75.588795       0.598462       0.448402      -1.039054      -0.007367      -0.032613      -0.014419       0.036411      -0.001018      -0.009776       0.006241      -0.000096       0.011767      -0.010449      -0.002852       0.013301             11.121286      10.730441       5.240257      -2.895790      15.133382      -0.111896       7.500035           0.000001
          254              C       3.741972      11.719067       3.636805      -0.087869      28.985973 0.42311084E+03  0.99081955E+04                                 8.342409                            6.962185       0.199855       2.057486                    0.997700      28.609499      82.851944       0.608832       0.429604      -1.052942       0.016717       0.043638      -0.029240       0.055124      -0.015342      -0.006158      -0.032755      -0.020827      -0.017800      -0.037324      -0.002223       0.039547              9.078782      10.589244      -2.709996      -2.092294       9.985800      -0.940073       6.661303          -0.000000
          255              C       4.420985      13.323509       1.851184      -0.090748      25.694242 0.38098126E+03  0.87273770E+04                                 7.783571                            6.609226      -0.179016       1.965266                    0.996404      27.801703      80.733300       0.621866       0.429961      -1.048303      -0.073235      -0.038335      -0.007584       0.083009       0.014014      -0.039357      -0.024981       0.009901       0.084622      -0.034416      -0.028644       0.063059              8.718246       7.627048      -0.139360      -1.570715       6.053920       0.599817      12.473771           0.000001
          256              C       6.563247      14.413181      14.833020       0.165902      31.625273 0.38906764E+03  0.89261264E+04                                 8.946006                            6.788394      -0.157569       1.972935                    0.999372      26.195223      75.202490       0.601074       0.444161      -1.043714       0.043359       0.024530      -0.019158       0.053374       0.000340       0.008496      -0.016273       0.019559      -0.015161      -0.023516       0.005663       0.017853             10.285276       9.207382       3.274858      -2.344587      14.197163       1.364803       7.451282           0.000002
          257              C      10.070113      11.598299      13.868035       0.567703      22.539880 0.26376324E+03  0.55517547E+04                                 7.498890                            5.812850      -0.126571       2.009499                    0.999178      23.058325      65.726906       0.605752       0.480391      -1.012248      -0.042879       0.034309      -0.024682       0.060208       0.055861      -0.047953      -0.033671       0.031025      -0.011602      -0.056256      -0.038446       0.094702              8.903166      10.127903      -4.928730       2.227729       9.864740      -1.217750       6.716854           0.000000
          258              C      11.112472      10.619289      14.299091      -0.039567      36.411781 0.46718656E+03  0.11130337E+05                                 9.611624                            7.232094      -0.037057       1.991955                    0.999203      27.822833      79.289152       0.612377       0.419826      -1.067052       0.024963      -0.026229       0.017149       0.040065      -0.002122      -0.002583       0.006422      -0.000919       0.014704      -0.005940      -0.003677       0.009617             11.707097      13.917421      -6.021972       3.910866      13.071657      -1.498067       8.132214          -0.000000
          259              C      11.262085       1.825884      12.765040      -0.042262      35.985305 0.46304629E+03  0.11009658E+05                                 9.540830                            7.201151      -0.019145       1.997139                    0.999340      27.810798      79.233976       0.613403       0.419963      -1.066725       0.026559      -0.026371      -0.015903       0.040666       0.002010      -0.000120      -0.007121      -0.000694      -0.006087      -0.007813       0.000416       0.007397             11.592529      14.896979      -5.804478      -3.760093      11.996451       0.908652       7.884156          -0.000001
          260              C      14.841291      16.067413      10.903170       0.286454      28.552528 0.35226745E+03  0.78858401E+04                                 8.385287                            6.462337      -0.006715       2.020760                    0.999824      25.120386      71.304295       0.615450       0.444568      -1.043173      -0.004648       0.035283       0.056072       0.066412      -0.018965      -0.016459       0.035464      -0.005604       0.077218      -0.036074      -0.019607       0.055680              9.763626       8.988916      -3.793241      -1.746788       8.511114       3.522549      11.790847          -0.000001
          261              C      16.006958      14.100810       7.293532       0.560518      22.675287 0.26568809E+03  0.55871467E+04                                 7.437287                            5.782118       0.032047       2.057117                    0.999740      22.970720      64.865274       0.617241       0.471882      -1.019565       0.010887      -0.018188      -0.055711       0.059608       0.067134      -0.006707      -0.026498      -0.001677      -0.130150      -0.060151      -0.032795       0.092946              8.692276       6.833012      -1.895884      -1.610599       6.684227       3.571720      12.559590           0.000001
          262              C      13.152800       8.863350      14.927563       0.270781      28.692778 0.36565239E+03  0.82707190E+04                                 8.476350                            6.625749      -0.109897       1.989841                    0.999704      25.402374      72.725159       0.601449       0.450228      -1.038801       0.060004      -0.037255       0.002852       0.070686      -0.042458       0.019797      -0.015274       0.016542      -0.055221      -0.034128      -0.026259       0.060387              9.947590      10.970821      -3.942082       4.086678      10.727472      -1.321392       8.144477           0.000000
          263              C      14.565082       7.431465      16.278686       0.287939      28.822102 0.35360077E+03  0.79297693E+04                                 8.458409                            6.486764       0.023163       2.028017                    0.999714      25.211973      71.823032       0.612047       0.446246      -1.041323      -0.005652       0.039467      -0.051934       0.065473      -0.019355       0.013005      -0.038405      -0.017078       0.075690      -0.037288      -0.020423       0.057711              9.926453       9.228433      -3.583321       1.624411       8.470392      -3.953421      12.080535          -0.000000
          264              C       6.065085      15.326588      15.738961      -0.179456      32.033117 0.44572747E+03  0.10547998E+05                                 8.748599                            7.080558       0.081302       1.998987                    0.999329      29.693532      85.735811       0.613633       0.421790      -1.060451       0.011328       0.031595      -0.001924       0.033620      -0.006809      -0.022558      -0.006310       0.036795       0.001620      -0.026063      -0.007566       0.033629              9.492800       8.171699       2.614743      -2.198327      12.425259       1.146351       7.881442           0.000004
          265              C      12.245257       8.519172      13.945915      -0.225506      34.186729 0.46822025E+03  0.11233500E+05                                 9.134773                            7.203125       0.162920       2.013443                    0.999637      30.648646      89.519162       0.614353       0.415550      -1.062895      -0.035320       0.010655      -0.020887       0.042395       0.005997      -0.008646       0.020469      -0.036182      -0.039479      -0.028438      -0.005283       0.033721             10.508477      12.111325      -3.766806       3.906789      11.326573      -0.644083       8.087535           0.000001
          266              C      16.046416       5.949756      17.417905      -0.074096      29.747634 0.42723696E+03  0.10064052E+05                                 8.490682                            7.020335       0.007476       1.980725                    0.999656      29.340576      86.193642       0.601068       0.432592      -1.047471      -0.014465       0.028824      -0.010186       0.033820      -0.006622      -0.000635       0.013624      -0.005001      -0.052317      -0.023006       0.003301       0.019705              9.259492       8.054486      -1.670994      -0.159693       6.735000      -2.675921      12.988989          -0.000001
          267              C       3.766633      13.133556       0.499698      -0.195206      26.709437 0.41901596E+03  0.98032866E+04                                 7.910266                            6.837868      -0.013277       1.994791                    0.998464      29.055669      84.521764       0.625638       0.418449      -1.058289       0.091607       0.014524      -0.005611       0.092920      -0.000232       0.010697      -0.003994       0.019954       0.131799      -0.032159      -0.013953       0.046111              8.978257       6.831365       0.186297      -2.022721       5.862943       0.324826      14.240464           0.000002
          268              C      13.402703       0.151357      12.254294       0.272532      28.510712 0.36800411E+03  0.83345806E+04                                 8.435124                            6.645727      -0.052924       2.008453                    0.999750      25.384386      72.643776       0.600913       0.450053      -1.039237       0.060712      -0.037681      -0.003244       0.071528      -0.040063      -0.015580       0.013180       0.027913      -0.060825      -0.032678      -0.025178       0.057856              9.818019      11.022529      -3.712389      -4.070529      10.275022       1.141469       8.156507          -0.000000
          269              C       1.726305      14.703585       3.057415       0.165227      31.052210 0.38508064E+03  0.88103802E+04                                 8.820078                            6.743147      -0.139485       1.977982                    0.999479      26.142739      74.905462       0.604586       0.442797      -1.044701      -0.044648       0.019520       0.015215       0.051048      -0.000267       0.010433       0.017551       0.017799       0.000897      -0.023933       0.003802       0.020130             10.021094       9.820411      -3.072639      -2.150005      13.227710      -1.669040       7.015160           0.000001
          270              C       5.806961      11.239752      13.386267      -0.014390      27.975153 0.37441778E+03  0.85097190E+04                                 8.061383                            6.495559       0.236441       2.066252                    0.999782      27.859514      79.658381       0.637734       0.422579      -1.056578       0.058691       0.053076      -0.008799       0.079619       0.017951      -0.016307       0.008390       0.006889      -0.014274      -0.028452       0.005269       0.023183              8.776765       7.759354       1.149809      -2.172697      11.305526       2.014939       7.265414           0.000002
          271              C      15.630459      14.796289       8.561343      -0.053607      35.989818 0.46104331E+03  0.10944416E+05                                 9.479184                            7.156662       0.027311       2.011386                    0.999378      27.806108      79.021367       0.619362       0.416592      -1.069437       0.001656       0.024840       0.035437       0.043308      -0.011730       0.006318      -0.000380      -0.007520       0.004408      -0.014595       0.001496       0.013099             11.271946       8.852195      -2.668418      -1.594882       8.240835       4.425391      16.722809          -0.000001
          272              C      11.244000       9.405046      13.628962      -0.102886      32.311695 0.44204073E+03  0.10489048E+05                                 8.941732                            7.110703       0.014285       1.971850                    0.999752      29.888936      87.775884       0.601781       0.428938      -1.050973       0.020456      -0.010024       0.024177       0.033218       0.017093       0.007983       0.007723       0.008463       0.028643      -0.022430       0.000058       0.022372             10.182326      11.578698      -4.026793       2.786211      11.913772      -0.329810       7.054508           0.000001
          273              C      15.679782       6.623829      16.262386      -0.217941      33.558153 0.48839300E+03  0.11865180E+05                                 9.145176                            7.461965       0.002807       1.970495                    0.998693      30.762057      91.001774       0.589703       0.427532      -1.053280       0.029961      -0.018954       0.021750       0.041593       0.006679      -0.019234       0.002624      -0.005551       0.056419      -0.024285      -0.003734       0.028019             10.158360      10.078017      -3.300179       0.824425       8.420817      -2.769264      11.976245          -0.000001
          274              C      11.419919       0.646711      13.465958      -0.101170      31.571204 0.43709819E+03  0.10348738E+05                                 8.816235                            7.077156      -0.007665       1.967566                    0.999613      29.807225      87.606806       0.602044       0.429704      -1.049886       0.019840      -0.016758      -0.025054       0.036085       0.020418      -0.007778      -0.006942       0.006585       0.021050      -0.024192       0.000503       0.023689              9.963120      11.867635      -3.927930      -2.523711      11.100120       0.099571       6.921607           0.000001
          275              C      12.473787      -0.202977      13.217830      -0.221705      33.980456 0.47259633E+03  0.11370604E+05                                 9.124826                            7.257404       0.128357       2.004598                    0.999390      30.671614      89.860397       0.609129       0.417930      -1.060845      -0.042136       0.007216       0.019777       0.047103       0.006619       0.008251      -0.023706      -0.035871      -0.040700      -0.030422      -0.005751       0.036174             10.419401      12.255561      -3.720333      -3.581863      10.942795       0.344010       8.059848           0.000001
          276              C      14.168854      16.300415       9.740407      -0.245005      33.405513 0.48969728E+03  0.11900772E+05                                 9.043978                            7.421877       0.055419       1.978513                    0.999152      31.181474      92.155681       0.597486       0.421824      -1.057183       0.008302      -0.004703      -0.051629       0.052504      -0.016684      -0.008587      -0.002503       0.007131      -0.073348      -0.027310      -0.002469       0.029780              9.933311       8.852304      -2.691752      -0.908642       7.780763       3.300997      13.166867          -0.000002
          277              C      13.835102       7.581300      17.434205      -0.246181      33.572273 0.49298187E+03  0.11996038E+05                                 9.058458                            7.439421       0.034418       1.974428                    0.999320      31.215803      92.201145       0.597889       0.420997      -1.058107       0.007594      -0.004247       0.050001       0.050752      -0.018872       0.007056       0.002653       0.012603      -0.069718      -0.025792      -0.006045       0.031838              9.914538       8.878102      -2.416771       0.356936       7.779069      -3.565537      13.086444          -0.000002
          278              C       7.770017      -0.459837      15.103245      -0.127560      29.790061 0.40951199E+03  0.94879574E+04                                 8.383278                            6.798724       0.157152       2.041192                    0.999375      28.416180      81.187466       0.624569       0.423272      -1.059507      -0.024554      -0.004607      -0.002544       0.025112       0.000292      -0.003407       0.004900      -0.035473      -0.028440      -0.015292      -0.007920       0.023212              9.108396       8.514741       2.202895      -2.333142      11.241743       1.276706       7.568704           0.000002
          279              C       2.211315      15.698880       2.244025      -0.176688      31.701282 0.44570694E+03  0.10546526E+05                                 8.685179                            7.079729       0.066003       1.994372                    0.999374      29.654994      85.597612       0.613806       0.421711      -1.060588      -0.011303       0.028413       0.002760       0.030703       0.010033      -0.022320       0.004091       0.041855      -0.007975      -0.026928      -0.009229       0.036158              9.359991       8.778279      -2.507297      -2.047702      11.852489      -1.371968       7.449204           0.000003
          280              C      15.313147       6.844615       0.472712      -0.052768      35.498267 0.45645335E+03  0.10813582E+05                                 9.391705                            7.121068      -0.031704       1.992794                    0.999307      27.793933      79.030918       0.620594       0.416606      -1.068914       0.002745       0.027143      -0.030702       0.041072      -0.010660      -0.006892      -0.001823       0.006837       0.003535      -0.013928       0.001335       0.012594             11.137194       9.121967      -2.615836       1.205566       8.474378      -4.876367      15.815237          -0.000001
          281              C      12.020015      10.920845      15.306095      -0.077313      29.850010 0.41830711E+03  0.97793370E+04                                 8.457248                            6.902551      -0.077275       1.952423                    0.999421      29.107242      84.548840       0.613390       0.427125      -1.053220       0.023078      -0.025018       0.000663       0.034043       0.015273      -0.008201       0.016669       0.007427       0.027069      -0.029001       0.009761       0.019239              9.430192      11.349152      -3.650129       3.271221       9.380562      -0.839690       7.560863          -0.000000
          282              C      12.204154       2.154409      11.797882      -0.073007      29.716400 0.41765286E+03  0.97669900E+04                                 8.463420                            6.920357      -0.046200       1.965007                    0.999463      29.045521      84.573590       0.609099       0.430004      -1.050724       0.020939      -0.022598       0.003191       0.030973       0.019548       0.009911      -0.012146      -0.002900       0.024056      -0.029974       0.012897       0.017077              9.441754      12.008210      -3.414017      -3.367259       8.810227       0.589906       7.506827          -0.000001
          283              C       8.235297      15.893505      14.213966       0.121563      25.427413 0.32454732E+03  0.71298546E+04                                 7.675743                            6.143303       0.133742       2.072674                    0.999526      25.574059      72.305862       0.639361       0.436071      -1.046468      -0.029293      -0.040629       0.001037       0.050098      -0.011579       0.017055      -0.037679       0.029067       0.007400      -0.045456       0.000128       0.045328              8.447675       8.033601       1.943325      -2.332798      10.578270       0.997030       6.731153           0.000001
          284              C       4.784331      11.274263      14.282790      -0.088997      29.115295 0.42082326E+03  0.98446278E+04                                 8.380124                            6.948694       0.178818       2.050909                    0.997491      28.630421      82.962608       0.608511       0.430267      -1.052178      -0.018265       0.041749       0.037193       0.058821       0.015161      -0.008362       0.028514      -0.019738      -0.009918      -0.035021       0.000232       0.034789              9.183377       9.767262       3.100280      -2.294625      10.810429       0.569693       6.972438           0.000001
          285              C      13.050866      10.047164      15.621236      -0.203638      32.005584 0.46263712E+03  0.11081054E+05                                 8.837838                            7.245930      -0.034739       1.965165                    0.998255      30.182826      88.468937       0.600878       0.425578      -1.055171      -0.015216       0.047931       0.001143       0.050301       0.015656       0.005520       0.003406       0.021882       0.025536      -0.023364       0.004481       0.018883              9.865101      11.020487      -3.763866       3.218785      10.978663      -0.936590       7.596154          -0.000000
          286              C       1.486266      16.868139       2.100943      -0.026419      27.009931 0.36152445E+03  0.80814651E+04                                 7.724424                            6.297361       0.357642       2.111535                    0.999758      26.822870      74.139341       0.666105       0.411349      -1.072081       0.000242      -0.016083       0.020709       0.026221       0.005622      -0.001172      -0.007718      -0.017487      -0.004898      -0.009787      -0.005064       0.014851              8.311565       8.133201      -2.096343      -1.842382      10.022805      -1.341674       6.778688           0.000003
          287              C      13.290904       1.334146      11.549753      -0.203888      31.944573 0.46821687E+03  0.11249056E+05                                 8.831506                            7.286999       0.034395       1.987403                    0.998451      30.218501      88.726972       0.599453       0.425286      -1.055287      -0.016533       0.047786      -0.004338       0.050751       0.013784      -0.005667       0.004433       0.025260       0.022082      -0.023683       0.007232       0.016452              9.823172      11.602806      -3.319444      -3.278509      10.420491       0.646863       7.446218          -0.000001
          288              C      15.901735      15.182229      10.919470      -0.212303      33.447400 0.47935199E+03  0.11592138E+05                                 9.109396                            7.383004       0.018196       1.975358                    0.998887      30.642732      90.463061       0.593956       0.426425      -1.053882       0.027699      -0.018871      -0.022626       0.040439       0.007291       0.018520      -0.009398      -0.018109       0.058594      -0.029992       0.001658       0.028335             10.067630       9.802113      -3.553394      -0.785454       8.439716       2.234299      11.961061          -0.000001
          289              C      14.219821       7.665370       0.465468      -0.082577      30.777916 0.44154793E+03  0.10496676E+05                                 8.705160                            7.152737      -0.076744       1.948242                    0.999615      29.792263      88.181520       0.592972       0.434508      -1.045368       0.012462       0.022479      -0.032378       0.041339       0.012599      -0.013125       0.010194      -0.004702       0.013663      -0.024569       0.010479       0.014091              9.524420       9.256100      -2.829022       0.975635       7.777753      -3.166783      11.539407          -0.000001
          290              C       6.683266      16.553511      15.867553      -0.027687      27.106246 0.35709089E+03  0.79628216E+04                                 7.748812                            6.257854       0.359434       2.112508                    0.999755      26.806327      74.156402       0.667905       0.411248      -1.071467      -0.001130      -0.015827      -0.018139       0.024100      -0.006930       0.000007       0.008100      -0.020163      -0.004626      -0.012166      -0.004214       0.016380              8.410222       7.614187       2.304532      -2.029331      10.480948       1.041852       7.135532           0.000003
          291              C       2.670018      11.567533       4.471749      -0.005774      28.013203 0.37867303E+03  0.86461888E+04                                 8.136662                            6.580890       0.152475       2.042638                    0.999401      27.944554      80.553820       0.625474       0.428880      -1.050800      -0.061586       0.048215       0.011619       0.079072      -0.015615      -0.013509      -0.010281       0.011865      -0.021562      -0.026797       0.005189       0.021608              8.850184       8.224167      -0.945797      -2.028319      11.383769      -2.180486       6.942615          -0.000000
          292              C      14.578235      15.678893       8.564965      -0.080980      30.644977 0.44014171E+03  0.10446238E+05                                 8.670369                            7.133862      -0.017090       1.968595                    0.999650      29.633942      87.404435       0.595183       0.433599      -1.046784       0.010468       0.022481       0.034157       0.042210       0.011977       0.012320      -0.010917      -0.002516       0.005477      -0.023609       0.011122       0.012487              9.516004       8.809527      -2.845008      -1.458024       7.830219       3.104363      11.908267          -0.000001
          293              C      16.329201      15.987587       3.593337       0.130222      24.753520 0.31062314E+03  0.67460194E+04                                 7.504977                            5.986707       0.138884       2.078352                    0.999481      25.212359      70.753636       0.651807       0.432687      -1.049058       0.035427      -0.040726       0.002216       0.054024       0.010875       0.014011       0.036160       0.029296       0.022120      -0.043870       0.001102       0.042768              8.207065       8.382439      -1.749564      -2.131227      10.027214      -1.295353       6.211543           0.000001
          294              C       0.309091      17.011760       2.792805      -0.135650      29.540652 0.40744069E+03  0.94211247E+04                                 8.302338                            6.762894       0.199962       2.052128                    0.999444      28.450794      81.011687       0.629268       0.420951      -1.061740       0.027021      -0.001557       0.002956       0.027227      -0.006844      -0.005376      -0.003295      -0.028411      -0.036223      -0.017054      -0.004875       0.021929              8.946820       9.007697      -1.951023      -2.149274      10.741737      -1.581726       7.091026           0.000002
          295              C      16.291387      14.558359       9.758518      -0.083622      29.814735 0.42391915E+03  0.99610567E+04                                 8.459730                            6.963911       0.006138       1.976823                    0.999677      29.403868      86.119563       0.607616       0.428997      -1.050227      -0.015414       0.023999       0.010819       0.030506      -0.005708       0.003122      -0.012956      -0.004978      -0.057898      -0.023984       0.003974       0.020011              9.173776       7.824147      -1.875436       0.010220       6.585979       2.109542      13.111203          -0.000001
          296              C      10.130944       2.753530      13.092860       0.566160      22.462399 0.26217183E+03  0.55049371E+04                                 7.453584                            5.776374      -0.079832       2.024507                    0.999374      22.960392      65.175963       0.611201       0.477261      -1.014821      -0.048034       0.029220       0.016813       0.058684       0.045100       0.051862       0.041761       0.014204       0.070516      -0.057526      -0.037950       0.095476              8.834325      11.183749      -4.534315      -2.235079       9.248255       0.673999       6.070972          -0.000000
          297              C       5.838199       4.390531      12.452797       0.169764      32.286518 0.38176975E+03  0.87353810E+04                                 9.162109                            6.755700      -0.096006       1.990232                    0.999207      26.320715      75.973704       0.597111       0.448302      -1.039144      -0.009690      -0.032171       0.018360       0.038288       0.000175       0.008338      -0.008312      -0.003669       0.004685      -0.011709      -0.000550       0.012258             10.859111      11.572065       4.969568       2.721955      13.770790      -0.484721       7.234478           0.000000
          298              C       8.993227      14.359685      10.765522       0.556053      23.291657 0.26967950E+03  0.56868170E+04                                 7.555339                            5.810005       0.059653       2.065176                    0.999738      22.995136      64.821279       0.618797       0.469393      -1.021892      -0.016075      -0.027457       0.048851       0.058298      -0.056128      -0.013458       0.044196      -0.038744      -0.121551      -0.063004      -0.031060       0.094065              8.920330       7.443407       1.782192      -1.436537       6.853975      -4.251923      12.463609           0.000001
          299              C       3.452610       4.212660       8.420073      -0.193064      26.555152 0.41545225E+03  0.96998547E+04                                 7.871978                            6.800803      -0.010769       1.996638                    0.998234      29.005666      84.308446       0.628393       0.417475      -1.058831       0.092989       0.003771       0.005378       0.093220      -0.005976      -0.007852      -0.002827       0.018908       0.125588      -0.032448      -0.010599       0.043047              8.924852       6.804274       0.085249       1.849625       5.987222      -1.177810      13.983060           0.000002
          300              C       4.148064       4.473152       7.099557      -0.092718      25.938169 0.38275539E+03  0.87818508E+04                                 7.839167                            6.626792      -0.211473       1.953618                    0.996515      27.911250      81.225332       0.620476       0.430246      -1.047695      -0.076625      -0.036549       0.003558       0.084970       0.008703       0.042606       0.018298       0.004854       0.097135      -0.039358      -0.023404       0.062762              8.822288       7.483673      -0.264737       1.504013       6.212645      -1.246211      12.770545           0.000002
          301              C       2.211315       4.825684       5.446876       0.175202      32.591763 0.37794994E+03  0.86265291E+04                                 9.229461                            6.722569      -0.071352       1.999531                    0.999273      26.217281      75.588796       0.598462       0.448402      -1.039054       0.007367      -0.032613      -0.014420       0.036411       0.001018       0.009776       0.006241      -0.000096       0.011767      -0.010449      -0.002852       0.013301             11.121287      10.730445      -5.240259       2.895793      15.133378      -0.111901       7.500037           0.000001
          302              C       4.478528       2.678842      12.692594      -0.087869      28.985987 0.42311113E+03  0.99082034E+04                                 8.342411                            6.962187       0.199855       2.057486                    0.997700      28.609498      82.851938       0.608832       0.429604      -1.052942      -0.016717       0.043638      -0.029240       0.055124       0.015342       0.006157      -0.032755      -0.020827      -0.017800      -0.037324      -0.002223       0.039547              9.078785      10.589250       2.709997       2.092295       9.985802      -0.940073       6.661304          -0.000000
          303              C       3.799515       4.283284      10.906973      -0.090748      25.694240 0.38098121E+03  0.87273755E+04                                 7.783571                            6.609226      -0.179016       1.965266                    0.996404      27.801701      80.733292       0.621866       0.429961      -1.048303       0.073235      -0.038335      -0.007584       0.083009      -0.014014       0.039357      -0.024981       0.009901       0.084622      -0.034416      -0.028644       0.063059              8.718246       7.627048       0.139360       1.570715       6.053919       0.599817      12.473770           0.000001
          304              C       1.657253       6.144406       5.777231       0.165902      31.625276 0.38906774E+03  0.89261293E+04                                 8.946007                            6.788395      -0.157569       1.972934                    0.999372      26.195224      75.202491       0.601074       0.444161      -1.043714      -0.043359       0.024530      -0.019158       0.053374      -0.000340      -0.008496      -0.016273       0.019559      -0.015161      -0.023516       0.005663       0.017853             10.285276       9.207386      -3.274860       2.344588      14.197160       1.364801       7.451282           0.000002
          305              C      14.591387       3.329524       4.812246       0.567703      22.539880 0.26376323E+03  0.55517544E+04                                 7.498890                            5.812850      -0.126571       2.009499                    0.999178      23.058325      65.726908       0.605752       0.480391      -1.012248       0.042879       0.034309      -0.024682       0.060208      -0.055861       0.047953      -0.033671       0.031025      -0.011602      -0.056256      -0.038446       0.094702              8.903166      10.127904       4.928731      -2.227729       9.864741      -1.217750       6.716854           0.000000
          306              C      13.549028       2.350514       5.243302      -0.039567      36.411781 0.46718656E+03  0.11130337E+05                                 9.611625                            7.232095      -0.037057       1.991955                    0.999203      27.822833      79.289155       0.612377       0.419826      -1.067052      -0.024963      -0.026229       0.017150       0.040065       0.002122       0.002583       0.006422      -0.000919       0.014704      -0.005940      -0.003677       0.009617             11.707098      13.917422       6.021972      -3.910867      13.071657      -1.498067       8.132214          -0.000001
          307              C      13.399415      10.866109       3.709251      -0.042262      35.985303 0.46304626E+03  0.11009657E+05                                 9.540831                            7.201151      -0.019145       1.997139                    0.999340      27.810797      79.233975       0.613403       0.419963      -1.066725      -0.026559      -0.026371      -0.015903       0.040666      -0.002010       0.000120      -0.007121      -0.000694      -0.006087      -0.007813       0.000416       0.007397             11.592529      14.896979       5.804478       3.760093      11.996451       0.908653       7.884156          -0.000001
          308              C       9.820209       7.798638       1.847381       0.286454      28.552528 0.35226745E+03  0.78858401E+04                                 8.385287                            6.462337      -0.006715       2.020760                    0.999824      25.120386      71.304295       0.615450       0.444568      -1.043173       0.004648       0.035283       0.056072       0.066412       0.018965       0.016459       0.035464      -0.005604       0.077218      -0.036074      -0.019607       0.055680              9.763626       8.988916       3.793241       1.746788       8.511114       3.522549      11.790847          -0.000001
          309              C       8.654542       5.060585      16.349321       0.560518      22.675288 0.26568809E+03  0.55871469E+04                                 7.437288                            5.782118       0.032047       2.057117                    0.999740      22.970720      64.865274       0.617241       0.471882      -1.019565      -0.010887      -0.018188      -0.055711       0.059608      -0.067134       0.006707      -0.026498      -0.001677      -0.130150      -0.060151      -0.032795       0.092946              8.692277       6.833012       1.895884       1.610599       6.684227       3.571720      12.559590           0.000001
          310              C      11.508700       0.594575       5.871774       0.270781      28.692777 0.36565236E+03  0.82707183E+04                                 8.476350                            6.625749      -0.109897       1.989841                    0.999704      25.402373      72.725157       0.601449       0.450228      -1.038801      -0.060003      -0.037255       0.002852       0.070686       0.042458      -0.019797      -0.015274       0.016542      -0.055221      -0.034128      -0.026259       0.060387              9.947590      10.970821       3.942082      -4.086679      10.727472      -1.321392       8.144477           0.000000
          311              C      10.096418      16.471690       7.222897       0.287939      28.822102 0.35360077E+03  0.79297692E+04                                 8.458409                            6.486764       0.023163       2.028017                    0.999714      25.211973      71.823032       0.612047       0.446246      -1.041323       0.005652       0.039467      -0.051934       0.065473       0.019355      -0.013005      -0.038405      -0.017078       0.075690      -0.037288      -0.020423       0.057711              9.926453       9.228433       3.583321      -1.624411       8.470392      -3.953421      12.080535          -0.000001
          312              C       2.155415       7.057813       6.683172      -0.179456      32.033113 0.44572745E+03  0.10547997E+05                                 8.748597                            7.080557       0.081302       1.998987                    0.999329      29.693531      85.735804       0.613633       0.421790      -1.060452      -0.011328       0.031595      -0.001924       0.033620       0.006809       0.022558      -0.006310       0.036795       0.001620      -0.026063      -0.007566       0.033629              9.492798       8.171698      -2.614743       2.198327      12.425257       1.146351       7.881441           0.000004
          313              C      12.416243       0.250397       4.890126      -0.225506      34.186728 0.46822023E+03  0.11233500E+05                                 9.134773                            7.203125       0.162920       2.013443                    0.999637      30.648645      89.519159       0.614353       0.415550      -1.062895       0.035320       0.010655      -0.020887       0.042395      -0.005997       0.008646       0.020469      -0.036182      -0.039479      -0.028438      -0.005283       0.033721             10.508477      12.111325       3.766806      -3.906788      11.326573      -0.644083       8.087534           0.000001
          314              C       8.615084      14.989981       8.362116      -0.074096      29.747634 0.42723696E+03  0.10064052E+05                                 8.490682                            7.020336       0.007476       1.980725                    0.999656      29.340576      86.193644       0.601068       0.432592      -1.047471       0.014465       0.028824      -0.010186       0.033820       0.006622       0.000635       0.013624      -0.005001      -0.052317      -0.023006       0.003301       0.019705              9.259492       8.054486       1.670994       0.159693       6.735000      -2.675921      12.988989          -0.000001
          315              C       4.453867       4.093331       9.555487      -0.195206      26.709439 0.41901600E+03  0.98032876E+04                                 7.910266                            6.837868      -0.013277       1.994791                    0.998464      29.055670      84.521764       0.625638       0.418449      -1.058289      -0.091607       0.014524      -0.005611       0.092920       0.000232      -0.010697      -0.003994       0.019954       0.131799      -0.032159      -0.013953       0.046111              8.978257       6.831365      -0.186297       2.022721       5.862943       0.324826      14.240464           0.000002
          316              C      11.258797       9.191582       3.198505       0.272532      28.510714 0.36800414E+03  0.83345813E+04                                 8.435124                            6.645727      -0.052924       2.008453                    0.999750      25.384387      72.643778       0.600913       0.450053      -1.039237      -0.060712      -0.037681      -0.003244       0.071528       0.040063       0.015580       0.013180       0.027913      -0.060825      -0.032678      -0.025178       0.057856              9.818019      11.022529       3.712389       4.070529      10.275022       1.141469       8.156507          -0.000000
          317              C       6.494195       5.663360      12.113204       0.165228      31.052212 0.38508057E+03  0.88103783E+04                                 8.820078                            6.743146      -0.139485       1.977982                    0.999479      26.142740      74.905464       0.604586       0.442797      -1.044701       0.044648       0.019520       0.015215       0.051048       0.000267      -0.010433       0.017551       0.017799       0.000897      -0.023933       0.003802       0.020130             10.021094       9.820409       3.072640       2.150003      13.227714      -1.669042       7.015159           0.000001
          318              C       2.413539       2.970977       4.330478      -0.014390      27.975144 0.37441768E+03  0.85097159E+04                                 8.061381                            6.495557       0.236441       2.066252                    0.999782      27.859511      79.658368       0.637734       0.422579      -1.056578      -0.058691       0.053076      -0.008799       0.079619      -0.017951       0.016307       0.008390       0.006889      -0.014275      -0.028452       0.005269       0.023183              8.776762       7.759351      -1.149808       2.172697      11.305523       2.014939       7.265412           0.000001
          319              C       9.031041       5.756064      17.617132      -0.053607      35.989817 0.46104328E+03  0.10944415E+05                                 9.479184                            7.156662       0.027311       2.011386                    0.999378      27.806107      79.021363       0.619362       0.416592      -1.069437      -0.001656       0.024840       0.035437       0.043308       0.011730      -0.006318      -0.000380      -0.007520       0.004408      -0.014595       0.001496       0.013099             11.271946       8.852194       2.668418       1.594882       8.240835       4.425391      16.722808          -0.000001
          320              C      13.417500       1.136271       4.573173      -0.102886      32.311693 0.44204069E+03  0.10489048E+05                                 8.941731                            7.110703       0.014285       1.971850                    0.999752      29.888935      87.775881       0.601781       0.428938      -1.050973      -0.020456      -0.010024       0.024177       0.033218      -0.017093      -0.007983       0.007723       0.008463       0.028643      -0.022430       0.000058       0.022372             10.182326      11.578698       4.026793      -2.786212      11.913771      -0.329810       7.054508           0.000001
          321              C       8.981718      15.664054       7.206597      -0.217941      33.558154 0.48839299E+03  0.11865180E+05                                 9.145176                            7.461965       0.002807       1.970495                    0.998693      30.762058      91.001777       0.589703       0.427532      -1.053280      -0.029961      -0.018954       0.021750       0.041593      -0.006679       0.019234       0.002624      -0.005551       0.056419      -0.024285      -0.003734       0.028019             10.158360      10.078017       3.300179      -0.824425       8.420817      -2.769264      11.976245          -0.000001
          322              C      13.241581       9.686936       4.410169      -0.101170      31.571207 0.43709822E+03  0.10348739E+05                                 8.816235                            7.077156      -0.007666       1.967566                    0.999613      29.807227      87.606812       0.602044       0.429704      -1.049886      -0.019840      -0.016758      -0.025054       0.036085      -0.020418       0.007778      -0.006942       0.006585       0.021050      -0.024192       0.000503       0.023689              9.963121      11.867636       3.927931       2.523711      11.100120       0.099571       6.921607           0.000001
          323              C      12.187713       8.837248       4.162041      -0.221705      33.980458 0.47259635E+03  0.11370604E+05                                 9.124826                            7.257405       0.128356       2.004598                    0.999390      30.671615      89.860404       0.609129       0.417930      -1.060845       0.042136       0.007216       0.019777       0.047103      -0.006619      -0.008251      -0.023706      -0.035871      -0.040700      -0.030422      -0.005752       0.036174             10.419402      12.255562       3.720334       3.581863      10.942795       0.344010       8.059849           0.000001
          324              C      10.492646       8.031640       0.684618      -0.245006      33.405516 0.48969733E+03  0.11900773E+05                                 9.043978                            7.421878       0.055419       1.978513                    0.999152      31.181476      92.155690       0.597486       0.421824      -1.057183      -0.008302      -0.004703      -0.051629       0.052504       0.016684       0.008587      -0.002503       0.007131      -0.073348      -0.027310      -0.002469       0.029780              9.933313       8.852305       2.691752       0.908642       7.780764       3.300998      13.166869          -0.000002
          325              C      10.826398      16.621525       8.378416      -0.246181      33.572273 0.49298188E+03  0.11996038E+05                                 9.058458                            7.439421       0.034418       1.974428                    0.999320      31.215803      92.201146       0.597889       0.420997      -1.058107      -0.007594      -0.004248       0.050001       0.050752       0.018872      -0.007056       0.002653       0.012604      -0.069718      -0.025792      -0.006045       0.031838              9.914539       8.878102       2.416771      -0.356936       7.779069      -3.565537      13.086445          -0.000002
          326              C       0.450483       8.580388       6.047456      -0.127560      29.790061 0.40951199E+03  0.94879575E+04                                 8.383278                            6.798724       0.157153       2.041192                    0.999375      28.416180      81.187465       0.624569       0.423272      -1.059507       0.024554      -0.004607      -0.002544       0.025112      -0.000292       0.003407       0.004900      -0.035473      -0.028439      -0.015292      -0.007920       0.023212              9.108396       8.514741      -2.202895       2.333142      11.241742       1.276706       7.568703           0.000002
          327              C       6.009186       6.658655      11.299814      -0.176688      31.701297 0.44570701E+03  0.10546528E+05                                 8.685181                            7.079729       0.066003       1.994372                    0.999374      29.654994      85.597611       0.613806       0.421711      -1.060588       0.011303       0.028413       0.002760       0.030703      -0.010033       0.022320       0.004091       0.041855      -0.007975      -0.026928      -0.009229       0.036158              9.359994       8.778278       2.507300       2.047700      11.852499      -1.371971       7.449205           0.000003
          328              C       9.348353      15.113390       9.528501      -0.052768      35.498268 0.45645335E+03  0.10813582E+05                                 9.391705                            7.121068      -0.031704       1.992794                    0.999307      27.793933      79.030918       0.620594       0.416606      -1.068914      -0.002744       0.027143      -0.030702       0.041072       0.010660       0.006892      -0.001823       0.006837       0.003535      -0.013928       0.001335       0.012594             11.137194       9.121967       2.615836      -1.205566       8.474378      -4.876367      15.815237          -0.000001
          329              C      12.641485       2.652070       6.250306      -0.077313      29.850013 0.41830715E+03  0.97793381E+04                                 8.457249                            6.902551      -0.077275       1.952423                    0.999421      29.107243      84.548846       0.613390       0.427125      -1.053220      -0.023078      -0.025018       0.000663       0.034043      -0.015273       0.008201       0.016669       0.007427       0.027069      -0.029001       0.009761       0.019239              9.430193      11.349154       3.650129      -3.271221       9.380563      -0.839690       7.560863          -0.000000
          330              C      12.457346      11.194634       2.742093      -0.073007      29.716397 0.41765281E+03  0.97669886E+04                                 8.463419                            6.920356      -0.046200       1.965007                    0.999463      29.045519      84.573585       0.609099       0.430004      -1.050724      -0.020939      -0.022598       0.003191       0.030973      -0.019548      -0.009911      -0.012146      -0.002900       0.024056      -0.029974       0.012897       0.017077              9.441754      12.008209       3.414016       3.367259       8.810226       0.589906       7.506826          -0.000001
          331              C      -0.014797       7.624730       5.158177       0.121563      25.427412 0.32454731E+03  0.71298543E+04                                 7.675743                            6.143303       0.133742       2.072673                    0.999526      25.574059      72.305865       0.639361       0.436071      -1.046468       0.029293      -0.040629       0.001036       0.050098       0.011579      -0.017054      -0.037679       0.029067       0.007400      -0.045456       0.000128       0.045328              8.447675       8.033602      -1.943325       2.332799      10.578270       0.997030       6.731154           0.000001
          332              C       3.436169       3.005488       5.227001      -0.088997      29.115296 0.42082324E+03  0.98446271E+04                                 8.380124                            6.948693       0.178818       2.050909                    0.997491      28.630420      82.962602       0.608511       0.430267      -1.052178       0.018265       0.041749       0.037193       0.058821      -0.015161       0.008362       0.028514      -0.019738      -0.009918      -0.035021       0.000232       0.034789              9.183377       9.767262      -3.100280       2.294625      10.810430       0.569693       6.972438           0.000001
          333              C      11.610634       1.778389       6.565447      -0.203638      32.005583 0.46263708E+03  0.11081052E+05                                 8.837838                            7.245930      -0.034739       1.965165                    0.998255      30.182825      88.468934       0.600878       0.425578      -1.055171       0.015216       0.047931       0.001143       0.050301      -0.015656      -0.005520       0.003406       0.021882       0.025536      -0.023364       0.004481       0.018883              9.865101      11.020487       3.763866      -3.218785      10.978663      -0.936590       7.596154          -0.000000
          334              C       6.734234       7.827914      11.156732      -0.026419      27.009923 0.36152422E+03  0.80814587E+04                                 7.724422                            6.297359       0.357642       2.111535                    0.999758      26.822866      74.139325       0.666105       0.411349      -1.072081      -0.000242      -0.016083       0.020709       0.026221      -0.005622       0.001172      -0.007718      -0.017487      -0.004898      -0.009787      -0.005064       0.014851              8.311563       8.133196       2.096342       1.842380      10.022807      -1.341675       6.778686           0.000003
          335              C      11.370596      10.374371       2.493964      -0.203888      31.944575 0.46821689E+03  0.11249057E+05                                 8.831507                            7.286999       0.034395       1.987403                    0.998451      30.218502      88.726975       0.599453       0.425286      -1.055287       0.016533       0.047786      -0.004338       0.050751      -0.013784       0.005667       0.004433       0.025260       0.022082      -0.023683       0.007232       0.016452              9.823172      11.602806       3.319444       3.278509      10.420491       0.646863       7.446218          -0.000001
          336              C       8.759765       6.913454       1.863681      -0.212303      33.447399 0.47935196E+03  0.11592137E+05                                 9.109396                            7.383004       0.018196       1.975358                    0.998887      30.642731      90.463056       0.593956       0.426425      -1.053882      -0.027699      -0.018871      -0.022626       0.040439      -0.007291      -0.018520      -0.009398      -0.018109       0.058595      -0.029992       0.001658       0.028335             10.067629       9.802112       3.553394       0.785453       8.439716       2.234299      11.961060          -0.000001
          337              C      10.441679      15.934145       9.521257      -0.082577      30.777914 0.44154788E+03  0.10496675E+05                                 8.705159                            7.152736      -0.076744       1.948242                    0.999615      29.792261      88.181513       0.592972       0.434508      -1.045368      -0.012462       0.022479      -0.032378       0.041339      -0.012599       0.013125       0.010194      -0.004702       0.013663      -0.024569       0.010479       0.014091              9.524420       9.256100       2.829021      -0.975635       7.777753      -3.166782      11.539406          -0.000001
          338              C       1.537234       8.284736       6.811764      -0.027687      27.106240 0.35709078E+03  0.79628187E+04                                 7.748810                            6.257853       0.359434       2.112508                    0.999755      26.806323      74.156385       0.667905       0.411248      -1.071467       0.001130      -0.015827      -0.018139       0.024100       0.006930      -0.000007       0.008100      -0.020163      -0.004626      -0.012166      -0.004214       0.016380              8.410221       7.614185      -2.304531       2.029330      10.480946       1.041852       7.135530           0.000003
          339              C       5.550482       2.527308      13.527538      -0.005774      28.013195 0.37867285E+03  0.86461836E+04                                 8.136660                            6.580889       0.152476       2.042638                    0.999401      27.944548      80.553794       0.625475       0.428880      -1.050800       0.061586       0.048215       0.011619       0.079072       0.015615       0.013509      -0.010281       0.011865      -0.021562      -0.026797       0.005189       0.021608              8.850182       8.224165       0.945796       2.028318      11.383767      -2.180486       6.942614          -0.000000
          340              C      10.083265       6.638668      17.620754      -0.080980      30.644977 0.44014171E+03  0.10446238E+05                                 8.670370                            7.133862      -0.017090       1.968595                    0.999650      29.633942      87.404438       0.595183       0.433599      -1.046784      -0.010468       0.022481       0.034157       0.042210      -0.011977      -0.012320      -0.010917      -0.002516       0.005477      -0.023609       0.011122       0.012487              9.516005       8.809528       2.845008       1.458024       7.830219       3.104363      11.908267          -0.000001
          341              C       8.332299       6.947362      12.649126       0.130222      24.753511 0.31062301E+03  0.67460159E+04                                 7.504975                            5.986705       0.138885       2.078352                    0.999481      25.212354      70.753615       0.651807       0.432687      -1.049058      -0.035427      -0.040726       0.002216       0.054024      -0.010875      -0.014011       0.036160       0.029296       0.022120      -0.043870       0.001102       0.042768              8.207063       8.382438       1.749564       2.131227      10.027210      -1.295352       6.211542           0.000001
          342              C       7.911409       7.971535      11.848594      -0.135650      29.540648 0.40744064E+03  0.94211229E+04                                 8.302337                            6.762893       0.199963       2.052128                    0.999444      28.450792      81.011672       0.629268       0.420951      -1.061740      -0.027021      -0.001557       0.002956       0.027227       0.006844       0.005376      -0.003295      -0.028411      -0.036223      -0.017054      -0.004875       0.021929              8.946819       9.007696       1.951023       2.149273      10.741735      -1.581725       7.091025           0.000002
          343              C       8.370113       6.289584       0.702729      -0.083621      29.814733 0.42391912E+03  0.99610557E+04                                 8.459730                            6.963911       0.006138       1.976823                    0.999677      29.403866      86.119557       0.607616       0.428997      -1.050227       0.015414       0.023999       0.010819       0.030506       0.005708      -0.003122      -0.012956      -0.004978      -0.057898      -0.023984       0.003974       0.020011              9.173776       7.824146       1.875436      -0.010220       6.585978       2.109542      13.111203          -0.000001
          344              C      14.530556      11.793755       4.037071       0.566160      22.462398 0.26217183E+03  0.55049369E+04                                 7.453583                            5.776374      -0.079832       2.024507                    0.999374      22.960392      65.175962       0.611201       0.477261      -1.014821       0.048034       0.029220       0.016813       0.058684      -0.045100      -0.051862       0.041761       0.014204       0.070516      -0.057526      -0.037950       0.095476              8.834325      11.183748       4.534315       2.235079       9.248255       0.673999       6.070971          -0.000000
          345              N      13.149841      12.362639      12.174059       0.039337      28.467580 0.35570980E+03  0.78084158E+04                                 7.800768                            6.042155       0.121945       2.130939                    0.998695      23.263046      60.850015       0.724970       0.384874      -1.105542      -0.028059       0.027120      -0.032613       0.050856      -0.030252       0.068431       0.055612      -0.006727       0.044827      -0.103491       0.022820       0.080671              9.125821       9.261999      -1.749694       4.673217       7.729575       0.318683      10.385887           0.000001
          346              N      11.761563      12.681642       6.098893       0.044635      27.922158 0.35265416E+03  0.77236490E+04                                 7.691132                            6.012807       0.130121       2.134375                    0.998698      23.184783      60.550058       0.727438       0.384447      -1.105994       0.030088       0.022450       0.032104       0.049396       0.022950       0.064382      -0.063490       0.007035       0.011337      -0.102116       0.020975       0.081142              8.901673       9.648265       1.148880       4.437560       7.333011      -1.126675       9.723744           0.000000
          347              N      15.887925      10.104700      13.071669      -0.235549      38.042835 0.52869945E+03  0.12860205E+05                                 9.524129                            7.510418      -0.273365       1.942374                    0.997091      28.066964      78.184005       0.629385       0.400084      -1.090998      -0.033622      -0.090182      -0.090470       0.132091      -0.034923      -0.020550      -0.052825       0.044045      -0.044756      -0.081524       0.030783       0.050742             10.916401      11.302601      -3.657807       3.230316      14.012966      -0.318806       7.433637           0.000001
          348              N       8.774562      10.726523       5.340561      -0.239258      37.568777 0.52243818E+03  0.12667308E+05                                 9.433810                            7.464272      -0.199906       1.966133                    0.997544      27.993819      77.799319       0.631663       0.399918      -1.091352       0.032564      -0.100662       0.083106       0.134536       0.034902      -0.018602       0.051828       0.059012      -0.014083      -0.082238       0.033045       0.049193             10.683310      12.168404       3.402307       3.038477      12.779003      -0.272389       7.102523           0.000000
          349              N      10.056960      12.939974       4.735634      -0.301159      38.339085 0.56438329E+03  0.13937459E+05                                 9.477362                            7.641964      -0.063049       1.985685                    0.998698      29.230228      81.721888       0.639189       0.388032      -1.100691       0.105261       0.059425       0.031813       0.124994      -0.004323      -0.028379      -0.047387      -0.086438      -0.003466      -0.064389      -0.010573       0.074962             10.753225      12.928754       2.690678       3.600136      11.470014      -0.606475       7.860908          -0.000000
          350              N      14.775362      12.431173      13.641278      -0.298511      38.389325 0.55888866E+03  0.13766516E+05                                 9.502581                            7.613280      -0.071524       1.984665                    0.998586      29.113375      81.261512       0.639378       0.388910      -1.100192      -0.095548       0.072377      -0.039808       0.126303       0.010576      -0.027352       0.046547      -0.079453       0.005608      -0.064481      -0.006347       0.070829             10.842276      12.296025      -3.221326       3.693292      12.167236       0.139668       8.063567           0.000001
          351              N      11.511659       4.093864       3.118270       0.039337      28.467585 0.35570999E+03  0.78084208E+04                                 7.800769                            6.042156       0.121945       2.130939                    0.998695      23.263046      60.850013       0.724970       0.384874      -1.105542       0.028059       0.027120      -0.032613       0.050856       0.030252      -0.068431       0.055612      -0.006727       0.044827      -0.103491       0.022820       0.080671              9.125821       9.262000       1.749692      -4.673217       7.729574       0.318685      10.385888           0.000001
          352              N      12.899937       3.641417      15.154682       0.044635      27.922159 0.35265419E+03  0.77236498E+04                                 7.691132                            6.012808       0.130121       2.134374                    0.998698      23.184784      60.550061       0.727438       0.384447      -1.105994      -0.030088       0.022450       0.032104       0.049396      -0.022950      -0.064382      -0.063490       0.007035       0.011337      -0.102116       0.020975       0.081142              8.901673       9.648265      -1.148879      -4.437560       7.333011      -1.126675       9.723744           0.000000
          353              N       8.773575       1.835925       4.015880      -0.235549      38.042834 0.52869942E+03  0.12860204E+05                                 9.524130                            7.510418      -0.273365       1.942374                    0.997091      28.066963      78.184003       0.629385       0.400084      -1.090998       0.033622      -0.090182      -0.090470       0.132091       0.034923       0.020550      -0.052825       0.044045      -0.044756      -0.081524       0.030782       0.050742             10.916401      11.302600       3.657808      -3.230316      14.012968      -0.318807       7.433636           0.000001
          354              N      15.886938       1.686298      14.396350      -0.239258      37.568784 0.52243824E+03  0.12667310E+05                                 9.433811                            7.464273      -0.199906       1.966133                    0.997544      27.993821      77.799326       0.631663       0.399918      -1.091352      -0.032564      -0.100662       0.083106       0.134536      -0.034902       0.018602       0.051828       0.059012      -0.014083      -0.082238       0.033045       0.049193             10.683312      12.168406      -3.402309      -3.038477      12.779005      -0.272389       7.102523          -0.000000
          355              N      14.604540       3.899749      13.791423      -0.301159      38.339084 0.56438330E+03  0.13937460E+05                                 9.477361                            7.641964      -0.063049       1.985685                    0.998698      29.230228      81.721887       0.639189       0.388032      -1.100691      -0.105261       0.059425       0.031813       0.124994       0.004323       0.028379      -0.047387      -0.086438      -0.003466      -0.064389      -0.010573       0.074962             10.753225      12.928753      -2.690678      -3.600136      11.470013      -0.606474       7.860908          -0.000000
          356              N       9.886138       4.162398       4.585489      -0.298511      38.389317 0.55888846E+03  0.13766510E+05                                 9.502580                            7.613279      -0.071524       1.984665                    0.998586      29.113374      81.261509       0.639378       0.388910      -1.100192       0.095548       0.072377      -0.039808       0.126303      -0.010576       0.027352       0.046547      -0.079453       0.005608      -0.064481      -0.006347       0.070829             10.842274      12.296019       3.221326      -3.693289      12.167238       0.139670       8.063565           0.000001
          357              N       4.929341      12.443686      14.993308       0.039337      28.467585 0.35570999E+03  0.78084208E+04                                 7.800769                            6.042156       0.121945       2.130939                    0.998695      23.263046      60.850014       0.724970       0.384874      -1.105542      -0.028059      -0.027120       0.032613       0.050856       0.030252      -0.068431       0.055612      -0.006727       0.044827      -0.103491       0.022820       0.080671              9.125821       9.262000       1.749692      -4.673217       7.729575       0.318685      10.385889           0.000001
          358              N       3.541063      12.896133       2.956896       0.044635      27.922159 0.35265418E+03  0.77236497E+04                                 7.691132                            6.012808       0.130121       2.134374                    0.998698      23.184784      60.550062       0.727438       0.384447      -1.105994       0.030088      -0.022450      -0.032104       0.049396      -0.022950      -0.064382      -0.063490       0.007035       0.011337      -0.102116       0.020975       0.081142              8.901674       9.648265      -1.148879      -4.437560       7.333011      -1.126675       9.723745           0.000000
          359              N       7.667425      14.701625      14.095698      -0.235549      38.042834 0.52869942E+03  0.12860204E+05                                 9.524129                            7.510418      -0.273365       1.942374                    0.997091      28.066963      78.184001       0.629385       0.400084      -1.090998      -0.033622       0.090182       0.090470       0.132091       0.034923       0.020550      -0.052825       0.044045      -0.044756      -0.081524       0.030783       0.050742             10.916401      11.302600       3.657807      -3.230316      14.012967      -0.318807       7.433636           0.000001
          360              N       0.554062      14.851252       3.715228      -0.239258      37.568782 0.52243821E+03  0.12667309E+05                                 9.433810                            7.464272      -0.199906       1.966133                    0.997544      27.993820      77.799323       0.631663       0.399918      -1.091352       0.032564       0.100662      -0.083106       0.134536      -0.034902       0.018602       0.051828       0.059012      -0.014083      -0.082238       0.033045       0.049193             10.683311      12.168406      -3.402308      -3.038477      12.779005      -0.272389       7.102523          -0.000000
          361              N       1.836460      12.637801       4.320155      -0.301159      38.339084 0.56438329E+03  0.13937459E+05                                 9.477362                            7.641964      -0.063049       1.985685                    0.998698      29.230228      81.721888       0.639189       0.388032      -1.100691       0.105261      -0.059425      -0.031813       0.124993       0.004323       0.028379      -0.047387      -0.086438      -0.003466      -0.064389      -0.010573       0.074962             10.753225      12.928753      -2.690678      -3.600136      11.470013      -0.606474       7.860908          -0.000000
          362              N       6.554862      12.375152      13.526089      -0.298511      38.389319 0.55888848E+03  0.13766510E+05                                 9.502580                            7.613279      -0.071524       1.984665                    0.998586      29.113375      81.261512       0.639378       0.388910      -1.100192      -0.095548      -0.072377       0.039808       0.126303      -0.010576       0.027352       0.046547      -0.079453       0.005608      -0.064481      -0.006347       0.070829             10.842275      12.296020       3.221326      -3.693289      12.167238       0.139670       8.063566           0.000001
          363              N       3.291159       4.174911       5.937519       0.039337      28.467583 0.35570984E+03  0.78084167E+04                                 7.800768                            6.042155       0.121945       2.130939                    0.998695      23.263047      60.850016       0.724970       0.384874      -1.105542       0.028059      -0.027120       0.032613       0.050856      -0.030252       0.068431       0.055612      -0.006727       0.044827      -0.103491       0.022820       0.080671              9.125821       9.262000      -1.749694       4.673217       7.729575       0.318683      10.385888           0.000001
          364              N       4.679437       3.855908      12.012685       0.044635      27.922158 0.35265418E+03  0.77236495E+04                                 7.691132                            6.012807       0.130121       2.134374                    0.998698      23.184784      60.550061       0.727438       0.384447      -1.105994      -0.030088      -0.022450      -0.032104       0.049396       0.022950       0.064382      -0.063490       0.007035       0.011337      -0.102116       0.020975       0.081142              8.901673       9.648266       1.148880       4.437560       7.333010      -1.126674       9.723744           0.000000
          365              N       0.553075       6.432850       5.039909      -0.235549      38.042836 0.52869945E+03  0.12860205E+05                                 9.524130                            7.510418      -0.273365       1.942374                    0.997091      28.066964      78.184005       0.629385       0.400084      -1.090998       0.033622       0.090182       0.090470       0.132091      -0.034923      -0.020550      -0.052825       0.044045      -0.044756      -0.081525       0.030783       0.050742             10.916401      11.302601      -3.657806       3.230316      14.012966      -0.318806       7.433637           0.000001
          366              N       7.666438       5.811027      12.771017      -0.239258      37.568780 0.52243822E+03  0.12667309E+05                                 9.433810                            7.464272      -0.199906       1.966133                    0.997544      27.993820      77.799322       0.631663       0.399918      -1.091352      -0.032564       0.100662      -0.083106       0.134536       0.034902      -0.018602       0.051828       0.059012      -0.014083      -0.082238       0.033045       0.049193             10.683310      12.168405       3.402307       3.038477      12.779003      -0.272389       7.102523          -0.000000
          367              N       6.384040       3.597576      13.375944      -0.301159      38.339086 0.56438331E+03  0.13937460E+05                                 9.477362                            7.641964      -0.063049       1.985685                    0.998698      29.230228      81.721885       0.639189       0.388032      -1.100691      -0.105261      -0.059425      -0.031813       0.124993      -0.004323      -0.028379      -0.047387      -0.086438      -0.003466      -0.064389      -0.010573       0.074962             10.753225      12.928754       2.690678       3.600136      11.470013      -0.606475       7.860908          -0.000000
          368              N       1.665638       4.106377       4.470300      -0.298511      38.389329 0.55888871E+03  0.13766517E+05                                 9.502582                            7.613281      -0.071524       1.984665                    0.998586      29.113376      81.261516       0.639378       0.388910      -1.100192       0.095548      -0.072377       0.039808       0.126303       0.010576      -0.027352       0.046547      -0.079453       0.005608      -0.064481      -0.006347       0.070829             10.842277      12.296026      -3.221326       3.693292      12.167237       0.139668       8.063567           0.000001
          369              O       8.488488       2.913773       7.327401      -0.559571      28.261949 0.46348568E+03  0.10720201E+05                                 7.219648                            6.552728       0.689032       2.268445                    0.998443      27.244511      69.904917       0.762255       0.347407      -1.150088      -0.020630      -0.010964      -0.010318       0.025540       0.021658      -0.035795      -0.012845       0.007387      -0.162880      -0.067596       0.007098       0.060498              7.684923       8.845426       1.957596      -1.631369       6.512879      -2.091027       7.696463           0.000001
          370              O       6.024640      -0.507875      12.102338      -0.244962      35.248473 0.42716332E+03  0.97138050E+04                                 8.755086                            6.462167       0.003649       2.116705                    0.995647      23.681739      60.928690       0.734712       0.366601      -1.130845      -0.070167      -0.043250      -0.109938       0.137406       0.094343      -0.062961      -0.069832       0.040999       0.002475      -0.100774      -0.052303       0.153078             10.898923      10.288026       5.060614      -4.248012      11.091930      -5.600988      11.316812          -0.000000
          371              O       6.717957       2.086926       6.327642      -0.561365      33.707964 0.56637835E+03  0.13752683E+05                                 8.212494                            7.332736       0.601044       2.249437                    0.996144      27.449196      71.809364       0.708547       0.356006      -1.144801       0.028667       0.009300       0.009895       0.031720      -0.044400       0.026421       0.011662      -0.009668       0.121737      -0.071715       0.021486       0.050229              8.857020       8.500099      -0.158249       0.871457       6.483910      -2.220846      11.587053          -0.000000
          372              O       1.216141      13.414172      14.372262      -0.579827      31.307758 0.52980492E+03  0.12680234E+05                                 7.804673                            7.062568       0.617085       2.241219                    0.998132      27.808708      72.760003       0.724860       0.353054      -1.144606      -0.001591      -0.033255      -0.030943       0.045452      -0.014991      -0.041412      -0.036217       0.066754       0.069809      -0.071493       0.005120       0.066374              8.371761       9.305938       2.059290      -2.307642       7.623392      -1.213958       8.185952           0.000001
          373              O       6.287860       8.182666      15.039492      -0.246826      33.627252 0.41186374E+03  0.92747145E+04                                 8.450442                            6.322632       0.160754       2.168110                    0.997156      23.557775      60.183358       0.747284       0.363977      -1.133630      -0.070880      -0.043136       0.115398       0.142132       0.093973       0.066700       0.072338       0.043142       0.004517      -0.101292      -0.055583       0.156875             10.368082      10.014415       4.769328       4.117428      10.276233       5.067970      10.813597          -0.000000
          374              O       1.629303      12.189322      12.630471      -0.569353      29.005572 0.48367361E+03  0.11336952E+05                                 7.414002                            6.764401       0.654432       2.248592                    0.998680      27.772198      72.356642       0.736588       0.354762      -1.141059      -0.009092       0.013898       0.026096       0.030933      -0.004077       0.061348       0.004671      -0.057201      -0.087271      -0.083683       0.040234       0.043449              7.848699       7.564317       3.152009       0.332719       9.904398       0.658147       6.077381          -0.000000
          375              O       8.667695      12.353289       1.791416      -0.564425      27.142838 0.44589685E+03  0.10210914E+05                                 6.971171                            6.410008       0.860528       2.318075                    0.999410      27.222924      69.430669       0.774037       0.345552      -1.151989      -0.020772      -0.012722       0.011629       0.026992       0.001705       0.031150       0.015379       0.001773      -0.223531      -0.084288       0.035355       0.048932              7.278438       7.767927       2.060879       1.383289       7.015165       1.743762       7.052223           0.000000
          376              O       7.151835      11.160534       2.815264      -0.575513      34.886821 0.58764944E+03  0.14422535E+05                                 8.449671                            7.483306       0.410931       2.181124                    0.996158      27.880885      73.683179       0.698366       0.357355      -1.142036       0.027528       0.019321      -0.014535       0.036638      -0.027725      -0.025797      -0.010022       0.009723       0.164732      -0.060821      -0.001920       0.062741              9.194868       7.830321       0.195278      -0.044456       6.360143       1.788657      13.394138          -0.000001
          377              O       1.122427       5.048120      13.147194      -0.563473      32.617770 0.53936328E+03  0.12956020E+05                                 8.037958                            7.134683       0.596927       2.246133                    0.996975      27.423310      71.686519       0.720471       0.353915      -1.144863       0.004060      -0.029454       0.026344       0.039724      -0.016317       0.040334       0.027593       0.063698       0.033439      -0.062545       0.002496       0.060049              8.759234      10.858493       1.755200       2.625211       7.876769       0.828061       7.542440          -0.000000
          378              O       1.759187       3.683446      14.708412      -0.573826      28.785327 0.48297201E+03  0.11309715E+05                                 7.348396                            6.743421       0.687848       2.257200                    0.998879      27.813544      72.290165       0.740810       0.353077      -1.143093      -0.010397       0.017785      -0.017380       0.026954       0.002904      -0.056073       0.001891      -0.089378      -0.022279      -0.082821       0.034324       0.048497              7.702515       7.488644       2.772500      -0.193175       9.717014      -0.770392       5.901889          -0.000002
          379              O      16.173012      11.182548      16.383190      -0.559571      28.261943 0.46348556E+03  0.10720198E+05                                 7.219647                            6.552727       0.689032       2.268445                    0.998443      27.244509      69.904908       0.762255       0.347407      -1.150088       0.020630      -0.010964      -0.010318       0.025540      -0.021658       0.035795      -0.012845       0.007387      -0.162880      -0.067596       0.007098       0.060498              7.684922       8.845424      -1.957596       1.631369       6.512878      -2.091027       7.696462           0.000000
          380              O       2.195860       8.532350       3.046549      -0.244962      35.248476 0.42716335E+03  0.97138059E+04                                 8.755086                            6.462167       0.003649       2.116705                    0.995647      23.681740      60.928693       0.734712       0.366601      -1.130845       0.070167      -0.043250      -0.109938       0.137406      -0.094343       0.062961      -0.069832       0.040999       0.002475      -0.100774      -0.052303       0.153078             10.898923      10.288027      -5.060614       4.248012      11.091930      -5.600989      11.316812          -0.000000
          381              O       1.502543      10.355701      15.383431      -0.561365      33.707963 0.56637833E+03  0.13752682E+05                                 8.212494                            7.332736       0.601044       2.249437                    0.996144      27.449196      71.809362       0.708547       0.356005      -1.144801      -0.028667       0.009300       0.009895       0.031720       0.044400      -0.026421       0.011662      -0.009668       0.121737      -0.071715       0.021486       0.050229              8.857020       8.500098       0.158249      -0.871457       6.483910      -2.220846      11.587052          -0.000000
          382              O       7.004359       5.145397       5.316473      -0.579827      31.307757 0.52980489E+03  0.12680233E+05                                 7.804672                            7.062568       0.617085       2.241219                    0.998132      27.808708      72.760001       0.724860       0.353054      -1.144606       0.001591      -0.033255      -0.030943       0.045452       0.014991       0.041412      -0.036217       0.066754       0.069809      -0.071493       0.005120       0.066374              8.371760       9.305937      -2.059290       2.307642       7.623392      -1.213958       8.185952           0.000001
          383              O       1.932640      -0.086109       5.983703      -0.246826      33.627249 0.41186371E+03  0.92747134E+04                                 8.450441                            6.322632       0.160754       2.168110                    0.997156      23.557774      60.183354       0.747284       0.363977      -1.133630       0.070880      -0.043136       0.115398       0.142132      -0.093973      -0.066700       0.072338       0.043142       0.004517      -0.101292      -0.055583       0.156875             10.368081      10.014414      -4.769328      -4.117428      10.276232       5.067969      10.813596          -0.000000
          384              O       6.591197       3.920547       3.574682      -0.569353      29.005565 0.48367346E+03  0.11336947E+05                                 7.414000                            6.764400       0.654433       2.248592                    0.998680      27.772195      72.356630       0.736588       0.354762      -1.141059       0.009092       0.013898       0.026096       0.030933       0.004077      -0.061348       0.004671      -0.057201      -0.087271      -0.083683       0.040234       0.043449              7.848697       7.564315      -3.152008      -0.332719       9.904396       0.658147       6.077380           0.000000
          385              O      15.993805       3.313064      10.847205      -0.564425      27.142836 0.44589679E+03  0.10210913E+05                                 6.971170                            6.410007       0.860528       2.318075                    0.999410      27.222923      69.430665       0.774037       0.345552      -1.151989       0.020772      -0.012722       0.011629       0.026992      -0.001705      -0.031150       0.015379       0.001773      -0.223531      -0.084288       0.035355       0.048932              7.278438       7.767926      -2.060878      -1.383288       7.015165       1.743762       7.052222           0.000000
          386              O       1.068665       2.120309      11.871053      -0.575513      34.886825 0.58764952E+03  0.14422537E+05                                 8.449671                            7.483306       0.410931       2.181124                    0.996158      27.880887      73.683185       0.698366       0.357355      -1.142036      -0.027528       0.019321      -0.014535       0.036638       0.027725       0.025797      -0.010022       0.009723       0.164732      -0.060821      -0.001920       0.062741              9.194868       7.830322      -0.195278       0.044456       6.360144       1.788657      13.394139          -0.000001
          387              O       7.098073      14.088345       4.091405      -0.563472      32.617769 0.53936326E+03  0.12956020E+05                                 8.037957                            7.134683       0.596927       2.246133                    0.996975      27.423309      71.686517       0.720471       0.353915      -1.144863      -0.004060      -0.029455       0.026344       0.039724       0.016317      -0.040334       0.027593       0.063698       0.033439      -0.062545       0.002496       0.060049              8.759234      10.858493      -1.755200      -2.625211       7.876769       0.828060       7.542440          -0.000000
          388              O       6.461313      12.723671       5.652623      -0.573826      28.785333 0.48297214E+03  0.11309719E+05                                 7.348397                            6.743422       0.687847       2.257200                    0.998879      27.813545      72.290173       0.740809       0.353077      -1.143093       0.010397       0.017785      -0.017380       0.026954      -0.002904       0.056074       0.001891      -0.089378      -0.022279      -0.082821       0.034325       0.048497              7.702517       7.488646      -2.772501       0.193175       9.717016      -0.770392       5.901890          -0.000002
          389              O       0.267988       5.355002       1.728388      -0.559571      28.261946 0.46348563E+03  0.10720199E+05                                 7.219647                            6.552727       0.689032       2.268445                    0.998443      27.244511      69.904914       0.762255       0.347407      -1.150088      -0.020630       0.010964       0.010318       0.025540      -0.021658       0.035795      -0.012845       0.007387      -0.162880      -0.067596       0.007098       0.060498              7.684922       8.845425      -1.957596       1.631369       6.512879      -2.091027       7.696462           0.000001
          390              O      14.245140       8.005200      15.065029      -0.244962      35.248474 0.42716332E+03  0.97138050E+04                                 8.755086                            6.462167       0.003649       2.116705                    0.995647      23.681739      60.928690       0.734712       0.366601      -1.130845      -0.070167       0.043250       0.109938       0.137406      -0.094343       0.062961      -0.069832       0.040999       0.002475      -0.100774      -0.052303       0.153078             10.898923      10.288026      -5.060614       4.248012      11.091930      -5.600989      11.316812          -0.000000
          391              O      14.938457       6.181849       2.728147      -0.561365      33.707966 0.56637840E+03  0.13752684E+05                                 8.212495                            7.332736       0.601044       2.249437                    0.996144      27.449197      71.809367       0.708547       0.356005      -1.144801       0.028667      -0.009300      -0.009895       0.031720       0.044400      -0.026421       0.011662      -0.009668       0.121737      -0.071715       0.021486       0.050229              8.857021       8.500099       0.158249      -0.871457       6.483910      -2.220846      11.587053          -0.000000
          392              O       9.436641      11.392153      12.795105      -0.579827      31.307765 0.52980509E+03  0.12680239E+05                                 7.804674                            7.062569       0.617085       2.241219                    0.998132      27.808708      72.760001       0.724860       0.353054      -1.144606      -0.001591       0.033255       0.030943       0.045452       0.014991       0.041412      -0.036217       0.066754       0.069809      -0.071493       0.005120       0.066374              8.371763       9.305943      -2.059292       2.307643       7.623394      -1.213959       8.185952           0.000001
          393              O      14.508360      16.623659      12.127875      -0.246826      33.627251 0.41186374E+03  0.92747145E+04                                 8.450442                            6.322632       0.160754       2.168110                    0.997156      23.557775      60.183358       0.747284       0.363977      -1.133630      -0.070880       0.043136      -0.115398       0.142132      -0.093973      -0.066700       0.072338       0.043142       0.004517      -0.101292      -0.055582       0.156875             10.368081      10.014415      -4.769328      -4.117428      10.276232       5.067970      10.813597          -0.000000
          394              O       9.849803      12.617003      14.536896      -0.569353      29.005580 0.48367372E+03  0.11336955E+05                                 7.414004                            6.764402       0.654432       2.248592                    0.998680      27.772198      72.356644       0.736588       0.354762      -1.141059      -0.009092      -0.013898      -0.026096       0.030933       0.004077      -0.061348       0.004671      -0.057201      -0.087271      -0.083683       0.040234       0.043449              7.848702       7.564322      -3.152014      -0.332720       9.904402       0.658146       6.077381           0.000000
          395              O       0.447195      13.224486       7.264373      -0.564425      27.142838 0.44589686E+03  0.10210914E+05                                 6.971171                            6.410008       0.860528       2.318075                    0.999410      27.222924      69.430670       0.774037       0.345552      -1.151989      -0.020772       0.012722      -0.011629       0.026992      -0.001705      -0.031150       0.015379       0.001773      -0.223532      -0.084288       0.035355       0.048932              7.278438       7.767927      -2.060878      -1.383289       7.015165       1.743762       7.052223           0.000000
          396              O      15.372335      14.417241       6.240525      -0.575513      34.886823 0.58764948E+03  0.14422536E+05                                 8.449671                            7.483306       0.410931       2.181124                    0.996158      27.880886      73.683182       0.698366       0.357355      -1.142036       0.027528      -0.019321       0.014535       0.036638       0.027725       0.025797      -0.010022       0.009723       0.164732      -0.060821      -0.001920       0.062741              9.194868       7.830321      -0.195278       0.044456       6.360144       1.788657      13.394139          -0.000001
          397              O       9.342927       2.449205      14.020173      -0.563472      32.617767 0.53936322E+03  0.12956019E+05                                 8.037957                            7.134683       0.596927       2.246133                    0.996975      27.423308      71.686514       0.720471       0.353915      -1.144863       0.004060       0.029455      -0.026343       0.039724       0.016317      -0.040334       0.027593       0.063698       0.033439      -0.062545       0.002496       0.060049              8.759234      10.858493      -1.755200      -2.625210       7.876769       0.828060       7.542439          -0.000000
          398              O       9.979687       3.813879      12.458955      -0.573826      28.785320 0.48297187E+03  0.11309711E+05                                 7.348395                            6.743420       0.687848       2.257201                    0.998879      27.813542      72.290155       0.740810       0.353077      -1.143093      -0.010397      -0.017785       0.017380       0.026954      -0.002904       0.056073       0.001891      -0.089378      -0.022279      -0.082821       0.034324       0.048497              7.702514       7.488642      -2.772500       0.193175       9.717012      -0.770392       5.901888          -0.000002
          399              O       7.952512      13.623777      10.784177      -0.559571      28.261947 0.46348564E+03  0.10720200E+05                                 7.219648                            6.552727       0.689032       2.268445                    0.998443      27.244511      69.904915       0.762255       0.347407      -1.150088       0.020630       0.010964       0.010318       0.025540       0.021658      -0.035795      -0.012845       0.007387      -0.162880      -0.067596       0.007098       0.060498              7.684922       8.845425       1.957596      -1.631369       6.512879      -2.091027       7.696463           0.000001
          400              O      10.416360      -0.263575       6.009240      -0.244962      35.248476 0.42716335E+03  0.97138059E+04                                 8.755086                            6.462167       0.003649       2.116705                    0.995647      23.681740      60.928693       0.734712       0.366601      -1.130845       0.070167       0.043250       0.109938       0.137406       0.094343      -0.062961      -0.069832       0.040999       0.002475      -0.100774      -0.052303       0.153078             10.898923      10.288027       5.060614      -4.248012      11.091931      -5.600989      11.316812          -0.000000
          401              O       9.723043      14.450624      11.783936      -0.561365      33.707964 0.56637835E+03  0.13752683E+05                                 8.212495                            7.332736       0.601044       2.249437                    0.996144      27.449196      71.809364       0.708547       0.356006      -1.144801      -0.028667      -0.009300      -0.009895       0.031720      -0.044400       0.026421       0.011662      -0.009668       0.121737      -0.071715       0.021486       0.050229              8.857021       8.500099      -0.158249       0.871457       6.483910      -2.220846      11.587053          -0.000000
          402              O      15.224859       3.123378       3.739316      -0.579827      31.307767 0.52980514E+03  0.12680241E+05                                 7.804674                            7.062569       0.617085       2.241219                    0.998132      27.808709      72.760004       0.724860       0.353054      -1.144606       0.001591       0.033255       0.030943       0.045452      -0.014991      -0.041412      -0.036217       0.066754       0.069809      -0.071493       0.005120       0.066374              8.371763       9.305943       2.059292      -2.307644       7.623394      -1.213960       8.185952           0.000001
          403              O      10.153140       8.354884       3.072086      -0.246826      33.627249 0.41186372E+03  0.92747137E+04                                 8.450442                            6.322632       0.160754       2.168110                    0.997156      23.557774      60.183356       0.747284       0.363977      -1.133630       0.070880       0.043136      -0.115398       0.142132       0.093973       0.066700       0.072338       0.043142       0.004517      -0.101292      -0.055582       0.156875             10.368081      10.014415       4.769328       4.117428      10.276232       5.067969      10.813597          -0.000000
          404              O      14.811697       4.348228       5.481107      -0.569353      29.005584 0.48367380E+03  0.11336957E+05                                 7.414004                            6.764403       0.654432       2.248592                    0.998680      27.772200      72.356652       0.736588       0.354762      -1.141059       0.009092      -0.013898      -0.026096       0.030933      -0.004077       0.061349       0.004671      -0.057201      -0.087271      -0.083683       0.040234       0.043449              7.848702       7.564322       3.152014       0.332720       9.904403       0.658146       6.077382           0.000000
          405              O       7.773305       4.184261      16.320162      -0.564425      27.142833 0.44589674E+03  0.10210911E+05                                 6.971170                            6.410007       0.860529       2.318075                    0.999410      27.222922      69.430661       0.774037       0.345552      -1.151989       0.020772       0.012722      -0.011629       0.026992       0.001705       0.031150       0.015379       0.001773      -0.223532      -0.084288       0.035355       0.048932              7.278437       7.767926       2.060878       1.383288       7.015164       1.743762       7.052222           0.000000
          406              O       9.289165       5.377016      15.296314      -0.575513      34.886823 0.58764950E+03  0.14422536E+05                                 8.449671                            7.483306       0.410931       2.181124                    0.996158      27.880887      73.683183       0.698366       0.357355      -1.142036      -0.027528      -0.019321       0.014535       0.036638      -0.027725      -0.025797      -0.010022       0.009723       0.164732      -0.060821      -0.001920       0.062741              9.194868       7.830321       0.195278      -0.044456       6.360144       1.788657      13.394138          -0.000001
          407              O      15.318573      11.489430       4.964384      -0.563472      32.617770 0.53936328E+03  0.12956021E+05                                 8.037958                            7.134683       0.596927       2.246133                    0.996975      27.423309      71.686519       0.720471       0.353915      -1.144863      -0.004060       0.029455      -0.026344       0.039724      -0.016317       0.040334       0.027593       0.063698       0.033439      -0.062545       0.002496       0.060049              8.759234      10.858494       1.755200       2.625211       7.876770       0.828061       7.542440           0.000000
          408              O      14.681813      12.854104       3.403166      -0.573826      28.785324 0.48297194E+03  0.11309713E+05                                 7.348396                            6.743420       0.687847       2.257200                    0.998879      27.813542      72.290159       0.740810       0.353077      -1.143093       0.010397      -0.017785       0.017380       0.026954       0.002904      -0.056073       0.001891      -0.089378      -0.022279      -0.082821       0.034324       0.048497              7.702515       7.488643       2.772500      -0.193175       9.717013      -0.770392       5.901889          -0.000002

******************************************************
Auxiliary information for the entire system
The total spin magnetic moment of the unit cell is   0.000079
The total net atomic charge of the unit cell is   0.000006
Accuracy of reproducing the electrostatic potential in the unit cell:
  The inner radius (bohr) =    5.0000
  The outer radius (bohr) =   12.0000
  Valid grid points have density less than (e/(bohr^3)) =    0.0001
  The number of valid grid points were=        51916
  The rms potential error without charges in kcal/mol is=      8.03273
  The rms potential error with partial charges in kcal/mol is=      0.73634
  The RRMSE value at monopole order=      0.09167
  The rms potential error with partial charges and cloud penetration in kcal/mol is=      0.75599
  The RRMSE value at monopole order with cloud penetration is=      0.09411
  The rms potential error with partial charges and atomic dipoles in kcal/mol is=      0.35589
  The RRMSE value at dipole order=      0.04431
  The rms potential error with partial charges, atomic dipoles and cloud penetration in kcal/mol is=      0.33636
  The RRMSE value at dipole order with cloud penetration=      0.04187

******************************************************
The electron densities and ab initio electrostatic potential were computed in VASP using the PBE functional and
projector augmented wave method. See the main text of the journal article for a description of computational details.
The atomic charges, dipoles, and quadrupoles were computed with the DDEC6 method as described in
(a) T. A. Manz and N. Gabaldon Limas, RSC Adv. 6 (2016) 47771-47801 DOI: 10.1039/c6ra04656h
(b) N. Gabaldon Limas and T. A. Manz, RSC Adv. 8 (2018) 2678-2707 DOI: 10.1039/c7ra11829e.
For each atom in the material, the electron cloud parameters were fit to the spherically averaged atom-in-material
electron density using radial positions for which this density was between 10^-4 and 10^-2 electrons per cubic bohr.
The polarizabilities, dispersion coefficients, and quantum Drude oscillator (QDO) parameters were fit using the MCLF method.
The magnetic structure of the system was optimized in VASP from the default ferromagnetic initial guess using spin polarization.
The atomic spin moments (ASMs) were computed on this optimized magnetic structure using the DDEC6 partition as inputs
to the method of T. A. Manz and D. S. Sholl, J. Chem. Theory Comput. 7 (2011) 4146-4164 DOI: 10.1021/ct200539n.
The RMSE and RRMSE were computed using a uniform grid with Ewald summation.
