# Supplementary material for: A collection of forcefield precursors for metal–organic frameworks
Source: RSC Adv. 2019 Nov 13;9(63):36492–507. doi: 10.1039/c9ra07327b (PMC9075174; doi:10.1039/c9ra07327b)
Supplement: RA-009-C9RA07327B-s5940 [file RA-009-C9RA07327B-s5940.xyz]

   72
jmolscript: load "" {1 1 1} spacegroup "x,y,z" unitcell [{      9.038000     0.000000     0.000000 }, {     -0.835835     8.999268     0.000000 }, {     -4.101182    -4.499492    13.603169 }]
La     1.841582     4.499635     0.105016     1.928520
La     1.841534     4.499704     6.696568     1.928520
La     2.259401     0.000141    13.498153     1.928526
La     2.259449     0.000072     6.906601     1.928515
H      4.967110    -0.523736     2.043196     0.184672
H      5.431982     7.607999     1.700396     0.168927
H      4.789446     8.561010     0.587657     0.199261
H     -0.448140     0.523779     2.043196     0.184099
H      7.289158     1.391305     1.700396     0.169009
H      7.931710     0.438270     0.587657     0.200397
H      7.132462     1.852099     4.758389     0.184642
H     -0.921440     0.637201     5.101188     0.168919
H     -1.929809     1.188868     6.213928     0.199263
H      5.588633     7.147268     4.758389     0.184102
H      5.440365    -0.637095     5.101188     0.168996
H      6.448718    -1.188738     6.213928     0.200397
H     -0.866127     5.023512    11.559973     0.184671
H     -1.330999    -3.108223    11.902773     0.168927
H     -0.688463    -4.061234    13.015512     0.199262
H      4.549123     3.975997    11.559973     0.184099
H     -3.188175     3.108471    11.902773     0.169009
H     -3.830727     4.061506    13.015512     0.200397
H     -3.031479     2.647677     8.844780     0.184642
H      5.022423     3.862575     8.501981     0.168919
H      6.030792     3.310908     7.389241     0.199263
H     -1.487650    -2.647492     8.844780     0.184103
H     -1.339382     5.136871     8.501981     0.168996
H     -2.347735     5.688514     7.389241     0.200397
C      3.721728     6.842153     0.881213     0.737845
C      4.594002     7.969766     1.342361    -0.609457
C     -0.038576     2.157134     0.881213     0.738455
C      8.127143     1.029530     1.342361    -0.610317
C     -0.317055     2.410966     5.920371     0.737843
C     -1.359159     1.438140     5.459224    -0.609418
C      4.000133     6.588426     5.920371     0.738447
C      5.878079    -1.438026     5.459224    -0.610309
C      0.379255    -2.342377    12.721956     0.737845
C     -0.493019    -3.469990    12.260808    -0.609457
C      4.139559     2.342642    12.721956     0.738455
C     -4.026160     3.470246    12.260808    -0.610318
C      4.418038     2.088810     7.682798     0.737844
C      5.460142     3.061636     8.143945    -0.609419
C      0.100850    -2.088650     7.682798     0.738448
C     -1.777096     5.937802     8.143945    -0.610310
C      1.272825     5.018027     3.400792     0.502410
C      2.410291     3.981312     3.400792     0.501536
C      2.828158    -0.518251    10.202377     0.502411
C      1.690692     0.518464    10.202377     0.501536
O      2.464241     6.960223     0.886110    -0.601387
O      4.253751     5.762506     0.473934    -0.712919
O      0.734948     5.252897     2.294038    -0.582567
O      1.218911     2.039063     0.886110    -0.601616
O      8.467407     3.236772     0.473934    -0.712866
O      2.948184     3.746419     2.294038    -0.582034
O     -0.550912     3.652145     5.915474    -0.601391
O      0.807159     1.981075     6.327650    -0.712910
O      0.989199     5.531897     4.507546    -0.582595
O      4.233990     5.347247     5.915474    -0.601620
O      3.711749    -1.980943     6.327650    -0.712865
O      2.693900     3.467465     4.507546    -0.581991
O      1.636742    -2.460447    12.717059    -0.601388
O     -0.152768    -1.262730    13.129235    -0.712918
O      3.366035    -0.753121    11.309131    -0.582567
O      2.882072     2.460713    12.717059    -0.601617
O     -4.366424     1.263004    13.129235    -0.712866
O      1.152799     0.753357    11.309131    -0.582034
O      4.651895     0.847631     7.687695    -0.601390
O      3.293824     2.518701     7.275519    -0.712910
O      3.111784    -1.032121     9.095623    -0.582594
O     -0.133007    -0.847471     7.687695    -0.601619
O      0.389234     6.480719     7.275519    -0.712865
O      1.407083     1.032311     9.095623    -0.581991

The following XYZ coordinates are in angstroms. Other properties are in atomic units.
The sperically averaged electron density of each atom fit to a function of the form exp(a - br)
eigen_1, eigen_2 and eigen_3 are the three eigenvalues of traceless quadrupole moment tensor
  atom number  atomic symbol              X              Y              Z     net charge C6 coefficient C8 coefficient C10 coefficient fluctuating dipole atomic polarizability isotropic forcefield polarizability              a              b squared Pearson coefficient          <r^3>          <r^4>         wp_QDO          m_QDO          q_QDO       dipole_x       dipole_y       dipole_z         dipole            Qxy            Qxz            Qyz     Q(x^2-y^2)  Q(3z^2 - R^2)        eigen_1        eigen_2        eigen_3 static polarizability      alpha(xx)      alpha(xy)      alpha(xz)      alpha(yy)      alpha(yz)      alpha(zz) atomic spin moment
            1             La       1.841582       4.499635       0.105016       1.928520     182.097004 0.52915909E+04  0.21084264E+06                                22.904055                           21.221054       1.753587       2.137407                    0.998648     102.552338     279.396973       0.481676       0.319138      -1.253510       0.000351       0.000290      -0.007440       0.007454       0.006704      -0.000108       0.000632       0.100724       0.311178      -0.102671      -0.001057       0.103728             24.380895      29.245556       0.332720      -0.000333      22.023821      -0.000400      21.873308           0.000047
            2             La       1.841534       4.499704       6.696568       1.928520     182.094801 0.52915081E+04  0.21083842E+06                                22.903816                           21.220838       1.753615       2.137417                    0.998649     102.552003     279.395029       0.481680       0.319137      -1.253512      -0.000288      -0.000353       0.007443       0.007457      -0.002660       0.000605       0.000001      -0.101467       0.311093      -0.102654      -0.001046       0.103699             24.380641      22.024146      -0.337940      -0.000400      29.244700      -0.000496      21.873075           0.000042
            3             La       2.259401       0.000141      13.498153       1.928526     182.096141 0.52915582E+04  0.21084099E+06                                22.903981                           21.220987       1.753588       2.137409                    0.998648     102.552097     279.396031       0.481677       0.319138      -1.253511      -0.000351      -0.000293       0.007440       0.007454       0.006707      -0.000107       0.000629       0.100722       0.311169      -0.102669      -0.001056       0.103725             24.380815      29.245463       0.332715      -0.000332      22.023750      -0.000400      21.873234           0.000042
            4             La       2.259449       0.000072       6.906601       1.928515     182.095542 0.52915358E+04  0.21083981E+06                                22.903884                           21.220899       1.753611       2.137415                    0.998649     102.552173     279.395748       0.481679       0.319137      -1.253512       0.000289       0.000350      -0.007444       0.007458      -0.002659       0.000602       0.000000      -0.101466       0.311083      -0.102651      -0.001045       0.103696             24.380715      22.024205      -0.337942      -0.000402      29.244797      -0.000491      21.873142           0.000045
            5              H       4.967110      -0.523736       2.043196       0.184672       0.940661 0.69171089E+01  0.64971016E+02                                 1.557199                            1.514091      -0.870004       2.489795                    0.999835       3.044669       8.126702       0.524687       1.242827      -0.719750      -0.010709       0.003943       0.006716       0.013241      -0.001235      -0.003856       0.001788       0.002900       0.000524      -0.003370      -0.001947       0.005318              1.566152       1.456643      -0.141099      -0.222008       1.499211       0.269777       1.742604          -0.000001
            6              H       5.431982       7.607999       1.700396       0.168927       1.074092 0.82860786E+01  0.82020440E+02                                 1.739174                            1.685287      -1.115962       2.357118                    0.998508       3.411244       9.572754       0.481397       1.285375      -0.708525       0.007406      -0.004705       0.003164       0.009327      -0.000593       0.004666      -0.001764       0.001267      -0.012658      -0.006772       0.001242       0.005530              1.751837       2.101543      -0.168163       0.261195       1.565658      -0.091461       1.588311          -0.000001
            7              H       4.789446       8.561010       0.587657       0.199261       0.878126 0.63998659E+01  0.60549526E+02                                 1.635582                            1.570540      -1.217100       2.340666                    0.996003       3.431583      10.029460       0.447927       1.445302      -0.674857       0.001998       0.006626      -0.014706       0.016253      -0.000233       0.000865      -0.001081      -0.002362       0.020000      -0.004590      -0.002276       0.006866              1.662421       1.463068       0.140869      -0.083471       1.758334      -0.430267       1.765860          -0.000001
            8              H      -0.448140       0.523779       2.043196       0.184099       0.940558 0.69140465E+01  0.64914901E+02                                 1.554860                            1.511932      -0.859855       2.493559                    0.999850       3.044420       8.116089       0.526175       1.239834      -0.720408       0.010988      -0.004162       0.007029       0.013692      -0.001292       0.003860      -0.001767       0.002885       0.000559      -0.003336      -0.002000       0.005336              1.563763       1.454562      -0.140769       0.221429       1.496993      -0.269084       1.739734          -0.000001
            9              H       7.289158       1.391305       1.700396       0.169009       1.073577 0.82817478E+01  0.81971478E+02                                 1.739037                            1.685184      -1.116313       2.357081                    0.998456       3.411014       9.573516       0.481239       1.285891      -0.708414      -0.007350       0.004864       0.002991       0.009307      -0.000578      -0.004731       0.001722       0.001409      -0.012255      -0.006708       0.001131       0.005577              1.751690       2.101351      -0.167975      -0.261154       1.565485       0.091400       1.588233          -0.000001
           10              H       7.931710       0.438270       0.587657       0.200397       0.874824 0.63714636E+01  0.60232323E+02                                 1.633718                            1.568866      -1.219512       2.340326                    0.995857       3.426759      10.021386       0.447252       1.448651      -0.674259      -0.001741      -0.006436      -0.014185       0.015673       0.000023      -0.000933       0.001138      -0.002148       0.019810      -0.004461      -0.002363       0.006824              1.660484       1.461543       0.140608       0.083264       1.756253       0.429465       1.763655          -0.000001
           11              H       7.132462       1.852099       4.758389       0.184642       0.940622 0.69166699E+01  0.64965267E+02                                 1.557095                            1.513994      -0.870048       2.489758                    0.999835       3.044597       8.126165       0.524734       1.242747      -0.719768      -0.004928       0.010310      -0.006726       0.013259      -0.001476       0.002130      -0.003668      -0.002387       0.000549      -0.003361      -0.001946       0.005307              1.566047       1.524728      -0.134750       0.289118       1.430932      -0.196084       1.742481          -0.000001
           12              H      -0.921440       0.637201       5.101188       0.168919       1.074136 0.82865604E+01  0.82026740E+02                                 1.739248                            1.685358      -1.115958       2.357113                    0.998508       3.411373       9.573335       0.481375       1.285409      -0.708517       0.005369      -0.006937      -0.003165       0.009326      -0.000700      -0.002187       0.004482      -0.001028      -0.012670      -0.006773       0.001243       0.005530              1.751912       1.601275      -0.214640      -0.115225       2.066088       0.251629       1.588373          -0.000001
           13              H      -1.929809       1.188868       6.213928       0.199263       0.878095 0.63995981E+01  0.60546402E+02                                 1.635553                            1.570516      -1.216966       2.340732                    0.996007       3.431506      10.029209       0.447927       1.445317      -0.674854      -0.006416      -0.002598       0.014706       0.016254      -0.000010      -0.001156       0.000759       0.002403       0.020001      -0.004588      -0.002278       0.006866              1.662389       1.729842       0.165638      -0.420689       1.491510      -0.122892       1.765816          -0.000001
           14              H       5.588633       7.147268       4.758389       0.184102       0.940608 0.69145335E+01  0.64920695E+02                                 1.554922                            1.511990      -0.859928       2.493527                    0.999850       3.044503       8.116419       0.526162       1.239842      -0.720406       0.005167      -0.010558      -0.007022       0.013692      -0.001535      -0.002115       0.003684      -0.002359       0.000572      -0.003337      -0.002002       0.005339              1.563825       1.522619      -0.134467      -0.288429       1.429056       0.195611       1.739801          -0.000001
           15              H       5.440365      -0.637095       5.101188       0.168996       1.073606 0.82820188E+01  0.81974879E+02                                 1.739072                            1.685215      -1.116373       2.357055                    0.998455       3.411076       9.573750       0.481233       1.285896      -0.708413      -0.005526       0.006869      -0.002987       0.009308      -0.000700       0.002149      -0.004555      -0.001178      -0.012264      -0.006711       0.001129       0.005582              1.751727       1.601035      -0.214453       0.115169       2.065878      -0.251598       1.588268          -0.000001
           16              H       6.448718      -1.188738       6.213928       0.200397       0.874918 0.63722425E+01  0.60240806E+02                                 1.633740                            1.568884      -1.219851       2.340165                    0.995850       3.426860      10.021382       0.447288       1.448507      -0.674284       0.006244       0.002325       0.014183       0.015670       0.000220       0.001217      -0.000822       0.002098       0.019814      -0.004459      -0.002365       0.006824              1.660508       1.727855       0.165349       0.419938       1.489979       0.122631       1.763689          -0.000001
           17              H      -0.866127       5.023512      11.559973       0.184671       0.940662 0.69171151E+01  0.64971073E+02                                 1.557198                            1.514090      -0.870002       2.489796                    0.999835       3.044670       8.126698       0.524688       1.242824      -0.719751       0.010709      -0.003943      -0.006715       0.013241      -0.001235      -0.003856       0.001788       0.002900       0.000523      -0.003370      -0.001947       0.005317              1.566152       1.456642      -0.141099      -0.222008       1.499210       0.269777       1.742603          -0.000001
           18              H      -1.330999      -3.108223      11.902773       0.168927       1.074090 0.82860592E+01  0.82020196E+02                                 1.739172                            1.685285      -1.115962       2.357119                    0.998508       3.411238       9.572733       0.481397       1.285375      -0.708525      -0.007406       0.004705      -0.003164       0.009327      -0.000593       0.004667      -0.001764       0.001267      -0.012658      -0.006772       0.001242       0.005530              1.751835       2.101540      -0.168162       0.261194       1.565657      -0.091461       1.588309          -0.000001
           19              H      -0.688463      -4.061234      13.015512       0.199262       0.878124 0.63998493E+01  0.60549343E+02                                 1.635581                            1.570539      -1.217101       2.340666                    0.996003       3.431580      10.029456       0.447927       1.445304      -0.674856      -0.001998      -0.006626       0.014706       0.016253      -0.000233       0.000866      -0.001081      -0.002362       0.019999      -0.004590      -0.002276       0.006866              1.662420       1.463067       0.140869      -0.083471       1.758332      -0.430266       1.765859          -0.000001
           20              H       4.549123       3.975997      11.559973       0.184099       0.940559 0.69140621E+01  0.64915077E+02                                 1.554861                            1.511933      -0.859857       2.493558                    0.999850       3.044423       8.116096       0.526175       1.239833      -0.720408      -0.010988       0.004162      -0.007029       0.013692      -0.001292       0.003860      -0.001767       0.002885       0.000558      -0.003336      -0.002000       0.005336              1.563764       1.454563      -0.140769       0.221429       1.496993      -0.269084       1.739735          -0.000001
           21              H      -3.188175       3.108471      11.902773       0.169009       1.073570 0.82816860E+01  0.81970745E+02                                 1.739034                            1.685181      -1.116307       2.357084                    0.998456       3.411001       9.573484       0.481238       1.285896      -0.708413       0.007350      -0.004864      -0.002991       0.009307      -0.000578      -0.004731       0.001722       0.001410      -0.012255      -0.006708       0.001131       0.005577              1.751686       2.101346      -0.167974      -0.261153       1.565482       0.091400       1.588230          -0.000001
           22              H      -3.830727       4.061506      13.015512       0.200397       0.874823 0.63714552E+01  0.60232233E+02                                 1.633718                            1.568866      -1.219512       2.340326                    0.995857       3.426758      10.021387       0.447251       1.448652      -0.674259       0.001741       0.006435       0.014184       0.015673       0.000023      -0.000933       0.001138      -0.002148       0.019809      -0.004461      -0.002362       0.006823              1.660484       1.461543       0.140608       0.083264       1.756253       0.429465       1.763655          -0.000001
           23              H      -3.031479       2.647677       8.844780       0.184642       0.940624 0.69166856E+01  0.64965454E+02                                 1.557097                            1.513996      -0.870050       2.489757                    0.999835       3.044601       8.126179       0.524734       1.242747      -0.719768       0.004927      -0.010309       0.006726       0.013259      -0.001476       0.002130      -0.003668      -0.002387       0.000550      -0.003361      -0.001946       0.005307              1.566049       1.524730      -0.134750       0.289119       1.430933      -0.196085       1.742483          -0.000001
           24              H       5.022423       3.862575       8.501981       0.168919       1.074140 0.82866082E+01  0.82027343E+02                                 1.739254                            1.685363      -1.115964       2.357110                    0.998508       3.411383       9.573375       0.481374       1.285409      -0.708517      -0.005369       0.006937       0.003165       0.009325      -0.000700      -0.002187       0.004482      -0.001028      -0.012670      -0.006773       0.001243       0.005530              1.751918       1.601280      -0.214641      -0.115226       2.066095       0.251630       1.588378          -0.000001
           25              H       6.030792       3.310908       7.389241       0.199263       0.878094 0.63995857E+01  0.60546262E+02                                 1.635552                            1.570515      -1.216965       2.340733                    0.996007       3.431504      10.029205       0.447927       1.445318      -0.674854       0.006416       0.002598      -0.014706       0.016254      -0.000010      -0.001156       0.000759       0.002403       0.020002      -0.004588      -0.002278       0.006866              1.662389       1.729842       0.165638      -0.420689       1.491509      -0.122892       1.765815          -0.000001
           26              H      -1.487650      -2.647492       8.844780       0.184103       0.940602 0.69144785E+01  0.64920029E+02                                 1.554913                            1.511982      -0.859920       2.493532                    0.999850       3.044491       8.116369       0.526165       1.239839      -0.720406      -0.005167       0.010558       0.007022       0.013693      -0.001535      -0.002115       0.003685      -0.002359       0.000572      -0.003337      -0.002002       0.005339              1.563817       1.522611      -0.134466      -0.288426       1.429049       0.195609       1.739791          -0.000001
           27              H      -1.339382       5.136871       8.501981       0.168996       1.073609 0.82820487E+01  0.81975254E+02                                 1.739076                            1.685218      -1.116376       2.357053                    0.998455       3.411082       9.573773       0.481233       1.285896      -0.708413       0.005526      -0.006869       0.002987       0.009308      -0.000700       0.002149      -0.004554      -0.001178      -0.012264      -0.006711       0.001129       0.005582              1.751730       1.601037      -0.214453       0.115169       2.065882      -0.251599       1.588271          -0.000001
           28              H      -2.347735       5.688514       7.389241       0.200397       0.874916 0.63722290E+01  0.60240656E+02                                 1.633740                            1.568883      -1.219853       2.340165                    0.995850       3.426858      10.021379       0.447287       1.448508      -0.674284      -0.006244      -0.002325      -0.014183       0.015670       0.000220       0.001217      -0.000821       0.002098       0.019814      -0.004459      -0.002365       0.006824              1.660507       1.727855       0.165349       0.419938       1.489978       0.122631       1.763688          -0.000001
           29              C       3.721728       6.842153       0.881213       0.737845      19.543858 0.22335117E+03  0.45019040E+04                                 6.776742                            5.373464       0.017231       2.081602                    0.999180      20.792686      57.672299       0.626825       0.484788      -1.011695       0.007750      -0.012668      -0.004998       0.015669      -0.000432      -0.020090      -0.047664      -0.031568       0.264438      -0.064595      -0.042687       0.107282              7.487676       9.109783       0.704791       0.059915       8.859693       1.732228       4.493552          -0.000001
           30              C       4.594002       7.969766       1.342361      -0.609457      30.155803 0.49697101E+03  0.12031432E+05                                 8.066494                            7.080280       0.223365       2.027898                    0.997443      32.897695      94.690227       0.668835       0.378269      -1.094572      -0.015518      -0.012699      -0.010634       0.022697      -0.002698      -0.002070       0.003009       0.010053       0.003553      -0.007061       0.000440       0.006620              8.554962       8.540214       1.993760       0.492018       9.859613       0.665805       7.265061          -0.000011
           31              C      -0.038576       2.157134       0.881213       0.738455      19.544129 0.22335037E+03  0.45023041E+04                                 6.779422                            5.375353       0.016155       2.081236                    0.999169      20.794920      57.698756       0.626324       0.485131      -1.011421      -0.007051       0.012812      -0.004600       0.015330      -0.000403       0.020253       0.047266      -0.031183       0.264036      -0.064385      -0.042560       0.106946              7.490723       9.114102       0.704913      -0.059833       8.862787      -1.732930       4.495279          -0.000001
           32              C       8.127143       1.029530       1.342361      -0.610317      30.167934 0.49725202E+03  0.12039191E+05                                 8.066874                            7.080885       0.226563       2.028682                    0.997478      32.901641      94.686187       0.669045       0.378120      -1.094748       0.015351       0.012548      -0.009109       0.021820      -0.003113       0.002090      -0.003927       0.011214       0.004166      -0.008296       0.000870       0.007426              8.555380       8.541967       1.995428      -0.493335       9.860080      -0.666046       7.264094          -0.000011
           33              C      -0.317055       2.410966       5.920371       0.737843      19.543382 0.22334397E+03  0.45017309E+04                                 6.776692                            5.373417       0.017151       2.081589                    0.999182      20.792429      57.671756       0.626820       0.484795      -1.011689       0.013353      -0.006542       0.005003       0.015689       0.002499      -0.045595      -0.024436       0.031165       0.264434      -0.064587      -0.042697       0.107284              7.487624       8.731903       0.669704       1.719255       9.237435       0.219854       4.493533          -0.000001
           34              C      -1.359159       1.438140       5.459224      -0.609418      30.155775 0.49697115E+03  0.12031471E+05                                 8.066633                            7.080405       0.223351       2.027891                    0.997442      32.897591      94.690938       0.668809       0.378282      -1.094560       0.011200       0.016630       0.010605       0.022682      -0.003586       0.003204      -0.001776      -0.008919       0.003553      -0.007087       0.000453       0.006634              8.555114       9.481307       2.081221       0.617462       8.918910       0.551580       7.265125          -0.000011
           35              C       4.000133       6.588426       5.920371       0.738447      19.544447 0.22335518E+03  0.45024255E+04                                 6.779492                            5.375407       0.016121       2.081222                    0.999169      20.795122      57.699481       0.626322       0.485130      -1.011422      -0.013410       0.005830       0.004616       0.015334       0.002484       0.045203       0.024514       0.030787       0.264037      -0.064369      -0.042578       0.106947              7.490805       8.735250       0.669734      -1.719977       9.241860      -0.219846       4.495306          -0.000001
           36              C       5.878079      -1.438026       5.459224      -0.610309      30.167244 0.49723533E+03  0.12038703E+05                                 8.066798                            7.080803       0.226676       2.028723                    0.997478      32.901323      94.685373       0.669043       0.378124      -1.094744      -0.011090      -0.016420       0.009092       0.021801      -0.004093      -0.004085       0.001712      -0.009925       0.004160      -0.008304       0.000877       0.007427              8.555307       9.481217       2.082634      -0.617537       8.920666      -0.552776       7.264038          -0.000011
           37              C       0.379255      -2.342377      12.721956       0.737845      19.543870 0.22335134E+03  0.45019081E+04                                 6.776744                            5.373465       0.017231       2.081602                    0.999180      20.792693      57.672316       0.626825       0.484788      -1.011695      -0.007750       0.012668       0.004998       0.015669      -0.000433      -0.020090      -0.047663      -0.031568       0.264437      -0.064595      -0.042686       0.107282              7.487678       9.109785       0.704790       0.059914       8.859695       1.732228       4.493553          -0.000001
           38              C      -0.493019      -3.469990      12.260808      -0.609457      30.155752 0.49696998E+03  0.12031404E+05                                 8.066496                            7.080281       0.223366       2.027898                    0.997443      32.897653      94.690152       0.668833       0.378270      -1.094572       0.015518       0.012699       0.010635       0.022697      -0.002698      -0.002070       0.003009       0.010054       0.003551      -0.007060       0.000440       0.006620              8.554964       8.540215       1.993761       0.492018       9.859616       0.665806       7.265062          -0.000011
           39              C       4.139559       2.342642      12.721956       0.738455      19.544119 0.22335024E+03  0.45023005E+04                                 6.779419                            5.375351       0.016156       2.081236                    0.999169      20.794910      57.698714       0.626325       0.485130      -1.011422       0.007051      -0.012812       0.004600       0.015330      -0.000403       0.020253       0.047266      -0.031182       0.264035      -0.064385      -0.042560       0.106945              7.490719       9.114097       0.704911      -0.059833       8.862784      -1.732929       4.495277          -0.000001
           40              C      -4.026160       3.470246      12.260808      -0.610318      30.167868 0.49725075E+03  0.12039158E+05                                 8.066883                            7.080893       0.226566       2.028683                    0.997478      32.901586      94.686152       0.669042       0.378122      -1.094746      -0.015351      -0.012548       0.009110       0.021820      -0.003113       0.002090      -0.003927       0.011215       0.004164      -0.008296       0.000870       0.007427              8.555390       8.541975       1.995432      -0.493334       9.860093      -0.666049       7.264103          -0.000011
           41              C       4.418038       2.088810       7.682798       0.737844      19.543378 0.22334392E+03  0.45017294E+04                                 6.776691                            5.373416       0.017152       2.081589                    0.999182      20.792425      57.671741       0.626820       0.484795      -1.011689      -0.013353       0.006542      -0.005004       0.015689       0.002499      -0.045594      -0.024436       0.031165       0.264435      -0.064587      -0.042697       0.107284              7.487623       8.731900       0.669705       1.719255       9.237435       0.219855       4.493532          -0.000001
           42              C       5.460142       3.061636       8.143945      -0.609419      30.155802 0.49697171E+03  0.12031489E+05                                 8.066640                            7.080411       0.223346       2.027889                    0.997442      32.897619      94.691072       0.668809       0.378283      -1.094559      -0.011200      -0.016630      -0.010605       0.022682      -0.003585       0.003204      -0.001776      -0.008920       0.003555      -0.007087       0.000454       0.006633              8.555122       9.481317       2.081222       0.617463       8.918920       0.551582       7.265131          -0.000010
           43              C       0.100850      -2.088650       7.682798       0.738448      19.544446 0.22335518E+03  0.45024251E+04                                 6.779490                            5.375406       0.016123       2.081223                    0.999169      20.795118      57.699453       0.626322       0.485130      -1.011422       0.013410      -0.005830      -0.004616       0.015334       0.002485       0.045202       0.024514       0.030787       0.264037      -0.064369      -0.042578       0.106947              7.490802       8.735245       0.669734      -1.719975       9.241859      -0.219846       4.495304          -0.000001
           44              C      -1.777096       5.937802       8.143945      -0.610310      30.167264 0.49723583E+03  0.12038718E+05                                 8.066802                            7.080807       0.226677       2.028723                    0.997478      32.901333      94.685400       0.669043       0.378124      -1.094744       0.011090       0.016421      -0.009093       0.021802      -0.004094      -0.004085       0.001713      -0.009926       0.004159      -0.008305       0.000877       0.007428              8.555311       9.481222       2.082637      -0.617535       8.920672      -0.552780       7.264038          -0.000011
           45              C       1.272825       5.018027       3.400792       0.502410      23.337889 0.27439795E+03  0.58093386E+04                                 7.388544                            5.834525       0.052880       2.062570                    0.999483      23.367429      65.922909       0.621869       0.465223      -1.024548      -0.104481       0.095226      -0.000001       0.141366       0.116820      -0.028875      -0.031616      -0.021681      -0.242553      -0.088302      -0.076897       0.165199              8.161332       6.189507      -1.675973       0.670663       5.878197       0.735892      12.416291          -0.000003
           46              C       2.410291       3.981312       3.400792       0.501536      23.328403 0.27426294E+03  0.58058994E+04                                 7.387913                            5.834074       0.053478       2.062785                    0.999451      23.360955      65.906301       0.621721       0.465380      -1.024438       0.103843      -0.094644      -0.000003       0.140502       0.117292       0.029623       0.032575      -0.021768      -0.241082      -0.088235      -0.077616       0.165851              8.160631       6.189023      -1.675844      -0.670540       5.877709      -0.735634      12.415163          -0.000003
           47              C       2.828158      -0.518251      10.202377       0.502411      23.337897 0.27439805E+03  0.58093415E+04                                 7.388546                            5.834527       0.052877       2.062569                    0.999483      23.367432      65.922923       0.621869       0.465223      -1.024548       0.104482      -0.095225       0.000001       0.141366       0.116820      -0.028875      -0.031616      -0.021680      -0.242552      -0.088302      -0.076897       0.165199              8.161334       6.189509      -1.675974       0.670664       5.878199       0.735892      12.416295          -0.000002
           48              C       1.690692       0.518464      10.202377       0.501536      23.328409 0.27426302E+03  0.58059017E+04                                 7.387915                            5.834076       0.053476       2.062784                    0.999451      23.360960      65.906325       0.621721       0.465380      -1.024438      -0.103843       0.094644       0.000003       0.140502       0.117293       0.029623       0.032575      -0.021768      -0.241082      -0.088235      -0.077616       0.165851              8.160634       6.189025      -1.675844      -0.670541       5.877710      -0.735634      12.415167          -0.000002
           49              O       2.464241       6.960223       0.886110      -0.601387      31.326030 0.50142451E+03  0.11792592E+05                                 7.720432                            6.826658       0.831000       2.321099                    0.997153      27.344342      70.056960       0.747240       0.348532      -1.152618      -0.011960       0.031623       0.037871       0.050767       0.002831      -0.007823      -0.059257       0.152957       0.043111      -0.111553       0.039920       0.071632              8.197253      12.689783      -0.027416      -0.018110       6.543761      -0.339543       5.358216          -0.000019
           50              O       4.253751       5.762506       0.473934      -0.712919      45.681822 0.71756626E+03  0.18507510E+05                                10.090340                            8.300616       0.139356       2.060157                    0.995389      30.112646      81.506012       0.659523       0.360072      -1.140198      -0.018823       0.041318      -0.008176       0.046134      -0.021912      -0.032761      -0.008074      -0.125545       0.133649      -0.096776       0.043565       0.053211             11.219092      10.876961      -3.346787      -2.795728      14.537193       3.586266       8.243122          -0.000019
           51              O       0.734948       5.252897       2.294038      -0.582567      37.910544 0.58226826E+03  0.14299794E+05                                 8.967251                            7.524297       0.215569       2.094901                    0.997840      28.744870      76.727689       0.684005       0.364620      -1.132954      -0.003968       0.033758       0.075492       0.082791       0.085110       0.024849      -0.031030      -0.046621       0.146720      -0.121459       0.050874       0.070585              9.890763       7.555975      -0.525914       3.095211       6.317560      -1.216224      15.798753          -0.000016
           52              O       1.218911       2.039063       0.886110      -0.601616      31.353736 0.50199095E+03  0.11809833E+05                                 7.726996                            6.832119       0.821199       2.318030                    0.997107      27.350015      70.094511       0.746641       0.348695      -1.152425       0.012017      -0.031526       0.037742       0.050624       0.003103       0.007861       0.059049       0.153883       0.042443      -0.111719       0.039507       0.072212              8.204418      12.701492      -0.027538       0.018163       6.549390       0.339787       5.362372          -0.000018
           53              O       8.467407       3.236772       0.473934      -0.712866      45.665315 0.71723169E+03  0.18496406E+05                                10.086879                            8.297724       0.131023       2.057429                    0.995249      30.109147      81.486521       0.659764       0.359989      -1.140283       0.018126      -0.041577      -0.007934       0.046045      -0.021919       0.032865       0.007707      -0.125983       0.133848      -0.097020       0.043902       0.053118             11.215181      10.873272      -3.346558       2.794838      14.531819      -3.585018       8.240452          -0.000018
           54              O       2.948184       3.746419       2.294038      -0.582034      37.905997 0.58219827E+03  0.14297632E+05                                 8.966682                            7.523882       0.219576       2.096138                    0.997926      28.741592      76.717511       0.684020       0.364623      -1.132953       0.003728      -0.033079       0.076400       0.083337       0.084575      -0.025201       0.031358      -0.047349       0.148739      -0.121544       0.050991       0.070553              9.890116       7.555581      -0.525809      -3.094828       6.317265       1.216442      15.797502          -0.000016
           55              O      -0.550912       3.652145       5.915474      -0.601391      31.326194 0.50142672E+03  0.11792654E+05                                 7.720458                            6.826665       0.831021       2.321104                    0.997151      27.344381      70.057037       0.747242       0.348531      -1.152619      -0.032603       0.008969      -0.037871       0.050771      -0.011299      -0.058286      -0.013273      -0.151406       0.043049      -0.111562       0.039908       0.071654              8.197292       6.601420      -0.592957      -0.336399      12.632247      -0.049454       5.358209          -0.000018
           56              O       0.807159       1.981075       6.327650      -0.712910      45.681888 0.71756625E+03  0.18507533E+05                                10.090401                            8.300658       0.139612       2.060237                    0.995393      30.112569      81.506191       0.659516       0.360076      -1.140194      -0.042882       0.014902       0.008168       0.046127      -0.009987      -0.004991      -0.033356       0.131476       0.133619      -0.096771       0.043583       0.053188             11.219161      15.122331      -2.952423       3.829504      10.291919      -2.452113       8.243232          -0.000019
           57              O       0.989199       5.531897       4.507546      -0.582595      37.910971 0.58227987E+03  0.14300146E+05                                 8.967315                            7.524368       0.215419       2.094848                    0.997838      28.745075      76.728347       0.684003       0.364619      -1.132955      -0.033969       0.000832      -0.075459       0.082756       0.087944      -0.033210       0.021866       0.014450       0.146684      -0.121452       0.050857       0.070595              9.890823       6.425094      -0.630991      -1.497339       7.448634       2.969522      15.798742          -0.000016
           58              O       4.233990       5.347247       5.915474      -0.601620      31.354641 0.50201026E+03  0.11810417E+05                                 7.727202                            6.832302       0.821352       2.318078                    0.997108      27.350184      70.095630       0.746622       0.348701      -1.152419       0.032511      -0.009047      -0.037760       0.050642      -0.011125       0.058078       0.013271      -0.152387       0.042488      -0.111727       0.039532       0.072195              8.204639       6.607239      -0.593525       0.336678      12.644159       0.049490       5.362520          -0.000018
           59              O       3.711749      -1.980943       6.327650      -0.712865      45.664855 0.71722408E+03  0.18496152E+05                                10.086804                            8.297670       0.131312       2.057522                    0.995252      30.109019      81.485912       0.659767       0.359989      -1.140285       0.043081      -0.014210       0.007932       0.046052      -0.009941       0.004636       0.033443       0.131917       0.133797      -0.097022       0.043915       0.053107             11.215102      15.116774      -2.952491      -3.828065      10.288207       2.451298       8.240326          -0.000019
           60              O       2.693900       3.467465       4.507546      -0.581991      37.905965 0.58219483E+03  0.14297549E+05                                 8.966747                            7.523922       0.219665       2.096166                    0.997925      28.741326      76.717210       0.684008       0.364629      -1.132946       0.033288      -0.000637      -0.076439       0.083375       0.087493       0.033558      -0.022191       0.015380       0.148839      -0.121563       0.051002       0.070561              9.890196       6.424697      -0.630814       1.497367       7.448156      -2.969054      15.797734          -0.000014
           61              O       1.636742      -2.460447      12.717059      -0.601388      31.326016 0.50142423E+03  0.11792583E+05                                 7.720429                            6.826655       0.831004       2.321100                    0.997153      27.344343      70.056949       0.747241       0.348531      -1.152618       0.011960      -0.031624      -0.037872       0.050768       0.002831      -0.007823      -0.059256       0.152957       0.043110      -0.111552       0.039920       0.071632              8.197250      12.689777      -0.027416      -0.018110       6.543758      -0.339543       5.358214          -0.000017
           62              O      -0.152768      -1.262730      13.129235      -0.712918      45.681800 0.71756578E+03  0.18507494E+05                                10.090336                            8.300613       0.139352       2.060156                    0.995389      30.112637      81.505977       0.659524       0.360072      -1.140198       0.018822      -0.041318       0.008176       0.046133      -0.021912      -0.032761      -0.008074      -0.125545       0.133648      -0.096776       0.043565       0.053211             11.219088      10.876957      -3.346787      -2.795728      14.537188       3.586265       8.243119          -0.000019
           63              O       3.366035      -0.753121      11.309131      -0.582567      37.910485 0.58226709E+03  0.14299757E+05                                 8.967239                            7.524286       0.215572       2.094902                    0.997840      28.744857      76.727611       0.684006       0.364619      -1.132955       0.003969      -0.033758      -0.075492       0.082791       0.085110       0.024849      -0.031030      -0.046620       0.146718      -0.121458       0.050874       0.070584              9.890748       7.555965      -0.525913       3.095208       6.317552      -1.216223      15.798728          -0.000015
           64              O       2.882072       2.460713      12.717059      -0.601617      31.353714 0.50199053E+03  0.11809821E+05                                 7.726991                            6.832115       0.821202       2.318031                    0.997107      27.350011      70.094483       0.746642       0.348695      -1.152426      -0.012017       0.031526      -0.037742       0.050623       0.003103       0.007861       0.059048       0.153882       0.042443      -0.111719       0.039507       0.072212              8.204413      12.701484      -0.027537       0.018162       6.549385       0.339787       5.362369          -0.000020
           65              O      -4.366424       1.263004      13.129235      -0.712866      45.665291 0.71723117E+03  0.18496390E+05                                10.086875                            8.297722       0.131022       2.057429                    0.995249      30.109135      81.486478       0.659764       0.359989      -1.140283      -0.018125       0.041577       0.007934       0.046045      -0.021919       0.032865       0.007707      -0.125982       0.133846      -0.097019       0.043902       0.053117             11.215178      10.873268      -3.346557       2.794838      14.531815      -3.585018       8.240450          -0.000019
           66              O       1.152799       0.753357      11.309131      -0.582034      37.905957 0.58219743E+03  0.14297605E+05                                 8.966674                            7.523875       0.219576       2.096139                    0.997926      28.741579      76.717449       0.684020       0.364623      -1.132953      -0.003728       0.033079      -0.076400       0.083337       0.084575      -0.025201       0.031359      -0.047348       0.148740      -0.121544       0.050991       0.070553              9.890107       7.555574      -0.525808      -3.094826       6.317259       1.216441      15.797489          -0.000015
           67              O       4.651895       0.847631       7.687695      -0.601390      31.326143 0.50142565E+03  0.11792622E+05                                 7.720448                            6.826656       0.831023       2.321105                    0.997151      27.344363      70.056960       0.747242       0.348530      -1.152619       0.032603      -0.008969       0.037870       0.050770      -0.011299      -0.058286      -0.013274      -0.151406       0.043049      -0.111562       0.039908       0.071654              8.197281       6.601410      -0.592956      -0.336399      12.632231      -0.049453       5.358203          -0.000018
           68              O       3.293824       2.518701       7.275519      -0.712910      45.681923 0.71756701E+03  0.18507558E+05                                10.090408                            8.300663       0.139610       2.060236                    0.995393      30.112581      81.506247       0.659516       0.360076      -1.140194       0.042882      -0.014903      -0.008168       0.046127      -0.009987      -0.004991      -0.033356       0.131476       0.133620      -0.096772       0.043583       0.053188             11.219168      15.122341      -2.952422       3.829506      10.291926      -2.452114       8.243238          -0.000020
           69              O       3.111784      -1.032121       9.095623      -0.582594      37.910973 0.58227996E+03  0.14300149E+05                                 8.967314                            7.524367       0.215417       2.094847                    0.997838      28.745084      76.728371       0.684003       0.364619      -1.132955       0.033969      -0.000831       0.075459       0.082756       0.087944      -0.033210       0.021866       0.014451       0.146684      -0.121453       0.050858       0.070595              9.890822       6.425093      -0.630991      -1.497339       7.448634       2.969522      15.798738          -0.000015
           70              O      -0.133007      -0.847471       7.687695      -0.601619      31.354571 0.50200881E+03  0.11810373E+05                                 7.727189                            6.832290       0.821353       2.318079                    0.997108      27.350161      70.095529       0.746623       0.348700      -1.152420      -0.032511       0.009047       0.037759       0.050641      -0.011125       0.058077       0.013271      -0.152387       0.042489      -0.111726       0.039531       0.072195              8.204625       6.607226      -0.593524       0.336677      12.644136       0.049491       5.362512          -0.000019
           71              O       0.389234       6.480719       7.275519      -0.712865      45.664850 0.71722411E+03  0.18496153E+05                                10.086805                            8.297671       0.131312       2.057522                    0.995252      30.109018      81.485918       0.659767       0.359989      -1.140285      -0.043081       0.014211      -0.007933       0.046053      -0.009940       0.004636       0.033443       0.131917       0.133797      -0.097022       0.043915       0.053107             11.215102      15.116774      -2.952488      -3.828064      10.288207       2.451297       8.240326          -0.000020
           72              O       1.407083       1.032311       9.095623      -0.581991      37.906020 0.58219591E+03  0.14297583E+05                                 8.966757                            7.523930       0.219660       2.096164                    0.997925      28.741349      76.717303       0.684008       0.364629      -1.132946      -0.033287       0.000637       0.076439       0.083375       0.087494       0.033558      -0.022191       0.015381       0.148840      -0.121564       0.051003       0.070561              9.890206       6.424704      -0.630815       1.497368       7.448164      -2.969057      15.797752          -0.000015

******************************************************
Auxiliary information for the entire system
The total spin magnetic moment of the unit cell is   -0.000378
The total net atomic charge of the unit cell is   0.000000
Accuracy of reproducing the electrostatic potential in the unit cell:
  The inner radius (bohr) =    5.0000
  The outer radius (bohr) =   12.0000
  Valid grid points have density less than (e/(bohr^3)) =    0.0001
  The number of valid grid points were=         5128
  The rms potential error without charges in kcal/mol is=     11.37215
  The rms potential error with partial charges in kcal/mol is=      0.80010
  The RRMSE value at monopole order=      0.07036
  The rms potential error with partial charges and cloud penetration in kcal/mol is=      0.81527
  The RRMSE value at monopole order with cloud penetration is=      0.07169
  The rms potential error with partial charges and atomic dipoles in kcal/mol is=      0.47252
  The RRMSE value at dipole order=      0.04155
  The rms potential error with partial charges, atomic dipoles and cloud penetration in kcal/mol is=      0.45455
  The RRMSE value at dipole order with cloud penetration=      0.03997

******************************************************
The electron densities and ab initio electrostatic potential were computed in VASP using the PBE functional and
projector augmented wave method. See the main text of the journal article for a description of computational details.
The atomic charges, dipoles, and quadrupoles were computed with the DDEC6 method as described in
(a) T. A. Manz and N. Gabaldon Limas, RSC Adv. 6 (2016) 47771-47801 DOI: 10.1039/c6ra04656h
(b) N. Gabaldon Limas and T. A. Manz, RSC Adv. 8 (2018) 2678-2707 DOI: 10.1039/c7ra11829e.
For each atom in the material, the electron cloud parameters were fit to the spherically averaged atom-in-material
electron density using radial positions for which this density was between 10^-4 and 10^-2 electrons per cubic bohr.
The polarizabilities, dispersion coefficients, and quantum Drude oscillator (QDO) parameters were fit using the MCLF method.
The magnetic structure of the system was optimized in VASP from the default ferromagnetic initial guess using spin polarization.
The atomic spin moments (ASMs) were computed on this optimized magnetic structure using the DDEC6 partition as inputs
to the method of T. A. Manz and D. S. Sholl, J. Chem. Theory Comput. 7 (2011) 4146-4164 DOI: 10.1021/ct200539n.
The RMSE and RRMSE were computed using a uniform grid with Ewald summation.
