# Supplementary material for: A collection of forcefield precursors for metal–organic frameworks
Source: RSC Adv. 2019 Nov 13;9(63):36492–507. doi: 10.1039/c9ra07327b (PMC9075174; doi:10.1039/c9ra07327b)
Supplement: RA-009-C9RA07327B-s5941 [file RA-009-C9RA07327B-s5941.xyz]

   76
jmolscript: load "" {1 1 1} spacegroup "x,y,z" unitcell [{      6.072000     0.000000     0.000000 }, {      0.000000     9.530000     0.000000 }, {      0.000000     0.000000    19.844000 }]
Er     4.773199     4.451463    16.147063     2.089808
Er     4.334801     5.078537     6.225063     2.089839
Er     1.298801     9.216463    13.618937     2.089867
Er     1.737199     0.313537     3.696937     2.089802
C      1.743271     5.960062     2.540032    -0.045541
C      0.494261     5.348236     2.494391    -0.043338
C      6.027067     4.989908     1.270016    -0.101907
C      0.647882     5.214816     0.079376    -0.039112
C      1.933932     5.763744     0.134939    -0.069263
C      2.432443     6.180205     1.357330    -0.097979
C      2.361401     6.387959     3.857674     0.688379
C      5.732575     5.154777     3.716781     0.618558
C      0.014573     4.839334    18.595812     0.614912
C      1.292729     3.569938    12.462032    -0.045549
C      2.541739     4.181764    12.416391    -0.043397
C      3.080933     4.540092    11.192016    -0.101914
C      2.388118     4.315184    10.001376    -0.039125
C      1.102068     3.766256    10.056939    -0.068998
C      0.603557     3.349795    11.279330    -0.097984
C      0.674599     3.142041    13.779674     0.688391
C      3.375425     4.375223    13.638781     0.618576
C      3.021427     4.690666     8.673812     0.614910
C      4.328729     1.195062     7.381968    -0.047204
C      5.577739     0.583236     7.427609    -0.043280
C      0.044933     0.224908     8.651984    -0.101834
C      5.424118     0.449816     9.842624    -0.039043
C      4.138068     0.998744     9.787061    -0.068407
C      3.639557     1.415205     8.564670    -0.096973
C      3.710599     1.622959     6.064326     0.688313
C      0.339425     0.389777     6.205219     0.618392
C     -0.014573     0.074334    11.170188     0.614986
C      4.779271     8.334938    17.303968    -0.045508
C      3.530261     8.946764    17.349609    -0.043307
C      2.991067     9.305092    18.573984    -0.101905
C      3.683882     9.080184    19.764624    -0.039142
C      4.969932     8.531256    19.709061    -0.069280
C      5.468443     8.114795    18.486670    -0.097981
C      5.397401     7.907041    15.986326     0.688354
C      2.696575     9.140223    16.127219     0.618543
C      3.050573     9.455666     1.248188     0.614928
O      2.582422     7.654496     4.012457    -0.687430
O      2.681395     5.503575     4.645480    -0.615626
O      5.152699     4.068357     3.901330    -0.609469
O      5.611742     6.103012     4.534354    -0.688980
O      4.866101     4.709726    18.542234    -0.681392
O      0.720139     4.727833    17.559956    -0.659549
O      0.453578     1.875504    13.934457    -0.687465
O      0.354605     4.026425    14.567480    -0.615615
O      3.955301     5.461643    13.823330    -0.609499
O      3.496258     3.426988    14.456354    -0.689017
O      4.241899     4.820274     8.620234    -0.681369
O      2.315861     4.802167     7.637956    -0.659742
O      3.489578     2.889496     5.909543    -0.687497
O      3.390605     0.738575     5.276520    -0.615425
O      0.919301     8.833357     6.020670    -0.609519
O      0.460258     1.338012     5.387646    -0.689081
O      1.205899     9.474726    11.223766    -0.681217
O      5.351861    -0.037167    12.206044    -0.659594
O      5.618422     6.640504    15.831543    -0.687413
O      5.717395     8.791425    15.198520    -0.615595
O      2.116699     0.696643    15.942670    -0.609460
O      2.575742     8.191988    15.309646    -0.688982
O      1.830101     0.055274     1.301766    -0.681385
O      3.756139     0.037167     2.284044    -0.659587
H      4.998288     4.501114     1.221398     0.118344
H      2.553337     5.862094    19.027023     0.108050
H      3.437906     6.717125     1.374991     0.101529
H      4.109712     5.028886    11.143398     0.118314
H      0.482663     3.667906     9.105023     0.107913
H      5.670094     2.812875    11.296991     0.101465
H      1.073712     9.266114     8.700602     0.118368
H      3.518663     1.097094    10.738977     0.108073
H      2.636827     1.954984     8.512084     0.101359
H      1.962288     0.263886    18.622602     0.118345
H      5.589337     8.432906     0.816977     0.108032
H      0.401906     7.577875    18.469009     0.101528

The following XYZ coordinates are in angstroms. Other properties are in atomic units.
The sperically averaged electron density of each atom fit to a function of the form exp(a - br)
eigen_1, eigen_2 and eigen_3 are the three eigenvalues of traceless quadrupole moment tensor
  atom number  atomic symbol              X              Y              Z     net charge C6 coefficient C8 coefficient C10 coefficient fluctuating dipole atomic polarizability isotropic forcefield polarizability              a              b squared Pearson coefficient          <r^3>          <r^4>         wp_QDO          m_QDO          q_QDO       dipole_x       dipole_y       dipole_z         dipole            Qxy            Qxz            Qyz     Q(x^2-y^2)  Q(3z^2 - R^2)        eigen_1        eigen_2        eigen_3 static polarizability      alpha(xx)      alpha(xy)      alpha(xz)      alpha(yy)      alpha(yz)      alpha(zz) atomic spin moment
            1             Er       4.773199       4.451463      16.147063       2.089808      83.781804 0.18169561E+04  0.54315777E+05                                12.719898                           11.524881       2.193112       2.477847                    0.999895      67.058428     148.189480       0.747420       0.274132      -1.328504      -0.029714      -0.020812       0.004980       0.036618      -0.033921      -0.141472      -0.116794      -0.047641      -0.689588      -0.315679       0.141684       0.173995             13.862137      11.118399       0.759134       2.584628      11.889287       3.589932      18.578726          -0.000025
            2             Er       4.334801       5.078537       6.225063       2.089839      83.780930 0.18168917E+04  0.54313321E+05                                12.719795                           11.524638       2.193140       2.477867                    0.999895      67.057473     148.186187       0.747432       0.274130      -1.328508       0.029713       0.020838       0.005000       0.036635      -0.033945       0.141469       0.116808      -0.047820      -0.689899      -0.315768       0.141665       0.174102             13.862712      11.118506       0.759064      -2.586050      11.891585      -3.591381      18.578045          -0.000009
            3             Er       1.298801       9.216463      13.618937       2.089867      83.776416 0.18167823E+04  0.54309248E+05                                12.719334                           11.524284       2.193130       2.477874                    0.999895      67.056787     148.183718       0.747444       0.274130      -1.328508       0.029719      -0.020804      -0.004987       0.036618       0.033944      -0.141469       0.116779      -0.047571      -0.689591      -0.315673       0.141724       0.173950             13.861726      11.117950      -0.759438       2.584858      11.889421      -3.589847      18.577808          -0.000016
            4             Er       1.737199       0.313537       3.696937       2.089802      83.782399 0.18169897E+04  0.54317029E+05                                12.719931                           11.524995       2.193132       2.477849                    0.999895      67.058659     148.190295       0.747416       0.274132      -1.328504      -0.029742       0.020797      -0.005014       0.036637       0.033928       0.141503      -0.116750      -0.047617      -0.689691      -0.315703       0.141732       0.173971             13.862056      11.117691      -0.758672      -2.582969      11.889567       3.590716      18.578910          -0.000008
            5              C       1.743271       5.960062       2.540032      -0.045541      37.778209 0.47501439E+03  0.11391696E+05                                 9.857243                            7.326500      -0.122002       1.958741                    0.998910      28.342578      81.685414       0.602708       0.423758      -1.061974      -0.008588      -0.032310      -0.038110       0.050696      -0.026469       0.012549      -0.016376      -0.042488      -0.061551      -0.029272      -0.020729       0.050001             11.477791      12.516076       3.459836       0.953809       6.651653       0.588747      15.265644           0.000017
            6              C       0.494261       5.348236       2.494391      -0.043338      38.645895 0.46387524E+03  0.11075318E+05                                10.054903                            7.286031      -0.129171       1.962692                    0.998873      28.205044      81.506301       0.597777       0.429153      -1.057038       0.021976       0.002080      -0.027966       0.035628      -0.018106      -0.009564      -0.005055      -0.039067      -0.045832      -0.028056      -0.006248       0.034304             11.832511      13.123329       3.454993      -1.823118       6.517740      -0.378850      15.856465           0.000004
            7              C       6.027067       4.989908       1.270016      -0.101907      36.766648 0.50772745E+03  0.12398191E+05                                 9.560280                            7.507670       0.037730       1.976137                    0.999436      30.289187      88.496280       0.602514       0.416304      -1.065186       0.029802       0.010736      -0.003055       0.031824      -0.001224       0.007685       0.000716      -0.007687      -0.064817      -0.023568       0.008724       0.014844             10.630859      10.086205       2.066225      -0.031668       5.909566       0.200647      15.896806          -0.000014
            8              C       0.647882       5.214816       0.079376      -0.039112      37.400106 0.46916924E+03  0.11200649E+05                                 9.760398                            7.267922      -0.137460       1.957430                    0.998715      28.090464      80.397579       0.607673       0.422204      -1.064477       0.011288       0.010976       0.038056       0.041185      -0.016736       0.002971       0.013603      -0.001157      -0.051100      -0.025829      -0.000925       0.026754             11.338110      11.636152       2.616409       2.025599       6.239509       1.036008      16.138669           0.000001
            9              C       1.933932       5.763744       0.134939      -0.069263      35.172463 0.49880799E+03  0.12140758E+05                                 9.358643                            7.485435       0.062671       1.994241                    0.999265      29.838832      87.372408       0.597395       0.421242      -1.060807      -0.008344      -0.015500       0.027021       0.032249      -0.029135      -0.012990      -0.003114      -0.033281      -0.042382      -0.034576      -0.006319       0.040895             10.299289      12.435700       2.664104       0.901768       6.132148       1.010829      12.330018          -0.000011
           10              C       2.432443       6.180205       1.357330      -0.097979      36.467533 0.51933749E+03  0.12776019E+05                                 9.608110                            7.656683       0.028271       1.978438                    0.998835      30.390725      89.635764       0.588162       0.423314      -1.058886      -0.030339      -0.015392      -0.001478       0.034052      -0.002701       0.010601      -0.008945      -0.019310      -0.099598      -0.036857       0.008393       0.028464             10.669329      11.277901       2.867240      -0.351340       6.535487       0.251376      14.194598          -0.000016
           11              C       2.361401       6.387959       3.857674       0.688379      22.088402 0.23748063E+03  0.49117582E+04                                 7.526795                            5.676881      -0.551613       1.891387                    0.997550      22.331840      64.925298       0.581935       0.508888      -0.989102       0.034083       0.013661       0.065828       0.075376       0.018070      -0.097449       0.015831       0.136957      -0.095520      -0.098465      -0.041607       0.140071              8.601349       6.022755      -0.133881       2.739666      10.226248      -0.717626       9.555042           0.000024
           12              C       5.732575       5.154777       3.716781       0.618558      21.493982 0.24732934E+03  0.51448603E+04                                 7.272738                            5.678922      -0.220291       1.982808                    0.999413      22.784616      65.477984       0.602172       0.488976      -1.003454      -0.026105       0.018327       0.025347       0.040741      -0.046270       0.104395      -0.013524       0.079440      -0.141389      -0.111764      -0.028365       0.140128              8.165635       7.163895       1.722443      -3.374877       7.808061      -0.495659       9.524950           0.000026
           13              C       0.014573       4.839334      18.595812       0.614912      21.927802 0.25252682E+03  0.52704484E+04                                 7.287164                            5.688865      -0.329246       1.937385                    0.998979      23.053673      65.955324       0.610648       0.480590      -1.009698      -0.020145      -0.015219      -0.021990       0.033481      -0.016558      -0.043775      -0.053281      -0.143447      -0.235713      -0.117896      -0.007226       0.125122              8.157619       8.550771       0.523893       1.144524       4.654434       1.500001      11.267653           0.000023
           14              C       1.292729       3.569938      12.462032      -0.045549      37.779826 0.47502671E+03  0.11392080E+05                                 9.857549                            7.326590      -0.122009       1.958731                    0.998910      28.343101      81.687586       0.602704       0.423757      -1.061973       0.008598       0.032302      -0.038128       0.050706      -0.026459      -0.012575       0.016402      -0.042475      -0.061476      -0.029281      -0.020717       0.049998             11.477992      12.517099       3.460584      -0.952547       6.651856      -0.590027      15.265022           0.000011
           15              C       2.541739       4.181764      12.416391      -0.043397      38.650622 0.46392299E+03  0.11076805E+05                                10.055859                            7.286492      -0.129313       1.962629                    0.998873      28.206873      81.514347       0.597744       0.429163      -1.057026      -0.021976      -0.002095      -0.027984       0.035643      -0.018082       0.009570       0.005077      -0.039031      -0.045746      -0.028048      -0.006213       0.034261             11.833496      13.125633       3.455637       1.823395       6.517932       0.377377      15.856922           0.000002
           16              C       3.080933       4.540092      11.192016      -0.101914      36.768670 0.50775682E+03  0.12399171E+05                                 9.560712                            7.507954       0.037666       1.976103                    0.999436      30.290657      88.503436       0.602491       0.416312      -1.065174      -0.029782      -0.010802      -0.003044       0.031827      -0.001178      -0.007702      -0.000683      -0.007678      -0.064836      -0.023579       0.008750       0.014829             10.630881      10.087970       2.066474       0.030889       5.908521      -0.202504      15.896153          -0.000011
           17              C       2.388118       4.315184      10.001376      -0.039125      37.412344 0.46926988E+03  0.11203780E+05                                 9.762809                            7.268834      -0.139267       1.956805                    0.998707      28.094282      80.414111       0.607612       0.422219      -1.064456      -0.011204      -0.011149       0.038058       0.041210      -0.016689      -0.002980      -0.013726      -0.001109      -0.051035      -0.025908      -0.000821       0.026729             11.341272      11.643267       2.618208      -2.029599       6.236344      -1.037671      16.144205           0.000002
           18              C       1.102068       3.766256      10.056939      -0.068998      35.175454 0.49884266E+03  0.12142076E+05                                 9.359910                            7.486294       0.059207       1.993119                    0.999260      29.840578      87.385420       0.597276       0.421310      -1.060741       0.008445       0.015209       0.026975       0.032098      -0.029124       0.013093       0.003051      -0.033363      -0.042551      -0.034636      -0.006312       0.040948             10.300178      12.435674       2.669326      -0.900869       6.131788      -1.012394      12.333074          -0.000013
           19              C       0.603557       3.349795      11.279330      -0.097984      36.465697 0.51930308E+03  0.12775021E+05                                 9.607854                            7.656468       0.028522       1.978540                    0.998835      30.390224      89.635115       0.588163       0.423319      -1.058878       0.030386       0.015289      -0.001475       0.034048      -0.002728      -0.010644       0.009028      -0.019228      -0.099579      -0.036888       0.008421       0.028467             10.668589      11.276875       2.868557       0.353645       6.535682      -0.252891      14.193208          -0.000013
           20              C       0.674599       3.142041      13.779674       0.688391      22.087758 0.23748020E+03  0.49117601E+04                                 7.526705                            5.676915      -0.551708       1.891354                    0.997550      22.332039      64.926513       0.581926       0.508896      -0.989096      -0.034089      -0.013667       0.065827       0.075379       0.018073       0.097457      -0.015825       0.136958      -0.095567      -0.098473      -0.041608       0.140081              8.600955       6.022343      -0.133407      -2.739252      10.225666       0.716913       9.554856           0.000018
           21              C       3.375425       4.375223      13.638781       0.618576      21.493462 0.24732386E+03  0.51447405E+04                                 7.272702                            5.678908      -0.220357       1.982787                    0.999413      22.784806      65.479440       0.602162       0.488984      -1.003445       0.026108      -0.018329       0.025353       0.040748      -0.046272      -0.104406       0.013525       0.079450      -0.141388      -0.111772      -0.028369       0.140141              8.165408       7.164198       1.722331       3.374942       7.807481       0.494897       9.524546           0.000025
           22              C       3.021427       4.690666       8.673812       0.614910      21.927600 0.25253729E+03  0.52707441E+04                                 7.287113                            5.688962      -0.329284       1.937351                    0.998983      23.054912      65.960275       0.610644       0.480587      -1.009695       0.020143       0.015326      -0.021987       0.033527      -0.016594       0.043839       0.053189      -0.143389      -0.235805      -0.117932      -0.007133       0.125065              8.157612       8.551470       0.524032      -1.148343       4.653691      -1.496425      11.267674           0.000023
           23              C       4.328729       1.195062       7.381968      -0.047204      37.768954 0.47582128E+03  0.11416314E+05                                 9.856247                            7.332661      -0.117596       1.959731                    0.998946      28.371959      81.798903       0.602440       0.423751      -1.061939       0.008913      -0.032399       0.037217       0.050142       0.026815       0.012753       0.016436      -0.043187      -0.063435      -0.029885      -0.020885       0.050770             11.473077      12.536008      -3.470633       0.957097       6.655178      -0.589032      15.228044           0.000011
           24              C       5.577739       0.583236       7.427609      -0.043280      38.633587 0.46388405E+03  0.11075866E+05                                10.053374                            7.286592      -0.129419       1.962614                    0.998874      28.207140      81.520436       0.597678       0.429211      -1.056975      -0.022155       0.002048       0.027979       0.035747       0.018132      -0.009512       0.005113      -0.039334      -0.045896      -0.028098      -0.006336       0.034435             11.828558      13.125326      -3.455740      -1.817330       6.517366       0.376074      15.842980           0.000003
           25              C       0.044933       0.224908       8.651984      -0.101834      36.764432 0.50769556E+03  0.12397252E+05                                 9.560022                            7.507546       0.036903       1.975898                    0.999433      30.288083      88.493278       0.602504       0.416317      -1.065175      -0.029761       0.010787       0.003161       0.031813       0.001274       0.007865      -0.000608      -0.007777      -0.064884      -0.023672       0.008752       0.014920             10.630336      10.083593      -2.066651      -0.032762       5.909868      -0.201796      15.897547          -0.000012
           26              C       5.424118       0.449816       9.842624      -0.039043      37.408914 0.46912563E+03  0.11199174E+05                                 9.761454                            7.267134      -0.137730       1.957345                    0.998712      28.088597      80.386613       0.607772       0.422152      -1.064527      -0.011246       0.011012      -0.037998       0.041129       0.016704       0.002941      -0.013618      -0.000876      -0.051078      -0.025831      -0.000880       0.026711             11.340901      11.629997      -2.615349       2.028785       6.240163      -1.038230      16.152542          -0.000001
           27              C       4.138068       0.998744       9.787061      -0.068407      35.210755 0.49856110E+03  0.12133367E+05                                 9.366239                            7.484990       0.058082       1.993025                    0.999258      29.826747      87.334860       0.597239       0.421401      -1.060696       0.008387      -0.015385      -0.027471       0.032583       0.028960      -0.013058       0.003082      -0.032714      -0.041086      -0.034432      -0.005974       0.040406             10.309585      12.424656      -2.656866       0.899251       6.134383      -1.013006      12.369715          -0.000015
           28              C       3.639557       1.415205       8.564670      -0.096973      36.421828 0.51887685E+03  0.12761803E+05                                 9.599380                            7.652950       0.033547       1.979976                    0.998811      30.376686      89.583009       0.588347       0.423277      -1.058913       0.029720      -0.015750       0.003710       0.033839       0.002518       0.010010       0.009014      -0.017359      -0.099908      -0.036699       0.009141       0.027558             10.655727      11.250386      -2.865868      -0.208214       6.536003      -0.324049      14.180793          -0.000012
           29              C       3.710599       1.622959       6.064326       0.688313      22.083617 0.23750932E+03  0.49125014E+04                                 7.525214                            5.676943      -0.550836       1.891519                    0.997557      22.334721      64.934728       0.581975       0.508838      -0.989126      -0.033749       0.013617      -0.065903       0.075284      -0.018030      -0.097256      -0.015917       0.136768      -0.095705      -0.098397      -0.041441       0.139838              8.598964       6.021627       0.132932       2.737176      10.220342       0.720230       9.554923           0.000024
           30              C       0.339425       0.389777       6.205219       0.618392      21.492621 0.24736701E+03  0.51458549E+04                                 7.272184                            5.679209      -0.220974       1.982527                    0.999412      22.787617      65.488582       0.602178       0.488951      -1.003464       0.025968       0.018260      -0.025518       0.040730       0.046185       0.104326       0.013450       0.079486      -0.141609      -0.111740      -0.028297       0.140037              8.164118       7.164863      -1.721986      -3.373327       7.807236       0.496071       9.520255           0.000027
           31              C      -0.014573       0.074334      11.170188       0.614986      21.929580 0.25252183E+03  0.52703305E+04                                 7.287772                            5.688922      -0.329518       1.937310                    0.998978      23.053122      65.954155       0.610625       0.480609      -1.009685       0.020172      -0.015194       0.021906       0.033431       0.016629      -0.043826       0.053267      -0.143520      -0.235500      -0.117913      -0.007211       0.125124              8.158783       8.549161      -0.524415       1.145732       4.655026      -1.500414      11.272161           0.000024
           32              C       4.779271       8.334938      17.303968      -0.045508      37.777109 0.47499519E+03  0.11391113E+05                                 9.857070                            7.326360      -0.121982       1.958757                    0.998910      28.341866      81.682744       0.602713       0.423759      -1.061974      -0.008581       0.032315       0.038104       0.050693       0.026477      -0.012542      -0.016381      -0.042501      -0.061578      -0.029270      -0.020744       0.050014             11.477603      12.515698      -3.459747      -0.953301       6.651484       0.588908      15.265628           0.000015
           33              C       3.530261       8.946764      17.349609      -0.043307      38.644666 0.46385635E+03  0.11074746E+05                                10.054712                            7.285891      -0.129144       1.962710                    0.998873      28.204307      81.503528       0.597782       0.429154      -1.057038       0.021977      -0.002067       0.027957       0.035621       0.018115       0.009555      -0.005056      -0.039083      -0.045852      -0.028055      -0.006264       0.034320             11.832312      13.123253      -3.454937       1.823660       6.517573      -0.378672      15.856111           0.000004
           34              C       2.991067       9.305092      18.573984      -0.101905      36.766484 0.50772419E+03  0.12398085E+05                                 9.560240                            7.507637       0.037748       1.976143                    0.999436      30.289052      88.495633       0.602517       0.416303      -1.065187       0.029805      -0.010729       0.003050       0.031824       0.001226      -0.007678       0.000707      -0.007680      -0.064822      -0.023566       0.008723       0.014843             10.630841      10.086167      -2.066231       0.032462       5.909547       0.200764      15.896809          -0.000015
           35              C       3.683882       9.080184      19.764624      -0.039142      37.401140 0.46918446E+03  0.11201105E+05                                 9.760553                            7.268026      -0.137440       1.957429                    0.998715      28.091014      80.399526       0.607671       0.422202      -1.064478       0.011293      -0.010975      -0.038063       0.041192       0.016730      -0.002977       0.013605      -0.001138      -0.051060      -0.025826      -0.000914       0.026740             11.338222      11.636040      -2.616416      -2.024855       6.239607       1.036146      16.139021          -0.000000
           36              C       4.969932       8.531256      19.709061      -0.069280      35.173074 0.49881805E+03  0.12141062E+05                                 9.358707                            7.485478       0.062717       1.994246                    0.999265      29.839306      87.373963       0.597397       0.421239      -1.060809      -0.008344       0.015507      -0.027024       0.032255       0.029129       0.012998      -0.003115      -0.033260      -0.042356      -0.034576      -0.006305       0.040881             10.299335      12.435646      -2.664073      -0.901261       6.132196       1.010915      12.330164          -0.000010
           37              C       5.468443       8.114795      18.486670      -0.097981      36.467683 0.51933834E+03  0.12776043E+05                                 9.608135                            7.656689       0.028273       1.978438                    0.998835      30.390728      89.635728       0.588162       0.423314      -1.058886      -0.030333       0.015397       0.001472       0.034049       0.002702      -0.010609      -0.008943      -0.019311      -0.099601      -0.036861       0.008395       0.028466             10.669405      11.277929      -2.867221       0.351911       6.535482       0.251496      14.194802          -0.000013
           38              C       5.397401       7.907041      15.986326       0.688354      22.088288 0.23748523E+03  0.49118710E+04                                 7.526725                            5.676909      -0.551537       1.891408                    0.997550      22.331992      64.925602       0.581939       0.508884      -0.989105       0.034077      -0.013659      -0.065826       0.075372      -0.018074       0.097448       0.015838       0.136955      -0.095513      -0.098469      -0.041600       0.140069              8.601084       6.022489       0.133721      -2.739529      10.225447      -0.717329       9.555315           0.000022
           39              C       2.696575       9.140223      16.127219       0.618543      21.493843 0.24732614E+03  0.51447783E+04                                 7.272710                            5.678883      -0.220206       1.982840                    0.999413      22.784540      65.477723       0.602174       0.488976      -1.003454      -0.026091      -0.018326      -0.025354       0.040736       0.046277      -0.104394      -0.013532       0.079448      -0.141361      -0.111755      -0.028379       0.140134              8.165627       7.164163      -1.722546       3.375013       7.807845      -0.495369       9.524874           0.000026
           40              C       3.050573       9.455666       1.248188       0.614928      21.927787 0.25252612E+03  0.52704366E+04                                 7.287190                            5.688880      -0.329296       1.937367                    0.998979      23.053699      65.955672       0.610643       0.480594      -1.009694      -0.020142       0.015219       0.021994       0.033482       0.016560       0.043788      -0.053289      -0.143436      -0.235743      -0.117915      -0.007210       0.125125              8.157607       8.550638      -0.523798      -1.144018       4.654472       1.500096      11.267712           0.000026
           41              O       2.582422       7.654496       4.012457      -0.687430      48.803704 0.77969571E+03  0.20579629E+05                                10.672145                            8.748967       0.081487       2.027628                    0.995909      30.969926      85.446701       0.630339       0.368146      -1.131260       0.081095      -0.067196       0.037172       0.111684       0.043869      -0.089792       0.019741       0.001595      -0.139895      -0.119841       0.024751       0.095090             11.974586       7.019165       0.922332       0.208486      20.735481       2.296968       8.169113          -0.000015
           42              O       2.681395       5.503575       4.645480      -0.615626      44.446477 0.63546601E+03  0.15957453E+05                                10.098255                            7.913146       0.146566       2.085449                    0.995173      28.844263      77.955403       0.660082       0.369519      -1.128732      -0.071355      -0.003140      -0.052090       0.088401      -0.014056      -0.075029      -0.043035       0.026141      -0.101919      -0.101712       0.019928       0.081784             11.721212       9.492684      -3.635867       4.049918      12.490910      -6.331000      13.180043          -0.000005
           43              O       5.152699       4.068357       3.901330      -0.609469      37.418077 0.60493169E+03  0.14987647E+05                                 8.883341                            7.652217       0.496796       2.180263                    0.997677      29.104927      77.840520       0.681051       0.362994      -1.135071      -0.010072      -0.022976      -0.059488       0.064561       0.028360       0.066545      -0.069359       0.003151      -0.270540      -0.146719       0.072990       0.073729              9.658577       8.234645       3.345171      -2.097802      12.737969      -2.981588       8.003118          -0.000007
           44              O       5.611742       6.103012       4.534354      -0.688980      37.337725 0.66520007E+03  0.16855191E+05                                 8.799164                            7.996480       0.460804       2.161847                    0.996948      29.876577      80.468727       0.670576       0.360476      -1.138507       0.039947       0.045059      -0.090724       0.108890      -0.051891       0.060246       0.051555       0.015493      -0.050660      -0.110352       0.044184       0.066168              9.132654       7.952204      -0.112434      -1.785451       9.470194       2.617601       9.975566          -0.000003
           45              O       4.866101       4.709726      18.542234      -0.681392      36.220364 0.61634356E+03  0.15359711E+05                                 8.638111                            7.703389       0.411597       2.139297                    0.997668      29.939272      80.610784       0.680728       0.361054      -1.135274       0.026677       0.020908       0.117249       0.122050      -0.011062      -0.011034      -0.036062      -0.005065      -0.241443      -0.091679       0.035588       0.056091              9.037979      12.977570       0.624016       0.823537       5.979369       0.514375       8.156999          -0.000003
           46              O       0.720139       4.727833      17.559956      -0.659549      38.797913 0.63935606E+03  0.16062558E+05                                 9.066815                            7.849213       0.400392       2.132386                    0.998558      29.985537      80.777445       0.674673       0.361360      -1.136258       0.056716       0.039000       0.037898       0.078575      -0.022768      -0.076482      -0.046343      -0.131768       0.081685      -0.129196       0.034705       0.094491              9.737778       8.613369      -0.774752      -2.233876       6.632403       1.679430      13.967563          -0.000005
           47              O       0.453578       1.875504      13.934457      -0.687465      48.807231 0.77973506E+03  0.20580947E+05                                10.672735                            8.749210       0.081485       2.027622                    0.995908      30.970592      85.449392       0.630327       0.368148      -1.131257      -0.081103       0.067212       0.037161       0.111697       0.043877       0.089804      -0.019748       0.001596      -0.139912      -0.119859       0.024757       0.095102             11.975193       7.019293       0.921959      -0.208191      20.736578      -2.297035       8.169709          -0.000016
           48              O       0.354605       4.026425      14.567480      -0.615615      44.444166 0.63547993E+03  0.15957912E+05                                10.097882                            7.913275       0.146455       2.085412                    0.995172      28.844441      77.956523       0.660070       0.369523      -1.128727       0.071354       0.003160      -0.052104       0.088410      -0.014051       0.075034       0.043050       0.026166      -0.101954      -0.101725       0.019926       0.081799             11.719869       9.492024      -3.634627      -4.049283      12.488504       6.329352      13.179080          -0.000006
           49              O       3.955301       5.461643      13.823330      -0.609499      37.420742 0.60501493E+03  0.14990268E+05                                 8.883803                            7.652820       0.496568       2.180165                    0.997678      29.106392      77.846622       0.681012       0.363001      -1.135062       0.010064       0.022962      -0.059501       0.064567       0.028342      -0.066573       0.069340       0.003167      -0.270535      -0.146718       0.072972       0.073746              9.658605       8.235421       3.345698       2.097853      12.737548       2.980827       8.002847          -0.000007
           50              O       3.496258       3.426988      14.456354      -0.689017      37.341096 0.66526002E+03  0.16857121E+05                                 8.799771                            7.996876       0.460721       2.161804                    0.996949      29.877692      80.473190       0.670554       0.360479      -1.138503      -0.039949      -0.045042      -0.090745       0.108901      -0.051888      -0.060248      -0.051541       0.015504      -0.050703      -0.110344       0.044166       0.066179              9.133259       7.952692      -0.112537       1.785656       9.470549      -2.618272       9.976537          -0.000003
           51              O       4.241899       4.820274       8.620234      -0.681369      36.222038 0.61637668E+03  0.15360779E+05                                 8.638468                            7.703660       0.411327       2.139204                    0.997668      29.939784      80.613423       0.680706       0.361060      -1.135267      -0.026646      -0.020880       0.117361       0.122146      -0.011102       0.011068       0.036056      -0.005090      -0.241417      -0.091677       0.035560       0.056116              9.038476      12.978562       0.624390      -0.826325       5.979655      -0.513013       8.157211          -0.000005
           52              O       2.315861       4.802167       7.637956      -0.659742      38.805039 0.63955082E+03  0.16068728E+05                                 9.067918                            7.850466       0.401550       2.132697                    0.998567      29.989305      80.791675       0.674610       0.361366      -1.136250      -0.056777      -0.038737       0.037977       0.078527      -0.022788       0.076468       0.046323      -0.131612       0.081775      -0.129141       0.034701       0.094440              9.738688       8.613012      -0.775787       2.231072       6.636813      -1.678647      13.966238          -0.000005
           53              O       3.489578       2.889496       5.909543      -0.687497      48.814894 0.77987384E+03  0.20585663E+05                                10.674119                            8.750188       0.081354       2.027532                    0.995921      30.972902      85.459798       0.630266       0.368164      -1.131237      -0.080810      -0.067137      -0.037399       0.111518      -0.043959      -0.089585      -0.019731       0.001620      -0.139823      -0.119671       0.024677       0.094994             11.978125       7.019047      -0.924075       0.207113      20.738015      -2.303255       8.177314          -0.000015
           54              O       3.390605       0.738575       5.276520      -0.615425      44.431119 0.63524565E+03  0.15950472E+05                                10.095781                            7.911736       0.146446       2.085504                    0.995164      28.839456      77.937858       0.660148       0.369516      -1.128739       0.071442      -0.003201       0.052093       0.088475       0.014072      -0.074919       0.042958       0.026208      -0.101925      -0.101585       0.019903       0.081681             11.717684       9.490868       3.634909       4.049499      12.484730       6.329158      13.177454          -0.000006
           55              O       0.919301       8.833357       6.020670      -0.609519      37.421602 0.60504240E+03  0.14991126E+05                                 8.883922                            7.652984       0.496671       2.180185                    0.997677      29.107123      77.849174       0.681005       0.363000      -1.135062       0.010005      -0.023002       0.059495       0.064566      -0.028361       0.066569       0.069271       0.003241      -0.270684      -0.146708       0.072900       0.073808              9.658896       8.235539      -3.344841      -2.097429      12.739002       2.981585       8.002148          -0.000007
           56              O       0.460258       1.338012       5.387646      -0.689081      37.344370 0.66544178E+03  0.16863007E+05                                 8.800414                            7.998222       0.460210       2.161615                    0.996940      29.880462      80.485716       0.670460       0.360502      -1.138476      -0.040078       0.044963       0.090664       0.108848       0.051855       0.060123      -0.051578       0.015508      -0.050899      -0.110274       0.044189       0.066085              9.133347       7.954431       0.112268      -1.783494       9.470228      -2.616467       9.975380          -0.000004
           57              O       1.205899       9.474726      11.223766      -0.681217      36.210288 0.61617798E+03  0.15354532E+05                                 8.636421                            7.702382       0.411545       2.139344                    0.997669      29.935398      80.597228       0.680770       0.361057      -1.135274      -0.026640       0.021025      -0.117287       0.122098       0.011098      -0.010998       0.035983      -0.005144      -0.241375      -0.091611       0.035501       0.056110              9.035279      12.972406      -0.625399       0.825331       5.978575      -0.513052       8.154857          -0.000005
           58              O       5.351861      -0.037167      12.206044      -0.659594      38.804576 0.63942963E+03  0.16064900E+05                                 9.068028                            7.849707       0.400280       2.132327                    0.998559      29.986969      80.783055       0.674645       0.361364      -1.136253      -0.056725       0.038994      -0.037839       0.078549       0.022793      -0.076528       0.046358      -0.131841       0.081623      -0.129267       0.034746       0.094521              9.739804       8.613418       0.774486      -2.234019       6.633495      -1.679846      13.972498          -0.000006
           59              O       5.618422       6.640504      15.831543      -0.687413      48.803160 0.77969035E+03  0.20579471E+05                                10.672118                            8.748981       0.081464       2.027627                    0.995908      30.969737      85.446401       0.630333       0.368149      -1.131256       0.081101       0.067187      -0.037197       0.111692      -0.043877       0.089788       0.019754       0.001580      -0.139918      -0.119851       0.024766       0.095085             11.974207       7.019038      -0.921891      -0.208397      20.734140       2.297070       8.169442          -0.000017
           60              O       5.717395       8.791425      15.198520      -0.615595      44.443370 0.63544757E+03  0.15956879E+05                                10.097764                            7.913053       0.146527       2.085444                    0.995172      28.843863      77.954138       0.660082       0.369521      -1.128730      -0.071360       0.003148       0.052080       0.088399       0.014051       0.075036      -0.043045       0.026162      -0.101900      -0.101717       0.019917       0.081799             11.720090       9.491903       3.634809      -4.049310      12.488989      -6.329775      13.179377          -0.000007
           61              O       2.116699       0.696643      15.942670      -0.609460      37.419762 0.60497724E+03  0.14989095E+05                                 8.883689                            7.652588       0.496579       2.180181                    0.997678      29.105636      77.843887       0.681022       0.363002      -1.135062      -0.010057       0.022979       0.059466       0.064540      -0.028341      -0.066572      -0.069346       0.003168      -0.270550      -0.146725       0.072979       0.073746              9.658814       8.235336      -3.345798       2.097950      12.738219      -2.981139       8.002886          -0.000007
           62              O       2.575742       8.191988      15.309646      -0.688982      37.338702 0.66521153E+03  0.16855565E+05                                 8.799358                            7.996570       0.460773       2.161835                    0.996948      29.876769      80.469611       0.670569       0.360478      -1.138505       0.039950      -0.045045       0.090716       0.108878       0.051899      -0.060251       0.051548       0.015484      -0.050672      -0.110356       0.044180       0.066176              9.132827       7.952273       0.112393       1.785411       9.469919       2.617913       9.976290          -0.000006
           63              O       1.830101       0.055274       1.301766      -0.681385      36.220336 0.61634386E+03  0.15359723E+05                                 8.638106                            7.703392       0.411571       2.139289                    0.997668      29.939258      80.610793       0.680728       0.361054      -1.135274       0.026673      -0.020914      -0.117278       0.122078       0.011060       0.011045      -0.036073      -0.005063      -0.241428      -0.091682       0.035593       0.056089              9.037954      12.977486      -0.623988      -0.823266       5.979382       0.514452       8.156993          -0.000003
           64              O       3.756139       0.037167       2.284044      -0.659587      38.799139 0.63937690E+03  0.16063201E+05                                 9.066949                            7.849288       0.400432       2.132383                    0.998559      29.986214      80.779377       0.674677       0.361356      -1.136262       0.056728      -0.039016      -0.037935       0.078609       0.022770       0.076474      -0.046351      -0.131753       0.081651      -0.129185       0.034695       0.094490              9.738017       8.613878       0.774967       2.234658       6.632548       1.679600      13.967624          -0.000004
           65              H       4.998288       4.501114       1.221398       0.118344       1.714250 0.15003947E+02  0.17099878E+03                                 2.282847                            2.192668      -1.495304       2.130475                    0.992479       4.258892      12.514486       0.447246       1.201633      -0.725971      -0.051114      -0.028594      -0.006392       0.058916       0.020069      -0.001464       0.005313       0.019391       0.002048      -0.023771       0.001704       0.022068              2.305638       2.920697       0.413390       0.042526       2.012631      -0.004514       1.983585           0.000012
           66              H       2.553337       5.862094      19.027023       0.108050       1.619709 0.13672182E+02  0.15424964E+03                                 2.291075                            2.162153      -1.595437       2.079377                    0.990588       4.587091      13.997220       0.423403       1.282231      -0.704985       0.033599      -0.001090      -0.044426       0.055712       0.008115      -0.007671      -0.001796       0.019625       0.027983      -0.017431       0.000868       0.016562              2.346394       2.532507       0.070249      -0.605426       1.830673      -0.095056       2.676004           0.000013
           67              H       3.437906       6.717125       1.374991       0.101529       1.460287 0.12191171E+02  0.13410078E+03                                 2.164203                            2.060073      -1.565153       2.091402                    0.990218       4.582021      13.956936       0.426549       1.305422      -0.699497       0.045995       0.028066       0.002220       0.053927       0.014936       0.004878       0.006670       0.017078       0.016533      -0.020414       0.001575       0.018839              2.223580       2.827641       0.504109      -0.076477       2.055277      -0.086127       1.787821           0.000011
           68              H       4.109712       5.028886      11.143398       0.118314       1.714557 0.15007436E+02  0.17104909E+03                                 2.283139                            2.192936      -1.495394       2.130408                    0.992476       4.259401      12.516512       0.447214       1.201646      -0.725966       0.051115       0.028586      -0.006392       0.058913       0.020072       0.001459      -0.005314       0.019383       0.002085      -0.023777       0.001713       0.022064              2.305902       2.921214       0.413445      -0.042690       2.012657       0.004445       1.983834           0.000010
           69              H       0.482663       3.667906       9.105023       0.107913       1.619826 0.13674369E+02  0.15427888E+03                                 2.291040                            2.162217      -1.595095       2.079446                    0.990584       4.587813      13.999155       0.423433       1.282102      -0.705010      -0.033600       0.001081      -0.044402       0.055692       0.008123       0.007684       0.001769       0.019621       0.027954      -0.017432       0.000867       0.016565              2.346233       2.531713       0.070837       0.604918       1.830467       0.095685       2.676520           0.000014
           70              H       5.670094       2.812875      11.296991       0.101465       1.460863 0.12197249E+02  0.13418377E+03                                 2.164697                            2.060520      -1.565321       2.091244                    0.990223       4.583092      13.960836       0.426526       1.305338      -0.699512      -0.045981      -0.028056       0.002225       0.053911       0.014918      -0.004891      -0.006675       0.017090       0.016544      -0.020404       0.001565       0.018840              2.224042       2.828019       0.504364       0.076620       2.055844       0.086207       1.788264           0.000009
           71              H       1.073712       9.266114       8.700602       0.118368       1.714173 0.15003288E+02  0.17098934E+03                                 2.282783                            2.192626      -1.495232       2.130551                    0.992476       4.258712      12.513874       0.447249       1.201639      -0.725970       0.051116      -0.028576       0.006406       0.058911      -0.020064      -0.001454      -0.005274       0.019371       0.002022      -0.023743       0.001682       0.022061              2.305521       2.920443      -0.413754       0.041891       2.012471       0.004269       1.983648           0.000010
           72              H       3.518663       1.097094      10.738977       0.108073       1.619985 0.13668351E+02  0.15418911E+03                                 2.290949                            2.161527      -1.593220       2.080246                    0.990633       4.586041      13.991306       0.423577       1.281848      -0.705067      -0.033682      -0.001044       0.044448       0.055778      -0.008112      -0.007710       0.001811       0.019670       0.028063      -0.017459       0.000839       0.016621              2.346476       2.532486      -0.069927      -0.606734       1.830907       0.095839       2.676036           0.000014
           73              H       2.636827       1.954984       8.512084       0.101359       1.458719 0.12188891E+02  0.13407864E+03                                 2.163553                            2.060700      -1.567365       2.091012                    0.990028       4.579967      13.953963       0.426201       1.306461      -0.699310      -0.045622       0.028989      -0.007084       0.054515      -0.015129       0.005717      -0.006241       0.017428       0.015335      -0.020289       0.000801       0.019489              2.221836       2.820088      -0.501807      -0.054098       2.053934       0.073563       1.791487           0.000010
           74              H       1.962288       0.263886      18.622602       0.118345       1.714221 0.15003606E+02  0.17099392E+03                                 2.282823                            2.192646      -1.495300       2.130480                    0.992478       4.258845      12.514314       0.447248       1.201635      -0.725971      -0.051115       0.028595       0.006388       0.058917      -0.020069       0.001464       0.005313       0.019393       0.002049      -0.023772       0.001704       0.022068              2.305609       2.920657      -0.413393      -0.042501       2.012610      -0.004504       1.983560           0.000012
           75              H       5.589337       8.432906       0.816977       0.108032       1.619815 0.13673264E+02  0.15426455E+03                                 2.291149                            2.162216      -1.595402       2.079375                    0.990589       4.587258      13.997749       0.423404       1.282205      -0.704990       0.033598       0.001092       0.044422       0.055708      -0.008116       0.007669      -0.001795       0.019628       0.027980      -0.017432       0.000871       0.016561              2.346489       2.532648      -0.070256       0.605511       1.830729      -0.095053       2.676090           0.000013
           76              H       0.401906       7.577875      18.469009       0.101528       1.460289 0.12191177E+02  0.13410082E+03                                 2.164203                            2.060072      -1.565144       2.091405                    0.990218       4.582014      13.956898       0.426550       1.305420      -0.699498       0.045995      -0.028064      -0.002224       0.053927      -0.014937      -0.004879       0.006669       0.017077       0.016532      -0.020414       0.001575       0.018839              2.223577       2.827638      -0.504110       0.076489       2.055266      -0.086121       1.787827           0.000009

******************************************************
Auxiliary information for the entire system
The total spin magnetic moment of the unit cell is   0.000115
The total net atomic charge of the unit cell is   -0.000001
Accuracy of reproducing the electrostatic potential in the unit cell:
  The inner radius (bohr) =    5.0000
  The outer radius (bohr) =   12.0000
  Valid grid points have density less than (e/(bohr^3)) =    0.0001
  The number of valid grid points were=         3636
  The rms potential error without charges in kcal/mol is=      6.61101
  The rms potential error with partial charges in kcal/mol is=      1.10549
  The RRMSE value at monopole order=      0.16722
  The rms potential error with partial charges and cloud penetration in kcal/mol is=      1.09849
  The RRMSE value at monopole order with cloud penetration is=      0.16616
  The rms potential error with partial charges and atomic dipoles in kcal/mol is=      0.40198
  The RRMSE value at dipole order=      0.06080
  The rms potential error with partial charges, atomic dipoles and cloud penetration in kcal/mol is=      0.40101
  The RRMSE value at dipole order with cloud penetration=      0.06066

******************************************************
The electron densities and ab initio electrostatic potential were computed in VASP using the PBE functional and
projector augmented wave method. See the main text of the journal article for a description of computational details.
The atomic charges, dipoles, and quadrupoles were computed with the DDEC6 method as described in
(a) T. A. Manz and N. Gabaldon Limas, RSC Adv. 6 (2016) 47771-47801 DOI: 10.1039/c6ra04656h
(b) N. Gabaldon Limas and T. A. Manz, RSC Adv. 8 (2018) 2678-2707 DOI: 10.1039/c7ra11829e.
For each atom in the material, the electron cloud parameters were fit to the spherically averaged atom-in-material
electron density using radial positions for which this density was between 10^-4 and 10^-2 electrons per cubic bohr.
The polarizabilities, dispersion coefficients, and quantum Drude oscillator (QDO) parameters were fit using the MCLF method.
The magnetic structure of the system was optimized in VASP from the default ferromagnetic initial guess using spin polarization.
The atomic spin moments (ASMs) were computed on this optimized magnetic structure using the DDEC6 partition as inputs
to the method of T. A. Manz and D. S. Sholl, J. Chem. Theory Comput. 7 (2011) 4146-4164 DOI: 10.1021/ct200539n.
The RMSE and RRMSE were computed using a uniform grid with Ewald summation.
