# Supplementary material for: A collection of forcefield precursors for metal–organic frameworks
Source: RSC Adv. 2019 Nov 13;9(63):36492–507. doi: 10.1039/c9ra07327b (PMC9075174; doi:10.1039/c9ra07327b)
Supplement: RA-009-C9RA07327B-s5942 [file RA-009-C9RA07327B-s5942.xyz]

  150
jmolscript: load "" {1 1 1} spacegroup "x,y,z" unitcell [{     10.742800     0.000000     0.000000 }, {      5.231087     9.992124     0.000000 }, {      0.864998     2.091057    26.073988 }]
Yb     7.369619     6.525604    14.610559     1.339957
Yb     5.811230     3.052575    23.457203     1.304514
Yb     6.147044     5.012360    19.342206     1.420977
Yb     9.469266     5.557577    11.463429     1.339954
Yb    11.027655     9.030606     2.616785     1.304505
Yb    10.691841     7.070821     6.731782     1.420965
H     11.160504     4.040585    16.979381     0.119299
H     12.031611     6.257296    13.733169     0.117166
H      6.011144     2.290617    14.969077     0.125762
H      6.768480     1.798401    11.086660     0.116874
H      8.584112     7.832323    20.277740     0.113825
H      8.644826     9.936729    16.864655     0.119334
H      2.666830     3.884097    17.482609     0.121240
H      3.511242     6.191108    14.340693     0.108157
H      1.424867     1.629171     0.803079     0.126578
H      6.782084    10.673150    24.402645     0.116275
H      7.860438     2.871563     0.907375     0.115776
H      7.614730     7.620651    24.204483     0.118473
H     10.403030     3.528885    23.531774     0.111132
H      9.994361     4.837968    19.795372     0.117347
H      1.931788     3.752943    23.372723     0.107703
H     12.277113     4.947141    19.586780     0.114591
H      9.737699     9.526370    21.341559     0.124924
H      4.636444     1.612673    17.928474     0.120419
H      5.678381     8.042596     9.094607     0.119299
H      4.807274     5.825885    12.340819     0.117166
H     10.827741     9.792564    11.104911     0.125761
H     10.070405    10.284780    14.987328     0.116874
H      8.254773     4.250858     5.796248     0.113825
H      8.194059     2.146452     9.209333     0.119334
H     14.172055     8.199084     8.591379     0.121241
H     13.327643     5.892073    11.733295     0.108157
H     15.414018    10.454010    25.270909     0.126585
H     10.056801     1.410031     1.671343     0.116278
H      8.978447     9.211618    25.166613     0.115775
H      9.224155     4.462530     1.869505     0.118475
H      6.435855     8.554296     2.542214     0.111131
H      6.844524     7.245213     6.278616     0.117346
H     14.907097     8.330238     2.701265     0.107703
H      4.561772     7.136040     6.487208     0.114593
H      7.101186     2.556811     4.732429     0.124927
H     12.202441    10.470508     8.145514     0.120418
C      9.917227     5.356920    15.002973     0.573492
C     11.356471     5.179219    15.328898    -0.009762
C     11.784869     4.466930    16.439649    -0.097001
C     12.296967     5.808593    14.504960    -0.117981
C      7.247832     3.563033    13.005705     0.590600
C      5.923195     1.791438    14.189464    -0.101668
C      6.376416     1.499836    11.874094    -0.103922
C      7.788378     7.593310    17.745956     0.621340
C      8.510844     8.706401    18.468206    -0.033052
C      8.835962     8.590638    19.803194    -0.101495
C      8.881432     9.845581    17.758993    -0.106964
C      4.761693     5.084165    16.361427     0.620093
C      3.303115     5.051382    15.965103    -0.019951
C      2.384910     4.383898    16.749930    -0.100975
C      2.882199     5.747312    14.862173    -0.098995
C      3.514294     2.365599    24.937162     0.540504
C      2.157084     2.200953    25.562938    -0.013239
C      0.856948     0.965745     0.479761    -0.093676
C      6.508554    11.241531    25.085784    -0.101062
C      7.151869     5.077183    24.858940     0.540604
C      8.038286     6.130624    25.497753    -0.016291
C      7.910601     3.724592     0.542339    -0.094306
C      8.115733     7.406300    24.958021    -0.099054
C      8.456518     3.986150    21.795247     0.620155
C      9.943080     4.143818    21.680521    -0.016637
C     10.775353     3.824406    22.731303    -0.094147
C     10.531707     4.585717    20.512406    -0.105249
C      3.490500     4.374710    21.307663     0.614257
C     12.727000     4.302858    21.445855    -0.013481
C     12.142294     3.932369    22.632222    -0.094234
C     11.901483     4.657615    20.387251    -0.103566
C      5.496482     1.817992    20.426362     0.614255
C      9.934576    10.708528    19.735402    -0.021324
C      9.535899     9.599696    20.436792    -0.096709
C      9.605840    10.846064    18.397806    -0.106580
C      6.483782     2.241075    13.005705    -0.010138
C      6.921658     6.726261    11.071015     0.573491
C      5.482414     6.903962    10.745090    -0.009761
C      5.054016     7.616251     9.634339    -0.096999
C      4.541918     6.274588    11.569028    -0.117979
C      9.591053     8.520148    13.068283     0.590599
C     10.915690    10.291743    11.884524    -0.101664
C     10.462469    10.583345    14.199894    -0.103919
C      9.050507     4.489871     8.328032     0.621340
C      8.328041     3.376780     7.605782    -0.033051
C      8.002923     3.492543     6.270794    -0.101496
C      7.957453     2.237600     8.314995    -0.106966
C     12.077192     6.999016     9.712561     0.620093
C     13.535770     7.031799    10.108885    -0.019951
C     14.453975     7.699283     9.324058    -0.100974
C      3.213886     6.335869    11.211815    -0.098996
C     13.324591     9.717582     1.136826     0.540509
C     14.681801     9.882228     0.511050    -0.013239
C     15.981937    11.117436    25.594227    -0.093676
C     10.330331     0.841650     0.988204    -0.101060
C      9.687016     7.005998     1.215048     0.540604
C      8.800599     5.952557     0.576235    -0.016292
C      8.928284     8.358589    25.531649    -0.094303
C      8.723152     4.676881     1.115967    -0.099049
C      8.382367     8.097031     4.278741     0.620154
C      6.895805     7.939363     4.393467    -0.016635
C      6.063532     8.258775     3.342685    -0.094148
C      6.307178     7.497464     5.561582    -0.105251
C     13.348385     7.708471     4.766325     0.614254
C      4.111885     7.780323     4.628133    -0.013478
C      4.696591     8.150812     3.441766    -0.094236
C      4.937402     7.425566     5.686737    -0.103566
C     11.342403    10.265189     5.647626     0.614255
C      6.904309     1.374653     6.338586    -0.021323
C      7.302986     2.483485     5.637196    -0.096711
C      7.233045     1.237117     7.676182    -0.106583
C     10.355103     9.842106    13.068283    -0.010139
O      9.564606     5.603152    13.812174    -0.598367
O      9.060200     5.362579    15.920777    -0.488205
O      7.513227     7.771649    16.530908    -0.520322
O      5.522531     5.801306    15.660037    -0.575002
O      7.036602     4.322609    13.954798    -0.489228
O      8.028561     3.776016    12.035753    -0.525705
O      9.115565    11.600912    24.035002    -0.477277
O      4.255207     3.319656    25.333487    -0.463506
O      6.424820     5.381258    23.878558    -0.471044
O      7.142265     3.921955    25.343134    -0.451518
O      8.011109     3.259340    22.700014    -0.522254
O     10.923952    11.694727    21.641410    -0.525216
O      4.185080     4.132308    22.321941    -0.547723
O      7.521197     6.562716    18.413711    -0.616915
O      5.112082     4.444611    17.357454    -0.582715
O      3.961961     4.642931    20.191696    -0.580707
O      5.940135     2.739507    19.706720    -0.535673
O      7.742036     4.612573    20.984346    -0.572798
O      7.274279     6.480029    12.261814    -0.598368
O      7.778685     6.720602    10.153211    -0.488205
O      9.325658     4.311532     9.543080    -0.520320
O     11.316354     6.281875    10.413951    -0.575003
O      9.802283     7.760572    12.119190    -0.489225
O      8.810324     8.307165    14.038235    -0.525706
O      7.723320     0.482269     2.038986    -0.477279
O     12.583678     8.763525     0.740501    -0.463510
O     10.414065     6.701923     2.195430    -0.471047
O      9.696620     8.161226     0.730854    -0.451515
O      8.827776     8.823841     3.373974    -0.522252
O      5.914933     0.388454     4.432578    -0.525215
O     12.653805     7.950873     3.752047    -0.547720
O      9.317688     5.520465     7.660277    -0.616912
O     11.726803     7.638570     8.716534    -0.582713
O     12.876924     7.440250     5.882292    -0.580706
O     10.898750     9.343674     6.367268    -0.535671
O      9.096849     7.470608     5.089642    -0.572795

The following XYZ coordinates are in angstroms. Other properties are in atomic units.
The sperically averaged electron density of each atom fit to a function of the form exp(a - br)
eigen_1, eigen_2 and eigen_3 are the three eigenvalues of traceless quadrupole moment tensor
  atom number  atomic symbol              X              Y              Z     net charge C6 coefficient C8 coefficient C10 coefficient fluctuating dipole atomic polarizability isotropic forcefield polarizability              a              b squared Pearson coefficient          <r^3>          <r^4>         wp_QDO          m_QDO          q_QDO       dipole_x       dipole_y       dipole_z         dipole            Qxy            Qxz            Qyz     Q(x^2-y^2)  Q(3z^2 - R^2)        eigen_1        eigen_2        eigen_3 static polarizability      alpha(xx)      alpha(xy)      alpha(xz)      alpha(yy)      alpha(yz)      alpha(zz) atomic spin moment
            1             Yb       7.369619       6.525604      14.610559       1.339957     190.914999 0.41699641E+04  0.15616429E+06                                23.984931                           19.213012       0.171258       1.810133                    0.999593      79.548814     208.443501       0.492682       0.331963      -1.244255      -0.046110       0.033388       0.002232       0.056973      -0.104963       0.063597      -0.033795      -0.021154      -0.324979      -0.131559      -0.044384       0.175943             29.221710      31.112002       6.641753      -2.445892      24.114167       3.458284      32.438962           0.006630
            2             Yb       5.811230       3.052575      23.457203       1.304514     188.694167 0.44165832E+04  0.16762015E+06                                23.970092                           19.802000       0.192641       1.811877                    0.999701      80.426514     211.439081       0.484734       0.332938      -1.244627       0.024684      -0.061258       0.004874       0.066224      -0.151104       0.052079      -0.114968      -0.194554      -0.253858      -0.143157      -0.123934       0.267091             29.345995      38.218021       8.415999       0.187952      20.238050       2.359560      29.581914           0.005934
            3             Yb       6.147044       5.012360      19.342206       1.420977     173.196372 0.36155296E+04  0.13041794E+06                                22.422532                           17.858081       0.141938       1.824188                    0.999201      76.342922     195.158822       0.513348       0.330772      -1.247652       0.013271       0.017183      -0.010423       0.024083      -0.177524      -0.041650       0.175872      -0.097122      -0.268509      -0.218649      -0.082224       0.300874             27.116012      28.549100       8.162891       0.515636      24.917606      -7.662667      27.881331          -0.004562
            4             Yb       9.469266       5.557577      11.463429       1.339954     190.915520 0.41699776E+04  0.15616494E+06                                23.984980                           19.213049       0.171256       1.810132                    0.999593      79.548890     208.443853       0.492681       0.331963      -1.244255       0.046110      -0.033388      -0.002233       0.056972      -0.104964       0.063596      -0.033796      -0.021157      -0.324981      -0.131559      -0.044385       0.175944             29.221772      31.112093       6.641765      -2.445911      24.114206       3.458281      32.439016           0.006621
            5             Yb      11.027655       9.030606       2.616785       1.304505     188.695643 0.44166229E+04  0.16762206E+06                                23.970232                           19.802103       0.192648       1.811877                    0.999701      80.426737     211.440060       0.484732       0.332938      -1.244627      -0.024686       0.061260      -0.004874       0.066226      -0.151107       0.052080      -0.114970      -0.194557      -0.253863      -0.143159      -0.123937       0.267096             29.346183      38.218294       8.416076       0.187940      20.238179       2.359567      29.582076           0.005924
            6             Yb      10.691841       7.070821       6.731782       1.420965     173.197933 0.36155693E+04  0.13041977E+06                                22.422693                           17.858204       0.141931       1.824185                    0.999201      76.343104     195.159761       0.513345       0.330773      -1.247651      -0.013271      -0.017184       0.010423       0.024084      -0.177526      -0.041651       0.175873      -0.097121      -0.268508      -0.218651      -0.082226       0.300876             27.116211      28.549314       8.162943       0.515623      24.917760      -7.662738      27.881559          -0.004604
            7              H      11.160504       4.040585      16.979381       0.119299       1.155601 0.84884264E+01  0.83396376E+02                                 1.734440                            1.641456      -0.868015       2.473782                    0.999040       3.270253       8.747749       0.523750       1.190316      -0.732098      -0.025468      -0.019462       0.024506       0.040348       0.006342      -0.001754      -0.012452       0.006977       0.005768      -0.015053       0.000942       0.014111              1.757644       1.904861       0.213809      -0.313485       1.536906      -0.273869       1.831166           0.000109
            8              H      12.031611       6.257296      13.733169       0.117166       1.046073 0.74480929E+01  0.72340344E+02                                 1.741356                            1.623998      -1.090079       2.363911                    0.996435       3.611241      10.293586       0.474912       1.327875      -0.697405      -0.008913       0.021032      -0.030525       0.038126       0.000390      -0.000428      -0.011422       0.004753       0.008536      -0.012372       0.000922       0.011450              1.800566       1.703107      -0.183446       0.241526       1.576279      -0.436960       2.122311           0.000090
            9              H       6.011144       2.290617      14.969077       0.125762       1.070564 0.76485840E+01  0.73983297E+02                                 1.711159                            1.605140      -0.861621       2.479687                    0.999265       3.325445       9.133232       0.501276       1.263212      -0.713792       0.003796       0.019727       0.034733       0.040124       0.006769      -0.002388       0.005887      -0.003032       0.036248      -0.014178       0.000218       0.013960              1.753470       1.378223       0.111388      -0.009673       1.844176       0.432144       2.038010           0.000597
           10              H       6.768480       1.798401      11.086660       0.116874       1.014989 0.70646547E+01  0.67294287E+02                                 1.668418                            1.552034      -0.998798       2.407004                    0.997779       3.449940       9.542156       0.502893       1.278624      -0.708432       0.015593       0.009776      -0.031965       0.036884       0.003834      -0.007198       0.003308      -0.009362       0.030785      -0.013776       0.000887       0.012889              1.717895       1.467686       0.204204      -0.396931       1.558793      -0.241360       2.127205           0.000456
           11              H       8.584112       7.832323      20.277740       0.113825       1.112853 0.79367738E+01  0.77343692E+02                                 1.733744                            1.616145      -1.025026       2.391212                    0.997939       3.441255       9.430472       0.509305       1.234092      -0.719269      -0.006058      -0.030203       0.022532       0.038166       0.004973       0.000862      -0.008531      -0.011193       0.036044      -0.014152      -0.002286       0.016438              1.787486       1.421676       0.254886      -0.073168       2.222992      -0.368185       1.717790           0.000322
           12              H       8.644826       9.936729      16.864655       0.119334       1.156166 0.83647783E+01  0.82670723E+02                                 1.789602                            1.668651      -1.060402       2.380308                    0.997175       3.458656       9.574890       0.496479       1.248268      -0.716535      -0.010713       0.005719      -0.036902       0.038849       0.002814       0.005254      -0.009133      -0.009310       0.025725      -0.012929      -0.001924       0.014854              1.837604       1.448874       0.068596       0.160240       1.586450      -0.038176       2.477488           0.000563
           13              H       2.666830       3.884097      17.482609       0.121240       1.078773 0.76004764E+01  0.73877536E+02                                 1.752326                            1.621568      -1.075545       2.374278                    0.996989       3.521845       9.902928       0.485706       1.297360      -0.704485       0.010646      -0.022828       0.030398       0.039478       0.001045      -0.001139      -0.013899       0.001755       0.006102      -0.013967      -0.000305       0.014273              1.826470       1.646285      -0.213552       0.247001       1.683560      -0.461052       2.149564           0.000079
           14              H       3.511242       6.191108      14.340693       0.108157       1.176178 0.85897909E+01  0.85497079E+02                                 1.804944                            1.685378      -1.182571       2.312232                    0.995688       3.579447       9.958560       0.496243       1.240061      -0.717405       0.020741       0.019698      -0.020635       0.035270       0.002161      -0.003870      -0.009484      -0.001325       0.007381      -0.008785      -0.003137       0.011922              1.853303       2.071139       0.249185      -0.374717       1.547968      -0.310017       1.940802           0.000509
           15              H       1.424867       1.629171       0.803079       0.126578       1.064241 0.77173916E+01  0.73576709E+02                                 1.599981                            1.533302      -0.875157       2.472455                    0.999281       3.107862       8.024097       0.562368       1.142394      -0.744290       0.022886       0.028740       0.015740       0.039969       0.007241       0.000248       0.013716      -0.006220      -0.005828      -0.014634      -0.002300       0.016935              1.608468       1.703417       0.310346       0.093020       1.685729       0.173481       1.436259           0.000998
           16              H       6.782084      10.673150      24.402645       0.116275       1.111627 0.80923990E+01  0.78793312E+02                                 1.707367                            1.614943      -0.819768       2.491491                    0.999501       3.284664       8.831441       0.520506       1.208561      -0.727174       0.008879      -0.025340      -0.030163       0.040382       0.003738      -0.001357       0.015927      -0.004988      -0.001254      -0.015784      -0.001541       0.017325              1.750098       1.608901      -0.237845      -0.272751       1.795772       0.342926       1.845620           0.000661
           17              H       7.860438       2.871563       0.907375       0.115776       1.070454 0.74739093E+01  0.72427687E+02                                 1.740015                            1.603663      -1.267555       2.277533                    0.994864       3.637683      10.252309       0.489824       1.290356      -0.704614      -0.002810      -0.032973       0.016677       0.037057       0.002439       0.007125      -0.004817      -0.007274       0.009001      -0.010905       0.002181       0.008725              1.820429       1.415732       0.021658       0.058455       2.477814      -0.344830       1.567740           0.001071
           18              H       7.614730       7.620651      24.204483       0.118473       1.074334 0.77904022E+01  0.74882884E+02                                 1.643597                            1.565122      -0.866043       2.470454                    0.999241       3.223603       8.517621       0.540400       1.179146      -0.734131      -0.020602       0.011805      -0.032187       0.039998      -0.000354       0.009855      -0.010079      -0.008329       0.011670      -0.014053      -0.001885       0.015938              1.664443       1.545459      -0.054664       0.370400       1.549627      -0.107451       1.898242           0.000825
           19              H      10.403030       3.528885      23.531774       0.111132       1.040074 0.75878349E+01  0.74231458E+02                                 1.748340                            1.649467      -1.217650       2.302248                    0.994647       3.716459      10.721454       0.465624       1.344623      -0.693438      -0.014587      -0.011914       0.032361       0.037442       0.001280      -0.002287      -0.004298       0.013935       0.032390      -0.013188       0.001038       0.012150              1.795500       1.720298       0.060065      -0.296313       1.452609      -0.324045       2.213594           0.000285
           20              H       9.994361       4.837968      19.795372       0.117347       1.074337 0.76881843E+01  0.74707898E+02                                 1.728058                            1.617214      -1.004669       2.404652                    0.997880       3.469860       9.654968       0.494107       1.275682      -0.709702      -0.018883       0.012310      -0.029739       0.037316       0.002352       0.003763      -0.009141       0.010120       0.028891      -0.014377       0.000601       0.013776              1.776624       1.863355      -0.187298       0.377583       1.448067      -0.259346       2.018449           0.000133
           21              H       1.931788       3.752943      23.372723       0.107703       1.161468 0.84400235E+01  0.84514528E+02                                 1.852470                            1.715863      -1.349309       2.232612                    0.993418       3.825718      11.045774       0.467590       1.308136      -0.700540       0.020601      -0.001377       0.028116       0.034882       0.000365       0.004709       0.001112       0.009863       0.017748      -0.007978      -0.001146       0.009124              1.925608       1.994499      -0.186869       0.477182       1.494072      -0.347112       2.288252           0.000243
           22              H      12.277113       4.947141      19.586780       0.114591       1.174934 0.84733292E+01  0.84002317E+02                                 1.804142                            1.674073      -1.095178       2.358731                    0.996520       3.516278       9.745037       0.498131       1.240297      -0.717783       0.012631       0.012793      -0.031097       0.035920      -0.000464       0.000273      -0.008240       0.007115       0.021625      -0.010918      -0.000056       0.010973              1.867300       1.756138       0.073744      -0.395893       1.438798      -0.270207       2.406963           0.000288
           23              H       9.737699       9.526370      21.341559       0.124924       1.077347 0.76597062E+01  0.73549968E+02                                 1.669307                            1.568566      -0.848969       2.484287                    0.999390       3.225558       8.607526       0.529555       1.204549      -0.727905       0.006286      -0.005160       0.039083       0.039920       0.004937       0.003034      -0.007972      -0.009143       0.039010      -0.014648      -0.001837       0.016485              1.710634       1.347937       0.050698       0.180031       1.494491      -0.008393       2.289473           0.000771
           24              H       4.636444       1.612673      17.928474       0.120419       1.011029 0.70917833E+01  0.67801642E+02                                 1.683054                            1.570773      -1.001651       2.407491                    0.998125       3.464846       9.686716       0.491042       1.304676      -0.702954       0.010915       0.030949      -0.021667       0.039325       0.005044       0.000727      -0.007214      -0.008307       0.030568      -0.012337      -0.001512       0.013849              1.737664       1.385837       0.228422      -0.080391       2.123192      -0.345170       1.703964           0.000628
           25              H       5.678381       8.042596       9.094607       0.119299       1.155606 0.84884697E+01  0.83396956E+02                                 1.734450                            1.641464      -0.868015       2.473783                    0.999040       3.270258       8.747787       0.523746       1.190322      -0.732097       0.025469       0.019461      -0.024506       0.040348       0.006341      -0.001754      -0.012452       0.006978       0.005768      -0.015053       0.000942       0.014111              1.757654       1.904872       0.213811      -0.313488       1.536913      -0.273871       1.831176           0.000098
           26              H       4.807274       5.825885      12.340819       0.117166       1.046073 0.74480924E+01  0.72340340E+02                                 1.741356                            1.623998      -1.090077       2.363912                    0.996435       3.611241      10.293587       0.474912       1.327875      -0.697405       0.008913      -0.021032       0.030525       0.038126       0.000390      -0.000428      -0.011422       0.004753       0.008536      -0.012372       0.000923       0.011450              1.800566       1.703108      -0.183447       0.241527       1.576279      -0.436960       2.122311           0.000090
           27              H      10.827741       9.792564      11.104911       0.125761       1.070566 0.76486061E+01  0.73983600E+02                                 1.711166                            1.605146      -0.861619       2.479688                    0.999265       3.325450       9.133266       0.501274       1.263217      -0.713791      -0.003797      -0.019727      -0.034733       0.040124       0.006770      -0.002388       0.005887      -0.003032       0.036248      -0.014178       0.000218       0.013960              1.753477       1.378228       0.111389      -0.009673       1.844184       0.432147       2.038018           0.000592
           28              H      10.070405      10.284780      14.987328       0.116874       1.014989 0.70646582E+01  0.67294341E+02                                 1.668420                            1.552036      -0.998795       2.407006                    0.997779       3.449942       9.542169       0.502892       1.278626      -0.708431      -0.015593      -0.009776       0.031964       0.036884       0.003834      -0.007199       0.003308      -0.009362       0.030785      -0.013776       0.000887       0.012889              1.717897       1.467687       0.204204      -0.396933       1.558794      -0.241360       2.127209           0.000458
           29              H       8.254773       4.250858       5.796248       0.113825       1.112854 0.79367794E+01  0.77343714E+02                                 1.733741                            1.616141      -1.025032       2.391209                    0.997939       3.441253       9.430446       0.509307       1.234087      -0.719270       0.006058       0.030203      -0.022532       0.038166       0.004973       0.000862      -0.008531      -0.011193       0.036044      -0.014151      -0.002286       0.016437              1.787482       1.421673       0.254885      -0.073168       2.222987      -0.368185       1.717786           0.000315
           30              H       8.194059       2.146452       9.209333       0.119334       1.156164 0.83647591E+01  0.82670453E+02                                 1.789597                            1.668647      -1.060406       2.380306                    0.997175       3.458650       9.574856       0.496481       1.248265      -0.716536       0.010713      -0.005719       0.036902       0.038849       0.002814       0.005254      -0.009133      -0.009310       0.025725      -0.012929      -0.001924       0.014854              1.837599       1.448871       0.068596       0.160240       1.586446      -0.038176       2.477481           0.000559
           31              H      14.172055       8.199084       8.591379       0.121241       1.078777 0.76005063E+01  0.73877876E+02                                 1.752327                            1.621569      -1.075549       2.374276                    0.996988       3.521849       9.902933       0.485708       1.297357      -0.704486      -0.010646       0.022827      -0.030398       0.039478       0.001045      -0.001139      -0.013899       0.001755       0.006102      -0.013967      -0.000305       0.014273              1.826471       1.646286      -0.213552       0.247001       1.683561      -0.461053       2.149566           0.000076
           32              H      13.327643       5.892073      11.733295       0.108157       1.176181 0.85898201E+01  0.85497510E+02                                 1.804953                            1.685386      -1.182572       2.312232                    0.995688       3.579456       9.958619       0.496239       1.240069      -0.717403      -0.020741      -0.019698       0.020635       0.035270       0.002161      -0.003870      -0.009484      -0.001325       0.007381      -0.008785      -0.003137       0.011922              1.853312       2.071150       0.249186      -0.374720       1.547975      -0.310020       1.940812           0.000506
           33              H      15.414018      10.454010      25.270909       0.126585       1.064226 0.77172392E+01  0.73574758E+02                                 1.599949                            1.533273      -0.875164       2.472450                    0.999281       3.107845       8.023978       0.562381       1.142374      -0.744294      -0.022885      -0.028740      -0.015741       0.039969       0.007241       0.000249       0.013716      -0.006222      -0.005827      -0.014634      -0.002302       0.016936              1.608436       1.703381       0.310336       0.093017       1.685694       0.173475       1.436232           0.001005
           34              H      10.056801       1.410031       1.671343       0.116278       1.111631 0.80924418E+01  0.78793838E+02                                 1.707370                            1.614947      -0.819777       2.491486                    0.999501       3.284673       8.831473       0.520506       1.208559      -0.727174      -0.008879       0.025340       0.030163       0.040382       0.003738      -0.001357       0.015927      -0.004989      -0.001253      -0.015783      -0.001542       0.017325              1.750101       1.608905      -0.237846      -0.272752       1.795775       0.342926       1.845623           0.000656
           35              H       8.978447       9.211618      25.166613       0.115775       1.070450 0.74738734E+01  0.72427250E+02                                 1.740012                            1.603660      -1.267549       2.277537                    0.994864       3.637673      10.252274       0.489824       1.290357      -0.704613       0.002810       0.032973      -0.016678       0.037057       0.002439       0.007125      -0.004817      -0.007274       0.009002      -0.010906       0.002180       0.008725              1.820425       1.415729       0.021658       0.058454       2.477808      -0.344830       1.567737           0.001071
           36              H       9.224155       4.462530       1.869505       0.118475       1.074340 0.77904628E+01  0.74883635E+02                                 1.643605                            1.565129      -0.866044       2.470453                    0.999241       3.223615       8.517671       0.540399       1.179148      -0.734131       0.020602      -0.011805       0.032187       0.039998      -0.000354       0.009856      -0.010079      -0.008329       0.011670      -0.014053      -0.001885       0.015938              1.664451       1.545467      -0.054665       0.370403       1.549634      -0.107452       1.898252           0.000820
           37              H       6.435855       8.554296       2.542214       0.111131       1.040073 0.75878303E+01  0.74231415E+02                                 1.748341                            1.649468      -1.217651       2.302248                    0.994647       3.716460      10.721463       0.465623       1.344625      -0.693437       0.014588       0.011914      -0.032361       0.037443       0.001280      -0.002287      -0.004298       0.013935       0.032390      -0.013188       0.001038       0.012150              1.795501       1.720299       0.060065      -0.296313       1.452610      -0.324045       2.213594           0.000282
           38              H       6.844524       7.245213       6.278616       0.117346       1.074335 0.76881654E+01  0.74707679E+02                                 1.728057                            1.617213      -1.004668       2.404652                    0.997880       3.469858       9.654965       0.494107       1.275684      -0.709701       0.018883      -0.012310       0.029739       0.037316       0.002352       0.003763      -0.009141       0.010120       0.028891      -0.014377       0.000601       0.013776              1.776623       1.863354      -0.187298       0.377583       1.448067      -0.259346       2.018448           0.000127
           39              H      14.907097       8.330238       2.701265       0.107703       1.161467 0.84400155E+01  0.84514464E+02                                 1.852472                            1.715865      -1.349308       2.232613                    0.993418       3.825720      11.045796       0.467589       1.308140      -0.700540      -0.020601       0.001377      -0.028116       0.034883       0.000365       0.004709       0.001112       0.009863       0.017748      -0.007978      -0.001146       0.009124              1.925610       1.994502      -0.186869       0.477182       1.494074      -0.347113       2.288254           0.000241
           40              H       4.561772       7.136040       6.487208       0.114593       1.174934 0.84733244E+01  0.84002243E+02                                 1.804139                            1.674070      -1.095178       2.358730                    0.996520       3.516277       9.745027       0.498132       1.240295      -0.717783      -0.012631      -0.012793       0.031097       0.035920      -0.000464       0.000273      -0.008239       0.007114       0.021625      -0.010917      -0.000056       0.010973              1.867297       1.756135       0.073744      -0.395892       1.438796      -0.270207       2.406960           0.000282
           41              H       7.101186       2.556811       4.732429       0.124927       1.077346 0.76596951E+01  0.73549794E+02                                 1.669301                            1.568560      -0.848972       2.484285                    0.999390       3.225556       8.607501       0.529558       1.204543      -0.727907      -0.006287       0.005160      -0.039083       0.039920       0.004937       0.003034      -0.007972      -0.009143       0.039008      -0.014648      -0.001837       0.016485              1.710627       1.347932       0.050698       0.180029       1.494486      -0.008393       2.289463           0.000765
           42              H      12.202441      10.470508       8.145514       0.120418       1.011027 0.70917625E+01  0.67801375E+02                                 1.683050                            1.570770      -1.001653       2.407490                    0.998125       3.464839       9.686683       0.491043       1.304674      -0.702954      -0.010916      -0.030949       0.021667       0.039325       0.005044       0.000727      -0.007214      -0.008307       0.030567      -0.012337      -0.001512       0.013849              1.737660       1.385834       0.228421      -0.080391       2.123187      -0.345169       1.703960           0.000624
           43              C       9.917227       5.356920      15.002973       0.573492      24.619116 0.25298145E+03  0.52518101E+04                                 7.798436                            5.629509      -0.066460       2.035334                    0.999341      22.443470      62.838329       0.628061       0.469768      -1.021361      -0.057087       0.004408      -0.021469       0.061149       0.041522       0.000288       0.011052      -0.191449      -0.126848      -0.083296      -0.042890       0.126186              9.512389      14.409110      -1.418035       1.962259       4.600079      -0.917838       9.527979          -0.005787
           44              C      11.356471       5.179219      15.328898      -0.009762      37.497890 0.42659012E+03  0.98883754E+04                                 9.656951                            6.816619       0.004227       2.008486                    0.999228      26.803628      74.201087       0.646894       0.408468      -1.079437       0.045474       0.002935       0.016186       0.048358      -0.000190      -0.003676       0.013876      -0.004321       0.012041      -0.012563      -0.003941       0.016503             12.038824      18.973612      -1.797539       3.314386       6.825317      -3.354482      10.317543           0.017686
           45              C      11.784869       4.466930      16.439649      -0.097001      32.217361 0.40011209E+03  0.92202975E+04                                 8.800061                            6.683784       0.132303       2.022159                    0.999735      28.604682      81.615320       0.634817       0.418692      -1.061957       0.020889       0.013931      -0.006299       0.025887       0.012002      -0.022329      -0.003203      -0.025803       0.015085      -0.031492       0.006027       0.025466             10.126839      14.031006      -1.324628       2.541094       6.451440      -3.159535       9.898072           0.010231
           46              C      12.296967       5.808593      14.504960      -0.117981      33.881430 0.43167788E+03  0.10152255E+05                                 9.154047                            6.975485       0.130877       2.017179                    0.999749      29.294999      84.818617       0.616145       0.422688      -1.057987       0.010530      -0.001334       0.024167       0.026395      -0.010477      -0.000325      -0.005565      -0.035261       0.031944      -0.025921       0.007236       0.018685             10.547556      16.143196      -0.400793       1.304743       6.195347      -2.726415       9.304124           0.003973
           47              C       7.247832       3.563033      13.005705       0.590600      23.718036 0.24859628E+03  0.51341048E+04                                 7.607850                            5.595549      -0.041327       2.048641                    0.999334      22.107340      61.573963       0.627934       0.472304      -1.020813       0.037187       0.059869       0.001305       0.070491      -0.052468       0.065618      -0.037164       0.062264       0.033148      -0.066534      -0.045348       0.111882              9.119641       7.176741       3.429203      -1.804216      12.222256       1.119709       7.959927          -0.003601
           48              C       5.923195       1.791438      14.189464      -0.101668      32.489496 0.40971948E+03  0.95019031E+04                                 8.879456                            6.779616       0.141326       2.023929                    0.999744      28.749327      82.403417       0.627809       0.420683      -1.060247      -0.006275      -0.019812      -0.015786       0.026097      -0.010988       0.005730       0.017466       0.016167       0.044051      -0.028643       0.005934       0.022709             10.223649       7.128365       4.418195      -1.636558      13.889906      -0.031512       9.652677           0.017565
           49              C       6.376416       1.499836      11.874094      -0.103922      33.309214 0.41166880E+03  0.95712287E+04                                 9.062028                            6.828876       0.073004       2.001633                    0.999719      28.924905      83.374514       0.620161       0.424797      -1.056258      -0.009386      -0.016953       0.017332       0.025998      -0.009729      -0.010733      -0.009338       0.018021       0.045446      -0.025070       0.003649       0.021421             10.487033       6.898615       4.280723      -1.089808      14.454099       1.294843      10.108386           0.005682
           50              C       7.788378       7.593310      17.745956       0.621340      25.110667 0.25318822E+03  0.52569170E+04                                 7.923051                            5.672747      -0.206520       1.990133                    0.999005      22.211329      62.183168       0.618933       0.476623      -1.017719      -0.021367      -0.067832      -0.034237       0.078929      -0.062184      -0.029847       0.001726       0.093477      -0.127980      -0.064520      -0.039767       0.104287              9.564403       6.154785       3.393048       1.522921      11.354074       0.974429      11.184350          -0.002729
           51              C       8.510844       8.706401      18.468206      -0.033052      37.222225 0.43573275E+03  0.10159711E+05                                 9.599833                            6.888580       0.034926       2.014159                    0.999363      27.209394      75.684709       0.643242       0.408386      -1.078884       0.033370       0.036597       0.021551       0.054012      -0.008968       0.000557      -0.003390      -0.003567      -0.015200      -0.007869      -0.004324       0.012194             11.765537       7.381473       4.893590       2.694763      15.245468       2.392387      12.669668           0.009653
           52              C       8.835962       8.590638      19.803194      -0.101495      33.153651 0.41627401E+03  0.97011566E+04                                 9.003698                            6.849500       0.028473       1.982124                    0.999668      29.121445      83.924277       0.621859       0.422639      -1.058051       0.015434       0.021414      -0.006663       0.027224      -0.007396      -0.012480      -0.017485      -0.021462       0.017823      -0.026518       0.001841       0.024678             10.320261       6.560670       3.549505       2.333630      12.612736       1.666305      11.787378           0.005022
           53              C       8.881432       9.845581      17.758993      -0.106964      33.571853 0.42456190E+03  0.99464546E+04                                 9.096638                            6.922766       0.055117       1.990879                    0.999682      29.274637      84.678595       0.617631       0.423301      -1.057289       0.010261       0.000661       0.024836       0.026881      -0.015659       0.003167      -0.008115       0.011050       0.052683      -0.025934       0.004108       0.021826             10.437266       6.590528       3.909582       1.611382      13.700258       1.029988      11.021011           0.004136
           54              C       4.761693       5.084165      16.361427       0.620093      24.497096 0.24198494E+03  0.49692396E+04                                 7.758832                            5.533285      -0.087776       2.034564                    0.999345      21.950892      61.175114       0.628630       0.474470      -1.018571       0.073139      -0.007014       0.012214       0.074483      -0.025981      -0.031258       0.063826      -0.110476      -0.009513      -0.068837      -0.037906       0.106743              9.336108      12.594135       0.850705       0.699125       6.092309      -2.747335       9.321880          -0.002160
           55              C       3.303115       5.051382      15.965103      -0.019951      36.371784 0.42345910E+03  0.98060387E+04                                 9.455913                            6.798191       0.056982       2.025729                    0.999324      26.851777      74.503241       0.646275       0.409267      -1.077997      -0.049708       0.000861      -0.010966       0.050911      -0.006671      -0.005923       0.004624      -0.026987       0.000311      -0.016534      -0.000566       0.017100             11.494908      17.507588      -0.013336       2.101667       6.695080      -3.198781      10.282056           0.019262
           56              C       2.384910       4.383898      16.749930      -0.100975      33.393376 0.42185265E+03  0.98673391E+04                                 9.079053                            6.914864       0.027944       1.987960                    0.999639      29.011772      83.856241       0.616069       0.425048      -1.056184      -0.014031       0.010932      -0.017011       0.024613      -0.008569      -0.000573      -0.002247      -0.039456       0.028153      -0.026230       0.008868       0.017362             10.410381      14.869856      -0.261301       0.944738       6.699084      -3.070025       9.662203           0.000356
           57              C       2.882199       5.747312      14.862173      -0.098995      33.806132 0.41282321E+03  0.96239451E+04                                 9.183504                            6.858774      -0.021545       1.969380                    0.999588      29.208132      84.854736       0.614833       0.427327      -1.052592      -0.025695      -0.006333       0.011818       0.028983       0.007454      -0.023049       0.009514      -0.034288       0.021550      -0.036245       0.013155       0.023089             10.681414      15.437758      -0.993416       2.336952       6.433089      -3.174032      10.173395           0.005918
           58              C       3.514294       2.365599      24.937162       0.540504      24.420283 0.27581558E+03  0.58471776E+04                                 7.790065                            5.896767      -0.169884       1.990405                    0.999203      23.118234      65.274468       0.611136       0.472760      -1.020388       0.047136      -0.000508      -0.011393       0.048496      -0.036329       0.056253      -0.042372      -0.053625       0.055008      -0.072321      -0.021527       0.093848              9.278329      12.751320       1.518034      -3.599798       6.923816       0.603025       8.159852          -0.005693
           59              C       2.157084       2.200953      25.562938      -0.013239      35.209169 0.44177345E+03  0.10364432E+05                                 9.370744                            7.036126       0.062575       2.035278                    0.999258      26.987250      75.976110       0.621243       0.420241      -1.068261      -0.038061      -0.007427       0.019780       0.043533      -0.005339       0.010075      -0.001145      -0.007900       0.001278      -0.012956       0.001878       0.011079             11.268507      15.962357       1.118057      -5.182694       7.696847       1.216054      10.146316           0.007626
           60              C       0.856948       0.965745       0.479761      -0.093676      29.906916 0.39366100E+03  0.90262257E+04                                 8.358245                            6.631840       0.244495       2.063201                    0.999737      28.198549      80.005009       0.637596       0.418964      -1.062798      -0.018112      -0.013385      -0.002972       0.022716       0.008277       0.019071      -0.002728      -0.028206       0.023199      -0.029953       0.011732       0.018221              9.412576      12.462254       0.209181      -3.827158       6.953898       1.681590       8.821575           0.006411
           61              C       6.508554      11.241531      25.085784      -0.101062      30.312512 0.41340517E+03  0.96192470E+04                                 8.497188                            6.848121       0.110236       2.017306                    0.999657      28.786487      82.938915       0.618789       0.425401      -1.056155      -0.017969       0.012146       0.012158       0.024864      -0.011542       0.006527       0.008957      -0.039516       0.043208      -0.031738       0.009048       0.022690              9.466311      12.892778       0.849902      -3.197219       7.529064       1.197806       7.977090           0.004478
           62              C       7.151869       5.077183      24.858940       0.540604      24.285249 0.27002682E+03  0.56828871E+04                                 7.718370                            5.806141      -0.029096       2.039820                    0.999540      22.802100      63.732927       0.621648       0.468166      -1.024915      -0.037520      -0.033306      -0.012438       0.051689      -0.044873      -0.078668       0.000896       0.083439       0.047346      -0.084287      -0.027153       0.111441              9.228633       8.235491       3.276255       3.565476      10.964261       1.572509       8.486148          -0.008281
           63              C       8.038286       6.130624      25.497753      -0.016291      35.726317 0.42632011E+03  0.98866512E+04                                 9.362393                            6.831947       0.106391       2.043248                    0.999311      26.825696      74.429078       0.643292       0.410567      -1.077390       0.020786       0.029589       0.018767       0.040740      -0.003335      -0.005299      -0.000202       0.007110      -0.007257      -0.006167      -0.002184       0.008351             11.398758       9.161252       4.156452       4.324377      15.040790       1.804847       9.994233           0.008436
           64              C       7.910601       3.724592       0.542339      -0.094306      32.607200 0.41865679E+03  0.97893133E+04                                 8.989250                            6.928919      -0.062765       1.961425                    0.999434      29.049319      84.381500       0.609127       0.430035      -1.051460       0.000036       0.025673      -0.002457       0.025791      -0.003614      -0.017857      -0.014014       0.000519       0.004928      -0.024231       0.002625       0.021605             10.280940       8.104133       2.487832       3.726365      13.146164       0.724471       9.592523           0.007835
           65              C       8.115733       7.406300      24.958021      -0.099054      32.016943 0.40889249E+03  0.94683266E+04                                 8.754705                            6.757094       0.091063       2.005673                    0.999701      28.722010      81.990499       0.631684       0.418738      -1.062554       0.013673       0.000304       0.019591       0.023892      -0.011740       0.004857      -0.015729       0.023711       0.046582      -0.028385       0.002970       0.025415             10.020123       7.363269       3.008073       2.799747      14.361688       0.931326       8.335414           0.006313
           66              C       8.456518       3.986150      21.795247       0.620155      23.352903 0.24375938E+03  0.50231519E+04                                 7.609394                            5.594286      -0.210553       1.997196                    0.999143      22.029927      61.836472       0.617351       0.481459      -1.013173      -0.069343      -0.005792      -0.001037       0.069592      -0.004287       0.003427       0.076783      -0.118447       0.076056      -0.072837      -0.040629       0.113466              9.072859      13.804033       0.509412      -0.168599       5.603326      -2.208436       7.811217          -0.006068
           67              C       9.943080       4.143818      21.680521      -0.016637      36.546840 0.41857397E+03  0.96619071E+04                                 9.493250                            6.754396       0.085950       2.037576                    0.999370      26.685131      73.849163       0.649207       0.408726      -1.078680       0.048485       0.004815      -0.003310       0.048836      -0.006631       0.002049      -0.001327      -0.044337      -0.027360      -0.018925      -0.008845       0.027770             11.671680      19.160840       0.364208      -0.354754       5.406274      -2.046057      10.447927           0.023655
           68              C      10.775353       3.824406      22.731303      -0.094147      33.205733 0.42143300E+03  0.98758957E+04                                 9.099501                            6.939003      -0.026037       1.972607                    0.999522      29.125696      84.846965       0.610044       0.428447      -1.051861       0.018984       0.006771      -0.021366       0.029372       0.008570      -0.013170       0.011806      -0.045673       0.034442      -0.035170       0.008701       0.026470             10.481714      15.919737      -0.628688       0.838500       5.218855      -1.989152      10.306549           0.012593
           69              C      10.531707       4.585717      20.512406      -0.105249      32.686198 0.41347095E+03  0.96148630E+04                                 8.900444                            6.807390       0.102746       2.008849                    0.999719      28.937890      83.171434       0.626701       0.420289      -1.060046       0.021678      -0.000842       0.022163       0.031013      -0.005508       0.017518      -0.002976      -0.034628       0.028991      -0.030249       0.009684       0.020565             10.140931      14.875545       0.036720      -1.425925       5.325743      -2.097001      10.221504           0.009148
           70              C       3.490500       4.374710      21.307663       0.614257      23.548207 0.24121433E+03  0.49454229E+04                                 7.548896                            5.511662      -0.041955       2.050356                    0.999281      21.868150      60.732981       0.632576       0.472273      -1.020588       0.065858       0.003525      -0.010257       0.066745      -0.006144       0.002743       0.042394      -0.176815      -0.072292      -0.076986      -0.036665       0.113651              8.994110      12.789548      -0.346670      -0.504402       4.417699      -1.300676       9.775083          -0.003970
           71              C      12.727000       4.302858      21.445855      -0.013481      35.904539 0.41983982E+03  0.96917844E+04                                 9.366017                            6.758765       0.123883       2.049991                    0.999318      26.628779      73.530516       0.650285       0.408021      -1.079887      -0.046732      -0.003515       0.000596       0.046868       0.000607       0.002571       0.012037      -0.031772       0.011146      -0.018073      -0.003987       0.022060             11.382011      18.007278      -0.480839      -0.876213       5.228799      -1.995460      10.909957           0.023101
           72              C      12.142294       3.932369      22.632222      -0.094234      33.225974 0.41772804E+03  0.97823147E+04                                 9.140174                            6.936669      -0.117981       1.943312                    0.999319      29.250584      85.604469       0.605506       0.431956      -1.048127      -0.018778       0.010296      -0.016558       0.027070      -0.001655       0.019708       0.019248      -0.044097      -0.014171      -0.036010       0.000918       0.035092             10.536642      15.289676      -0.071488      -1.037803       5.209521      -2.174742      11.110729           0.004451
           73              C      11.901483       4.657615      20.387251      -0.103566      33.024621 0.41499868E+03  0.96663920E+04                                 8.988922                            6.841306       0.045844       1.991851                    0.999712      29.036251      83.724041       0.621764       0.422924      -1.057613      -0.016740      -0.004238       0.021258       0.027388       0.000531      -0.011662      -0.001689      -0.035104       0.043427      -0.027993       0.009911       0.018081             10.259819      15.036314      -0.661097       0.047213       5.176592      -1.941043      10.566551           0.006412
           74              C       5.496482       1.817992      20.426362       0.614255      23.314008 0.24728356E+03  0.51073767E+04                                 7.580931                            5.630149      -0.143296       2.020188                    0.999099      21.990629      61.531652       0.616918       0.480702      -1.014905       0.045251       0.049697       0.029766       0.073508      -0.076175      -0.022300      -0.004247       0.084692      -0.127501      -0.073519      -0.036807       0.110326              8.958546       6.203828       3.271907       1.389049      10.263600       1.138179      10.408212          -0.003862
           75              C       9.934576      10.708528      19.735402      -0.021324      36.087044 0.42739884E+03  0.99169834E+04                                 9.419740                            6.834139       0.092757       2.036639                    0.999394      26.913859      74.670389       0.644161       0.409794      -1.078001      -0.026805      -0.036668      -0.026262       0.052467      -0.003584      -0.004966      -0.000480       0.007742       0.012387      -0.007841      -0.000483       0.008325             11.430494       7.384056       4.766666       2.649580      14.626689       2.210095      12.280738           0.009591
           76              C       9.535899       9.599696      20.436792      -0.096709      32.170121 0.40147862E+03  0.92608654E+04                                 8.798737                            6.707019       0.080266       2.004780                    0.999679      28.607995      81.699021       0.631959       0.420173      -1.060884      -0.010152      -0.005339      -0.021807       0.024640      -0.015922      -0.002034      -0.007311       0.013140       0.069274      -0.029756       0.005385       0.024371             10.079013       6.422051       3.847537       1.627420      13.406889       1.201300      10.408100           0.007050
           77              C       9.605840      10.846064      18.397806      -0.106580      33.449526 0.42583428E+03  0.99796749E+04                                 9.080994                            6.940497       0.097728       2.007522                    0.999695      29.113725      84.115861       0.616110       0.424201      -1.057158      -0.009138      -0.020232       0.004070       0.022570      -0.005558      -0.011939      -0.019663      -0.005456      -0.019579      -0.026995       0.006223       0.020771             10.403764       6.559690       3.416071       2.306917      12.406913       1.646215      12.244689           0.004571
           78              C       6.483782       2.241075      13.005705      -0.010138      36.226990 0.42040264E+03  0.97139355E+04                                 9.449540                            6.772932       0.043082       2.020735                    0.999348      26.758856      74.071611       0.647824       0.409185      -1.078462      -0.024415      -0.040775       0.003390       0.047646      -0.011820      -0.003008      -0.000589       0.016858      -0.023450      -0.011612      -0.007033       0.018645             11.657859       7.870160       5.696099      -1.246191      16.935666       0.949945      10.167752           0.038514
           79              C       6.921658       6.726261      11.071015       0.573491      24.619074 0.25298093E+03  0.52517973E+04                                 7.798430                            5.629505      -0.066460       2.035335                    0.999340      22.443449      62.838280       0.628061       0.469769      -1.021361       0.057086      -0.004407       0.021470       0.061149       0.041522       0.000288       0.011052      -0.191446      -0.126846      -0.083295      -0.042889       0.126184              9.512384      14.409105      -1.418033       1.962257       4.600076      -0.917837       9.527971          -0.005791
           80              C       5.482414       6.903962      10.745090      -0.009761      37.497905 0.42659020E+03  0.98883788E+04                                 9.656959                            6.816623       0.004227       2.008487                    0.999228      26.803625      74.201108       0.646894       0.408469      -1.079436      -0.045474      -0.002935      -0.016186       0.048358      -0.000190      -0.003677       0.013876      -0.004321       0.012042      -0.012563      -0.003941       0.016504             12.038838      18.973642      -1.797540       3.314388       6.825321      -3.354484      10.317549           0.017681
           81              C       5.054016       7.616251       9.634339      -0.096999      32.217315 0.40011135E+03  0.92202769E+04                                 8.800055                            6.683778       0.132306       2.022161                    0.999735      28.604657      81.615256       0.634817       0.418692      -1.061957      -0.020889      -0.013932       0.006299       0.025887       0.012002      -0.022329      -0.003203      -0.025803       0.015084      -0.031492       0.006027       0.025466             10.126832      14.031000      -1.324621       2.541084       6.451434      -3.159531       9.898062           0.010216
           82              C       4.541918       6.274588      11.569028      -0.117979      33.881416 0.43167751E+03  0.10152245E+05                                 9.154044                            6.975481       0.130880       2.017180                    0.999749      29.294989      84.818579       0.616146       0.422688      -1.057987      -0.010530       0.001334      -0.024167       0.026395      -0.010476      -0.000324      -0.005566      -0.035260       0.031944      -0.025921       0.007236       0.018685             10.547555      16.143205      -0.400792       1.304745       6.195344      -2.726413       9.304117           0.003969
           83              C       9.591053       8.520148      13.068283       0.590599      23.717990 0.24859574E+03  0.51340915E+04                                 7.607845                            5.595546      -0.041328       2.048642                    0.999334      22.107313      61.573899       0.627934       0.472305      -1.020813      -0.037187      -0.059869      -0.001305       0.070490      -0.052467       0.065617      -0.037164       0.062262       0.033149      -0.066533      -0.045347       0.111881              9.119634       7.176735       3.429198      -1.804216      12.222243       1.119709       7.959923          -0.003602
           84              C      10.915690      10.291743      11.884524      -0.101664      32.489415 0.40971819E+03  0.95018665E+04                                 8.879444                            6.779607       0.141331       2.023931                    0.999744      28.749277      82.403275       0.627809       0.420683      -1.060247       0.006274       0.019812       0.015786       0.026098      -0.010987       0.005730       0.017466       0.016165       0.044051      -0.028642       0.005933       0.022709             10.223636       7.128354       4.418186      -1.636553      13.889885      -0.031506       9.652668           0.017555
           85              C      10.462469      10.583345      14.199894      -0.103919      33.309137 0.41166765E+03  0.95711948E+04                                 9.062012                            6.828865       0.073007       2.001635                    0.999719      28.924865      83.374356       0.620162       0.424797      -1.056258       0.009385       0.016953      -0.017332       0.025998      -0.009728      -0.010733      -0.009338       0.018021       0.045445      -0.025070       0.003649       0.021421             10.487014       6.898603       4.280713      -1.089809      14.454065       1.294836      10.108373           0.005688
           86              C       9.050507       4.489871       8.328032       0.621340      25.110693 0.25318864E+03  0.52569274E+04                                 7.923053                            5.672750      -0.206517       1.990134                    0.999005      22.211344      62.183196       0.618933       0.476622      -1.017719       0.021367       0.067832       0.034237       0.078930      -0.062185      -0.029847       0.001726       0.093476      -0.127980      -0.064520      -0.039767       0.104287              9.564401       6.154784       3.393045       1.522918      11.354071       0.974424      11.184350          -0.002738
           87              C       8.328041       3.376780       7.605782      -0.033051      37.222008 0.43573029E+03  0.10159632E+05                                 9.599773                            6.888545       0.034936       2.014162                    0.999363      27.209321      75.684268       0.643246       0.408384      -1.078885      -0.033370      -0.036597      -0.021551       0.054013      -0.008968       0.000556      -0.003390      -0.003567      -0.015201      -0.007869      -0.004324       0.012194             11.765455       7.381425       4.893548       2.694741      15.245353       2.392361      12.669585           0.009642
           88              C       8.002923       3.492543       6.270794      -0.101496      33.153551 0.41627261E+03  0.97011115E+04                                 9.003665                            6.849478       0.028473       1.982124                    0.999668      29.121404      83.923978       0.621862       0.422638      -1.058052      -0.015434      -0.021414       0.006663       0.027224      -0.007397      -0.012481      -0.017484      -0.021458       0.017818      -0.026518       0.001843       0.024676             10.320219       6.560645       3.549487       2.333618      12.612683       1.666293      11.787329           0.004996
           89              C       7.957453       2.237600       8.314995      -0.106966      33.571787 0.42456105E+03  0.99464263E+04                                 9.096616                            6.922753       0.055114       1.990878                    0.999682      29.274606      84.678377       0.617633       0.423300      -1.057290      -0.010261      -0.000661      -0.024836       0.026881      -0.015660       0.003166      -0.008116       0.011054       0.052679      -0.025935       0.004110       0.021825             10.437238       6.590513       3.909570       1.611378      13.700221       1.029986      11.020980           0.004114
           90              C      12.077192       6.999016       9.712561       0.620093      24.497101 0.24198492E+03  0.49692400E+04                                 7.758840                            5.533289      -0.087771       2.034566                    0.999345      21.950896      61.175174       0.628629       0.474471      -1.018571      -0.073139       0.007013      -0.012214       0.074483      -0.025982      -0.031259       0.063827      -0.110476      -0.009513      -0.068837      -0.037906       0.106743              9.336120      12.594153       0.850703       0.699129       6.092313      -2.747338       9.321892          -0.002167
           91              C      13.535770       7.031799      10.108885      -0.019951      36.371840 0.42345960E+03  0.98060559E+04                                 9.455933                            6.798202       0.056977       2.025728                    0.999324      26.851791      74.503365       0.646273       0.409268      -1.077996       0.049708      -0.000861       0.010965       0.050911      -0.006671      -0.005923       0.004624      -0.026988       0.000311      -0.016534      -0.000566       0.017100             11.494936      17.507637      -0.013335       2.101671       6.695093      -3.198789      10.282078           0.019254
           92              C      14.453975       7.699283       9.324058      -0.100974      33.393382 0.42185263E+03  0.98673384E+04                                 9.079053                            6.914863       0.027947       1.987961                    0.999639      29.011778      83.856255       0.616069       0.425048      -1.056185       0.014031      -0.010933       0.017011       0.024613      -0.008569      -0.000573      -0.002247      -0.039456       0.028153      -0.026230       0.008868       0.017362             10.410383      14.869862      -0.261298       0.944735       6.699083      -3.070024       9.662202           0.000347
           93              C       3.213886       6.335869      11.211815      -0.098996      33.806230 0.41282448E+03  0.96239854E+04                                 9.183533                            6.858792      -0.021550       1.969378                    0.999588      29.208177      84.855012       0.614831       0.427328      -1.052592       0.025695       0.006332      -0.011818       0.028983       0.007454      -0.023049       0.009514      -0.034288       0.021552      -0.036245       0.013155       0.023089             10.681451      15.437822      -0.993419       2.336960       6.433107      -3.174042      10.173425           0.005909
           94              C      13.324591       9.717582       1.136826       0.540509      24.420502 0.27581826E+03  0.58472504E+04                                 7.790116                            5.896800      -0.169884       1.990401                    0.999203      23.118382      65.275040       0.611134       0.472760      -1.020387      -0.047138       0.000507       0.011394       0.048498      -0.036331       0.056254      -0.042376      -0.053626       0.055009      -0.072323      -0.021530       0.093853              9.278398      12.751430       1.518052      -3.599835       6.923857       0.603021       8.159906          -0.005692
           95              C      14.681801       9.882228       0.511050      -0.013239      35.209347 0.44177565E+03  0.10364498E+05                                 9.370775                            7.036143       0.062559       2.035272                    0.999258      26.987340      75.976460       0.621242       0.420241      -1.068261       0.038062       0.007426      -0.019780       0.043533      -0.005340       0.010075      -0.001146      -0.007901       0.001277      -0.012957       0.001877       0.011080             11.268551      15.962437       1.118067      -5.182724       7.696866       1.216049      10.146349           0.007626
           96              C      15.981937      11.117436      25.594227      -0.093676      29.907059 0.39366345E+03  0.90262938E+04                                 8.358268                            6.631861       0.244488       2.063197                    0.999737      28.198624      80.005213       0.637595       0.418964      -1.062798       0.018112       0.013385       0.002972       0.022717       0.008276       0.019072      -0.002727      -0.028209       0.023202      -0.029955       0.011732       0.018222              9.412602      12.462287       0.209161      -3.827186       6.953908       1.681593       8.821613           0.006417
           97              C      10.330331       0.841650       0.988204      -0.101060      30.312571 0.41340615E+03  0.96192763E+04                                 8.497200                            6.848129       0.110234       2.017304                    0.999657      28.786531      82.939096       0.618789       0.425401      -1.056155       0.017969      -0.012146      -0.012158       0.024864      -0.011542       0.006528       0.008957      -0.039518       0.043207      -0.031739       0.009049       0.022690              9.466326      12.892813       0.849915      -3.197223       7.529073       1.197800       7.977092           0.004472
           98              C       9.687016       7.005998       1.215048       0.540604      24.285263 0.27002697E+03  0.56828916E+04                                 7.718375                            5.806143      -0.029096       2.039819                    0.999540      22.802119      63.733017       0.621648       0.468166      -1.024915       0.037520       0.033306       0.012438       0.051689      -0.044873      -0.078668       0.000896       0.083440       0.047344      -0.084287      -0.027154       0.111441              9.228640       8.235496       3.276259       3.565479      10.964272       1.572512       8.486153          -0.008283
           99              C       8.800599       5.952557       0.576235      -0.016292      35.726397 0.42632108E+03  0.98866796E+04                                 9.362408                            6.831955       0.106388       2.043247                    0.999311      26.825726      74.429194       0.643292       0.410567      -1.077389      -0.020785      -0.029589      -0.018767       0.040740      -0.003335      -0.005299      -0.000201       0.007109      -0.007258      -0.006167      -0.002184       0.008351             11.398780       9.161270       4.156464       4.324387      15.040820       1.804856       9.994250           0.008435
          100              C       8.928284       8.358589      25.531649      -0.094303      32.607066 0.41865480E+03  0.97892536E+04                                 8.989221                            6.928899      -0.062759       1.961428                    0.999434      29.049242      84.381175       0.609129       0.430035      -1.051460      -0.000036      -0.025674       0.002456       0.025791      -0.003615      -0.017856      -0.014014       0.000518       0.004931      -0.024230       0.002626       0.021605             10.280905       8.104106       2.487818       3.726350      13.146115       0.724462       9.592493           0.007838
          101              C       8.723152       4.676881       1.115967      -0.099049      32.016913 0.40889187E+03  0.94683091E+04                                 8.754698                            6.757086       0.091068       2.005675                    0.999701      28.722002      81.990472       0.631685       0.418737      -1.062554      -0.013672      -0.000304      -0.019592       0.023893      -0.011740       0.004857      -0.015729       0.023712       0.046580      -0.028384       0.002970       0.025414             10.020116       7.363264       3.008073       2.799748      14.361675       0.931328       8.335407           0.006307
          102              C       8.382367       8.097031       4.278741       0.620154      23.352928 0.24375963E+03  0.50231591E+04                                 7.609403                            5.594290      -0.210549       1.997198                    0.999143      22.029944      61.836559       0.617350       0.481459      -1.013173       0.069343       0.005793       0.001037       0.069593      -0.004287       0.003427       0.076782      -0.118445       0.076057      -0.072836      -0.040628       0.113464              9.072872      13.804060       0.509413      -0.168600       5.603330      -2.208437       7.811224          -0.006076
          103              C       6.895805       7.939363       4.393467      -0.016635      36.546856 0.41857403E+03  0.96619093E+04                                 9.493254                            6.754397       0.085951       2.037576                    0.999370      26.685134      73.849186       0.649207       0.408726      -1.078680      -0.048485      -0.004814       0.003311       0.048836      -0.006632       0.002049      -0.001328      -0.044336      -0.027358      -0.018924      -0.008844       0.027769             11.671690      19.160866       0.364209      -0.354756       5.406276      -2.046057      10.447927           0.023647
          104              C       6.063532       8.258775       3.342685      -0.094148      33.205770 0.42143345E+03  0.98759098E+04                                 9.099511                            6.939008      -0.026041       1.972606                    0.999522      29.125714      84.847058       0.610044       0.428447      -1.051860      -0.018984      -0.006770       0.021366       0.029372       0.008571      -0.013170       0.011806      -0.045674       0.034442      -0.035171       0.008701       0.026470             10.481729      15.919772      -0.628689       0.838502       5.218860      -1.989153      10.306554           0.012576
          105              C       6.307178       7.497464       5.561582      -0.105251      32.686241 0.41347159E+03  0.96148820E+04                                 8.900454                            6.807397       0.102740       2.008846                    0.999719      28.937909      83.171520       0.626700       0.420289      -1.060045      -0.021677       0.000843      -0.022163       0.031013      -0.005508       0.017518      -0.002975      -0.034629       0.028989      -0.030250       0.009686       0.020564             10.140944      14.875571       0.036721      -1.425928       5.325748      -2.097003      10.221514           0.009127
          106              C      13.348385       7.708471       4.766325       0.614254      23.548295 0.24121526E+03  0.49454487E+04                                 7.548924                            5.511679      -0.041957       2.050354                    0.999281      21.868210      60.733268       0.632573       0.472274      -1.020587      -0.065858      -0.003526       0.010257       0.066745      -0.006144       0.002743       0.042394      -0.176815      -0.072292      -0.076986      -0.036665       0.113651              8.994148      12.789610      -0.346671      -0.504408       4.417714      -1.300682       9.775119          -0.003980
          107              C       4.111885       7.780323       4.628133      -0.013478      35.904542 0.41983963E+03  0.96917794E+04                                 9.366019                            6.758764       0.123882       2.049991                    0.999318      26.628774      73.530510       0.650285       0.408021      -1.079887       0.046732       0.003514      -0.000596       0.046868       0.000608       0.002571       0.012037      -0.031772       0.011147      -0.018073      -0.003987       0.022060             11.382019      18.007302      -0.480836      -0.876220       5.228799      -1.995459      10.909955           0.023094
          108              C       4.696591       8.150812       3.441766      -0.094236      33.226064 0.41772931E+03  0.97823533E+04                                 9.140194                            6.936681      -0.117984       1.943310                    0.999319      29.250631      85.604679       0.605505       0.431956      -1.048126       0.018778      -0.010297       0.016557       0.027070      -0.001654       0.019709       0.019248      -0.044099      -0.014171      -0.036011       0.000918       0.035093             10.536668      15.289726      -0.071487      -1.037810       5.209532      -2.174747      11.110748           0.004434
          109              C       4.937402       7.425566       5.686737      -0.103566      33.024603 0.41499837E+03  0.96663815E+04                                 8.988914                            6.841299       0.045850       1.991852                    0.999712      29.036245      83.723973       0.621765       0.422924      -1.057613       0.016740       0.004238      -0.021258       0.027388       0.000532      -0.011662      -0.001688      -0.035106       0.043425      -0.027993       0.009913       0.018080             10.259812      15.036309      -0.661096       0.047214       5.176587      -1.941040      10.566538           0.006388
          110              C      11.342403      10.265189       5.647626       0.614255      23.314027 0.24728385E+03  0.51073845E+04                                 7.580935                            5.630153      -0.143294       2.020188                    0.999099      21.990648      61.531727       0.616918       0.480702      -1.014905      -0.045251      -0.049697      -0.029766       0.073508      -0.076175      -0.022300      -0.004247       0.084691      -0.127500      -0.073518      -0.036807       0.110326              8.958549       6.203829       3.271905       1.389048      10.263601       1.138178      10.408218          -0.003872
          111              C       6.904309       1.374653       6.338586      -0.021323      36.086921 0.42739740E+03  0.99169376E+04                                 9.419705                            6.834118       0.092760       2.036640                    0.999394      26.913817      74.670131       0.644163       0.409793      -1.078002       0.026804       0.036669       0.026263       0.052467      -0.003584      -0.004966      -0.000481       0.007742       0.012386      -0.007842      -0.000483       0.008325             11.430446       7.384027       4.766639       2.649568      14.626620       2.210080      12.280691           0.009581
          112              C       7.302986       2.483485       5.637196      -0.096711      32.170104 0.40147855E+03  0.92608599E+04                                 8.798722                            6.707011       0.080266       2.004779                    0.999679      28.607998      81.698918       0.631961       0.420172      -1.060885       0.010151       0.005339       0.021808       0.024640      -0.015923      -0.002034      -0.007311       0.013144       0.069269      -0.029757       0.005388       0.024369             10.078994       6.422040       3.847529       1.627414      13.406867       1.201294      10.408074           0.007026
          113              C       7.233045       1.237117       7.676182      -0.106583      33.449475 0.42583362E+03  0.99796533E+04                                 9.080978                            6.940488       0.097722       2.007520                    0.999695      29.113698      84.115693       0.616111       0.424201      -1.057158       0.009137       0.020233      -0.004069       0.022570      -0.005559      -0.011939      -0.019663      -0.005453      -0.019582      -0.026996       0.006226       0.020770             10.403744       6.559679       3.416060       2.306913      12.406883       1.646213      12.244671           0.004550
          114              C      10.355103       9.842106      13.068283      -0.010139      36.227019 0.42040302E+03  0.97139479E+04                                 9.449551                            6.772939       0.043082       2.020735                    0.999348      26.758861      74.071669       0.647823       0.409185      -1.078462       0.024415       0.040775      -0.003390       0.047646      -0.011820      -0.003008      -0.000588       0.016858      -0.023449      -0.011612      -0.007033       0.018645             11.657873       7.870169       5.696107      -1.246194      16.935685       0.949945      10.167766           0.038513
          115              O       9.564606       5.603152      13.812174      -0.598367      45.290991 0.67397473E+03  0.17161869E+05                                10.190960                            8.116043      -0.025471       2.018614                    0.997284      29.171489      79.189186       0.656310       0.366502      -1.131929       0.017448      -0.002034       0.056011       0.058702       0.026450       0.024652      -0.009241      -0.087107       0.019649      -0.063991       0.016163       0.047828             12.075005      11.740762      -0.659135       5.217501       7.387683      -1.901018      17.096569           0.108965
          116              O       9.060200       5.362579      15.920777      -0.488205      30.054348 0.46202011E+03  0.10686740E+05                                 7.643855                            6.644120       0.473383       2.218894                    0.997296      26.438649      68.023343       0.739055       0.358299      -1.140297       0.019583      -0.011609      -0.002316       0.022883       0.016759      -0.043199       0.040204      -0.033359      -0.014322      -0.070846       0.018269       0.052577              8.344985      10.630542      -0.697097      -2.819806       5.207802       0.356770       9.196610           0.146564
          117              O       7.513227       7.771649      16.530908      -0.520322      34.492466 0.47349208E+03  0.11027806E+05                                 8.424666                            6.718621       0.305580       2.157597                    0.997162      26.866965      69.535787       0.735616       0.357502      -1.140067       0.013503       0.010929       0.043826       0.047144      -0.012820      -0.001035      -0.024322       0.034512       0.070031      -0.041711       0.008261       0.033450              9.723231       6.177310       0.982795       1.734024       7.158351       1.983110      15.834033           0.156434
          118              O       5.522531       5.801306      15.660037      -0.575002      41.822627 0.55389951E+03  0.13397245E+05                                 9.547265                            7.263881       0.337693       2.151941                    0.997371      27.806640      72.998228       0.708898       0.357222      -1.141924      -0.031644      -0.043107       0.038224       0.065732       0.000853      -0.031940       0.007176      -0.063085       0.003307      -0.051732       0.018051       0.033681             11.422305      15.747092       4.326789      -4.863089       8.261328      -2.451828      10.258496           0.118219
          119              O       7.036602       4.322609      13.954798      -0.489228      36.956948 0.54150021E+03  0.13051043E+05                                 8.901563                            7.296509       0.162375       2.116139                    0.996910      26.914375      71.020687       0.689281       0.368691      -1.130539       0.010963      -0.040059      -0.014675       0.044049      -0.030578      -0.000884      -0.006414       0.034814       0.051407      -0.044338       0.017090       0.027248             10.172504       7.013880       0.947749      -0.504181      13.012704       4.896848      10.490929           0.179087
          120              O       8.028561       3.776016      12.035753      -0.525705      33.420563 0.49093009E+03  0.11527042E+05                                 8.216549                            6.848107       0.488100       2.214367                    0.998032      26.958775      69.843853       0.728208       0.358222      -1.140556      -0.038868      -0.015118       0.019589       0.046076      -0.020497      -0.016674      -0.011562       0.055530       0.070640      -0.049956       0.012858       0.037098              9.205333       9.050361       2.965938      -3.748352       8.592472      -1.815365       9.973167           0.153118
          121              O       9.115565      11.600912      24.035002      -0.477277      30.455251 0.46754306E+03  0.10835761E+05                                 7.714559                            6.680180       0.596790       2.264804                    0.997456      26.165396      67.165497       0.738384       0.357920      -1.141746      -0.031446      -0.005017       0.018684       0.036920      -0.023144       0.011290       0.013122      -0.027936       0.055635      -0.040816       0.014172       0.026645              8.535739       7.906465      -0.793496      -3.052680       7.750560       1.173122       9.950191           0.174647
          122              O       4.255207       3.319656      25.333487      -0.463506      28.319003 0.42517301E+03  0.96240351E+04                                 7.318814                            6.324332       0.567859       2.249756                    0.997990      26.046114      66.108881       0.767043       0.352773      -1.145709      -0.034625      -0.005051       0.021601       0.041122       0.012220       0.012712       0.018576      -0.047102      -0.078275      -0.034978      -0.010859       0.045837              8.085346      10.250269       3.482063      -0.108594       7.716407       0.264451       6.289361           0.242058
          123              O       6.424820       5.381258      23.878558      -0.471044      28.418373 0.43513720E+03  0.99220808E+04                                 7.364919                            6.429305       0.383124       2.186406                    0.997316      26.357418      67.483948       0.754044       0.356232      -1.141156       0.013712       0.029677       0.026653       0.042180      -0.013075       0.003428      -0.024292       0.044854       0.060049      -0.044101       0.011204       0.032897              8.113798       8.503454       0.859436       3.622076       6.417509       0.696694       9.420430           0.209319
          124              O       7.142265       3.921955      25.343134      -0.451518      30.172304 0.46237639E+03  0.10680870E+05                                 7.659996                            6.650304       0.670854       2.293056                    0.997890      25.902153      66.270720       0.739225       0.358689      -1.141712       0.018437       0.036985       0.022589       0.047097      -0.021935      -0.003034      -0.019692      -0.016100      -0.051022      -0.031595      -0.004479       0.036075              8.432398       6.740553       1.351747       0.944009      11.321874      -1.637759       7.234768           0.230453
          125              O       8.011109       3.259340      22.700014      -0.522254      31.751850 0.47518573E+03  0.11080781E+05                                 7.970395                            6.746230       0.428135       2.200021                    0.997881      26.790376      69.454531       0.731323       0.359162      -1.138373       0.030880       0.013237      -0.017570       0.037914       0.020976      -0.010411      -0.003877      -0.082724       0.083064      -0.061182       0.024133       0.037050              8.915247      10.617808       2.238986      -3.019261       6.748579      -2.148292       9.379352           0.130260
          126              O      10.923952      11.694727      21.641410      -0.525216      31.866766 0.45610928E+03  0.10524899E+05                                 7.952035                            6.580110       0.393308       2.191331                    0.997552      26.587872      68.512426       0.745639       0.355982      -1.141194      -0.000211      -0.025785      -0.043857       0.050875      -0.026112      -0.009038      -0.018885       0.050934       0.075425      -0.054536       0.023771       0.030765              8.986045       5.992940       0.801787       1.683303       6.681638       1.939859      14.283557           0.132895
          127              O       4.185080       4.132308      22.321941      -0.547723      38.600428 0.56070081E+03  0.13650168E+05                                 9.158208                            7.420677       0.110958       2.086589                    0.995832      27.828780      74.124173       0.683144       0.368288      -1.129347      -0.046579       0.031146      -0.027321       0.062338      -0.007298       0.021716       0.014555      -0.073805       0.053560      -0.054109       0.015151       0.038959             10.518486      12.789836      -1.576894       5.151214       6.143826      -1.839390      12.621797           0.129947
          128              O       7.521197       6.562716      18.413711      -0.616915      41.270566 0.56419032E+03  0.13671027E+05                                 9.356528                            7.256230       0.616426       2.237093                    0.997890      28.003311      72.916170       0.722276       0.349967      -1.150992       0.065453       0.040677      -0.049718       0.091709      -0.034962      -0.024760      -0.032181       0.019091      -0.065416      -0.064214       0.017069       0.047145             10.999747       8.246603       4.561190      -1.709954      15.064026      -4.288684       9.688613           0.072688
          129              O       5.112082       4.444611      17.357454      -0.582715      38.941063 0.53176204E+03  0.12718156E+05                                 9.046339                            7.096740       0.563642       2.234347                    0.997407      27.428444      71.360602       0.721054       0.355166      -1.144756      -0.025160      -0.020004      -0.059385       0.067526      -0.025299      -0.010472       0.000766      -0.101301       0.082904      -0.071448       0.027985       0.043463             10.509072       8.193826      -0.847140       3.121935       7.949055      -3.899125      15.384335           0.064073
          130              O       3.961961       4.642931      20.191696      -0.580707      35.116035 0.49995446E+03  0.11781840E+05                                 8.440112                            6.859524       0.619396       2.244427                    0.998525      27.487339      71.132547       0.736435       0.352930      -1.145845      -0.048606      -0.038204       0.022997       0.065962       0.006843      -0.016987       0.012798      -0.093398       0.079498      -0.064029       0.020534       0.043495              9.681043      10.265497       0.770156      -4.421684       5.710003      -1.699939      13.067628           0.092591
          131              O       5.940135       2.739507      19.706720      -0.535673      33.973484 0.49516251E+03  0.11673221E+05                                 8.343370                            6.903472       0.292707       2.147336                    0.996884      27.263272      71.208688       0.719854       0.360926      -1.136286      -0.015390      -0.062591       0.014071       0.065973      -0.015021      -0.007891      -0.032937       0.042306       0.021889      -0.049655       0.021529       0.028126              9.374274       7.341885       3.310551      -0.965032      12.668054      -2.807198       8.112882           0.175644
          132              O       7.742036       4.612573      20.984346      -0.572798      39.128406 0.56458383E+03  0.13705254E+05                                 9.090710                            7.320711       0.550328       2.217488                    0.998027      27.838015      72.938232       0.708823       0.355967      -1.144246       0.052547      -0.022075       0.054967       0.079182      -0.014087       0.013193       0.005644      -0.081072       0.014565      -0.048965       0.008142       0.040823             10.412041      12.815540      -1.872651       4.858722       7.386308      -2.760469      11.034275           0.160006
          133              O       7.274279       6.480029      12.261814      -0.598368      45.291011 0.67397502E+03  0.17161882E+05                                10.190975                            8.116054      -0.025473       2.018613                    0.997284      29.171478      79.189223       0.656308       0.366503      -1.131928      -0.017449       0.002034      -0.056012       0.058702       0.026451       0.024650      -0.009243      -0.087101       0.019649      -0.063988       0.016161       0.047827             12.075024      11.740784      -0.659136       5.217510       7.387692      -1.901020      17.096597           0.108964
          134              O       7.778685       6.720602      10.153211      -0.488205      30.054379 0.46202065E+03  0.10686760E+05                                 7.643884                            6.644143       0.473371       2.218891                    0.997296      26.438568      68.023261       0.739050       0.358301      -1.140294      -0.019584       0.011610       0.002315       0.022884       0.016760      -0.043191       0.040205      -0.033353      -0.014305      -0.070839       0.018265       0.052575              8.345019      10.630592      -0.697101      -2.819817       5.207819       0.356771       9.196645           0.146552
          135              O       9.325658       4.311532       9.543080      -0.520320      34.492521 0.47349312E+03  0.11027836E+05                                 8.424671                            6.718627       0.305581       2.157598                    0.997162      26.866998      69.535890       0.735615       0.357502      -1.140067      -0.013502      -0.010928      -0.043826       0.047143      -0.012822      -0.001035      -0.024321       0.034514       0.070039      -0.041713       0.008261       0.033451              9.723235       6.177314       0.982795       1.734023       7.158356       1.983108      15.834036           0.156422
          136              O      11.316354       6.281875      10.413951      -0.575003      41.822833 0.55390250E+03  0.13397337E+05                                 9.547303                            7.263906       0.337695       2.151941                    0.997371      27.806682      72.998436       0.708896       0.357222      -1.141923       0.031644       0.043107      -0.038225       0.065732       0.000853      -0.031943       0.007177      -0.063088       0.003305      -0.051736       0.018052       0.033683             11.422356      15.747175       4.326809      -4.863114       8.261356      -2.451837      10.258536           0.118210
          137              O       9.802283       7.760572      12.119190      -0.489225      36.956867 0.54149874E+03  0.13051001E+05                                 8.901560                            7.296507       0.162372       2.116139                    0.996910      26.914316      71.020553       0.689280       0.368692      -1.130538      -0.010963       0.040060       0.014674       0.044049      -0.030575      -0.000887      -0.006415       0.034816       0.051407      -0.044336       0.017092       0.027244             10.172501       7.013878       0.947746      -0.504183      13.012695       4.896847      10.490928           0.179087
          138              O       8.810324       8.307165      14.038235      -0.525706      33.420582 0.49093037E+03  0.11527054E+05                                 8.216571                            6.848125       0.488092       2.214365                    0.998032      26.958715      69.843798       0.728204       0.358224      -1.140555       0.038868       0.015120      -0.019588       0.046076      -0.020497      -0.016674      -0.011557       0.055521       0.070637      -0.049950       0.012854       0.037095              9.205360       9.050385       2.965948      -3.748364       8.592498      -1.815370       9.973197           0.153111
          139              O       7.723320       0.482269       2.038986      -0.477279      30.455512 0.46754803E+03  0.10835898E+05                                 7.714566                            6.680185       0.596809       2.264808                    0.997456      26.165634      67.166043       0.738389       0.357917      -1.141749       0.031438       0.005013      -0.018685       0.036913      -0.023161       0.011285       0.013115      -0.027941       0.055661      -0.040830       0.014185       0.026645              8.535748       7.906479      -0.793496      -3.052688       7.750566       1.173118       9.950199           0.174648
          140              O      12.583678       8.763525       0.740501      -0.463510      28.319159 0.42517595E+03  0.96241097E+04                                 7.318789                            6.324310       0.567882       2.249760                    0.997990      26.046420      66.109489       0.767053       0.352768      -1.145714       0.034617       0.005054      -0.021594       0.041112       0.012233       0.012730       0.018558      -0.047105      -0.078288      -0.034987      -0.010852       0.045839              8.085317      10.250232       3.482053      -0.108590       7.716384       0.264450       6.289336           0.242065
          141              O      10.414065       6.701923       2.195430      -0.471047      28.418619 0.43514186E+03  0.99222164E+04                                 7.364972                            6.429348       0.383115       2.186403                    0.997316      26.357486      67.484278       0.754039       0.356233      -1.141155      -0.013711      -0.029676      -0.026654       0.042179      -0.013075       0.003427      -0.024292       0.044859       0.060055      -0.044103       0.011206       0.032897              8.113859       8.503520       0.859451       3.622110       6.417559       0.696708       9.420500           0.209300
          142              O       9.696620       8.161226       0.730854      -0.451515      30.172248 0.46237527E+03  0.10680837E+05                                 7.659984                            6.650293       0.670855       2.293056                    0.997890      25.902137      66.270645       0.739226       0.358689      -1.141712      -0.018437      -0.036985      -0.022587       0.047096      -0.021935      -0.003034      -0.019691      -0.016098      -0.051030      -0.031596      -0.004479       0.036075              8.432384       6.740539       1.351742       0.944005      11.321857      -1.637760       7.234756           0.230462
          143              O       8.827776       8.823841       3.373974      -0.522252      31.751925 0.47518701E+03  0.11080821E+05                                 7.970421                            6.746250       0.428131       2.200021                    0.997881      26.790346      69.454549       0.731319       0.359163      -1.138372      -0.030880      -0.013236       0.017569       0.037914       0.020975      -0.010409      -0.003879      -0.082720       0.083065      -0.061181       0.024130       0.037050              8.915279      10.617858       2.238995      -3.019275       6.748599      -2.148298       9.379380           0.130254
          144              O       5.914933       0.388454       4.432578      -0.525215      31.866901 0.45611163E+03  0.10524969E+05                                 7.952062                            6.580130       0.393307       2.191332                    0.997551      26.587911      68.512609       0.745637       0.355983      -1.141193       0.000210       0.025784       0.043856       0.050875      -0.026114      -0.009038      -0.018884       0.050934       0.075434      -0.054538       0.023771       0.030767              8.986075       5.992959       0.801789       1.683308       6.681660       1.939865      14.283605           0.132878
          145              O      12.653805       7.950873       3.752047      -0.547720      38.600453 0.56070098E+03  0.13650175E+05                                 9.158218                            7.420683       0.110966       2.086593                    0.995832      27.828756      74.124153       0.683143       0.368288      -1.129347       0.046578      -0.031146       0.027320       0.062338      -0.007298       0.021716       0.014555      -0.073804       0.053561      -0.054109       0.015151       0.038958             10.518501      12.789855      -1.576895       5.151223       6.143831      -1.839394      12.621816           0.129944
          146              O       9.317688       5.520465       7.660277      -0.616912      41.270392 0.56418756E+03  0.13670943E+05                                 9.356502                            7.256213       0.616431       2.237096                    0.997890      28.003244      72.915945       0.722276       0.349968      -1.150992      -0.065452      -0.040677       0.049718       0.091709      -0.034962      -0.024760      -0.032180       0.019090      -0.065416      -0.064213       0.017068       0.047145             10.999712       8.246577       4.561166      -1.709949      15.063966      -4.288674       9.688592           0.072680
          147              O      11.726803       7.638570       8.716534      -0.582713      38.940985 0.53176066E+03  0.12718113E+05                                 9.046324                            7.096728       0.563649       2.234351                    0.997407      27.428414      71.360478       0.721055       0.355166      -1.144756       0.025159       0.020003       0.059384       0.067525      -0.025301      -0.010471       0.000766      -0.101302       0.082905      -0.071449       0.027985       0.043464             10.509056       8.193811      -0.847141       3.121930       7.949040      -3.899120      15.384315           0.064068
          148              O      12.876924       7.440250       5.882292      -0.580706      35.116250 0.49995791E+03  0.11781945E+05                                 8.440157                            6.859556       0.619390       2.244426                    0.998525      27.487375      71.132778       0.736432       0.352931      -1.145844       0.048605       0.038203      -0.022998       0.065961       0.006843      -0.016989       0.012798      -0.093397       0.079500      -0.064030       0.020535       0.043495              9.681099      10.265562       0.770162      -4.421717       5.710029      -1.699951      13.067707           0.092571
          149              O      10.898750       9.343674       6.367268      -0.535671      33.973447 0.49516188E+03  0.11673204E+05                                 8.343369                            6.903472       0.292707       2.147337                    0.996884      27.263232      71.208603       0.719853       0.360927      -1.136285       0.015390       0.062591      -0.014071       0.065973      -0.015020      -0.007890      -0.032936       0.042305       0.021892      -0.049653       0.021527       0.028126              9.374270       7.341881       3.310544      -0.965033      12.668043      -2.807200       8.112886           0.175627
          150              O       9.096849       7.470608       5.089642      -0.572795      39.128302 0.56458189E+03  0.13705198E+05                                 9.090703                            7.320706       0.550329       2.217490                    0.998027      27.837944      72.938057       0.708823       0.355967      -1.144245      -0.052547       0.022076      -0.054965       0.079182      -0.014084       0.013190       0.005642      -0.081070       0.014562      -0.048961       0.008140       0.040821             10.412034      12.815534      -1.872651       4.858719       7.386301      -2.760466      11.034267           0.160007

******************************************************
Auxiliary information for the entire system
The total spin magnetic moment of the unit cell is   5.861672
The total net atomic charge of the unit cell is   -0.000007
Accuracy of reproducing the electrostatic potential in the unit cell:
  The inner radius (bohr) =    5.0000
  The outer radius (bohr) =   12.0000
  Valid grid points have density less than (e/(bohr^3)) =    0.0001
  The number of valid grid points were=       175785
  The rms potential error without charges in kcal/mol is=      4.59041
  The rms potential error with partial charges in kcal/mol is=      0.58623
  The RRMSE value at monopole order=      0.12771
  The rms potential error with partial charges and cloud penetration in kcal/mol is=      0.58461
  The RRMSE value at monopole order with cloud penetration is=      0.12735
  The rms potential error with partial charges and atomic dipoles in kcal/mol is=      0.46276
  The RRMSE value at dipole order=      0.10081
  The rms potential error with partial charges, atomic dipoles and cloud penetration in kcal/mol is=      0.45171
  The RRMSE value at dipole order with cloud penetration=      0.09840

******************************************************
The electron densities and ab initio electrostatic potential were computed in VASP using the PBE functional and
projector augmented wave method. See the main text of the journal article for a description of computational details.
The atomic charges, dipoles, and quadrupoles were computed with the DDEC6 method as described in
(a) T. A. Manz and N. Gabaldon Limas, RSC Adv. 6 (2016) 47771-47801 DOI: 10.1039/c6ra04656h
(b) N. Gabaldon Limas and T. A. Manz, RSC Adv. 8 (2018) 2678-2707 DOI: 10.1039/c7ra11829e.
For each atom in the material, the electron cloud parameters were fit to the spherically averaged atom-in-material
electron density using radial positions for which this density was between 10^-4 and 10^-2 electrons per cubic bohr.
The polarizabilities, dispersion coefficients, and quantum Drude oscillator (QDO) parameters were fit using the MCLF method.
The magnetic structure of the system was optimized in VASP from the default ferromagnetic initial guess using spin polarization.
The atomic spin moments (ASMs) were computed on this optimized magnetic structure using the DDEC6 partition as inputs
to the method of T. A. Manz and D. S. Sholl, J. Chem. Theory Comput. 7 (2011) 4146-4164 DOI: 10.1021/ct200539n.
The RMSE and RRMSE were computed using a uniform grid with Ewald summation.
