# Supplementary material for: A collection of forcefield precursors for metal–organic frameworks
Source: RSC Adv. 2019 Nov 13;9(63):36492–507. doi: 10.1039/c9ra07327b (PMC9075174; doi:10.1039/c9ra07327b)
Supplement: RA-009-C9RA07327B-s5943 [file RA-009-C9RA07327B-s5943.xyz]

  504
jmolscript: load "" {1 1 1} spacegroup "x,y,z" unitcell [{     30.294900     0.000000     0.000000 }, {     15.147450    26.236153     0.000000 }, {     15.147450     8.745384    24.735682 }]
Zn    22.486995     0.000000     0.000000     1.078516
Zn    19.455688     0.000000     0.000000     1.092629
Zn    15.147450    21.728257     6.375127     1.078519
Zn    15.147450    19.978131     8.850180     1.092629
Zn    15.147450    13.253280    18.360555     1.078519
Zn    15.147450    15.003406    15.885502     1.092629
Zn     7.807905     0.000000     0.000000     1.078516
Zn    10.839212     0.000000     0.000000     1.092629
Zn    26.390948     2.253948     6.375127     1.078519
Zn    24.875294     3.129011     8.850180     1.092629
Zn     3.903952     6.761844     0.000000     1.078516
Zn     5.419606     9.387033     0.000000     1.092629
Zn    11.243498    19.474309     0.000000     1.078516
Zn     9.727844    16.849120     0.000000     1.092629
Zn    19.051402     6.491436    18.360555     1.078519
Zn    20.567056     5.616373    15.885502     1.092629
Zn    26.390948     6.761844     0.000000     1.078519
Zn    24.875294     9.387033     0.000000     1.092629
Zn    11.243498     6.491436    18.360555     1.078516
Zn     9.727844     5.616373    15.885502     1.092629
Zn     3.903952     2.253948     6.375127     1.078516
Zn     5.419606     3.129011     8.850180     1.092629
Zn    19.051402    19.474309     0.000000     1.078519
Zn    20.567056    16.849120     0.000000     1.092629
H     34.133264    26.839584     4.222381     0.131801
H     42.343182    17.314112     7.541909     0.131802
H     18.246618    12.881951    13.809931     0.131802
H     26.456536    12.927427    23.897142     0.131800
H     24.117770     7.144979     7.541909     0.131802
H     36.472030     9.492240     4.222381     0.131800
H     28.262112    23.096560    23.897142     0.131801
H     32.327688    30.229295    13.809931     0.131802
H     36.166052    16.448319    23.897142     0.131802
H     40.310394     9.361059    13.809931     0.131801
H     24.423748    28.013215     7.541909     0.131800
H     20.279406    16.140481     4.222381     0.131801
H     20.279406    18.841056    20.513301     0.131801
H     24.423748     6.968322    17.193773     0.131802
H     40.310394    25.620478    10.925751     0.131802
H     36.166052    18.533218     0.838540     0.131800
H     42.343182    17.667425    17.193773     0.131801
H     34.133264     8.141953    20.513301     0.131800
H     26.456536    22.054110     0.838540     0.131801
H     18.246618    22.099586    10.925751     0.131802
H     28.262112    11.884977     0.838540     0.131802
H     32.327688     4.752242    10.925751     0.131801
H     24.117770    27.836558    17.193773     0.131800
H     36.472030    25.489297    20.513301     0.131802
H     26.456536     8.141953    20.513301     0.131801
H     18.246618    17.667425    17.193773     0.131802
H     42.343182    22.099586    10.925751     0.131802
H     34.133264    22.054110     0.838540     0.131800
H     36.472030    27.836558    17.193773     0.131802
H     24.117770    25.489297    20.513301     0.131800
H     32.327688    11.884977     0.838540     0.131801
H     28.262112     4.752242    10.925751     0.131802
H     24.423748    18.533218     0.838540     0.131802
H     20.279406    25.620478    10.925751     0.131801
H     36.166052     6.968322    17.193773     0.131800
H     40.310394    18.841056    20.513301     0.131802
H     40.310394    16.140481     4.222381     0.131801
H     36.166052    28.013215     7.541909     0.131802
H     20.279406     9.361059    13.809931     0.131802
H     24.423748    16.448319    23.897142     0.131800
H     18.246618    17.314112     7.541909     0.131802
H     26.456536    26.839584     4.222381     0.131800
H     34.133264    12.927427    23.897142     0.131801
H     42.343182    12.881951    13.809931     0.131802
H     32.327688    23.096560    23.897142     0.131802
H     28.262112    30.229295    13.809931     0.131801
H     36.472030     7.144979     7.541909     0.131800
H     24.117770     9.492240     4.222381     0.131802
H     38.186721    27.224381     4.093755     0.131843
H     42.670367    19.458480     4.093755     0.131843
H     17.919433    10.345789    16.981046     0.131846
H     22.403079    12.934423    24.302808     0.131846
H     25.811255     5.789444     4.093755     0.131846
H     34.778545     5.789444     4.093755     0.131846
H     30.294900    26.603459    24.302808     0.131843
H     30.294900    31.780726    16.981046     0.131843
H     38.186721    12.934423    24.302808     0.131843
H     42.670367    10.345789    16.981046     0.131843
H     22.403079    27.224381     4.093755     0.131846
H     17.919433    19.458480     4.093755     0.131846
H     17.919433    15.523057    20.641927     0.131843
H     22.403079     7.757156    20.641927     0.131843
H     42.670367    24.635748     7.754636     0.131846
H     38.186721    22.047114     0.432874     0.131846
H     42.670367    15.523057    20.641927     0.131846
H     38.186721     7.757156    20.641927     0.131846
H     22.403079    22.047114     0.432874     0.131843
H     17.919433    24.635748     7.754636     0.131843
H     30.294900     8.378078     0.432874     0.131843
H     30.294900     3.200811     7.754636     0.131843
H     25.811255    29.192093    20.641927     0.131846
H     34.778545    29.192093    20.641927     0.131846
H     30.294900    26.869319     6.569797     0.140166
H     40.443691    13.971626     9.879431     0.140164
H     20.146109    13.971626     9.879431     0.140166
H     30.294900    15.150504    23.142704     0.140166
H     22.172837    10.461229     9.879431     0.140166
H     38.416963    12.801493     6.569797     0.140166
H     28.268171    18.660901    23.142704     0.140166
H     32.321629    28.039451     9.879431     0.140164
H     32.321629    18.660901    23.142704     0.140164
H     38.416963    10.461229     9.879431     0.140166
H     28.268171    28.039451     9.879431     0.140166
H     22.172837    12.801493     6.569797     0.140166
H     22.172837    22.180044    18.165885     0.140166
H     28.268171     6.942086    14.856251     0.140164
H     38.416963    24.520308    14.856251     0.140166
H     32.321629    16.320636     1.592978     0.140166
H     40.443691    21.009911    14.856251     0.140166
H     30.294900     8.112218    18.165885     0.140166
H     30.294900    19.831033     1.592978     0.140166
H     20.146108    21.009911    14.856251     0.140164
H     28.268171    16.320636     1.592978     0.140164
H     32.321629     6.942086    14.856251     0.140166
H     22.172837    24.520308    14.856251     0.140166
H     38.416963    22.180044    18.165885     0.140166
C     36.132727    26.702457     2.533676     0.646910
C     36.153934    27.038979     3.952267    -0.026675
C     34.948803    27.055071     4.658224    -0.134425
C     43.642833    19.355984     6.536899     0.646796
C     42.678849    18.475149     5.888082    -0.026641
C     42.111729    17.435848     6.629163    -0.134423
C     16.946967    12.615042    16.070031     0.646910
C     17.910951    11.709720    15.455844    -0.026674
C     18.478071    12.061984    14.228954    -0.134427
C     24.457073    11.289591    24.330759     0.646910
C     24.435866    12.739226    24.175171    -0.026675
C     25.640997    13.410172    23.955024    -0.134425
C     25.236258     4.998512     6.536899     0.646910
C     24.955424     6.273764     5.888082    -0.026674
C     24.338923     7.284555     6.629163    -0.134426
C     35.353542     7.829218     2.533676     0.646910
C     35.634376     7.642591     3.952267    -0.026674
C     36.250877     8.678220     4.658224    -0.134426
C     27.843437    25.647064    24.330759     0.646910
C     29.109461    24.940611    24.175171    -0.026675
C     29.087951    23.561464    23.955024    -0.134425
C     32.746363    31.488281    16.070031     0.646796
C     31.480339    31.106108    15.455844    -0.026641
C     31.501849    30.438835    14.228954    -0.134423
C     38.584191    15.535650    24.330759     0.646796
C     37.339373    14.792467    24.175171    -0.026640
C     36.155751    15.500669    23.955024    -0.134423
C     41.191370     8.368983    16.070031     0.646910
C     41.493410     9.656478    15.455844    -0.026675
C     40.904780     9.971487    14.228954    -0.134424
C     22.005609    28.117810     6.536899     0.646910
C     23.250427    27.723393     5.888082    -0.026675
C     24.434049    27.751903     6.629163    -0.134425
C     19.398430    17.940631     2.533676     0.646910
C     19.096390    17.790735     3.952267    -0.026674
C     19.685020    16.739015     4.658224    -0.134426
C     19.398430    17.040906    22.202006     0.646910
C     19.096390    17.190802    20.783415    -0.026675
C     19.685020    18.242522    20.077458    -0.134425
C     22.005609     6.863727    18.198783     0.646796
C     23.250427     7.258144    18.847600    -0.026641
C     24.434049     7.229634    18.106519    -0.134423
C     41.191370    26.612554     8.665651     0.646910
C     41.493410    25.325059     9.279838    -0.026674
C     40.904780    25.010050    10.506728    -0.134426
C     38.584191    19.445887     0.404923     0.646910
C     37.339373    20.189070     0.560511    -0.026674
C     36.155751    19.480868     0.780658    -0.134426
C     43.642833    15.625553    18.198783     0.646910
C     42.678849    16.506388    18.847600    -0.026674
C     42.111729    17.545689    18.106519    -0.134426
C     36.132727     8.279080    22.202006     0.646910
C     36.153934     7.942558    20.783415    -0.026675
C     34.948803     7.926466    20.077458    -0.134425
C     24.457073    23.691946     0.404923     0.646910
C     24.435866    22.242311     0.560511    -0.026675
C     25.640997    21.571365     0.780658    -0.134424
C     16.946967    22.366495     8.665651     0.646796
C     17.910951    23.271817     9.279838    -0.026640
C     18.478071    22.919553    10.506728    -0.134423
C     27.843437     9.334473     0.404923     0.646796
C     29.109461    10.040926     0.560511    -0.026641
C     29.087951    11.420073     0.780658    -0.134423
C     32.746363     3.493256     8.665651     0.646910
C     31.480339     3.875429     9.279838    -0.026675
C     31.501849     4.542702    10.506728    -0.134425
C     25.236258    29.983025    18.198783     0.646910
C     24.955424    28.707773    18.847600    -0.026675
C     24.338923    27.696982    18.106519    -0.134425
C     35.353542    27.152319    22.202006     0.646910
C     35.634376    27.338946    20.783415    -0.026674
C     36.250877    26.303317    20.077458    -0.134427
C     24.457073     8.279080    22.202006     0.646910
C     24.435866     7.942558    20.783415    -0.026675
C     25.640997     7.926466    20.077458    -0.134425
C     16.946967    15.625553    18.198783     0.646796
C     17.910951    16.506388    18.847600    -0.026641
C     18.478071    17.545689    18.106519    -0.134423
C     43.642833    22.366495     8.665651     0.646910
C     42.678849    23.271817     9.279838    -0.026674
C     42.111729    22.919553    10.506728    -0.134427
C     36.132727    23.691946     0.404923     0.646910
C     36.153934    22.242311     0.560511    -0.026675
C     34.948803    21.571365     0.780658    -0.134425
C     35.353542    29.983025    18.198783     0.646910
C     35.634376    28.707773    18.847600    -0.026674
C     36.250877    27.696982    18.106519    -0.134426
C     25.236258    27.152319    22.202006     0.646910
C     24.955424    27.338946    20.783415    -0.026674
C     24.338923    26.303317    20.077458    -0.134426
C     32.746363     9.334473     0.404923     0.646910
C     31.480339    10.040926     0.560511    -0.026675
C     31.501849    11.420073     0.780658    -0.134425
C     27.843437     3.493256     8.665651     0.646796
C     29.109461     3.875429     9.279838    -0.026641
C     29.087951     4.542702    10.506728    -0.134423
C     22.005609    19.445887     0.404923     0.646796
C     23.250427    20.189070     0.560511    -0.026640
C     24.434049    19.480868     0.780658    -0.134423
C     19.398430    26.612554     8.665651     0.646910
C     19.096390    25.325059     9.279838    -0.026675
C     19.685020    25.010050    10.506728    -0.134424
C     38.584191     6.863727    18.198783     0.646910
C     37.339373     7.258144    18.847600    -0.026675
C     36.155751     7.229634    18.106519    -0.134425
C     41.191370    17.040906    22.202006     0.646910
C     41.493410    17.190802    20.783415    -0.026674
C     40.904780    18.242522    20.077458    -0.134426
C     41.191370    17.940631     2.533676     0.646910
C     41.493410    17.790735     3.952267    -0.026675
C     40.904780    16.739015     4.658224    -0.134425
C     38.584191    28.117810     6.536899     0.646796
C     37.339373    27.723393     5.888082    -0.026641
C     36.155751    27.751903     6.629163    -0.134423
C     19.398430     8.368983    16.070031     0.646910
C     19.096390     9.656478    15.455844    -0.026674
C     19.685020     9.971487    14.228954    -0.134426
C     22.005609    15.535650    24.330759     0.646910
C     23.250427    14.792467    24.175171    -0.026674
C     24.434049    15.500669    23.955024    -0.134426
C     16.946967    19.355984     6.536899     0.646910
C     17.910951    18.475149     5.888082    -0.026674
C     18.478071    17.435848     6.629163    -0.134426
C     24.457073    26.702457     2.533676     0.646910
C     24.435866    27.038979     3.952267    -0.026675
C     25.640997    27.055071     4.658224    -0.134425
C     36.132727    11.289591    24.330759     0.646910
C     36.153934    12.739226    24.175171    -0.026675
C     34.948803    13.410172    23.955024    -0.134424
C     43.642833    12.615042    16.070031     0.646796
C     42.678849    11.709720    15.455844    -0.026640
C     42.111729    12.061984    14.228954    -0.134423
C     32.746363    25.647064    24.330759     0.646796
C     31.480339    24.940611    24.175171    -0.026641
C     31.501849    23.561464    23.955024    -0.134423
C     27.843437    31.488281    16.070031     0.646910
C     29.109461    31.106108    15.455844    -0.026675
C     29.087951    30.438835    14.228954    -0.134425
C     35.353542     4.998512     6.536899     0.646910
C     35.634376     6.273764     5.888082    -0.026675
C     36.250877     7.284555     6.629163    -0.134425
C     25.236258     7.829218     2.533676     0.646910
C     24.955424     7.642591     3.952267    -0.026674
C     24.338923     8.678220     4.658224    -0.134427
C     37.366639    27.312710     4.564723    -0.111237
C     34.966979    27.392992     6.005824     0.153308
C     33.812744    27.426225     6.700896    -0.092971
C     32.773023    27.464005     7.324235    -0.139219
C     31.475795    27.528021     8.095989     0.176509
C     42.336820    18.704103     4.564723    -0.111237
C     41.206517    16.585796     6.005824     0.153308
C     40.658179    15.569583     6.700896    -0.092971
C     40.171037    14.650268     7.324235    -0.139219
C     39.577863    13.494828     8.095989     0.176509
C     18.252980    10.538363    16.112823    -0.111241
C     19.383283    11.190943    13.635297     0.153310
C     19.931621    11.507526    12.445511    -0.092974
C     20.418763    11.788778    11.370993    -0.139218
C     21.011937    12.131247    10.024382     0.176510
C     23.223161    13.407898    24.229095    -0.111239
C     25.622821    14.793342    23.824419     0.153310
C     26.777056    15.459740    23.624060    -0.092973
C     27.816777    16.060023    23.451900    -0.139216
C     29.114005    16.808978    23.255004     0.176509
C     25.324719     6.455493     4.564723    -0.111241
C     24.055362     8.493517     6.005824     0.153310
C     23.449464     9.476498     6.700896    -0.092974
C     22.896885    10.358033     7.324235    -0.139218
C     22.192832    11.449457     8.095989     0.176510
C     35.265081     6.455493     4.564723    -0.111239
C     36.534438     8.493517     6.005824     0.153310
C     37.140336     9.476498     6.700896    -0.092973
C     37.692915    10.358033     7.324235    -0.139216
C     38.396968    11.449457     8.095989     0.176509
C     30.294900    25.656509    24.229095    -0.111237
C     30.294900    22.885621    23.824419     0.153308
C     30.294900    21.552824    23.624060    -0.092971
C     30.294900    20.352258    23.451900    -0.139219
C     30.294900    18.854349    23.255004     0.176509
C     30.294900    31.395580    16.112823    -0.111237
C     30.294900    30.090419    13.635297     0.153308
C     30.294900    29.457253    12.445511    -0.092971
C     30.294900    28.894750    11.370993    -0.139219
C     30.294900    28.209811    10.024382     0.176509
C     37.366639    13.407898    24.229095    -0.111237
C     34.966979    14.793342    23.824419     0.153309
C     33.812744    15.459740    23.624060    -0.092974
C     32.773023    16.060023    23.451900    -0.139218
C     31.475795    16.808978    23.255004     0.176509
C     42.336820    10.538363    16.112823    -0.111237
C     41.206517    11.190943    13.635297     0.153309
C     40.658179    11.507526    12.445511    -0.092974
C     40.171037    11.788778    11.370993    -0.139218
C     39.577863    12.131247    10.024382     0.176509
C     23.223161    27.312710     4.564723    -0.111239
C     25.622821    27.392992     6.005824     0.153308
C     26.777056    27.426225     6.700896    -0.092971
C     27.816777    27.464005     7.324235    -0.139217
C     29.114005    27.528021     8.095989     0.176509
C     18.252980    18.704103     4.564723    -0.111241
C     19.383283    16.585796     6.005824     0.153309
C     19.931621    15.569583     6.700896    -0.092971
C     20.418763    14.650268     7.324235    -0.139219
C     21.011937    13.494828     8.095989     0.176510
C     18.252980    16.277434    20.170959    -0.111237
C     19.383283    18.395741    18.729858     0.153308
C     19.931621    19.411954    18.034786    -0.092971
C     20.418763    20.331269    17.411447    -0.139219
C     21.011937    21.486709    16.639693     0.176509
C     23.223161     7.668827    20.170959    -0.111237
C     25.622821     7.588545    18.729858     0.153308
C     26.777056     7.555312    18.034786    -0.092971
C     27.816777     7.517532    17.411447    -0.139219
C     29.114005     7.453516    16.639693     0.176509
C     42.336820    24.443174     8.622859    -0.111241
C     41.206517    23.790594    11.100385     0.153310
C     40.658179    23.474011    12.290171    -0.092974
C     40.171037    23.192759    13.364689    -0.139218
C     39.577863    22.850290    14.711300     0.176510
C     37.366639    21.573639     0.506587    -0.111239
C     34.966979    20.188195     0.911263     0.153310
C     33.812744    19.521797     1.111622    -0.092973
C     32.773023    18.921514     1.283782    -0.139216
C     31.475795    18.172559     1.480678     0.176509
C     42.336820    16.277434    20.170959    -0.111241
C     41.206517    18.395741    18.729858     0.153309
C     40.658179    19.411954    18.034786    -0.092971
C     40.171037    20.331269    17.411447    -0.139219
C     39.577863    21.486709    16.639693     0.176510
C     37.366639     7.668827    20.170959    -0.111239
C     34.966979     7.588545    18.729858     0.153308
C     33.812744     7.555312    18.034786    -0.092971
C     32.773023     7.517532    17.411447    -0.139217
C     31.475795     7.453516    16.639693     0.176509
C     23.223161    21.573639     0.506587    -0.111237
C     25.622821    20.188195     0.911263     0.153309
C     26.777056    19.521797     1.111622    -0.092974
C     27.816777    18.921514     1.283782    -0.139218
C     29.114005    18.172559     1.480678     0.176509
C     18.252980    24.443174     8.622859    -0.111237
C     19.383283    23.790594    11.100385     0.153309
C     19.931621    23.474011    12.290171    -0.092974
C     20.418763    23.192759    13.364689    -0.139218
C     21.011937    22.850290    14.711300     0.176509
C     30.294900     9.325028     0.506587    -0.111237
C     30.294900    12.095916     0.911263     0.153308
C     30.294900    13.428713     1.111622    -0.092971
C     30.294900    14.629279     1.283782    -0.139219
C     30.294900    16.127188     1.480678     0.176509
C     30.294900     3.585957     8.622859    -0.111237
C     30.294900     4.891118    11.100385     0.153308
C     30.294900     5.524284    12.290171    -0.092971
C     30.294900     6.086787    13.364689    -0.139219
C     30.294900     6.771726    14.711300     0.176509
C     25.324719    28.526044    20.170959    -0.111239
C     24.055362    26.488020    18.729858     0.153310
C     23.449464    25.505039    18.034786    -0.092973
C     22.896885    24.623504    17.411447    -0.139216
C     22.192832    23.532080    16.639693     0.176509
C     35.265081    28.526044    20.170959    -0.111241
C     36.534438    26.488020    18.729858     0.153310
C     37.140336    25.505039    18.034786    -0.092974
C     37.692915    24.623504    17.411447    -0.139218
C     38.396968    23.532080    16.639693     0.176510
C     30.294900    27.247119     7.438020    -0.199283
C     39.952914    13.310475     9.411927    -0.199284
C     20.636886    13.310475     9.411927    -0.199284
C     30.294900    16.095005    23.209490    -0.199283
C     21.845652    11.216830     9.411927    -0.199284
C     38.744148    12.612593     7.438020    -0.199283
C     29.086133    18.188650    23.209490    -0.199283
C     31.503667    27.945001     9.411927    -0.199284
C     31.503667    18.188650    23.209490    -0.199284
C     38.744148    11.216830     9.411927    -0.199283
C     29.086133    27.945001     9.411927    -0.199283
C     21.845652    12.612593     7.438020    -0.199284
C     21.845652    22.368944    17.297662    -0.199283
C     29.086133     7.036536    15.323755    -0.199284
C     38.744148    23.764707    15.323755    -0.199284
C     31.503667    16.792887     1.526192    -0.199283
C     39.952914    21.671062    15.323755    -0.199284
C     30.294900     7.734418    17.297662    -0.199283
C     30.294900    18.886532     1.526192    -0.199283
C     20.636886    21.671062    15.323755    -0.199284
C     29.086133    16.792887     1.526192    -0.199284
C     31.503667     7.036536    15.323755    -0.199283
C     21.845652    23.764707    15.323755    -0.199283
C     38.744148    22.368944    17.297662    -0.199284
O     37.233038    26.577573     1.954861    -0.590873
O     35.030599    26.562181     1.958819    -0.599084
O     44.043332    20.347361     5.890308    -0.590830
O     44.031214    19.084178     7.694529    -0.599045
O     16.546468    12.335889    17.220240    -0.590872
O     16.558586    13.615864    15.427892    -0.599086
O     23.356762    10.702251    24.405955    -0.590870
O     25.559201    10.700852    24.390125    -0.599086
O     25.894566     4.155981     5.890308    -0.590872
O     24.806676     4.798068     7.694529    -0.599086
O     34.695234     6.938763     1.954861    -0.590870
O     35.783124     8.853827     1.958819    -0.599086
O     27.884941    26.893631    24.405955    -0.590873
O     26.782509    24.986962    24.390125    -0.599084
O     32.704859    31.974699    17.220240    -0.590830
O     33.807291    31.324217    15.427892    -0.599045
O     39.642997    14.876423    24.405955    -0.590830
O     38.542989    16.784491    24.390125    -0.599045
O     41.633372     8.161717    17.220240    -0.590873
O     40.518823     7.532224    15.427892    -0.599084
O     20.946803    27.968963     5.890308    -0.590870
O     22.046811    28.590061     7.694529    -0.599086
O     18.956428    18.955970     1.954861    -0.590872
O     20.070977    17.056298     1.958819    -0.599086
O     18.956428    16.025567    22.780821    -0.590873
O     20.070977    17.925239    22.776863    -0.599084
O     20.946803     7.012574    18.845374    -0.590830
O     22.046811     6.391476    17.041153    -0.599045
O     41.633372    26.819820     7.515442    -0.590872
O     40.518823    27.449313     9.307790    -0.599086
O     39.642997    20.105114     0.329727    -0.590870
O     38.542989    18.197046     0.345557    -0.599086
O     44.043332    14.634176    18.845374    -0.590872
O     44.031214    15.897359    17.041153    -0.599086
O     37.233038     8.403964    22.780821    -0.590870
O     35.030599     8.419356    22.776863    -0.599086
O     23.356762    24.279286     0.329727    -0.590873
O     25.559201    24.280685     0.345557    -0.599084
O     16.546468    22.645648     7.515442    -0.590830
O     16.558586    21.365673     9.307790    -0.599045
O     27.884941     8.087906     0.329727    -0.590830
O     26.782509     9.994575     0.345557    -0.599045
O     32.704859     3.006838     7.515442    -0.590873
O     33.807291     3.657320     9.307790    -0.599084
O     25.894566    30.825556    18.845374    -0.590870
O     24.806676    30.183469    17.041153    -0.599086
O     34.695234    28.042774    22.780821    -0.590872
O     35.783124    26.127710    22.776863    -0.599086
O     23.356762     8.403964    22.780821    -0.590873
O     25.559201     8.419356    22.776863    -0.599084
O     16.546468    14.634176    18.845374    -0.590830
O     16.558586    15.897359    17.041153    -0.599045
O     44.043332    22.645648     7.515442    -0.590872
O     44.031214    21.365673     9.307790    -0.599086
O     37.233038    24.279286     0.329727    -0.590870
O     35.030599    24.280685     0.345557    -0.599086
O     34.695234    30.825556    18.845374    -0.590872
O     35.783124    30.183469    17.041153    -0.599086
O     25.894566    28.042774    22.780821    -0.590870
O     24.806676    26.127710    22.776863    -0.599086
O     32.704859     8.087906     0.329727    -0.590873
O     33.807291     9.994575     0.345557    -0.599084
O     27.884941     3.006838     7.515442    -0.590830
O     26.782509     3.657320     9.307790    -0.599045
O     20.946803    20.105114     0.329727    -0.590830
O     22.046811    18.197046     0.345557    -0.599045
O     18.956428    26.819820     7.515442    -0.590873
O     20.070977    27.449313     9.307790    -0.599084
O     39.642997     7.012574    18.845374    -0.590870
O     38.542989     6.391476    17.041153    -0.599086
O     41.633372    16.025567    22.780821    -0.590872
O     40.518823    17.925239    22.776863    -0.599086
O     41.633372    18.955970     1.954861    -0.590873
O     40.518823    17.056298     1.958819    -0.599084
O     39.642997    27.968963     5.890308    -0.590830
O     38.542989    28.590061     7.694529    -0.599045
O     18.956428     8.161717    17.220240    -0.590872
O     20.070977     7.532224    15.427892    -0.599086
O     20.946803    14.876423    24.405955    -0.590870
O     22.046811    16.784491    24.390125    -0.599086
O     16.546468    20.347361     5.890308    -0.590872
O     16.558586    19.084178     7.694529    -0.599086
O     23.356762    26.577573     1.954861    -0.590870
O     25.559201    26.562181     1.958819    -0.599086
O     37.233038    10.702251    24.405955    -0.590873
O     35.030599    10.700852    24.390125    -0.599084
O     44.043332    12.335889    17.220240    -0.590830
O     44.031214    13.615864    15.427892    -0.599045
O     32.704859    26.893631    24.405955    -0.590830
O     33.807291    24.986962    24.390125    -0.599045
O     27.884941    31.974699    17.220240    -0.590873
O     26.782509    31.324217    15.427892    -0.599084
O     34.695234     4.155981     5.890308    -0.590870
O     35.783124     4.798068     7.694529    -0.599086
O     25.894566     6.938763     1.954861    -0.590872
O     24.806676     8.853827     1.958819    -0.599086

The following XYZ coordinates are in angstroms. Other properties are in atomic units.
The sperically averaged electron density of each atom fit to a function of the form exp(a - br)
eigen_1, eigen_2 and eigen_3 are the three eigenvalues of traceless quadrupole moment tensor
  atom number  atomic symbol              X              Y              Z     net charge C6 coefficient C8 coefficient C10 coefficient fluctuating dipole atomic polarizability isotropic forcefield polarizability              a              b squared Pearson coefficient          <r^3>          <r^4>         wp_QDO          m_QDO          q_QDO       dipole_x       dipole_y       dipole_z         dipole            Qxy            Qxz            Qyz     Q(x^2-y^2)  Q(3z^2 - R^2)        eigen_1        eigen_2        eigen_3 static polarizability      alpha(xx)      alpha(xy)      alpha(xz)      alpha(yy)      alpha(yz)      alpha(zz) atomic spin moment
            1             Zn      22.486995       0.000000       0.000000       1.078516      71.836531 0.11909960E+04  0.33874861E+05                                14.439294                           11.460878       0.329933       2.026146                    0.996227      40.512937     104.795699       0.520693       0.413577      -1.133625       0.213111       0.000006       0.000004       0.213111       0.000002       0.000002      -0.000512       0.235647      -0.234922      -0.079032      -0.077945       0.156977             19.364533       9.450357      -0.000023      -0.000016      25.046570       2.050468      23.596672          -0.000005
            2             Zn      19.455688       0.000000       0.000000       1.092629      70.264679 0.11814172E+04  0.33539055E+05                                14.257824                           11.434123       0.382935       2.045646                    0.996599      40.275873     104.128893       0.519906       0.414986      -1.132513      -0.215091      -0.000005      -0.000004       0.215091       0.000001       0.000000      -0.002755       0.230159      -0.226263      -0.079317      -0.073473       0.152790             18.561987       9.631414      -0.000039      -0.000027      23.567265       1.527324      22.487282           0.000001
            3             Zn      15.147450      21.728257       6.375127       1.078519      71.832431 0.11909196E+04  0.33872079E+05                                14.438626                           11.460401       0.329954       2.026152                    0.996228      40.512460     104.792859       0.520713       0.413569      -1.133633       0.000000       0.123041      -0.174007       0.213114       0.000002       0.000002      -0.111255      -0.077594       0.234933      -0.079027      -0.077953       0.156980             19.363570      22.145668      -0.000127      -0.000090      20.813380       8.035155      15.131663          -0.000005
            4             Zn      15.147450      19.978131       8.850180       1.092629      70.262279 0.11813770E+04  0.33537570E+05                                14.257395                           11.433843       0.382906       2.045636                    0.996599      40.275665     104.127221       0.519919       0.414980      -1.132519       0.000000      -0.124183       0.175621       0.215091       0.000002       0.000002      -0.109410      -0.071529       0.226259      -0.079310      -0.073475       0.152784             18.561361      21.406563      -0.000237      -0.000168      19.641294       7.078236      14.636226           0.000001
            5             Zn      15.147450      13.253280      18.360555       1.078519      71.832430 0.11909196E+04  0.33872077E+05                                14.438625                           11.460401       0.329954       2.026152                    0.996228      40.512460     104.792858       0.520713       0.413569      -1.133633       0.000000      -0.123041       0.174007       0.213114       0.000002       0.000002      -0.111255      -0.077594       0.234933      -0.079027      -0.077953       0.156980             19.363570      22.145667      -0.000127      -0.000090      20.813379       8.035155      15.131663          -0.000005
            6             Zn      15.147450      15.003406      15.885502       1.092629      70.262273 0.11813769E+04  0.33537566E+05                                14.257394                           11.433842       0.382906       2.045636                    0.996599      40.275664     104.127216       0.519919       0.414980      -1.132519      -0.000000       0.124183      -0.175621       0.215091       0.000002       0.000002      -0.109410      -0.071529       0.226259      -0.079310      -0.073475       0.152784             18.561359      21.406561      -0.000237      -0.000168      19.641292       7.078235      14.636225           0.000001
            7             Zn       7.807905       0.000000       0.000000       1.078516      71.836528 0.11909960E+04  0.33874859E+05                                14.439294                           11.460878       0.329933       2.026146                    0.996227      40.512937     104.795698       0.520693       0.413577      -1.133625      -0.213111      -0.000006      -0.000004       0.213111       0.000002       0.000002      -0.000512       0.235647      -0.234922      -0.079032      -0.077945       0.156977             19.364532       9.450357      -0.000023      -0.000016      25.046569       2.050468      23.596671          -0.000005
            8             Zn      10.839212       0.000000       0.000000       1.092629      70.264677 0.11814172E+04  0.33539054E+05                                14.257824                           11.434123       0.382935       2.045646                    0.996599      40.275873     104.128892       0.519906       0.414986      -1.132513       0.215091       0.000005       0.000004       0.215091       0.000001       0.000000      -0.002755       0.230159      -0.226263      -0.079317      -0.073473       0.152790             18.561986       9.631414      -0.000039      -0.000027      23.567264       1.527324      22.487281           0.000001
            9             Zn      26.390948       2.253948       6.375127       1.078519      71.832426 0.11909196E+04  0.33872080E+05                                14.438625                           11.460401       0.329954       2.026152                    0.996228      40.512458     104.792851       0.520713       0.413569      -1.133633       0.106557      -0.061521      -0.174007       0.213114      -0.033598      -0.096349       0.055629       0.038801       0.234933      -0.079028      -0.077953       0.156980             19.363569      21.146330       0.576835       6.958597      21.812714      -4.017658      15.131662          -0.000005
           10             Zn      24.875294       3.129011       8.850180       1.092629      70.262258 0.11813772E+04  0.33537575E+05                                14.257392                           11.433843       0.382906       2.045636                    0.996599      40.275665     104.127217       0.519919       0.414980      -1.132519      -0.107546       0.062091       0.175621       0.215091      -0.030972      -0.094751       0.054707       0.035769       0.226259      -0.079310      -0.073475       0.152785             18.561355      20.082400       0.764265       6.129843      20.965445      -3.539261      14.636219           0.000001
           11             Zn       3.903952       6.761844       0.000000       1.078516      71.836523 0.11909960E+04  0.33874862E+05                                14.439293                           11.460879       0.329933       2.026146                    0.996227      40.512936     104.795695       0.520693       0.413577      -1.133625      -0.106561      -0.184556      -0.000004       0.213111       0.102039      -0.000443       0.000257      -0.117820      -0.234922      -0.079032      -0.077945       0.156977             19.364529      21.147488      -6.753366       1.775748      13.349430      -1.025249      23.596669          -0.000005
           12             Zn       5.419606       9.387033       0.000000       1.092629      70.264675 0.11814173E+04  0.33539060E+05                                14.257824                           11.434124       0.382935       2.045646                    0.996599      40.275874     104.128899       0.519906       0.414986      -1.132513       0.107550       0.186272       0.000003       0.215091       0.099662      -0.002386       0.001378      -0.115079      -0.226263      -0.079317      -0.073473       0.152790             18.561985      20.083268      -6.034418       1.322687      13.115408      -0.763686      22.487281           0.000001
           13             Zn      11.243498      19.474309       0.000000       1.078516      71.836525 0.11909961E+04  0.33874864E+05                                14.439293                           11.460879       0.329933       2.026146                    0.996227      40.512937     104.795698       0.520693       0.413577      -1.133625       0.106561       0.184556       0.000004       0.213111       0.102039      -0.000443       0.000257      -0.117820      -0.234922      -0.079032      -0.077945       0.156977             19.364530      21.147488      -6.753366       1.775748      13.349430      -1.025249      23.596670          -0.000005
           14             Zn       9.727844      16.849120       0.000000       1.092629      70.264666 0.11814172E+04  0.33539054E+05                                14.257823                           11.434123       0.382935       2.045646                    0.996599      40.275873     104.128893       0.519906       0.414986      -1.132513      -0.107550      -0.186272      -0.000003       0.215091       0.099662      -0.002386       0.001378      -0.115079      -0.226263      -0.079317      -0.073473       0.152790             18.561983      20.083265      -6.034418       1.322687      13.115406      -0.763686      22.487279           0.000001
           15             Zn      19.051402       6.491436      18.360555       1.078519      71.832425 0.11909196E+04  0.33872079E+05                                14.438625                           11.460401       0.329954       2.026152                    0.996228      40.512459     104.792852       0.520713       0.413569      -1.133633      -0.106557       0.061521       0.174007       0.213114      -0.033598      -0.096349       0.055629       0.038801       0.234933      -0.079028      -0.077953       0.156980             19.363568      21.146330       0.576835       6.958597      21.812713      -4.017658      15.131662          -0.000005
           16             Zn      20.567056       5.616373      15.885502       1.092629      70.262258 0.11813772E+04  0.33537574E+05                                14.257392                           11.433843       0.382906       2.045636                    0.996599      40.275664     104.127215       0.519919       0.414980      -1.132519       0.107546      -0.062091      -0.175621       0.215091      -0.030972      -0.094751       0.054707       0.035769       0.226259      -0.079310      -0.073475       0.152785             18.561355      20.082401       0.764265       6.129843      20.965445      -3.539261      14.636219           0.000001
           17             Zn      26.390948       6.761844       0.000000       1.078519      71.832421 0.11909197E+04  0.33872082E+05                                14.438625                           11.460402       0.329954       2.026152                    0.996228      40.512458     104.792851       0.520713       0.413569      -1.133633       0.106557      -0.184562       0.000000       0.213114      -0.102038       0.000440       0.000254      -0.117823      -0.234941      -0.079028      -0.077953       0.156980             19.363567      21.146331       6.752910      -1.775685      13.348746      -1.025194      23.595624          -0.000005
           18             Zn      24.875294       9.387033       0.000000       1.092629      70.262262 0.11813773E+04  0.33537581E+05                                14.257393                           11.433844       0.382906       2.045636                    0.996599      40.275665     104.127219       0.519919       0.414980      -1.132519      -0.107546       0.186274      -0.000000       0.215091      -0.099656       0.002383       0.001376      -0.115073      -0.226267      -0.079310      -0.073475       0.152784             18.561355      20.082401       6.034028      -1.322727      13.114903      -0.763678      22.486761           0.000001
           19             Zn      11.243498       6.491436      18.360555       1.078516      71.836525 0.11909959E+04  0.33874858E+05                                14.439293                           11.460878       0.329933       2.026146                    0.996227      40.512936     104.795694       0.520693       0.413577      -1.133625       0.106561       0.061523       0.174000       0.213111       0.033596       0.096351       0.055628       0.038793       0.234915      -0.079032      -0.077945       0.156977             19.364530      21.147486      -0.576928      -6.959048      21.813683      -4.017815      15.132420          -0.000005
           20             Zn       9.727844       5.616373      15.885502       1.092629      70.264668 0.11814171E+04  0.33539051E+05                                14.257823                           11.434123       0.382935       2.045646                    0.996599      40.275874     104.128895       0.519906       0.414986      -1.132513      -0.107550      -0.062094      -0.175618       0.215091       0.030972       0.094758       0.054708       0.035763       0.226261      -0.079317      -0.073473       0.152790             18.561984      20.083266      -0.764433      -6.130198      20.965957      -3.539273      14.636730           0.000001
           21             Zn       3.903952       2.253948       6.375127       1.078516      71.836528 0.11909960E+04  0.33874860E+05                                14.439294                           11.460878       0.329933       2.026146                    0.996227      40.512937     104.795697       0.520693       0.413577      -1.133625      -0.106561      -0.061523      -0.174000       0.213111       0.033596       0.096351       0.055628       0.038793       0.234915      -0.079032      -0.077945       0.156977             19.364531      21.147487      -0.576928      -6.959048      21.813684      -4.017815      15.132420          -0.000005
           22             Zn       5.419606       3.129011       8.850180       1.092629      70.264665 0.11814170E+04  0.33539049E+05                                14.257822                           11.434122       0.382935       2.045646                    0.996599      40.275873     104.128892       0.519906       0.414986      -1.132513       0.107550       0.062094       0.175618       0.215091       0.030972       0.094758       0.054708       0.035763       0.226261      -0.079317      -0.073473       0.152790             18.561984      20.083266      -0.764433      -6.130198      20.965956      -3.539272      14.636730           0.000001
           23             Zn      19.051402      19.474309       0.000000       1.078519      71.832426 0.11909198E+04  0.33872085E+05                                14.438625                           11.460402       0.329954       2.026152                    0.996228      40.512459     104.792855       0.520713       0.413569      -1.133633      -0.106557       0.184562      -0.000000       0.213114      -0.102038       0.000440       0.000254      -0.117823      -0.234941      -0.079028      -0.077953       0.156980             19.363568      21.146332       6.752910      -1.775686      13.348747      -1.025194      23.595625          -0.000005
           24             Zn      20.567056      16.849120       0.000000       1.092629      70.262260 0.11813773E+04  0.33537580E+05                                14.257393                           11.433844       0.382906       2.045636                    0.996599      40.275665     104.127218       0.519919       0.414980      -1.132519       0.107546      -0.186274       0.000000       0.215091      -0.099656       0.002383       0.001376      -0.115073      -0.226267      -0.079310      -0.073475       0.152784             18.561354      20.082400       6.034027      -1.322727      13.114902      -0.763678      22.486761           0.000001
           25              H      34.133264      26.839584       4.222381       0.131801       1.291542 0.98712603E+01  0.10075640E+03                                 1.871779                            1.773296      -1.154396       2.341886                    0.996463       3.407953       9.305320       0.502325       1.194596      -0.731116      -0.035102      -0.009153      -0.017161       0.040130       0.004702       0.004762       0.002961       0.020026      -0.017028      -0.009521      -0.005727       0.015248              1.908885       2.190757       0.166178       0.229061       1.519899       0.189111       2.015999           0.000001
           26              H      42.343182      17.314112       7.541909       0.131802       1.291495 0.98707887E+01  0.10075017E+03                                 1.871717                            1.773241      -1.154384       2.341892                    0.996463       3.407884       9.305002       0.502340       1.194579      -0.731120       0.008728      -0.006074       0.038696       0.040130       0.000705       0.001938      -0.005693      -0.004450       0.040454      -0.009521      -0.005728       0.015249              1.908821       1.672283       0.189817       0.245774       1.719960      -0.064930       2.334220           0.000001
           27              H      18.246618      12.881951      13.809931       0.131802       1.291634 0.98721596E+01  0.10076816E+03                                 1.871902                            1.773405      -1.154402       2.341884                    0.996463       3.408000       9.305653       0.502296       1.194634      -0.731108      -0.008729       0.034457      -0.018626       0.040130      -0.002063      -0.000020      -0.010086      -0.016874       0.003187      -0.009523      -0.005727       0.015250              1.909014       1.672443      -0.295038      -0.097059       2.225394      -0.243576       1.829206           0.000001
           28              H      26.456536      12.927427      23.897142       0.131800       1.291633 0.98721313E+01  0.10076762E+03                                 1.871877                            1.773382      -1.154424       2.341873                    0.996463       3.408045       9.305709       0.502309       1.194607      -0.731113       0.035101      -0.019230      -0.002909       0.040129      -0.006056      -0.002846       0.001833       0.016830      -0.026608      -0.009521      -0.005726       0.015247              1.908989       2.190883      -0.271376      -0.080328       2.079862      -0.008825       1.456221           0.000001
           29              H      24.117770       7.144979       7.541909       0.131802       1.291633 0.98721420E+01  0.10076794E+03                                 1.871900                            1.773403      -1.154397       2.341886                    0.996463       3.407998       9.305647       0.502296       1.194634      -0.731108      -0.009626      -0.004522       0.038696       0.040130      -0.002281      -0.005900       0.001169       0.001002       0.040455      -0.009523      -0.005727       0.015249              1.909013       1.543788      -0.115576      -0.179143       1.848782      -0.180410       2.334469           0.000001
           30              H      36.472030       9.492240       4.222381       0.131800       1.291635 0.98721427E+01  0.10076776E+03                                 1.871878                            1.773383      -1.154429       2.341870                    0.996463       3.408047       9.305716       0.502309       1.194607      -0.731113       0.009624       0.034975      -0.017161       0.040129       0.006319       0.000185      -0.005604      -0.018156      -0.017028      -0.009521      -0.005726       0.015247              1.908990       1.543771       0.207419       0.049250       2.167082      -0.292953       2.016118           0.000001
           31              H      28.262112      23.096560      23.897142       0.131801       1.291542 0.98712551E+01  0.10075634E+03                                 1.871779                            1.773295      -1.154396       2.341886                    0.996463       3.407953       9.305320       0.502325       1.194596      -0.731116      -0.034205      -0.020784      -0.002909       0.040130       0.010317       0.003009       0.001548       0.002075      -0.026609      -0.009521      -0.005727       0.015248              1.908885       2.342494       0.183749       0.032519       1.928004       0.073971       1.456157           0.000001
           32              H      32.327688      30.229295      13.809931       0.131802       1.291496 0.98707972E+01  0.10075028E+03                                 1.871718                            1.773241      -1.154384       2.341892                    0.996463       3.407884       9.305002       0.502340       1.194579      -0.731120       0.034206      -0.009670      -0.018625       0.040130      -0.006276      -0.008725       0.005059       0.012008       0.003183      -0.009521      -0.005728       0.015249              1.908822       2.342409      -0.091907      -0.162397       1.555034       0.205809       1.829023           0.000001
           33              H      36.166052      16.448319      23.897142       0.131802       1.291496 0.98707980E+01  0.10075028E+03                                 1.871717                            1.773241      -1.154388       2.341890                    0.996463       3.407885       9.305003       0.502340       1.194578      -0.731120      -0.000896       0.040015      -0.002909       0.040130      -0.004260      -0.000164      -0.003379      -0.018909      -0.026610      -0.009521      -0.005728       0.015249              1.908821       1.872428       0.087599       0.047798       2.397918      -0.065145       1.456117           0.000001
           34              H      40.310394       9.361059      13.809931       0.131801       1.291541 0.98712507E+01  0.10075628E+03                                 1.871777                            1.773295      -1.154395       2.341887                    0.996463       3.407952       9.305315       0.502325       1.194596      -0.731116      -0.025477      -0.024787      -0.018626       0.040130       0.008337       0.008743       0.005025       0.004868       0.003184      -0.009521      -0.005727       0.015248              1.908884       1.831526       0.386914       0.259446       2.066043       0.037733       1.829082           0.000001
           35              H      24.423748      28.013215       7.541909       0.131800       1.291634 0.98721344E+01  0.10076766E+03                                 1.871878                            1.773383      -1.154425       2.341872                    0.996462       3.408046       9.305715       0.502309       1.194607      -0.731113       0.000897       0.010595       0.038695       0.040129       0.001575       0.003961       0.004521       0.003449       0.040451      -0.009521      -0.005726       0.015247              1.908990       1.872601      -0.074277      -0.066669       1.519929       0.245345       2.334441           0.000001
           36              H      20.279406      16.140481       4.222381       0.131801       1.291634 0.98721569E+01  0.10076813E+03                                 1.871902                            1.773405      -1.154398       2.341886                    0.996463       3.407999       9.305652       0.502296       1.194635      -0.731108       0.025477      -0.025824      -0.017162       0.040130      -0.011024      -0.004946       0.002644      -0.001873      -0.017025      -0.009522      -0.005727       0.015249              1.909015       1.831647      -0.373618      -0.278333       1.879253       0.103824       2.016144           0.000001
           37              H      20.279406      18.841056      20.513301       0.131801       1.291542 0.98712579E+01  0.10075637E+03                                 1.871779                            1.773296      -1.154396       2.341886                    0.996463       3.407953       9.305320       0.502325       1.194596      -0.731116       0.025477       0.025823       0.017161       0.040130       0.011022       0.004946       0.002643      -0.001870      -0.017028      -0.009521      -0.005727       0.015248              1.908885       1.831527       0.373579       0.278305       1.879128       0.103817       2.015999           0.000001
           38              H      24.423748       6.968322      17.193773       0.131802       1.291495 0.98707883E+01  0.10075017E+03                                 1.871717                            1.773241      -1.154384       2.341892                    0.996463       3.407884       9.305002       0.502340       1.194579      -0.731120       0.000896      -0.010596      -0.038696       0.040130      -0.001575      -0.003961       0.004524       0.003446       0.040454      -0.009521      -0.005728       0.015249              1.908821       1.872428       0.074264       0.066657       1.519816       0.245311       2.334220           0.000001
           39              H      40.310394      25.620478      10.925751       0.131802       1.291633 0.98721506E+01  0.10076805E+03                                 1.871901                            1.773404      -1.154397       2.341886                    0.996463       3.407998       9.305647       0.502296       1.194634      -0.731108      -0.025477       0.024788       0.018626       0.040130      -0.008338      -0.008745       0.005026       0.004864       0.003187      -0.009523      -0.005727       0.015249              1.909013       1.831645      -0.386954      -0.259472       2.066190       0.037732       1.829205           0.000001
           40              H      36.166052      18.533218       0.838540       0.131800       1.291635 0.98721435E+01  0.10076777E+03                                 1.871878                            1.773383      -1.154429       2.341870                    0.996463       3.408047       9.305715       0.502309       1.194606      -0.731113      -0.000897      -0.040014       0.002909       0.040129       0.004260       0.000164      -0.003382      -0.018904      -0.026607      -0.009521      -0.005726       0.015247              1.908990       1.872600      -0.087616      -0.047806       2.398148      -0.065153       1.456222           0.000001
           41              H      42.343182      17.667425      17.193773       0.131801       1.291634 0.98721508E+01  0.10076806E+03                                 1.871902                            1.773405      -1.154398       2.341886                    0.996463       3.407999       9.305652       0.502296       1.194635      -0.731108       0.008729       0.006075      -0.038696       0.040130      -0.000706      -0.001938      -0.005694      -0.004451       0.040455      -0.009523      -0.005727       0.015249              1.909014       1.672443      -0.189855      -0.245812       1.720130      -0.064938       2.334471           0.000001
           42              H      34.133264       8.141953      20.513301       0.131800       1.291634 0.98721427E+01  0.10076777E+03                                 1.871878                            1.773383      -1.154424       2.341872                    0.996462       3.408046       9.305714       0.502309       1.194607      -0.731113      -0.035101       0.009153       0.017161       0.040129      -0.004702      -0.004761       0.002962       0.020024      -0.017028      -0.009521      -0.005726       0.015247              1.908990       2.190884      -0.166192      -0.229080       1.519969       0.189128       2.016118           0.000001
           43              H      26.456536      22.054110       0.838540       0.131801       1.291541 0.98712489E+01  0.10075625E+03                                 1.871777                            1.773295      -1.154395       2.341887                    0.996463       3.407952       9.305315       0.502325       1.194596      -0.731116       0.035102       0.019231       0.002909       0.040130       0.006057       0.002845       0.001832       0.016832      -0.026609      -0.009521      -0.005727       0.015248              1.908883       2.190756       0.271353       0.080321       2.079738      -0.008823       1.456156           0.000001
           44              H      18.246618      22.099586      10.925751       0.131802       1.291496 0.98707959E+01  0.10075025E+03                                 1.871717                            1.773240      -1.154388       2.341890                    0.996463       3.407885       9.305002       0.502340       1.194578      -0.731120      -0.008728      -0.034458       0.018625       0.040130       0.002062       0.000019      -0.010085      -0.016874       0.003183      -0.009521      -0.005728       0.015249              1.908821       1.672283       0.294990       0.097037       2.225157      -0.243545       1.829022           0.000001
           45              H      28.262112      11.884977       0.838540       0.131802       1.291495 0.98707899E+01  0.10075018E+03                                 1.871717                            1.773240      -1.154384       2.341892                    0.996463       3.407884       9.305001       0.502340       1.194578      -0.731120      -0.034206       0.020783       0.002909       0.040130      -0.010318      -0.003009       0.001548       0.002077      -0.026610      -0.009521      -0.005728       0.015249              1.908821       2.342409      -0.183745      -0.032518       1.927937       0.073967       1.456117           0.000001
           46              H      32.327688       4.752242      10.925751       0.131801       1.291542 0.98712603E+01  0.10075640E+03                                 1.871779                            1.773296      -1.154396       2.341886                    0.996463       3.407953       9.305320       0.502325       1.194596      -0.731116       0.034205       0.009670       0.018626       0.040130       0.006276       0.008724       0.005059       0.012006       0.003184      -0.009521      -0.005727       0.015248              1.908885       2.342493       0.091909       0.162401       1.555079       0.205821       1.829083           0.000001
           47              H      24.117770      27.836558      17.193773       0.131800       1.291633 0.98721251E+01  0.10076754E+03                                 1.871877                            1.773382      -1.154424       2.341873                    0.996463       3.408045       9.305710       0.502309       1.194607      -0.731113      -0.009624       0.004521      -0.038695       0.040129       0.002281       0.005896       0.001170       0.001003       0.040451      -0.009521      -0.005726       0.015247              1.908989       1.543770       0.115573       0.179140       1.848757      -0.180409       2.334439           0.000001
           48              H      36.472030      25.489297      20.513301       0.131802       1.291634 0.98721582E+01  0.10076814E+03                                 1.871902                            1.773405      -1.154402       2.341884                    0.996463       3.408000       9.305653       0.502296       1.194634      -0.731108       0.009626      -0.034975       0.017162       0.040130      -0.006323      -0.000184      -0.005605      -0.018157      -0.017025      -0.009523      -0.005727       0.015250              1.909014       1.543789      -0.207423      -0.049252       2.167109      -0.292956       2.016144           0.000001
           49              H      26.456536       8.141953      20.513301       0.131801       1.291542 0.98712618E+01  0.10075642E+03                                 1.871779                            1.773296      -1.154396       2.341886                    0.996463       3.407953       9.305320       0.502325       1.194596      -0.731116       0.035102       0.009153       0.017161       0.040130       0.004702       0.004762       0.002961       0.020026      -0.017028      -0.009521      -0.005727       0.015248              1.908885       2.190757       0.166178       0.229061       1.519899       0.189111       2.015999           0.000001
           50              H      18.246618      17.667425      17.193773       0.131802       1.291495 0.98707866E+01  0.10075014E+03                                 1.871717                            1.773240      -1.154384       2.341892                    0.996463       3.407884       9.305001       0.502340       1.194578      -0.731120      -0.008728       0.006074      -0.038696       0.040130       0.000705       0.001938      -0.005693      -0.004450       0.040454      -0.009521      -0.005728       0.015249              1.908820       1.672283       0.189817       0.245774       1.719959      -0.064930       2.334219           0.000001
           51              H      42.343182      22.099586      10.925751       0.131802       1.291634 0.98721597E+01  0.10076816E+03                                 1.871902                            1.773405      -1.154402       2.341884                    0.996463       3.408000       9.305653       0.502296       1.194634      -0.731108       0.008729      -0.034457       0.018626       0.040130      -0.002063      -0.000020      -0.010086      -0.016874       0.003187      -0.009523      -0.005727       0.015250              1.909014       1.672443      -0.295038      -0.097059       2.225394      -0.243576       1.829206           0.000001
           52              H      34.133264      22.054110       0.838540       0.131800       1.291633 0.98721313E+01  0.10076762E+03                                 1.871877                            1.773382      -1.154424       2.341873                    0.996463       3.408045       9.305709       0.502309       1.194607      -0.731113      -0.035101       0.019230       0.002909       0.040129      -0.006056      -0.002846       0.001833       0.016830      -0.026608      -0.009521      -0.005726       0.015247              1.908989       2.190883      -0.271376      -0.080328       2.079862      -0.008825       1.456221           0.000001
           53              H      36.472030      27.836558      17.193773       0.131802       1.291633 0.98721413E+01  0.10076793E+03                                 1.871900                            1.773403      -1.154397       2.341886                    0.996463       3.407998       9.305646       0.502297       1.194634      -0.731108       0.009626       0.004522      -0.038696       0.040130      -0.002281      -0.005900       0.001169       0.001002       0.040455      -0.009523      -0.005727       0.015249              1.909013       1.543788      -0.115576      -0.179143       1.848782      -0.180410       2.334468           0.000001
           54              H      24.117770      25.489297      20.513301       0.131800       1.291634 0.98721406E+01  0.10076773E+03                                 1.871878                            1.773383      -1.154429       2.341870                    0.996463       3.408047       9.305715       0.502309       1.194606      -0.731113      -0.009624      -0.034975       0.017161       0.040129       0.006319       0.000185      -0.005604      -0.018156      -0.017028      -0.009521      -0.005726       0.015247              1.908990       1.543771       0.207419       0.049250       2.167081      -0.292953       2.016117           0.000001
           55              H      32.327688      11.884977       0.838540       0.131801       1.291542 0.98712551E+01  0.10075634E+03                                 1.871779                            1.773295      -1.154396       2.341886                    0.996463       3.407953       9.305320       0.502325       1.194596      -0.731116       0.034205       0.020784       0.002909       0.040130       0.010317       0.003009       0.001548       0.002075      -0.026609      -0.009521      -0.005727       0.015248              1.908885       2.342494       0.183749       0.032519       1.928004       0.073971       1.456157           0.000001
           56              H      28.262112       4.752242      10.925751       0.131802       1.291496 0.98707972E+01  0.10075028E+03                                 1.871718                            1.773241      -1.154384       2.341892                    0.996463       3.407884       9.305002       0.502340       1.194579      -0.731120      -0.034206       0.009670       0.018625       0.040130      -0.006276      -0.008725       0.005059       0.012008       0.003183      -0.009521      -0.005728       0.015249              1.908822       2.342409      -0.091907      -0.162397       1.555034       0.205809       1.829023           0.000001
           57              H      24.423748      18.533218       0.838540       0.131802       1.291496 0.98707959E+01  0.10075025E+03                                 1.871717                            1.773240      -1.154388       2.341890                    0.996463       3.407885       9.305002       0.502340       1.194578      -0.731120       0.000896      -0.040015       0.002909       0.040130      -0.004260      -0.000164      -0.003379      -0.018909      -0.026610      -0.009521      -0.005728       0.015249              1.908821       1.872427       0.087599       0.047798       2.397918      -0.065145       1.456117           0.000001
           58              H      20.279406      25.620478      10.925751       0.131801       1.291541 0.98712507E+01  0.10075628E+03                                 1.871777                            1.773295      -1.154395       2.341887                    0.996463       3.407952       9.305315       0.502325       1.194596      -0.731116       0.025477       0.024787       0.018626       0.040130       0.008337       0.008743       0.005025       0.004868       0.003184      -0.009521      -0.005727       0.015248              1.908884       1.831526       0.386914       0.259446       2.066043       0.037733       1.829082           0.000001
           59              H      36.166052       6.968322      17.193773       0.131800       1.291634 0.98721323E+01  0.10076764E+03                                 1.871878                            1.773382      -1.154424       2.341872                    0.996462       3.408046       9.305714       0.502309       1.194607      -0.731113      -0.000897      -0.010595      -0.038695       0.040129       0.001575       0.003961       0.004521       0.003449       0.040451      -0.009521      -0.005726       0.015247              1.908990       1.872600      -0.074277      -0.066669       1.519929       0.245345       2.334440           0.000001
           60              H      40.310394      18.841056      20.513301       0.131802       1.291634 0.98721564E+01  0.10076813E+03                                 1.871902                            1.773405      -1.154398       2.341886                    0.996463       3.407999       9.305652       0.502296       1.194635      -0.731108      -0.025477       0.025824       0.017162       0.040130      -0.011024      -0.004946       0.002644      -0.001873      -0.017025      -0.009522      -0.005727       0.015249              1.909014       1.831646      -0.373617      -0.278333       1.879253       0.103824       2.016144           0.000001
           61              H      40.310394      16.140481       4.222381       0.131801       1.291542 0.98712579E+01  0.10075637E+03                                 1.871779                            1.773296      -1.154396       2.341886                    0.996463       3.407953       9.305320       0.502325       1.194596      -0.731116      -0.025477      -0.025823      -0.017161       0.040130       0.011022       0.004946       0.002643      -0.001870      -0.017028      -0.009521      -0.005727       0.015248              1.908885       1.831527       0.373579       0.278305       1.879128       0.103817       2.015999           0.000001
           62              H      36.166052      28.013215       7.541909       0.131802       1.291495 0.98707862E+01  0.10075014E+03                                 1.871717                            1.773240      -1.154384       2.341892                    0.996463       3.407884       9.305001       0.502340       1.194578      -0.731120      -0.000896       0.010596       0.038696       0.040130      -0.001575      -0.003961       0.004524       0.003446       0.040454      -0.009521      -0.005728       0.015249              1.908820       1.872427       0.074264       0.066657       1.519815       0.245311       2.334219           0.000001
           63              H      20.279406       9.361059      13.809931       0.131802       1.291633 0.98721500E+01  0.10076804E+03                                 1.871901                            1.773404      -1.154397       2.341886                    0.996463       3.407998       9.305646       0.502297       1.194634      -0.731108       0.025477      -0.024788      -0.018626       0.040130      -0.008338      -0.008745       0.005026       0.004864       0.003187      -0.009523      -0.005727       0.015249              1.909013       1.831645      -0.386954      -0.259472       2.066190       0.037732       1.829205           0.000001
           64              H      24.423748      16.448319      23.897142       0.131800       1.291635 0.98721435E+01  0.10076777E+03                                 1.871878                            1.773383      -1.154429       2.341870                    0.996463       3.408047       9.305715       0.502309       1.194606      -0.731113       0.000897       0.040014      -0.002909       0.040129       0.004260       0.000164      -0.003382      -0.018904      -0.026607      -0.009521      -0.005726       0.015247              1.908990       1.872600      -0.087616      -0.047806       2.398148      -0.065153       1.456222           0.000001
           65              H      18.246618      17.314112       7.541909       0.131802       1.291633 0.98721497E+01  0.10076804E+03                                 1.871901                            1.773404      -1.154398       2.341886                    0.996463       3.407999       9.305651       0.502296       1.194634      -0.731108      -0.008729      -0.006075       0.038696       0.040130      -0.000706      -0.001938      -0.005694      -0.004451       0.040455      -0.009523      -0.005727       0.015249              1.909014       1.672442      -0.189854      -0.245811       1.720129      -0.064938       2.334470           0.000001
           66              H      26.456536      26.839584       4.222381       0.131800       1.291634 0.98721427E+01  0.10076777E+03                                 1.871878                            1.773383      -1.154425       2.341872                    0.996462       3.408046       9.305714       0.502309       1.194607      -0.731113       0.035101      -0.009153      -0.017161       0.040129      -0.004702      -0.004761       0.002962       0.020024      -0.017028      -0.009521      -0.005726       0.015247              1.908990       2.190884      -0.166192      -0.229080       1.519969       0.189128       2.016118           0.000001
           67              H      34.133264      12.927427      23.897142       0.131801       1.291541 0.98712489E+01  0.10075625E+03                                 1.871777                            1.773295      -1.154395       2.341887                    0.996463       3.407952       9.305315       0.502325       1.194596      -0.731116      -0.035102      -0.019231      -0.002909       0.040130       0.006057       0.002845       0.001832       0.016832      -0.026609      -0.009521      -0.005727       0.015248              1.908883       2.190756       0.271353       0.080321       2.079738      -0.008823       1.456156           0.000001
           68              H      42.343182      12.881951      13.809931       0.131802       1.291496 0.98707959E+01  0.10075025E+03                                 1.871717                            1.773240      -1.154388       2.341890                    0.996463       3.407885       9.305002       0.502340       1.194578      -0.731120       0.008728       0.034458      -0.018625       0.040130       0.002062       0.000019      -0.010085      -0.016874       0.003183      -0.009521      -0.005728       0.015249              1.908821       1.672283       0.294990       0.097037       2.225157      -0.243545       1.829022           0.000001
           69              H      32.327688      23.096560      23.897142       0.131802       1.291495 0.98707899E+01  0.10075018E+03                                 1.871717                            1.773240      -1.154384       2.341892                    0.996463       3.407884       9.305001       0.502340       1.194578      -0.731120       0.034206      -0.020783      -0.002909       0.040130      -0.010318      -0.003009       0.001548       0.002077      -0.026610      -0.009521      -0.005728       0.015249              1.908821       2.342409      -0.183745      -0.032518       1.927937       0.073967       1.456117           0.000001
           70              H      28.262112      30.229295      13.809931       0.131801       1.291542 0.98712603E+01  0.10075640E+03                                 1.871779                            1.773296      -1.154396       2.341886                    0.996463       3.407953       9.305320       0.502325       1.194596      -0.731116      -0.034205      -0.009670      -0.018626       0.040130       0.006276       0.008724       0.005059       0.012006       0.003184      -0.009521      -0.005727       0.015248              1.908885       2.342493       0.091909       0.162401       1.555079       0.205821       1.829083           0.000001
           71              H      36.472030       7.144979       7.541909       0.131800       1.291633 0.98721244E+01  0.10076753E+03                                 1.871876                            1.773381      -1.154424       2.341873                    0.996463       3.408045       9.305709       0.502309       1.194607      -0.731113       0.009624      -0.004521       0.038695       0.040129       0.002281       0.005896       0.001170       0.001003       0.040451      -0.009521      -0.005726       0.015247              1.908989       1.543770       0.115573       0.179140       1.848757      -0.180409       2.334439           0.000001
           72              H      24.117770       9.492240       4.222381       0.131802       1.291634 0.98721582E+01  0.10076814E+03                                 1.871902                            1.773405      -1.154402       2.341884                    0.996463       3.408000       9.305653       0.502296       1.194634      -0.731108      -0.009626       0.034975      -0.017162       0.040130      -0.006323      -0.000184      -0.005605      -0.018157      -0.017025      -0.009523      -0.005727       0.015250              1.909014       1.543789      -0.207423      -0.049252       2.167109      -0.292956       2.016144           0.000001
           73              H      38.186721      27.224381       4.093755       0.131843       1.230729 0.93742202E+01  0.94573924E+02                                 1.805882                            1.719096      -1.340821       2.248632                    0.995032       3.480028       9.485728       0.513539       1.182215      -0.732102       0.036357      -0.006407      -0.019998       0.041986      -0.003423      -0.010852      -0.000163       0.013309      -0.012686      -0.010931      -0.004413       0.015344              1.854931       2.167137      -0.002372      -0.185269       1.470571       0.140277       1.927086          -0.000001
           74              H      42.670367      19.458480       4.093755       0.131843       1.230730 0.93742260E+01  0.94573993E+02                                 1.805882                            1.719096      -1.340821       2.248632                    0.995032       3.480028       9.485727       0.513539       1.182215      -0.732102       0.012630       0.034689      -0.019998       0.041986       0.004052      -0.005568      -0.009317      -0.012583      -0.012686      -0.010931      -0.004413       0.015344              1.854932       1.642659       0.300436       0.028849       1.995050      -0.230586       1.927086          -0.000001
           75              H      17.919433      10.345789      16.981046       0.131846       1.230736 0.93742953E+01  0.94575033E+02                                 1.805916                            1.719127      -1.340755       2.248666                    0.995033       3.479946       9.485575       0.513523       1.182248      -0.732096      -0.012632      -0.007293       0.039373       0.041988       0.003900      -0.005681      -0.003280       0.004503       0.038582      -0.010933      -0.004418       0.015351              1.854968       1.642689      -0.127348      -0.273646       1.789739      -0.157990       2.132475          -0.000001
           76              H      22.403079      12.934423      24.302808       0.131846       1.230757 0.93745078E+01  0.94577956E+02                                 1.805965                            1.719169      -1.340747       2.248669                    0.995034       3.479933       9.485658       0.513505       1.182279      -0.732089      -0.036358      -0.020992       0.000627       0.041988       0.011374      -0.000395      -0.000228       0.013134      -0.013209      -0.010932      -0.004414       0.015346              1.855018       2.167250       0.175478      -0.059525       1.964626      -0.034367       1.433179          -0.000001
           77              H      25.811255       5.789444       4.093755       0.131846       1.230736 0.93742944E+01  0.94575020E+02                                 1.805916                            1.719127      -1.340755       2.248666                    0.995033       3.479946       9.485574       0.513523       1.182248      -0.732096       0.023727      -0.028285      -0.020001       0.041988      -0.007477      -0.005287       0.009484      -0.000733      -0.012680      -0.010933      -0.004418       0.015351              1.854968       1.646797      -0.302817      -0.214124       1.990983       0.090312       1.927123          -0.000001
           78              H      34.778545       5.789444       4.093755       0.131846       1.230758 0.93745192E+01  0.94578096E+02                                 1.805966                            1.719170      -1.340747       2.248669                    0.995034       3.479933       9.485658       0.513505       1.182279      -0.732089      -0.023727      -0.028284      -0.020000       0.041988       0.007473       0.005284       0.009484      -0.000733      -0.012679      -0.010932      -0.004414       0.015346              1.855019       1.646838       0.302832       0.214135       1.991041       0.090317       1.927178          -0.000001
           79              H      30.294900      26.603459      24.302808       0.131843       1.230729 0.93742210E+01  0.94573932E+02                                 1.805882                            1.719096      -1.340821       2.248632                    0.995032       3.480028       9.485727       0.513539       1.182215      -0.732102       0.000001       0.041981       0.000626       0.041986       0.000001       0.000001       0.000451      -0.026265      -0.013208      -0.010931      -0.004413       0.015344              1.854931       1.863227      -0.000001      -0.000000       2.268442       0.068729       1.433126          -0.000001
           80              H      30.294900      31.780726      16.981046       0.131843       1.230730 0.93742245E+01  0.94573975E+02                                 1.805882                            1.719096      -1.340821       2.248632                    0.995032       3.480028       9.485727       0.513539       1.182215      -0.732102       0.000001       0.014584       0.039371       0.041986       0.000001       0.000001       0.006553      -0.009005       0.038573      -0.010931      -0.004413       0.015344              1.854932       1.863227      -0.000000      -0.000000       1.569136       0.315970       2.132431          -0.000001
           81              H      38.186721      12.934423      24.302808       0.131843       1.230729 0.93742175E+01  0.94573891E+02                                 1.805882                            1.719096      -1.340821       2.248632                    0.995032       3.480028       9.485728       0.513539       1.182215      -0.732102       0.036357      -0.020990       0.000626       0.041986      -0.011372       0.000391      -0.000225       0.013135      -0.013208      -0.010931      -0.004413       0.015344              1.854931       2.167137      -0.175464       0.059521       1.964531      -0.034364       1.433125          -0.000001
           82              H      42.670367      10.345789      16.981046       0.131843       1.230730 0.93742278E+01  0.94574015E+02                                 1.805882                            1.719097      -1.340821       2.248632                    0.995032       3.480028       9.485727       0.513539       1.182215      -0.732102       0.012630      -0.007291       0.039371       0.041986      -0.003899       0.005676      -0.003276       0.004504       0.038573      -0.010931      -0.004413       0.015344              1.854932       1.642659       0.127344       0.273638       1.789705      -0.157986       2.132431          -0.000001
           83              H      22.403079      27.224381       4.093755       0.131846       1.230757 0.93745105E+01  0.94577989E+02                                 1.805965                            1.719170      -1.340747       2.248669                    0.995034       3.479933       9.485658       0.513505       1.182279      -0.732089      -0.036358      -0.006406      -0.020000       0.041988       0.003419       0.010855      -0.000166       0.013311      -0.012679      -0.010932      -0.004414       0.015346              1.855018       2.167249       0.002372       0.185284       1.470628       0.140288       1.927177          -0.000001
           84              H      17.919433      19.458480       4.093755       0.131846       1.230736 0.93742918E+01  0.94574988E+02                                 1.805916                            1.719126      -1.340754       2.248666                    0.995033       3.479946       9.485574       0.513523       1.182248      -0.732096      -0.012632       0.034691      -0.020001       0.041988      -0.004056       0.005570      -0.009321      -0.012584      -0.012680      -0.010933      -0.004418       0.015351              1.854967       1.642689      -0.300445      -0.028850       1.995090      -0.230593       1.927123          -0.000001
           85              H      17.919433      15.523057      20.641927       0.131843       1.230730 0.93742260E+01  0.94573993E+02                                 1.805882                            1.719096      -1.340821       2.248632                    0.995032       3.480028       9.485727       0.513539       1.182215      -0.732102      -0.012630      -0.034689       0.019998       0.041986       0.004052      -0.005568      -0.009317      -0.012583      -0.012686      -0.010931      -0.004413       0.015344              1.854932       1.642659       0.300436       0.028849       1.995050      -0.230586       1.927086          -0.000001
           86              H      22.403079       7.757156      20.641927       0.131843       1.230729 0.93742185E+01  0.94573902E+02                                 1.805882                            1.719096      -1.340821       2.248632                    0.995032       3.480028       9.485727       0.513539       1.182215      -0.732102      -0.036357       0.006407       0.019998       0.041986      -0.003423      -0.010852      -0.000163       0.013309      -0.012686      -0.010931      -0.004413       0.015344              1.854931       2.167136      -0.002372      -0.185269       1.470571       0.140277       1.927085          -0.000001
           87              H      42.670367      24.635748       7.754636       0.131846       1.230736 0.93742953E+01  0.94575033E+02                                 1.805916                            1.719127      -1.340755       2.248666                    0.995033       3.479946       9.485575       0.513523       1.182248      -0.732096       0.012632       0.007293      -0.039373       0.041988       0.003900      -0.005681      -0.003280       0.004503       0.038582      -0.010933      -0.004418       0.015351              1.854968       1.642689      -0.127348      -0.273646       1.789739      -0.157990       2.132475          -0.000001
           88              H      38.186721      22.047114       0.432874       0.131846       1.230757 0.93745095E+01  0.94577979E+02                                 1.805965                            1.719170      -1.340747       2.248669                    0.995034       3.479933       9.485659       0.513505       1.182280      -0.732089       0.036358       0.020992      -0.000627       0.041988       0.011374      -0.000395      -0.000228       0.013134      -0.013209      -0.010932      -0.004414       0.015346              1.855019       2.167250       0.175478      -0.059525       1.964626      -0.034367       1.433180          -0.000001
           89              H      42.670367      15.523057      20.641927       0.131846       1.230736 0.93742937E+01  0.94575016E+02                                 1.805916                            1.719127      -1.340755       2.248666                    0.995033       3.479946       9.485576       0.513523       1.182248      -0.732096       0.012632      -0.034691       0.020001       0.041988      -0.004056       0.005570      -0.009321      -0.012584      -0.012680      -0.010933      -0.004418       0.015351              1.854968       1.642690      -0.300446      -0.028850       1.995091      -0.230593       1.927124          -0.000001
           90              H      38.186721       7.757156      20.641927       0.131846       1.230757 0.93745105E+01  0.94577989E+02                                 1.805965                            1.719170      -1.340747       2.248669                    0.995034       3.479933       9.485658       0.513505       1.182279      -0.732089       0.036358       0.006406       0.020000       0.041988       0.003419       0.010855      -0.000166       0.013311      -0.012679      -0.010932      -0.004414       0.015346              1.855018       2.167249       0.002372       0.185284       1.470628       0.140288       1.927177          -0.000001
           91              H      22.403079      22.047114       0.432874       0.131843       1.230729 0.93742159E+01  0.94573869E+02                                 1.805882                            1.719096      -1.340821       2.248632                    0.995032       3.480028       9.485727       0.513539       1.182215      -0.732102      -0.036357       0.020990      -0.000626       0.041986      -0.011372       0.000391      -0.000225       0.013135      -0.013208      -0.010931      -0.004413       0.015344              1.854931       2.167137      -0.175464       0.059521       1.964531      -0.034364       1.433125          -0.000001
           92              H      17.919433      24.635748       7.754636       0.131843       1.230730 0.93742278E+01  0.94574015E+02                                 1.805882                            1.719097      -1.340821       2.248632                    0.995032       3.480028       9.485727       0.513539       1.182215      -0.732102      -0.012630       0.007291      -0.039371       0.041986      -0.003899       0.005676      -0.003276       0.004504       0.038573      -0.010931      -0.004413       0.015344              1.854932       1.642659       0.127344       0.273638       1.789705      -0.157986       2.132431          -0.000001
           93              H      30.294900       8.378078       0.432874       0.131843       1.230729 0.93742210E+01  0.94573932E+02                                 1.805882                            1.719096      -1.340821       2.248632                    0.995032       3.480028       9.485727       0.513539       1.182215      -0.732102      -0.000001      -0.041981      -0.000626       0.041986       0.000001       0.000001       0.000451      -0.026265      -0.013208      -0.010931      -0.004413       0.015344              1.854931       1.863227      -0.000001      -0.000000       2.268442       0.068729       1.433126          -0.000001
           94              H      30.294900       3.200811       7.754636       0.131843       1.230730 0.93742247E+01  0.94573981E+02                                 1.805882                            1.719097      -1.340821       2.248632                    0.995032       3.480028       9.485728       0.513539       1.182215      -0.732102      -0.000001      -0.014584      -0.039371       0.041986       0.000001       0.000001       0.006553      -0.009005       0.038573      -0.010931      -0.004413       0.015344              1.854932       1.863227      -0.000000      -0.000000       1.569137       0.315970       2.132432          -0.000001
           95              H      25.811255      29.192093      20.641927       0.131846       1.230758 0.93745192E+01  0.94578096E+02                                 1.805966                            1.719170      -1.340747       2.248669                    0.995034       3.479933       9.485658       0.513505       1.182279      -0.732089       0.023727       0.028284       0.020000       0.041988       0.007473       0.005284       0.009484      -0.000733      -0.012679      -0.010932      -0.004414       0.015346              1.855019       1.646838       0.302832       0.214135       1.991041       0.090317       1.927178          -0.000001
           96              H      34.778545      29.192093      20.641927       0.131846       1.230736 0.93742944E+01  0.94575020E+02                                 1.805916                            1.719127      -1.340755       2.248666                    0.995033       3.479946       9.485574       0.513523       1.182248      -0.732096      -0.023727       0.028285       0.020001       0.041988      -0.007477      -0.005287       0.009484      -0.000733      -0.012680      -0.010933      -0.004418       0.015351              1.854968       1.646797      -0.302817      -0.214124       1.990983       0.090312       1.927123          -0.000001
           97              H      30.294900      26.869319       6.569797       0.140166       1.328572 0.99570849E+01  0.10196112E+03                                 1.933579                            1.804042      -0.963341       2.440832                    0.998256       3.310506       9.085396       0.487990       1.225723      -0.725656      -0.000000      -0.019803      -0.033791       0.039166      -0.000001       0.000001       0.013487       0.006102       0.022613      -0.014920      -0.000718       0.015638              1.990255       1.914073       0.000001       0.000003       1.670861       0.419871       2.385833           0.000002
           98              H      40.443691      13.971626       9.879431       0.140164       1.328840 0.99596037E+01  0.10199410E+03                                 1.933917                            1.804334      -0.963357       2.440824                    0.998256       3.310710       9.086491       0.487921       1.225810      -0.725638       0.016155       0.029131       0.020599       0.039165       0.009196       0.006502       0.005374      -0.016853       0.009252      -0.014922      -0.000716       0.015638              1.990615       1.751936       0.389573       0.275469       2.175131       0.184348       2.044777           0.000002
           99              H      20.146109      13.971626       9.879431       0.140166       1.328887 0.99600381E+01  0.10200007E+03                                 1.934017                            1.804418      -0.963339       2.440833                    0.998256       3.310661       9.086543       0.487890       1.225870      -0.725626      -0.016156       0.029131       0.020599       0.039166      -0.009200      -0.006505       0.005372      -0.016852       0.009254      -0.014926      -0.000714       0.015640              1.990723       1.752022      -0.389609      -0.275495       2.175256       0.184366       2.044890           0.000002
          100              H      30.294900      15.150504      23.142704       0.140166       1.328572 0.99570763E+01  0.10196101E+03                                 1.933578                            1.804041      -0.963341       2.440832                    0.998256       3.310506       9.085394       0.487991       1.225723      -0.725656      -0.000000      -0.038459      -0.007406       0.039166       0.000000      -0.000001       0.005978      -0.015137      -0.041105      -0.014920      -0.000718       0.015638              1.990254       1.914072       0.000003       0.000000       2.570295       0.101873       1.486396           0.000002
          101              H      22.172837      10.461229       9.879431       0.140166       1.328887 0.99600361E+01  0.10200004E+03                                 1.934017                            1.804417      -0.963339       2.440833                    0.998256       3.310661       9.086541       0.487891       1.225870      -0.725626       0.017150      -0.028557       0.020599       0.039166      -0.011897       0.001400      -0.008320      -0.007509       0.009254      -0.014926      -0.000714       0.015640              1.990722       1.732036      -0.378070       0.021918       2.195241      -0.330768       2.044889           0.000002
          102              H      38.416963      12.801493       6.569797       0.140166       1.328573 0.99570897E+01  0.10196118E+03                                 1.933580                            1.804042      -0.963341       2.440832                    0.998256       3.310506       9.085396       0.487990       1.225723      -0.725656      -0.017150       0.009901      -0.033791       0.039166       0.002642       0.011681      -0.006743      -0.003053       0.022613      -0.014920      -0.000718       0.015638              1.990256       1.731665       0.105314       0.363621       1.853269      -0.209933       2.385833           0.000002
          103              H      28.268171      18.660901      23.142704       0.140166       1.328572 0.99570822E+01  0.10196109E+03                                 1.933579                            1.804042      -0.963341       2.440832                    0.998256       3.310506       9.085396       0.487990       1.225723      -0.725656      -0.033307       0.019229      -0.007406       0.039166      -0.006555       0.005176      -0.002990       0.007569      -0.041105      -0.014920      -0.000718       0.015638              1.990255       2.406243      -0.284152       0.088224       2.078126      -0.050936       1.486396           0.000002
          104              H      32.321629      28.039451       9.879431       0.140164       1.328840 0.99596035E+01  0.10199410E+03                                 1.933917                            1.804334      -0.963356       2.440824                    0.998256       3.310710       9.086491       0.487921       1.225810      -0.725638       0.033306      -0.000575       0.020599       0.039165      -0.002700       0.007906       0.002944       0.024354       0.009252      -0.014922      -0.000716       0.015638              1.990615       2.406712       0.011538       0.297385       1.520355       0.146390       2.044777           0.000002
          105              H      32.321629      18.660901      23.142704       0.140164       1.328840 0.99596057E+01  0.10199413E+03                                 1.933917                            1.804334      -0.963356       2.440824                    0.998256       3.310710       9.086491       0.487921       1.225810      -0.725638       0.033306       0.019229      -0.007408       0.039165       0.006554      -0.005180      -0.002991       0.007567      -0.041107      -0.014922      -0.000716       0.015638              1.990614       2.406711       0.284223      -0.088250       2.078520      -0.050951       1.486613           0.000002
          106              H      38.416963      10.461229       9.879431       0.140166       1.328572 0.99570807E+01  0.10196107E+03                                 1.933579                            1.804042      -0.963341       2.440832                    0.998256       3.310506       9.085395       0.487991       1.225723      -0.725656      -0.017150      -0.028558       0.020598       0.039166       0.011893      -0.001403      -0.008318      -0.007508       0.009247      -0.014920      -0.000718       0.015638              1.990255       1.731665       0.377930      -0.021916       2.194707      -0.330650       2.044393           0.000002
          107              H      28.268171      28.039451       9.879431       0.140166       1.328572 0.99570799E+01  0.10196106E+03                                 1.933579                            1.804042      -0.963341       2.440832                    0.998256       3.310506       9.085396       0.487990       1.225723      -0.725656      -0.033307      -0.000573       0.020598       0.039166       0.002696      -0.007905       0.002944       0.024353       0.009247      -0.014920      -0.000718       0.015638              1.990255       2.406244      -0.011538      -0.297309       1.520129       0.146345       2.044393           0.000002
          108              H      22.172837      12.801493       6.569797       0.140166       1.328888 0.99600482E+01  0.10200019E+03                                 1.934017                            1.804418      -0.963339       2.440833                    0.998256       3.310662       9.086544       0.487891       1.225869      -0.725626       0.017150       0.009902      -0.033790       0.039166      -0.002646      -0.011683      -0.006745      -0.003055       0.022615      -0.014926      -0.000714       0.015640              1.990723       1.732036      -0.105359      -0.363753       1.853695      -0.210013       2.386437           0.000002
          109              H      22.172837      22.180044      18.165885       0.140166       1.328573 0.99570905E+01  0.10196120E+03                                 1.933580                            1.804043      -0.963341       2.440832                    0.998256       3.310506       9.085397       0.487990       1.225723      -0.725656       0.017150      -0.009901       0.033791       0.039166       0.002642       0.011681      -0.006743      -0.003053       0.022613      -0.014920      -0.000718       0.015638              1.990256       1.731665       0.105315       0.363621       1.853269      -0.209933       2.385833           0.000002
          110              H      28.268171       6.942086      14.856251       0.140164       1.328840 0.99596034E+01  0.10199410E+03                                 1.933917                            1.804334      -0.963356       2.440824                    0.998256       3.310710       9.086491       0.487921       1.225810      -0.725638      -0.033306       0.000575      -0.020599       0.039165      -0.002700       0.007906       0.002944       0.024354       0.009252      -0.014922      -0.000716       0.015638              1.990615       2.406712       0.011538       0.297385       1.520355       0.146390       2.044777           0.000002
          111              H      38.416963      24.520308      14.856251       0.140166       1.328887 0.99600369E+01  0.10200006E+03                                 1.934017                            1.804417      -0.963339       2.440833                    0.998256       3.310661       9.086542       0.487890       1.225870      -0.725626      -0.017150       0.028557      -0.020599       0.039166      -0.011897       0.001400      -0.008320      -0.007509       0.009254      -0.014926      -0.000714       0.015640              1.990722       1.732036      -0.378070       0.021918       2.195242      -0.330768       2.044889           0.000002
          112              H      32.321629      16.320636       1.592978       0.140166       1.328572 0.99570822E+01  0.10196109E+03                                 1.933579                            1.804042      -0.963341       2.440832                    0.998256       3.310506       9.085396       0.487990       1.225723      -0.725656       0.033307      -0.019229       0.007406       0.039166      -0.006555       0.005176      -0.002990       0.007569      -0.041105      -0.014920      -0.000718       0.015638              1.990255       2.406243      -0.284152       0.088224       2.078126      -0.050936       1.486396           0.000002
          113              H      40.443691      21.009911      14.856251       0.140166       1.328887 0.99600381E+01  0.10200007E+03                                 1.934017                            1.804418      -0.963339       2.440833                    0.998256       3.310661       9.086543       0.487890       1.225870      -0.725626       0.016156      -0.029131      -0.020599       0.039166      -0.009200      -0.006505       0.005372      -0.016852       0.009254      -0.014926      -0.000714       0.015640              1.990723       1.752022      -0.389609      -0.275495       2.175256       0.184366       2.044890           0.000002
          114              H      30.294900       8.112218      18.165885       0.140166       1.328572 0.99570840E+01  0.10196111E+03                                 1.933579                            1.804042      -0.963341       2.440832                    0.998256       3.310506       9.085395       0.487991       1.225723      -0.725656       0.000000       0.019803       0.033791       0.039166      -0.000001       0.000001       0.013487       0.006102       0.022613      -0.014920      -0.000718       0.015638              1.990255       1.914072       0.000001       0.000003       1.670860       0.419871       2.385833           0.000002
          115              H      30.294900      19.831033       1.592978       0.140166       1.328572 0.99570763E+01  0.10196101E+03                                 1.933578                            1.804041      -0.963341       2.440832                    0.998256       3.310506       9.085394       0.487991       1.225723      -0.725656       0.000000       0.038459       0.007406       0.039166       0.000000      -0.000001       0.005978      -0.015137      -0.041105      -0.014920      -0.000718       0.015638              1.990254       1.914072       0.000003       0.000000       2.570295       0.101873       1.486396           0.000002
          116              H      20.146108      21.009911      14.856251       0.140164       1.328840 0.99596082E+01  0.10199416E+03                                 1.933917                            1.804335      -0.963357       2.440824                    0.998256       3.310710       9.086491       0.487921       1.225810      -0.725638      -0.016155      -0.029131      -0.020599       0.039165       0.009196       0.006502       0.005374      -0.016853       0.009252      -0.014922      -0.000716       0.015638              1.990615       1.751937       0.389573       0.275470       2.175131       0.184348       2.044777           0.000002
          117              H      28.268171      16.320636       1.592978       0.140164       1.328840 0.99596081E+01  0.10199416E+03                                 1.933917                            1.804335      -0.963356       2.440824                    0.998256       3.310710       9.086492       0.487921       1.225810      -0.725638      -0.033306      -0.019229       0.007408       0.039165       0.006554      -0.005180      -0.002991       0.007567      -0.041107      -0.014922      -0.000716       0.015638              1.990615       2.406712       0.284223      -0.088250       2.078520      -0.050951       1.486613           0.000002
          118              H      32.321629       6.942086      14.856251       0.140166       1.328572 0.99570799E+01  0.10196106E+03                                 1.933579                            1.804042      -0.963341       2.440832                    0.998256       3.310506       9.085396       0.487990       1.225723      -0.725656       0.033307       0.000573      -0.020598       0.039166       0.002696      -0.007905       0.002944       0.024353       0.009247      -0.014920      -0.000718       0.015638              1.990255       2.406244      -0.011538      -0.297309       1.520129       0.146345       2.044393           0.000002
          119              H      22.172837      24.520308      14.856251       0.140166       1.328572 0.99570783E+01  0.10196104E+03                                 1.933578                            1.804041      -0.963341       2.440832                    0.998256       3.310506       9.085394       0.487991       1.225723      -0.725656       0.017150       0.028558      -0.020598       0.039166       0.011893      -0.001403      -0.008318      -0.007508       0.009247      -0.014920      -0.000718       0.015638              1.990254       1.731664       0.377930      -0.021916       2.194707      -0.330650       2.044392           0.000002
          120              H      38.416963      22.180044      18.165885       0.140166       1.328888 0.99600482E+01  0.10200019E+03                                 1.934017                            1.804418      -0.963339       2.440833                    0.998256       3.310662       9.086544       0.487891       1.225869      -0.725626      -0.017150      -0.009902       0.033790       0.039166      -0.002646      -0.011683      -0.006745      -0.003055       0.022615      -0.014926      -0.000714       0.015640              1.990723       1.732036      -0.105359      -0.363753       1.853695      -0.210013       2.386437           0.000002
          121              C      36.132727      26.702457       2.533676       0.646910      22.996804 0.23593057E+03  0.48159722E+04                                 7.618560                            5.502394      -0.101459       2.039145                    0.999484      21.530196      59.890370       0.623528       0.481227      -1.014628      -0.000294      -0.016122      -0.061523       0.063601       0.002372      -0.000333      -0.042012      -0.139500      -0.238089      -0.088290      -0.030106       0.118397             10.097603       7.264381       0.126367       0.203349       5.398560       3.326939      17.629868           0.000000
          122              C      36.153934      27.038979       3.952267      -0.026675      41.984263 0.41477290E+03  0.95429458E+04                                10.394440                            6.679886       0.047972       2.021865                    0.999212      26.713810      73.570625       0.659895       0.403421      -1.083276       0.001149       0.014164       0.048162       0.050215      -0.004938      -0.000896      -0.001754       0.001729      -0.035803      -0.012222       0.001234       0.010989             15.095647      13.060531       0.874512      -0.359438       6.850261       4.989054      25.376149          -0.000000
          123              C      34.948803      27.055071       4.658224      -0.134425      38.371409 0.43466426E+03  0.10237503E+05                                10.030450                            7.012589       0.040144       1.988238                    0.999533      29.476940      85.336661       0.612960       0.424262      -1.057275       0.006754       0.001729      -0.002828       0.007523      -0.001476       0.008823      -0.013847      -0.027075      -0.098535      -0.037487       0.004247       0.033240             13.544062      14.016827      -0.432539      -5.973117       6.179891       3.324449      20.435467           0.000001
          124              C      43.642833      19.355984       6.536899       0.646796      22.998720 0.23595518E+03  0.48165517E+04                                 7.618605                            5.502428      -0.101475       2.039153                    0.999484      21.531333      59.892049       0.623575       0.481183      -1.014662       0.040921       0.039581       0.028347       0.063599      -0.083181      -0.060827       0.018017       0.030270      -0.048335      -0.088314      -0.030125       0.118439             10.097647      10.416137       5.559570       4.045240      10.621736       2.594587       9.255068           0.000000
          125              C      42.678849      18.475149       5.888082      -0.026641      41.983465 0.41476394E+03  0.95426912E+04                                10.394332                            6.679842       0.047931       2.021856                    0.999212      26.713461      73.569556       0.659893       0.403425      -1.083273      -0.031122      -0.031462      -0.023653       0.050179      -0.008260      -0.003246      -0.005784      -0.009677      -0.001436      -0.012222       0.001236       0.010987             15.095427      14.496883       8.949185       5.350314      15.695171       2.369645      15.094228          -0.000000
          126              C      42.111729      17.435848       6.629163      -0.134423      38.371088 0.43466165E+03  0.10237416E+05                                10.030369                            7.012559       0.040140       1.988237                    0.999533      29.476734      85.335675       0.612963       0.424261      -1.057277       0.003311       0.004084      -0.005386       0.007527      -0.032591      -0.013182      -0.001962       0.006532       0.012744      -0.037485       0.004247       0.033238             13.543892      12.549116       9.063176       0.741475      17.633713      -1.244042      10.448848           0.000001
          127              C      16.946967      12.615042      16.070031       0.646910      22.997094 0.23593307E+03  0.48160375E+04                                 7.618644                            5.502436      -0.101483       2.039136                    0.999484      21.530271      59.890735       0.623523       0.481230      -1.014627      -0.040927       0.039919       0.027868       0.063601       0.085047       0.058126       0.016839       0.026956      -0.058179      -0.088289      -0.030103       0.118392             10.097754      10.416266      -5.667159      -3.893295      11.037802       2.447585       8.839194           0.000000
          128              C      17.910951      11.709720      15.455844      -0.026674      41.986224 0.41479214E+03  0.95435000E+04                                10.394763                            6.680048       0.047958       2.021860                    0.999212      26.713957      73.571482       0.659886       0.403422      -1.083275       0.031145      -0.032811      -0.021794       0.050215       0.005809       0.006703      -0.002758      -0.001106       0.024302      -0.012221       0.001233       0.010988             15.096193      14.497637      -8.027858      -6.654364      16.651226       2.032097      14.139715          -0.000000
          129              C      18.478071      12.061984      14.228954      -0.134427      38.372042 0.43467040E+03  0.10237700E+05                                10.030584                            7.012649       0.040138       1.988235                    0.999533      29.477190      85.338051       0.612955       0.424263      -1.057273      -0.003309      -0.003721       0.005641       0.007524       0.023285       0.026335      -0.004562      -0.000802      -0.009253      -0.037486       0.004255       0.033231             13.544281      12.549452      -3.720274      -8.297946      10.465561       1.290422      17.617831           0.000001
          130              C      24.457073      11.289591      24.330759       0.646910      22.996713 0.23592981E+03  0.48159504E+04                                 7.618521                            5.502372      -0.101459       2.039145                    0.999484      21.530175      59.890174       0.623532       0.481225      -1.014630       0.000293      -0.063379       0.005307       0.063601      -0.000479      -0.002351       0.026656       0.054724       0.344580      -0.088290      -0.030106       0.118396             10.097539       7.264347      -0.233862      -0.051341      18.361812      -1.256303       4.666459           0.000000
          131              C      24.435866      12.739226      24.175171      -0.026675      41.984382 0.41477392E+03  0.95429796E+04                                10.394479                            6.679909       0.047972       2.021865                    0.999212      26.713828      73.570827       0.659892       0.403423      -1.083274      -0.001149       0.050129      -0.002700       0.050215       0.002489       0.004354       0.003990       0.017975       0.012934      -0.012222       0.001236       0.010985             15.095694      13.060631       0.047185      -0.944296      26.453567      -1.941740       5.772884          -0.000000
          132              C      25.640997      13.410172      23.955024      -0.134425      38.371592 0.43466567E+03  0.10237562E+05                                10.030526                            7.012630       0.040140       1.988237                    0.999533      29.477061      85.337588       0.612953       0.424266      -1.057271      -0.006754      -0.002089       0.002572       0.007523      -0.007829       0.004328       0.008970       0.037454       0.095057      -0.037488       0.004248       0.033240             13.544140      14.016881       5.775540      -1.583231      20.941220      -1.894412       5.674319           0.000001
          133              C      25.236258       4.998512       6.536899       0.646910      22.997097 0.23593308E+03  0.48160380E+04                                 7.618644                            5.502436      -0.101483       2.039136                    0.999484      21.530272      59.890739       0.623523       0.481230      -1.014627       0.013814      -0.055234       0.028347       0.063601       0.054674       0.045995       0.043660       0.128897      -0.048300      -0.088289      -0.030103       0.118392             10.097756       5.755654      -2.868883       0.224378      15.282503      -4.800635       9.255109           0.000000
          134              C      24.955424       6.273764       5.888082      -0.026674      41.986237 0.41479226E+03  0.95435034E+04                                10.394765                            6.680049       0.047957       2.021860                    0.999212      26.713961      73.571493       0.659886       0.403422      -1.083275      -0.011694       0.042715      -0.023670       0.050215      -0.000064      -0.003393       0.005704       0.019140      -0.001425      -0.012221       0.001234       0.010988             15.096197       7.645724      -4.993796      -0.622994      22.547950      -5.818670      15.094916          -0.000000
          135              C      24.338923       7.284555       6.629163      -0.134426      38.371998 0.43466940E+03  0.10237672E+05                                10.030580                            7.012642       0.040131       1.988234                    0.999533      29.477171      85.337999       0.612955       0.424263      -1.057273       0.001877      -0.004904      -0.005388       0.007524       0.019124       0.004882       0.012395       0.053179       0.012756      -0.037486       0.004256       0.033230             13.544278       8.513828      -6.733506      -1.448166      21.669838      -0.020139      10.449168           0.000001
          136              C      35.353542       7.829218       2.533676       0.646910      22.996712 0.23592976E+03  0.48159490E+04                                 7.618520                            5.502372      -0.101459       2.039145                    0.999484      21.530174      59.890169       0.623532       0.481225      -1.014630      -0.013816       0.008315      -0.061523       0.063601      -0.061592      -0.036218       0.021294       0.065634      -0.238088      -0.088290      -0.030106       0.118396             10.097539       5.755554       0.744743       2.779504       6.907323      -1.839582      17.629740           0.000000
          137              C      35.634376       7.642591       3.952267      -0.026674      41.984377 0.41477386E+03  0.95429780E+04                                10.394479                            6.679909       0.047972       2.021865                    0.999212      26.713825      73.570817       0.659892       0.403423      -1.083274       0.011692      -0.008077       0.048162       0.050215       0.003216      -0.001071       0.001652       0.007682      -0.035802      -0.012222       0.001236       0.010985             15.095694       7.645471       2.251876       4.500287      12.265431      -2.183422      25.376179          -0.000000
          138              C      36.250877       8.678220       4.658224      -0.134426      38.371609 0.43466622E+03  0.10237577E+05                                10.030526                            7.012633       0.040146       1.988238                    0.999533      29.477081      85.337643       0.612953       0.424265      -1.057272      -0.001880      -0.006714      -0.002827       0.007524      -0.010990      -0.016403      -0.000720       0.016087      -0.098538      -0.037489       0.004248       0.033241             13.544138       8.513719       3.609744       5.865580      11.683088       3.510491      20.435609           0.000001
          139              C      27.843437      25.647064      24.330759       0.646910      22.996811 0.23593087E+03  0.48159796E+04                                 7.618562                            5.502398      -0.101459       2.039145                    0.999484      21.530195      59.890368       0.623528       0.481228      -1.014628      -0.055034       0.031435       0.005308       0.063601       0.023934       0.024259      -0.011295      -0.026536       0.344582      -0.088290      -0.030106       0.118397             10.097604      15.790061      -4.688467      -1.062319       9.836265       0.672630       4.666485           0.000000
          140              C      29.109461      24.940611      24.175171      -0.026675      41.984226 0.41477288E+03  0.95429452E+04                                10.394434                            6.679886       0.047972       2.021865                    0.999212      26.713810      73.570622       0.659895       0.403421      -1.083276       0.043987      -0.024070      -0.002700       0.050215       0.006538       0.001277      -0.005768      -0.013302       0.012936      -0.012222       0.001234       0.010989             15.095631      23.064207      -5.823006      -1.209445      16.449813       1.788671       5.772873          -0.000000
          141              C      29.087951      23.561464      23.955024      -0.134425      38.371361 0.43466387E+03  0.10237492E+05                                10.030441                            7.012586       0.040144       1.988238                    0.999533      29.476940      85.336661       0.612960       0.424262      -1.057275       0.001567       0.006894       0.002573       0.007523       0.020132       0.005600      -0.008236      -0.005172       0.095055      -0.037487       0.004247       0.033240             13.544043      14.208098      -5.886101      -0.848988      20.749739       2.318325       5.674292           0.000001
          142              C      32.746363      31.488281      16.070031       0.646796      22.998715 0.23595519E+03  0.48165519E+04                                 7.618603                            5.502428      -0.101475       2.039153                    0.999484      21.531333      59.892048       0.623575       0.481183      -1.014662       0.055032       0.015479       0.027868       0.063599      -0.030857      -0.014480      -0.058783      -0.160842      -0.058221      -0.088314      -0.030125       0.118439             10.097643      15.790150       2.564381       4.066205       5.663696       2.147850       8.839084           0.000000
          143              C      31.480339      31.106108      15.455844      -0.026641      41.983467 0.41476396E+03  0.95426917E+04                                10.394333                            6.679843       0.047931       2.021856                    0.999212      26.713461      73.569556       0.659893       0.403425      -1.083273      -0.043956      -0.010559      -0.021778       0.050179      -0.003384      -0.005737      -0.004431      -0.009518       0.024289      -0.012222       0.001236       0.010987             15.095427      23.063965       3.081183       5.086653       8.083341       4.746512      14.138975          -0.000000
          144              C      31.501849      30.438835      14.228954      -0.134423      38.371113 0.43466223E+03  0.10237432E+05                                10.030373                            7.012564       0.040140       1.988237                    0.999533      29.476734      85.335675       0.612963       0.424261      -1.057277      -0.001563       0.004725       0.005646       0.007527      -0.011993      -0.017111      -0.020527      -0.039941      -0.009257      -0.037485       0.004247       0.033238             13.543895      14.207934       2.762405       5.266354       8.806423       6.540809      17.617329           0.000001
          145              C      38.584191      15.535650      24.330759       0.646796      22.998685 0.23595500E+03  0.48165472E+04                                 7.618597                            5.502426      -0.101475       2.039153                    0.999484      21.531332      59.892044       0.623575       0.481183      -1.014662       0.054739       0.031942       0.005304       0.063599      -0.023458      -0.021917      -0.015366      -0.028195       0.344706      -0.088314      -0.030125       0.118439             10.097630      15.385031       4.922314       1.113667      10.241352       0.583686       4.666505           0.000000
          146              C      37.339373      14.792467      24.175171      -0.026640      41.983452 0.41476419E+03  0.95426983E+04                                10.394331                            6.679845       0.047931       2.021856                    0.999212      26.713457      73.569544       0.659893       0.403425      -1.083273      -0.042808      -0.026041      -0.002695       0.050179      -0.009026      -0.005634       0.001777      -0.004673       0.012950      -0.012222       0.001236       0.010987             15.095420      23.145800       5.775535       2.153708      16.367641       0.153070       5.772820          -0.000000
          147              C      36.155751      15.500669      23.955024      -0.134423      38.371141 0.43466261E+03  0.10237443E+05                                10.030376                            7.012565       0.040146       1.988239                    0.999533      29.476749      85.335714       0.612963       0.424261      -1.057277       0.005193      -0.004803       0.002574       0.007527      -0.012305      -0.009934      -0.000735      -0.032281       0.095048      -0.037486       0.004247       0.033238             13.543899      24.211512       0.110413       2.432189      10.745927      -0.423917       5.674258           0.000001
          148              C      41.191370       8.368983      16.070031       0.646910      22.996821 0.23593075E+03  0.48159767E+04                                 7.618563                            5.502396      -0.101459       2.039145                    0.999484      21.530196      59.890369       0.623528       0.481227      -1.014628      -0.014109      -0.055402       0.027868       0.063601      -0.054200      -0.043649       0.041920       0.133828      -0.058180      -0.088290      -0.030106       0.118397             10.097610       5.974453       3.102663      -0.173010      15.479302      -4.595390       8.839074           0.000000
          149              C      41.493410       9.656478      15.455844      -0.026675      41.984256 0.41477272E+03  0.95429407E+04                                10.394438                            6.679885       0.047972       2.021865                    0.999212      26.713809      73.570620       0.659895       0.403421      -1.083276       0.012841       0.043379      -0.021793       0.050215      -0.002428      -0.000966       0.007184       0.010617       0.024301      -0.012222       0.001234       0.010989             15.095645       9.160178       4.946233       1.567272      21.987524      -6.778654      14.139233          -0.000000
          150              C      40.904780       9.971487      14.228954      -0.134424      38.371398 0.43466422E+03  0.10237502E+05                                10.030449                            7.012589       0.040143       1.988238                    0.999533      29.476936      85.336649       0.612960       0.424262      -1.057275       0.004874      -0.001005       0.005642       0.007523      -0.011301      -0.009222       0.025086       0.040740      -0.009258      -0.037487       0.004247       0.033240             13.544059       7.764537       0.957720       3.031353      15.250077      -7.831366      17.617562           0.000001
          151              C      22.005609      28.117810       6.536899       0.646910      22.996703 0.23592987E+03  0.48159518E+04                                 7.618518                            5.502373      -0.101459       2.039145                    0.999484      21.530175      59.890174       0.623532       0.481225      -1.014630      -0.054741       0.015652       0.028347       0.063601       0.028475       0.014812      -0.061665      -0.159152      -0.048301      -0.088290      -0.030106       0.118396             10.097533      15.384905      -2.690721      -4.269536       5.652748       2.205963       9.254948           0.000000
          152              C      23.250427      27.723393       5.888082      -0.026675      41.984378 0.41477405E+03  0.95429834E+04                                10.394479                            6.679910       0.047972       2.021865                    0.999212      26.713829      73.570830       0.659892       0.403423      -1.083274       0.042838      -0.011232      -0.023669       0.050215       0.008319       0.006634       0.000084      -0.009463      -0.001423      -0.012222       0.001236       0.010985             15.095691      23.146194      -3.955805      -4.727478       7.046337       3.448788      15.094543          -0.000000
          153              C      24.434049      27.751903       6.629163      -0.134425      38.371566 0.43466547E+03  0.10237556E+05                                10.030520                            7.012628       0.040140       1.988237                    0.999533      29.477066      85.337604       0.612953       0.424266      -1.057271      -0.005187       0.000823      -0.005388       0.007524       0.013465       0.008289      -0.010436      -0.059722       0.012755      -0.037488       0.004248       0.033240             13.544130      24.211873      -2.329975       0.706496       5.971414       1.264232      10.449102           0.000001
          154              C      19.398430      17.940631       2.533676       0.646910      22.997082 0.23593279E+03  0.48160307E+04                                 7.618641                            5.502432      -0.101483       2.039136                    0.999484      21.530272      59.890740       0.623523       0.481230      -1.014627       0.014107       0.007806      -0.061524       0.063601       0.059215       0.036548       0.020717       0.073859      -0.238088      -0.088289      -0.030103       0.118392             10.097750       5.974512      -0.871109      -2.982939       6.688567      -1.487404      17.630172           0.000000
          155              C      19.096390      17.790735       3.952267      -0.026674      41.986257 0.41479245E+03  0.95435089E+04                                10.394768                            6.680051       0.047957       2.021860                    0.999212      26.713961      73.571495       0.659886       0.403422      -1.083275      -0.012842      -0.006088       0.048162       0.050215       0.001716       0.001966       0.000101      -0.009419      -0.035800      -0.012221       0.001233       0.010988             15.096204       9.160499      -3.126514      -4.141123      10.750987      -2.805892      25.377127          -0.000000
          156              C      19.685020      16.739015       4.658224      -0.134426      38.372022 0.43466990E+03  0.10237686E+05                                10.030582                            7.012646       0.040131       1.988234                    0.999533      29.477176      85.338013       0.612955       0.424263      -1.057273      -0.004876       0.004983      -0.002828       0.007524       0.012454       0.007578       0.014566       0.010973      -0.098528      -0.037486       0.004256       0.033230             13.544282       7.764679      -3.177324       0.107472      12.432400      -6.835161      20.435766           0.000001
          157              C      19.398430      17.040906      22.202006       0.646910      22.996801 0.23593053E+03  0.48159712E+04                                 7.618560                            5.502394      -0.101459       2.039145                    0.999484      21.530195      59.890369       0.623528       0.481227      -1.014628       0.014109      -0.007807       0.061523       0.063601      -0.059219      -0.036550       0.020718       0.073858      -0.238089      -0.088290      -0.030106       0.118397             10.097603       5.974451       0.871106       2.982887       6.688490      -1.487368      17.629868           0.000000
          158              C      19.096390      17.190802      20.783415      -0.026675      41.984261 0.41477288E+03  0.95429452E+04                                10.394440                            6.679886       0.047972       2.021865                    0.999212      26.713809      73.570622       0.659895       0.403421      -1.083276      -0.012841       0.006087      -0.048162       0.050215      -0.001720      -0.001967       0.000101      -0.009417      -0.035803      -0.012222       0.001234       0.010989             15.095647       9.160178       3.126382       4.140927      10.750615      -2.805811      25.376148          -0.000000
          159              C      19.685020      18.242522      20.077458      -0.134425      38.371387 0.43466416E+03  0.10237500E+05                                10.030446                            7.012588       0.040144       1.988238                    0.999533      29.476940      85.336661       0.612960       0.424262      -1.057275      -0.004874      -0.004984       0.002828       0.007523      -0.012462      -0.007580       0.014564       0.010981      -0.098535      -0.037487       0.004247       0.033240             13.544054       7.764534       3.177224      -0.107501      12.432178      -6.835086      20.435451           0.000001
          160              C      22.005609       6.863727      18.198783       0.646796      22.998691 0.23595506E+03  0.48165487E+04                                 7.618598                            5.502426      -0.101475       2.039153                    0.999484      21.531333      59.892049       0.623575       0.481183      -1.014662      -0.054739      -0.015648      -0.028347       0.063599      -0.028483      -0.014811      -0.061686      -0.159209      -0.048335      -0.088314      -0.030125       0.118439             10.097632      15.385036       2.690747       4.269581       5.652803       2.205984       9.255058           0.000000
          161              C      23.250427       7.258144      18.847600      -0.026641      41.983468 0.41476425E+03  0.95426999E+04                                10.394333                            6.679845       0.047931       2.021856                    0.999212      26.713461      73.569556       0.659893       0.403425      -1.083273       0.042808       0.011222       0.023653       0.050179      -0.008321      -0.006632       0.000081      -0.009469      -0.001436      -0.012222       0.001236       0.010987             15.095426      23.145819       3.955716       4.727327       7.046234       3.448685      15.094226          -0.000000
          162              C      24.434049       7.229634      18.106519      -0.134423      38.371091 0.43466174E+03  0.10237418E+05                                10.030370                            7.012560       0.040140       1.988237                    0.999533      29.476734      85.335675       0.612963       0.424261      -1.057277      -0.005192      -0.000825       0.005386       0.007527      -0.013467      -0.008290      -0.010435      -0.059714       0.012744      -0.037485       0.004247       0.033238             13.543892      24.211503       2.329894      -0.706628       5.971326       1.264158      10.448848           0.000001
          163              C      41.191370      26.612554       8.665651       0.646910      22.997101 0.23593301E+03  0.48160362E+04                                 7.618644                            5.502435      -0.101483       2.039136                    0.999484      21.530273      59.890740       0.623523       0.481230      -1.014627      -0.014107       0.055403      -0.027868       0.063601       0.054196       0.043646       0.041919       0.133828      -0.058180      -0.088289      -0.030103       0.118392             10.097757       5.974514      -3.102713       0.173025      15.479559      -4.595490       8.839199           0.000000
          164              C      41.493410      25.325059       9.279838      -0.026674      41.986251 0.41479227E+03  0.95435038E+04                                10.394767                            6.680049       0.047957       2.021860                    0.999212      26.713960      73.571492       0.659886       0.403422      -1.083275       0.012843      -0.043378       0.021794       0.050215       0.002426       0.000963       0.007184       0.010615       0.024302      -0.012221       0.001233       0.010988             15.096203       9.160500      -4.946462      -1.567332      21.988385      -6.778908      14.139723          -0.000000
          165              C      40.904780      25.010050      10.506728      -0.134426      38.372032 0.43466993E+03  0.10237687E+05                                10.030585                            7.012647       0.040131       1.988234                    0.999533      29.477171      85.337998       0.612955       0.424263      -1.057273       0.004876       0.001005      -0.005640       0.007524       0.011296       0.009215       0.025087       0.040731      -0.009253      -0.037486       0.004256       0.033230             13.544286       7.764682      -0.957781      -3.031437      15.250335      -7.831454      17.617842           0.000001
          166              C      38.584191      19.445887       0.404923       0.646910      22.996697 0.23592981E+03  0.48159503E+04                                 7.618517                            5.502372      -0.101459       2.039145                    0.999484      21.530174      59.890169       0.623532       0.481225      -1.014630       0.054741      -0.031943      -0.005307       0.063601       0.023457       0.021909      -0.015364      -0.028192       0.344580      -0.088290      -0.030106       0.118396             10.097531      15.384900      -4.922262      -1.113659      10.241235       0.583688       4.666457           0.000000
          167              C      37.339373      20.189070       0.560511      -0.026674      41.984360 0.41477397E+03  0.95429812E+04                                10.394476                            6.679910       0.047972       2.021865                    0.999212      26.713824      73.570816       0.659891       0.403423      -1.083274      -0.042838       0.026060       0.002700       0.050215       0.009028       0.005632       0.001776      -0.004677       0.012934      -0.012222       0.001236       0.010985             15.095685      23.146175      -5.775708      -2.153741      16.367999       0.153083       5.772882          -0.000000
          168              C      36.155751      19.480868       0.780658      -0.134426      38.371615 0.43466632E+03  0.10237580E+05                                10.030527                            7.012634       0.040146       1.988238                    0.999533      29.477080      85.337641       0.612953       0.424265      -1.057272       0.005187       0.004805      -0.002572       0.007524       0.012303       0.009933      -0.000736      -0.032289       0.095058      -0.037489       0.004248       0.033241             13.544137      24.211883      -0.110564      -2.432221      10.746210      -0.423911       5.674319           0.000001
          169              C      43.642833      15.625553      18.198783       0.646910      22.997100 0.23593306E+03  0.48160375E+04                                 7.618645                            5.502436      -0.101483       2.039136                    0.999484      21.530272      59.890740       0.623523       0.481230      -1.014627       0.040927      -0.039580      -0.028347       0.063601       0.083151       0.060808       0.018003       0.030249      -0.048300      -0.088289      -0.030103       0.118392             10.097758      10.416271      -5.559690      -4.045287      10.621891       2.594637       9.255111           0.000000
          170              C      42.678849      16.506388      18.847600      -0.026674      41.986234 0.41479219E+03  0.95435016E+04                                10.394764                            6.680048       0.047958       2.021860                    0.999212      26.713961      73.571494       0.659886       0.403422      -1.083275      -0.031145       0.031484       0.023670       0.050215       0.008256       0.003243      -0.005790      -0.009681      -0.001425      -0.012221       0.001234       0.010988             15.096196      14.497640      -8.949751      -5.350612      15.696031       2.369806      15.094916          -0.000000
          171              C      42.111729      17.545689      18.106519      -0.134426      38.371996 0.43466949E+03  0.10237674E+05                                10.030578                            7.012642       0.040132       1.988234                    0.999533      29.477175      85.338011       0.612955       0.424263      -1.057273       0.003309      -0.004078       0.005388       0.007524       0.032589       0.013175      -0.001969       0.006535       0.012756      -0.037486       0.004256       0.033230             13.544275      12.549449      -9.063469      -0.741525      17.634208      -1.244078      10.449168           0.000001
          172              C      36.132727       8.279080      22.202006       0.646910      22.996715 0.23592975E+03  0.48159487E+04                                 7.618521                            5.502371      -0.101459       2.039145                    0.999484      21.530175      59.890174       0.623532       0.481225      -1.014630      -0.000293       0.016122       0.061523       0.063601      -0.002376       0.000332      -0.042012      -0.139498      -0.238088      -0.088290      -0.030106       0.118396             10.097541       7.264346      -0.126360      -0.203373       5.398529       3.326911      17.629747           0.000000
          173              C      36.153934       7.942558      20.783415      -0.026675      41.984397 0.41477400E+03  0.95429819E+04                                10.394482                            6.679910       0.047972       2.021865                    0.999212      26.713829      73.570831       0.659892       0.403423      -1.083274       0.001149      -0.014164      -0.048162       0.050215       0.004934       0.000895      -0.001754       0.001730      -0.035802      -0.012222       0.001236       0.010985             15.095701      13.060625      -0.874562       0.359254       6.850280       4.989075      25.376196          -0.000000
          174              C      34.948803       7.926466      20.077458      -0.134425      38.371610 0.43466587E+03  0.10237567E+05                                10.030528                            7.012631       0.040140       1.988237                    0.999533      29.477066      85.337604       0.612953       0.424265      -1.057271       0.006755      -0.001728       0.002827       0.007524       0.001470      -0.008824      -0.013846      -0.027078      -0.098537      -0.037488       0.004248       0.033240             13.544145      14.016878       0.432496       5.972976       6.179931       3.324496      20.435626           0.000001
          175              C      24.457073      23.691946       0.404923       0.646910      22.996802 0.23593064E+03  0.48159739E+04                                 7.618559                            5.502395      -0.101459       2.039145                    0.999484      21.530196      59.890369       0.623528       0.481227      -1.014628       0.000294       0.063379      -0.005308       0.063601       0.000477       0.002347       0.026656       0.054724       0.344582      -0.088290      -0.030106       0.118397             10.097601       7.264381       0.233842       0.051355      18.361940      -1.256310       4.666483           0.000000
          176              C      24.435866      22.242311       0.560511      -0.026675      41.984247 0.41477282E+03  0.95429436E+04                                10.394437                            6.679886       0.047972       2.021865                    0.999212      26.713809      73.570621       0.659895       0.403421      -1.083276      -0.001149      -0.050129       0.002700       0.050215      -0.002491      -0.004357       0.003990       0.017975       0.012936      -0.012222       0.001234       0.010989             15.095640      13.060537      -0.047375       0.944311      26.453509      -1.941748       5.772875          -0.000000
          177              C      25.640997      21.571365       0.780658      -0.134424      38.371392 0.43466408E+03  0.10237498E+05                                10.030447                            7.012588       0.040143       1.988238                    0.999533      29.476936      85.336647       0.612960       0.424262      -1.057275      -0.006754       0.002090      -0.002573       0.007523       0.007826      -0.004333       0.008968       0.037456       0.095055      -0.037487       0.004247       0.033240             13.544057      14.016830      -5.775687       1.583237      20.941044      -1.894412       5.674296           0.000001
          178              C      16.946967      22.366495       8.665651       0.646796      22.998714 0.23595518E+03  0.48165518E+04                                 7.618603                            5.502428      -0.101475       2.039153                    0.999484      21.531332      59.892045       0.623575       0.481183      -1.014662      -0.040921      -0.039920      -0.027868       0.063599      -0.085075      -0.058148       0.016851       0.026975      -0.058220      -0.088314      -0.030125       0.118439             10.097643      10.416132       5.667074       3.893196      11.037715       2.447511       8.839083           0.000000
          179              C      17.910951      23.271817       9.279838      -0.026640      41.983455 0.41476388E+03  0.95426897E+04                                10.394331                            6.679842       0.047931       2.021856                    0.999212      26.713457      73.569544       0.659893       0.403425      -1.083273       0.031122       0.032788       0.021778       0.050179      -0.005813      -0.006706      -0.002752      -0.001103       0.024289      -0.012222       0.001236       0.010987             15.095424      14.496879       8.027388       6.653929      16.650417       2.031917      14.138975          -0.000000
          180              C      18.478071      22.919553      10.506728      -0.134423      38.371133 0.43466255E+03  0.10237441E+05                                10.030374                            7.012565       0.040146       1.988239                    0.999533      29.476749      85.335712       0.612963       0.424261      -1.057277      -0.003311       0.003717      -0.005646       0.007527      -0.023291      -0.026334      -0.004554      -0.000803      -0.009257      -0.037486       0.004247       0.033238             13.543898      12.549118       3.720129       8.297685      10.465243       1.290395      17.617331           0.000001
          181              C      27.843437       9.334473       0.404923       0.646796      22.998711 0.23595524E+03  0.48165533E+04                                 7.618603                            5.502429      -0.101475       2.039153                    0.999484      21.531333      59.892049       0.623575       0.481183      -1.014662      -0.055032      -0.031434      -0.005304       0.063599      -0.023938      -0.024266      -0.011298      -0.026533       0.344707      -0.088314      -0.030125       0.118439             10.097641      15.790140       4.688448       1.062323       9.836273       0.672622       4.666509           0.000000
          182              C      29.109461      10.040926       0.560511      -0.026641      41.983453 0.41476418E+03  0.95426979E+04                                10.394331                            6.679845       0.047930       2.021856                    0.999212      26.713461      73.569557       0.659893       0.403425      -1.083273       0.043956       0.024052       0.002695       0.050179      -0.006537      -0.001278      -0.005768      -0.013297       0.012950      -0.012222       0.001236       0.010987             15.095420      23.063929       5.822803       1.209418      16.449513       1.788633       5.772820          -0.000000
          183              C      29.087951      11.420073       0.780658      -0.134423      38.371088 0.43466175E+03  0.10237419E+05                                10.030368                            7.012560       0.040140       1.988237                    0.999533      29.476734      85.335673       0.612963       0.424261      -1.057277       0.001563      -0.006898      -0.002573       0.007527      -0.020130      -0.005603      -0.008235      -0.005173       0.095047      -0.037485       0.004247       0.033238             13.543888      14.207934       5.885968       0.848971      20.749476       2.318294       5.674254           0.000001
          184              C      32.746363       3.493256       8.665651       0.646910      22.996815 0.23593081E+03  0.48159781E+04                                 7.618563                            5.502397      -0.101459       2.039145                    0.999484      21.530195      59.890369       0.623528       0.481228      -1.014628       0.055034      -0.015482      -0.027868       0.063601       0.030849       0.014479      -0.058761      -0.160790      -0.058180      -0.088290      -0.030106       0.118397             10.097607      15.790072      -2.564383      -4.066224       5.663679       2.147862       8.839070           0.000000
          185              C      31.480339       3.875429       9.279838      -0.026675      41.984241 0.41477266E+03  0.95429391E+04                                10.394436                            6.679884       0.047972       2.021865                    0.999212      26.713810      73.570623       0.659895       0.403421      -1.083276      -0.043987       0.010568       0.021793       0.050215       0.003383       0.005739      -0.004428      -0.009514       0.024301      -0.012222       0.001234       0.010989             15.095638      23.064244      -3.081277      -5.086836       8.083446       4.746620      14.139224          -0.000000
          186              C      31.501849       4.542702      10.506728      -0.134425      38.371387 0.43466436E+03  0.10237506E+05                                10.030445                            7.012590       0.040144       1.988238                    0.999533      29.476941      85.336661       0.612960       0.424262      -1.057275      -0.001567      -0.004724      -0.005642       0.007523       0.011990       0.017114      -0.020529      -0.039943      -0.009258      -0.037487       0.004247       0.033240             13.544049      14.208096      -2.762466      -5.266473       8.806505       6.540903      17.617546           0.000001
          187              C      25.236258      29.983025      18.198783       0.646910      22.996729 0.23593001E+03  0.48159553E+04                                 7.618524                            5.502375      -0.101459       2.039145                    0.999484      21.530175      59.890174       0.623532       0.481225      -1.014630       0.013816       0.055233      -0.028347       0.063601      -0.054677      -0.045997       0.043660       0.128897      -0.048301      -0.088290      -0.030106       0.118396             10.097546       5.755557       2.868793      -0.224353      15.282126      -4.800518       9.254955           0.000000
          188              C      24.955424      28.707773      18.847600      -0.026675      41.984376 0.41477378E+03  0.95429758E+04                                10.394478                            6.679908       0.047972       2.021865                    0.999212      26.713828      73.570827       0.659892       0.403423      -1.083274      -0.011692      -0.042715       0.023669       0.050215       0.000062       0.003389       0.005704       0.019141      -0.001424      -0.012222       0.001236       0.010985             15.095693       7.645474       4.993541       0.622998      22.547060      -5.818513      15.094546          -0.000000
          189              C      24.338923      27.696982      18.106519      -0.134425      38.371564 0.43466528E+03  0.10237551E+05                                10.030521                            7.012627       0.040140       1.988237                    0.999533      29.477061      85.337590       0.612953       0.424266      -1.057271       0.001880       0.004903       0.005388       0.007523      -0.019128      -0.004894       0.012397       0.053183       0.012754      -0.037488       0.004248       0.033240             13.544133       8.513717       6.733370       1.448108      21.669580      -0.020265      10.449103           0.000001
          190              C      35.353542      27.152319      22.202006       0.646910      22.997080 0.23593283E+03  0.48160317E+04                                 7.618640                            5.502433      -0.101483       2.039136                    0.999484      21.530271      59.890736       0.623523       0.481230      -1.014627      -0.013814      -0.008314       0.061524       0.063601       0.061589       0.036215       0.021293       0.065634      -0.238088      -0.088289      -0.030103       0.118392             10.097749       5.755651      -0.744749      -2.779598       6.907429      -1.839602      17.630167           0.000000
          191              C      35.634376      27.338946      20.783415      -0.026674      41.986237 0.41479231E+03  0.95435049E+04                                10.394765                            6.680050       0.047958       2.021860                    0.999212      26.713957      73.571482       0.659886       0.403422      -1.083275       0.011694       0.008078      -0.048162       0.050215      -0.003220       0.001070       0.001653       0.007682      -0.035800      -0.012221       0.001233       0.010988             15.096198       7.645721      -2.251957      -4.500529      12.265761      -2.183380      25.377112          -0.000000
          192              C      36.250877      26.303317      20.077458      -0.134427      38.372045 0.43467037E+03  0.10237699E+05                                10.030585                            7.012649       0.040138       1.988235                    0.999533      29.477191      85.338055       0.612955       0.424263      -1.057273      -0.001877       0.006715       0.002828       0.007524       0.010978       0.016403      -0.000721       0.016085      -0.098529      -0.037486       0.004255       0.033231             13.544285       8.513831      -3.609844      -5.865690      11.683254       3.510650      20.435768           0.000001
          193              C      24.457073       8.279080      22.202006       0.646910      22.996802 0.23593056E+03  0.48159719E+04                                 7.618560                            5.502394      -0.101459       2.039145                    0.999484      21.530195      59.890369       0.623528       0.481227      -1.014628       0.000294       0.016122       0.061523       0.063601       0.002372      -0.000333      -0.042012      -0.139500      -0.238089      -0.088290      -0.030106       0.118397             10.097603       7.264381       0.126367       0.203349       5.398560       3.326939      17.629868           0.000000
          194              C      24.435866       7.942558      20.783415      -0.026675      41.984260 0.41477287E+03  0.95429451E+04                                10.394440                            6.679886       0.047972       2.021865                    0.999212      26.713809      73.570622       0.659895       0.403421      -1.083276      -0.001149      -0.014164      -0.048162       0.050215      -0.004938      -0.000896      -0.001754       0.001729      -0.035803      -0.012222       0.001234       0.010989             15.095646      13.060530       0.874512      -0.359438       6.850261       4.989053      25.376148          -0.000000
          195              C      25.640997       7.926466      20.077458      -0.134425      38.371409 0.43466427E+03  0.10237503E+05                                10.030449                            7.012589       0.040144       1.988238                    0.999533      29.476941      85.336663       0.612960       0.424262      -1.057275      -0.006754      -0.001729       0.002828       0.007523      -0.001476       0.008823      -0.013847      -0.027075      -0.098535      -0.037487       0.004247       0.033240             13.544061      14.016827      -0.432539      -5.973116       6.179891       3.324449      20.435466           0.000001
          196              C      16.946967      15.625553      18.198783       0.646796      22.998720 0.23595518E+03  0.48165517E+04                                 7.618605                            5.502428      -0.101475       2.039153                    0.999484      21.531333      59.892048       0.623575       0.481183      -1.014662      -0.040921      -0.039581      -0.028347       0.063599      -0.083181      -0.060827       0.018017       0.030270      -0.048335      -0.088314      -0.030125       0.118439             10.097647      10.416137       5.559569       4.045240      10.621736       2.594587       9.255068           0.000000
          197              C      17.910951      16.506388      18.847600      -0.026641      41.983465 0.41476394E+03  0.95426912E+04                                10.394333                            6.679843       0.047930       2.021856                    0.999212      26.713461      73.569557       0.659893       0.403425      -1.083273       0.031122       0.031462       0.023653       0.050179      -0.008260      -0.003246      -0.005784      -0.009677      -0.001436      -0.012222       0.001236       0.010987             15.095427      14.496883       8.949185       5.350314      15.695171       2.369645      15.094228          -0.000000
          198              C      18.478071      17.545689      18.106519      -0.134423      38.371089 0.43466166E+03  0.10237416E+05                                10.030369                            7.012559       0.040140       1.988237                    0.999533      29.476734      85.335674       0.612963       0.424261      -1.057277      -0.003311      -0.004084       0.005386       0.007527      -0.032591      -0.013182      -0.001962       0.006532       0.012744      -0.037485       0.004247       0.033238             13.543893      12.549117       9.063176       0.741475      17.633713      -1.244042      10.448848           0.000001
          199              C      43.642833      22.366495       8.665651       0.646910      22.997094 0.23593306E+03  0.48160375E+04                                 7.618644                            5.502436      -0.101483       2.039136                    0.999484      21.530271      59.890736       0.623523       0.481230      -1.014627       0.040927      -0.039919      -0.027868       0.063601       0.085047       0.058126       0.016839       0.026956      -0.058179      -0.088289      -0.030103       0.118392             10.097754      10.416266      -5.667159      -3.893295      11.037802       2.447585       8.839194           0.000000
          200              C      42.678849      23.271817       9.279838      -0.026674      41.986225 0.41479214E+03  0.95435001E+04                                10.394763                            6.680048       0.047958       2.021860                    0.999212      26.713957      73.571483       0.659886       0.403422      -1.083275      -0.031145       0.032811       0.021794       0.050215       0.005809       0.006703      -0.002758      -0.001106       0.024302      -0.012221       0.001233       0.010988             15.096193      14.497638      -8.027859      -6.654364      16.651227       2.032097      14.139716          -0.000000
          201              C      42.111729      22.919553      10.506728      -0.134427      38.372043 0.43467040E+03  0.10237700E+05                                10.030585                            7.012649       0.040138       1.988235                    0.999533      29.477190      85.338052       0.612955       0.424263      -1.057273       0.003309       0.003721      -0.005641       0.007524       0.023285       0.026335      -0.004562      -0.000802      -0.009253      -0.037486       0.004255       0.033231             13.544282      12.549452      -3.720274      -8.297946      10.465561       1.290422      17.617832           0.000001
          202              C      36.132727      23.691946       0.404923       0.646910      22.996713 0.23592981E+03  0.48159503E+04                                 7.618520                            5.502372      -0.101459       2.039145                    0.999484      21.530175      59.890174       0.623532       0.481225      -1.014630      -0.000293       0.063379      -0.005307       0.063601      -0.000479      -0.002351       0.026656       0.054724       0.344580      -0.088290      -0.030106       0.118396             10.097539       7.264347      -0.233862      -0.051341      18.361812      -1.256303       4.666459           0.000000
          203              C      36.153934      22.242311       0.560511      -0.026675      41.984383 0.41477392E+03  0.95429798E+04                                10.394480                            6.679909       0.047972       2.021865                    0.999212      26.713828      73.570829       0.659892       0.403423      -1.083274       0.001149      -0.050129       0.002700       0.050215       0.002489       0.004354       0.003990       0.017975       0.012934      -0.012222       0.001236       0.010985             15.095695      13.060632       0.047185      -0.944296      26.453568      -1.941740       5.772884          -0.000000
          204              C      34.948803      21.571365       0.780658      -0.134425      38.371592 0.43466567E+03  0.10237562E+05                                10.030526                            7.012630       0.040140       1.988237                    0.999533      29.477061      85.337588       0.612953       0.424266      -1.057271       0.006754       0.002089      -0.002572       0.007523      -0.007829       0.004328       0.008970       0.037454       0.095057      -0.037488       0.004248       0.033240             13.544140      14.016881       5.775540      -1.583231      20.941220      -1.894412       5.674319           0.000001
          205              C      35.353542      29.983025      18.198783       0.646910      22.997097 0.23593308E+03  0.48160379E+04                                 7.618644                            5.502436      -0.101483       2.039136                    0.999484      21.530272      59.890740       0.623523       0.481230      -1.014627      -0.013814       0.055234      -0.028347       0.063601       0.054674       0.045995       0.043660       0.128897      -0.048300      -0.088289      -0.030103       0.118392             10.097756       5.755655      -2.868884       0.224378      15.282504      -4.800635       9.255109           0.000000
          206              C      35.634376      28.707773      18.847600      -0.026674      41.986238 0.41479226E+03  0.95435036E+04                                10.394765                            6.680049       0.047957       2.021860                    0.999212      26.713961      73.571495       0.659886       0.403422      -1.083275       0.011694      -0.042715       0.023670       0.050215      -0.000064      -0.003393       0.005704       0.019140      -0.001425      -0.012221       0.001234       0.010988             15.096198       7.645724      -4.993796      -0.622993      22.547952      -5.818671      15.094917          -0.000000
          207              C      36.250877      27.696982      18.106519      -0.134426      38.371999 0.43466941E+03  0.10237672E+05                                10.030580                            7.012643       0.040131       1.988234                    0.999533      29.477171      85.337999       0.612955       0.424263      -1.057273      -0.001877       0.004904       0.005388       0.007524       0.019124       0.004882       0.012395       0.053179       0.012756      -0.037486       0.004256       0.033230             13.544279       8.513829      -6.733506      -1.448166      21.669839      -0.020139      10.449168           0.000001
          208              C      25.236258      27.152319      22.202006       0.646910      22.996712 0.23592976E+03  0.48159491E+04                                 7.618520                            5.502372      -0.101459       2.039145                    0.999484      21.530174      59.890169       0.623532       0.481225      -1.014630       0.013816      -0.008315       0.061523       0.063601      -0.061592      -0.036218       0.021294       0.065634      -0.238088      -0.088290      -0.030106       0.118396             10.097539       5.755554       0.744743       2.779504       6.907323      -1.839582      17.629740           0.000000
          209              C      24.955424      27.338946      20.783415      -0.026674      41.984376 0.41477384E+03  0.95429775E+04                                10.394479                            6.679909       0.047972       2.021865                    0.999212      26.713824      73.570816       0.659892       0.403423      -1.083274      -0.011692       0.008077      -0.048162       0.050215       0.003216      -0.001071       0.001652       0.007682      -0.035802      -0.012222       0.001236       0.010985             15.095694       7.645471       2.251876       4.500288      12.265431      -2.183421      25.376180          -0.000000
          210              C      24.338923      26.303317      20.077458      -0.134426      38.371610 0.43466624E+03  0.10237578E+05                                10.030526                            7.012633       0.040146       1.988238                    0.999533      29.477081      85.337644       0.612953       0.424265      -1.057272       0.001880       0.006714       0.002827       0.007524      -0.010990      -0.016403      -0.000720       0.016087      -0.098538      -0.037489       0.004248       0.033241             13.544139       8.513719       3.609744       5.865581      11.683088       3.510492      20.435610           0.000001
          211              C      32.746363       9.334473       0.404923       0.646910      22.996812 0.23593089E+03  0.48159800E+04                                 7.618562                            5.502398      -0.101459       2.039145                    0.999484      21.530196      59.890369       0.623528       0.481227      -1.014628       0.055034      -0.031435      -0.005308       0.063601       0.023934       0.024259      -0.011295      -0.026536       0.344582      -0.088290      -0.030106       0.118397             10.097603      15.790061      -4.688467      -1.062319       9.836265       0.672630       4.666484           0.000000
          212              C      31.480339      10.040926       0.560511      -0.026675      41.984227 0.41477288E+03  0.95429453E+04                                10.394434                            6.679886       0.047972       2.021865                    0.999212      26.713810      73.570623       0.659895       0.403421      -1.083276      -0.043987       0.024070       0.002700       0.050215       0.006538       0.001277      -0.005768      -0.013302       0.012936      -0.012222       0.001234       0.010989             15.095631      23.064208      -5.823007      -1.209445      16.449813       1.788671       5.772873          -0.000000
          213              C      31.501849      11.420073       0.780658      -0.134425      38.371362 0.43466389E+03  0.10237492E+05                                10.030441                            7.012586       0.040144       1.988238                    0.999533      29.476941      85.336662       0.612960       0.424262      -1.057275      -0.001567      -0.006894      -0.002573       0.007523       0.020132       0.005600      -0.008236      -0.005172       0.095055      -0.037487       0.004247       0.033240             13.544043      14.208097      -5.886101      -0.848988      20.749739       2.318325       5.674292           0.000001
          214              C      27.843437       3.493256       8.665651       0.646796      22.998715 0.23595519E+03  0.48165519E+04                                 7.618603                            5.502428      -0.101475       2.039153                    0.999484      21.531333      59.892048       0.623575       0.481183      -1.014662      -0.055032      -0.015479      -0.027868       0.063599      -0.030857      -0.014480      -0.058783      -0.160842      -0.058221      -0.088314      -0.030125       0.118439             10.097643      15.790150       2.564381       4.066205       5.663696       2.147850       8.839084           0.000000
          215              C      29.109461       3.875429       9.279838      -0.026641      41.983467 0.41476396E+03  0.95426917E+04                                10.394333                            6.679843       0.047930       2.021856                    0.999212      26.713461      73.569556       0.659893       0.403425      -1.083273       0.043956       0.010559       0.021778       0.050179      -0.003384      -0.005737      -0.004431      -0.009518       0.024289      -0.012222       0.001236       0.010987             15.095427      23.063964       3.081183       5.086652       8.083341       4.746512      14.138975          -0.000000
          216              C      29.087951       4.542702      10.506728      -0.134423      38.371113 0.43466223E+03  0.10237432E+05                                10.030373                            7.012564       0.040140       1.988237                    0.999533      29.476734      85.335675       0.612963       0.424261      -1.057277       0.001563      -0.004725      -0.005646       0.007527      -0.011993      -0.017111      -0.020527      -0.039941      -0.009257      -0.037485       0.004247       0.033238             13.543895      14.207934       2.762405       5.266354       8.806423       6.540809      17.617329           0.000001
          217              C      22.005609      19.445887       0.404923       0.646796      22.998685 0.23595500E+03  0.48165472E+04                                 7.618597                            5.502426      -0.101475       2.039153                    0.999484      21.531332      59.892045       0.623575       0.481183      -1.014662      -0.054739      -0.031942      -0.005304       0.063599      -0.023458      -0.021917      -0.015366      -0.028195       0.344706      -0.088314      -0.030125       0.118439             10.097630      15.385032       4.922314       1.113667      10.241353       0.583686       4.666505           0.000000
          218              C      23.250427      20.189070       0.560511      -0.026640      41.983451 0.41476419E+03  0.95426982E+04                                10.394331                            6.679845       0.047931       2.021856                    0.999212      26.713457      73.569543       0.659893       0.403425      -1.083273       0.042808       0.026041       0.002695       0.050179      -0.009026      -0.005634       0.001777      -0.004673       0.012950      -0.012222       0.001236       0.010987             15.095420      23.145800       5.775536       2.153708      16.367640       0.153071       5.772819          -0.000000
          219              C      24.434049      19.480868       0.780658      -0.134423      38.371142 0.43466261E+03  0.10237443E+05                                10.030376                            7.012566       0.040146       1.988239                    0.999533      29.476749      85.335713       0.612963       0.424261      -1.057277      -0.005193       0.004803      -0.002574       0.007527      -0.012305      -0.009934      -0.000735      -0.032281       0.095048      -0.037486       0.004247       0.033238             13.543899      24.211513       0.110413       2.432189      10.745926      -0.423917       5.674258           0.000001
          220              C      19.398430      26.612554       8.665651       0.646910      22.996821 0.23593075E+03  0.48159766E+04                                 7.618564                            5.502396      -0.101459       2.039145                    0.999484      21.530196      59.890370       0.623528       0.481227      -1.014628       0.014109       0.055402      -0.027868       0.063601      -0.054200      -0.043649       0.041920       0.133828      -0.058180      -0.088290      -0.030106       0.118397             10.097610       5.974453       3.102663      -0.173010      15.479303      -4.595390       8.839074           0.000000
          221              C      19.096390      25.325059       9.279838      -0.026675      41.984257 0.41477272E+03  0.95429409E+04                                10.394439                            6.679885       0.047972       2.021865                    0.999212      26.713809      73.570621       0.659895       0.403421      -1.083276      -0.012841      -0.043379       0.021793       0.050215      -0.002428      -0.000966       0.007184       0.010617       0.024301      -0.012222       0.001234       0.010989             15.095645       9.160179       4.946233       1.567272      21.987524      -6.778655      14.139233          -0.000000
          222              C      19.685020      25.010050      10.506728      -0.134424      38.371398 0.43466421E+03  0.10237502E+05                                10.030448                            7.012589       0.040143       1.988238                    0.999533      29.476936      85.336648       0.612960       0.424262      -1.057275      -0.004874       0.001005      -0.005642       0.007523      -0.011301      -0.009222       0.025086       0.040740      -0.009258      -0.037487       0.004247       0.033240             13.544058       7.764536       0.957720       3.031353      15.250077      -7.831365      17.617562           0.000001
          223              C      38.584191       6.863727      18.198783       0.646910      22.996704 0.23592987E+03  0.48159519E+04                                 7.618518                            5.502373      -0.101459       2.039145                    0.999484      21.530175      59.890173       0.623532       0.481225      -1.014630       0.054741      -0.015652      -0.028347       0.063601       0.028475       0.014812      -0.061665      -0.159152      -0.048301      -0.088290      -0.030106       0.118396             10.097533      15.384904      -2.690721      -4.269536       5.652748       2.205963       9.254948           0.000000
          224              C      37.339373       7.258144      18.847600      -0.026675      41.984378 0.41477406E+03  0.95429835E+04                                10.394479                            6.679910       0.047972       2.021865                    0.999212      26.713829      73.570831       0.659892       0.403423      -1.083274      -0.042838       0.011232       0.023669       0.050215       0.008319       0.006634       0.000084      -0.009463      -0.001423      -0.012222       0.001236       0.010985             15.095692      23.146194      -3.955805      -4.727478       7.046337       3.448788      15.094543          -0.000000
          225              C      36.155751       7.229634      18.106519      -0.134425      38.371566 0.43466547E+03  0.10237556E+05                                10.030520                            7.012628       0.040140       1.988237                    0.999533      29.477066      85.337603       0.612953       0.424266      -1.057271       0.005187      -0.000823       0.005387       0.007524       0.013465       0.008289      -0.010436      -0.059722       0.012755      -0.037488       0.004248       0.033240             13.544130      24.211872      -2.329975       0.706496       5.971414       1.264232      10.449102           0.000001
          226              C      41.191370      17.040906      22.202006       0.646910      22.997081 0.23593279E+03  0.48160307E+04                                 7.618641                            5.502432      -0.101483       2.039136                    0.999484      21.530272      59.890740       0.623523       0.481230      -1.014627      -0.014107      -0.007806       0.061524       0.063601       0.059215       0.036548       0.020717       0.073859      -0.238088      -0.088289      -0.030103       0.118392             10.097750       5.974512      -0.871109      -2.982939       6.688567      -1.487404      17.630172           0.000000
          227              C      41.493410      17.190802      20.783415      -0.026674      41.986257 0.41479245E+03  0.95435089E+04                                10.394768                            6.680051       0.047957       2.021860                    0.999212      26.713961      73.571495       0.659886       0.403422      -1.083275       0.012842       0.006088      -0.048162       0.050215       0.001716       0.001966       0.000101      -0.009419      -0.035800      -0.012221       0.001233       0.010988             15.096204       9.160499      -3.126514      -4.141123      10.750987      -2.805892      25.377127          -0.000000
          228              C      40.904780      18.242522      20.077458      -0.134426      38.372022 0.43466989E+03  0.10237686E+05                                10.030583                            7.012646       0.040132       1.988234                    0.999533      29.477175      85.338012       0.612955       0.424263      -1.057273       0.004876      -0.004983       0.002828       0.007524       0.012454       0.007578       0.014566       0.010973      -0.098528      -0.037486       0.004256       0.033230             13.544283       7.764680      -3.177324       0.107472      12.432401      -6.835162      20.435768           0.000001
          229              C      41.191370      17.940631       2.533676       0.646910      22.996801 0.23593053E+03  0.48159711E+04                                 7.618560                            5.502394      -0.101459       2.039145                    0.999484      21.530195      59.890369       0.623528       0.481227      -1.014628      -0.014109       0.007807      -0.061523       0.063601      -0.059219      -0.036550       0.020718       0.073858      -0.238089      -0.088290      -0.030106       0.118397             10.097603       5.974451       0.871106       2.982887       6.688490      -1.487368      17.629867           0.000000
          230              C      41.493410      17.790735       3.952267      -0.026675      41.984261 0.41477288E+03  0.95429452E+04                                10.394440                            6.679886       0.047972       2.021865                    0.999212      26.713809      73.570622       0.659895       0.403421      -1.083276       0.012841      -0.006087       0.048162       0.050215      -0.001720      -0.001967       0.000101      -0.009417      -0.035803      -0.012222       0.001234       0.010989             15.095647       9.160178       3.126382       4.140927      10.750615      -2.805811      25.376148          -0.000000
          231              C      40.904780      16.739015       4.658224      -0.134425      38.371388 0.43466418E+03  0.10237500E+05                                10.030446                            7.012588       0.040144       1.988238                    0.999533      29.476941      85.336662       0.612960       0.424262      -1.057275       0.004874       0.004984      -0.002828       0.007523      -0.012462      -0.007580       0.014564       0.010981      -0.098535      -0.037487       0.004247       0.033240             13.544054       7.764534       3.177224      -0.107501      12.432177      -6.835085      20.435450           0.000001
          232              C      38.584191      28.117810       6.536899       0.646796      22.998691 0.23595506E+03  0.48165488E+04                                 7.618598                            5.502426      -0.101475       2.039153                    0.999484      21.531333      59.892048       0.623575       0.481183      -1.014662       0.054739       0.015648       0.028347       0.063599      -0.028483      -0.014811      -0.061686      -0.159209      -0.048335      -0.088314      -0.030125       0.118439             10.097632      15.385036       2.690747       4.269581       5.652803       2.205984       9.255058           0.000000
          233              C      37.339373      27.723393       5.888082      -0.026641      41.983467 0.41476424E+03  0.95426998E+04                                10.394333                            6.679845       0.047931       2.021856                    0.999212      26.713461      73.569555       0.659893       0.403425      -1.083273      -0.042808      -0.011222      -0.023653       0.050179      -0.008321      -0.006632       0.000081      -0.009469      -0.001436      -0.012222       0.001236       0.010987             15.095426      23.145818       3.955716       4.727326       7.046233       3.448684      15.094225          -0.000000
          234              C      36.155751      27.751903       6.629163      -0.134423      38.371091 0.43466174E+03  0.10237418E+05                                10.030369                            7.012560       0.040140       1.988237                    0.999533      29.476734      85.335673       0.612963       0.424261      -1.057277       0.005192       0.000825      -0.005386       0.007527      -0.013467      -0.008290      -0.010435      -0.059714       0.012744      -0.037485       0.004247       0.033238             13.543892      24.211503       2.329894      -0.706628       5.971326       1.264158      10.448847           0.000001
          235              C      19.398430       8.368983      16.070031       0.646910      22.997101 0.23593301E+03  0.48160362E+04                                 7.618645                            5.502435      -0.101483       2.039136                    0.999484      21.530273      59.890741       0.623523       0.481230      -1.014627       0.014107      -0.055403       0.027868       0.063601       0.054196       0.043646       0.041919       0.133828      -0.058180      -0.088289      -0.030103       0.118392             10.097757       5.974514      -3.102713       0.173025      15.479559      -4.595490       8.839199           0.000000
          236              C      19.096390       9.656478      15.455844      -0.026674      41.986252 0.41479228E+03  0.95435040E+04                                10.394768                            6.680049       0.047957       2.021860                    0.999212      26.713960      73.571493       0.659886       0.403422      -1.083275      -0.012843       0.043378      -0.021794       0.050215       0.002426       0.000963       0.007184       0.010615       0.024302      -0.012221       0.001233       0.010988             15.096203       9.160501      -4.946462      -1.567332      21.988385      -6.778909      14.139724          -0.000000
          237              C      19.685020       9.971487      14.228954      -0.134426      38.372032 0.43466993E+03  0.10237687E+05                                10.030585                            7.012647       0.040131       1.988234                    0.999533      29.477171      85.337997       0.612955       0.424263      -1.057273      -0.004876      -0.001005       0.005640       0.007524       0.011296       0.009215       0.025087       0.040731      -0.009253      -0.037486       0.004256       0.033230             13.544286       7.764682      -0.957781      -3.031437      15.250335      -7.831454      17.617842           0.000001
          238              C      22.005609      15.535650      24.330759       0.646910      22.996698 0.23592981E+03  0.48159504E+04                                 7.618517                            5.502372      -0.101459       2.039145                    0.999484      21.530174      59.890169       0.623532       0.481225      -1.014630      -0.054741       0.031943       0.005307       0.063601       0.023457       0.021909      -0.015364      -0.028192       0.344580      -0.088290      -0.030106       0.118396             10.097531      15.384900      -4.922262      -1.113659      10.241235       0.583688       4.666457           0.000000
          239              C      23.250427      14.792467      24.175171      -0.026674      41.984361 0.41477399E+03  0.95429817E+04                                10.394476                            6.679910       0.047972       2.021865                    0.999212      26.713825      73.570817       0.659892       0.403423      -1.083274       0.042838      -0.026060      -0.002700       0.050215       0.009028       0.005632       0.001776      -0.004677       0.012934      -0.012222       0.001236       0.010985             15.095685      23.146175      -5.775708      -2.153741      16.367998       0.153083       5.772882          -0.000000
          240              C      24.434049      15.500669      23.955024      -0.134426      38.371616 0.43466634E+03  0.10237581E+05                                10.030527                            7.012634       0.040146       1.988238                    0.999533      29.477081      85.337643       0.612953       0.424265      -1.057272      -0.005187      -0.004805       0.002572       0.007524       0.012303       0.009933      -0.000736      -0.032289       0.095058      -0.037489       0.004248       0.033241             13.544137      24.211883      -0.110564      -2.432221      10.746210      -0.423911       5.674319           0.000001
          241              C      16.946967      19.355984       6.536899       0.646910      22.997100 0.23593306E+03  0.48160375E+04                                 7.618645                            5.502436      -0.101483       2.039136                    0.999484      21.530272      59.890740       0.623523       0.481230      -1.014627      -0.040927       0.039580       0.028347       0.063601       0.083151       0.060808       0.018003       0.030249      -0.048300      -0.088289      -0.030103       0.118392             10.097758      10.416271      -5.559691      -4.045287      10.621891       2.594637       9.255112           0.000000
          242              C      17.910951      18.475149       5.888082      -0.026674      41.986234 0.41479219E+03  0.95435016E+04                                10.394764                            6.680048       0.047957       2.021860                    0.999212      26.713961      73.571495       0.659886       0.403422      -1.083275       0.031145      -0.031484      -0.023670       0.050215       0.008256       0.003243      -0.005790      -0.009681      -0.001425      -0.012221       0.001234       0.010988             15.096196      14.497641      -8.949752      -5.350613      15.696032       2.369807      15.094916          -0.000000
          243              C      18.478071      17.435848       6.629163      -0.134426      38.371998 0.43466952E+03  0.10237675E+05                                10.030579                            7.012643       0.040131       1.988234                    0.999533      29.477176      85.338013       0.612955       0.424263      -1.057273      -0.003309       0.004078      -0.005388       0.007524       0.032589       0.013175      -0.001969       0.006535       0.012756      -0.037486       0.004256       0.033230             13.544276      12.549450      -9.063470      -0.741525      17.634209      -1.244078      10.449168           0.000001
          244              C      24.457073      26.702457       2.533676       0.646910      22.996715 0.23592975E+03  0.48159488E+04                                 7.618521                            5.502371      -0.101459       2.039145                    0.999484      21.530175      59.890174       0.623532       0.481225      -1.014630       0.000293      -0.016122      -0.061523       0.063601      -0.002376       0.000332      -0.042012      -0.139498      -0.238088      -0.088290      -0.030106       0.118396             10.097541       7.264346      -0.126360      -0.203373       5.398529       3.326911      17.629747           0.000000
          245              C      24.435866      27.038979       3.952267      -0.026675      41.984397 0.41477399E+03  0.95429817E+04                                10.394482                            6.679910       0.047972       2.021865                    0.999212      26.713829      73.570830       0.659892       0.403423      -1.083274      -0.001149       0.014164       0.048162       0.050215       0.004934       0.000895      -0.001754       0.001730      -0.035802      -0.012222       0.001236       0.010985             15.095700      13.060625      -0.874562       0.359254       6.850280       4.989075      25.376195          -0.000000
          246              C      25.640997      27.055071       4.658224      -0.134425      38.371611 0.43466589E+03  0.10237568E+05                                10.030528                            7.012631       0.040140       1.988237                    0.999533      29.477067      85.337606       0.612953       0.424265      -1.057271      -0.006755       0.001728      -0.002827       0.007524       0.001470      -0.008824      -0.013846      -0.027078      -0.098537      -0.037488       0.004248       0.033240             13.544145      14.016878       0.432496       5.972976       6.179931       3.324496      20.435626           0.000001
          247              C      36.132727      11.289591      24.330759       0.646910      22.996802 0.23593064E+03  0.48159739E+04                                 7.618560                            5.502395      -0.101459       2.039145                    0.999484      21.530196      59.890370       0.623528       0.481227      -1.014628      -0.000294      -0.063379       0.005308       0.063601       0.000477       0.002347       0.026656       0.054724       0.344582      -0.088290      -0.030106       0.118397             10.097602       7.264381       0.233842       0.051355      18.361941      -1.256310       4.666483           0.000000
          248              C      36.153934      12.739226      24.175171      -0.026675      41.984247 0.41477282E+03  0.95429435E+04                                10.394437                            6.679885       0.047972       2.021865                    0.999212      26.713809      73.570620       0.659895       0.403421      -1.083276       0.001149       0.050129      -0.002700       0.050215      -0.002491      -0.004357       0.003990       0.017975       0.012936      -0.012222       0.001234       0.010989             15.095640      13.060537      -0.047376       0.944311      26.453509      -1.941748       5.772874          -0.000000
          249              C      34.948803      13.410172      23.955024      -0.134424      38.371392 0.43466408E+03  0.10237498E+05                                10.030447                            7.012588       0.040143       1.988238                    0.999533      29.476936      85.336648       0.612960       0.424262      -1.057275       0.006754      -0.002090       0.002573       0.007523       0.007826      -0.004333       0.008968       0.037456       0.095055      -0.037487       0.004247       0.033240             13.544057      14.016830      -5.775687       1.583237      20.941045      -1.894412       5.674296           0.000001
          250              C      43.642833      12.615042      16.070031       0.646796      22.998714 0.23595518E+03  0.48165518E+04                                 7.618603                            5.502428      -0.101475       2.039153                    0.999484      21.531332      59.892045       0.623575       0.481183      -1.014662       0.040921       0.039920       0.027868       0.063599      -0.085075      -0.058148       0.016851       0.026975      -0.058220      -0.088314      -0.030125       0.118439             10.097643      10.416132       5.667074       3.893197      11.037715       2.447511       8.839083           0.000000
          251              C      42.678849      11.709720      15.455844      -0.026640      41.983455 0.41476388E+03  0.95426897E+04                                10.394331                            6.679842       0.047931       2.021856                    0.999212      26.713457      73.569544       0.659893       0.403425      -1.083273      -0.031122      -0.032788      -0.021778       0.050179      -0.005813      -0.006706      -0.002752      -0.001103       0.024288      -0.012222       0.001236       0.010987             15.095424      14.496879       8.027388       6.653929      16.650417       2.031917      14.138975          -0.000000
          252              C      42.111729      12.061984      14.228954      -0.134423      38.371135 0.43466256E+03  0.10237442E+05                                10.030375                            7.012565       0.040146       1.988239                    0.999533      29.476749      85.335715       0.612963       0.424261      -1.057277       0.003311      -0.003717       0.005646       0.007527      -0.023291      -0.026334      -0.004554      -0.000803      -0.009257      -0.037486       0.004247       0.033238             13.543899      12.549119       3.720129       8.297686      10.465244       1.290395      17.617333           0.000001
          253              C      32.746363      25.647064      24.330759       0.646796      22.998711 0.23595524E+03  0.48165534E+04                                 7.618603                            5.502429      -0.101475       2.039153                    0.999484      21.531333      59.892049       0.623575       0.481183      -1.014662       0.055032       0.031434       0.005304       0.063599      -0.023938      -0.024266      -0.011298      -0.026533       0.344707      -0.088314      -0.030125       0.118439             10.097641      15.790140       4.688448       1.062323       9.836273       0.672622       4.666509           0.000000
          254              C      31.480339      24.940611      24.175171      -0.026641      41.983453 0.41476418E+03  0.95426981E+04                                10.394331                            6.679845       0.047930       2.021856                    0.999212      26.713461      73.569558       0.659893       0.403425      -1.083273      -0.043956      -0.024052      -0.002695       0.050179      -0.006537      -0.001278      -0.005768      -0.013297       0.012950      -0.012222       0.001236       0.010987             15.095421      23.063929       5.822803       1.209418      16.449513       1.788633       5.772820          -0.000000
          255              C      31.501849      23.561464      23.955024      -0.134423      38.371088 0.43466176E+03  0.10237419E+05                                10.030369                            7.012560       0.040140       1.988237                    0.999533      29.476734      85.335674       0.612963       0.424261      -1.057277      -0.001563       0.006898       0.002573       0.007527      -0.020130      -0.005603      -0.008235      -0.005173       0.095047      -0.037485       0.004247       0.033238             13.543889      14.207934       5.885968       0.848971      20.749477       2.318294       5.674254           0.000001
          256              C      27.843437      31.488281      16.070031       0.646910      22.996815 0.23593081E+03  0.48159781E+04                                 7.618563                            5.502397      -0.101459       2.039145                    0.999484      21.530195      59.890369       0.623528       0.481228      -1.014628      -0.055034       0.015482       0.027868       0.063601       0.030849       0.014479      -0.058761      -0.160790      -0.058180      -0.088290      -0.030106       0.118397             10.097607      15.790072      -2.564383      -4.066224       5.663679       2.147862       8.839070           0.000000
          257              C      29.109461      31.106108      15.455844      -0.026675      41.984240 0.41477264E+03  0.95429386E+04                                10.394436                            6.679884       0.047972       2.021865                    0.999212      26.713809      73.570622       0.659895       0.403421      -1.083276       0.043987      -0.010568      -0.021793       0.050215       0.003383       0.005739      -0.004428      -0.009514       0.024301      -0.012222       0.001234       0.010989             15.095639      23.064245      -3.081278      -5.086836       8.083446       4.746620      14.139224          -0.000000
          258              C      29.087951      30.438835      14.228954      -0.134425      38.371387 0.43466437E+03  0.10237506E+05                                10.030446                            7.012590       0.040144       1.988238                    0.999533      29.476941      85.336662       0.612960       0.424262      -1.057275       0.001567       0.004724       0.005642       0.007523       0.011990       0.017114      -0.020529      -0.039943      -0.009258      -0.037487       0.004247       0.033240             13.544050      14.208097      -2.762466      -5.266473       8.806505       6.540903      17.617547           0.000001
          259              C      35.353542       4.998512       6.536899       0.646910      22.996729 0.23593001E+03  0.48159553E+04                                 7.618524                            5.502375      -0.101459       2.039145                    0.999484      21.530175      59.890175       0.623532       0.481225      -1.014630      -0.013816      -0.055233       0.028347       0.063601      -0.054677      -0.045997       0.043660       0.128897      -0.048301      -0.088290      -0.030106       0.118396             10.097546       5.755557       2.868793      -0.224353      15.282126      -4.800519       9.254955           0.000000
          260              C      35.634376       6.273764       5.888082      -0.026675      41.984379 0.41477381E+03  0.95429765E+04                                10.394478                            6.679908       0.047972       2.021865                    0.999212      26.713829      73.570830       0.659892       0.403423      -1.083274       0.011692       0.042715      -0.023669       0.050215       0.000062       0.003389       0.005704       0.019141      -0.001424      -0.012222       0.001236       0.010985             15.095694       7.645474       4.993541       0.622998      22.547060      -5.818514      15.094546          -0.000000
          261              C      36.250877       7.284555       6.629163      -0.134425      38.371564 0.43466528E+03  0.10237551E+05                                10.030521                            7.012627       0.040140       1.988237                    0.999533      29.477061      85.337590       0.612953       0.424266      -1.057271      -0.001880      -0.004903      -0.005388       0.007523      -0.019128      -0.004894       0.012397       0.053183       0.012754      -0.037488       0.004248       0.033240             13.544134       8.513717       6.733370       1.448108      21.669581      -0.020265      10.449103           0.000001
          262              C      25.236258       7.829218       2.533676       0.646910      22.997080 0.23593283E+03  0.48160317E+04                                 7.618640                            5.502433      -0.101483       2.039136                    0.999484      21.530271      59.890735       0.623523       0.481230      -1.014627       0.013814       0.008314      -0.061524       0.063601       0.061589       0.036215       0.021293       0.065634      -0.238088      -0.088289      -0.030103       0.118392             10.097749       5.755651      -0.744749      -2.779598       6.907429      -1.839602      17.630167           0.000000
          263              C      24.955424       7.642591       3.952267      -0.026674      41.986237 0.41479231E+03  0.95435050E+04                                10.394765                            6.680050       0.047958       2.021860                    0.999212      26.713957      73.571482       0.659886       0.403422      -1.083275      -0.011694      -0.008078       0.048162       0.050215      -0.003220       0.001070       0.001653       0.007682      -0.035800      -0.012221       0.001233       0.010988             15.096198       7.645721      -2.251957      -4.500529      12.265761      -2.183380      25.377112          -0.000000
          264              C      24.338923       8.678220       4.658224      -0.134427      38.372044 0.43467034E+03  0.10237698E+05                                10.030585                            7.012648       0.040138       1.988235                    0.999533      29.477190      85.338052       0.612955       0.424263      -1.057273       0.001877      -0.006715      -0.002828       0.007524       0.010978       0.016403      -0.000721       0.016085      -0.098529      -0.037486       0.004255       0.033231             13.544284       8.513831      -3.609844      -5.865690      11.683254       3.510650      20.435768           0.000001
          265              C      37.366639      27.312710       4.564723      -0.111237      36.929972 0.43390095E+03  0.10222547E+05                                 9.758525                            7.029575      -0.132215       1.928104                    0.999450      29.588383      85.877900       0.608750       0.427070      -1.054758      -0.011266      -0.002870       0.007920       0.014067      -0.009541      -0.014980      -0.024152      -0.054862      -0.079383      -0.044173      -0.004613       0.048787             12.601654      13.496961       2.074342       4.340886       6.628192       4.087875      17.679810          -0.000001
          266              C      34.966979      27.392992       6.005824       0.153308      46.280842 0.35015260E+03  0.77978505E+04                                11.256814                            6.323297      -0.323599       1.927091                    0.998595      25.350783      70.910739       0.642285       0.428214      -1.056890      -0.020320       0.001561       0.011891       0.023595      -0.000912      -0.008079      -0.000619       0.010391      -0.006713      -0.007404      -0.003789       0.011193             17.812528      28.420717       0.278452      -9.176795       6.613675       2.298120      18.403192           0.000001
          267              C      33.812744      27.426225       6.700896      -0.092971      90.678185 0.46648343E+03  0.11093349E+05                                16.502081                            7.168764       0.331828       2.054737                    0.999650      29.832389      84.538274       0.623442       0.413127      -1.072902       0.100805       0.000259      -0.061822       0.118252       0.008710       0.076002       0.010730      -0.083699       0.073913      -0.100401       0.025430       0.074971             29.593992      54.344816      -2.658118     -26.410102       9.215252       1.793124      25.221909           0.000000
          268              C      32.773023      27.464005       7.324235      -0.139219     103.535739 0.55399627E+03  0.13696307E+05                                18.008471                            7.795753       0.409141       2.063253                    0.999817      31.163396      88.832901       0.602239       0.411377      -1.078495      -0.113603       0.010147       0.065979       0.131765       0.006563       0.057202       0.011035      -0.054615       0.061935      -0.072688       0.013115       0.059573             33.768063      62.576262      -4.515899     -30.150811      10.533577       2.836074      28.194349           0.000002
          269              C      31.475795      27.528021       8.095989       0.176509      49.173086 0.39063274E+03  0.89230877E+04                                11.831081                            6.686862      -0.322983       1.917582                    0.998707      25.924417      72.974545       0.624672       0.429247      -1.058320       0.027837       0.006085      -0.019198       0.034358      -0.009195      -0.019125       0.009574       0.047696      -0.008721      -0.026356      -0.011235       0.037592             19.971150      32.042857      -1.565304      -9.333528       7.629606       3.881785      20.240987           0.000001
          270              C      42.336820      18.704103       4.564723      -0.111237      36.930005 0.43390123E+03  0.10222555E+05                                 9.758530                            7.029577      -0.132215       1.928104                    0.999450      29.588383      85.877897       0.608750       0.427070      -1.054758      -0.008118      -0.008321       0.007920       0.014067      -0.028527      -0.028406      -0.000897       0.010905      -0.079383      -0.044173      -0.004613       0.048787             12.601663      10.141825       4.011441       5.710652       9.983341       1.715384      17.679824          -0.000001
          271              C      41.206517      16.585796       6.005824       0.153308      46.280849 0.35015278E+03  0.77978552E+04                                11.256816                            6.323298      -0.323599       1.927091                    0.998595      25.350783      70.910740       0.642284       0.428214      -1.056890      -0.008808      -0.018378       0.011891       0.023595       0.004043      -0.004575      -0.006687      -0.006775      -0.006713      -0.007404      -0.003789       0.011193             17.812532      12.306592       9.581962      -2.598168      22.727816      -9.096391      18.403186           0.000001
          272              C      40.658179      15.569583       6.700896      -0.092971      90.678204 0.46648358E+03  0.11093354E+05                                16.502083                            7.168766       0.331828       2.054737                    0.999650      29.832390      84.538276       0.623442       0.413127      -1.072902       0.050627       0.087170      -0.061822       0.118252      -0.031888       0.047293       0.060455       0.056936       0.073913      -0.100401       0.025430       0.074971             29.593999      18.195654      18.212624     -11.652166      45.364429     -23.768385      25.221914           0.000000
          273              C      40.171037      14.650268       7.324235      -0.139219     103.535752 0.55399618E+03  0.13696304E+05                                18.008471                            7.795752       0.409141       2.063253                    0.999817      31.163396      88.832899       0.602239       0.411377      -1.078495      -0.048014      -0.103457       0.065979       0.131765      -0.020367       0.038157       0.044021       0.038675       0.061935      -0.072688       0.013115       0.059573             33.768066      19.633365      20.277196     -12.619293      53.476483     -27.529408      28.194350           0.000002
          274              C      39.577863      13.494828       8.095989       0.176509      49.173094 0.39063266E+03  0.89230855E+04                                11.831082                            6.686861      -0.322982       1.917582                    0.998707      25.924416      72.974540       0.624672       0.429247      -1.058320       0.019188       0.021065      -0.019198       0.034358       0.016055      -0.001271      -0.021350      -0.039773      -0.008721      -0.026356      -0.011235       0.037592             19.971154      12.377321       9.788596      -1.305047      27.295152     -10.023979      20.240990           0.000001
          275              C      18.252980      10.538363      16.112823      -0.111241      36.930371 0.43390436E+03  0.10222670E+05                                 9.758662                            7.029641      -0.132218       1.928102                    0.999450      29.588672      85.879562       0.608740       0.427074      -1.054752       0.008118       0.004687      -0.010487       0.014065       0.036290       0.017413       0.010054       0.041904       0.013635      -0.044177      -0.004596       0.048773             12.601866      10.141993      -6.721322      -1.878536      17.903114      -1.084577       9.760492          -0.000001
          276              C      19.383283      11.190943      13.635297       0.153310      46.281660 0.35015628E+03  0.77979623E+04                                11.256985                            6.323353      -0.323583       1.927096                    0.998595      25.350858      70.911361       0.642277       0.428217      -1.056887       0.008809       0.005088      -0.021292       0.023597       0.002966      -0.005338      -0.003083       0.003416       0.023876      -0.007402      -0.003791       0.011193             17.812893      12.306858      -0.744473      -9.900268      13.166511      -5.715930      27.965311           0.000001
          277              C      19.931621      11.507526      12.445511      -0.092974      90.681409 0.46649647E+03  0.11093736E+05                                16.502457                            7.168874       0.331845       2.054742                    0.999650      29.832463      84.538749       0.623436       0.413128      -1.072901      -0.050627      -0.029231       0.102790       0.118252      -0.033964       0.045828       0.026457      -0.039217      -0.214545      -0.100401       0.025425       0.074976             29.594855      18.196210       4.915010     -21.055821      12.520852     -12.156591      58.067504           0.000000
          278              C      20.418763      11.788778      11.370993      -0.139218     103.538081 0.55400491E+03  0.13696568E+05                                18.008707                            7.795812       0.409147       2.063255                    0.999817      31.163330      88.832730       0.602237       0.411377      -1.078496       0.048013       0.027720      -0.119533       0.131764      -0.029193       0.031919       0.018428      -0.033710      -0.155216      -0.072687       0.013108       0.059579             33.768699      19.633796       5.138576     -23.324555      13.700281     -13.466440      67.972021           0.000002
          279              C      21.011937      12.131247      10.024382       0.176510      49.174202 0.39063880E+03  0.89232589E+04                                11.831261                            6.686918      -0.322982       1.917582                    0.998707      25.924448      72.974716       0.624669       0.429248      -1.058320      -0.019188      -0.011078       0.026259       0.034358      -0.004157      -0.015563      -0.008985      -0.004800       0.096196      -0.026360      -0.011233       0.037593             19.971577      12.377625      -2.032610      -9.664043      14.724677      -5.579531      32.812429           0.000001
          280              C      23.223161      13.407898      24.229095      -0.111239      36.929440 0.43389312E+03  0.10222318E+05                                 9.758408                            7.029483      -0.132196       1.928109                    0.999450      29.588256      85.877389       0.608757       0.427066      -1.054760       0.011267       0.006505      -0.005345       0.014065       0.017310       0.003994       0.002306       0.019988       0.145156      -0.044180      -0.004607       0.048787             12.601489      13.496858      -4.783977      -0.508744      19.020922      -0.293724       5.286686          -0.000001
          281              C      25.622821      14.793342      23.824419       0.153310      46.280714 0.35015224E+03  0.77978425E+04                                11.256802                            6.323299      -0.323580       1.927097                    0.998595      25.350764      70.910749       0.642284       0.428215      -1.056889       0.020320       0.011734      -0.002494       0.023597       0.007920      -0.001834      -0.001062       0.009139      -0.010451      -0.007402      -0.003790       0.011191             17.812474      28.420604       8.558886      -3.321434      18.537676      -1.917632       6.479141           0.000001
          282              C      26.777056      15.459740      23.624060      -0.092973      90.676677 0.46647828E+03  0.11093180E+05                                16.501856                            7.168691       0.331851       2.054744                    0.999650      29.832237      84.537275       0.623450       0.413123      -1.072906      -0.100803      -0.058200       0.020854       0.118252      -0.074561       0.017120       0.009886      -0.086099       0.066732      -0.100405       0.025431       0.074974             29.593586      54.344206      25.785257      -6.297196      24.569958      -3.635688       9.866595           0.000000
          283              C      27.816777      16.060023      23.451900      -0.139216     103.531364 0.55397536E+03  0.13695629E+05                                18.007893                            7.795534       0.409162       2.063260                    0.999817      31.162964      88.830461       0.602257       0.411370      -1.078503       0.113603       0.065589      -0.012424       0.131764      -0.056125       0.012876       0.007434      -0.064808       0.031369      -0.072694       0.013115       0.059579             33.766960      62.574405      29.930629      -5.792457      28.013493      -3.344277      10.712982           0.000002
          284              C      29.114005      16.808978      23.255004       0.176509      49.172664 0.39063090E+03  0.89230218E+04                                11.830969                            6.686817      -0.322984       1.917581                    0.998707      25.924331      72.973845       0.624679       0.429243      -1.058324      -0.027836      -0.016071       0.012137       0.034358       0.021093       0.002290       0.001322       0.024356      -0.078743      -0.026357      -0.011232       0.037589             19.970981      32.042798       9.321561      -1.635388      21.279173      -0.944192       6.590973           0.000001
          285              C      25.324719       6.455493       4.564723      -0.111241      36.930367 0.43390440E+03  0.10222672E+05                                 9.758661                            7.029642      -0.132218       1.928102                    0.999450      29.588672      85.879561       0.608740       0.427074      -1.054752      -0.003151       0.011192       0.007914       0.014065       0.018977       0.013419       0.025058       0.043937      -0.079374      -0.044177      -0.004596       0.048773             12.601863       6.549049      -1.937155      -1.369777      13.576470      -5.803354      17.680071          -0.000001
          286              C      24.055362       8.493517       6.005824       0.153310      46.281654 0.35015611E+03  0.77979576E+04                                11.256984                            6.323352      -0.323583       1.927096                    0.998595      25.350858      70.911363       0.642277       0.428217      -1.056887      -0.011511       0.016820       0.011891       0.023597      -0.004955      -0.003505       0.007303      -0.003624      -0.006721      -0.007402      -0.003791       0.011193             17.812892      11.824507      -9.303739      -6.578730      23.210679       6.798359      18.403490           0.000001
          287              C      23.449464       9.476498       6.700896      -0.092974      90.681428 0.46649640E+03  0.11093734E+05                                16.502458                            7.168873       0.331845       2.054742                    0.999650      29.832464      84.538753       0.623436       0.413128      -1.072901       0.050176      -0.087430      -0.061821       0.118252       0.040595       0.028708      -0.071188       0.026759       0.073914      -0.100401       0.025425       0.074976             29.594860      22.800301     -20.871461     -14.758348      40.761802      21.975907      25.222478           0.000000
          288              C      22.896885      10.358033       7.324235      -0.139218     103.538127 0.55400494E+03  0.13696569E+05                                18.008712                            7.795812       0.409147       2.063255                    0.999817      31.163331      88.832735       0.602237       0.411377      -1.078496      -0.065590       0.093309       0.065979       0.131764       0.026928       0.019041      -0.055061       0.015932       0.061935      -0.072687       0.013108       0.059579             33.768711      27.455647     -24.793697     -17.531790      45.655818      24.693788      28.194668           0.000002
          289              C      22.192832      11.449457       8.095989       0.176510      49.174221 0.39063892E+03  0.89232621E+04                                11.831265                            6.686919      -0.322982       1.917582                    0.998707      25.924449      72.974721       0.624669       0.429248      -1.058320       0.008648      -0.027150      -0.019198       0.034358      -0.025251      -0.017855       0.011773      -0.007927      -0.008722      -0.026360      -0.011232       0.037593             19.971586      15.088785     -11.354172      -8.028618      24.584574       6.142201      20.241398           0.000001
          290              C      35.265081       6.455493       4.564723      -0.111239      36.929493 0.43389370E+03  0.10222334E+05                                 9.758417                            7.029488      -0.132196       1.928109                    0.999450      29.588256      85.877391       0.608757       0.427066      -1.054760       0.003147       0.011193       0.007915       0.014065      -0.018987      -0.013426       0.025058       0.043946      -0.079384      -0.044180      -0.004606       0.048787             12.601504       6.548890       1.937109       1.369745      13.576082      -5.803153      17.679541          -0.000001
          291              C      36.534438       8.493517       6.005824       0.153310      46.280716 0.35015231E+03  0.77978443E+04                                11.256803                            6.323299      -0.323580       1.927097                    0.998595      25.350764      70.910748       0.642284       0.428215      -1.056889       0.011511       0.016820       0.011891       0.023597       0.004953       0.003504       0.007303      -0.003625      -0.006720      -0.007402      -0.003790       0.011191             17.812476      11.824208       9.303430       6.578512      23.210089       6.798033      18.403130           0.000001
          292              C      37.140336       9.476498       6.700896      -0.092973      90.676709 0.46647848E+03  0.11093186E+05                                16.501859                            7.168693       0.331851       2.054743                    0.999650      29.832238      84.537276       0.623450       0.413123      -1.072906      -0.050175      -0.087430      -0.061821       0.118252      -0.040599      -0.028711      -0.071187       0.026761       0.073911      -0.100405       0.025431       0.074974             29.593598      22.799335      20.870493      14.757664      40.760032      21.974892      25.221427           0.000000
          293              C      37.692915      10.358033       7.324235      -0.139216     103.531403 0.55397541E+03  0.13695630E+05                                18.007897                            7.795535       0.409162       2.063260                    0.999817      31.162964      88.830464       0.602257       0.411370      -1.078503       0.065591       0.093308       0.065979       0.131764      -0.026934      -0.019046      -0.055061       0.015933       0.061935      -0.072694       0.013115       0.059579             33.766973      27.454255      24.792338      17.530830      45.653431      24.692444      28.193233           0.000002
          294              C      38.396968      11.449457       8.095989       0.176509      49.172670 0.39063083E+03  0.89230197E+04                                11.830970                            6.686816      -0.322985       1.917581                    0.998707      25.924332      72.973850       0.624679       0.429243      -1.058324      -0.008648      -0.027150      -0.019198       0.034358       0.025249       0.017853       0.011774      -0.007930      -0.008720      -0.026357      -0.011232       0.037589             19.970987      15.088470      11.353921       8.028440      24.583865       6.142291      20.240626           0.000001
          295              C      30.294900      25.656509      24.229095      -0.111237      36.929968 0.43390099E+03  0.10222548E+05                                 9.758524                            7.029575      -0.132215       1.928104                    0.999450      29.588383      85.877898       0.608750       0.427070      -1.054758       0.000005      -0.013012      -0.005346       0.014067       0.000001      -0.000001      -0.004621      -0.039963       0.145152      -0.044173      -0.004613       0.048787             12.601651      21.783287      -0.000039      -0.000003      10.734907       0.587455       5.286759          -0.000001
          296              C      30.294900      22.885621      23.824419       0.153308      46.280847 0.35015298E+03  0.77978606E+04                                11.256816                            6.323300      -0.323599       1.927091                    0.998595      25.350783      70.910740       0.642284       0.428214      -1.056890      -0.000000      -0.023463      -0.002492       0.023595      -0.000000      -0.000001       0.002117      -0.018291      -0.010450      -0.007404      -0.003789       0.011193             17.812529      13.596029      -0.000099      -0.000013      33.362395       3.835299       6.479164           0.000001
          297              C      30.294900      21.552824      23.624060      -0.092971      90.678196 0.46648375E+03  0.11093358E+05                                16.502084                            7.168767       0.331828       2.054737                    0.999650      29.832389      84.538274       0.623442       0.413127      -1.072902      -0.000001       0.116399       0.020852       0.118252      -0.000000      -0.000002      -0.019770       0.172186       0.066729      -0.100401       0.025430       0.074971             29.593999       9.682945      -0.000177      -0.000021      69.232328       7.271476       9.866724           0.000000
          298              C      30.294900      20.352258      23.451900      -0.139219     103.535649 0.55399571E+03  0.13696290E+05                                18.008460                            7.795748       0.409141       2.063253                    0.999817      31.163396      88.832901       0.602239       0.411377      -1.078495      -0.000001      -0.131178      -0.012426       0.131765      -0.000002      -0.000003      -0.014870       0.129601       0.031367      -0.072688       0.013115       0.059572             33.768034      10.733366      -0.000249      -0.000024      79.857443       6.688769      10.713292           0.000002
          299              C      30.294900      18.854349      23.255004       0.176509      49.173114 0.39063291E+03  0.89230924E+04                                11.831085                            6.686863      -0.322983       1.917582                    0.998707      25.924415      72.974537       0.624672       0.429247      -1.058320      -0.000000       0.032143       0.012136       0.034358      -0.000002      -0.000002      -0.002648      -0.048717      -0.078740      -0.026357      -0.011235       0.037592             19.971159      15.897727      -0.000115      -0.000012      37.424732       1.888399       6.591018           0.000001
          300              C      30.294900      31.395580      16.112823      -0.111237      36.929987 0.43390064E+03  0.10222538E+05                                 9.758526                            7.029572      -0.132215       1.928104                    0.999450      29.588383      85.877897       0.608750       0.427070      -1.054758       0.000005      -0.009377      -0.010485       0.014067      -0.000000       0.000001      -0.020123      -0.083809       0.013613      -0.044173      -0.004613       0.048787             12.601661      21.783323      -0.000016      -0.000036       6.261344       2.169093       9.760316          -0.000001
          301              C      30.294900      30.090419      13.635297       0.153308      46.280837 0.35015293E+03  0.77978595E+04                                11.256814                            6.323300      -0.323599       1.927091                    0.998595      25.350783      70.910740       0.642284       0.428214      -1.056890      -0.000000      -0.010171      -0.021290       0.023595      -0.000001      -0.000000       0.006163      -0.006848       0.023880      -0.007404      -0.003789       0.011193             17.812526      13.596018      -0.000046      -0.000089      11.876823      11.431594      27.964736           0.000001
          302              C      30.294900      29.457253      12.445511      -0.092971      90.678159 0.46648366E+03  0.11093356E+05                                16.502079                            7.168766       0.331828       2.054737                    0.999650      29.832389      84.538274       0.623442       0.413127      -1.072902      -0.000001       0.058459       0.102792       0.118252      -0.000002       0.000000      -0.052918       0.078427      -0.214546      -0.100401       0.025430       0.074971             29.593985       9.682942      -0.000079      -0.000159      21.033302      24.312390      58.065711           0.000000
          303              C      30.294900      28.894750      11.370993      -0.139219     103.535674 0.55399619E+03  0.13696305E+05                                18.008464                            7.795752       0.409141       2.063253                    0.999817      31.163395      88.832899       0.602239       0.411378      -1.078495      -0.000001      -0.055441      -0.119533       0.131765      -0.000004      -0.000001      -0.036859       0.067406      -0.155217      -0.072688       0.013115       0.059572             33.768044      10.733369      -0.000105      -0.000227      22.600139      26.932296      67.970625           0.000002
          304              C      30.294900      28.209811      10.024382       0.176509      49.173094 0.39063292E+03  0.89230925E+04                                11.831083                            6.686863      -0.322983       1.917582                    0.998707      25.924416      72.974540       0.624672       0.429247      -1.058320      -0.000000       0.022156       0.026259       0.034358      -0.000002      -0.000001       0.017969       0.009595       0.096195      -0.026357      -0.011235       0.037592             19.971151      15.897742      -0.000050      -0.000105      11.203911      11.158843      32.811799           0.000001
          305              C      37.366639      13.407898      24.229095      -0.111237      36.929954 0.43390065E+03  0.10222538E+05                                 9.758521                            7.029572      -0.132215       1.928104                    0.999450      29.588383      85.877896       0.608750       0.427070      -1.054758      -0.011266       0.006510      -0.005346       0.014067      -0.017304      -0.004002       0.002310       0.019983       0.145152      -0.044173      -0.004613       0.048787             12.601648      13.496961       4.784072       0.508749      19.021226      -0.293730       5.286757          -0.000001
          306              C      34.966979      14.793342      23.824419       0.153309      46.280719 0.35015175E+03  0.77978264E+04                                11.256796                            6.323289      -0.323584       1.927095                    0.998595      25.350745      70.910601       0.642285       0.428214      -1.056890      -0.020320       0.011734      -0.002494       0.023597      -0.007921       0.001833      -0.001063       0.009139      -0.010451      -0.007403      -0.003789       0.011192             17.812493      28.420652      -8.559128       3.321453      18.537673      -1.917658       6.479153           0.000001
          307              C      33.812744      15.459740      23.624060      -0.092974      90.678451 0.46648506E+03  0.11093398E+05                                16.502109                            7.168776       0.331838       2.054740                    0.999650      29.832445      84.538467       0.623441       0.413127      -1.072902       0.100803      -0.058201       0.020852       0.118252       0.074557      -0.017121       0.009884      -0.086096       0.066733      -0.100401       0.025431       0.074971             29.594042      54.344910     -25.785767       6.297282      24.570481      -3.635762       9.866737           0.000000
          308              C      32.773023      16.060023      23.451900      -0.139218     103.535566 0.55399529E+03  0.13696277E+05                                18.008453                            7.795746       0.409139       2.063253                    0.999817      31.163371      88.832815       0.602239       0.411378      -1.078495      -0.113603       0.065588      -0.012426       0.131764       0.056118      -0.012879       0.007432      -0.064804       0.031368      -0.072688       0.013115       0.059572             33.768023      62.576188     -29.931719       5.792629      28.014592      -3.344403      10.713289           0.000002
          309              C      31.475795      16.808978      23.255004       0.176509      49.173096 0.39063277E+03  0.89230881E+04                                11.831082                            6.686861      -0.322982       1.917582                    0.998707      25.924415      72.974529       0.624672       0.429247      -1.058320       0.027836      -0.016071       0.012136       0.034358      -0.021096      -0.002294       0.001322       0.024356      -0.078740      -0.026356      -0.011235       0.037592             19.971151      32.042865      -9.321502       1.635393      21.279574      -0.944208       6.591016           0.000001
          310              C      42.336820      10.538363      16.112823      -0.111237      36.930010 0.43390117E+03  0.10222553E+05                                 9.758531                            7.029577      -0.132215       1.928104                    0.999450      29.588382      85.877894       0.608750       0.427070      -1.054758      -0.008118       0.004693      -0.010486       0.014067      -0.036291      -0.017426       0.010062       0.041904       0.013613      -0.044173      -0.004613       0.048787             12.601666      10.141829       6.721207       1.878472      17.902854      -1.084581       9.760317          -0.000001
          311              C      41.206517      11.190943      13.635297       0.153309      46.280731 0.35015201E+03  0.77978336E+04                                11.256798                            6.323292      -0.323584       1.927095                    0.998595      25.350746      70.910603       0.642285       0.428214      -1.056890      -0.008809       0.005088      -0.021292       0.023597      -0.002968       0.005337      -0.003084       0.003416       0.023874      -0.007403      -0.003789       0.011192             17.812498      12.306563       0.744409       9.899985      13.166246      -5.715870      27.964684           0.000001
          312              C      40.658179      11.507526      12.445511      -0.092974      90.678477 0.46648537E+03  0.11093407E+05                                16.502112                            7.168779       0.331838       2.054740                    0.999650      29.832446      84.538471       0.623441       0.413127      -1.072902       0.050626      -0.029232       0.102791       0.118252       0.033958      -0.045829       0.026458      -0.039215      -0.214548      -0.100401       0.025431       0.074971             29.594053      18.195683      -4.914904      21.055117      12.520631     -12.156369      58.065845           0.000000
          313              C      40.171037      11.788778      11.370993      -0.139218     103.535574 0.55399538E+03  0.13696280E+05                                18.008454                            7.795747       0.409139       2.063253                    0.999817      31.163372      88.832820       0.602239       0.411378      -1.078495      -0.048014       0.027720      -0.119533       0.131764       0.029186      -0.031922       0.018429      -0.033710      -0.155218      -0.072688       0.013115       0.059572             33.768027      19.633344      -5.138512      23.323925      13.700146     -13.466338      67.970591           0.000002
          314              C      39.577863      12.131247      10.024382       0.176509      49.173086 0.39063258E+03  0.89230829E+04                                11.831080                            6.686860      -0.322982       1.917582                    0.998707      25.924415      72.974532       0.624672       0.429247      -1.058320       0.019188      -0.011078       0.026259       0.034358       0.004153       0.015561      -0.008985      -0.004801       0.096195      -0.026357      -0.011235       0.037592             19.971150      12.377325       2.032464       9.663792      14.724323      -5.579507      32.811803           0.000001
          315              C      23.223161      27.312710       4.564723      -0.111239      36.929458 0.43389343E+03  0.10222327E+05                                 9.758411                            7.029486      -0.132196       1.928109                    0.999450      29.588257      85.877393       0.608757       0.427066      -1.054760       0.011267      -0.002871       0.007915       0.014065       0.009536       0.014988      -0.024156      -0.054859      -0.079384      -0.044180      -0.004607       0.048787             12.601494      13.496858      -2.074306      -4.340797       6.628099       4.087807      17.679526          -0.000001
          316              C      25.622821      27.392992       6.005824       0.153308      46.280837 0.35015309E+03  0.77978664E+04                                11.256821                            6.323306      -0.323595       1.927092                    0.998595      25.350802      70.910888       0.642283       0.428215      -1.056889       0.020320       0.001561       0.011892       0.023595       0.000911       0.008078      -0.000618       0.010390      -0.006713      -0.007403      -0.003789       0.011192             17.812510      28.420671      -0.278514       9.176560       6.613681       2.298146      18.403177           0.000001
          317              C      26.777056      27.426225       6.700896      -0.092971      90.676416 0.46647667E+03  0.11093133E+05                                16.501829                            7.168680       0.331840       2.054741                    0.999650      29.832182      84.537085       0.623451       0.413123      -1.072906      -0.100804       0.000261      -0.061822       0.118252      -0.008712      -0.076004       0.010732      -0.083701       0.073913      -0.100404       0.025430       0.074975             29.593537      54.344115       2.658029      26.409594       9.215115       1.793061      25.221382           0.000000
          318              C      27.816777      27.464005       7.324235      -0.139217     103.531539 0.55397633E+03  0.13695659E+05                                18.007912                            7.795541       0.409165       2.063261                    0.999817      31.162988      88.830547       0.602257       0.411370      -1.078503       0.113603       0.010150       0.065979       0.131765      -0.006568      -0.057207       0.011037      -0.054618       0.061936      -0.072694       0.013115       0.059579             33.767001      62.574483       4.515698      30.149727      10.533262       2.835924      28.193259           0.000002
          319              C      29.114005      27.528021       8.095989       0.176509      49.172654 0.39063088E+03  0.89230213E+04                                11.830968                            6.686817      -0.322986       1.917581                    0.998707      25.924333      72.973860       0.624679       0.429243      -1.058324      -0.027837       0.006086      -0.019198       0.034358       0.009190       0.019123       0.009575       0.047697      -0.008720      -0.026357      -0.011232       0.037589             19.970979      32.042790       1.565328       9.333581       7.629534       3.881686      20.240615           0.000001
          320              C      18.252980      18.704103       4.564723      -0.111241      36.930367 0.43390445E+03  0.10222673E+05                                 9.758662                            7.029642      -0.132218       1.928102                    0.999450      29.588673      85.879566       0.608740       0.427074      -1.054752       0.008117      -0.008325       0.007914       0.014065       0.028514       0.028410      -0.000908       0.010901      -0.079374      -0.044176      -0.004596       0.048773             12.601864      10.141990      -4.011540      -5.710740       9.983529       1.715415      17.680073          -0.000001
          321              C      19.383283      16.585796       6.005824       0.153309      46.281781 0.35015707E+03  0.77979845E+04                                11.257003                            6.323360      -0.323598       1.927091                    0.998595      25.350896      70.911501       0.642277       0.428217      -1.056887       0.008808      -0.018378       0.011891       0.023595      -0.004044       0.004573      -0.006687      -0.006776      -0.006713      -0.007403      -0.003790       0.011193             17.812928      12.306888      -9.582251       2.598202      22.728367      -9.096553      18.403530           0.000001
          322              C      19.931621      15.569583       6.700896      -0.092971      90.681146 0.46649470E+03  0.11093683E+05                                16.502429                            7.168861       0.331834       2.054740                    0.999650      29.832407      84.538559       0.623436       0.413128      -1.072901      -0.050628       0.087169      -0.061822       0.118252       0.031885      -0.047298       0.060454       0.056934       0.073916      -0.100401       0.025424       0.074977             29.594805      18.196183     -18.213255      11.652503      45.365794     -23.769013      25.222438           0.000000
          323              C      20.418763      14.650268       7.324235      -0.139219     103.538279 0.55400579E+03  0.13696595E+05                                18.008727                            7.795817       0.409150       2.063256                    0.999817      31.163355      88.832818       0.602237       0.411377      -1.078496       0.048013      -0.103457       0.065980       0.131765       0.020363      -0.038164       0.044020       0.038674       0.061936      -0.072687       0.013108       0.059579             33.768744      19.633821     -20.277773      12.619566      53.477715     -27.529899      28.194697           0.000002
          324              C      21.011937      13.494828       8.095989       0.176510      49.174213 0.39063889E+03  0.89232617E+04                                11.831264                            6.686919      -0.322982       1.917582                    0.998707      25.924449      72.974728       0.624669       0.429248      -1.058320      -0.019188       0.021064      -0.019198       0.034358      -0.016058       0.001268      -0.021350      -0.039773      -0.008723      -0.026360      -0.011233       0.037593             19.971583      12.377622      -9.788882       1.304993      27.295736     -10.024085      20.241391           0.000001
          325              C      18.252980      16.277434      20.170959      -0.111237      36.930005 0.43390124E+03  0.10222555E+05                                 9.758530                            7.029577      -0.132215       1.928104                    0.999450      29.588383      85.877898       0.608750       0.427070      -1.054758       0.008118       0.008321      -0.007920       0.014067      -0.028527      -0.028406      -0.000897       0.010905      -0.079383      -0.044173      -0.004613       0.048787             12.601664      10.141825       4.011441       5.710652       9.983341       1.715384      17.679824          -0.000001
          326              C      19.383283      18.395741      18.729858       0.153308      46.280849 0.35015278E+03  0.77978552E+04                                11.256816                            6.323298      -0.323599       1.927091                    0.998595      25.350783      70.910740       0.642285       0.428214      -1.056890       0.008808       0.018378      -0.011891       0.023595       0.004043      -0.004575      -0.006687      -0.006775      -0.006713      -0.007404      -0.003789       0.011193             17.812532      12.306592       9.581962      -2.598168      22.727817      -9.096391      18.403186           0.000001
          327              C      19.931621      19.411954      18.034786      -0.092971      90.678208 0.46648359E+03  0.11093354E+05                                16.502084                            7.168766       0.331828       2.054737                    0.999650      29.832390      84.538278       0.623442       0.413127      -1.072902      -0.050627      -0.087170       0.061822       0.118252      -0.031888       0.047293       0.060455       0.056936       0.073913      -0.100401       0.025430       0.074971             29.594001      18.195655      18.212624     -11.652167      45.364432     -23.768387      25.221915           0.000000
          328              C      20.418763      20.331269      17.411447      -0.139219     103.535756 0.55399619E+03  0.13696305E+05                                18.008472                            7.795752       0.409141       2.063253                    0.999817      31.163396      88.832901       0.602239       0.411377      -1.078495       0.048014       0.103457      -0.065979       0.131765      -0.020367       0.038157       0.044021       0.038675       0.061935      -0.072688       0.013115       0.059573             33.768068      19.633366      20.277197     -12.619294      53.476486     -27.529410      28.194351           0.000002
          329              C      21.011937      21.486709      16.639693       0.176509      49.173094 0.39063266E+03  0.89230853E+04                                11.831082                            6.686861      -0.322982       1.917582                    0.998707      25.924416      72.974541       0.624672       0.429247      -1.058320      -0.019188      -0.021065       0.019198       0.034358       0.016055      -0.001271      -0.021350      -0.039773      -0.008721      -0.026356      -0.011235       0.037592             19.971155      12.377321       9.788596      -1.305047      27.295153     -10.023979      20.240990           0.000001
          330              C      23.223161       7.668827      20.170959      -0.111237      36.929971 0.43390094E+03  0.10222546E+05                                 9.758524                            7.029575      -0.132215       1.928104                    0.999450      29.588383      85.877896       0.608750       0.427070      -1.054758       0.011266       0.002870      -0.007920       0.014067      -0.009541      -0.014980      -0.024152      -0.054862      -0.079383      -0.044173      -0.004613       0.048787             12.601654      13.496960       2.074342       4.340885       6.628191       4.087875      17.679809          -0.000001
          331              C      25.622821       7.588545      18.729858       0.153308      46.280842 0.35015260E+03  0.77978505E+04                                11.256814                            6.323297      -0.323599       1.927091                    0.998595      25.350783      70.910740       0.642285       0.428214      -1.056890       0.020320      -0.001561      -0.011891       0.023595      -0.000912      -0.008079      -0.000619       0.010391      -0.006713      -0.007404      -0.003789       0.011193             17.812528      28.420717       0.278452      -9.176795       6.613675       2.298120      18.403192           0.000001
          332              C      26.777056       7.555312      18.034786      -0.092971      90.678185 0.46648344E+03  0.11093350E+05                                16.502080                            7.168764       0.331828       2.054737                    0.999650      29.832390      84.538275       0.623442       0.413127      -1.072902      -0.100805      -0.000259       0.061822       0.118252       0.008710       0.076002       0.010730      -0.083699       0.073913      -0.100401       0.025430       0.074971             29.593991      54.344814      -2.658118     -26.410101       9.215252       1.793124      25.221907           0.000000
          333              C      27.816777       7.517532      17.411447      -0.139219     103.535729 0.55399622E+03  0.13696306E+05                                18.008469                            7.795752       0.409141       2.063253                    0.999817      31.163395      88.832896       0.602239       0.411377      -1.078495       0.113603      -0.010147      -0.065979       0.131765       0.006563       0.057202       0.011035      -0.054615       0.061935      -0.072688       0.013115       0.059573             33.768060      62.576257      -4.515899     -30.150808      10.533576       2.836074      28.194347           0.000002
          334              C      29.114005       7.453516      16.639693       0.176509      49.173084 0.39063272E+03  0.89230872E+04                                11.831081                            6.686862      -0.322983       1.917582                    0.998707      25.924416      72.974543       0.624672       0.429247      -1.058320      -0.027837      -0.006085       0.019198       0.034358      -0.009195      -0.019125       0.009574       0.047696      -0.008721      -0.026356      -0.011235       0.037592             19.971150      32.042857      -1.565304      -9.333528       7.629606       3.881785      20.240987           0.000001
          335              C      42.336820      24.443174       8.622859      -0.111241      36.930373 0.43390438E+03  0.10222671E+05                                 9.758662                            7.029641      -0.132218       1.928102                    0.999450      29.588673      85.879564       0.608741       0.427074      -1.054752      -0.008118      -0.004687       0.010487       0.014065       0.036290       0.017413       0.010054       0.041904       0.013635      -0.044177      -0.004596       0.048773             12.601866      10.141993      -6.721322      -1.878536      17.903114      -1.084576       9.760492          -0.000001
          336              C      41.206517      23.790594      11.100385       0.153310      46.281661 0.35015628E+03  0.77979624E+04                                11.256986                            6.323353      -0.323583       1.927096                    0.998595      25.350858      70.911363       0.642277       0.428217      -1.056887      -0.008809      -0.005088       0.021292       0.023597       0.002966      -0.005338      -0.003083       0.003416       0.023876      -0.007402      -0.003791       0.011193             17.812894      12.306859      -0.744473      -9.900269      13.166511      -5.715930      27.965313           0.000001
          337              C      40.658179      23.474011      12.290171      -0.092974      90.681414 0.46649650E+03  0.11093737E+05                                16.502457                            7.168874       0.331845       2.054742                    0.999650      29.832464      84.538752       0.623436       0.413128      -1.072901       0.050627       0.029231      -0.102790       0.118252      -0.033964       0.045828       0.026457      -0.039217      -0.214545      -0.100401       0.025425       0.074976             29.594856      18.196210       4.915010     -21.055822      12.520852     -12.156591      58.067506           0.000000
          338              C      40.171037      23.192759      13.364689      -0.139218     103.538085 0.55400492E+03  0.13696568E+05                                18.008707                            7.795812       0.409147       2.063255                    0.999817      31.163330      88.832731       0.602237       0.411377      -1.078496      -0.048013      -0.027720       0.119533       0.131764      -0.029193       0.031919       0.018428      -0.033710      -0.155216      -0.072687       0.013108       0.059579             33.768701      19.633796       5.138576     -23.324556      13.700282     -13.466440      67.972023           0.000002
          339              C      39.577863      22.850290      14.711300       0.176510      49.174204 0.39063883E+03  0.89232595E+04                                11.831261                            6.686918      -0.322982       1.917582                    0.998707      25.924449      72.974718       0.624669       0.429248      -1.058320       0.019188       0.011078      -0.026259       0.034358      -0.004157      -0.015563      -0.008985      -0.004800       0.096196      -0.026360      -0.011233       0.037593             19.971577      12.377625      -2.032610      -9.664043      14.724678      -5.579531      32.812429           0.000001
          340              C      37.366639      21.573639       0.506587      -0.111239      36.929439 0.43389311E+03  0.10222317E+05                                 9.758407                            7.029483      -0.132196       1.928109                    0.999450      29.588256      85.877389       0.608757       0.427066      -1.054760      -0.011267      -0.006505       0.005345       0.014065       0.017310       0.003994       0.002306       0.019987       0.145156      -0.044180      -0.004607       0.048787             12.601488      13.496858      -4.783976      -0.508744      19.020921      -0.293724       5.286686          -0.000001
          341              C      34.966979      20.188195       0.911263       0.153310      46.280713 0.35015224E+03  0.77978424E+04                                11.256802                            6.323299      -0.323580       1.927097                    0.998595      25.350764      70.910747       0.642284       0.428215      -1.056889      -0.020320      -0.011734       0.002494       0.023597       0.007920      -0.001834      -0.001062       0.009139      -0.010451      -0.007402      -0.003790       0.011191             17.812473      28.420603       8.558885      -3.321434      18.537675      -1.917632       6.479140           0.000001
          342              C      33.812744      19.521797       1.111622      -0.092973      90.676674 0.46647827E+03  0.11093180E+05                                16.501855                            7.168691       0.331851       2.054744                    0.999650      29.832237      84.537273       0.623450       0.413123      -1.072906       0.100803       0.058200      -0.020854       0.118252      -0.074561       0.017120       0.009886      -0.086099       0.066732      -0.100405       0.025431       0.074974             29.593585      54.344204      25.785256      -6.297196      24.569957      -3.635688       9.866595           0.000000
          343              C      32.773023      18.921514       1.283782      -0.139216     103.531362 0.55397534E+03  0.13695628E+05                                18.007893                            7.795534       0.409162       2.063260                    0.999817      31.162963      88.830459       0.602257       0.411370      -1.078503      -0.113603      -0.065589       0.012424       0.131764      -0.056125       0.012876       0.007434      -0.064808       0.031369      -0.072694       0.013115       0.059579             33.766960      62.574406      29.930629      -5.792457      28.013493      -3.344277      10.712982           0.000002
          344              C      31.475795      18.172559       1.480678       0.176509      49.172665 0.39063090E+03  0.89230218E+04                                11.830969                            6.686817      -0.322984       1.917581                    0.998707      25.924331      72.973846       0.624679       0.429243      -1.058324       0.027836       0.016071      -0.012137       0.034358       0.021093       0.002290       0.001322       0.024356      -0.078743      -0.026357      -0.011232       0.037589             19.970982      32.042799       9.321561      -1.635388      21.279173      -0.944192       6.590973           0.000001
          345              C      42.336820      16.277434      20.170959      -0.111241      36.930366 0.43390443E+03  0.10222672E+05                                 9.758661                            7.029642      -0.132218       1.928102                    0.999450      29.588673      85.879565       0.608740       0.427074      -1.054752      -0.008117       0.008325      -0.007914       0.014065       0.028514       0.028410      -0.000908       0.010901      -0.079374      -0.044176      -0.004596       0.048773             12.601863      10.141989      -4.011540      -5.710739       9.983529       1.715414      17.680071          -0.000001
          346              C      41.206517      18.395741      18.729858       0.153309      46.281779 0.35015704E+03  0.77979839E+04                                11.257004                            6.323360      -0.323598       1.927091                    0.998595      25.350895      70.911500       0.642277       0.428217      -1.056887      -0.008808       0.018378      -0.011891       0.023595      -0.004044       0.004573      -0.006687      -0.006776      -0.006713      -0.007403      -0.003790       0.011193             17.812929      12.306888      -9.582251       2.598202      22.728367      -9.096553      18.403531           0.000001
          347              C      40.658179      19.411954      18.034786      -0.092971      90.681146 0.46649470E+03  0.11093683E+05                                16.502429                            7.168861       0.331834       2.054740                    0.999650      29.832407      84.538559       0.623436       0.413128      -1.072901       0.050628      -0.087169       0.061822       0.118252       0.031885      -0.047298       0.060454       0.056934       0.073916      -0.100401       0.025424       0.074976             29.594805      18.196183     -18.213255      11.652503      45.365794     -23.769013      25.222438           0.000000
          348              C      40.171037      20.331269      17.411447      -0.139219     103.538277 0.55400576E+03  0.13696594E+05                                18.008727                            7.795817       0.409150       2.063256                    0.999817      31.163354      88.832816       0.602237       0.411377      -1.078496      -0.048013       0.103457      -0.065980       0.131765       0.020363      -0.038164       0.044020       0.038674       0.061935      -0.072687       0.013108       0.059579             33.768745      19.633821     -20.277773      12.619566      53.477716     -27.529900      28.194698           0.000002
          349              C      39.577863      21.486709      16.639693       0.176510      49.174213 0.39063889E+03  0.89232617E+04                                11.831264                            6.686919      -0.322982       1.917582                    0.998707      25.924449      72.974728       0.624669       0.429248      -1.058320       0.019188      -0.021064       0.019198       0.034358      -0.016058       0.001268      -0.021350      -0.039773      -0.008723      -0.026360      -0.011233       0.037593             19.971583      12.377622      -9.788882       1.304993      27.295737     -10.024085      20.241391           0.000001
          350              C      37.366639       7.668827      20.170959      -0.111239      36.929458 0.43389343E+03  0.10222327E+05                                 9.758411                            7.029486      -0.132196       1.928109                    0.999450      29.588257      85.877393       0.608757       0.427066      -1.054760      -0.011267       0.002871      -0.007915       0.014065       0.009536       0.014988      -0.024156      -0.054859      -0.079384      -0.044180      -0.004607       0.048787             12.601494      13.496857      -2.074306      -4.340797       6.628098       4.087807      17.679526          -0.000001
          351              C      34.966979       7.588545      18.729858       0.153308      46.280837 0.35015309E+03  0.77978664E+04                                11.256821                            6.323306      -0.323595       1.927092                    0.998595      25.350802      70.910888       0.642283       0.428215      -1.056889      -0.020320      -0.001561      -0.011892       0.023595       0.000911       0.008078      -0.000618       0.010390      -0.006713      -0.007403      -0.003789       0.011192             17.812510      28.420670      -0.278514       9.176560       6.613681       2.298146      18.403177           0.000001
          352              C      33.812744       7.555312      18.034786      -0.092971      90.676411 0.46647665E+03  0.11093132E+05                                16.501828                            7.168680       0.331840       2.054741                    0.999650      29.832181      84.537082       0.623451       0.413123      -1.072906       0.100804      -0.000261       0.061822       0.118252      -0.008712      -0.076004       0.010732      -0.083701       0.073913      -0.100404       0.025430       0.074975             29.593536      54.344113       2.658029      26.409593       9.215115       1.793061      25.221381           0.000000
          353              C      32.773023       7.517532      17.411447      -0.139217     103.531526 0.55397628E+03  0.13695657E+05                                18.007910                            7.795540       0.409165       2.063261                    0.999817      31.162987      88.830541       0.602257       0.411370      -1.078503      -0.113603      -0.010150      -0.065979       0.131765      -0.006568      -0.057207       0.011037      -0.054618       0.061936      -0.072694       0.013115       0.059579             33.766998      62.574476       4.515698      30.149724      10.533261       2.835924      28.193256           0.000002
          354              C      31.475795       7.453516      16.639693       0.176509      49.172651 0.39063086E+03  0.89230207E+04                                11.830968                            6.686817      -0.322986       1.917581                    0.998707      25.924332      72.973857       0.624679       0.429243      -1.058324       0.027837      -0.006086       0.019198       0.034358       0.009190       0.019123       0.009575       0.047697      -0.008720      -0.026357      -0.011232       0.037589             19.970979      32.042788       1.565328       9.333581       7.629534       3.881685      20.240614           0.000001
          355              C      23.223161      21.573639       0.506587      -0.111237      36.929953 0.43390064E+03  0.10222538E+05                                 9.758521                            7.029572      -0.132215       1.928104                    0.999450      29.588382      85.877893       0.608750       0.427070      -1.054758       0.011266      -0.006510       0.005346       0.014067      -0.017304      -0.004002       0.002310       0.019983       0.145152      -0.044173      -0.004613       0.048787             12.601648      13.496961       4.784073       0.508749      19.021227      -0.293730       5.286757          -0.000001
          356              C      25.622821      20.188195       0.911263       0.153309      46.280719 0.35015175E+03  0.77978264E+04                                11.256796                            6.323289      -0.323584       1.927095                    0.998595      25.350745      70.910600       0.642285       0.428214      -1.056890       0.020320      -0.011734       0.002494       0.023597      -0.007921       0.001833      -0.001063       0.009139      -0.010450      -0.007403      -0.003789       0.011192             17.812492      28.420652      -8.559128       3.321453      18.537673      -1.917658       6.479153           0.000001
          357              C      26.777056      19.521797       1.111622      -0.092974      90.678452 0.46648507E+03  0.11093398E+05                                16.502108                            7.168776       0.331838       2.054740                    0.999650      29.832446      84.538468       0.623442       0.413127      -1.072902      -0.100803       0.058201      -0.020853       0.118252       0.074557      -0.017121       0.009884      -0.086096       0.066733      -0.100401       0.025431       0.074971             29.594042      54.344908     -25.785766       6.297282      24.570481      -3.635762       9.866737           0.000000
          358              C      27.816777      18.921514       1.283782      -0.139218     103.535570 0.55399531E+03  0.13696278E+05                                18.008453                            7.795746       0.409139       2.063253                    0.999817      31.163372      88.832817       0.602239       0.411378      -1.078495       0.113603      -0.065588       0.012426       0.131764       0.056118      -0.012879       0.007432      -0.064804       0.031368      -0.072688       0.013115       0.059572             33.768023      62.576188     -29.931719       5.792629      28.014592      -3.344403      10.713289           0.000002
          359              C      29.114005      18.172559       1.480678       0.176509      49.173099 0.39063279E+03  0.89230887E+04                                11.831082                            6.686862      -0.322982       1.917582                    0.998707      25.924416      72.974532       0.624672       0.429247      -1.058320      -0.027836       0.016071      -0.012136       0.034358      -0.021096      -0.002294       0.001322       0.024356      -0.078740      -0.026356      -0.011235       0.037592             19.971152      32.042866      -9.321502       1.635393      21.279574      -0.944208       6.591016           0.000001
          360              C      18.252980      24.443174       8.622859      -0.111237      36.930010 0.43390117E+03  0.10222553E+05                                 9.758531                            7.029577      -0.132215       1.928104                    0.999450      29.588382      85.877894       0.608750       0.427070      -1.054758       0.008118      -0.004693       0.010486       0.014067      -0.036291      -0.017426       0.010062       0.041904       0.013613      -0.044173      -0.004613       0.048787             12.601666      10.141829       6.721207       1.878472      17.902854      -1.084581       9.760317          -0.000001
          361              C      19.383283      23.790594      11.100385       0.153309      46.280729 0.35015200E+03  0.77978331E+04                                11.256798                            6.323292      -0.323584       1.927095                    0.998595      25.350745      70.910601       0.642285       0.428214      -1.056890       0.008809      -0.005088       0.021292       0.023597      -0.002968       0.005337      -0.003084       0.003416       0.023874      -0.007403      -0.003789       0.011192             17.812498      12.306563       0.744409       9.899985      13.166246      -5.715870      27.964684           0.000001
          362              C      19.931621      23.474011      12.290171      -0.092974      90.678471 0.46648536E+03  0.11093406E+05                                16.502111                            7.168778       0.331838       2.054740                    0.999650      29.832446      84.538468       0.623441       0.413127      -1.072902      -0.050626       0.029232      -0.102791       0.118252       0.033958      -0.045829       0.026458      -0.039215      -0.214548      -0.100401       0.025431       0.074971             29.594051      18.195682      -4.914903      21.055115      12.520630     -12.156368      58.065841           0.000000
          363              C      20.418763      23.192759      13.364689      -0.139218     103.535567 0.55399536E+03  0.13696279E+05                                18.008453                            7.795746       0.409139       2.063253                    0.999817      31.163372      88.832817       0.602239       0.411378      -1.078495       0.048014      -0.027720       0.119533       0.131764       0.029186      -0.031922       0.018429      -0.033710      -0.155218      -0.072688       0.013115       0.059572             33.768025      19.633342      -5.138512      23.323923      13.700145     -13.466338      67.970587           0.000002
          364              C      21.011937      22.850290      14.711300       0.176509      49.173084 0.39063257E+03  0.89230827E+04                                11.831080                            6.686860      -0.322982       1.917582                    0.998707      25.924415      72.974532       0.624672       0.429247      -1.058320      -0.019188       0.011078      -0.026259       0.034358       0.004153       0.015561      -0.008985      -0.004801       0.096195      -0.026357      -0.011235       0.037592             19.971150      12.377325       2.032464       9.663792      14.724322      -5.579506      32.811803           0.000001
          365              C      30.294900       9.325028       0.506587      -0.111237      36.929968 0.43390100E+03  0.10222548E+05                                 9.758524                            7.029575      -0.132215       1.928104                    0.999450      29.588383      85.877899       0.608750       0.427070      -1.054758      -0.000005       0.013012       0.005346       0.014067       0.000001      -0.000001      -0.004621      -0.039963       0.145152      -0.044173      -0.004613       0.048787             12.601651      21.783288      -0.000039      -0.000003      10.734907       0.587455       5.286759          -0.000001
          366              C      30.294900      12.095916       0.911263       0.153308      46.280847 0.35015298E+03  0.77978606E+04                                11.256816                            6.323300      -0.323599       1.927091                    0.998595      25.350783      70.910740       0.642284       0.428214      -1.056890       0.000000       0.023463       0.002492       0.023595      -0.000000      -0.000001       0.002117      -0.018291      -0.010450      -0.007404      -0.003789       0.011193             17.812529      13.596029      -0.000099      -0.000013      33.362395       3.835299       6.479164           0.000001
          367              C      30.294900      13.428713       1.111622      -0.092971      90.678197 0.46648375E+03  0.11093358E+05                                16.502084                            7.168767       0.331828       2.054737                    0.999650      29.832389      84.538274       0.623442       0.413127      -1.072902       0.000001      -0.116399      -0.020852       0.118252      -0.000000      -0.000002      -0.019770       0.172186       0.066729      -0.100401       0.025430       0.074971             29.593999       9.682945      -0.000177      -0.000021      69.232328       7.271476       9.866724           0.000000
          368              C      30.294900      14.629279       1.283782      -0.139219     103.535649 0.55399571E+03  0.13696290E+05                                18.008460                            7.795748       0.409141       2.063253                    0.999817      31.163396      88.832901       0.602239       0.411377      -1.078495       0.000001       0.131178       0.012426       0.131765      -0.000002      -0.000003      -0.014870       0.129601       0.031367      -0.072688       0.013115       0.059572             33.768033      10.733366      -0.000249      -0.000024      79.857443       6.688769      10.713292           0.000002
          369              C      30.294900      16.127188       1.480678       0.176509      49.173115 0.39063291E+03  0.89230925E+04                                11.831086                            6.686864      -0.322983       1.917582                    0.998707      25.924415      72.974539       0.624672       0.429247      -1.058320       0.000000      -0.032143      -0.012136       0.034358      -0.000002      -0.000002      -0.002648      -0.048717      -0.078740      -0.026357      -0.011235       0.037592             19.971160      15.897728      -0.000115      -0.000012      37.424733       1.888399       6.591018           0.000001
          370              C      30.294900       3.585957       8.622859      -0.111237      36.929987 0.43390064E+03  0.10222538E+05                                 9.758526                            7.029572      -0.132215       1.928104                    0.999450      29.588383      85.877897       0.608750       0.427070      -1.054758      -0.000005       0.009377       0.010485       0.014067      -0.000000       0.000001      -0.020123      -0.083809       0.013613      -0.044173      -0.004613       0.048787             12.601661      21.783322      -0.000016      -0.000036       6.261344       2.169093       9.760316          -0.000001
          371              C      30.294900       4.891118      11.100385       0.153308      46.280837 0.35015293E+03  0.77978595E+04                                11.256815                            6.323300      -0.323599       1.927091                    0.998595      25.350783      70.910741       0.642284       0.428214      -1.056890       0.000000       0.010171       0.021290       0.023595      -0.000001      -0.000000       0.006163      -0.006848       0.023880      -0.007404      -0.003789       0.011193             17.812526      13.596018      -0.000046      -0.000089      11.876824      11.431594      27.964736           0.000001
          372              C      30.294900       5.524284      12.290171      -0.092971      90.678165 0.46648369E+03  0.11093357E+05                                16.502079                            7.168767       0.331828       2.054737                    0.999650      29.832390      84.538278       0.623442       0.413127      -1.072902       0.000001      -0.058459      -0.102792       0.118252      -0.000002       0.000000      -0.052918       0.078427      -0.214546      -0.100401       0.025430       0.074971             29.593986       9.682943      -0.000079      -0.000160      21.033303      24.312390      58.065713           0.000000
          373              C      30.294900       6.086787      13.364689      -0.139219     103.535678 0.55399622E+03  0.13696306E+05                                18.008464                            7.795752       0.409141       2.063253                    0.999817      31.163396      88.832902       0.602239       0.411377      -1.078495       0.000001       0.055441       0.119533       0.131765      -0.000004      -0.000001      -0.036859       0.067406      -0.155217      -0.072688       0.013115       0.059572             33.768045      10.733369      -0.000105      -0.000227      22.600139      26.932296      67.970626           0.000002
          374              C      30.294900       6.771726      14.711300       0.176509      49.173093 0.39063291E+03  0.89230923E+04                                11.831082                            6.686863      -0.322983       1.917582                    0.998707      25.924416      72.974538       0.624672       0.429247      -1.058320       0.000000      -0.022156      -0.026259       0.034358      -0.000002      -0.000001       0.017969       0.009595       0.096195      -0.026357      -0.011235       0.037592             19.971150      15.897741      -0.000050      -0.000105      11.203911      11.158842      32.811797           0.000001
          375              C      25.324719      28.526044      20.170959      -0.111239      36.929491 0.43389368E+03  0.10222334E+05                                 9.758416                            7.029487      -0.132196       1.928109                    0.999450      29.588256      85.877388       0.608757       0.427066      -1.054760      -0.003147      -0.011193      -0.007915       0.014065      -0.018987      -0.013426       0.025058       0.043946      -0.079384      -0.044180      -0.004606       0.048787             12.601503       6.548889       1.937109       1.369745      13.576081      -5.803152      17.679539          -0.000001
          376              C      24.055362      26.488020      18.729858       0.153310      46.280717 0.35015231E+03  0.77978444E+04                                11.256803                            6.323300      -0.323580       1.927097                    0.998595      25.350764      70.910750       0.642283       0.428215      -1.056889      -0.011511      -0.016820      -0.011891       0.023597       0.004953       0.003504       0.007303      -0.003625      -0.006720      -0.007402      -0.003790       0.011191             17.812476      11.824209       9.303430       6.578512      23.210090       6.798033      18.403131           0.000001
          377              C      23.449464      25.505039      18.034786      -0.092973      90.676714 0.46647849E+03  0.11093187E+05                                16.501861                            7.168693       0.331851       2.054743                    0.999650      29.832238      84.537279       0.623450       0.413123      -1.072906       0.050175       0.087430       0.061821       0.118252      -0.040599      -0.028711      -0.071187       0.026761       0.073911      -0.100405       0.025431       0.074974             29.593600      22.799337      20.870495      14.757665      40.760036      21.974894      25.221429           0.000000
          378              C      22.896885      24.623504      17.411447      -0.139216     103.531401 0.55397540E+03  0.13695630E+05                                18.007897                            7.795534       0.409162       2.063260                    0.999817      31.162964      88.830463       0.602257       0.411370      -1.078503      -0.065591      -0.093308      -0.065979       0.131764      -0.026934      -0.019046      -0.055061       0.015933       0.061935      -0.072694       0.013115       0.059579             33.766972      27.454254      24.792338      17.530829      45.653431      24.692444      28.193232           0.000002
          379              C      22.192832      23.532080      16.639693       0.176509      49.172670 0.39063082E+03  0.89230196E+04                                11.830970                            6.686816      -0.322985       1.917581                    0.998707      25.924332      72.973849       0.624679       0.429243      -1.058324       0.008648       0.027150       0.019198       0.034358       0.025249       0.017853       0.011774      -0.007930      -0.008720      -0.026357      -0.011232       0.037589             19.970987      15.088470      11.353921       8.028440      24.583865       6.142291      20.240625           0.000001
          380              C      35.265081      28.526044      20.170959      -0.111241      36.930367 0.43390440E+03  0.10222672E+05                                 9.758661                            7.029642      -0.132218       1.928102                    0.999450      29.588672      85.879561       0.608740       0.427074      -1.054752       0.003151      -0.011192      -0.007914       0.014065       0.018977       0.013419       0.025058       0.043937      -0.079374      -0.044177      -0.004596       0.048773             12.601863       6.549049      -1.937155      -1.369777      13.576470      -5.803354      17.680071          -0.000001
          381              C      36.534438      26.488020      18.729858       0.153310      46.281654 0.35015611E+03  0.77979576E+04                                11.256984                            6.323352      -0.323583       1.927096                    0.998595      25.350858      70.911364       0.642277       0.428217      -1.056887       0.011511      -0.016820      -0.011891       0.023597      -0.004955      -0.003505       0.007303      -0.003624      -0.006721      -0.007402      -0.003791       0.011193             17.812893      11.824508      -9.303740      -6.578731      23.210680       6.798359      18.403490           0.000001
          382              C      37.140336      25.505039      18.034786      -0.092974      90.681424 0.46649637E+03  0.11093733E+05                                16.502458                            7.168873       0.331845       2.054742                    0.999650      29.832463      84.538750       0.623436       0.413128      -1.072901      -0.050176       0.087430       0.061821       0.118252       0.040595       0.028708      -0.071188       0.026759       0.073914      -0.100401       0.025425       0.074976             29.594860      22.800300     -20.871460     -14.758348      40.761801      21.975907      25.222478           0.000000
          383              C      37.692915      24.623504      17.411447      -0.139218     103.538122 0.55400491E+03  0.13696568E+05                                18.008711                            7.795812       0.409147       2.063255                    0.999817      31.163330      88.832732       0.602237       0.411377      -1.078496       0.065590      -0.093309      -0.065979       0.131764       0.026928       0.019041      -0.055061       0.015932       0.061935      -0.072687       0.013108       0.059579             33.768711      27.455647     -24.793696     -17.531790      45.655817      24.693788      28.194668           0.000002
          384              C      38.396968      23.532080      16.639693       0.176510      49.174221 0.39063892E+03  0.89232621E+04                                11.831265                            6.686919      -0.322982       1.917582                    0.998707      25.924449      72.974721       0.624669       0.429248      -1.058320      -0.008648       0.027150       0.019198       0.034358      -0.025251      -0.017855       0.011773      -0.007927      -0.008722      -0.026360      -0.011232       0.037593             19.971586      15.088785     -11.354172      -8.028618      24.584574       6.142201      20.241398           0.000001
          385              C      30.294900      27.247119       7.438020      -0.199283      41.508660 0.44384565E+03  0.10525874E+05                                10.582311                            7.070693       0.082732       1.997440                    0.999219      30.237665      88.315140       0.611444       0.422399      -1.056694      -0.000000      -0.003026      -0.005365       0.006160      -0.000005      -0.000000       0.000364      -0.058904       0.039834      -0.036091       0.013264       0.022827             15.518900      28.179918       0.000029       0.000066       6.827464       2.512978      11.549317           0.000003
          386              C      39.952914      13.310475       9.411927      -0.199284      41.509007 0.44384567E+03  0.10525917E+05                                10.582451                            7.070732       0.082708       1.997432                    0.999219      30.237938      88.317282       0.611435       0.422404      -1.056687       0.002630       0.004547       0.003215       0.006159      -0.003580      -0.002531       0.026429       0.014800      -0.052176      -0.036080       0.013244       0.022836             15.519145       7.606244       2.501513       1.768834      16.574064      -8.206790      22.377128           0.000003
          387              C      20.636886      13.310475       9.411927      -0.199284      41.508530 0.44383793E+03  0.10525678E+05                                10.582291                            7.070597       0.082730       1.997439                    0.999219      30.237895      88.316673       0.611451       0.422395      -1.056693      -0.002631       0.004547       0.003215       0.006159       0.003566       0.002521       0.026427       0.014808      -0.052182      -0.036081       0.013262       0.022819             15.518931       7.606166      -2.501532      -1.768847      16.573856      -8.206578      22.376770           0.000003
          388              C      30.294900      16.095005      23.209490      -0.199283      41.508637 0.44384531E+03  0.10525864E+05                                10.582306                            7.070690       0.082733       1.997440                    0.999219      30.237666      88.315138       0.611444       0.422399      -1.056694      -0.000000      -0.006067      -0.001065       0.006160      -0.000002      -0.000005       0.003280      -0.050657       0.064575      -0.036091       0.013264       0.022827             15.518893      28.179908       0.000072       0.000005      12.604165       0.470604       5.772607           0.000003
          389              C      21.845652      11.216830       9.411927      -0.199284      41.508532 0.44383771E+03  0.10525672E+05                                10.582291                            7.070595       0.082729       1.997439                    0.999219      30.237897      88.316679       0.611451       0.422395      -1.056693       0.002622      -0.004552       0.003215       0.006159       0.008195       0.024147      -0.011030      -0.001228      -0.052181      -0.036081       0.013262       0.022819             15.518933      12.165543      -5.133888      -7.991534      12.014477       2.571425      22.376781           0.000003
          390              C      38.744148      12.612593       7.438020      -0.199283      41.508672 0.44384582E+03  0.10525878E+05                                10.582312                            7.070694       0.082733       1.997440                    0.999219      30.237666      88.315141       0.611444       0.422399      -1.056694      -0.002621       0.001513      -0.005365       0.006160      -0.025509       0.000315      -0.000182       0.029443       0.039834      -0.036091       0.013264       0.022827             15.518906      12.165605       9.245904       2.176335      22.841794      -1.256432      11.549318           0.000003
          391              C      29.086133      18.188650      23.209490      -0.199283      41.508648 0.44384584E+03  0.10525879E+05                                10.582309                            7.070694       0.082733       1.997440                    0.999219      30.237665      88.315139       0.611444       0.422399      -1.056694      -0.005254       0.003033      -0.001065       0.006160      -0.021936       0.002838      -0.001644       0.025325       0.064575      -0.036091       0.013264       0.022827             15.518894      16.498156       6.744524       0.407558      24.285917      -0.235298       5.772609           0.000003
          392              C      31.503667      27.945001       9.411927      -0.199284      41.508999 0.44384567E+03  0.10525917E+05                                10.582450                            7.070732       0.082707       1.997432                    0.999219      30.237939      88.317289       0.611435       0.422404      -1.056687       0.005253       0.000004       0.003215       0.006159       0.004619       0.021622      -0.015407      -0.013600      -0.052176      -0.036080       0.013244       0.022836             15.519141      16.498474      -2.632419      -6.222864       7.681823       5.635248      22.377124           0.000003
          393              C      31.503667      18.188650      23.209490      -0.199284      41.509021 0.44384604E+03  0.10525927E+05                                10.582454                            7.070735       0.082707       1.997432                    0.999219      30.237938      88.317283       0.611435       0.422404      -1.056687       0.005253       0.003033      -0.001068       0.006159       0.021925      -0.002853      -0.001647       0.025317       0.064577      -0.036080       0.013244       0.022836             15.519148      16.498470      -6.744451      -0.407580      24.286313      -0.235317       5.772661           0.000003
          394              C      38.744148      11.216830       9.411927      -0.199283      41.508635 0.44384525E+03  0.10525862E+05                                10.582306                            7.070689       0.082733       1.997440                    0.999219      30.237667      88.315144       0.611444       0.422399      -1.056694      -0.002621      -0.004554       0.003215       0.006160      -0.008206      -0.024155      -0.011027      -0.001232      -0.052193      -0.036091       0.013264       0.022827             15.518894      12.165599       5.133834       7.991669      12.014313       2.571655      22.376769           0.000003
          395              C      29.086133      27.945001       9.411927      -0.199283      41.508623 0.44384546E+03  0.10525868E+05                                10.582304                            7.070691       0.082732       1.997440                    0.999219      30.237666      88.315142       0.611444       0.422399      -1.056694      -0.005254       0.000007       0.003215       0.006160      -0.004636      -0.021627      -0.015405      -0.013597      -0.052192      -0.036091       0.013264       0.022827             15.518885      16.498159       2.632422       6.222940       7.681743       5.635155      22.376753           0.000003
          396              C      21.845652      12.612593       7.438020      -0.199284      41.508574 0.44383833E+03  0.10525690E+05                                10.582299                            7.070600       0.082729       1.997439                    0.999219      30.237898      88.316684       0.611451       0.422395      -1.056693       0.002622       0.001514      -0.005364       0.006159       0.025498      -0.000323      -0.000186       0.029442       0.039829      -0.036081       0.013262       0.022819             15.518947      12.165551      -9.245797      -2.176430      22.841681      -1.256562      11.549610           0.000003
          397              C      21.845652      22.368944      17.297662      -0.199283      41.508672 0.44384581E+03  0.10525878E+05                                10.582312                            7.070694       0.082733       1.997440                    0.999219      30.237666      88.315141       0.611444       0.422399      -1.056694       0.002621      -0.001513       0.005365       0.006160      -0.025509       0.000315      -0.000182       0.029443       0.039834      -0.036091       0.013264       0.022827             15.518905      12.165605       9.245904       2.176335      22.841793      -1.256432      11.549318           0.000003
          398              C      29.086133       7.036536      15.323755      -0.199284      41.508998 0.44384567E+03  0.10525917E+05                                10.582450                            7.070732       0.082707       1.997432                    0.999219      30.237939      88.317288       0.611435       0.422404      -1.056687      -0.005253      -0.000004      -0.003215       0.006159       0.004619       0.021622      -0.015407      -0.013600      -0.052176      -0.036080       0.013244       0.022836             15.519140      16.498474      -2.632419      -6.222864       7.681823       5.635248      22.377124           0.000003
          399              C      38.744148      23.764707      15.323755      -0.199284      41.508534 0.44383774E+03  0.10525672E+05                                10.582292                            7.070595       0.082729       1.997439                    0.999219      30.237898      88.316684       0.611451       0.422395      -1.056693      -0.002622       0.004552      -0.003215       0.006159       0.008195       0.024147      -0.011030      -0.001228      -0.052181      -0.036081       0.013262       0.022819             15.518934      12.165543      -5.133888      -7.991535      12.014478       2.571425      22.376782           0.000003
          400              C      31.503667      16.792887       1.526192      -0.199283      41.508648 0.44384586E+03  0.10525879E+05                                10.582309                            7.070694       0.082733       1.997440                    0.999219      30.237666      88.315140       0.611444       0.422399      -1.056694       0.005254      -0.003033       0.001065       0.006160      -0.021936       0.002838      -0.001644       0.025325       0.064575      -0.036091       0.013264       0.022827             15.518893      16.498155       6.744523       0.407558      24.285916      -0.235298       5.772608           0.000003
          401              C      39.952914      21.671062      15.323755      -0.199284      41.508530 0.44383793E+03  0.10525678E+05                                10.582291                            7.070597       0.082730       1.997439                    0.999219      30.237895      88.316673       0.611451       0.422395      -1.056693       0.002631      -0.004547      -0.003215       0.006159       0.003566       0.002521       0.026427       0.014808      -0.052182      -0.036081       0.013262       0.022819             15.518931       7.606166      -2.501532      -1.768847      16.573856      -8.206578      22.376770           0.000003
          402              C      30.294900       7.734418      17.297662      -0.199283      41.508658 0.44384565E+03  0.10525873E+05                                10.582310                            7.070692       0.082732       1.997440                    0.999219      30.237665      88.315137       0.611444       0.422399      -1.056694       0.000000       0.003026       0.005365       0.006160      -0.000005      -0.000000       0.000364      -0.058904       0.039834      -0.036091       0.013264       0.022827             15.518899      28.179915       0.000029       0.000066       6.827464       2.512978      11.549317           0.000003
          403              C      30.294900      18.886532       1.526192      -0.199283      41.508637 0.44384530E+03  0.10525863E+05                                10.582307                            7.070690       0.082733       1.997440                    0.999219      30.237665      88.315138       0.611444       0.422399      -1.056694       0.000000       0.006067       0.001065       0.006160      -0.000002      -0.000005       0.003279      -0.050657       0.064575      -0.036091       0.013264       0.022827             15.518894      28.179910       0.000072       0.000005      12.604166       0.470604       5.772607           0.000003
          404              C      20.636886      21.671062      15.323755      -0.199284      41.509024 0.44384587E+03  0.10525922E+05                                10.582454                            7.070734       0.082708       1.997432                    0.999219      30.237938      88.317281       0.611435       0.422404      -1.056687      -0.002630      -0.004547      -0.003215       0.006159      -0.003580      -0.002531       0.026429       0.014800      -0.052176      -0.036080       0.013244       0.022836             15.519150       7.606248       2.501515       1.768835      16.574067      -8.206794      22.377134           0.000003
          405              C      29.086133      16.792887       1.526192      -0.199284      41.509024 0.44384607E+03  0.10525928E+05                                10.582454                            7.070735       0.082707       1.997432                    0.999219      30.237940      88.317290       0.611435       0.422404      -1.056687      -0.005253      -0.003033       0.001068       0.006159       0.021925      -0.002853      -0.001647       0.025317       0.064577      -0.036080       0.013244       0.022836             15.519148      16.498471      -6.744450      -0.407580      24.286313      -0.235317       5.772661           0.000003
          406              C      31.503667       7.036536      15.323755      -0.199283      41.508621 0.44384544E+03  0.10525867E+05                                10.582304                            7.070691       0.082733       1.997440                    0.999219      30.237665      88.315138       0.611444       0.422399      -1.056694       0.005254      -0.000007      -0.003215       0.006160      -0.004636      -0.021627      -0.015405      -0.013597      -0.052192      -0.036091       0.013264       0.022827             15.518885      16.498158       2.632422       6.222939       7.681743       5.635155      22.376752           0.000003
          407              C      21.845652      23.764707      15.323755      -0.199283      41.508636 0.44384526E+03  0.10525862E+05                                10.582306                            7.070689       0.082733       1.997440                    0.999219      30.237667      88.315144       0.611444       0.422399      -1.056694       0.002621       0.004554      -0.003215       0.006160      -0.008206      -0.024155      -0.011027      -0.001232      -0.052193      -0.036091       0.013264       0.022827             15.518894      12.165599       5.133835       7.991669      12.014314       2.571655      22.376770           0.000003
          408              C      38.744148      22.368944      17.297662      -0.199284      41.508572 0.44383830E+03  0.10525689E+05                                10.582298                            7.070600       0.082729       1.997439                    0.999219      30.237897      88.316680       0.611451       0.422395      -1.056693      -0.002622      -0.001514       0.005364       0.006159       0.025498      -0.000323      -0.000186       0.029442       0.039829      -0.036081       0.013262       0.022819             15.518947      12.165550      -9.245796      -2.176430      22.841680      -1.256563      11.549610           0.000003
          409              O      37.233038      26.577573       1.954861      -0.590873      31.688150 0.47493229E+03  0.11037340E+05                                 7.857498                            6.607912       0.558362       2.221720                    0.999100      27.330772      69.985836       0.764443       0.344769      -1.153829      -0.028242       0.002148       0.026713       0.038933      -0.012213      -0.059179      -0.017948      -0.050768      -0.114831      -0.087138       0.038892       0.048246              9.420987       7.371528      -0.704248      -2.813440       6.415030       2.313293      14.476402          -0.000001
          410              O      35.030599      26.562181       1.958819      -0.599084      32.485290 0.48372748E+03  0.11295539E+05                                 7.987012                            6.671688       0.534832       2.209931                    0.999086      27.564822      70.797116       0.760148       0.345066      -1.153365       0.032126      -0.001630       0.025347       0.040953       0.014148       0.063988      -0.020288      -0.051564      -0.120885      -0.093633       0.043166       0.050466              9.517697       7.600438       0.844098       3.107304       6.364264       2.288627      14.588389           0.000000
          411              O      44.043332      20.347361       5.890308      -0.590830      31.685367 0.47488191E+03  0.11035863E+05                                 7.857001                            6.607541       0.558504       2.221773                    0.999101      27.329890      69.982330       0.764469       0.344767      -1.153832      -0.020578      -0.030351       0.013153       0.038957      -0.012946      -0.059688      -0.011760      -0.033275      -0.137290      -0.087132       0.038869       0.048264              9.420310       9.607547       4.823472       1.095421      12.051979       1.110676       6.601404          -0.000001
          412              O      44.031214      19.084178       7.694529      -0.599045      32.483951 0.48370250E+03  0.11294814E+05                                 7.986815                            6.671543       0.534828       2.209935                    0.999086      27.564321      70.795453       0.760151       0.345069      -1.153362      -0.021644       0.007691      -0.033936       0.040979      -0.064163       0.008605       0.017912       0.056463       0.123922      -0.093631       0.043148       0.050483              9.517430       9.689010       2.604771       4.352246       7.700957       2.554344      11.162321           0.000000
          413              O      16.546468      12.335889      17.220240      -0.590872      31.686202 0.47489674E+03  0.11036285E+05                                 7.857096                            6.607593       0.558448       2.221747                    0.999100      27.330357      69.983601       0.764476       0.344761      -1.153838       0.020568       0.002277      -0.032976       0.038931       0.060582      -0.007708       0.017649       0.049914       0.112348      -0.087132       0.038892       0.048240              9.420475       9.607724      -2.640682      -4.182612       7.905234       2.576893      10.748466          -0.000001
          414              O      16.558586      13.615864      15.427892      -0.599086      32.485556 0.48373093E+03  0.11295650E+05                                 7.987093                            6.671735       0.534805       2.209921                    0.999086      27.564899      70.797598       0.760140       0.345068      -1.153362       0.021635      -0.029410       0.018549       0.040953       0.013257       0.063361      -0.014423      -0.034988      -0.150363      -0.093632       0.043171       0.050461              9.517841       9.689471      -4.971922      -1.005184      12.383765       0.899037       6.480285           0.000000
          415              O      23.356762      10.702251      24.405955      -0.590870      31.686028 0.47489490E+03  0.11036220E+05                                 7.857023                            6.607553       0.558469       2.221756                    0.999100      27.330275      69.983067       0.764484       0.344759      -1.153841       0.028239       0.025902      -0.006878       0.038931       0.059855      -0.008219       0.012064       0.034128       0.139809      -0.087131       0.038886       0.048246              9.420342       7.371146       2.887095      -0.273808      15.033490      -0.734109       5.856391          -0.000001
          416              O      25.559201      10.700852      24.390125      -0.599086      32.488189 0.48377774E+03  0.11297010E+05                                 7.987557                            6.672098       0.534780       2.209914                    0.999085      27.565116      70.798879       0.760113       0.345072      -1.153359      -0.032126       0.023354      -0.009986       0.040954      -0.065052       0.007988       0.011316       0.037826       0.147299      -0.093638       0.043173       0.050465              9.518428       7.600880      -3.211197       0.239981      15.114452      -0.804685       5.839952           0.000000
          417              O      25.894566       4.155981       5.890308      -0.590872      31.686212 0.47489687E+03  0.11036289E+05                                 7.857098                            6.607594       0.558448       2.221747                    0.999100      27.330356      69.983598       0.764476       0.344761      -1.153838      -0.015983       0.032978       0.013138       0.038931      -0.007954       0.019650       0.057575       0.039038      -0.137280      -0.087132       0.038892       0.048240              9.420478       7.263719      -3.470322       0.414175      14.396245      -1.504046       6.601471          -0.000001
          418              O      24.806676       4.798068       7.694529      -0.599086      32.485551 0.48373087E+03  0.11295648E+05                                 7.987093                            6.671734       0.534805       2.209921                    0.999086      27.564900      70.797604       0.760140       0.345068      -1.153362       0.017473       0.014894      -0.033911       0.040952       0.056524       0.011197      -0.016420       0.082894       0.123969      -0.093632       0.043171       0.050461              9.517839       5.942349      -0.441603       0.036038      11.448427      -5.046652      11.162742           0.000000
          419              O      34.695234       6.938763       1.954861      -0.590870      31.686026 0.47489480E+03  0.11036217E+05                                 7.857023                            6.607552       0.558469       2.221756                    0.999100      27.330275      69.983066       0.764484       0.344759      -1.153841       0.015981       0.023381       0.026714       0.038931      -0.015878       0.014042       0.060218       0.046517      -0.114856      -0.087131       0.038886       0.048246              9.420342       7.263644       0.766281       3.409838       6.522153       1.279790      14.475230          -0.000001
          420              O      35.783124       8.853827       1.958819      -0.599086      32.488193 0.48377785E+03  0.11297014E+05                                 7.987558                            6.672099       0.534780       2.209914                    0.999085      27.565114      70.798875       0.760113       0.345072      -1.153359      -0.017475      -0.027007       0.025347       0.040954      -0.029404      -0.049567      -0.045276       0.001269      -0.120872      -0.093638       0.043173       0.050465              9.518430       5.942678       0.113221       0.428415       8.022881      -3.835623      14.589730           0.000000
          421              O      27.884941      26.893631      24.405955      -0.590873      31.688136 0.47493208E+03  0.11037334E+05                                 7.857495                            6.607911       0.558362       2.221720                    0.999100      27.330771      69.985832       0.764443       0.344769      -1.153829       0.008311      -0.037409      -0.006879       0.038933      -0.015161       0.014552       0.001081      -0.120746       0.139812      -0.087138       0.038892       0.048246              9.420981      10.618429      -4.761883      -0.498928      11.787773       0.604260       5.856741          -0.000001
          422              O      26.782509      24.986962      24.390125      -0.599084      32.485298 0.48372791E+03  0.11295552E+05                                 7.987013                            6.671691       0.534832       2.209931                    0.999086      27.564822      70.797116       0.760147       0.345066      -1.153365       0.036288       0.016145      -0.009985       0.040953       0.048904       0.005807      -0.012579       0.093744       0.147302      -0.093633       0.043166       0.050467              9.517697      16.015695      -1.647594      -0.816734       6.697829       0.194476       5.839567           0.000000
          423              O      32.704859      31.974699      17.220240      -0.590830      31.685355 0.47488159E+03  0.11035854E+05                                 7.856999                            6.607538       0.558504       2.221773                    0.999101      27.329889      69.982326       0.764470       0.344767      -1.153832      -0.008311      -0.018963      -0.033000       0.038957      -0.008677       0.019135      -0.002167      -0.129907       0.112306      -0.087132       0.038869       0.048264              9.420307      10.617553       2.057466       4.322817       6.895113       2.333720      10.748255          -0.000001
          424              O      33.807291      31.324217      15.427892      -0.599045      32.483963 0.48370288E+03  0.11294825E+05                                 7.986818                            6.671546       0.534828       2.209935                    0.999086      27.564321      70.795455       0.760151       0.345069      -1.153362      -0.036311      -0.004029       0.018563       0.040979      -0.021778      -0.044163      -0.047666      -0.005509      -0.150366      -0.093631       0.043148       0.050483              9.517431      16.015202       1.319163       1.281003       6.057041       0.420947       6.480051           0.000000
          425              O      39.642997      14.876423      24.405955      -0.590830      31.685348 0.47488150E+03  0.11035851E+05                                 7.856997                            6.607538       0.558504       2.221773                    0.999101      27.329890      69.982328       0.764470       0.344767      -1.153832      -0.036574       0.011519      -0.006878       0.038957      -0.044700      -0.006344      -0.013149       0.086598       0.139861      -0.087132       0.038869       0.048264              9.420304      15.618107       1.874333       0.772672       6.786400       0.129929       5.856403          -0.000001
          426              O      38.542989      16.784491      24.390125      -0.599045      32.483941 0.48370253E+03  0.11294815E+05                                 7.986814                            6.671543       0.534829       2.209935                    0.999086      27.564319      70.795448       0.760151       0.345069      -1.153362      -0.004162      -0.039525      -0.009986       0.040979       0.016137      -0.013801       0.001257      -0.131556       0.147348      -0.093631       0.043148       0.050483              9.517425      10.453760       4.858349       0.576771      12.259057       0.610069       5.839457           0.000000
          427              O      41.633372       8.161717      17.220240      -0.590873      31.688142 0.47493201E+03  0.11037332E+05                                 7.857496                            6.607910       0.558362       2.221720                    0.999100      27.330771      69.985832       0.764443       0.344769      -1.153829      -0.012261       0.016675      -0.032976       0.038933      -0.051915      -0.011439      -0.015502       0.079959       0.112353      -0.087138       0.038892       0.048246              9.420985       6.044256       0.583211      -0.140382      11.469726      -4.911003      10.748974          -0.000001
          428              O      40.518823       7.532224      15.427892      -0.599084      32.485307 0.48372800E+03  0.11295554E+05                                 7.987015                            6.671692       0.534832       2.209931                    0.999086      27.564822      70.797117       0.760147       0.345066      -1.153365       0.014652       0.033443       0.018550       0.040953       0.008514      -0.019189       0.062084       0.040457      -0.150373      -0.093633       0.043166       0.050467              9.517701       7.404320       3.652562      -0.275977      14.668551      -1.319977       6.480232           0.000000
          429              O      20.946803      27.968963       5.890308      -0.590870      31.686017 0.47489471E+03  0.11036214E+05                                 7.857021                            6.607552       0.558469       2.221756                    0.999100      27.330275      69.983067       0.764484       0.344759      -1.153841       0.036551      -0.002650       0.013139       0.038931       0.020878       0.040036      -0.045806      -0.005756      -0.137285      -0.087131       0.038886       0.048246              9.420339      15.618193      -1.353251      -1.509592       6.041393       0.393340       6.601429          -0.000001
          430              O      22.046811      28.590061       7.694529      -0.599086      32.488198 0.48377808E+03  0.11297020E+05                                 7.987559                            6.672101       0.534780       2.209914                    0.999085      27.565116      70.798882       0.760113       0.345072      -1.153359       0.004162      -0.022581      -0.033911       0.040954       0.007623      -0.019821      -0.001489      -0.139361       0.123973      -0.093638       0.043173       0.050465              9.518429      10.455083      -2.163583      -4.388878       6.936836       2.492282      11.163370           0.000000
          431              O      18.956428      18.955970       1.954861      -0.590872      31.686205 0.47489666E+03  0.11036283E+05                                 7.857096                            6.607593       0.558448       2.221747                    0.999100      27.330357      69.983601       0.764476       0.344761      -1.153838       0.012256      -0.025532       0.026712       0.038931       0.028078       0.045126      -0.042276       0.004240      -0.114855      -0.087132       0.038892       0.048240              9.420477       6.043958      -0.062058      -0.596574       7.741965      -3.592992      14.475508          -0.000001
          432              O      20.070977      17.056298       1.958819      -0.599086      32.485551 0.48373077E+03  0.11295645E+05                                 7.987092                            6.671733       0.534805       2.209921                    0.999086      27.564901      70.797605       0.760140       0.345068      -1.153362      -0.014653       0.028635       0.025346       0.040953       0.015251      -0.014431       0.065558       0.050281      -0.120886      -0.093632       0.043172       0.050461              9.517839       7.404381      -0.957331      -3.535727       6.560433       1.546727      14.588704           0.000000
          433              O      18.956428      16.025567      22.780821      -0.590873      31.688143 0.47493207E+03  0.11037333E+05                                 7.857496                            6.607911       0.558362       2.221720                    0.999100      27.330771      69.985833       0.764443       0.344769      -1.153829       0.012261       0.025532      -0.026713       0.038933      -0.028090      -0.045133      -0.042276       0.004231      -0.114831      -0.087138       0.038892       0.048246              9.420985       6.044256       0.062051       0.596650       7.742300      -3.593158      14.476399          -0.000001
          434              O      20.070977      17.925239      22.776863      -0.599084      32.485292 0.48372761E+03  0.11295543E+05                                 7.987012                            6.671689       0.534832       2.209931                    0.999086      27.564822      70.797116       0.760148       0.345066      -1.153365      -0.014652      -0.028636      -0.025347       0.040953      -0.015254       0.014424       0.065559       0.050287      -0.120885      -0.093633       0.043166       0.050467              9.517697       7.404319       0.957328       3.535661       6.560384       1.546690      14.588388           0.000000
          435              O      20.946803       7.012574      18.845374      -0.590830      31.685354 0.47488165E+03  0.11035856E+05                                 7.856999                            6.607539       0.558504       2.221773                    0.999101      27.329890      69.982331       0.764469       0.344767      -1.153832       0.036574       0.002645      -0.013153       0.038957      -0.020882      -0.040029      -0.045811      -0.005786      -0.137290      -0.087132       0.038869       0.048264              9.420306      15.618111       1.353260       1.509581       6.041403       0.393326       6.601403          -0.000001
          436              O      22.046811       6.391476      17.041153      -0.599045      32.483947 0.48370261E+03  0.11294817E+05                                 7.986815                            6.671544       0.534828       2.209935                    0.999086      27.564321      70.795454       0.760151       0.345069      -1.153362       0.004162       0.022590       0.033936       0.040979      -0.007632       0.019815      -0.001504      -0.139365       0.123922      -0.093631       0.043148       0.050483              9.517426      10.453762       2.163234       4.388240       6.936198       2.491984      11.162318           0.000000
          437              O      41.633372      26.819820       7.515442      -0.590872      31.686205 0.47489660E+03  0.11036281E+05                                 7.857096                            6.607592       0.558448       2.221747                    0.999100      27.330356      69.983599       0.764476       0.344761      -1.153838      -0.012256      -0.016674       0.032976       0.038931       0.051904       0.011430      -0.015500       0.079975       0.112348      -0.087132       0.038892       0.048240              9.420478       6.043958      -0.583141       0.140350      11.469002      -4.910699      10.748473          -0.000001
          438              O      40.518823      27.449313       9.307790      -0.599086      32.485566 0.48373115E+03  0.11295656E+05                                 7.987095                            6.671736       0.534805       2.209921                    0.999086      27.564901      70.797606       0.760140       0.345068      -1.153362       0.014653      -0.033441      -0.018549       0.040952      -0.008522       0.019189       0.062084       0.040456      -0.150363      -0.093632       0.043171       0.050461              9.517843       7.404382      -3.652625       0.275997      14.668860      -1.320032       6.480286           0.000000
          439              O      39.642997      20.105114       0.329727      -0.590870      31.686015 0.47489463E+03  0.11036212E+05                                 7.857021                            6.607551       0.558469       2.221756                    0.999100      27.330275      69.983068       0.764484       0.344759      -1.153841      -0.036551      -0.011504       0.006878       0.038931       0.044706       0.006339      -0.013150       0.086608       0.139809      -0.087131       0.038886       0.048246              9.420338      15.618192      -1.874342      -0.772660       6.786433       0.129929       5.856389          -0.000001
          440              O      38.542989      18.197046       0.345557      -0.599086      32.488189 0.48377795E+03  0.11297016E+05                                 7.987557                            6.672100       0.534780       2.209914                    0.999085      27.565114      70.798873       0.760113       0.345072      -1.153359      -0.004162       0.039499       0.009986       0.040954      -0.016147       0.013794       0.001260      -0.131586       0.147298      -0.093638       0.043173       0.050465              9.518427      10.455079      -4.859065      -0.576887      12.260248       0.610171       5.839952           0.000000
          441              O      44.043332      14.634176      18.845374      -0.590872      31.686208 0.47489690E+03  0.11036290E+05                                 7.857097                            6.607594       0.558448       2.221747                    0.999100      27.330357      69.983601       0.764476       0.344761      -1.153838      -0.020568       0.030331      -0.013138       0.038931       0.012927       0.059687      -0.011770      -0.033296      -0.137280      -0.087132       0.038892       0.048240              9.420477       9.607726      -4.823633      -1.095455      12.052233       1.110708       6.601470          -0.000001
          442              O      44.031214      15.897359      17.041153      -0.599086      32.485555 0.48373079E+03  0.11295646E+05                                 7.987093                            6.671733       0.534805       2.209921                    0.999086      27.564901      70.797604       0.760140       0.345068      -1.153362      -0.021635      -0.007685       0.033911       0.040952       0.064156      -0.008621       0.017907       0.056456       0.123969      -0.093632       0.043171       0.050461              9.517841       9.689471      -2.605005      -4.352513       7.701308       2.554539      11.162744           0.000000
          443              O      37.233038       8.403964      22.780821      -0.590870      31.686035 0.47489497E+03  0.11036222E+05                                 7.857024                            6.607554       0.558469       2.221756                    0.999100      27.330276      69.983070       0.764484       0.344759      -1.153841      -0.028239      -0.002150      -0.026714       0.038932       0.012203       0.059172      -0.017948      -0.050760      -0.114855      -0.087131       0.038886       0.048246              9.420345       7.371147       0.704215       2.813250       6.414653       2.313110      14.475236          -0.000001
          444              O      35.030599       8.419356      22.776863      -0.599086      32.488192 0.48377776E+03  0.11297011E+05                                 7.987558                            6.672099       0.534780       2.209914                    0.999085      27.565115      70.798878       0.760113       0.345072      -1.153359       0.032126       0.001631      -0.025347       0.040954      -0.014153      -0.063994      -0.020288      -0.051564      -0.120872      -0.093638       0.043173       0.050465              9.518430       7.600881      -0.844145      -3.107539       6.364677       2.288831      14.589733           0.000000
          445              O      23.356762      24.279286       0.329727      -0.590873      31.688142 0.47493219E+03  0.11037337E+05                                 7.857496                            6.607911       0.558362       2.221720                    0.999100      27.330771      69.985831       0.764443       0.344769      -1.153829       0.028242      -0.025902       0.006879       0.038933      -0.059865       0.008212       0.012062       0.034113       0.139812      -0.087138       0.038892       0.048246              9.420983       7.371527      -2.887284       0.273840      15.034682      -0.734215       5.856742          -0.000001
          446              O      25.559201      24.280685       0.345557      -0.599084      32.485289 0.48372749E+03  0.11295540E+05                                 7.987011                            6.671688       0.534832       2.209931                    0.999086      27.564823      70.797119       0.760148       0.345066      -1.153365      -0.032126      -0.023354       0.009985       0.040953       0.065044      -0.007990       0.011318       0.037832       0.147302      -0.093633       0.043166       0.050467              9.517696       7.600438       3.210959      -0.239946      15.113085      -0.804551       5.839565           0.000000
          447              O      16.546468      22.645648       7.515442      -0.590830      31.685361 0.47488175E+03  0.11035858E+05                                 7.857000                            6.607539       0.558504       2.221773                    0.999101      27.329890      69.982330       0.764469       0.344767      -1.153832       0.020578      -0.002284       0.033000       0.038957      -0.060590       0.007690       0.017655       0.049924       0.112306      -0.087132       0.038869       0.048264              9.420308       9.607545       2.640597       4.182471       7.905126       2.576808      10.748253          -0.000001
          448              O      16.558586      21.365673       9.307790      -0.599045      32.483951 0.48370264E+03  0.11294818E+05                                 7.986816                            6.671544       0.534829       2.209935                    0.999086      27.564319      70.795447       0.760151       0.345069      -1.153362       0.021645       0.029432      -0.018563       0.040979      -0.013275      -0.063362      -0.014413      -0.034966      -0.150366      -0.093631       0.043148       0.050483              9.517429       9.689011       4.971592       1.005052      12.383227       0.898908       6.480049           0.000000
          449              O      27.884941       8.087906       0.329727      -0.590830      31.685357 0.47488170E+03  0.11035857E+05                                 7.856999                            6.607539       0.558504       2.221773                    0.999101      27.329890      69.982330       0.764470       0.344767      -1.153832       0.008311       0.037433       0.006878       0.038957       0.015148      -0.014559       0.001080      -0.120722       0.139861      -0.087132       0.038869       0.048264              9.420306      10.617552       4.761411       0.498858      11.786962       0.604189       5.856405          -0.000001
          450              O      26.782509       9.994575       0.345557      -0.599045      32.483952 0.48370275E+03  0.11294821E+05                                 7.986815                            6.671545       0.534828       2.209935                    0.999086      27.564321      70.795453       0.760151       0.345069      -1.153362       0.036311      -0.016158       0.009986       0.040979      -0.048897      -0.005812      -0.012580       0.093729       0.147349      -0.093631       0.043148       0.050483              9.517427      16.015193       1.647463       0.816721       6.697630       0.194464       5.839460           0.000000
          451              O      32.704859       3.006838       7.515442      -0.590873      31.688138 0.47493205E+03  0.11037333E+05                                 7.857495                            6.607910       0.558362       2.221720                    0.999100      27.330772      69.985835       0.764443       0.344769      -1.153829      -0.008311       0.018956       0.032976       0.038933       0.008666      -0.019145      -0.002155      -0.129899       0.112353      -0.087138       0.038892       0.048246              9.420983      10.618432      -2.057690      -4.323240       6.895546       2.333925      10.748970          -0.000001
          452              O      33.807291       3.657320       9.307790      -0.599084      32.485308 0.48372802E+03  0.11295555E+05                                 7.987015                            6.671692       0.534832       2.209931                    0.999086      27.564822      70.797117       0.760147       0.345066      -1.153365      -0.036288       0.004033      -0.018550       0.040953       0.021776       0.044171      -0.047660      -0.005481      -0.150373      -0.093633       0.043166       0.050466              9.517701      16.015704      -1.319219      -1.281122       6.057166       0.420985       6.480232           0.000000
          453              O      25.894566      30.825556      18.845374      -0.590870      31.686036 0.47489498E+03  0.11036222E+05                                 7.857024                            6.607554       0.558469       2.221756                    0.999100      27.330275      69.983066       0.764484       0.344759      -1.153841      -0.015981      -0.032979      -0.013139       0.038931       0.007946      -0.019651       0.057575       0.039040      -0.137285      -0.087131       0.038886       0.048246              9.420345       7.263645       3.470253      -0.414157      14.395959      -1.504019       6.601431          -0.000001
          454              O      24.806676      30.183469      17.041153      -0.599086      32.488198 0.48377804E+03  0.11297019E+05                                 7.987559                            6.672101       0.534780       2.209914                    0.999085      27.565116      70.798882       0.760113       0.345072      -1.153359       0.017475      -0.014895       0.033911       0.040954      -0.056534      -0.011200      -0.016421       0.082884       0.123973      -0.093638       0.043173       0.050465              9.518431       5.942680       0.441656      -0.036062      11.449242      -5.047024      11.163370           0.000000
          455              O      34.695234      28.042774      22.780821      -0.590872      31.686202 0.47489669E+03  0.11036284E+05                                 7.857096                            6.607593       0.558448       2.221747                    0.999100      27.330357      69.983599       0.764476       0.344761      -1.153838       0.015983      -0.023379      -0.026712       0.038931       0.015875      -0.014049       0.060218       0.046512      -0.114855      -0.087132       0.038892       0.048240              9.420475       7.263718      -0.766287      -3.409909       6.522203       1.279846      14.475504          -0.000001
          456              O      35.783124      26.127710      22.776863      -0.599086      32.485548 0.48373070E+03  0.11295643E+05                                 7.987092                            6.671733       0.534805       2.209921                    0.999086      27.564899      70.797600       0.760140       0.345068      -1.153362      -0.017473       0.027007      -0.025346       0.040953       0.029398       0.049559      -0.045276       0.001276      -0.120886      -0.093632       0.043171       0.050461              9.517839       5.942348      -0.113226      -0.428358       8.022466      -3.835393      14.588702           0.000000
          457              O      23.356762       8.403964      22.780821      -0.590873      31.688147 0.47493224E+03  0.11037338E+05                                 7.857497                            6.607912       0.558362       2.221720                    0.999100      27.330771      69.985832       0.764443       0.344769      -1.153829       0.028242      -0.002148      -0.026713       0.038933      -0.012213      -0.059179      -0.017948      -0.050768      -0.114831      -0.087138       0.038892       0.048246              9.420986       7.371528      -0.704248      -2.813440       6.415030       2.313293      14.476401          -0.000001
          458              O      25.559201       8.419356      22.776863      -0.599084      32.485291 0.48372750E+03  0.11295540E+05                                 7.987012                            6.671688       0.534832       2.209931                    0.999086      27.564823      70.797118       0.760148       0.345066      -1.153365      -0.032126       0.001630      -0.025347       0.040953       0.014148       0.063988      -0.020288      -0.051564      -0.120885      -0.093633       0.043166       0.050467              9.517697       7.600438       0.844098       3.107304       6.364264       2.288627      14.588389           0.000000
          459              O      16.546468      14.634176      18.845374      -0.590830      31.685366 0.47488189E+03  0.11035862E+05                                 7.857001                            6.607541       0.558504       2.221773                    0.999101      27.329889      69.982328       0.764469       0.344767      -1.153832       0.020578       0.030351      -0.013153       0.038957      -0.012946      -0.059688      -0.011760      -0.033275      -0.137290      -0.087132       0.038869       0.048264              9.420310       9.607547       4.823472       1.095422      12.051979       1.110676       6.601404          -0.000001
          460              O      16.558586      15.897359      17.041153      -0.599045      32.483949 0.48370247E+03  0.11294813E+05                                 7.986815                            6.671542       0.534828       2.209935                    0.999086      27.564321      70.795452       0.760151       0.345069      -1.153362       0.021644      -0.007691       0.033936       0.040979      -0.064163       0.008605       0.017912       0.056463       0.123922      -0.093631       0.043148       0.050483              9.517429       9.689010       2.604771       4.352246       7.700957       2.554344      11.162321           0.000000
          461              O      44.043332      22.645648       7.515442      -0.590872      31.686204 0.47489676E+03  0.11036286E+05                                 7.857096                            6.607593       0.558448       2.221747                    0.999100      27.330357      69.983602       0.764476       0.344761      -1.153838      -0.020568      -0.002277       0.032976       0.038931       0.060582      -0.007708       0.017649       0.049914       0.112348      -0.087132       0.038892       0.048240              9.420475       9.607725      -2.640682      -4.182613       7.905234       2.576893      10.748467          -0.000001
          462              O      44.031214      21.365673       9.307790      -0.599086      32.485557 0.48373095E+03  0.11295650E+05                                 7.987094                            6.671735       0.534805       2.209921                    0.999086      27.564899      70.797599       0.760140       0.345068      -1.153362      -0.021635       0.029410      -0.018549       0.040953       0.013257       0.063361      -0.014423      -0.034988      -0.150363      -0.093632       0.043171       0.050461              9.517841       9.689472      -4.971922      -1.005184      12.383765       0.899037       6.480286           0.000000
          463              O      37.233038      24.279286       0.329727      -0.590870      31.686029 0.47489492E+03  0.11036220E+05                                 7.857024                            6.607554       0.558469       2.221756                    0.999100      27.330275      69.983068       0.764484       0.344759      -1.153841      -0.028239      -0.025902       0.006878       0.038931       0.059855      -0.008219       0.012064       0.034128       0.139809      -0.087131       0.038886       0.048246              9.420343       7.371146       2.887095      -0.273808      15.033491      -0.734109       5.856392          -0.000001
          464              O      35.030599      24.280685       0.345557      -0.599086      32.488190 0.48377776E+03  0.11297011E+05                                 7.987557                            6.672098       0.534780       2.209914                    0.999085      27.565116      70.798880       0.760113       0.345072      -1.153359       0.032126      -0.023354       0.009986       0.040954      -0.065052       0.007988       0.011316       0.037826       0.147299      -0.093638       0.043173       0.050465              9.518428       7.600880      -3.211197       0.239981      15.114453      -0.804685       5.839952           0.000000
          465              O      34.695234      30.825556      18.845374      -0.590872      31.686214 0.47489689E+03  0.11036290E+05                                 7.857098                            6.607594       0.558448       2.221747                    0.999100      27.330356      69.983599       0.764476       0.344761      -1.153838       0.015983      -0.032978      -0.013138       0.038931      -0.007954       0.019650       0.057576       0.039038      -0.137280      -0.087132       0.038892       0.048240              9.420479       7.263719      -3.470322       0.414175      14.396246      -1.504046       6.601471          -0.000001
          466              O      35.783124      30.183469      17.041153      -0.599086      32.485551 0.48373087E+03  0.11295648E+05                                 7.987093                            6.671734       0.534805       2.209921                    0.999086      27.564901      70.797605       0.760140       0.345068      -1.153362      -0.017473      -0.014894       0.033911       0.040952       0.056524       0.011197      -0.016420       0.082894       0.123969      -0.093632       0.043171       0.050461              9.517839       5.942349      -0.441603       0.036038      11.448426      -5.046651      11.162742           0.000000
          467              O      25.894566      28.042774      22.780821      -0.590870      31.686027 0.47489482E+03  0.11036217E+05                                 7.857023                            6.607553       0.558469       2.221756                    0.999100      27.330275      69.983067       0.764484       0.344759      -1.153841      -0.015981      -0.023381      -0.026714       0.038931      -0.015878       0.014042       0.060218       0.046517      -0.114856      -0.087131       0.038886       0.048246              9.420343       7.263644       0.766281       3.409838       6.522153       1.279790      14.475230          -0.000001
          468              O      24.806676      26.127710      22.776863      -0.599086      32.488191 0.48377782E+03  0.11297012E+05                                 7.987558                            6.672099       0.534780       2.209914                    0.999085      27.565114      70.798873       0.760113       0.345072      -1.153359       0.017475       0.027007      -0.025347       0.040954      -0.029404      -0.049567      -0.045276       0.001269      -0.120872      -0.093638       0.043173       0.050465              9.518429       5.942678       0.113221       0.428415       8.022881      -3.835623      14.589729           0.000000
          469              O      32.704859       8.087906       0.329727      -0.590873      31.688135 0.47493206E+03  0.11037333E+05                                 7.857494                            6.607910       0.558362       2.221720                    0.999100      27.330771      69.985831       0.764443       0.344769      -1.153829      -0.008311       0.037409       0.006879       0.038933      -0.015161       0.014552       0.001081      -0.120746       0.139812      -0.087138       0.038892       0.048246              9.420981      10.618429      -4.761883      -0.498928      11.787773       0.604260       5.856740          -0.000001
          470              O      33.807291       9.994575       0.345557      -0.599084      32.485301 0.48372794E+03  0.11295553E+05                                 7.987014                            6.671691       0.534832       2.209931                    0.999086      27.564822      70.797118       0.760147       0.345066      -1.153365      -0.036288      -0.016145       0.009985       0.040953       0.048904       0.005807      -0.012579       0.093744       0.147302      -0.093633       0.043166       0.050467              9.517698      16.015697      -1.647595      -0.816734       6.697830       0.194476       5.839568           0.000000
          471              O      27.884941       3.006838       7.515442      -0.590830      31.685355 0.47488160E+03  0.11035854E+05                                 7.856999                            6.607538       0.558504       2.221773                    0.999101      27.329890      69.982328       0.764470       0.344767      -1.153832       0.008311       0.018963       0.033000       0.038957      -0.008677       0.019135      -0.002167      -0.129907       0.112306      -0.087132       0.038869       0.048264              9.420307      10.617553       2.057466       4.322817       6.895113       2.333720      10.748254          -0.000001
          472              O      26.782509       3.657320       9.307790      -0.599045      32.483962 0.48370286E+03  0.11294824E+05                                 7.986817                            6.671545       0.534828       2.209935                    0.999086      27.564321      70.795454       0.760151       0.345069      -1.153362       0.036311       0.004029      -0.018563       0.040979      -0.021778      -0.044163      -0.047666      -0.005509      -0.150366      -0.093631       0.043148       0.050483              9.517431      16.015201       1.319163       1.281003       6.057041       0.420947       6.480051           0.000000
          473              O      20.946803      20.105114       0.329727      -0.590830      31.685351 0.47488156E+03  0.11035853E+05                                 7.856998                            6.607538       0.558504       2.221773                    0.999101      27.329890      69.982331       0.764470       0.344767      -1.153832       0.036574      -0.011519       0.006878       0.038957      -0.044700      -0.006344      -0.013149       0.086598       0.139861      -0.087132       0.038869       0.048264              9.420305      15.618109       1.874334       0.772672       6.786401       0.129929       5.856404          -0.000001
          474              O      22.046811      18.197046       0.345557      -0.599045      32.483940 0.48370252E+03  0.11294814E+05                                 7.986814                            6.671543       0.534829       2.209935                    0.999086      27.564319      70.795447       0.760151       0.345069      -1.153362       0.004162       0.039525       0.009986       0.040979       0.016137      -0.013801       0.001257      -0.131556       0.147348      -0.093631       0.043148       0.050483              9.517424      10.453760       4.858348       0.576771      12.259056       0.610069       5.839457           0.000000
          475              O      18.956428      26.819820       7.515442      -0.590873      31.688144 0.47493203E+03  0.11037332E+05                                 7.857496                            6.607910       0.558362       2.221720                    0.999100      27.330771      69.985833       0.764443       0.344769      -1.153829       0.012261      -0.016675       0.032976       0.038933      -0.051915      -0.011439      -0.015502       0.079959       0.112353      -0.087138       0.038892       0.048246              9.420986       6.044257       0.583211      -0.140382      11.469727      -4.911003      10.748974          -0.000001
          476              O      20.070977      27.449313       9.307790      -0.599084      32.485308 0.48372801E+03  0.11295555E+05                                 7.987015                            6.671691       0.534832       2.209931                    0.999086      27.564823      70.797119       0.760147       0.345066      -1.153365      -0.014652      -0.033443      -0.018550       0.040953       0.008514      -0.019189       0.062084       0.040457      -0.150373      -0.093633       0.043166       0.050467              9.517701       7.404320       3.652562      -0.275977      14.668551      -1.319977       6.480231           0.000000
          477              O      39.642997       7.012574      18.845374      -0.590870      31.686015 0.47489467E+03  0.11036213E+05                                 7.857021                            6.607552       0.558469       2.221756                    0.999100      27.330275      69.983065       0.764484       0.344759      -1.153841      -0.036551       0.002650      -0.013139       0.038931       0.020878       0.040036      -0.045806      -0.005756      -0.137285      -0.087131       0.038886       0.048246              9.420338      15.618192      -1.353251      -1.509592       6.041393       0.393340       6.601429          -0.000001
          478              O      38.542989       6.391476      17.041153      -0.599086      32.488196 0.48377805E+03  0.11297019E+05                                 7.987559                            6.672101       0.534780       2.209914                    0.999085      27.565115      70.798879       0.760113       0.345072      -1.153359      -0.004162       0.022581       0.033911       0.040954       0.007623      -0.019821      -0.001489      -0.139361       0.123973      -0.093638       0.043173       0.050465              9.518429      10.455082      -2.163583      -4.388877       6.936836       2.492282      11.163369           0.000000
          479              O      41.633372      16.025567      22.780821      -0.590872      31.686205 0.47489666E+03  0.11036283E+05                                 7.857096                            6.607593       0.558448       2.221747                    0.999100      27.330357      69.983601       0.764476       0.344761      -1.153838      -0.012256       0.025532      -0.026712       0.038931       0.028078       0.045126      -0.042276       0.004240      -0.114855      -0.087132       0.038892       0.048240              9.420477       6.043958      -0.062058      -0.596574       7.741965      -3.592992      14.475508          -0.000001
          480              O      40.518823      17.925239      22.776863      -0.599086      32.485551 0.48373077E+03  0.11295645E+05                                 7.987093                            6.671734       0.534805       2.209921                    0.999086      27.564900      70.797604       0.760140       0.345068      -1.153362       0.014653      -0.028635      -0.025346       0.040952       0.015251      -0.014431       0.065558       0.050281      -0.120886      -0.093632       0.043172       0.050461              9.517840       7.404381      -0.957331      -3.535727       6.560433       1.546727      14.588705           0.000000
          481              O      41.633372      18.955970       1.954861      -0.590873      31.688143 0.47493207E+03  0.11037333E+05                                 7.857496                            6.607911       0.558362       2.221720                    0.999100      27.330771      69.985833       0.764443       0.344769      -1.153829      -0.012261      -0.025532       0.026713       0.038933      -0.028090      -0.045133      -0.042276       0.004231      -0.114831      -0.087138       0.038892       0.048246              9.420985       6.044256       0.062051       0.596650       7.742300      -3.593158      14.476399          -0.000001
          482              O      40.518823      17.056298       1.958819      -0.599084      32.485293 0.48372763E+03  0.11295544E+05                                 7.987012                            6.671689       0.534832       2.209931                    0.999086      27.564822      70.797117       0.760148       0.345066      -1.153365       0.014652       0.028636       0.025347       0.040953      -0.015254       0.014424       0.065559       0.050287      -0.120885      -0.093633       0.043166       0.050467              9.517698       7.404319       0.957328       3.535661       6.560385       1.546690      14.588389           0.000000
          483              O      39.642997      27.968963       5.890308      -0.590830      31.685352 0.47488162E+03  0.11035855E+05                                 7.856998                            6.607538       0.558504       2.221773                    0.999101      27.329890      69.982329       0.764470       0.344767      -1.153832      -0.036574      -0.002645       0.013153       0.038957      -0.020882      -0.040029      -0.045811      -0.005786      -0.137290      -0.087132       0.038869       0.048264              9.420305      15.618109       1.353260       1.509581       6.041403       0.393326       6.601403          -0.000001
          484              O      38.542989      28.590061       7.694529      -0.599045      32.483946 0.48370259E+03  0.11294816E+05                                 7.986814                            6.671543       0.534828       2.209935                    0.999086      27.564321      70.795453       0.760151       0.345069      -1.153362      -0.004162      -0.022590      -0.033936       0.040979      -0.007632       0.019815      -0.001504      -0.139365       0.123922      -0.093631       0.043148       0.050483              9.517426      10.453761       2.163234       4.388240       6.936198       2.491984      11.162318           0.000000
          485              O      18.956428       8.161717      17.220240      -0.590872      31.686205 0.47489662E+03  0.11036282E+05                                 7.857096                            6.607592       0.558448       2.221747                    0.999100      27.330357      69.983601       0.764476       0.344761      -1.153838       0.012256       0.016674      -0.032976       0.038931       0.051904       0.011430      -0.015500       0.079975       0.112348      -0.087132       0.038892       0.048240              9.420477       6.043958      -0.583141       0.140350      11.469002      -4.910699      10.748472          -0.000001
          486              O      20.070977       7.532224      15.427892      -0.599086      32.485565 0.48373115E+03  0.11295656E+05                                 7.987095                            6.671736       0.534805       2.209921                    0.999086      27.564901      70.797606       0.760140       0.345068      -1.153362      -0.014653       0.033441       0.018549       0.040952      -0.008522       0.019189       0.062084       0.040456      -0.150363      -0.093632       0.043171       0.050461              9.517843       7.404382      -3.652625       0.275997      14.668860      -1.320032       6.480286           0.000000
          487              O      20.946803      14.876423      24.405955      -0.590870      31.686014 0.47489462E+03  0.11036212E+05                                 7.857020                            6.607551       0.558469       2.221756                    0.999100      27.330275      69.983067       0.764484       0.344759      -1.153841       0.036551       0.011504      -0.006878       0.038931       0.044706       0.006339      -0.013150       0.086608       0.139809      -0.087131       0.038886       0.048246              9.420338      15.618192      -1.874342      -0.772660       6.786432       0.129929       5.856389          -0.000001
          488              O      22.046811      16.784491      24.390125      -0.599086      32.488188 0.48377794E+03  0.11297016E+05                                 7.987557                            6.672100       0.534780       2.209914                    0.999085      27.565114      70.798872       0.760113       0.345072      -1.153359       0.004162      -0.039499      -0.009986       0.040954      -0.016147       0.013794       0.001260      -0.131586       0.147298      -0.093638       0.043173       0.050465              9.518426      10.455079      -4.859064      -0.576887      12.260248       0.610171       5.839952           0.000000
          489              O      16.546468      20.347361       5.890308      -0.590872      31.686207 0.47489688E+03  0.11036289E+05                                 7.857096                            6.607594       0.558448       2.221747                    0.999100      27.330357      69.983600       0.764476       0.344761      -1.153838       0.020568      -0.030331       0.013138       0.038931       0.012927       0.059687      -0.011770      -0.033296      -0.137280      -0.087132       0.038892       0.048240              9.420476       9.607726      -4.823633      -1.095454      12.052233       1.110708       6.601470          -0.000001
          490              O      16.558586      19.084178       7.694529      -0.599086      32.485556 0.48373081E+03  0.11295646E+05                                 7.987094                            6.671734       0.534805       2.209921                    0.999086      27.564900      70.797604       0.760140       0.345068      -1.153362       0.021635       0.007685      -0.033911       0.040952       0.064156      -0.008621       0.017907       0.056456       0.123969      -0.093632       0.043171       0.050461              9.517842       9.689472      -2.605005      -4.352513       7.701309       2.554539      11.162745           0.000000
          491              O      23.356762      26.577573       1.954861      -0.590870      31.686032 0.47489492E+03  0.11036220E+05                                 7.857024                            6.607553       0.558469       2.221756                    0.999100      27.330275      69.983066       0.764484       0.344759      -1.153841       0.028239       0.002150       0.026714       0.038932       0.012203       0.059172      -0.017948      -0.050760      -0.114856      -0.087131       0.038886       0.048246              9.420344       7.371146       0.704215       2.813250       6.414652       2.313110      14.475234          -0.000001
          492              O      25.559201      26.562181       1.958819      -0.599086      32.488193 0.48377778E+03  0.11297011E+05                                 7.987558                            6.672099       0.534780       2.209914                    0.999085      27.565116      70.798880       0.760113       0.345072      -1.153359      -0.032126      -0.001631       0.025347       0.040954      -0.014153      -0.063994      -0.020288      -0.051564      -0.120872      -0.093638       0.043173       0.050465              9.518430       7.600881      -0.844145      -3.107539       6.364677       2.288831      14.589733           0.000000
          493              O      37.233038      10.702251      24.405955      -0.590873      31.688146 0.47493225E+03  0.11037339E+05                                 7.857497                            6.607912       0.558362       2.221720                    0.999100      27.330772      69.985836       0.764443       0.344769      -1.153829      -0.028242       0.025902      -0.006879       0.038933      -0.059865       0.008212       0.012062       0.034113       0.139812      -0.087138       0.038892       0.048246              9.420985       7.371527      -2.887284       0.273841      15.034684      -0.734215       5.856742          -0.000001
          494              O      35.030599      10.700852      24.390125      -0.599084      32.485287 0.48372746E+03  0.11295539E+05                                 7.987011                            6.671687       0.534832       2.209931                    0.999086      27.564823      70.797117       0.760148       0.345066      -1.153365       0.032126       0.023354      -0.009985       0.040953       0.065044      -0.007990       0.011318       0.037832       0.147302      -0.093633       0.043166       0.050467              9.517695       7.600437       3.210959      -0.239946      15.113084      -0.804551       5.839564           0.000000
          495              O      44.043332      12.335889      17.220240      -0.590830      31.685362 0.47488177E+03  0.11035859E+05                                 7.857000                            6.607540       0.558504       2.221773                    0.999101      27.329890      69.982331       0.764469       0.344767      -1.153832      -0.020578       0.002284      -0.033000       0.038957      -0.060590       0.007690       0.017655       0.049924       0.112306      -0.087132       0.038869       0.048264              9.420309       9.607546       2.640597       4.182471       7.905126       2.576809      10.748254          -0.000001
          496              O      44.031214      13.615864      15.427892      -0.599045      32.483951 0.48370264E+03  0.11294817E+05                                 7.986815                            6.671544       0.534828       2.209935                    0.999086      27.564320      70.795448       0.760151       0.345069      -1.153362      -0.021645      -0.029432       0.018563       0.040979      -0.013275      -0.063362      -0.014413      -0.034966      -0.150366      -0.093631       0.043148       0.050483              9.517429       9.689010       4.971592       1.005052      12.383227       0.898908       6.480049           0.000000
          497              O      32.704859      26.893631      24.405955      -0.590830      31.685356 0.47488168E+03  0.11035856E+05                                 7.856999                            6.607539       0.558504       2.221773                    0.999101      27.329890      69.982329       0.764470       0.344767      -1.153832      -0.008311      -0.037433      -0.006878       0.038957       0.015148      -0.014559       0.001080      -0.120722       0.139861      -0.087132       0.038869       0.048264              9.420306      10.617551       4.761411       0.498858      11.786962       0.604189       5.856405          -0.000001
          498              O      33.807291      24.986962      24.390125      -0.599045      32.483952 0.48370275E+03  0.11294821E+05                                 7.986815                            6.671545       0.534828       2.209935                    0.999086      27.564321      70.795453       0.760151       0.345069      -1.153362      -0.036311       0.016158      -0.009986       0.040979      -0.048897      -0.005812      -0.012580       0.093729       0.147349      -0.093631       0.043148       0.050483              9.517427      16.015193       1.647463       0.816721       6.697630       0.194464       5.839460           0.000000
          499              O      27.884941      31.974699      17.220240      -0.590873      31.688138 0.47493205E+03  0.11037333E+05                                 7.857495                            6.607910       0.558362       2.221720                    0.999100      27.330772      69.985835       0.764443       0.344769      -1.153829       0.008311      -0.018956      -0.032976       0.038933       0.008666      -0.019145      -0.002155      -0.129899       0.112353      -0.087138       0.038892       0.048246              9.420983      10.618432      -2.057690      -4.323240       6.895546       2.333925      10.748970          -0.000001
          500              O      26.782509      31.324217      15.427892      -0.599084      32.485308 0.48372802E+03  0.11295555E+05                                 7.987015                            6.671692       0.534832       2.209931                    0.999086      27.564822      70.797117       0.760147       0.345066      -1.153365       0.036288      -0.004033       0.018550       0.040953       0.021776       0.044171      -0.047660      -0.005481      -0.150373      -0.093633       0.043166       0.050466              9.517701      16.015704      -1.319219      -1.281123       6.057166       0.420985       6.480232           0.000000
          501              O      34.695234       4.155981       5.890308      -0.590870      31.686039 0.47489504E+03  0.11036224E+05                                 7.857025                            6.607554       0.558469       2.221756                    0.999100      27.330276      69.983070       0.764484       0.344759      -1.153841       0.015981       0.032979       0.013139       0.038932       0.007946      -0.019651       0.057575       0.039040      -0.137285      -0.087131       0.038886       0.048246              9.420346       7.263645       3.470253      -0.414157      14.395961      -1.504019       6.601431          -0.000001
          502              O      35.783124       4.798068       7.694529      -0.599086      32.488196 0.48377801E+03  0.11297018E+05                                 7.987559                            6.672100       0.534780       2.209914                    0.999085      27.565116      70.798880       0.760113       0.345072      -1.153359      -0.017475       0.014895      -0.033911       0.040954      -0.056534      -0.011200      -0.016421       0.082884       0.123973      -0.093638       0.043173       0.050465              9.518430       5.942679       0.441655      -0.036062      11.449241      -5.047023      11.163370           0.000000
          503              O      25.894566       6.938763       1.954861      -0.590872      31.686203 0.47489669E+03  0.11036284E+05                                 7.857096                            6.607593       0.558448       2.221747                    0.999100      27.330357      69.983599       0.764476       0.344761      -1.153838      -0.015983       0.023379       0.026712       0.038931       0.015875      -0.014049       0.060218       0.046512      -0.114855      -0.087132       0.038892       0.048240              9.420475       7.263718      -0.766287      -3.409909       6.522203       1.279846      14.475505          -0.000001
          504              O      24.806676       8.853827       1.958819      -0.599086      32.485546 0.48373067E+03  0.11295642E+05                                 7.987092                            6.671733       0.534805       2.209921                    0.999086      27.564899      70.797598       0.760140       0.345068      -1.153362       0.017473      -0.027007       0.025346       0.040953       0.029398       0.049559      -0.045276       0.001276      -0.120886      -0.093632       0.043171       0.050461              9.517838       5.942347      -0.113226      -0.428358       8.022466      -3.835392      14.588701           0.000000

******************************************************
Auxiliary information for the entire system
The total spin magnetic moment of the unit cell is   0.000113
The total net atomic charge of the unit cell is   -0.000008
Accuracy of reproducing the electrostatic potential in the unit cell:
  The inner radius (bohr) =    5.0000
  The outer radius (bohr) =   12.0000
  Valid grid points have density less than (e/(bohr^3)) =    0.0001
  The number of valid grid points were=      3839896
  The rms potential error without charges in kcal/mol is=      5.73539
  The rms potential error with partial charges in kcal/mol is=      1.24554
  The RRMSE value at monopole order=      0.21717
  The rms potential error with partial charges and cloud penetration in kcal/mol is=      1.24862
  The RRMSE value at monopole order with cloud penetration is=      0.21770
  The rms potential error with partial charges and atomic dipoles in kcal/mol is=      0.33546
  The RRMSE value at dipole order=      0.05849
  The rms potential error with partial charges, atomic dipoles and cloud penetration in kcal/mol is=      0.32371
  The RRMSE value at dipole order with cloud penetration=      0.05644

******************************************************
The electron densities and ab initio electrostatic potential were computed in VASP using the PBE functional and
projector augmented wave method. See the main text of the journal article for a description of computational details.
The atomic charges, dipoles, and quadrupoles were computed with the DDEC6 method as described in
(a) T. A. Manz and N. Gabaldon Limas, RSC Adv. 6 (2016) 47771-47801 DOI: 10.1039/c6ra04656h
(b) N. Gabaldon Limas and T. A. Manz, RSC Adv. 8 (2018) 2678-2707 DOI: 10.1039/c7ra11829e.
For each atom in the material, the electron cloud parameters were fit to the spherically averaged atom-in-material
electron density using radial positions for which this density was between 10^-4 and 10^-2 electrons per cubic bohr.
The polarizabilities, dispersion coefficients, and quantum Drude oscillator (QDO) parameters were fit using the MCLF method.
The magnetic structure of the system was optimized in VASP from the default ferromagnetic initial guess using spin polarization.
The atomic spin moments (ASMs) were computed on this optimized magnetic structure using the DDEC6 partition as inputs
to the method of T. A. Manz and D. S. Sholl, J. Chem. Theory Comput. 7 (2011) 4146-4164 DOI: 10.1021/ct200539n.
The RMSE and RRMSE were computed using a uniform grid with Ewald summation.
