# Supplementary material for: A collection of forcefield precursors for metal–organic frameworks
Source: RSC Adv. 2019 Nov 13;9(63):36492–507. doi: 10.1039/c9ra07327b (PMC9075174; doi:10.1039/c9ra07327b)
Supplement: RA-009-C9RA07327B-s5944 [file RA-009-C9RA07327B-s5944.xyz]

  504
jmolscript: load "" {1 1 1} spacegroup "x,y,z" unitcell [{     30.261200     0.000000     0.000000 }, {     15.130600    26.206968     0.000000 }, {     15.130600     8.735656    24.708166 }]
Cu    19.104652     6.441236    18.218566     0.949026
Cu     3.974052     6.883260     0.000000     0.946335
Cu    26.287148     2.294420     6.489600     0.946322
Cu    11.156548    19.323708     0.000000     0.946334
Cu    19.104652    19.323708     0.000000     0.946349
Cu    11.156548     6.441236    18.218566     0.946354
Cu    26.287148     6.883260     0.000000     0.946328
Cu     3.974052     2.294420     6.489600     0.946327
Cu     7.948104     0.000000     0.000000     0.946350
Cu    15.130600    21.618128     6.489600     0.946330
Cu    22.313096     0.000000     0.000000     0.946328
Cu    15.130600    13.324496    18.218566     0.946346
Cu     9.831713     5.676342    16.055119     0.915498
Cu     5.298887     3.059314     8.653047     0.915596
Cu    24.962313     9.177942     0.000000     0.915596
Cu    20.429487    17.029026     0.000000     0.915496
Cu    15.130600    20.088340     8.653047     0.915601
Cu    15.130600    14.854284    16.055119     0.915492
Cu    19.663425     0.000000     0.000000     0.915599
Cu    10.597775     0.000000     0.000000     0.915494
Cu     5.298887     9.177942     0.000000     0.915599
Cu     9.831713    17.029026     0.000000     0.915602
Cu    24.962313     3.059314     8.653047     0.915642
Cu    20.429487     5.676342    16.055119     0.915685
H     34.119503    26.865636     4.197917     0.146969
H     42.344497    17.280875     7.493987     0.146973
H     18.177903    12.825690    13.794569     0.146989
H     26.402897    12.913047    23.929859     0.146971
H     24.054628     7.102088     7.493987     0.146984
H     36.467772     9.432761     4.197917     0.146971
H     28.242778    23.091833    23.929859     0.146973
H     32.279622    30.258565    13.794569     0.147161
H     36.137925    16.409056    23.929859     0.146972
H     40.326075     9.329681    13.794569     0.146973
H     24.384475    28.030973     7.493987     0.146969
H     20.196325    16.115538     4.197917     0.146972
H     20.196325    18.827086    20.510249     0.146972
H     24.384475     6.911651    17.214179     0.147160
H     40.326075    25.612943    10.913597     0.146985
H     36.137925    18.533568     0.778307     0.146972
H     42.344497    17.661749    17.214179     0.146970
H     34.119503     8.076988    20.510249     0.146971
H     26.402897    22.029577     0.778307     0.146973
H     18.177903    22.116934    10.913597     0.146973
H     28.242778    11.850791     0.778307     0.146972
H     32.279622     4.684059    10.913597     0.146969
H     24.054628    27.840536    17.214179     0.146973
H     36.467772    25.509863    20.510249     0.146990
H     26.402897     8.076988    20.510249     0.146989
H     18.177903    17.661749    17.214179     0.146971
H     42.344497    22.116934    10.913597     0.146971
H     34.119503    22.029577     0.778307     0.146972
H     36.467772    27.840536    17.214179     0.147160
H     24.054628    25.509863    20.510249     0.146973
H     32.279622    11.850791     0.778307     0.146971
H     28.242778     4.684059    10.913597     0.146984
H     24.384475    18.533568     0.778307     0.146973
H     20.196325    25.612943    10.913597     0.146971
H     36.137925     6.911651    17.214179     0.146971
H     40.326075    18.827086    20.510249     0.146970
H     40.326075    16.115538     4.197917     0.146972
H     36.137925    28.030973     7.493987     0.146984
H     20.196325     9.329681    13.794569     0.147160
H     24.384475    16.409056    23.929859     0.146971
H     18.177903    17.280875     7.493987     0.146972
H     26.402897    26.865636     4.197917     0.146970
H     34.119503    12.913047    23.929859     0.146971
H     42.344497    12.825690    13.794569     0.146973
H     32.279622    23.091833    23.929859     0.146973
H     28.242778    30.258565    13.794569     0.146990
H     36.467772     7.102088     7.493987     0.146971
H     24.054628     9.432761     4.197917     0.146970
H     38.213843    27.066557     4.091672     0.166795
H     42.547247    19.560881     4.091672     0.166797
H     17.975153    10.377959    17.078284     0.166949
H     22.308557    12.879851    24.154703     0.166802
H     25.927796     5.786499     4.091672     0.166796
H     34.594604     5.786499     4.091672     0.166798
H     30.261200    26.654234    24.154703     0.166800
H     30.261200    31.658017    17.078284     0.166949
H     38.213843    12.879851    24.154703     0.166796
H     42.547247    10.377959    17.078284     0.166803
H     22.308557    27.066557     4.091672     0.166796
H     17.975153    19.560881     4.091672     0.166798
H     17.975153    15.381743    20.616494     0.166800
H     22.308557     7.876067    20.616494     0.166948
H     42.547247    24.564665     7.629882     0.166797
H     38.213843    22.062773     0.553463     0.166797
H     42.547247    15.381743    20.616494     0.166796
H     38.213843     7.876067    20.616494     0.166798
H     22.308557    22.062773     0.553463     0.166803
H     17.975153    24.564665     7.629882     0.166797
H     30.261200     8.288390     0.553463     0.166797
H     30.261200     3.284607     7.629882     0.166795
H     25.927796    29.156125    20.616494     0.166802
H     34.594604    29.156125    20.616494     0.166950
H     30.261200    27.007154     6.503189     0.119935
H     40.543956    13.872222     9.809142     0.119935
H     19.978444    13.872222     9.809142     0.119930
H     30.261200    15.133650    23.294859     0.119936
H     22.002919    10.365729     9.809142     0.119959
H     38.519481    12.703391     6.503189     0.119935
H     28.236726    18.640143    23.294859     0.119935
H     32.285674    28.175985     9.809142     0.119958
H     32.285674    18.640143    23.294859     0.119934
H     38.519481    10.365729     9.809142     0.119935
H     28.236726    28.175985     9.809142     0.119929
H     22.002919    12.703391     6.503189     0.119935
H     22.002919    22.239233    18.204977     0.119935
H     28.236726     6.766639    14.899024     0.119958
H     38.519481    24.576895    14.899024     0.119959
H     32.285674    16.302481     1.413307     0.119935
H     40.543956    21.070402    14.899024     0.119935
H     30.261200     7.935470    18.204977     0.119930
H     30.261200    19.808974     1.413307     0.119936
H     19.978444    21.070402    14.899024     0.119935
H     28.236726    16.302481     1.413307     0.119935
H     32.285674     6.766639    14.899024     0.119934
H     22.002919    24.576895    14.899024     0.119935
H     38.519481    22.239233    18.204977     0.119930
C     36.134899    26.676946     2.611653     0.578805
C     36.137925    27.000166     4.066964     0.014160
C     34.927477    27.042097     4.667373    -0.150418
C     43.530736    19.318030     6.466127     0.578806
C     42.529090    18.418257     5.826186     0.014165
C     42.063068    17.408415     6.594610    -0.150413
C     16.991664    12.535666    16.057837     0.578834
C     17.993310    11.632400    15.422837     0.014227
C     18.459332    12.020263    14.214608    -0.150428
C     24.387501    11.354606    24.280715     0.578802
C     24.384475    12.834426    24.100345     0.014163
C     25.594923    13.414473    23.939742    -0.150416
C     25.225736     5.056198     6.466127     0.578800
C     24.947333     6.373535     5.826186     0.014166
C     24.305796     7.282043     6.594610    -0.150403
C     35.296664     7.781722     2.611653     0.578804
C     35.575067     7.617492     4.066964     0.014164
C     36.216604     8.644805     4.667373    -0.150414
C     27.900826    25.616438    24.280715     0.578803
C     29.183901    24.879148    24.100345     0.014167
C     29.081013    23.540846    23.939742    -0.150410
C     32.621574    31.430890    16.057837     0.578779
C     31.338499    31.015073    15.422837     0.016011
C     31.441387    30.417554    14.214608    -0.150565
C     38.495273    15.442893    24.280715     0.578806
C     37.215224    14.700362    24.100345     0.014164
C     36.107664    15.458617    23.939742    -0.150414
C     41.170363     8.447379    16.057837     0.578802
C     41.451792     9.766463    15.422837     0.014165
C     40.882881     9.976119    14.214608    -0.150412
C     22.027127    28.039709     6.466127     0.578803
C     23.307176    27.622144     5.826186     0.014163
C     24.414736    27.723478     6.594610    -0.150415
C     19.352037    17.955267     2.611653     0.578800
C     19.070608    17.796278     4.066964     0.014161
C     19.639519    16.727034     4.667373    -0.150414
C     19.352037    16.987357    22.096513     0.578804
C     19.070608    17.146346    20.641202     0.014166
C     19.639519    18.215590    20.040793    -0.150410
C     22.027127     6.902915    18.242039     0.578779
C     23.307176     7.320480    18.881980     0.016011
C     24.414736     7.219146    18.113556    -0.150564
C     41.170363    26.495245     8.650329     0.578800
C     41.451792    25.176161     9.285329     0.014166
C     40.882881    24.966505    10.493558    -0.150403
C     38.495273    19.499731     0.427451     0.578804
C     37.215224    20.242262     0.607821     0.014163
C     36.107664    19.484007     0.768424    -0.150415
C     43.530736    15.624594    18.242039     0.578800
C     42.529090    16.524367    18.881980     0.014161
C     42.063068    17.534209    18.113556    -0.150414
C     36.134899     8.265678    22.096513     0.578803
C     36.137925     7.942458    20.641202     0.014164
C     34.927477     7.900527    20.040793    -0.150415
C     24.387501    23.588018     0.427451     0.578802
C     24.384475    22.108198     0.607821     0.014164
C     25.594923    21.528151     0.768424    -0.150412
C     16.991664    22.406958     8.650329     0.578806
C     17.993310    23.310224     9.285329     0.014165
C     18.459332    22.922361    10.493558    -0.150413
C     27.900826     9.326186     0.427451     0.578805
C     29.183901    10.063476     0.607821     0.014165
C     29.081013    11.401778     0.768424    -0.150413
C     32.621574     3.511734     8.650329     0.578806
C     31.338499     3.927551     9.285329     0.014160
C     31.441387     4.525070    10.493558    -0.150418
C     25.225736    29.886426    18.242039     0.578802
C     24.947333    28.569089    18.881980     0.014164
C     24.305796    27.660581    18.113556    -0.150416
C     35.296664    27.160902    22.096513     0.578834
C     35.575067    27.325132    20.641202     0.014227
C     36.216604    26.297819    20.040793    -0.150428
C     24.387501     8.265678    22.096513     0.578836
C     24.384475     7.942458    20.641202     0.014226
C     25.594923     7.900527    20.040793    -0.150427
C     16.991664    15.624594    18.242039     0.578802
C     17.993310    16.524367    18.881980     0.014163
C     18.459332    17.534209    18.113556    -0.150415
C     43.530736    22.406958     8.650329     0.578805
C     42.529090    23.310224     9.285329     0.014160
C     42.063068    22.922361    10.493558    -0.150420
C     36.134899    23.588018     0.427451     0.578803
C     36.137925    22.108198     0.607821     0.014165
C     34.927477    21.528151     0.768424    -0.150413
C     35.296664    29.886426    18.242039     0.578777
C     35.575067    28.569089    18.881980     0.016011
C     36.216604    27.660581    18.113556    -0.150566
C     25.225736    27.160902    22.096513     0.578803
C     24.947333    27.325132    20.641202     0.014167
C     24.305796    26.297819    20.040793    -0.150410
C     32.621574     9.326186     0.427451     0.578804
C     31.338499    10.063476     0.607821     0.014164
C     31.441387    11.401778     0.768424    -0.150414
C     27.900826     3.511734     8.650329     0.578801
C     29.183901     3.927551     9.285329     0.014166
C     29.081013     4.525070    10.493558    -0.150401
C     22.027127    19.499731     0.427451     0.578802
C     23.307176    20.242262     0.607821     0.014164
C     24.414736    19.484007     0.768424    -0.150411
C     19.352037    26.495245     8.650329     0.578805
C     19.070608    25.176161     9.285329     0.014165
C     19.639519    24.966505    10.493558    -0.150413
C     38.495273     6.902915    18.242039     0.578801
C     37.215224     7.320480    18.881980     0.014161
C     36.107664     7.219146    18.113556    -0.150413
C     41.170363    16.987357    22.096513     0.578803
C     41.451792    17.146346    20.641202     0.014163
C     40.882881    18.215590    20.040793    -0.150417
C     41.170363    17.955267     2.611653     0.578804
C     41.451792    17.796278     4.066964     0.014164
C     40.882881    16.727034     4.667373    -0.150414
C     38.495273    28.039709     6.466127     0.578802
C     37.215224    27.622144     5.826186     0.014165
C     36.107664    27.723478     6.594610    -0.150401
C     19.352037     8.447379    16.057837     0.578777
C     19.070608     9.766463    15.422837     0.016011
C     19.639519     9.976119    14.214608    -0.150567
C     22.027127    15.442893    24.280715     0.578803
C     23.307176    14.700362    24.100345     0.014166
C     24.414736    15.458617    23.939742    -0.150410
C     16.991664    19.318030     6.466127     0.578803
C     17.993310    18.418257     5.826186     0.014164
C     18.459332    17.408415     6.594610    -0.150417
C     24.387501    26.676946     2.611653     0.578801
C     24.384475    27.000166     4.066964     0.014160
C     25.594923    27.042097     4.667373    -0.150413
C     36.134899    11.354606    24.280715     0.578804
C     36.137925    12.834426    24.100345     0.014165
C     34.927477    13.414473    23.939742    -0.150413
C     43.530736    12.535666    16.057837     0.578802
C     42.529090    11.632400    15.422837     0.014164
C     42.063068    12.020263    14.214608    -0.150411
C     32.621574    25.616438    24.280715     0.578803
C     31.338499    24.879148    24.100345     0.014163
C     31.441387    23.540846    23.939742    -0.150416
C     27.900826    31.430890    16.057837     0.578835
C     29.183901    31.015073    15.422837     0.014228
C     29.081013    30.417554    14.214608    -0.150427
C     35.296664     5.056198     6.466127     0.578804
C     35.575067     6.373535     5.826186     0.014165
C     36.216604     7.282043     6.594610    -0.150413
C     25.225736     7.781722     2.611653     0.578805
C     24.947333     7.617492     4.066964     0.014160
C     24.305796     8.644805     4.667373    -0.150420
C     37.390739    27.199339     4.548773    -0.111276
C     34.951686    27.349592     5.989259     0.159600
C     33.701898    27.389776     6.740388    -0.076983
C     32.803141    27.471891     7.261730    -0.060901
C     31.556379    27.583707     7.985679     0.138974
C     42.250687    18.781660     4.548773    -0.111274
C     41.161284    16.594252     5.989259     0.159601
C     40.571191    15.491812     6.740388    -0.076993
C     40.192926    14.672408     7.261730    -0.060901
C     39.666381    13.536773     7.985679     0.138970
C     18.271713    10.549178    16.191261    -0.111488
C     19.361116    11.178145    13.648791     0.159680
C     19.951209    11.518836    12.359025    -0.076951
C     20.329474    11.737227    11.412702    -0.060819
C     20.856019    12.041228    10.100698     0.138948
C     23.131661    13.355071    24.127524    -0.111270
C     25.570714    14.763259    23.789022     0.159604
C     26.820502    15.484824    23.576532    -0.076997
C     27.719259    16.003722    23.480170    -0.060896
C     28.966021    16.723540    23.344275     0.138968
C     25.401251     6.432937     4.548773    -0.111279
C     24.051602     8.470092     5.989259     0.159602
C     23.391908     9.532348     6.740388    -0.076984
C     22.871415    10.269637     7.261730    -0.060899
C     22.151198    11.293456     7.985679     0.138973
C     35.121149     6.432937     4.548773    -0.111274
C     36.470798     8.470092     5.989259     0.159601
C     37.130492     9.532348     6.740388    -0.076993
C     37.650985    10.269637     7.261730    -0.060900
C     38.371202    11.293456     7.985679     0.138969
C     30.261200    25.703794    24.127524    -0.111269
C     30.261200    22.887419    23.789022     0.159603
C     30.261200    21.444288    23.576532    -0.076997
C     30.261200    20.406492    23.480170    -0.060898
C     30.261200    18.966856    23.344275     0.138968
C     30.261200    31.315580    16.191261    -0.111485
C     30.261200    30.057645    13.648791     0.159679
C     30.261200    29.376264    12.359025    -0.076951
C     30.261200    28.939481    11.412702    -0.060819
C     30.261200    28.331480    10.100698     0.138947
C     37.390739    13.355071    24.127524    -0.111273
C     34.951686    14.763259    23.789022     0.159600
C     33.701898    15.484824    23.576532    -0.076992
C     32.803141    16.003722    23.480170    -0.060903
C     31.556379    16.723540    23.344275     0.138970
C     42.250687    10.549178    16.191261    -0.111266
C     41.161284    11.178145    13.648791     0.159603
C     40.571191    11.518836    12.359025    -0.076998
C     40.192926    11.737227    11.412702    -0.060896
C     39.666381    12.041228    10.100698     0.138968
C     23.131661    27.199339     4.548773    -0.111278
C     25.570714    27.349592     5.989259     0.159601
C     26.820502    27.389776     6.740388    -0.076995
C     27.719259    27.471891     7.261730    -0.060900
C     28.966021    27.583707     7.985679     0.138967
C     18.271713    18.781660     4.548773    -0.111280
C     19.361116    16.594252     5.989259     0.159602
C     19.951209    15.491812     6.740388    -0.076996
C     20.329474    14.672408     7.261730    -0.060901
C     20.856019    13.536773     7.985679     0.138968
C     18.271713    16.160964    20.159393    -0.111269
C     19.361116    18.348372    18.718907     0.159603
C     19.951209    19.450812    17.967778    -0.076996
C     20.329474    20.270216    17.446436    -0.060898
C     20.856019    21.405851    16.722487     0.138968
C     23.131661     7.743285    20.159393    -0.111486
C     25.570714     7.593032    18.718907     0.159679
C     26.820502     7.552848    17.967778    -0.076952
C     27.719259     7.470733    17.446436    -0.060818
C     28.966021     7.358917    16.722487     0.138947
C     42.250687    24.393446     8.516905    -0.111279
C     41.161284    23.764479    11.059375     0.159602
C     40.571191    23.423788    12.349141    -0.076984
C     40.192926    23.205397    13.295464    -0.060900
C     39.666381    22.901396    14.607468     0.138973
C     37.390739    21.587553     0.580642    -0.111273
C     34.951686    20.179365     0.919144     0.159601
C     33.701898    19.457800     1.131634    -0.076992
C     32.803141    18.938902     1.227996    -0.060902
C     31.556379    18.219084     1.363891     0.138970
C     42.250687    16.160964    20.159393    -0.111280
C     41.161284    18.348372    18.718907     0.159601
C     40.571191    19.450812    17.967778    -0.076995
C     40.192926    20.270216    17.446436    -0.060901
C     39.666381    21.405851    16.722487     0.138968
C     37.390739     7.743285    20.159393    -0.111277
C     34.951686     7.593032    18.718907     0.159600
C     33.701898     7.552848    17.967778    -0.076993
C     32.803141     7.470733    17.446436    -0.060902
C     31.556379     7.358917    16.722487     0.138968
C     23.131661    21.587553     0.580642    -0.111266
C     25.570714    20.179365     0.919144     0.159604
C     26.820502    19.457800     1.131634    -0.076999
C     27.719259    18.938902     1.227996    -0.060895
C     28.966021    18.219084     1.363891     0.138967
C     18.271713    24.393446     8.516905    -0.111273
C     19.361116    23.764479    11.059375     0.159601
C     19.951209    23.423788    12.349141    -0.076993
C     20.329474    23.205397    13.295464    -0.060902
C     20.856019    22.901396    14.607468     0.138970
C     30.261200     9.238830     0.580642    -0.111274
C     30.261200    12.055205     0.919144     0.159601
C     30.261200    13.498336     1.131634    -0.076994
C     30.261200    14.536132     1.227996    -0.060901
C     30.261200    15.975768     1.363891     0.138969
C     30.261200     3.627044     8.516905    -0.111277
C     30.261200     4.884979    11.059375     0.159601
C     30.261200     5.566360    12.349141    -0.076984
C     30.261200     6.003143    13.295464    -0.060900
C     30.261200     6.611144    14.607468     0.138973
C     25.401251    28.509687    20.159393    -0.111269
C     24.051602    26.472532    18.718907     0.159603
C     23.391908    25.410276    17.967778    -0.076995
C     22.871415    24.672987    17.446436    -0.060897
C     22.151198    23.649168    16.722487     0.138968
C     35.121149    28.509687    20.159393    -0.111488
C     36.470798    26.472532    18.718907     0.159680
C     37.130492    25.410276    17.967778    -0.076952
C     37.650985    24.672987    17.446436    -0.060818
C     38.371202    23.649168    16.722487     0.138948
C     30.261200    27.353086     7.385271    -0.200942
C     40.023463    13.225783     9.352041    -0.200949
C     20.498937    13.225783     9.352041    -0.200955
C     30.261200    16.080596    23.326980    -0.200948
C     21.703333    11.139709     9.352041    -0.200916
C     38.819067    12.530425     7.385271    -0.200947
C     29.056804    18.166670    23.326980    -0.200948
C     31.465596    28.048444     9.352041    -0.200916
C     31.465596    18.166670    23.326980    -0.200948
C     38.819067    11.139709     9.352041    -0.200947
C     29.056804    28.048444     9.352041    -0.200953
C     21.703333    12.530425     7.385271    -0.200943
C     21.703333    22.412199    17.322895    -0.200948
C     29.056804     6.894180    15.356125    -0.200915
C     38.819067    23.802915    15.356125    -0.200916
C     31.465596    16.775954     1.381186    -0.200947
C     40.023463    21.716841    15.356125    -0.200943
C     30.261200     7.589538    17.322895    -0.200954
C     30.261200    18.862028     1.381186    -0.200948
C     20.498937    21.716841    15.356125    -0.200948
C     29.056804    16.775954     1.381186    -0.200949
C     31.465596     6.894180    15.356125    -0.200942
C     21.703333    23.802915    15.356125    -0.200947
C     38.819067    22.412199    17.322895    -0.200954
O     37.239130    26.555870     1.907470    -0.559969
O     35.022497    26.524596     1.942062    -0.562626
O     44.035796    20.368230     5.856330    -0.559965
O     43.989496    19.092999     7.669415    -0.562626
O     16.486604    12.310811    17.251242    -0.559875
O     16.532904    13.595127    15.444580    -0.562472
O     23.283270    10.650337    24.401291    -0.559952
O     25.499903    10.672526    24.360275    -0.562611
O     25.882707     4.093703     5.856330    -0.559972
O     24.801474     4.771415     7.669415    -0.562606
O     34.639693     6.885968     1.907470    -0.559965
O     35.720926     8.821265     1.942062    -0.562627
O     27.843028    26.924864    24.401291    -0.559963
O     26.753927    24.994110    24.360275    -0.562627
O     32.679372    31.980712    17.251242    -0.561425
O     33.768473    31.298458    15.444580    -0.564341
O     39.657303    14.838735    24.401291    -0.559964
O     38.529770    16.747301    24.360275    -0.562625
O     41.617623     8.122413    17.251242    -0.559952
O     40.482223     7.520352    15.444580    -0.562620
O     20.865097    27.952003     5.856330    -0.559966
O     21.992630    28.549522     7.669415    -0.562629
O     18.904777    18.972098     1.907470    -0.559958
O     20.040177    17.068074     1.942062    -0.562652
O     18.904777    15.970526    22.800696    -0.559963
O     20.040177    17.874550    22.766104    -0.562626
O     20.865097     6.990621    18.851836    -0.561425
O     21.992630     6.393102    17.038751    -0.564342
O     41.617623    26.820211     7.456924    -0.559973
O     40.482223    27.422272     9.263586    -0.562606
O     39.657303    20.103889     0.306875    -0.559965
O     38.529770    18.195323     0.347891    -0.562627
O     44.035796    14.574394    18.851836    -0.559958
O     43.989496    15.849625    17.038751    -0.562652
O     37.239130     8.386754    22.800696    -0.559969
O     35.022497     8.418028    22.766104    -0.562630
O     23.283270    24.292287     0.306875    -0.559950
O     25.499903    24.270098     0.347891    -0.562620
O     16.486604    22.631813     7.456924    -0.559965
O     16.532904    21.347497     9.263586    -0.562625
O     27.843028     8.017760     0.306875    -0.559964
O     26.753927     9.948514     0.347891    -0.562625
O     32.679372     2.961912     7.456924    -0.559966
O     33.768473     3.644166     9.263586    -0.562625
O     25.882707    30.848921    18.851836    -0.559955
O     24.801474    30.171209    17.038751    -0.562612
O     34.639693    28.056656    22.800696    -0.559875
O     35.720926    26.121359    22.766104    -0.562472
O     23.283270     8.386754    22.800696    -0.559874
O     25.499903     8.418028    22.766104    -0.562471
O     16.486604    14.574394    18.851836    -0.559953
O     16.532904    15.849625    17.038751    -0.562610
O     44.035796    22.631813     7.456924    -0.559966
O     43.989496    21.347497     9.263586    -0.562627
O     37.239130    24.292287     0.306875    -0.559968
O     35.022497    24.270098     0.347891    -0.562628
O     34.639693    30.848921    18.851836    -0.561427
O     35.720926    30.171209    17.038751    -0.564343
O     25.882707    28.056656    22.800696    -0.559962
O     24.801474    26.121359    22.766104    -0.562628
O     32.679372     8.017760     0.306875    -0.559967
O     33.768473     9.948514     0.347891    -0.562626
O     27.843028     2.961912     7.456924    -0.559971
O     26.753927     3.644166     9.263586    -0.562604
O     20.865097    20.103889     0.306875    -0.559950
O     21.992630    18.195323     0.347891    -0.562620
O     18.904777    26.820211     7.456924    -0.559966
O     20.040177    27.422272     9.263586    -0.562625
O     39.657303     6.990621    18.851836    -0.559957
O     38.529770     6.393102    17.038751    -0.562652
O     41.617623    15.970526    22.800696    -0.559967
O     40.482223    17.874550    22.766104    -0.562628
O     41.617623    18.972098     1.907470    -0.559967
O     40.482223    17.068074     1.942062    -0.562626
O     39.657303    27.952003     5.856330    -0.559971
O     38.529770    28.549522     7.669415    -0.562604
O     18.904777     8.122413    17.251242    -0.561426
O     20.040177     7.520352    15.444580    -0.564343
O     20.865097    14.838735    24.401291    -0.559962
O     21.992630    16.747301    24.360275    -0.562628
O     16.486604    20.368230     5.856330    -0.559968
O     16.532904    19.092999     7.669415    -0.562629
O     23.283270    26.555870     1.907470    -0.559955
O     25.499903    26.524596     1.942062    -0.562652
O     37.239130    10.650337    24.401291    -0.559969
O     35.022497    10.672526    24.360275    -0.562626
O     44.035796    12.310811    17.251242    -0.559950
O     43.989496    13.595127    15.444580    -0.562619
O     32.679372    26.924864    24.401291    -0.559954
O     33.768473    24.994110    24.360275    -0.562610
O     27.843028    31.980712    17.251242    -0.559877
O     26.753927    31.298458    15.444580    -0.562471
O     34.639693     4.093703     5.856330    -0.559965
O     35.720926     4.771415     7.669415    -0.562627
O     25.882707     6.885968     1.907470    -0.559965
O     24.801474     8.821265     1.942062    -0.562626

The following XYZ coordinates are in angstroms. Other properties are in atomic units.
The sperically averaged electron density of each atom fit to a function of the form exp(a - br)
eigen_1, eigen_2 and eigen_3 are the three eigenvalues of traceless quadrupole moment tensor
  atom number  atomic symbol              X              Y              Z     net charge C6 coefficient C8 coefficient C10 coefficient fluctuating dipole atomic polarizability isotropic forcefield polarizability              a              b squared Pearson coefficient          <r^3>          <r^4>         wp_QDO          m_QDO          q_QDO       dipole_x       dipole_y       dipole_z         dipole            Qxy            Qxz            Qyz     Q(x^2-y^2)  Q(3z^2 - R^2)        eigen_1        eigen_2        eigen_3 static polarizability      alpha(xx)      alpha(xy)      alpha(xz)      alpha(yy)      alpha(yz)      alpha(zz) atomic spin moment
            1             Cu      19.104652       6.441236      18.218566       0.949026      48.757508 0.68207531E+03  0.16817857E+05                                11.660874                            9.027649       1.088220       2.300703                    0.996314      38.374390      91.379004       0.554395       0.448073      -1.115016      -0.065226       0.037658       0.106514       0.130452       0.027120       0.087231      -0.050362      -0.031314      -0.205077      -0.139582       0.065495       0.074088             15.963683      17.511663       0.564628       6.087329      18.163958      -3.514633      12.215429           0.705398
            2             Cu       3.974052       6.883260       0.000000       0.946335      48.913795 0.68473438E+03  0.16900833E+05                                11.686928                            9.046835       1.088926       2.299866                    0.996345      38.430673      91.577545       0.553628       0.448232      -1.114852      -0.065730      -0.113844      -0.000003       0.131456      -0.091408       0.003501      -0.002017       0.105555       0.205388      -0.139782       0.065605       0.074176             16.001266      17.553521      -5.942671       1.501331      10.691561      -0.866779      19.758716           0.726153
            3             Cu      26.287148       2.294420       6.489600       0.946322      48.917149 0.68477903E+03  0.16902238E+05                                11.687549                            9.047196       1.088844       2.299833                    0.996345      38.431291      91.580324       0.553610       0.448238      -1.114846       0.065726      -0.037947      -0.107330       0.131452       0.027173       0.087359      -0.050436      -0.031375      -0.205408      -0.139797       0.065611       0.074186             16.002313      17.554610       0.565370       6.103706      18.207760      -3.524090      12.244571           0.726141
            4             Cu      11.156548      19.323708       0.000000       0.946334      48.913955 0.68473670E+03  0.16900906E+05                                11.686958                            9.046854       1.088923       2.299864                    0.996345      38.430704      91.577693       0.553626       0.448232      -1.114852       0.065731       0.113843       0.000001       0.131456      -0.091408       0.003500      -0.002019       0.105559       0.205389      -0.139783       0.065606       0.074177             16.001314      17.553599      -5.942679       1.501319      10.691567      -0.866813      19.758776           0.726153
            5             Cu      19.104652      19.323708       0.000000       0.946349      48.909053 0.68467274E+03  0.16898890E+05                                11.686070                            9.046348       1.089079       2.299923                    0.996346      38.429756      91.573485       0.553651       0.448224      -1.114860      -0.065738       0.113865      -0.000004       0.131479       0.091410      -0.003492      -0.002040       0.105542       0.205391      -0.139780       0.065601       0.074179             15.999838      17.551767       5.941997      -1.501088      10.690744      -0.866990      19.757003           0.726096
            6             Cu      11.156548       6.441236      18.218566       0.946354      48.908367 0.68466133E+03  0.16898530E+05                                11.685931                            9.046247       1.089101       2.299930                    0.996346      38.429648      91.572879       0.553657       0.448221      -1.114862       0.065745       0.037955       0.107347       0.131477      -0.027166      -0.087335      -0.050433      -0.031342      -0.205430      -0.139775       0.065600       0.074175             15.999604      17.551936      -0.565285      -6.102331      18.204458      -3.523373      12.242417           0.726097
            7             Cu      26.287148       6.883260       0.000000       0.946328      48.915125 0.68475430E+03  0.16901460E+05                                11.687182                            9.047001       1.088874       2.299847                    0.996345      38.430920      91.578722       0.553619       0.448235      -1.114849       0.065727      -0.113843      -0.000000       0.131454       0.091414      -0.003501      -0.002021       0.105556       0.205388      -0.139787       0.065606       0.074181             16.001709      17.553911       5.942788      -1.501445      10.691777      -0.866869      19.759439           0.726148
            8             Cu       3.974052       2.294420       6.489600       0.946327      48.915121 0.68475305E+03  0.16901422E+05                                11.687178                            9.046990       1.088878       2.299848                    0.996345      38.430912      91.578706       0.553619       0.448235      -1.114849      -0.065729      -0.037949      -0.107329       0.131453      -0.027168      -0.087347      -0.050430      -0.031373      -0.205399      -0.139782       0.065605       0.074178             16.001686      17.554025      -0.565431      -6.103444      18.206907      -3.523823      12.244125           0.726148
            9             Cu       7.948104       0.000000       0.000000       0.946350      48.909195 0.68467327E+03  0.16898908E+05                                11.686092                            9.046351       1.089074       2.299921                    0.996346      38.429776      91.573587       0.553651       0.448224      -1.114860      -0.131476      -0.000004      -0.000006       0.131476       0.000007       0.000023       0.004044      -0.211094       0.205393      -0.139779       0.065602       0.074177             15.999861       7.260075       0.000081       0.000286      20.982629       1.733426      19.756880           0.726093
           10             Cu      15.130600      21.618128       6.489600       0.946330      48.914932 0.68475101E+03  0.16901354E+05                                11.687134                            9.046965       1.088895       2.299853                    0.996345      38.430922      91.578579       0.553621       0.448234      -1.114850       0.000000       0.075894      -0.107331       0.131453       0.000001       0.000001       0.100869       0.062749      -0.205398      -0.139791       0.065608       0.074183             16.001640      18.533308      -0.000145      -0.000098      17.227525       7.047616      12.244087           0.726147
           11             Cu      22.313096       0.000000       0.000000       0.946328      48.914834 0.68474855E+03  0.16901279E+05                                11.687116                            9.046947       1.088887       2.299851                    0.996345      38.430888      91.578476       0.553622       0.448233      -1.114850       0.131453       0.000002       0.000001       0.131453       0.000004       0.000003       0.004041      -0.211105       0.205388      -0.139784       0.065606       0.074178             16.001591       7.260650      -0.000002       0.000004      20.984994       1.733651      19.759130           0.726146
           12             Cu      15.130600      13.324496      18.218566       0.946346      48.909185 0.68467486E+03  0.16898956E+05                                11.686090                            9.046362       1.089071       2.299920                    0.996346      38.429811      91.573664       0.553651       0.448224      -1.114860       0.000003      -0.075913       0.107350       0.131479      -0.000011       0.000010       0.100857       0.062729      -0.205423      -0.139781       0.065602       0.074179             15.999865      18.531178      -0.000233       0.000065      17.225808       7.046585      12.242610           0.726095
           13             Cu       9.831713       5.676342      16.055119       0.915498      50.691988 0.74392413E+03  0.18776223E+05                                12.072911                            9.513784       0.978729       2.254118                    0.996055      39.318073      95.238037       0.531884       0.456257      -1.108150      -0.064325      -0.037118      -0.104993       0.128604      -0.032932      -0.083051      -0.047980      -0.038044      -0.211796      -0.138405       0.065075       0.073330             16.061176      17.416849      -0.907187      -5.622816      18.464653      -3.246483      12.302026           0.704723
           14             Cu       5.298887       3.059314       8.653047       0.915596      50.684747 0.74379498E+03  0.18772071E+05                                12.071592                            9.512784       0.979074       2.254245                    0.996056      39.316030      95.229535       0.531929       0.456240      -1.108165       0.064304       0.037126       0.105002       0.128603      -0.032940      -0.083068      -0.047960      -0.038038      -0.211741      -0.138402       0.065076       0.073327             16.059384      17.414970      -0.907227      -5.622210      18.462500      -3.245972      12.300681           0.705561
           15             Cu      24.962313       9.177942       0.000000       0.915596      50.685695 0.74381336E+03  0.18772648E+05                                12.071751                            9.512917       0.979067       2.254242                    0.996055      39.316158      95.230082       0.531924       0.456241      -1.108164      -0.064301       0.111373      -0.000000       0.128602       0.089306       0.003368       0.001945       0.103121       0.211737      -0.138411       0.065081       0.073330             16.059622      17.415053       5.603055      -1.018829      10.945203      -0.588226      19.818610           0.705558
           16             Cu      20.429487      17.029026       0.000000       0.915496      50.693067 0.74394481E+03  0.18776877E+05                                12.073107                            9.513945       0.978706       2.254111                    0.996055      39.318175      95.238647       0.531877       0.456259      -1.108148       0.064299      -0.111377       0.000024       0.128605       0.089314       0.003387       0.001928       0.103123       0.211679      -0.138409       0.065078       0.073331             16.061466      17.417206       5.603823      -1.018937      10.946500      -0.588347      19.820693           0.704722
           17             Cu      15.130600      20.088340       8.653047       0.915601      50.685271 0.74380623E+03  0.18772417E+05                                12.071669                            9.512857       0.979085       2.254249                    0.996055      39.316075      95.229661       0.531927       0.456240      -1.108165       0.000000      -0.074248       0.105003       0.128602       0.000001       0.000001       0.095927       0.076079      -0.211740      -0.138411       0.065081       0.073330             16.059503      18.986433      -0.000198      -0.000138      16.891312       6.492003      12.300763           0.705556
           18             Cu      15.130600      14.854284      16.055119       0.915492      50.693413 0.74395088E+03  0.18777072E+05                                12.073168                            9.513990       0.978695       2.254106                    0.996054      39.318278      95.239058       0.531876       0.456260      -1.108148      -0.000017       0.074264      -0.104996       0.128605       0.000008       0.000027       0.095920       0.076067      -0.211790      -0.138411       0.065079       0.073332             16.061550      18.988784      -0.000062       0.000000      16.893564       6.492898      12.302302           0.704720
           19             Cu      19.663425       0.000000       0.000000       0.915599      50.684300 0.74378794E+03  0.18771843E+05                                12.071506                            9.512726       0.979085       2.254249                    0.996056      39.315954      95.229132       0.531932       0.456239      -1.108166      -0.128602      -0.000003      -0.000002       0.128602       0.000004       0.000002      -0.003890      -0.206230       0.211728      -0.138403       0.065076       0.073327             16.059253       7.710113      -0.000008      -0.000003      20.649698       1.176326      19.817948           0.705560
           20             Cu      10.597775       0.000000       0.000000       0.915494      50.692167 0.74392776E+03  0.18776342E+05                                12.072951                            9.513818       0.978707       2.254111                    0.996055      39.318101      95.238243       0.531882       0.456258      -1.108149       0.128606       0.000006       0.000026       0.128606       0.000007       0.000027      -0.003899      -0.206246       0.211670      -0.138402       0.065073       0.073329             16.061228       7.711013       0.000003       0.000045      20.652472       1.176495      19.820200           0.704723
           21             Cu       5.298887       9.177942       0.000000       0.915599      50.684408 0.74378957E+03  0.18771895E+05                                12.071521                            9.512735       0.979095       2.254252                    0.996056      39.316001      95.229271       0.531932       0.456239      -1.108166       0.064304       0.111373       0.000002       0.128603      -0.089299      -0.003367       0.001947       0.103123       0.211734      -0.138405       0.065077       0.073328             16.059263      17.414820      -5.603024       1.018707      10.945026      -0.588164      19.817944           0.705565
           22             Cu       9.831713      17.029026       0.000000       0.915602      50.683991 0.74378291E+03  0.18771682E+05                                12.071449                            9.512687       0.979099       2.254254                    0.996056      39.315884      95.228825       0.531934       0.456238      -1.108166      -0.064304      -0.111373      -0.000002       0.128604      -0.089298      -0.003367       0.001947       0.103121       0.211731      -0.138403       0.065076       0.073327             16.059156      17.414698      -5.602979       1.018700      10.944960      -0.588154      19.817808           0.705566
           23             Cu      24.962313       3.059314       8.653047       0.915642      50.676068 0.74366695E+03  0.18767935E+05                                12.070001                            9.511791       0.979375       2.254361                    0.996056      39.314072      95.220896       0.531974       0.456223      -1.108181      -0.064324       0.037138       0.105041       0.128649       0.032936       0.083054      -0.047951      -0.038030      -0.211688      -0.138376       0.065064       0.073312             16.056877      17.412021       0.906963       5.621003      18.459706      -3.245436      12.298905           0.705570
           24             Cu      20.429487       5.676342      16.055119       0.915685      50.758924 0.74477752E+03  0.18804416E+05                                12.087768                            9.522667       0.971839       2.252444                    0.995978      39.316620      95.272293       0.531314       0.456585      -1.107876       0.063893      -0.036889      -0.104336       0.127785       0.032941       0.083125      -0.047992      -0.038037      -0.211817      -0.138477       0.065137       0.073340             16.085167      17.443445       0.908751       5.633788      18.493195      -3.252816      12.318862          -0.901891
           25              H      34.119503      26.865636       4.197917       0.146969       1.213006 0.88986679E+01  0.88419972E+02                                 1.792469                            1.682054      -1.101253       2.377583                    0.997451       3.240602       8.703176       0.517005       1.192301      -0.732163      -0.035823      -0.006721      -0.019122       0.041160       0.003624       0.005227       0.001874       0.025447      -0.019160      -0.010467      -0.007188       0.017654              1.837745       2.133765       0.137116       0.263242       1.437566       0.170023       1.941903           0.000351
           26              H      42.344497      17.280875       7.493987       0.146973       1.212879 0.88974844E+01  0.88404886E+02                                 1.792304                            1.681909      -1.101239       2.377591                    0.997451       3.240477       8.702552       0.517045       1.192255      -0.732173       0.011732      -0.007187       0.038793       0.041160       0.000462       0.002994      -0.008678      -0.004395       0.042026      -0.010467      -0.007189       0.017656              1.837572       1.613351       0.161979       0.280802       1.639584      -0.085385       2.259781           0.000349
           27              H      18.177903      12.825690      13.794569       0.146989       1.212964 0.88981303E+01  0.88413112E+02                                 1.792432                            1.682005      -1.101140       2.377654                    0.997453       3.240394       8.702484       0.517013       1.192304      -0.732164      -0.011731       0.034180      -0.019712       0.041163      -0.002977       0.000566      -0.012661      -0.015664       0.008200      -0.010463      -0.007192       0.017655              1.837720       1.613447      -0.318788      -0.059104       2.137421      -0.261389       1.762291           0.000373
           28              H      26.402897      12.913047      23.929859       0.146971       1.212969 0.88983193E+01  0.88415529E+02                                 1.792419                            1.682009      -1.101254       2.377584                    0.997451       3.240580       8.703032       0.517018       1.192284      -0.732166       0.035823      -0.020268       0.000037       0.041160      -0.006137      -0.001675       0.000469       0.021476      -0.031077      -0.010467      -0.007188       0.017655              1.837693       2.133702      -0.293878      -0.041525       1.992673      -0.026257       1.386705           0.000350
           29              H      24.054628       7.102088       7.493987       0.146984       1.212882 0.88975095E+01  0.88405411E+02                                 1.792343                            1.681942      -1.101138       2.377653                    0.997452       3.240369       8.702344       0.517024       1.192298      -0.732165      -0.012093      -0.006567       0.038795       0.041164      -0.002135      -0.009013       0.001746       0.001394       0.042030      -0.010469      -0.007189       0.017658              1.837614       1.492776      -0.092351      -0.214357       1.760222      -0.200496       2.259843           0.000351
           30              H      36.467772       9.432761       4.197917       0.146971       1.212981 0.88984357E+01  0.88417056E+02                                 1.792438                            1.682026      -1.101259       2.377581                    0.997451       3.240597       8.703122       0.517012       1.192292      -0.732164       0.012090       0.034385      -0.019122       0.041160       0.009207      -0.000990      -0.005464      -0.019001      -0.019162      -0.010467      -0.007188       0.017655              1.837714       1.492847       0.232899       0.015623       2.078424      -0.312979       1.941871           0.000351
           31              H      28.242778      23.091833      23.929859       0.146973       1.212969 0.88983224E+01  0.88415616E+02                                 1.792428                            1.682017      -1.101231       2.377596                    0.997451       3.240547       8.702962       0.517013       1.192296      -0.732164      -0.035465      -0.020890       0.000037       0.041160       0.012367       0.001244       0.001215      -0.000110      -0.031075      -0.010466      -0.007188       0.017654              1.837702       2.282451       0.208008      -0.001977       1.843945       0.049090       1.386710           0.000351
           32              H      32.279622      30.258565      13.794569       0.147161       1.213384 0.89023297E+01  0.88467821E+02                                 1.793000                            1.682515      -1.104017       2.376366                    0.997436       3.241150       8.705972       0.516867       1.192464      -0.732118       0.035472      -0.006945      -0.019752       0.041190      -0.005344      -0.011320       0.005797       0.012820       0.008274      -0.010370      -0.007323       0.017693              1.838314       2.283298      -0.067484      -0.196832       1.468780       0.181984       1.762865          -0.000440
           33              H      36.137925      16.409056      23.929859       0.146972       1.212884 0.88975248E+01  0.88405391E+02                                 1.792309                            1.681913      -1.101243       2.377589                    0.997451       3.240484       8.702577       0.517044       1.192255      -0.732173      -0.000358       0.041159       0.000037       0.041160      -0.006231       0.000430      -0.001683      -0.021369      -0.031076      -0.010467      -0.007189       0.017656              1.837577       1.773309       0.085865       0.043496       2.352788      -0.022831       1.386634           0.000351
           34              H      40.326075       9.329681      13.794569       0.146973       1.212965 0.88982865E+01  0.88415131E+02                                 1.792420                            1.682011      -1.101227       2.377598                    0.997451       3.240541       8.702927       0.517015       1.192292      -0.732165      -0.023733      -0.027249      -0.019707       0.041160       0.008271       0.010685       0.006816       0.002678       0.008214      -0.010467      -0.007188       0.017655              1.837694       1.730315       0.386240       0.255893       2.020487       0.079469       1.762280           0.000350
           35              H      24.384475      28.030973       7.493987       0.146969       1.212996 0.88985684E+01  0.88418752E+02                                 1.792456                            1.682041      -1.101270       2.377575                    0.997451       3.240622       8.703223       0.517008       1.192296      -0.732163       0.000358       0.013754       0.038792       0.041159       0.001671       0.006018       0.006930       0.003001       0.042025      -0.010467      -0.007188       0.017655              1.837733       1.773463      -0.069641      -0.066464       1.479741       0.285913       2.259995           0.000351
           36              H      20.196325      16.115538       4.197917       0.146972       1.213028 0.88988747E+01  0.88422652E+02                                 1.792504                            1.682084      -1.101254       2.377584                    0.997451       3.240607       8.703256       0.516995       1.192317      -0.732159       0.023732      -0.027664      -0.019122       0.041160      -0.012832      -0.004237       0.003590      -0.006449      -0.019163      -0.010468      -0.007189       0.017657              1.837783       1.730394      -0.370031      -0.278873       1.841006       0.142963       1.941950           0.000350
           37              H      20.196325      18.827086      20.510249       0.146972       1.212972 0.88983530E+01  0.88415981E+02                                 1.792430                            1.682019      -1.101234       2.377595                    0.997451       3.240551       8.702971       0.517013       1.192294      -0.732164       0.023733       0.027663       0.019122       0.041160       0.012830       0.004236       0.003590      -0.006447      -0.019162      -0.010466      -0.007188       0.017654              1.837704       1.730324       0.370008       0.278857       1.840928       0.142959       1.941861           0.000351
           38              H      24.384475       6.911651      17.214179       0.147160       1.213389 0.89023711E+01  0.88468324E+02                                 1.793003                            1.682518      -1.104021       2.376364                    0.997436       3.241157       8.705992       0.516867       1.192463      -0.732119       0.000396      -0.013764      -0.038820       0.041190      -0.001726      -0.006086       0.006894       0.002817       0.042082      -0.010370      -0.007322       0.017693              1.838318       1.774064       0.069690       0.066513       1.480134       0.286053       2.260757          -0.000440
           39              H      40.326075      25.612943      10.913597       0.146985       1.212879 0.88974823E+01  0.88405058E+02                                 1.792338                            1.681938      -1.101137       2.377653                    0.997452       3.240366       8.702327       0.517026       1.192296      -0.732165      -0.023734       0.027252       0.019710       0.041164      -0.008273      -0.010687       0.006818       0.002675       0.008214      -0.010469      -0.007189       0.017658              1.837609       1.730241      -0.386216      -0.255877       2.020388       0.079471       1.762197           0.000350
           40              H      36.137925      18.533568       0.778307       0.146972       1.212978 0.88984049E+01  0.88416683E+02                                 1.792435                            1.682023      -1.101255       2.377583                    0.997451       3.240594       8.703114       0.517012       1.192293      -0.732164      -0.000359      -0.041158      -0.000037       0.041160       0.006231      -0.000430      -0.001685      -0.021366      -0.031077      -0.010467      -0.007188       0.017655              1.837711       1.773441      -0.085875      -0.043502       2.352976      -0.022833       1.386716           0.000351
           41              H      42.344497      17.661749      17.214179       0.146970       1.213032 0.88989051E+01  0.88423012E+02                                 1.792506                            1.682086      -1.101259       2.377581                    0.997451       3.240613       8.703269       0.516995       1.192315      -0.732160       0.011732       0.007188      -0.038792       0.041160      -0.000464      -0.002993      -0.008679      -0.004396       0.042026      -0.010468      -0.007189       0.017657              1.837786       1.613526      -0.162015      -0.280851       1.639768      -0.085399       2.260063           0.000349
           42              H      34.119503       8.076988      20.510249       0.146971       1.212987 0.88984872E+01  0.88417726E+02                                 1.792445                            1.682032      -1.101264       2.377579                    0.997451       3.240608       8.703169       0.517010       1.192295      -0.732164      -0.035823       0.006722       0.019122       0.041160      -0.003624      -0.005227       0.001874       0.025448      -0.019162      -0.010467      -0.007188       0.017655              1.837722       2.133736      -0.137113      -0.263237       1.437550       0.170021       1.941881           0.000351
           43              H      26.402897      22.029577       0.778307       0.146973       1.212964 0.88982702E+01  0.88414895E+02                                 1.792416                            1.682007      -1.101233       2.377595                    0.997451       3.240540       8.702910       0.517017       1.192288      -0.732166       0.035824       0.020269      -0.000036       0.041160       0.006136       0.001674       0.000470       0.021476      -0.031075      -0.010467      -0.007188       0.017655              1.837689       2.133695       0.293877       0.041524       1.992668      -0.026256       1.386703           0.000350
           44              H      18.177903      22.116934      10.913597       0.146973       1.212886 0.88975429E+01  0.88405638E+02                                 1.792312                            1.681916      -1.101241       2.377590                    0.997451       3.240486       8.702593       0.517042       1.192257      -0.732173      -0.011733      -0.034178       0.019707       0.041160       0.002977      -0.000562      -0.012662      -0.015665       0.008215      -0.010467      -0.007189       0.017656              1.837581       1.613358       0.318738       0.059115       2.137213      -0.261321       1.762172           0.000350
           45              H      28.242778      11.850791       0.778307       0.146972       1.212882 0.88975112E+01  0.88405229E+02                                 1.792308                            1.681913      -1.101242       2.377589                    0.997451       3.240481       8.702570       0.517043       1.192256      -0.732173      -0.035465       0.020890      -0.000037       0.041160      -0.012369      -0.001243       0.001214      -0.000108      -0.031076      -0.010467      -0.007189       0.017656              1.837576       2.282278      -0.207990       0.001976       1.843816       0.049084       1.386634           0.000350
           46              H      32.279622       4.684059      10.913597       0.146969       1.213009 0.88987005E+01  0.88420402E+02                                 1.792474                            1.682058      -1.101255       2.377582                    0.997451       3.240609       8.703208       0.517003       1.192303      -0.732162       0.035465       0.006928       0.019707       0.041160       0.005295       0.011245       0.005845       0.012987       0.008213      -0.010467      -0.007188       0.017654              1.837750       2.282514       0.067475       0.196778       1.468403       0.181884       1.762332           0.000351
           47              H      24.054628      27.840536      17.214179       0.146973       1.212966 0.88982936E+01  0.88415219E+02                                 1.792417                            1.682007      -1.101248       2.377587                    0.997451       3.240575       8.703019       0.517018       1.192285      -0.732166      -0.012091       0.006566      -0.038792       0.041160       0.002135       0.009011       0.001747       0.001394       0.042026      -0.010467      -0.007188       0.017655              1.837691       1.492832       0.092361       0.214368       1.760303      -0.200508       2.259939           0.000351
           48              H      36.467772      25.509863      20.510249       0.146990       1.212964 0.88981349E+01  0.88413189E+02                                 1.792434                            1.682007      -1.101137       2.377656                    0.997453       3.240393       8.702489       0.517012       1.192306      -0.732163       0.012094      -0.034389       0.019120       0.041163      -0.009205       0.000995      -0.005468      -0.018997      -0.019161      -0.010463      -0.007192       0.017654              1.837722       1.492838      -0.232917      -0.015605       2.078472      -0.313017       1.941856           0.000373
           49              H      26.402897       8.076988      20.510249       0.146989       1.212928 0.88977968E+01  0.88408811E+02                                 1.792378                            1.681958      -1.101144       2.377651                    0.997453       3.240373       8.702328       0.517028       1.192283      -0.732168       0.035828       0.006722       0.019120       0.041163       0.003624       0.005232       0.001872       0.025438      -0.019163      -0.010461      -0.007192       0.017653              1.837663       2.133704       0.137123       0.263270       1.437495       0.170015       1.941789           0.000374
           50              H      18.177903      17.661749      17.214179       0.146971       1.212874 0.88974260E+01  0.88404079E+02                                 1.792292                            1.681898      -1.101237       2.377591                    0.997451       3.240467       8.702488       0.517049       1.192247      -0.732175      -0.011733       0.007188      -0.038792       0.041160       0.000462       0.002995      -0.008678      -0.004394       0.042025      -0.010467      -0.007189       0.017656              1.837559       1.613340       0.161977       0.280798       1.639574      -0.085384       2.259762           0.000349
           51              H      42.344497      22.116934      10.913597       0.146971       1.213040 0.88989961E+01  0.88424215E+02                                 1.792521                            1.682100      -1.101248       2.377586                    0.997451       3.240623       8.703334       0.516990       1.192323      -0.732158       0.011733      -0.034177       0.019707       0.041160      -0.002978       0.000560      -0.012662      -0.015666       0.008215      -0.010469      -0.007187       0.017656              1.837801       1.613538      -0.318796      -0.059133       2.137482      -0.261366       1.762383           0.000349
           52              H      34.119503      22.029577       0.778307       0.146972       1.212976 0.88983825E+01  0.88416393E+02                                 1.792432                            1.682020      -1.101256       2.377583                    0.997451       3.240590       8.703096       0.517013       1.192292      -0.732165      -0.035823       0.020269      -0.000036       0.041160      -0.006136      -0.001675       0.000470       0.021476      -0.031077      -0.010467      -0.007188       0.017655              1.837708       2.133720      -0.293883      -0.041525       1.992690      -0.026257       1.386713           0.000351
           53              H      36.467772      27.840536      17.214179       0.147160       1.213516 0.89035555E+01  0.88483493E+02                                 1.793179                            1.682671      -1.104012       2.376370                    0.997436       3.241252       8.706561       0.516822       1.192522      -0.732106       0.012118       0.006539      -0.038820       0.041190      -0.002084      -0.009013       0.001824       0.001578       0.042082      -0.010372      -0.007321       0.017693              1.838504       1.493394      -0.092450      -0.214504       1.761117      -0.200659       2.261002          -0.000441
           54              H      24.054628      25.509863      20.510249       0.146973       1.212968 0.88983123E+01  0.88415499E+02                                 1.792423                            1.682013      -1.101250       2.377587                    0.997451       3.240575       8.703039       0.517015       1.192291      -0.732165      -0.012090      -0.034385       0.019122       0.041160       0.009207      -0.000990      -0.005464      -0.019001      -0.019163      -0.010467      -0.007188       0.017655              1.837698       1.492836       0.232897       0.015622       2.078405      -0.312975       1.941853           0.000351
           55              H      32.279622      11.850791       0.778307       0.146971       1.212981 0.88984343E+01  0.88417041E+02                                 1.792442                            1.682030      -1.101239       2.377592                    0.997451       3.240567       8.703042       0.517010       1.192299      -0.732163       0.035465       0.020890      -0.000037       0.041160       0.012367       0.001244       0.001215      -0.000110      -0.031076      -0.010467      -0.007188       0.017654              1.837718       2.282472       0.208010      -0.001977       1.843961       0.049091       1.386720           0.000351
           56              H      28.242778       4.684059      10.913597       0.146984       1.212752 0.88962980E+01  0.88389906E+02                                 1.792164                            1.681786      -1.101145       2.377648                    0.997452       3.240270       8.701760       0.517070       1.192239      -0.732178      -0.035468       0.006929       0.019709       0.041164      -0.005295      -0.011248       0.005844       0.012991       0.008213      -0.010468      -0.007190       0.017658              1.837424       2.282074      -0.067463      -0.196740       1.468177       0.181829       1.762021           0.000351
           57              H      24.384475      18.533568       0.778307       0.146973       1.212873 0.88974251E+01  0.88404110E+02                                 1.792295                            1.681901      -1.101234       2.377594                    0.997451       3.240465       8.702498       0.517047       1.192252      -0.732174       0.000359      -0.041159      -0.000036       0.041160      -0.006231       0.000430      -0.001683      -0.021370      -0.031077      -0.010467      -0.007189       0.017656              1.837561       1.773295       0.085863       0.043495       2.352764      -0.022831       1.386626           0.000349
           58              H      20.196325      25.612943      10.913597       0.146971       1.212979 0.88984181E+01  0.88416811E+02                                 1.792438                            1.682026      -1.101240       2.377590                    0.997451       3.240565       8.703024       0.517011       1.192296      -0.732164       0.023732       0.027249       0.019707       0.041160       0.008271       0.010685       0.006816       0.002678       0.008214      -0.010466      -0.007188       0.017654              1.837713       1.730333       0.386248       0.255897       2.020511       0.079471       1.762297           0.000351
           59              H      36.137925       6.911651      17.214179       0.146971       1.212995 0.88985668E+01  0.88418735E+02                                 1.792455                            1.682040      -1.101275       2.377573                    0.997451       3.240622       8.703224       0.517009       1.192296      -0.732163      -0.000359      -0.013754      -0.038792       0.041159       0.001672       0.006019       0.006929       0.003001       0.042026      -0.010467      -0.007189       0.017655              1.837732       1.773461      -0.069640      -0.066464       1.479740       0.285912       2.259994           0.000351
           60              H      40.326075      18.827086      20.510249       0.146970       1.213025 0.88988435E+01  0.88422265E+02                                 1.792502                            1.682082      -1.101244       2.377589                    0.997451       3.240601       8.703236       0.516995       1.192318      -0.732159      -0.023732       0.027664       0.019122       0.041160      -0.012832      -0.004237       0.003590      -0.006449      -0.019160      -0.010468      -0.007188       0.017656              1.837782       1.730392      -0.370030      -0.278873       1.841005       0.142963       1.941948           0.000350
           61              H      40.326075      16.115538       4.197917       0.146972       1.212975 0.88983754E+01  0.88416256E+02                                 1.792431                            1.682020      -1.101236       2.377593                    0.997451       3.240558       8.702991       0.517013       1.192293      -0.732165      -0.023733      -0.027663      -0.019122       0.041160       0.012831       0.004236       0.003590      -0.006447      -0.019161      -0.010467      -0.007188       0.017655              1.837706       1.730326       0.370008       0.278858       1.840929       0.142959       1.941863           0.000350
           62              H      36.137925      28.030973       7.493987       0.146984       1.212751 0.88962828E+01  0.88389701E+02                                 1.792161                            1.681783      -1.101144       2.377648                    0.997452       3.240268       8.701747       0.517071       1.192237      -0.732178      -0.000359       0.013756       0.038796       0.041164      -0.001672      -0.006018       0.006933       0.002997       0.042030      -0.010468      -0.007190       0.017658              1.837421       1.773147       0.069619       0.066445       1.479527       0.285842       2.259589           0.000350
           63              H      20.196325       9.329681      13.794569       0.147160       1.213517 0.89035665E+01  0.88483642E+02                                 1.793181                            1.682673      -1.104012       2.376370                    0.997436       3.241254       8.706572       0.516821       1.192523      -0.732105       0.023750      -0.027247      -0.019752       0.041190      -0.008224      -0.010681       0.006903       0.002846       0.008275      -0.010372      -0.007321       0.017693              1.838506       1.731024      -0.386498      -0.256059       2.021448       0.079474       1.763048          -0.000440
           64              H      24.384475      16.409056      23.929859       0.146971       1.212976 0.88983831E+01  0.88416396E+02                                 1.792432                            1.682020      -1.101255       2.377584                    0.997451       3.240588       8.703089       0.517013       1.192292      -0.732165       0.000358       0.041158       0.000036       0.041160       0.006231      -0.000430      -0.001685      -0.021366      -0.031076      -0.010467      -0.007188       0.017655              1.837708       1.773437      -0.085874      -0.043502       2.352973      -0.022833       1.386713           0.000351
           65              H      18.177903      17.280875       7.493987       0.146972       1.213022 0.88988232E+01  0.88422042E+02                                 1.792502                            1.682082      -1.101240       2.377591                    0.997451       3.240599       8.703239       0.516994       1.192320      -0.732159      -0.011733      -0.007188       0.038792       0.041160      -0.000464      -0.002994      -0.008678      -0.004396       0.042026      -0.010469      -0.007188       0.017656              1.837781       1.613523      -0.162015      -0.280849       1.639765      -0.085399       2.260056           0.000350
           66              H      26.402897      26.865636       4.197917       0.146970       1.212998 0.88985908E+01  0.88418998E+02                                 1.792455                            1.682040      -1.101283       2.377569                    0.997451       3.240625       8.703222       0.517010       1.192292      -0.732164       0.035823      -0.006722      -0.019121       0.041159      -0.003624      -0.005227       0.001874       0.025448      -0.019166      -0.010467      -0.007189       0.017655              1.837731       2.133747      -0.137115      -0.263239       1.437556       0.170022       1.941890           0.000351
           67              H      34.119503      12.913047      23.929859       0.146971       1.212980 0.88984215E+01  0.88416863E+02                                 1.792439                            1.682027      -1.101238       2.377591                    0.997451       3.240565       8.703028       0.517011       1.192297      -0.732164      -0.035823      -0.020269       0.000037       0.041160       0.006136       0.001674       0.000470       0.021475      -0.031075      -0.010466      -0.007188       0.017654              1.837715       2.133728       0.293886       0.041525       1.992699      -0.026257       1.386718           0.000351
           68              H      42.344497      12.825690      13.794569       0.146973       1.212867 0.88973683E+01  0.88403362E+02                                 1.792285                            1.681893      -1.101234       2.377594                    0.997451       3.240456       8.702451       0.517050       1.192247      -0.732175       0.011732       0.034178      -0.019707       0.041161       0.002977      -0.000562      -0.012662      -0.015666       0.008214      -0.010467      -0.007189       0.017656              1.837551       1.613334       0.318729       0.059114       2.137175      -0.261315       1.762145           0.000349
           69              H      32.279622      23.091833      23.929859       0.146973       1.212872 0.88974162E+01  0.88403997E+02                                 1.792293                            1.681900      -1.101233       2.377594                    0.997451       3.240465       8.702496       0.517047       1.192251      -0.732174       0.035465      -0.020890       0.000037       0.041160      -0.012369      -0.001242       0.001214      -0.000108      -0.031077      -0.010467      -0.007189       0.017656              1.837561       2.282255      -0.207986       0.001976       1.843802       0.049084       1.386625           0.000349
           70              H      28.242778      30.258565      13.794569       0.146990       1.212928 0.88977994E+01  0.88408900E+02                                 1.792383                            1.681963      -1.101138       2.377655                    0.997453       3.240373       8.702349       0.517025       1.192288      -0.732167      -0.035466      -0.006931      -0.019712       0.041163       0.005295       0.011247       0.005840       0.012986       0.008199      -0.010461      -0.007192       0.017653              1.837668       2.282438       0.067492       0.196812       1.468326       0.181871       1.762240           0.000375
           71              H      36.467772       7.102088       7.493987       0.146971       1.212981 0.88984330E+01  0.88417031E+02                                 1.792439                            1.682026      -1.101260       2.377581                    0.997451       3.240597       8.703125       0.517012       1.192293      -0.732164       0.012090      -0.006566       0.038792       0.041160       0.002135       0.009010       0.001747       0.001395       0.042025      -0.010467      -0.007188       0.017655              1.837715       1.492848       0.092362       0.214373       1.760324      -0.200513       2.259972           0.000351
           72              H      24.054628       9.432761       4.197917       0.146970       1.213040 0.88989896E+01  0.88424094E+02                                 1.792518                            1.682096      -1.101251       2.377584                    0.997451       3.240622       8.703316       0.516992       1.192319      -0.732159      -0.012091       0.034384      -0.019122       0.041160      -0.009209       0.000991      -0.005465      -0.019001      -0.019159      -0.010469      -0.007188       0.017656              1.837797       1.492908      -0.232915      -0.015626       2.078521      -0.312996       1.941962           0.000351
           73              H      38.213843      27.066557       4.091672       0.166795       1.133166 0.82134621E+01  0.80392681E+02                                 1.738659                            1.635025      -1.248388       2.320055                    0.996137       3.227100       8.743140       0.512698       1.220545      -0.724271       0.039375      -0.008716      -0.021030       0.045482      -0.006061      -0.012462       0.000133       0.013730      -0.018803      -0.013852      -0.004243       0.018095              1.793319       2.126742      -0.053403      -0.205793       1.421235       0.152420       1.831979           0.000687
           74              H      42.547247      19.560881       4.091672       0.166797       1.133147 0.82132747E+01  0.80390271E+02                                 1.738629                            1.634998      -1.248376       2.320061                    0.996137       3.227062       8.742964       0.512707       1.220533      -0.724274       0.012139       0.038458      -0.021030       0.045483       0.002915      -0.006116      -0.010859      -0.017364      -0.018804      -0.013852      -0.004243       0.018095              1.793287       1.551336       0.278784       0.029100       1.996578      -0.254428       1.831946           0.000687
           75              H      17.975153      10.377959      17.078284       0.166949       1.133892 0.82203707E+01  0.80480920E+02                                 1.739727                            1.635964      -1.251162       2.318855                    0.996112       3.228068       8.748198       0.512409       1.220921      -0.724182      -0.012144      -0.007007       0.043273       0.045487       0.004831      -0.004779      -0.002711       0.005625       0.049887      -0.013905      -0.004175       0.018080              1.794455       1.552258      -0.120523      -0.253386       1.691432      -0.146295       2.139676           0.000671
           76              H      22.308557      12.879851      24.154703       0.166802       1.133356 0.82151977E+01  0.80414743E+02                                 1.738977                            1.635300      -1.248288       2.320109                    0.996139       3.227055       8.743587       0.512602       1.220698      -0.724241      -0.039376      -0.022734      -0.001207       0.045484       0.013767       0.001556       0.000899       0.015895      -0.012285      -0.013849      -0.004240       0.018089              1.793657       2.127183       0.211896      -0.018254       1.882510      -0.010539       1.371277           0.000686
           77              H      25.927796       5.786499       4.091672       0.166796       1.133308 0.82147343E+01  0.80408432E+02                                 1.738843                            1.635185      -1.248337       2.320082                    0.996138       3.227121       8.743442       0.512656       1.220595      -0.724262       0.027235      -0.029744      -0.021032       0.045484      -0.008977      -0.006348       0.010728       0.003628      -0.018797      -0.013852      -0.004246       0.018098              1.793515       1.644028      -0.332253      -0.234937       1.904332       0.102027       1.832184           0.000687
           78              H      34.594604       5.786499       4.091672       0.166798       1.133402 0.82156323E+01  0.80420211E+02                                 1.739036                            1.635352      -1.248330       2.320085                    0.996138       3.227144       8.743948       0.512589       1.220711      -0.724238      -0.027235      -0.029742      -0.021031       0.045482       0.008971       0.006344       0.010726       0.003625      -0.018793      -0.013849      -0.004240       0.018089              1.793720       1.644205       0.332316       0.234983       1.904557       0.102048       1.832398           0.000687
           79              H      30.261200      26.654234      24.154703       0.166800       1.133104 0.82128719E+01  0.80385216E+02                                 1.738576                            1.634952      -1.248336       2.320085                    0.996138       3.226978       8.742631       0.512718       1.220523      -0.724277       0.000001       0.045468      -0.001209       0.045484       0.000002      -0.000000      -0.001802      -0.031801      -0.012291      -0.013852      -0.004243       0.018096              1.793230       1.759751       0.000001      -0.000000       2.248924       0.021070       1.371015           0.000687
           80              H      30.261200      31.658017      17.078284       0.166949       1.133748 0.82190819E+01  0.80464955E+02                                 1.739541                            1.635802      -1.251211       2.318829                    0.996111       3.228045       8.747885       0.512452       1.220869      -0.724191      -0.000003       0.014018       0.043272       0.045486      -0.000020      -0.000041       0.005490      -0.011182       0.049884      -0.013905      -0.004172       0.018077              1.794256       1.760817       0.000003       0.000002       1.482532       0.292534       2.139418           0.000671
           81              H      38.213843      12.879851      24.154703       0.166796       1.133150 0.82132980E+01  0.80390560E+02                                 1.738632                            1.635001      -1.248380       2.320059                    0.996137       3.227067       8.742982       0.512707       1.220533      -0.724274       0.039375      -0.022733      -0.001207       0.045482      -0.013770      -0.001560       0.000901       0.015902      -0.012290      -0.013852      -0.004243       0.018095              1.793290       2.126705      -0.211824       0.018248       1.882113      -0.010536       1.371052           0.000687
           82              H      42.547247      10.377959      17.078284       0.166803       1.133072 0.82125670E+01  0.80381338E+02                                 1.738532                            1.634912      -1.248306       2.320102                    0.996138       3.226911       8.742348       0.512730       1.220509      -0.724280       0.012142      -0.007010       0.043269       0.045484      -0.004795       0.004788      -0.002764       0.005537       0.049893      -0.013852      -0.004243       0.018095              1.793182       1.551253       0.120346       0.253121       1.690216      -0.146139       2.138077           0.000687
           83              H      22.308557      27.066557       4.091672       0.166796       1.133407 0.82156828E+01  0.80420846E+02                                 1.739043                            1.635359      -1.248325       2.320087                    0.996138       3.227153       8.743986       0.512587       1.220713      -0.724237      -0.039375      -0.008715      -0.021031       0.045482       0.006055       0.012460       0.000131       0.013726      -0.018792      -0.013848      -0.004241       0.018089              1.793727       2.127272       0.053422       0.205869       1.421504       0.152478       1.832405           0.000687
           84              H      17.975153      19.560881       4.091672       0.166798       1.133290 0.82145595E+01  0.80406182E+02                                 1.738814                            1.635160      -1.248318       2.320092                    0.996138       3.227084       8.743273       0.512665       1.220584      -0.724265      -0.012141       0.038458      -0.021032       0.045484      -0.002918       0.006116      -0.010862      -0.017364      -0.018797      -0.013851      -0.004247       0.018098              1.793485       1.551492      -0.278834      -0.029107       1.996810      -0.254471       1.832152           0.000687
           85              H      17.975153      15.381743      20.616494       0.166800       1.133102 0.82128529E+01  0.80384971E+02                                 1.738573                            1.634949      -1.248335       2.320085                    0.996138       3.226975       8.742615       0.512719       1.220522      -0.724277      -0.012139      -0.038460       0.021030       0.045484       0.002915      -0.006116      -0.010859      -0.017365      -0.018806      -0.013852      -0.004243       0.018096              1.793226       1.551288       0.278770       0.029095       1.996512      -0.254418       1.831880           0.000687
           86              H      22.308557       7.876067      20.616494       0.166948       1.133750 0.82190955E+01  0.80465143E+02                                 1.739544                            1.635805      -1.251213       2.318829                    0.996111       3.228048       8.747904       0.512451       1.220872      -0.724191      -0.039376       0.008718       0.021035       0.045486      -0.006084      -0.012494       0.000109       0.013597      -0.018794      -0.013905      -0.004172       0.018077              1.794260       2.127936      -0.053431      -0.205918       1.421864       0.152561       1.832978           0.000671
           87              H      42.547247      24.564665       7.629882       0.166797       1.133307 0.82147204E+01  0.80408255E+02                                 1.738841                            1.635183      -1.248335       2.320082                    0.996138       3.227118       8.743429       0.512657       1.220594      -0.724262       0.012141       0.007010      -0.043269       0.045484       0.004794      -0.004790      -0.002765       0.005536       0.049897      -0.013852      -0.004246       0.018098              1.793513       1.551514      -0.120391      -0.253188       1.690532      -0.146181       2.138492           0.000687
           88              H      38.213843      22.062773       0.553463       0.166797       1.133403 0.82156396E+01  0.80420283E+02                                 1.739035                            1.635352      -1.248331       2.320084                    0.996138       3.227145       8.743944       0.512590       1.220709      -0.724238       0.039375       0.022733       0.001206       0.045482       0.013766       0.001556       0.000898       0.015896      -0.012283      -0.013849      -0.004240       0.018089              1.793719       2.127262       0.211902      -0.018255       1.882580      -0.010540       1.371316           0.000687
           89              H      42.547247      15.381743      20.616494       0.166796       1.133295 0.82146034E+01  0.80406733E+02                                 1.738821                            1.635166      -1.248322       2.320090                    0.996138       3.227092       8.743306       0.512663       1.220586      -0.724264       0.012141      -0.038458       0.021032       0.045484      -0.002919       0.006116      -0.010861      -0.017364      -0.018799      -0.013851      -0.004247       0.018098              1.793491       1.551497      -0.278835      -0.029107       1.996817      -0.254473       1.832160           0.000687
           90              H      38.213843       7.876067      20.616494       0.166798       1.133401 0.82156227E+01  0.80420050E+02                                 1.739030                            1.635348      -1.248322       2.320088                    0.996138       3.227142       8.743923       0.512591       1.220706      -0.724239       0.039375       0.008715       0.021031       0.045482       0.006055       0.012460       0.000131       0.013727      -0.018794      -0.013848      -0.004241       0.018089              1.793713       2.127254       0.053422       0.205867       1.421495       0.152476       1.832392           0.000687
           91              H      22.308557      22.062773       0.553463       0.166803       1.133074 0.82125902E+01  0.80381657E+02                                 1.738537                            1.634917      -1.248307       2.320102                    0.996138       3.226916       8.742379       0.512728       1.220513      -0.724279      -0.039376       0.022734       0.001205       0.045484      -0.013770      -0.001559       0.000900       0.015902      -0.012291      -0.013852      -0.004243       0.018095              1.793188       2.126579      -0.211816       0.018248       1.881996      -0.010536       1.370989           0.000686
           92              H      17.975153      24.564665       7.629882       0.166797       1.133148 0.82132892E+01  0.80390464E+02                                 1.738632                            1.635001      -1.248378       2.320060                    0.996137       3.227065       8.742980       0.512706       1.220534      -0.724274      -0.012140       0.007009      -0.043269       0.045483      -0.004795       0.004787      -0.002763       0.005537       0.049895      -0.013852      -0.004243       0.018095              1.793290       1.551339       0.120365       0.253141       1.690324      -0.146151       2.138207           0.000687
           93              H      30.261200       8.288390       0.553463       0.166797       1.133149 0.82132934E+01  0.80390523E+02                                 1.738633                            1.635002      -1.248378       2.320061                    0.996137       3.227065       8.742984       0.512706       1.220535      -0.724273      -0.000000      -0.045467       0.001208       0.045483       0.000001      -0.000000      -0.001802      -0.031801      -0.012290      -0.013852      -0.004243       0.018095              1.793291       1.759817       0.000000       0.000000       2.249003       0.021071       1.371053           0.000687
           94              H      30.261200       3.284607       7.629882       0.166795       1.133168 0.82134786E+01  0.80392900E+02                                 1.738663                            1.635028      -1.248388       2.320054                    0.996137       3.227103       8.743157       0.512697       1.220547      -0.724271      -0.000001      -0.014017      -0.043268       0.045482      -0.000000       0.000001       0.005527      -0.011072       0.049894      -0.013852      -0.004243       0.018095              1.793322       1.759851       0.000001       0.000002       1.481869       0.292308       2.138246           0.000687
           95              H      25.927796      29.156125      20.616494       0.166802       1.133354 0.82151805E+01  0.80414508E+02                                 1.738973                            1.635297      -1.248287       2.320110                    0.996139       3.227051       8.743564       0.512603       1.220695      -0.724242       0.027236       0.029743       0.021031       0.045483       0.008972       0.006344       0.010725       0.003626      -0.018796      -0.013849      -0.004241       0.018089              1.793653       1.644150       0.332299       0.234970       1.904483       0.102047       1.832325           0.000687
           96              H      34.594604      29.156125      20.616494       0.166950       1.133891 0.82203648E+01  0.80480864E+02                                 1.739728                            1.635965      -1.251160       2.318856                    0.996112       3.228067       8.748201       0.512409       1.220922      -0.724182      -0.027237       0.029744       0.021037       0.045487      -0.008931      -0.006343       0.010767       0.003734      -0.018788      -0.013905      -0.004175       0.018080              1.794456       1.644824      -0.332512      -0.235122       1.905361       0.102064       1.833183           0.000671
           97              H      30.261200      27.007154       6.503189       0.119935       1.306077 0.10058576E+02  0.10292998E+03                                 1.879100                            1.786006      -1.012592       2.402946                    0.997824       3.376089       9.165325       0.503316       1.189215      -0.733520       0.000000      -0.016697      -0.036656       0.040279      -0.000000       0.000001       0.009928       0.011001       0.020564      -0.013719       0.002073       0.011646              1.918452       1.910708      -0.000001      -0.000001       1.596219       0.334389       2.248430           0.000002
           98              H      40.543956      13.872222       9.809142       0.119935       1.306201 0.10059783E+02  0.10294565E+03                                 1.879246                            1.786135      -1.012605       2.402938                    0.997824       3.376181       9.165791       0.503287       1.189245      -0.733514       0.020289       0.028411       0.020090       0.040279       0.008777       0.006206       0.001706      -0.012255       0.009842      -0.013720       0.002075       0.011645              1.918607       1.715888       0.342087       0.241893       2.056333       0.102860       1.983601          -0.000001
           99              H      19.978444      13.872222       9.809142       0.119930       1.306397 0.10061739E+02  0.10297163E+03                                 1.879532                            1.786390      -1.012624       2.402925                    0.997823       3.376320       9.166715       0.503212       1.189353      -0.733490      -0.020288       0.028413       0.020088       0.040279      -0.008781      -0.006208       0.001705      -0.012258       0.009842      -0.013725       0.002076       0.011649              1.918911       1.716137      -0.342173      -0.241955       2.056670       0.102883       1.983926          -0.000000
          100              H      30.261200      15.133650      23.294859       0.119936       1.306073 0.10058524E+02  0.10292925E+03                                 1.879090                            1.785995      -1.012594       2.402944                    0.997824       3.376091       9.165305       0.503320       1.189208      -0.733522       0.000000      -0.040125      -0.003524       0.040279       0.000000      -0.000001       0.002762      -0.009268      -0.040246      -0.013720       0.002074       0.011646              1.918445       1.910698       0.000002      -0.000000       2.386131       0.055111       1.458504           0.000002
          101              H      22.002919      10.365729       9.809142       0.119959       1.305956 0.10057358E+02  0.10291461E+03                                 1.879041                            1.785948      -1.012370       2.403075                    0.997826       3.375696       9.164195       0.503301       1.189282      -0.733508       0.014461      -0.031783       0.020094       0.040287      -0.009696      -0.001629      -0.006233      -0.009083       0.009850      -0.013726       0.002075       0.011651              1.918394       1.674782      -0.318407      -0.031844       2.097030      -0.260899       1.983369           0.000001
          102              H      38.519481      12.703391       6.503189       0.119935       1.306066 0.10058452E+02  0.10292828E+03                                 1.879080                            1.785987      -1.012592       2.402945                    0.997824       3.376082       9.165260       0.503322       1.189205      -0.733522      -0.014460       0.008349      -0.036656       0.040280       0.004764       0.008599      -0.004964      -0.005502       0.020564      -0.013720       0.002074       0.011646              1.918434       1.674826       0.136174       0.289587       1.832066      -0.167192       2.248410           0.000001
          103              H      28.236726      18.640143      23.294859       0.119935       1.306074 0.10058531E+02  0.10292936E+03                                 1.879092                            1.785998      -1.012593       2.402944                    0.997824       3.376093       9.165319       0.503318       1.189210      -0.733521      -0.034749       0.020062      -0.003524       0.040280      -0.004013       0.002392      -0.001382       0.004634      -0.040247      -0.013720       0.002074       0.011646              1.918447       2.267276      -0.205868       0.047726       2.029558      -0.027555       1.458506           0.000001
          104              H      32.285674      28.175985       9.809142       0.119958       1.305854 0.10056334E+02  0.10290081E+03                                 1.878866                            1.785793      -1.012387       2.403066                    0.997826       3.375675       9.163784       0.503354       1.189197      -0.733526       0.034755       0.003368       0.020093       0.040286      -0.000916       0.004584       0.004524       0.021329       0.009846      -0.013721       0.002073       0.011648              1.918209       2.266978       0.023633       0.209993       1.504477       0.158001       1.983173          -0.000000
          105              H      32.285674      18.640143      23.294859       0.119934       1.306208 0.10059853E+02  0.10294659E+03                                 1.879258                            1.786146      -1.012606       2.402937                    0.997824       3.376188       9.165838       0.503283       1.189251      -0.733512       0.034749       0.020062      -0.003524       0.040279       0.004012      -0.002392      -0.001381       0.004633      -0.040246      -0.013720       0.002075       0.011645              1.918621       2.267495       0.205893      -0.047735       2.029754      -0.027559       1.458614           0.000000
          106              H      38.519481      10.365729       9.809142       0.119935       1.306073 0.10058514E+02  0.10292909E+03                                 1.879087                            1.785993      -1.012595       2.402943                    0.997824       3.376090       9.165293       0.503321       1.189206      -0.733522      -0.014460      -0.031777       0.020090       0.040280       0.009695       0.001625      -0.006228      -0.009076       0.009842      -0.013720       0.002074       0.011646              1.918441       1.674832       0.318418       0.031858       2.097070      -0.260883       1.983421           0.000002
          107              H      28.236726      28.175985       9.809142       0.119929       1.306162 0.10059395E+02  0.10294058E+03                                 1.879191                            1.786086      -1.012630       2.402922                    0.997823       3.376203       9.165776       0.503300       1.189225      -0.733517      -0.034750       0.003364       0.020087       0.040279       0.000918      -0.004581       0.004521       0.021332       0.009837      -0.013720       0.002073       0.011647              1.918552       2.267410      -0.023628      -0.210022       1.504705       0.158048       1.983541           0.000002
          108              H      22.002919      12.703391       6.503189       0.119935       1.306307 0.10060865E+02  0.10296025E+03                                 1.879431                            1.786300      -1.012587       2.402949                    0.997824       3.376204       9.166234       0.503231       1.189337      -0.733494       0.014461       0.008349      -0.036655       0.040279      -0.004767      -0.008600      -0.004965      -0.005504       0.020568      -0.013724       0.002076       0.011648              1.918800       1.675121      -0.136224      -0.289673       1.832416      -0.167240       2.248864           0.000001
          109              H      22.002919      22.239233      18.204977       0.119935       1.306070 0.10058488E+02  0.10292876E+03                                 1.879085                            1.785991      -1.012593       2.402944                    0.997824       3.376087       9.165282       0.503321       1.189206      -0.733522       0.014460      -0.008349       0.036656       0.040280       0.004764       0.008599      -0.004964      -0.005502       0.020564      -0.013720       0.002074       0.011646              1.918438       1.674829       0.136176       0.289587       1.832070      -0.167192       2.248415           0.000002
          110              H      28.236726       6.766639      14.899024       0.119958       1.305854 0.10056337E+02  0.10290086E+03                                 1.878868                            1.785795      -1.012385       2.403067                    0.997826       3.375673       9.163784       0.503353       1.189199      -0.733526      -0.034756      -0.003368      -0.020092       0.040287      -0.000916       0.004580       0.004521       0.021336       0.009832      -0.013721       0.002073       0.011648              1.918211       2.266999       0.023629       0.209984       1.504477       0.157997       1.983158           0.000001
          111              H      38.519481      24.576895      14.899024       0.119959       1.305951 0.10057310E+02  0.10291396E+03                                 1.879033                            1.785940      -1.012370       2.403074                    0.997826       3.375694       9.164169       0.503304       1.189277      -0.733509      -0.014462       0.031783      -0.020092       0.040287      -0.009699      -0.001628      -0.006229      -0.009086       0.009836      -0.013726       0.002075       0.011651              1.918384       1.674782      -0.318415      -0.031844       2.097029      -0.260886       1.983342          -0.000001
          112              H      32.285674      16.302481       1.413307       0.119935       1.306076 0.10058549E+02  0.10292960E+03                                 1.879096                            1.786001      -1.012594       2.402944                    0.997824       3.376094       9.165329       0.503317       1.189212      -0.733521       0.034749      -0.020063       0.003524       0.040280      -0.004013       0.002392      -0.001382       0.004634      -0.040246      -0.013720       0.002074       0.011646              1.918450       2.267281      -0.205869       0.047727       2.029562      -0.027555       1.458508           0.000001
          113              H      40.543956      21.070402      14.899024       0.119935       1.306313 0.10060925E+02  0.10296105E+03                                 1.879439                            1.786307      -1.012589       2.402948                    0.997824       3.376211       9.166270       0.503229       1.189339      -0.733493       0.020289      -0.028411      -0.020090       0.040279      -0.008780      -0.006208       0.001705      -0.012256       0.009845      -0.013724       0.002076       0.011648              1.918809       1.716052      -0.342143      -0.241933       2.056556       0.102873       1.983818          -0.000002
          114              H      30.261200       7.935470      18.204977       0.119930       1.306157 0.10059341E+02  0.10293986E+03                                 1.879183                            1.786079      -1.012629       2.402923                    0.997823       3.376196       9.165739       0.503303       1.189222      -0.733518       0.000002       0.016697       0.036655       0.040279      -0.000000       0.000002       0.009929       0.011001       0.020566      -0.013720       0.002073       0.011647              1.918544       1.910798      -0.000001      -0.000001       1.596284       0.334416       2.248549           0.000002
          115              H      30.261200      19.808974       1.413307       0.119936       1.306073 0.10058520E+02  0.10292920E+03                                 1.879090                            1.785996      -1.012593       2.402944                    0.997824       3.376090       9.165305       0.503319       1.189209      -0.733521       0.000000       0.040125       0.003524       0.040280       0.000000      -0.000001       0.002762      -0.009268      -0.040247      -0.013720       0.002074       0.011646              1.918444       1.910699       0.000000      -0.000000       2.386130       0.055110       1.458505           0.000002
          116              H      19.978444      21.070402      14.899024       0.119935       1.306208 0.10059850E+02  0.10294656E+03                                 1.879257                            1.786146      -1.012604       2.402939                    0.997824       3.376185       9.165829       0.503283       1.189251      -0.733512      -0.020289      -0.028411      -0.020090       0.040279       0.008777       0.006206       0.001706      -0.012255       0.009842      -0.013720       0.002075       0.011645              1.918620       1.715898       0.342092       0.241894       2.056349       0.102862       1.983614           0.000000
          117              H      28.236726      16.302481       1.413307       0.119935       1.306204 0.10059811E+02  0.10294605E+03                                 1.879253                            1.786141      -1.012603       2.402939                    0.997824       3.376183       9.165816       0.503284       1.189250      -0.733513      -0.034749      -0.020062       0.003524       0.040279       0.004012      -0.002393      -0.001381       0.004633      -0.040246      -0.013720       0.002075       0.011645              1.918615       2.267488       0.205890      -0.047734       2.029746      -0.027559       1.458610           0.000001
          118              H      32.285674       6.766639      14.899024       0.119934       1.306083 0.10058629E+02  0.10293067E+03                                 1.879106                            1.786011      -1.012595       2.402944                    0.997824       3.376098       9.165360       0.503314       1.189216      -0.733520       0.034749      -0.003365      -0.020090       0.040279       0.000917      -0.004581       0.004521       0.021329       0.009840      -0.013719       0.002073       0.011646              1.918459       2.267287      -0.023626      -0.210004       1.504645       0.158035       1.983443           0.000002
          119              H      22.002919      24.576895      14.899024       0.119935       1.306071 0.10058498E+02  0.10292888E+03                                 1.879085                            1.785991      -1.012595       2.402943                    0.997824       3.376089       9.165285       0.503321       1.189205      -0.733522       0.014460       0.031776      -0.020090       0.040279       0.009695       0.001625      -0.006228      -0.009076       0.009842      -0.013720       0.002074       0.011646              1.918439       1.674830       0.318419       0.031858       2.097069      -0.260882       1.983418           0.000002
          120              H      38.519481      22.239233      18.204977       0.119930       1.306392 0.10061683E+02  0.10297086E+03                                 1.879522                            1.786380      -1.012625       2.402925                    0.997823       3.376316       9.166678       0.503215       1.189347      -0.733492      -0.014460      -0.008351       0.036655       0.040279      -0.004767      -0.008600      -0.004967      -0.005505       0.020571      -0.013725       0.002076       0.011649              1.918900       1.675199      -0.136235      -0.289698       1.832507      -0.167254       2.248993          -0.000001
          121              C      36.134899      26.676946       2.611653       0.578805      26.775444 0.27992780E+03  0.59328414E+04                                 8.326537                            5.912680       0.014467       2.059591                    0.999657      22.477549      62.642892       0.617071       0.468332      -1.026844       0.003525      -0.013999      -0.068560       0.070064       0.000746       0.001684      -0.036932      -0.122696      -0.257338      -0.092748      -0.018417       0.111165             11.364734       7.341793       0.148868       0.181721       5.881933       3.918682      20.870476           0.001870
          122              C      36.137925      27.000166       4.066964       0.014160      39.008448 0.38562163E+03  0.87192149E+04                                 9.923842                            6.450096       0.047573       2.029218                    0.999197      26.081637      71.398450       0.669557       0.404578      -1.081613      -0.006061       0.018965       0.059317       0.062569      -0.002081       0.006434      -0.000148      -0.029192      -0.004065      -0.016737       0.001292       0.015445             14.209879      13.563336       0.689930      -0.401163       6.359427       4.387285      22.706875           0.010941
          123              C      34.927477      27.042097       4.667373      -0.150418      35.786280 0.39970462E+03  0.92090727E+04                                 9.487330                            6.679588       0.080446       2.008271                    0.999578      28.809088      82.205243       0.635094       0.418592      -1.061961       0.004595       0.001324      -0.017560       0.018200       0.001225       0.010781      -0.014875      -0.031431      -0.106815      -0.041359       0.004747       0.036612             12.591170      13.582392      -0.399608      -4.788344       5.784752       3.067620      18.406367          -0.000860
          124              C      43.530736      19.318030       6.466127       0.578806      26.775463 0.27992767E+03  0.59328352E+04                                 8.326552                            5.912686       0.014481       2.059597                    0.999657      22.477438      62.642470       0.617070       0.468333      -1.026844       0.047895       0.043688       0.026575       0.070063      -0.083736      -0.058055       0.012095       0.015973      -0.026358      -0.092751      -0.018416       0.111168             11.364768      12.179772       6.799599       4.884515      11.948897       3.484180       9.965633           0.001870
          125              C      42.529090      18.418257       5.826186       0.014165      39.008095 0.38561877E+03  0.87191235E+04                                 9.923749                            6.450049       0.047572       2.029219                    0.999197      26.081462      71.397574       0.669564       0.404575      -1.081617      -0.037484      -0.044103      -0.023763       0.062568      -0.010172       0.000713       0.011754       0.004471      -0.012538      -0.016737       0.001287       0.015449             14.209758      13.121284       7.905239       4.700863      14.838211       1.233332      14.669779           0.010941
          126              C      42.063068      17.408415       6.594610      -0.150413      35.785949 0.39970126E+03  0.92089575E+04                                 9.487260                            6.679557       0.080454       2.008276                    0.999578      28.808686      82.203390       0.635097       0.418592      -1.061963       0.015100       0.010049       0.001479       0.018198      -0.035333      -0.015069      -0.000247       0.009938       0.021075      -0.041366       0.004750       0.036617             12.591107      11.306956       7.817011       1.021648      16.030942      -1.359412      10.435424          -0.000863
          127              C      16.991664      12.535666      16.057837       0.578834      26.773776 0.27991433E+03  0.59324301E+04                                 8.325990                            5.912421       0.014657       2.059667                    0.999657      22.476371      62.637070       0.617109       0.468314      -1.026864      -0.047868       0.039569       0.032319       0.070011       0.082606       0.059586       0.011050       0.012960      -0.035387      -0.092705      -0.018432       0.111137             11.363834      12.178590      -6.871270      -4.781611      12.375547       3.332560       9.537367           0.001317
          128              C      17.993310      11.632400      15.422837       0.014227      39.005100 0.38559005E+03  0.87182687E+04                                 9.923199                            6.449792       0.047652       2.029250                    0.999196      26.079818      71.391089       0.669583       0.404573      -1.081623       0.037451      -0.037118      -0.033604       0.062526       0.002686       0.009814       0.010350       0.000638      -0.023883      -0.016685       0.001308       0.015377             14.208703      13.119700      -7.066465      -5.884778      15.463521       1.011015      14.042888           0.009585
          129              C      18.459332      12.020263      14.214608      -0.150428      35.782568 0.39966552E+03  0.92078612E+04                                 9.486371                            6.679053       0.080657       2.008352                    0.999578      28.807607      82.197141       0.635155       0.418566      -1.061987      -0.015102       0.004745       0.008961       0.018190       0.026003       0.028303      -0.005065      -0.003689      -0.019826      -0.041388       0.004747       0.036641             12.589464      11.305172      -3.568543      -7.027631      10.202320       0.700470      16.260899           0.000169
          130              C      24.387501      11.354606      24.280715       0.578802      26.775501 0.27992962E+03  0.59328777E+04                                 8.326487                            5.912664       0.014473       2.059591                    0.999657      22.477544      62.642452       0.617079       0.468327      -1.026849      -0.003526      -0.069300       0.009664       0.070060      -0.001840      -0.000139       0.030985       0.069429       0.319011      -0.092750      -0.018412       0.111162             11.364613       7.341763      -0.220923      -0.079765      21.667822      -1.662614       5.084255           0.001867
          131              C      24.384475      12.834426      24.100345       0.014163      39.008367 0.38562133E+03  0.87192062E+04                                 9.923840                            6.450106       0.047583       2.029222                    0.999198      26.081586      71.398292       0.669555       0.404579      -1.081612       0.006060       0.062246      -0.001894       0.062569      -0.005373       0.004107       0.005109      -0.014317       0.040551      -0.016736       0.001294       0.015442             14.209839      13.563435       0.148280      -0.784196      23.647856      -1.725181       5.418225           0.010929
          132              C      25.594923      13.414473      23.939742      -0.150416      35.786302 0.39970383E+03  0.92090517E+04                                 9.487374                            6.679607       0.080459       2.008277                    0.999578      28.808959      82.204922       0.635089       0.418596      -1.061959      -0.004594      -0.016112       0.007102       0.018197      -0.010576       0.002436       0.010152       0.039365       0.105565      -0.041362       0.004750       0.036612             12.591290      13.582515       4.647808      -1.219380      18.932282      -1.580688       5.259074          -0.000861
          133              C      25.225736       5.056198       6.466127       0.578800      26.775899 0.27993190E+03  0.59329445E+04                                 8.326608                            5.912706       0.014441       2.059581                    0.999657      22.477662      62.643105       0.617073       0.468329      -1.026847       0.013884      -0.063322       0.026571       0.070061       0.048778       0.039499       0.044227       0.137041      -0.026351      -0.092745      -0.018413       0.111158             11.364875       6.118031      -3.299869       0.575137      18.010857      -5.972285       9.965737           0.001870
          134              C      24.947333       6.373535       5.826186       0.014166      39.010209 0.38563856E+03  0.87196964E+04                                 9.924159                            6.450258       0.047548       2.029212                    0.999197      26.081703      71.399110       0.669546       0.404580      -1.081611      -0.019456       0.054511      -0.023763       0.062567       0.007020       0.009819      -0.006495       0.015374      -0.012533      -0.016733       0.001291       0.015442             14.210427       7.563161      -4.696338      -1.282397      20.397660      -4.687971      14.670459           0.010941
          135              C      24.305796       7.282043       6.594610      -0.150403      35.785600 0.39969517E+03  0.92087997E+04                                 9.487261                            6.679542       0.080492       2.008296                    0.999578      28.808537      82.203405       0.635091       0.418597      -1.061958       0.001146      -0.018103       0.001479       0.018199       0.021967       0.007313       0.013171       0.056215       0.021075      -0.041359       0.004754       0.036605             12.591104       8.080204      -5.954021      -1.688148      19.257590      -0.205055      10.435519          -0.000860
          136              C      35.296664       7.781722       2.611653       0.578804      26.775330 0.27992717E+03  0.59328192E+04                                 8.326473                            5.912649       0.014463       2.059590                    0.999657      22.477534      62.642611       0.617077       0.468328      -1.026847      -0.013887       0.003946      -0.068559       0.070063      -0.053505      -0.032827       0.017006       0.060048      -0.257333      -0.092747      -0.018418       0.111165             11.364628       6.117924       0.557703       3.302761       7.105703      -2.116724      20.870255           0.001870
          137              C      35.575067       7.617492       4.066964       0.014164      39.008570 0.38562189E+03  0.87192254E+04                                 9.923891                            6.450118       0.047572       2.029218                    0.999197      26.081602      71.398458       0.669553       0.404580      -1.081611       0.019453      -0.004233       0.059317       0.062569      -0.011602      -0.003346      -0.005499       0.018196      -0.004071      -0.016738       0.001292       0.015446             14.209965       7.562957       2.774487       4.000079      12.360008      -1.846259      22.706931           0.010941
          138              C      36.216604       8.644805       4.667373      -0.150414      35.786336 0.39970333E+03  0.92090402E+04                                 9.487388                            6.679606       0.080457       2.008277                    0.999578      28.808951      82.204982       0.635089       0.418596      -1.061958      -0.001152      -0.004640      -0.017559       0.018198      -0.014226      -0.018274      -0.001900       0.013585      -0.106818      -0.041361       0.004747       0.036614             12.591308       8.080312       3.576316       5.050894      11.286994       2.613042      18.406618          -0.000861
          139              C      27.900826      25.616438      24.280715       0.578803      26.775391 0.27992762E+03  0.59328340E+04                                 8.326516                            5.912672       0.014473       2.059594                    0.999657      22.477523      62.642708       0.617073       0.468331      -1.026845      -0.058257       0.037705       0.009653       0.070062       0.030977       0.026909      -0.015373      -0.031528       0.319016      -0.092746      -0.018419       0.111165             11.364679      18.277749      -6.092972      -1.399959      10.732016       0.900390       5.084272           0.001869
          140              C      29.183901      24.879148      24.100345       0.014167      39.008023 0.38561793E+03  0.87191073E+04                                 9.923772                            6.450067       0.047572       2.029220                    0.999197      26.081473      71.397818       0.669559       0.404578      -1.081614       0.050875      -0.036370      -0.001895       0.062568      -0.003512       0.002373      -0.006113       0.016461       0.040567      -0.016737       0.001289       0.015448             14.209767      20.998277      -4.440976      -1.101966      16.212819       1.541719       5.418205           0.010940
          141              C      29.081013      23.540846      23.939742      -0.150410      35.785711 0.39969741E+03  0.92088576E+04                                 9.487224                            6.679520       0.080467       2.008282                    0.999578      28.808758      82.203873       0.635099       0.418592      -1.061962      -0.011659       0.012035       0.007099       0.018198       0.022329       0.007574      -0.007189      -0.001372       0.105575      -0.041360       0.004743       0.036617             12.591062      13.569492      -4.640341      -0.759225      18.944700       1.846321       5.258995          -0.000862
          142              C      32.621574      31.430890      16.057837       0.578779      26.780215 0.27999276E+03  0.59347044E+04                                 8.327507                            5.913321       0.014743       2.059538                    0.999657      22.484136      62.668717       0.617030       0.468325      -1.026824       0.058439       0.021816       0.032519       0.070346      -0.035286      -0.019328      -0.057332      -0.149180      -0.037092      -0.091650      -0.019629       0.111279             11.366286      18.281333       3.351434       5.278602       6.278427       2.475263       9.539098          -0.000401
          143              C      31.338499      31.015073      15.422837       0.016011      38.988933 0.38537745E+03  0.87123994E+04                                 9.921368                            6.448482       0.049250       2.029804                    0.999209      26.071222      71.366923       0.669568       0.404632      -1.081567      -0.050086      -0.013727      -0.033367       0.061728      -0.000851       0.004533      -0.013706      -0.004565      -0.024786      -0.017109       0.001773       0.015336             14.206533      20.994241       2.518677       3.818455       7.584726       4.590246      14.040631          -0.000209
          144              C      31.441387      30.417554      14.214608      -0.150565      35.786801 0.39969839E+03  0.92088589E+04                                 9.487304                            6.679397       0.080251       2.008222                    0.999580      28.808662      82.202717       0.635125       0.418575      -1.061976       0.011564       0.010590       0.008739       0.017951      -0.014719      -0.018660      -0.022251      -0.043858      -0.019909      -0.041798       0.004667       0.037132             12.591500      13.570923       2.263029       4.122588       7.940081       5.737059      16.263496          -0.000674
          145              C      38.495273      15.442893      24.280715       0.578806      26.775451 0.27992759E+03  0.59328333E+04                                 8.326552                            5.912687       0.014481       2.059597                    0.999657      22.477432      62.642459       0.617070       0.468334      -1.026844       0.061782       0.031599       0.009656       0.070062      -0.029143      -0.026769      -0.015621      -0.037896       0.319022      -0.092752      -0.018416       0.111168             11.364772      17.895243       6.314002       1.479729      11.114777       0.762204       5.084296           0.001871
          146              C      37.215224      14.700362      24.100345       0.014164      39.008112 0.38561882E+03  0.87191250E+04                                 9.923753                            6.450050       0.047573       2.029219                    0.999197      26.081467      71.397595       0.669564       0.404575      -1.081617      -0.056937      -0.025874      -0.001891       0.062569       0.008883      -0.006482       0.000999      -0.002151       0.040568      -0.016737       0.001287       0.015449             14.209770      21.255129       4.292749       1.886121      15.955982       0.183466       5.418197           0.010941
          147              C      36.107664      15.458617      23.939742      -0.150414      35.785972 0.39970136E+03  0.92089604E+04                                 9.487262                            6.679556       0.080453       2.008276                    0.999578      28.808703      82.203445       0.635097       0.418592      -1.061963       0.016252       0.004079       0.007102       0.018199      -0.011760      -0.010016      -0.002968      -0.038002       0.105572      -0.041366       0.004750       0.036616             12.591119      21.619705      -0.007361       1.978566      10.894632      -0.265659       5.259020          -0.000861
          148              C      41.170363       8.447379      16.057837       0.578802      26.775525 0.27992977E+03  0.59328831E+04                                 8.326514                            5.912678       0.014489       2.059596                    0.999657      22.477520      62.642456       0.617076       0.468329      -1.026848      -0.010366      -0.061283       0.032333       0.070060      -0.046940      -0.039355       0.046088       0.136664      -0.035315      -0.092750      -0.018413       0.111164             11.364639       6.375814       3.520733      -0.495340      18.179513      -5.808370       9.538589           0.001865
          149              C      41.451792       9.766463      15.422837       0.014165      39.007865 0.38561781E+03  0.87190997E+04                                 9.923723                            6.450057       0.047582       2.029222                    0.999197      26.081481      71.397715       0.669561       0.404577      -1.081615       0.013394       0.051013      -0.033660       0.062568      -0.001648      -0.013926       0.003301       0.004371      -0.023949      -0.016735       0.001290       0.015444             14.209640       8.757761       4.547721       2.066535      19.826827      -5.603652      14.044333           0.010926
          150              C      40.882881       9.976119      14.214608      -0.150412      35.785792 0.39969876E+03  0.92088968E+04                                 9.487237                            6.679534       0.080462       2.008280                    0.999578      28.808814      82.204070       0.635098       0.418592      -1.061962       0.003441      -0.015449       0.008980       0.018197      -0.011397      -0.009757       0.027027       0.046848      -0.019808      -0.041360       0.004745       0.036615             12.591082       7.388019       1.306294       2.907472      14.121567      -6.438192      16.263661          -0.000863
          151              C      22.027127      28.039709       6.466127       0.578803      26.775365 0.27992740E+03  0.59328265E+04                                 8.326486                            5.912654       0.014461       2.059589                    0.999657      22.477559      62.642739       0.617077       0.468329      -1.026847      -0.061783       0.019636       0.026574       0.070063       0.034948       0.018550      -0.056324      -0.153017      -0.026352      -0.092747      -0.018418       0.111164             11.364656      17.895039      -3.499734      -5.459585       6.233374       2.488007       9.965556           0.001870
          152              C      23.307176      27.622144       5.826186       0.014163      39.008709 0.38562308E+03  0.87192610E+04                                 9.923921                            6.450131       0.047565       2.029216                    0.999197      26.081643      71.398661       0.669552       0.404581      -1.081611       0.056937      -0.010409      -0.023764       0.062569       0.003146      -0.010538      -0.005259      -0.019850      -0.012537      -0.016738       0.001292       0.015446             14.210023      21.255432      -3.209184      -3.418470       6.704474       3.454505      14.670165           0.010940
          153              C      24.414736      27.723478       6.594610      -0.150415      35.786501 0.39970534E+03  0.92091018E+04                                 9.487427                            6.679629       0.080447       2.008273                    0.999578      28.809030      82.205379       0.635086       0.418597      -1.061957      -0.016252       0.008054       0.001478       0.018198       0.013357       0.007747      -0.012927      -0.066162       0.021076      -0.041361       0.004748       0.036613             12.591377      21.620091      -1.863012       0.666430       5.718317       1.564556      10.435722          -0.000859
          154              C      19.352037      17.955267       2.611653       0.578800      26.775891 0.27993129E+03  0.59329315E+04                                 8.326616                            5.912703       0.014443       2.059581                    0.999657      22.477698      62.643307       0.617073       0.468330      -1.026846       0.010356       0.010056      -0.068560       0.070063       0.052752       0.031138       0.019924       0.062641      -0.257331      -0.092745      -0.018415       0.111159             11.364915       6.375878      -0.706575      -3.484599       6.847983      -1.802034      20.870883           0.001868
          155              C      19.070608      17.796278       4.066964       0.014161      39.010607 0.38564122E+03  0.87197742E+04                                 9.924230                            6.450279       0.047539       2.029207                    0.999197      26.081829      71.399607       0.669545       0.404580      -1.081611      -0.013394      -0.014733       0.059318       0.062570       0.013679      -0.003088       0.005646       0.010992      -0.004075      -0.016734       0.001290       0.015444             14.210590       8.758269      -3.464511      -3.599125      11.165370      -2.541244      22.708131           0.010932
          156              C      19.639519      16.727034       4.667373      -0.150414      35.786923 0.39970849E+03  0.92092047E+04                                 9.487531                            6.679673       0.080430       2.008268                    0.999578      28.809213      82.206397       0.635081       0.418599      -1.061954      -0.003446       0.003316      -0.017560       0.018200       0.012990       0.007490       0.016773       0.017832      -0.106813      -0.041357       0.004754       0.036603             12.591585       7.388283      -3.176800      -0.262448      11.979469      -5.680917      18.407004          -0.000861
          157              C      19.352037      16.987357      22.096513       0.578804      26.775404 0.27992766E+03  0.59328348E+04                                 8.326519                            5.912673       0.014473       2.059594                    0.999657      22.477513      62.642677       0.617073       0.468331      -1.026845       0.010362      -0.010053       0.068558       0.070062      -0.052758      -0.031142       0.019925       0.062641      -0.257331      -0.092746      -0.018419       0.111165             11.364686       6.375785       0.706573       3.484482       6.847897      -1.801970      20.870376           0.001870
          158              C      19.070608      17.146346      20.641202       0.014166      39.008011 0.38561771E+03  0.87191008E+04                                 9.923769                            6.450066       0.047573       2.029220                    0.999197      26.081467      71.397794       0.669559       0.404578      -1.081614      -0.013392       0.014729      -0.059316       0.062568      -0.013683       0.003087       0.005647       0.010991      -0.004076      -0.016737       0.001289       0.015448             14.209763       8.757796       3.464287       3.598839      11.164760      -2.541085      22.706734           0.010940
          159              C      19.639519      18.215590      20.040793      -0.150410      35.785702 0.39969712E+03  0.92088486E+04                                 9.487219                            6.679516       0.080466       2.008282                    0.999578      28.808751      82.203822       0.635099       0.418591      -1.061962      -0.003441      -0.003317       0.017560       0.018198      -0.013001      -0.007494       0.016773       0.017839      -0.106820      -0.041360       0.004743       0.036617             12.591054       7.387998       3.176620       0.262438      11.978925      -5.680615      18.406240          -0.000861
          160              C      22.027127       6.902915      18.242039       0.578779      26.780221 0.27999283E+03  0.59347061E+04                                 8.327506                            5.913321       0.014743       2.059538                    0.999657      22.484138      62.668714       0.617030       0.468325      -1.026824      -0.062070      -0.019720      -0.026592       0.070347      -0.034535      -0.017635      -0.056520      -0.152579      -0.028088      -0.091650      -0.019628       0.111278             11.366285      17.897219       3.500519       5.461112       6.234318       2.488583       9.967318          -0.000401
          161              C      23.307176       7.320480      18.881980       0.016011      38.988943 0.38537769E+03  0.87124058E+04                                 9.921368                            6.448482       0.049251       2.029804                    0.999209      26.071227      71.366929       0.669568       0.404632      -1.081567       0.056249       0.010168       0.023301       0.061728      -0.002896       0.010992      -0.005265      -0.019412      -0.013141      -0.017109       0.001774       0.015335             14.206530      21.249720       3.208568       3.418081       6.702941       3.453930      14.666930          -0.000209
          162              C      24.414736       7.219146      18.113556      -0.150564      35.786786 0.39969841E+03  0.92088592E+04                                 9.487299                            6.679396       0.080248       2.008221                    0.999580      28.808666      82.202719       0.635125       0.418575      -1.061976      -0.015974      -0.008043      -0.001537       0.017951      -0.013529      -0.007852      -0.013146      -0.066933       0.020883      -0.041799       0.004667       0.037132             12.591486      21.620527       1.863427      -0.665510       5.718277       1.564734      10.435656          -0.000674
          163              C      41.170363      26.495245       8.650329       0.578800      26.775881 0.27993180E+03  0.59329421E+04                                 8.326605                            5.912705       0.014441       2.059581                    0.999657      22.477664      62.643114       0.617073       0.468329      -1.026847      -0.010358       0.061286      -0.032330       0.070061       0.046941       0.039354       0.046088       0.136648      -0.035308      -0.092745      -0.018413       0.111158             11.364869       6.375881      -3.520845       0.495361      18.180056      -5.808467       9.538668           0.001870
          164              C      41.451792      25.176161       9.285329       0.014166      39.010206 0.38563842E+03  0.87196927E+04                                 9.924160                            6.450257       0.047548       2.029211                    0.999197      26.081703      71.399115       0.669546       0.404581      -1.081611       0.013394      -0.051012       0.033661       0.062567       0.001647       0.013924       0.003305       0.004368      -0.023943      -0.016733       0.001291       0.015442             14.210429       8.758178      -4.548075      -2.066612      19.828131      -5.603993      14.044978           0.010940
          165              C      40.882881      24.966505      10.493558      -0.150403      35.785601 0.39969504E+03  0.92087959E+04                                 9.487262                            6.679542       0.080493       2.008296                    0.999578      28.808532      82.203383       0.635091       0.418597      -1.061958       0.003445       0.015452      -0.008976       0.018199       0.011392       0.009751       0.027030       0.046836      -0.019801      -0.041359       0.004754       0.036605             12.591109       7.388053      -1.306319      -2.907507      14.121611      -6.438157      16.263663          -0.000863
          166              C      38.495273      19.499731       0.427451       0.578804      26.775329 0.27992730E+03  0.59328227E+04                                 8.326474                            5.912651       0.014462       2.059590                    0.999657      22.477538      62.642629       0.617077       0.468328      -1.026847       0.061782      -0.031599      -0.009654       0.070063       0.029139       0.026766      -0.015622      -0.037896       0.319013      -0.092747      -0.018418       0.111165             11.364627      17.894983      -6.313892      -1.479706      11.114656       0.762197       5.084241           0.001871
          167              C      37.215224      20.242262       0.607821       0.014163      39.008613 0.38562243E+03  0.87192407E+04                                 9.923898                            6.450122       0.047571       2.029218                    0.999197      26.081620      71.398518       0.669553       0.404580      -1.081611      -0.056937       0.025874       0.001894       0.062569      -0.008886       0.006479       0.000999      -0.002151       0.040562      -0.016738       0.001292       0.015446             14.209975      21.255348      -4.292656      -1.886142      15.956331       0.183456       5.418244           0.010941
          168              C      36.107664      19.484007       0.768424      -0.150415      35.786370 0.39970402E+03  0.92090606E+04                                 9.487396                            6.679613       0.080457       2.008277                    0.999578      28.808972      82.205071       0.635088       0.418596      -1.061958       0.016252      -0.004078      -0.007100       0.018198       0.011756       0.010011      -0.002970      -0.037999       0.105565      -0.041361       0.004748       0.036613             12.591321      21.620000       0.007345      -1.978594      10.894890      -0.265663       5.259073          -0.000860
          169              C      43.530736      15.624594      18.242039       0.578800      26.775896 0.27993138E+03  0.59329340E+04                                 8.326618                            5.912705       0.014443       2.059581                    0.999657      22.477703      62.643331       0.617072       0.468330      -1.026846       0.047898      -0.043689      -0.026569       0.070063       0.083731       0.058051       0.012095       0.015968      -0.026352      -0.092745      -0.018414       0.111159             11.364916      12.179937      -6.799751      -4.884581      11.949091       3.484241       9.965720           0.001868
          170              C      42.529090      16.524367      18.881980       0.014161      39.010626 0.38564161E+03  0.87197852E+04                                 9.924233                            6.450282       0.047539       2.029207                    0.999197      26.081833      71.399619       0.669544       0.404580      -1.081611      -0.037482       0.044106       0.023764       0.062570       0.010168      -0.000714       0.011752       0.004473      -0.012537      -0.016734       0.001290       0.015444             14.210592      13.122020      -7.905775      -4.701147      14.839116       1.233384      14.670640           0.010932
          171              C      42.063068      17.534209      18.113556      -0.150414      35.786845 0.39970795E+03  0.92091882E+04                                 9.487512                            6.679665       0.080429       2.008267                    0.999578      28.809204      82.206321       0.635082       0.418599      -1.061955       0.015104      -0.010046      -0.001477       0.018200       0.035323       0.015064      -0.000253       0.009938       0.021075      -0.041357       0.004754       0.036603             12.591549      11.307296      -7.817301      -1.021692      16.031492      -1.359514      10.435859          -0.000863
          172              C      36.134899       8.265678      22.096513       0.578803      26.775370 0.27992744E+03  0.59328272E+04                                 8.326486                            5.912654       0.014461       2.059589                    0.999657      22.477554      62.642712       0.617077       0.468329      -1.026847       0.003526       0.013999       0.068560       0.070063      -0.000751      -0.001686      -0.036932      -0.122698      -0.257330      -0.092746      -0.018418       0.111164             11.364655       7.341752      -0.148869      -0.181750       5.881893       3.918647      20.870321           0.001870
          173              C      36.137925       7.942458      20.641202       0.014164      39.008666 0.38562268E+03  0.87192499E+04                                 9.923914                            6.450128       0.047564       2.029216                    0.999197      26.081628      71.398611       0.669552       0.404581      -1.081611      -0.006060      -0.018964      -0.059317       0.062569       0.002078      -0.006435      -0.000149      -0.029195      -0.004072      -0.016738       0.001291       0.015447             14.210011      13.563542      -0.689938       0.401145       6.359459       4.387316      22.707033           0.010940
          174              C      34.927477       7.900527      20.040793      -0.150415      35.786501 0.39970514E+03  0.92090957E+04                                 9.487428                            6.679628       0.080451       2.008275                    0.999578      28.809012      82.205307       0.635086       0.418597      -1.061957       0.004594      -0.001323       0.017559       0.018198      -0.001231      -0.010782      -0.014875      -0.031433      -0.106818      -0.041361       0.004748       0.036613             12.591380      13.582559       0.399627       4.788441       5.784826       3.067704      18.406755          -0.000859
          175              C      24.387501      23.588018       0.427451       0.578802      26.775559 0.27992998E+03  0.59328896E+04                                 8.326525                            5.912683       0.014485       2.059595                    0.999657      22.477533      62.642529       0.617075       0.468329      -1.026848      -0.003526       0.069302      -0.009647       0.070059       0.001839       0.000149       0.030998       0.069423       0.319005      -0.092750      -0.018414       0.111164             11.364661       7.341790       0.220863       0.079807      21.667936      -1.662503       5.084257           0.001866
          176              C      24.384475      22.108198       0.607821       0.014164      39.007905 0.38561816E+03  0.87191098E+04                                 9.923730                            6.450059       0.047577       2.029221                    0.999197      26.081492      71.397754       0.669561       0.404577      -1.081615       0.006060      -0.062245       0.001892       0.062568       0.005371      -0.004103       0.005112      -0.014316       0.040556      -0.016734       0.001290       0.015445             14.209657      13.563119      -0.148389       0.784196      23.647673      -1.725120       5.418180           0.010926
          177              C      25.594923      21.528151       0.768424      -0.150412      35.785766 0.39969860E+03  0.92088907E+04                                 9.487229                            6.679529       0.080461       2.008279                    0.999578      28.808804      82.203987       0.635098       0.418591      -1.061962      -0.004593       0.016114      -0.007099       0.018197       0.010571      -0.002436       0.010156       0.039362       0.105572      -0.041360       0.004745       0.036616             12.591073      13.582276      -4.647760       1.219346      18.931943      -1.580637       5.259000          -0.000863
          178              C      16.991664      22.406958       8.650329       0.578806      26.775481 0.27992781E+03  0.59328385E+04                                 8.326556                            5.912688       0.014482       2.059597                    0.999657      22.477431      62.642440       0.617070       0.468333      -1.026844      -0.047897      -0.039616      -0.032330       0.070063      -0.082647      -0.059596       0.011039       0.012986      -0.035316      -0.092752      -0.018416       0.111168             11.364778      12.179777       6.871708       4.782558      12.375964       3.333207       9.538594           0.001870
          179              C      17.993310      23.310224       9.285329       0.014165      39.008080 0.38561840E+03  0.87191129E+04                                 9.923746                            6.450045       0.047575       2.029220                    0.999197      26.081457      71.397550       0.669565       0.404575      -1.081617       0.037482       0.037106       0.033661       0.062568      -0.002719      -0.009828       0.010410       0.000669      -0.023945      -0.016737       0.001287       0.015449             14.209758      13.121274       7.067093       5.886175      15.463702       1.012188      14.044297           0.010941
          180              C      18.459332      22.922361      10.493558      -0.150413      35.785986 0.39970150E+03  0.92089653E+04                                 9.487269                            6.679560       0.080454       2.008276                    0.999578      28.808704      82.203484       0.635097       0.418592      -1.061963      -0.015102      -0.004742      -0.008980       0.018199      -0.025985      -0.028289      -0.005066      -0.003689      -0.019809      -0.041366       0.004750       0.036616             12.591127      11.306965       3.568896       7.029411      10.202724       0.701185      16.263691          -0.000861
          181              C      27.900826       9.326186       0.427451       0.578805      26.775448 0.27992752E+03  0.59328317E+04                                 8.326551                            5.912686       0.014481       2.059597                    0.999657      22.477440      62.642485       0.617070       0.468334      -1.026844      -0.058257      -0.037706      -0.009653       0.070063      -0.030981      -0.026912      -0.015372      -0.031528       0.319021      -0.092751      -0.018416       0.111167             11.364766      18.277964       6.093024       1.399961      10.732039       0.900382       5.084295           0.001870
          182              C      29.183901      10.063476       0.607821       0.014165      39.008101 0.38561868E+03  0.87191214E+04                                 9.923752                            6.450049       0.047571       2.029218                    0.999197      26.081465      71.397596       0.669564       0.404575      -1.081617       0.050876       0.036371       0.001894       0.062568       0.003510      -0.002376      -0.006113       0.016462       0.040569      -0.016737       0.001287       0.015449             14.209764      20.998377       4.440976       1.101956      16.212720       1.541697       5.418197           0.010941
          183              C      29.081013      11.401778       0.768424      -0.150413      35.785954 0.39970108E+03  0.92089527E+04                                 9.487261                            6.679555       0.080453       2.008276                    0.999578      28.808687      82.203401       0.635097       0.418592      -1.061963      -0.011659      -0.012036      -0.007099       0.018199      -0.022335      -0.007579      -0.007190      -0.001368       0.105573      -0.041366       0.004750       0.036617             12.591113      13.569514       4.640403       0.759221      18.944804       1.846322       5.259020          -0.000861
          184              C      32.621574       3.511734       8.650329       0.578806      26.775439 0.27992771E+03  0.59328397E+04                                 8.326540                            5.912681       0.014466       2.059591                    0.999657      22.477551      62.642925       0.617071       0.468332      -1.026844       0.058258      -0.021671      -0.032331       0.070063       0.035698       0.020236      -0.057130      -0.149639      -0.035312      -0.092748      -0.018417       0.111165             11.364741      18.277907      -3.350893      -5.277900       6.277736       2.475215       9.538580           0.001871
          185              C      31.338499       3.927551       9.285329       0.014160      39.008487 0.38562182E+03  0.87192210E+04                                 9.923852                            6.450099       0.047573       2.029218                    0.999197      26.081648      71.398512       0.669557       0.404578      -1.081613      -0.050877       0.013908       0.033661       0.062570       0.001066      -0.004104      -0.013713      -0.005037      -0.023945      -0.016737       0.001292       0.015445             14.209899      20.998538      -2.519247      -3.819652       7.586678       4.591562      14.044482           0.010941
          186              C      31.441387       4.525070      10.493558      -0.150418      35.786326 0.39970516E+03  0.92090897E+04                                 9.487345                            6.679596       0.080444       2.008271                    0.999578      28.809109      82.205371       0.635093       0.418593      -1.061960       0.011658      -0.010708      -0.008981       0.018199       0.014584       0.018528      -0.021964      -0.043158      -0.019808      -0.041359       0.004747       0.036612             12.591195      13.569658      -2.262579      -4.121885       7.940185       5.737084      16.263742          -0.000860
          187              C      25.225736      29.886426      18.242039       0.578802      26.775487 0.27992955E+03  0.59328746E+04                                 8.326479                            5.912660       0.014476       2.059592                    0.999657      22.477534      62.642380       0.617080       0.468326      -1.026850       0.013878       0.063324      -0.026569       0.070061      -0.048788      -0.039493       0.044228       0.137045      -0.026360      -0.092750      -0.018411       0.111161             11.364596       6.117924       3.299748      -0.575069      18.010404      -5.972042       9.965461           0.001867
          188              C      24.947333      28.569089      18.881980       0.014164      39.008315 0.38562100E+03  0.87191959E+04                                 9.923828                            6.450101       0.047587       2.029223                    0.999197      26.081570      71.398214       0.669556       0.404579      -1.081613      -0.019453      -0.054513       0.023764       0.062568      -0.007021      -0.009820      -0.006498       0.015371      -0.012542      -0.016737       0.001295       0.015442             14.209814       7.562905       4.696087       1.282456      20.396621      -4.687567      14.669917           0.010929
          189              C      24.305796      27.660581      18.113556      -0.150416      35.786286 0.39970367E+03  0.92090471E+04                                 9.487371                            6.679606       0.080461       2.008278                    0.999578      28.808951      82.204892       0.635089       0.418596      -1.061959       0.001149       0.018101      -0.001477       0.018197      -0.021972      -0.007318       0.013173       0.056216       0.021074      -0.041362       0.004750       0.036612             12.591281       8.080303       5.954123       1.688155      19.257916      -0.205066      10.435623          -0.000860
          190              C      35.296664      27.160902      22.096513       0.578834      26.773734 0.27991392E+03  0.59324193E+04                                 8.325981                            5.912416       0.014657       2.059667                    0.999657      22.476366      62.637049       0.617109       0.468314      -1.026864      -0.013877      -0.003921       0.068510       0.070011       0.053504       0.032819       0.016976       0.060037      -0.257221      -0.092705      -0.018432       0.111137             11.363818       6.117430      -0.557632      -3.302128       7.105564      -2.117234      20.868459           0.001317
          191              C      35.575067      27.325132      20.641202       0.014227      39.005095 0.38559006E+03  0.87182690E+04                                 9.923198                            6.449792       0.047653       2.029250                    0.999196      26.079819      71.391089       0.669584       0.404573      -1.081623       0.019427       0.004279      -0.059278       0.062526       0.011542       0.003351      -0.005511       0.018118      -0.004084      -0.016685       0.001308       0.015377             14.208701       7.562258      -2.774406      -3.999026      12.359956      -1.847019      22.703889           0.009585
          192              C      36.216604      26.297819      20.040793      -0.150428      35.782614 0.39966577E+03  0.92078693E+04                                 9.486382                            6.679057       0.080658       2.008352                    0.999578      28.807616      82.197200       0.635154       0.418567      -1.061987      -0.001135       0.004630       0.017555       0.018190       0.014237       0.018283      -0.001899       0.013601      -0.106896      -0.041388       0.004747       0.036641             12.589481       8.079110      -3.575750      -5.049537      11.286006       2.611749      18.403326           0.000169
          193              C      24.387501       8.265678      22.096513       0.578836      26.773480 0.27991230E+03  0.59323782E+04                                 8.325940                            5.912411       0.014684       2.059677                    0.999657      22.476290      62.636861       0.617107       0.468316      -1.026862      -0.003543       0.013981       0.068509       0.070010       0.000753       0.001708      -0.036914      -0.122700      -0.257221      -0.092706      -0.018437       0.111143             11.363701       7.341419       0.149059       0.182506       5.881503       3.918286      20.868181           0.001318
          194              C      24.384475       7.942458      20.641202       0.014226      39.003007 0.38557065E+03  0.87177169E+04                                 9.922833                            6.449618       0.047668       2.029255                    0.999196      26.079629      71.390009       0.669595       0.404572      -1.081625       0.006007      -0.018962      -0.059279       0.062527      -0.002076       0.006447      -0.000148      -0.029057      -0.004087      -0.016687       0.001306       0.015381             14.208063      13.562640       0.690228      -0.399938       6.358742       4.386538      22.702807           0.009586
          195              C      25.594923       7.900527      20.040793      -0.150427      35.781877 0.39965975E+03  0.92076739E+04                                 9.486173                            6.678957       0.080666       2.008355                    0.999578      28.807374      82.195619       0.635168       0.418560      -1.061993      -0.004577      -0.001328       0.017554       0.018190       0.001227       0.010783      -0.014887      -0.031479      -0.106904      -0.041390       0.004738       0.036652             12.589113      13.580539      -0.399231      -4.786424       5.784015       3.067052      18.402786           0.000170
          196              C      16.991664      15.624594      18.242039       0.578802      26.775637 0.27993025E+03  0.59328963E+04                                 8.326562                            5.912700       0.014492       2.059598                    0.999657      22.477449      62.642281       0.617072       0.468331      -1.026846      -0.047901      -0.043681      -0.026569       0.070060      -0.083740      -0.058050       0.012085       0.015976      -0.026363      -0.092756      -0.018408       0.111164             11.364743      12.179778       6.799582       4.884470      11.948882       3.484109       9.965569           0.001866
          197              C      17.993310      16.524367      18.881980       0.014163      39.007873 0.38561818E+03  0.87191022E+04                                 9.923690                            6.450035       0.047587       2.029223                    0.999197      26.081447      71.397382       0.669567       0.404574      -1.081618       0.037483       0.044103       0.023763       0.062568      -0.010169       0.000717       0.011752       0.004470      -0.012544      -0.016735       0.001291       0.015445             14.209616      13.121158       7.905151       4.700751      14.838087       1.233267      14.669602           0.010929
          198              C      18.459332      17.534209      18.113556      -0.150415      35.785895 0.39970126E+03  0.92089539E+04                                 9.487236                            6.679549       0.080456       2.008276                    0.999578      28.808696      82.203302       0.635099       0.418591      -1.061964      -0.015101      -0.010046      -0.001478       0.018198      -0.035333      -0.015067      -0.000251       0.009941       0.021074      -0.041367       0.004752       0.036615             12.591076      11.306929       7.816995       1.021609      16.030916      -1.359431      10.435382          -0.000863
          199              C      43.530736      22.406958       8.650329       0.578805      26.775754 0.27992987E+03  0.59328954E+04                                 8.326595                            5.912693       0.014437       2.059580                    0.999657      22.477639      62.643169       0.617072       0.468331      -1.026845       0.047899      -0.039615      -0.032330       0.070064       0.082642       0.059592       0.011038       0.012980      -0.035310      -0.092747      -0.018413       0.111160             11.364883      12.179909      -6.871802      -4.782639      12.376061       3.333268       9.538679           0.001870
          200              C      42.529090      23.310224       9.285329       0.014160      39.010608 0.38564155E+03  0.87197824E+04                                 9.924221                            6.450276       0.047557       2.029212                    0.999198      26.081849      71.399628       0.669546       0.404580      -1.081612      -0.037482       0.037107       0.033662       0.062570       0.002712       0.009823       0.010408       0.000670      -0.023946      -0.016734       0.001294       0.015441             14.210545      13.121964      -7.067508      -5.886537      15.464558       1.012200      14.045114           0.010941
          201              C      42.063068      22.922361      10.493558      -0.150420      35.787065 0.39971143E+03  0.92092911E+04                                 9.487552                            6.679697       0.080437       2.008268                    0.999578      28.809354      82.206933       0.635080       0.418599      -1.061954       0.015104      -0.004741      -0.008979       0.018200       0.025973       0.028282      -0.005071      -0.003689      -0.019804      -0.041356       0.004756       0.036600             12.591559      11.307307      -3.569024      -7.029649      10.203103       0.701123      16.264267          -0.000863
          202              C      36.134899      23.588018       0.427451       0.578803      26.775313 0.27992699E+03  0.59328143E+04                                 8.326470                            5.912647       0.014464       2.059591                    0.999657      22.477524      62.642574       0.617078       0.468328      -1.026847       0.003526       0.069305      -0.009654       0.070063      -0.001840      -0.000146       0.030991       0.069416       0.319014      -0.092746      -0.018419       0.111165             11.364623       7.341739      -0.220980      -0.079769      21.667889      -1.662574       5.084241           0.001870
          203              C      36.137925      22.108198       0.607821       0.014165      39.008526 0.38562141E+03  0.87192120E+04                                 9.923886                            6.450115       0.047569       2.029218                    0.999197      26.081579      71.398388       0.669553       0.404581      -1.081611      -0.006060      -0.062245       0.001894       0.062568      -0.005375       0.004104       0.005112      -0.014315       0.040566      -0.016738       0.001291       0.015447             14.209956      13.563518       0.148212      -0.784189      23.648110      -1.725185       5.418240           0.010941
          204              C      34.927477      21.528151       0.768424      -0.150413      35.786264 0.39970281E+03  0.92090248E+04                                 9.487377                            6.679602       0.080459       2.008278                    0.999578      28.808915      82.204846       0.635089       0.418596      -1.061958       0.004594       0.016114      -0.007099       0.018198      -0.010576       0.002434       0.010155       0.039361       0.105570      -0.041362       0.004747       0.036615             12.591286      13.582500       4.647757      -1.219365      18.932295      -1.580683       5.259063          -0.000860
          205              C      35.296664      29.886426      18.242039       0.578777      26.780497 0.27999466E+03  0.59347559E+04                                 8.327545                            5.913322       0.014700       2.059523                    0.999657      22.484324      62.669336       0.617033       0.468322      -1.026825      -0.013954       0.063615      -0.026591       0.070347       0.048796       0.040129       0.043529       0.136097      -0.028084      -0.091643      -0.019628       0.111271             11.366405       6.118545      -3.299996       0.575404      18.013297      -5.973843       9.967374          -0.000401
          206              C      35.575067      28.569089      18.881980       0.016011      38.991242 0.38539807E+03  0.87129954E+04                                 9.921811                            6.448692       0.049231       2.029798                    0.999209      26.071498      71.368563       0.669550       0.404636      -1.081562       0.019321      -0.053797       0.023302       0.061728       0.006957       0.010053      -0.006888       0.014714      -0.013140      -0.017107       0.001777       0.015330             14.207306       7.561307      -4.694981      -1.282234      20.392913      -4.687371      14.667698          -0.000209
          207              C      36.216604      27.660581      18.113556      -0.150566      35.787525 0.39970329E+03  0.92090335E+04                                 9.487515                            6.679482       0.080247       2.008221                    0.999580      28.809092      82.205191       0.635112       0.418581      -1.061968      -0.001018       0.017857      -0.001535       0.017951       0.022214       0.007452       0.013369       0.056882       0.020884      -0.041789       0.004671       0.037118             12.591876       8.080281      -5.954377      -1.687944      19.259330      -0.206018      10.436017          -0.000675
          208              C      25.225736      27.160902      22.096513       0.578803      26.775269 0.27992700E+03  0.59328123E+04                                 8.326451                            5.912642       0.014470       2.059593                    0.999657      22.477502      62.642423       0.617079       0.468328      -1.026848       0.013887      -0.003947       0.068558       0.070062      -0.053505      -0.032827       0.017006       0.060050      -0.257330      -0.092746      -0.018419       0.111165             11.364560       6.117896       0.557715       3.302714       7.105676      -2.116678      20.870109           0.001870
          209              C      24.947333      27.325132      20.641202       0.014167      39.008279 0.38561996E+03  0.87191686E+04                                 9.923838                            6.450102       0.047572       2.029220                    0.999197      26.081514      71.398104       0.669554       0.404580      -1.081612      -0.019451       0.004233      -0.059316       0.062568      -0.011602      -0.003347      -0.005499       0.018198      -0.004076      -0.016738       0.001290       0.015447             14.209843       7.562905       2.774473       4.000026      12.359900      -1.846190      22.706724           0.010940
          210              C      24.305796      26.297819      20.040793      -0.150410      35.786034 0.39970010E+03  0.92089443E+04                                 9.487329                            6.679576       0.080467       2.008282                    0.999578      28.808804      82.204379       0.635091       0.418596      -1.061958       0.001152       0.004639       0.017559       0.018198      -0.014228      -0.018274      -0.001899       0.013589      -0.106822      -0.041362       0.004746       0.036616             12.591213       8.080249       3.576286       5.050837      11.286906       2.613042      18.406483          -0.000860
          211              C      32.621574       9.326186       0.427451       0.578804      26.775452 0.27992778E+03  0.59328406E+04                                 8.326540                            5.912679       0.014466       2.059591                    0.999657      22.477554      62.642900       0.617071       0.468332      -1.026844       0.058257      -0.037705      -0.009654       0.070063       0.030977       0.026910      -0.015372      -0.031528       0.319016      -0.092747      -0.018419       0.111165             11.364748      18.277899      -6.093036      -1.399946      10.732063       0.900383       5.084282           0.001871
          212              C      31.338499      10.063476       0.607821       0.014164      39.008316 0.38561990E+03  0.87191652E+04                                 9.923826                            6.450084       0.047571       2.029218                    0.999197      26.081562      71.398180       0.669558       0.404578      -1.081613      -0.050876       0.036371       0.001894       0.062569      -0.003513       0.002373      -0.006112       0.016462       0.040564      -0.016737       0.001290       0.015447             14.209891      20.998515      -4.441023      -1.101951      16.212932       1.541717       5.418227           0.010941
          213              C      31.441387      11.401778       0.768424      -0.150414      35.786012 0.39970064E+03  0.92089538E+04                                 9.487282                            6.679550       0.080458       2.008277                    0.999578      28.808904      82.204474       0.635097       0.418592      -1.061962       0.011659      -0.012035      -0.007100       0.018198       0.022330       0.007574      -0.007188      -0.001371       0.105567      -0.041359       0.004745       0.036614             12.591159      13.569610      -4.640380      -0.759215      18.944848       1.846321       5.259018          -0.000861
          214              C      27.900826       3.511734       8.650329       0.578801      26.775615 0.27992998E+03  0.59328926E+04                                 8.326569                            5.912704       0.014484       2.059597                    0.999657      22.477474      62.642482       0.617071       0.468332      -1.026845      -0.058254      -0.021670      -0.032331       0.070061      -0.035700      -0.020239      -0.057129      -0.149640      -0.035310      -0.092752      -0.018413       0.111165             11.364754      18.277959       3.350868       5.277842       6.277739       2.475189       9.538564           0.001870
          215              C      29.183901       3.927551       9.285329       0.014166      39.007900 0.38561793E+03  0.87190996E+04                                 9.923716                            6.450046       0.047568       2.029218                    0.999197      26.081427      71.397464       0.669564       0.404576      -1.081616       0.050874       0.013908       0.033660       0.062567      -0.001070       0.004100      -0.013715      -0.005041      -0.023942      -0.016735       0.001287       0.015448             14.209652      20.998229       2.519226       3.819635       7.586557       4.591431      14.044171           0.010941
          216              C      29.081013       4.525070      10.493558      -0.150401      35.784876 0.39969025E+03  0.92086247E+04                                 9.487050                            6.679457       0.080495       2.008297                    0.999578      28.808109      82.200932       0.635104       0.418591      -1.061966      -0.011660      -0.010707      -0.008978       0.018199      -0.014590      -0.018533      -0.021968      -0.043165      -0.019806      -0.041369       0.004750       0.036618             12.590725      13.569102       2.262501       4.121756       7.939937       5.736838      16.263136          -0.000861
          217              C      22.027127      19.499731       0.427451       0.578802      26.775546 0.27992986E+03  0.59328835E+04                                 8.326530                            5.912688       0.014502       2.059601                    0.999657      22.477424      62.642105       0.617074       0.468330      -1.026848      -0.061782      -0.031598      -0.009647       0.070060      -0.029145      -0.026771      -0.015630      -0.037903       0.319007      -0.092756      -0.018409       0.111165             11.364663      17.895083       6.313849       1.479667      11.114643       0.762140       5.084264           0.001865
          218              C      23.307176      20.242262       0.607821       0.014164      39.007715 0.38561737E+03  0.87190774E+04                                 9.923657                            6.450026       0.047582       2.029222                    0.999197      26.081412      71.397210       0.669568       0.404574      -1.081618       0.056935       0.025874       0.001892       0.062567       0.008883      -0.006480       0.000995      -0.002150       0.040558      -0.016734       0.001288       0.015446             14.209529      21.254792       4.292544       1.886070      15.955647       0.183430       5.418148           0.010925
          219              C      24.414736      19.484007       0.768424      -0.150411      35.785778 0.39969977E+03  0.92089127E+04                                 9.487225                            6.679543       0.080454       2.008277                    0.999578      28.808625      82.203115       0.635098       0.418592      -1.061963      -0.016251      -0.004079      -0.007099       0.018197      -0.011761      -0.010016      -0.002971      -0.038002       0.105575      -0.041368       0.004750       0.036618             12.591056      21.619619      -0.007414       1.978547      10.894538      -0.265666       5.259009          -0.000864
          220              C      19.352037      26.495245       8.650329       0.578805      26.775431 0.27992746E+03  0.59328320E+04                                 8.326536                            5.912676       0.014469       2.059593                    0.999657      22.477531      62.642815       0.617072       0.468332      -1.026844       0.010360       0.061288      -0.032330       0.070063      -0.046947      -0.039360       0.046089       0.136648      -0.035316      -0.092746      -0.018420       0.111166             11.364750       6.375819       3.520779      -0.495356      18.179831      -5.808428       9.538599           0.001871
          221              C      19.070608      25.176161       9.285329       0.014165      39.008259 0.38561911E+03  0.87191429E+04                                 9.923818                            6.450079       0.047572       2.029219                    0.999197      26.081530      71.398074       0.669558       0.404578      -1.081613      -0.013394      -0.051013       0.033661       0.062569      -0.001650      -0.013929       0.003304       0.004369      -0.023946      -0.016737       0.001289       0.015448             14.209885       8.757872       4.547866       2.066545      19.827314      -5.603751      14.044469           0.010941
          222              C      19.639519      24.966505      10.493558      -0.150413      35.785962 0.39969993E+03  0.92089324E+04                                 9.487271                            6.679543       0.080459       2.008278                    0.999578      28.808878      82.204350       0.635097       0.418592      -1.061962      -0.003444       0.015451      -0.008979       0.018199      -0.011398      -0.009758       0.027028       0.046842      -0.019807      -0.041359       0.004745       0.036615             12.591143       7.388049       1.306333       2.907481      14.121692      -6.438214      16.263687          -0.000860
          223              C      38.495273       6.902915      18.242039       0.578801      26.775456 0.27992869E+03  0.59328584E+04                                 8.326493                            5.912662       0.014469       2.059591                    0.999657      22.477594      62.642784       0.617077       0.468328      -1.026848       0.061786      -0.019634      -0.026570       0.070063       0.034948       0.018550      -0.056323      -0.153018      -0.026353      -0.092747      -0.018418       0.111164             11.364646      17.895020      -3.499720      -5.459548       6.233367       2.488000       9.965549           0.001869
          224              C      37.215224       7.320480      18.881980       0.014161      39.008757 0.38562399E+03  0.87192873E+04                                 9.923927                            6.450139       0.047558       2.029213                    0.999197      26.081682      71.398806       0.669551       0.404581      -1.081611      -0.056938       0.010410       0.023764       0.062570       0.003147      -0.010537      -0.005259      -0.019852      -0.012536      -0.016737       0.001290       0.015447             14.210011      21.255390      -3.209168      -3.418437       6.704470       3.454500      14.670173           0.010932
          225              C      36.107664       7.219146      18.113556      -0.150413      35.786517 0.39970575E+03  0.92091153E+04                                 9.487435                            6.679637       0.080438       2.008270                    0.999578      28.809040      82.205472       0.635085       0.418597      -1.061956       0.016252      -0.008054      -0.001478       0.018199       0.013358       0.007749      -0.012928      -0.066162       0.021074      -0.041362       0.004748       0.036614             12.591371      21.620058      -1.862997       0.666467       5.718315       1.564554      10.435739          -0.000859
          226              C      41.170363      16.987357      22.096513       0.578803      26.775799 0.27993002E+03  0.59329002E+04                                 8.326610                            5.912697       0.014434       2.059580                    0.999657      22.477659      62.643259       0.617072       0.468331      -1.026845      -0.010359      -0.010051       0.068560       0.070063       0.052752       0.031139       0.019923       0.062643      -0.257331      -0.092745      -0.018415       0.111160             11.364924       6.375880      -0.706565      -3.484617       6.847970      -1.802024      20.870924           0.001870
          227              C      41.451792      17.146346      20.641202       0.014163      39.010564 0.38564048E+03  0.87197530E+04                                 9.924225                            6.450272       0.047547       2.029210                    0.999198      26.081797      71.399490       0.669545       0.404580      -1.081611       0.013395       0.014732      -0.059317       0.062569       0.013678      -0.003089       0.005646       0.010992      -0.004069      -0.016735       0.001292       0.015443             14.210598       8.758259      -3.464496      -3.599136      11.165353      -2.541248      22.708182           0.010940
          228              C      40.882881      18.215590      20.040793      -0.150417      35.786927 0.39970845E+03  0.92092020E+04                                 9.487526                            6.679667       0.080441       2.008271                    0.999578      28.809216      82.206348       0.635082       0.418598      -1.061955       0.003446      -0.003315       0.017560       0.018199       0.012989       0.007489       0.016774       0.017832      -0.106807      -0.041356       0.004755       0.036602             12.591591       7.388271      -3.176780      -0.262460      11.979446      -5.680922      18.407057          -0.000862
          229              C      41.170363      17.955267       2.611653       0.578804      26.775490 0.27992812E+03  0.59328492E+04                                 8.326546                            5.912682       0.014466       2.059591                    0.999657      22.477554      62.642886       0.617072       0.468332      -1.026844      -0.010361       0.010052      -0.068559       0.070063      -0.052757      -0.031142       0.019924       0.062642      -0.257333      -0.092747      -0.018418       0.111165             11.364759       6.375825       0.706566       3.484544       6.847920      -1.801993      20.870532           0.001870
          230              C      41.451792      17.796278       4.066964       0.014164      39.008303 0.38561972E+03  0.87191599E+04                                 9.923822                            6.450082       0.047571       2.029218                    0.999197      26.081559      71.398161       0.669558       0.404578      -1.081613       0.013392      -0.014730       0.059317       0.062569      -0.013682       0.003088       0.005646       0.010992      -0.004071      -0.016737       0.001290       0.015447             14.209884       8.757873       3.464311       3.598919      11.164834      -2.541107      22.706945           0.010941
          231              C      40.882881      16.727034       4.667373      -0.150414      35.786016 0.39970063E+03  0.92089521E+04                                 9.487279                            6.679548       0.080459       2.008278                    0.999578      28.808896      82.204402       0.635097       0.418592      -1.061962       0.003442       0.003317      -0.017559       0.018198      -0.012998      -0.007493       0.016773       0.017838      -0.106817      -0.041359       0.004745       0.036614             12.591154       7.388052       3.176642       0.262459      11.979025      -5.680679      18.406385          -0.000862
          232              C      38.495273      28.039709       6.466127       0.578802      26.775612 0.27992994E+03  0.59328915E+04                                 8.326568                            5.912704       0.014484       2.059596                    0.999657      22.477472      62.642477       0.617071       0.468332      -1.026845       0.061781       0.019634       0.026572       0.070060      -0.034952      -0.018555      -0.056323      -0.153019      -0.026356      -0.092752      -0.018413       0.111165             11.364752      17.895148       3.499748       5.459625       6.233432       2.488033       9.965676           0.001871
          233              C      37.215224      27.622144       5.826186       0.014165      39.007911 0.38561825E+03  0.87191085E+04                                 9.923717                            6.450048       0.047567       2.029217                    0.999197      26.081434      71.397478       0.669564       0.404576      -1.081616      -0.056936      -0.010408      -0.023762       0.062567      -0.003151       0.010535      -0.005259      -0.019852      -0.012533      -0.016735       0.001287       0.015448             14.209650      21.254928       3.209143       3.418518       6.704343       3.454367      14.669678           0.010941
          234              C      36.107664      27.723478       6.594610      -0.150401      35.784860 0.39969034E+03  0.92086262E+04                                 9.487042                            6.679455       0.080496       2.008296                    0.999578      28.808112      82.200906       0.635105       0.418591      -1.061966       0.016251       0.008056       0.001480       0.018199      -0.013364      -0.007750      -0.012926      -0.066171       0.021074      -0.041369       0.004751       0.036618             12.590710      21.618894       1.862886      -0.666444       5.718091       1.564427      10.435146          -0.000861
          235              C      19.352037       8.447379      16.057837       0.578777      26.780475 0.27999453E+03  0.59347526E+04                                 8.327541                            5.913321       0.014700       2.059523                    0.999657      22.484322      62.669330       0.617033       0.468322      -1.026825       0.010324      -0.061519       0.032518       0.070346       0.046949       0.039985       0.045401       0.135701      -0.037089      -0.091644      -0.019628       0.111271             11.366398       6.376750      -3.521726       0.495676      18.183246      -5.809157       9.539198          -0.000401
          236              C      19.070608       9.766463      15.422837       0.016011      38.991247 0.38539802E+03  0.87129941E+04                                 9.921812                            6.448692       0.049232       2.029798                    0.999209      26.071502      71.368582       0.669550       0.404636      -1.081562      -0.013156       0.050238      -0.033368       0.061728       0.001550       0.014133       0.002925       0.003749      -0.024787      -0.017107       0.001777       0.015330             14.207309       8.756289      -4.547420      -2.066182      19.824201      -5.602365      14.041436          -0.000209
          237              C      19.639519       9.976119      14.214608      -0.150567      35.787554 0.39970347E+03  0.92090396E+04                                 9.487524                            6.679486       0.080246       2.008220                    0.999580      28.809102      82.205255       0.635112       0.418581      -1.061968      -0.003392      -0.015310       0.008737       0.017951       0.011628       0.009933       0.027281       0.047405      -0.019903      -0.041789       0.004671       0.037118             12.591892       7.388167      -1.306787      -2.907287      14.123477      -6.438984      16.264031          -0.000674
          238              C      22.027127      15.442893      24.280715       0.578803      26.775260 0.27992702E+03  0.59328130E+04                                 8.326449                            5.912642       0.014470       2.059592                    0.999657      22.477506      62.642441       0.617079       0.468328      -1.026848      -0.061782       0.031599       0.009653       0.070062       0.029139       0.026766      -0.015621      -0.037895       0.319013      -0.092746      -0.018418       0.111164             11.364558      17.894853      -6.313820      -1.479719      11.114591       0.762205       5.084230           0.001869
          239              C      23.307176      14.700362      24.100345       0.014166      39.008306 0.38562019E+03  0.87191751E+04                                 9.923843                            6.450104       0.047572       2.029220                    0.999197      26.081519      71.398124       0.669554       0.404580      -1.081612       0.056935      -0.025874      -0.001895       0.062567      -0.008885       0.006480       0.000999      -0.002152       0.040565      -0.016738       0.001291       0.015447             14.209852      21.255156      -4.292584      -1.886150      15.956179       0.183468       5.418222           0.010940
          240              C      24.414736      15.458617      23.939742      -0.150410      35.786025 0.39970010E+03  0.92089453E+04                                 9.487330                            6.679577       0.080463       2.008281                    0.999578      28.808809      82.204423       0.635090       0.418596      -1.061958      -0.016252       0.004079       0.007099       0.018198       0.011756       0.010012      -0.002969      -0.037997       0.105576      -0.041362       0.004745       0.036617             12.591214      21.619795       0.007348      -1.978596      10.894803      -0.265654       5.259044          -0.000861
          241              C      16.991664      19.318030       6.466127       0.578803      26.775786 0.27992996E+03  0.59328982E+04                                 8.326604                            5.912694       0.014434       2.059580                    0.999657      22.477660      62.643246       0.617072       0.468331      -1.026845      -0.047898       0.043686       0.026573       0.070063       0.083731       0.058051       0.012095       0.015969      -0.026353      -0.092745      -0.018415       0.111160             11.364913      12.179943      -6.799753      -4.884590      11.949087       3.484257       9.965710           0.001870
          242              C      17.993310      18.418257       5.826186       0.014164      39.010550 0.38564058E+03  0.87197553E+04                                 9.924221                            6.450272       0.047548       2.029210                    0.999198      26.081791      71.399457       0.669545       0.404580      -1.081611       0.037482      -0.044105      -0.023764       0.062569       0.010167      -0.000716       0.011753       0.004474      -0.012537      -0.016735       0.001292       0.015443             14.210591      13.122037      -7.905796      -4.701155      14.839131       1.233406      14.670604           0.010940
          243              C      18.459332      17.408415       6.594610      -0.150417      35.786931 0.39970884E+03  0.92092141E+04                                 9.487532                            6.679673       0.080443       2.008272                    0.999578      28.809221      82.206400       0.635081       0.418599      -1.061954      -0.015103       0.010046       0.001477       0.018199       0.035322       0.015062      -0.000252       0.009939       0.021078      -0.041356       0.004755       0.036602             12.591597      11.307360      -7.817360      -1.021710      16.031572      -1.359486      10.435860          -0.000861
          244              C      24.387501      26.676946       2.611653       0.578801      26.775483 0.27992884E+03  0.59328630E+04                                 8.326502                            5.912665       0.014466       2.059589                    0.999657      22.477606      62.642850       0.617077       0.468328      -1.026848      -0.003531      -0.013999      -0.068559       0.070063      -0.000751      -0.001687      -0.036932      -0.122698      -0.257331      -0.092746      -0.018418       0.111164             11.364665       7.341777      -0.148870      -0.181742       5.881895       3.918646      20.870322           0.001869
          245              C      24.384475      27.000166       4.066964       0.014160      39.008794 0.38562411E+03  0.87192909E+04                                 9.923934                            6.450141       0.047554       2.029212                    0.999197      26.081688      71.398833       0.669551       0.404581      -1.081611       0.006061       0.018964       0.059318       0.062570       0.002078      -0.006435      -0.000149      -0.029193      -0.004077      -0.016737       0.001290       0.015447             14.210030      13.563601      -0.689948       0.401136       6.359466       4.387314      22.707023           0.010932
          246              C      25.594923      27.042097       4.667373      -0.150413      35.786500 0.39970515E+03  0.92090967E+04                                 9.487427                            6.679629       0.080435       2.008269                    0.999578      28.809029      82.205387       0.635086       0.418597      -1.061957      -0.004594       0.001323      -0.017559       0.018199      -0.001230      -0.010781      -0.014876      -0.031434      -0.106823      -0.041362       0.004747       0.036615             12.591364      13.582593       0.399618       4.788429       5.784818       3.067687      18.406680          -0.000859
          247              C      36.134899      11.354606      24.280715       0.578804      26.775448 0.27992767E+03  0.59328371E+04                                 8.326538                            5.912678       0.014468       2.059592                    0.999657      22.477534      62.642816       0.617072       0.468332      -1.026844       0.003525      -0.069305       0.009656       0.070063       0.001836       0.000143       0.030992       0.069417       0.319016      -0.092746      -0.018419       0.111166             11.364751       7.341793       0.220931       0.079783      21.668178      -1.662585       5.084283           0.001870
          248              C      36.137925      12.834426      24.100345       0.014165      39.008248 0.38561914E+03  0.87191435E+04                                 9.923816                            6.450079       0.047572       2.029219                    0.999197      26.081529      71.398067       0.669558       0.404578      -1.081613      -0.006061       0.062245      -0.001891       0.062568       0.005372      -0.004107       0.005111      -0.014316       0.040568      -0.016737       0.001289       0.015448             14.209877      13.563278      -0.148277       0.784190      23.648130      -1.725178       5.418223           0.010941
          249              C      34.927477      13.414473      23.939742      -0.150413      35.785957 0.39970013E+03  0.92089382E+04                                 9.487271                            6.679545       0.080460       2.008278                    0.999578      28.808878      82.204359       0.635097       0.418592      -1.061962       0.004594      -0.016114       0.007103       0.018199       0.010571      -0.002439       0.010154       0.039361       0.105570      -0.041359       0.004745       0.036615             12.591139      13.582334      -4.647719       1.219350      18.932070      -1.580656       5.259012          -0.000860
          250              C      43.530736      12.535666      16.057837       0.578802      26.775590 0.27993015E+03  0.59328911E+04                                 8.326540                            5.912692       0.014502       2.059601                    0.999657      22.477422      62.642101       0.617074       0.468330      -1.026848       0.047889       0.039619       0.032333       0.070060      -0.082650      -0.059593       0.011036       0.012967      -0.035316      -0.092755      -0.018410       0.111165             11.364681      12.179594       6.871563       4.782527      12.375855       3.333174       9.538595           0.001865
          251              C      42.529090      11.632400      15.422837       0.014164      39.007687 0.38561702E+03  0.87190677E+04                                 9.923653                            6.450024       0.047580       2.029221                    0.999197      26.081401      71.397178       0.669568       0.404574      -1.081618      -0.037481      -0.037106      -0.033660       0.062567      -0.002719      -0.009823       0.010409       0.000664      -0.023947      -0.016734       0.001287       0.015446             14.209522      13.121025       7.066869       5.886098      15.463375       1.012165      14.044167           0.010925
          252              C      42.063068      12.020263      14.214608      -0.150411      35.785713 0.39969914E+03  0.92088927E+04                                 9.487208                            6.679534       0.080456       2.008278                    0.999578      28.808599      82.202963       0.635099       0.418592      -1.061964       0.015100       0.004744       0.008980       0.018197      -0.025987      -0.028289      -0.005065      -0.003693      -0.019810      -0.041368       0.004750       0.036618             12.591028      11.306868       3.568826       7.029368      10.202603       0.701188      16.263613          -0.000865
          253              C      32.621574      25.616438      24.280715       0.578803      26.775610 0.27992999E+03  0.59328900E+04                                 8.326558                            5.912698       0.014492       2.059598                    0.999657      22.477451      62.642300       0.617072       0.468331      -1.026846       0.058254       0.037704       0.009663       0.070060      -0.030987      -0.026904      -0.015374      -0.031535       0.319017      -0.092756      -0.018408       0.111164             11.364736      18.277831       6.092997       1.399994      10.732074       0.900396       5.084304           0.001867
          254              C      31.338499      24.879148      24.100345       0.014163      39.007889 0.38561819E+03  0.87191031E+04                                 9.923695                            6.450035       0.047587       2.029223                    0.999197      26.081455      71.397426       0.669567       0.404574      -1.081618      -0.050876      -0.036371      -0.001894       0.062568       0.003512      -0.002372      -0.006114       0.016461       0.040555      -0.016735       0.001291       0.015444             14.209626      20.998068       4.440922       1.101946      16.212635       1.541700       5.418176           0.010929
          255              C      31.441387      23.540846      23.939742      -0.150416      35.785970 0.39970190E+03  0.92089744E+04                                 9.487257                            6.679560       0.080456       2.008276                    0.999578      28.808715      82.203437       0.635097       0.418592      -1.061964       0.011657       0.012034       0.007102       0.018198      -0.022337      -0.007575      -0.007190      -0.001370       0.105569      -0.041367       0.004752       0.036615             12.591113      13.569458       4.640412       0.759218      18.944851       1.846337       5.259031          -0.000863
          256              C      27.900826      31.430890      16.057837       0.578835      26.773450 0.27991215E+03  0.59323736E+04                                 8.325930                            5.912407       0.014687       2.059678                    0.999657      22.476281      62.636800       0.617108       0.468315      -1.026863      -0.058202       0.021668       0.032320       0.070011       0.035689       0.020223      -0.057131      -0.149567      -0.035388      -0.092707      -0.018436       0.111142             11.363679      18.276702      -3.350271      -5.276761       6.277075       2.474675       9.537260           0.001317
          257              C      29.183901      31.015073      15.422837       0.014228      39.002957 0.38557020E+03  0.87177039E+04                                 9.922823                            6.449614       0.047672       2.029256                    0.999196      26.079616      71.389955       0.669595       0.404571      -1.081625       0.050870      -0.013876      -0.033603       0.062526       0.001066      -0.004058      -0.013677      -0.004975      -0.023883      -0.016687       0.001306       0.015381             14.208042      20.996263      -2.518187      -3.817736       7.585618       4.590626      14.042245           0.009586
          258              C      29.081013      30.417554      14.214608      -0.150427      35.781885 0.39965999E+03  0.92076821E+04                                 9.486179                            6.678962       0.080668       2.008356                    0.999578      28.807379      82.195685       0.635167       0.418561      -1.061993      -0.011661       0.010703       0.008962       0.018189       0.014599       0.018535      -0.021985      -0.043209      -0.019829      -0.041391       0.004738       0.036652             12.589121      13.568140      -2.261758      -4.120319       7.938818       5.735676      16.260405           0.000171
          259              C      35.296664       5.056198       6.466127       0.578804      26.775317 0.27992692E+03  0.59328126E+04                                 8.326472                            5.912647       0.014465       2.059591                    0.999657      22.477520      62.642567       0.617077       0.468328      -1.026847      -0.013887      -0.063322       0.026574       0.070063      -0.048785      -0.039503       0.044227       0.137041      -0.026354      -0.092746      -0.018419       0.111165             11.364629       6.117920       3.299770      -0.575110      18.010435      -5.972127       9.965533           0.001871
          260              C      35.575067       6.373535       5.826186       0.014165      39.008546 0.38562158E+03  0.87192170E+04                                 9.923891                            6.450117       0.047570       2.029218                    0.999197      26.081582      71.398406       0.669553       0.404581      -1.081611       0.019453       0.054513      -0.023763       0.062568      -0.007023      -0.009824      -0.006496       0.015376      -0.012536      -0.016738       0.001291       0.015447             14.209965       7.562954       4.696132       1.282457      20.396833      -4.687704      14.670106           0.010941
          261              C      36.216604       7.282043       6.594610      -0.150413      35.786282 0.39970288E+03  0.92090275E+04                                 9.487380                            6.679603       0.080457       2.008278                    0.999578      28.808927      82.204903       0.635089       0.418596      -1.061958      -0.001152      -0.018101       0.001479       0.018198      -0.021971      -0.007322       0.013173       0.056217       0.021075      -0.041361       0.004747       0.036615             12.591289       8.080298       5.954112       1.688157      19.257910      -0.205115      10.435659          -0.000860
          262              C      25.225736       7.781722       2.611653       0.578805      26.775733 0.27992963E+03  0.59328893E+04                                 8.326592                            5.912691       0.014436       2.059580                    0.999657      22.477639      62.643175       0.617072       0.468331      -1.026845       0.013884       0.003945      -0.068561       0.070063       0.053500       0.032823       0.017005       0.060047      -0.257336      -0.092747      -0.018413       0.111160             11.364878       6.118022      -0.557703      -3.302875       7.105796      -2.116759      20.870817           0.001870
          263              C      24.947333       7.617492       4.066964       0.014160      39.010605 0.38564155E+03  0.87197824E+04                                 9.924222                            6.450276       0.047555       2.029212                    0.999198      26.081847      71.399626       0.669546       0.404580      -1.081612      -0.019456      -0.004234       0.059317       0.062570       0.011598       0.003345      -0.005499       0.018194      -0.004064      -0.016734       0.001294       0.015441             14.210548       7.563217      -2.774560      -4.000300      12.360403      -1.846335      22.708024           0.010942
          264              C      24.305796       8.644805       4.667373      -0.150420      35.787046 0.39971095E+03  0.92092762E+04                                 9.487544                            6.679690       0.080436       2.008268                    0.999578      28.809343      82.206849       0.635081       0.418599      -1.061954       0.001148      -0.004643      -0.017561       0.018200       0.014216       0.018272      -0.001903       0.013581      -0.106805      -0.041356       0.004756       0.036601             12.591548       8.080459      -3.576425      -5.050998      11.287254       2.613138      18.406929          -0.000860
          265              C      37.390739      27.199339       4.548773      -0.111276      33.913293 0.39369011E+03  0.90403148E+04                                 9.175885                            6.660282      -0.025271       1.978827                    0.999504      28.422247      81.087315       0.631270       0.422534      -1.058991       0.007951       0.001114      -0.005262       0.009600      -0.006480      -0.005813      -0.033351      -0.092312      -0.088071      -0.044709      -0.027300       0.072010             11.684904      13.070136       1.434090       3.164767       6.159412       3.684982      15.825165           0.001293
          266              C      34.951686      27.349592       5.989259       0.159600      44.762707 0.35065658E+03  0.77668744E+04                                10.962893                            6.262841      -0.141757       1.985963                    0.998970      24.791812      67.866482       0.659249       0.419461      -1.068517      -0.025503      -0.000591       0.015829       0.030021      -0.004356      -0.025717       0.003293       0.046272      -0.013561      -0.021558      -0.019107       0.040665             17.543305      28.079128       0.101888      -9.086688       6.512874       2.337107      18.037912           0.001042
          267              C      33.701898      27.389776       6.740388      -0.076983      69.054986 0.35141937E+03  0.77933077E+04                                14.074303                            6.301636       0.492380       2.147321                    0.999641      27.065658      74.301605       0.651775       0.423752      -1.065076       0.125375      -0.008226      -0.073854       0.145743       0.012199       0.061810       0.014694      -0.045296       0.084593      -0.074196       0.002956       0.071240             25.218617      46.343638      -3.021361     -22.258390       8.102913       1.902758      21.209300           0.000172
          268              C      32.803141      27.471891       7.261730      -0.060901      69.953633 0.35122096E+03  0.78002195E+04                                14.210010                            6.316122       0.432618       2.126892                    0.999713      27.205240      75.128781       0.647482       0.425943      -1.062011      -0.130388       0.015236       0.074474       0.150929       0.014310       0.056953       0.009877      -0.048539       0.077246      -0.071415       0.007296       0.064119             25.810185      47.662262      -4.250579     -22.518314       8.460361       2.594171      21.307932           0.000287
          269              C      31.556379      27.583707       7.985679       0.138974      55.681908 0.42429531E+03  0.98611388E+04                                12.658224                            6.931198      -0.284631       1.922471                    0.998387      26.420739      74.196946       0.620680       0.424600      -1.064784       0.033433       0.001363      -0.020951       0.039478      -0.003106      -0.010776       0.023698       0.081043       0.038694      -0.055220       0.014679       0.040541             21.966137      36.575665      -2.731066     -12.186489       8.214291       4.106022      21.108455          -0.000029
          270              C      42.250687      18.781660       4.548773      -0.111274      33.913087 0.39368724E+03  0.90402267E+04                                 9.175836                            6.660249      -0.025262       1.978832                    0.999504      28.422113      81.086660       0.631273       0.422533      -1.058993       0.004939       0.006330      -0.005262       0.009599      -0.043214      -0.031790       0.011642       0.034932      -0.088070      -0.044710      -0.027301       0.072011             11.684841       9.128983       3.709426       4.773637      10.100429       0.898231      15.825112           0.001293
          271              C      41.161284      16.594252       5.989259       0.159601      44.763028 0.35065688E+03  0.77668849E+04                                10.962954                            6.262845      -0.141763       1.985961                    0.998970      24.791845      67.866652       0.659249       0.419462      -1.068517      -0.013266      -0.021790       0.015827       0.030021       0.017858      -0.010008      -0.023916      -0.030682      -0.013573      -0.021556      -0.019109       0.040665             17.543531      11.992822       9.389571      -2.519398      22.599688      -9.038005      18.038085           0.001041
          272              C      40.571191      15.491812       6.740388      -0.076993      69.057011 0.35142660E+03  0.77935140E+04                                14.074591                            6.301713       0.492364       2.147312                    0.999641      27.065944      74.302787       0.651769       0.423754      -1.065074       0.055556       0.112689      -0.073863       0.145743      -0.013512       0.043629       0.046183       0.043775       0.084581      -0.074194       0.002956       0.071238             25.219409      15.046911      15.048511      -9.481675      39.401322     -20.228453      21.209993           0.000169
          273              C      40.192926      14.672408       7.261730      -0.060901      69.955532 0.35122659E+03  0.78003832E+04                                14.210293                            6.316190       0.432592       2.126881                    0.999713      27.205454      75.129790       0.647475       0.425946      -1.062009      -0.052007      -0.120539       0.074464       0.150928      -0.013867       0.037029       0.044384       0.049056       0.077255      -0.071417       0.007299       0.064118             25.811028      14.580026      14.849991      -9.012858      41.544203     -20.799437      21.308854           0.000285
          274              C      39.666381      13.536773       7.985679       0.138970      55.683174 0.42430005E+03  0.98612849E+04                                12.658429                            6.931240      -0.284650       1.922463                    0.998387      26.420953      74.197891       0.620677       0.424600      -1.064783       0.017893       0.028270      -0.020952       0.039476       0.033538       0.015131      -0.021186      -0.045906       0.038697      -0.055219       0.014673       0.040546             21.966793      12.939635      10.915393      -2.537379      31.851245     -12.607500      21.109500          -0.000035
          275              C      18.271713      10.549178      16.191261      -0.111488      33.915072 0.39369518E+03  0.90404918E+04                                 9.176112                            6.660156      -0.025161       1.978873                    0.999505      28.423586      81.092330       0.631298       0.422513      -1.059001      -0.005139      -0.002628       0.007832       0.009729       0.044613       0.030286       0.017524       0.051546      -0.039432      -0.044951      -0.027455       0.072406             11.685566       9.129131      -5.737573      -1.906039      15.755064      -1.100977      10.172502          -0.000006
          276              C      19.361116      11.178145      13.648791       0.159680      44.753860 0.35059370E+03  0.77650534E+04                                10.961315                            6.262171      -0.141587       1.986051                    0.998968      24.788771      67.854005       0.659309       0.419447      -1.068537       0.013301       0.007585      -0.025856       0.030049       0.003439      -0.020159      -0.011625       0.003947       0.090294      -0.021566      -0.019014       0.040580             17.540395      11.990411      -0.754798      -9.689514      12.863434      -5.595577      27.767341           0.000989
          277              C      19.951209      11.518836      12.359025      -0.076951      69.041086 0.35136296E+03  0.77916711E+04                                14.072243                            6.300975       0.492642       2.147435                    0.999641      27.063166      74.290648       0.651840       0.423732      -1.065099      -0.055538      -0.032133       0.130883       0.145765      -0.036655       0.027260       0.015742      -0.042344      -0.173609      -0.074173       0.002908       0.071265             25.214734      15.043704       3.922774     -17.344346      10.515701     -10.015449      50.084798           0.000205
          278              C      20.329474      11.737227      11.412702      -0.060819      69.943425 0.35117891E+03  0.77990007E+04                                14.208508                            6.315636       0.432787       2.126967                    0.999713      27.203168      75.120069       0.647528       0.425929      -1.062027       0.052024       0.029991      -0.138468       0.150928      -0.030308       0.025418       0.014656      -0.035052      -0.174893      -0.071427       0.007268       0.064160             25.807325      14.577637       3.547096     -17.001866      10.483031      -9.817405      52.361307           0.000208
          279              C      20.856019      12.041228      10.100698       0.138948      55.682997 0.42431146E+03  0.98616150E+04                                12.658396                            6.931361      -0.284625       1.922470                    0.998387      26.421112      74.198547       0.620668       0.424604      -1.064781      -0.017890      -0.010338       0.033634       0.039473      -0.025457      -0.026585      -0.015361      -0.029414       0.088276      -0.055246       0.014687       0.040559             21.966432      12.939259      -1.246278     -11.136198      14.379078      -6.430380      38.580958          -0.000026
          280              C      23.131661      13.355071      24.127524      -0.111270      33.911814 0.39366998E+03  0.90397370E+04                                 9.175511                            6.660010      -0.025226       1.978847                    0.999504      28.421974      81.086016       0.631297       0.422521      -1.058999      -0.007952      -0.004591       0.002801       0.009600       0.007638       0.004166       0.002405       0.008817       0.215322      -0.044706      -0.027302       0.072008             11.684308      13.069650      -3.461145      -0.297143      17.066269      -0.171548       4.917003           0.001291
          281              C      25.570714      14.763259      23.789022       0.159604      44.762950 0.35065646E+03  0.77668740E+04                                10.962946                            6.262843      -0.141760       1.985963                    0.998970      24.791812      67.866582       0.659249       0.419462      -1.068516       0.025504       0.014725      -0.005835       0.030022       0.025695      -0.004465      -0.002579       0.029670      -0.063374      -0.021555      -0.019108       0.040663             17.543528      28.079643       8.533112      -3.125023      18.226420      -1.804221       6.324522           0.001041
          282              C      26.820502      15.484824      23.576532      -0.076997      69.056364 0.35142397E+03  0.77934344E+04                                14.074482                            6.301671       0.492376       2.147316                    0.999641      27.065856      74.302239       0.651774       0.423752      -1.065076      -0.125370      -0.072382       0.016861       0.145743      -0.062345       0.009101       0.005254      -0.071990       0.004491      -0.074197       0.002956       0.071241             25.219275      46.344995      21.993153      -4.571032      20.949451      -2.639081       8.363380           0.000170
          283              C      27.719259      16.003722      23.480170      -0.060896      69.954177 0.35122047E+03  0.78002035E+04                                14.210079                            6.316106       0.432605       2.126886                    0.999713      27.205232      75.128659       0.647485       0.425942      -1.062012       0.130393       0.075283      -0.010461       0.150928      -0.058470       0.005492       0.003170      -0.067514       0.020354      -0.071421       0.007299       0.064122             25.810691      47.663126      22.647951      -3.498680      21.511516      -2.019959       8.257433           0.000286
          284              C      28.966021      16.723540      23.344275       0.138968      55.683025 0.42429975E+03  0.98612707E+04                                12.658391                            6.931227      -0.284651       1.922462                    0.998387      26.420947      74.197712       0.620679       0.424599      -1.064784      -0.033428      -0.019300       0.008268       0.039475       0.011199      -0.000666      -0.000385       0.012931      -0.165644      -0.055221       0.014676       0.040545             21.966777      36.576470      12.400569      -1.487318      22.257542      -0.858693       7.066320          -0.000035
          285              C      25.401251       6.432937       4.548773      -0.111279      33.913147 0.39368482E+03  0.90402099E+04                                 9.175974                            6.660300      -0.025283       1.978823                    0.999504      28.422734      81.090152       0.631257       0.422542      -1.058981       0.003006      -0.007446      -0.005264       0.009602       0.036724       0.025968       0.021708       0.057350      -0.088053      -0.044700      -0.027289       0.071989             11.685049       6.645245      -2.275495      -1.608979      12.584600      -4.583195      15.825303           0.001294
          286              C      24.051602       8.470092       5.989259       0.159602      44.764250 0.35066605E+03  0.77671283E+04                                10.963094                            6.262894      -0.141756       1.985964                    0.998970      24.791832      67.866494       0.659252       0.419457      -1.068521      -0.012239       0.022382       0.015829       0.030022      -0.022213      -0.015709       0.020624      -0.015587      -0.013568      -0.021555      -0.019108       0.040663             17.543793      11.816523      -9.287861      -6.567549      22.776518       6.700996      18.038338           0.001042
          287              C      23.391908       9.532348       6.740388      -0.076984      69.057367 0.35142713E+03  0.77935226E+04                                14.074628                            6.301714       0.492383       2.147321                    0.999641      27.065696      74.301904       0.651770       0.423754      -1.065075       0.069811      -0.104465      -0.073854       0.145743       0.025711       0.018177      -0.060879       0.001516       0.084594      -0.074195       0.002951       0.071244             25.219452      20.280334     -18.070104     -12.777472      34.168123      18.325602      21.209900           0.000171
          288              C      22.871415      10.269637       7.261730      -0.060899      69.956023 0.35122934E+03  0.78004519E+04                                14.210330                            6.316206       0.432627       2.126895                    0.999713      27.205243      75.129004       0.647477       0.425945      -1.062010      -0.078389       0.105301       0.074474       0.150929       0.028170       0.019920      -0.054265      -0.000522       0.077248      -0.071413       0.007290       0.064123             25.811010      21.942645     -19.100925     -13.506216      34.181875      18.204961      21.308509           0.000286
          289              C      22.151198      11.293456       7.985679       0.138973      55.683564 0.42430331E+03  0.98613860E+04                                12.658534                            6.931306      -0.284631       1.922471                    0.998387      26.420869      74.197908       0.620668       0.424605      -1.064779       0.015536      -0.029635      -0.020951       0.039478      -0.036650      -0.025914      -0.002520      -0.035150       0.038699      -0.055228       0.014684       0.040544             21.966891      17.670375     -13.646897      -9.649491      27.121148       8.501049      21.109149          -0.000029
          290              C      35.121149       6.432937       4.548773      -0.111274      33.912338 0.39367538E+03  0.90399006E+04                                 9.175626                            6.660065      -0.025246       1.978837                    0.999504      28.422224      81.087160       0.631293       0.422523      -1.058998      -0.003011      -0.007443      -0.005263       0.009600      -0.036736      -0.025976       0.021708       0.057364      -0.088063      -0.044704      -0.027302       0.072007             11.684513       6.645047       2.275468       1.609003      12.584010      -4.582737      15.824483           0.001294
          291              C      36.470798       8.470092       5.989259       0.159601      44.763061 0.35065705E+03  0.77668909E+04                                10.962961                            6.262846      -0.141757       1.985963                    0.998970      24.791853      67.866717       0.659249       0.419462      -1.068517       0.012238       0.022384       0.015828       0.030022       0.022214       0.015707       0.020624      -0.015593      -0.013573      -0.021556      -0.019108       0.040664             17.543538      11.816345       9.287688       6.567402      22.776199       6.700780      18.038070           0.001042
          292              C      37.130492       9.532348       6.740388      -0.076993      69.056195 0.35142307E+03  0.77934086E+04                                14.074457                            6.301661       0.492375       2.147316                    0.999641      27.065815      74.302074       0.651775       0.423751      -1.065077      -0.069813      -0.104458      -0.073863       0.145743      -0.025714      -0.018182      -0.060878       0.001513       0.084582      -0.074198       0.002956       0.071242             25.219182      20.280142      18.069887      12.777358      34.167685      18.325402      21.209721           0.000170
          293              C      37.650985      10.269637       7.261730      -0.060900      69.954282 0.35122121E+03  0.78002229E+04                                14.210083                            6.316108       0.432605       2.126886                    0.999713      27.205268      75.128735       0.647486       0.425941      -1.062013       0.078387       0.105308       0.074464       0.150928      -0.028177      -0.019924      -0.054263      -0.000516       0.077256      -0.071420       0.007298       0.064122             25.810649      21.942374      19.100570      13.506163      34.181119      18.204779      21.308453           0.000286
          294              C      38.371202      11.293456       7.985679       0.138969      55.682924 0.42429912E+03  0.98612507E+04                                12.658371                            6.931219      -0.284652       1.922462                    0.998387      26.420922      74.197584       0.620680       0.424598      -1.064785      -0.015536      -0.029631      -0.020952       0.039476       0.036646       0.025912      -0.002513      -0.035143       0.038698      -0.055220       0.014676       0.040544             21.966704      17.670296      13.646664       9.649672      27.120508       8.501199      21.109308          -0.000035
          295              C      30.261200      25.703794      24.127524      -0.111269      33.912551 0.39368182E+03  0.90400624E+04                                 9.175719                            6.660194      -0.025240       1.978842                    0.999504      28.421852      81.085485       0.631278       0.422532      -1.058994      -0.000000       0.009182       0.002799       0.009599      -0.000001      -0.000004      -0.004819      -0.017645       0.215333      -0.044712      -0.027300       0.072012             11.684631      19.065496       0.000003      -0.000008      11.071244       0.343104       4.917154           0.001291
          296              C      30.261200      22.887419      23.789022       0.159603      44.762891 0.35065614E+03  0.77668641E+04                                10.962935                            6.262840      -0.141765       1.985961                    0.998970      24.791803      67.866514       0.659249       0.419462      -1.068517       0.000000      -0.029449      -0.005835       0.030022      -0.000000       0.000000       0.005155      -0.059343      -0.063375      -0.021555      -0.019109       0.040664             17.543510      13.299756      -0.000071      -0.000020      33.006252       3.608462       6.324522           0.001041
          297              C      30.261200      21.444288      23.576532      -0.076997      69.057221 0.35142792E+03  0.77935509E+04                                14.074621                            6.301727       0.492366       2.147313                    0.999641      27.065980      74.302934       0.651768       0.423754      -1.065074      -0.000001       0.144765       0.016860       0.145743      -0.000001      -0.000000      -0.010509       0.143971       0.004490      -0.074193       0.002956       0.071237             25.219510       8.251781      -0.000111      -0.000015      59.043293       5.278214       8.363455           0.000169
          298              C      30.261200      20.406492      23.480170      -0.060898      69.955453 0.35122623E+03  0.78003739E+04                                14.210291                            6.316190       0.432592       2.126882                    0.999713      27.205418      75.129704       0.647475       0.425946      -1.062008      -0.000001      -0.150565      -0.010461       0.150928      -0.000002      -0.000001      -0.006343       0.135021       0.020357      -0.071418       0.007300       0.064118             25.811070       8.435840      -0.000107      -0.000012      60.739826       4.039980       8.257543           0.000285
          299              C      30.261200      18.966856      23.344275       0.138968      55.683228 0.42430060E+03  0.98613021E+04                                12.658441                            6.931246      -0.284649       1.922463                    0.998387      26.420975      74.198001       0.620676       0.424600      -1.064783       0.000000       0.038600       0.008268       0.039476      -0.000002      -0.000001       0.000767      -0.025867      -0.165640      -0.055220       0.014673       0.040547             21.966845      15.098225      -0.000066      -0.000013      43.735976       1.717406       7.066336          -0.000035
          300              C      30.261200      31.315580      16.191261      -0.111485      33.915245 0.39370090E+03  0.90406087E+04                                 9.176027                            6.660140      -0.025148       1.978878                    0.999505      28.423112      81.089531       0.631311       0.422505      -1.059012      -0.000294       0.005759       0.007833       0.009727      -0.000017      -0.000033      -0.035007      -0.103066      -0.039438      -0.044960      -0.027467       0.072427             11.685426      19.067379       0.000325       0.000457       5.816666       2.201066      10.172232          -0.000006
          301              C      30.261200      30.057645      13.648791       0.159679      44.752314 0.35058391E+03  0.77647916E+04                                10.961117                            6.262117      -0.141588       1.986051                    0.998968      24.788745      67.853997       0.659305       0.419451      -1.068533       0.000081      -0.015311      -0.025856       0.030049       0.000010      -0.000012       0.023274      -0.007927       0.090295      -0.021569      -0.019012       0.040582             17.539914      13.298566       0.000597       0.001093      11.554701      11.188778      27.766474           0.000989
          302              C      30.261200      29.376264      12.359025      -0.076951      69.038947 0.35135615E+03  0.77914831E+04                                14.071954                            6.300908       0.492639       2.147434                    0.999641      27.063149      74.290458       0.651844       0.423731      -1.065099       0.000059       0.064163       0.130883       0.145765       0.000007      -0.000003      -0.031479       0.084651      -0.173613      -0.074174       0.002913       0.071261             25.213975       8.250300       0.000659       0.001367      17.308440      20.027696      50.083185           0.000206
          303              C      30.261200      28.939481      11.412702      -0.060819      69.941052 0.35117042E+03  0.77987656E+04                                14.208192                            6.315551       0.432780       2.126965                    0.999713      27.203151      75.119811       0.647534       0.425928      -1.062028       0.000038      -0.060050      -0.138468       0.150929       0.000022       0.000015      -0.029343       0.070012      -0.174897      -0.071429       0.007274       0.064155             25.806511       8.434605       0.000488       0.001090      16.625373      19.632065      52.359555           0.000209
          304              C      30.261200      28.331480      10.100698       0.138947      55.681395 0.42430390E+03  0.98613803E+04                                12.658094                            6.931257      -0.284625       1.922470                    0.998387      26.420994      74.197624       0.620679       0.424598      -1.064786       0.000008       0.020662       0.033634       0.039474       0.000006       0.000009       0.030700       0.058788       0.088271      -0.055238       0.014682       0.040556             21.965697      15.097865       0.000290       0.000698      12.219558      12.858965      38.579670          -0.000025
          305              C      37.390739      13.355071      24.127524      -0.111273      33.913047 0.39368655E+03  0.90402075E+04                                 9.175832                            6.660245      -0.025262       1.978832                    0.999504      28.422094      81.086615       0.631273       0.422533      -1.058992       0.007951      -0.004590       0.002806       0.009600      -0.007641      -0.004172       0.002405       0.008819       0.215335      -0.044711      -0.027301       0.072012             11.684842      13.070019       3.461737       0.297147      17.067303      -0.171559       4.917203           0.001294
          306              C      34.951686      14.763259      23.789022       0.159600      44.763083 0.35065740E+03  0.77668991E+04                                10.962963                            6.262849      -0.141762       1.985961                    0.998970      24.791855      67.866684       0.659249       0.419462      -1.068517      -0.025504       0.014724      -0.005833       0.030021      -0.025697       0.004465      -0.002579       0.029671      -0.063378      -0.021556      -0.019109       0.040666             17.543553      28.079648      -8.533193       3.124998      18.226488      -1.804229       6.324523           0.001042
          307              C      33.701898      15.484824      23.576532      -0.076992      69.056931 0.35142623E+03  0.77935039E+04                                14.074582                            6.301710       0.492363       2.147312                    0.999641      27.065929      74.302741       0.651769       0.423754      -1.065074       0.125369      -0.072383       0.016862       0.145743       0.062342      -0.009102       0.005254      -0.071989       0.004493      -0.074195       0.002957       0.071238             25.219398      46.345128     -21.993312       4.570996      20.949655      -2.639077       8.363411           0.000171
          308              C      32.803141      16.003722      23.480170      -0.060903      69.955680 0.35122738E+03  0.78004053E+04                                14.210317                            6.316199       0.432592       2.126881                    0.999713      27.205475      75.129879       0.647475       0.425946      -1.062008      -0.130394       0.075282      -0.010460       0.150928       0.058464      -0.005494       0.003170      -0.067513       0.020355      -0.071417       0.007300       0.064117             25.811089      47.663780     -22.648358       3.498674      21.511945      -2.019970       8.257541           0.000287
          309              C      31.556379      16.723540      23.344275       0.138970      55.683095 0.42429938E+03  0.98612665E+04                                12.658423                            6.931236      -0.284650       1.922463                    0.998387      26.420938      74.197868       0.620677       0.424600      -1.064783       0.033429      -0.019300       0.008268       0.039476      -0.011201       0.000663      -0.000385       0.012931      -0.165636      -0.055218       0.014673       0.040545             21.966791      36.576369     -12.400490       1.487270      22.257685      -0.858681       7.066318          -0.000034
          310              C      42.250687      10.549178      16.191261      -0.111266      33.911957 0.39367565E+03  0.90398755E+04                                 9.175580                            6.660124      -0.025225       1.978849                    0.999504      28.421614      81.084315       0.631284       0.422530      -1.058997       0.004946      -0.002855       0.007720       0.009602      -0.044381      -0.030142       0.017402       0.051238      -0.039186      -0.044713      -0.027301       0.072014             11.684389       9.128648       5.736756       1.906011      15.752887      -1.100434      10.171631           0.001289
          311              C      41.161284      11.178145      13.648791       0.159603      44.762826 0.35065581E+03  0.77668548E+04                                10.962922                            6.262837      -0.141764       1.985962                    0.998970      24.791793      67.866472       0.659249       0.419462      -1.068517      -0.013266       0.007659      -0.025820       0.030022      -0.003483       0.020172      -0.011647       0.004020       0.090525      -0.021555      -0.019108       0.040664             17.543484      11.992782       0.754522       9.692357      12.864108      -5.595957      27.773563           0.001041
          312              C      40.571191      11.518836      12.359025      -0.076998      69.057104 0.35142752E+03  0.77935390E+04                                14.074597                            6.301720       0.492368       2.147313                    0.999641      27.065977      74.302882       0.651769       0.423754      -1.065074       0.055556      -0.032076       0.130866       0.145744       0.036630      -0.027282       0.015750      -0.042299      -0.173641      -0.074193       0.002955       0.071237             25.219480      15.046945      -3.923242      17.348483      10.516878     -10.016258      50.094617           0.000169
          313              C      40.192926      11.737227      11.412702      -0.060896      69.955248 0.35122546E+03  0.78003508E+04                                14.210255                            6.316178       0.432592       2.126882                    0.999713      27.205389      75.129546       0.647476       0.425946      -1.062009      -0.052007       0.030026      -0.138467       0.150928       0.030289      -0.025418       0.014674      -0.034979      -0.174853      -0.071418       0.007301       0.064118             25.811021      14.580022      -3.547399      17.004996      10.483936      -9.817949      52.369104           0.000285
          314              C      39.666381      12.041228      10.100698       0.138968      55.683192 0.42430057E+03  0.98612999E+04                                12.658429                            6.931242      -0.284649       1.922463                    0.998387      26.420979      74.197971       0.620677       0.424600      -1.064783       0.017893      -0.010330       0.033637       0.039475       0.025445       0.026577      -0.015345      -0.029386       0.088259      -0.055220       0.014673       0.040547             21.966828      12.939661       1.246200      11.136966      14.378716      -6.430013      38.582108          -0.000035
          315              C      23.131661      27.199339       4.548773      -0.111278      33.912555 0.39367817E+03  0.90399843E+04                                 9.175674                            6.660095      -0.025250       1.978835                    0.999504      28.422344      81.087697       0.631290       0.422523      -1.058997      -0.007952       0.001115      -0.005263       0.009601       0.006471       0.005812      -0.033349      -0.092307      -0.088057      -0.044703      -0.027301       0.072004             11.684572      13.069959      -1.433921      -3.164281       6.159199       3.684818      15.824557           0.001293
          316              C      25.570714      27.349592       5.989259       0.159601      44.763157 0.35065768E+03  0.77669098E+04                                10.962980                            6.262854      -0.141758       1.985963                    0.998970      24.791879      67.866855       0.659248       0.419462      -1.068516       0.025504      -0.000593       0.015828       0.030022       0.004355       0.025715       0.003291       0.046272      -0.013576      -0.021556      -0.019109       0.040664             17.543583      28.079736      -0.101932       9.086743       6.512943       2.337141      18.038071           0.001042
          317              C      26.820502      27.389776       6.740388      -0.076995      69.056423 0.35142435E+03  0.77934462E+04                                14.074492                            6.301678       0.492370       2.147314                    0.999641      27.065865      74.302315       0.651773       0.423752      -1.065076      -0.125369      -0.008231      -0.073864       0.145743      -0.012202      -0.061814       0.014693      -0.045293       0.084584      -0.074198       0.002955       0.071243             25.219258      46.345065       3.021416      22.258943       8.103053       1.902779      21.209655           0.000172
          318              C      27.719259      27.471891       7.261730      -0.060900      69.954221 0.35122161E+03  0.78002360E+04                                14.210078                            6.316118       0.432607       2.126886                    0.999713      27.205283      75.128857       0.647484       0.425942      -1.062012       0.130394       0.015232       0.074463       0.150929      -0.014312      -0.056956       0.009877      -0.048546       0.077260      -0.071421       0.007298       0.064123             25.810625      47.663160       4.250672      22.518762       8.460454       2.594222      21.308262           0.000287
          319              C      28.966021      27.583707       7.985679       0.138967      55.682681 0.42429927E+03  0.98612577E+04                                12.658331                            6.931223      -0.284649       1.922463                    0.998387      26.420937      74.197701       0.620679       0.424599      -1.064784      -0.033429       0.001362      -0.020952       0.039476       0.003105       0.010779       0.023697       0.081043       0.038701      -0.055220       0.014677       0.040543             21.966549      36.576284       2.731146      12.186801       8.214413       4.106144      21.108950          -0.000028
          320              C      18.271713      18.781660       4.548773      -0.111280      33.913090 0.39368400E+03  0.90401828E+04                                 9.175957                            6.660289      -0.025273       1.978827                    0.999504      28.422687      81.089880       0.631258       0.422542      -1.058981      -0.004944       0.006327      -0.005265       0.009602       0.043196       0.031783       0.011634       0.034931      -0.088048      -0.044700      -0.027288       0.071988             11.685020       9.129085      -3.709534      -4.773621      10.100693       0.898139      15.825282           0.001293
          321              C      19.361116      16.594252       5.989259       0.159602      44.764684 0.35066708E+03  0.77671610E+04                                10.963178                            6.262908      -0.141761       1.985961                    0.998970      24.791895      67.866827       0.659251       0.419458      -1.068520       0.013266      -0.021790       0.015828       0.030022      -0.017856       0.010008      -0.023915      -0.030680      -0.013581      -0.021553      -0.019110       0.040663             17.544073      11.993203      -9.389979       2.519510      22.600496      -9.038305      18.038518           0.001041
          322              C      19.951209      15.491812       6.740388      -0.076996      69.059580 0.35143538E+03  0.77937594E+04                                14.074949                            6.301807       0.492365       2.147312                    0.999641      27.066017      74.303296       0.651761       0.423756      -1.065072      -0.055556       0.112688      -0.073864       0.145743       0.013509      -0.043634       0.046183       0.043772       0.084584      -0.074193       0.002951       0.071243             25.220314      15.047510     -15.049252       9.482049      39.402908     -20.229137      21.210524           0.000171
          323              C      20.329474      14.672408       7.261730      -0.060901      69.958006 0.35123600E+03  0.78006470E+04                                14.210633                            6.316293       0.432601       2.126884                    0.999713      27.205491      75.130240       0.647467       0.425948      -1.062007       0.052007      -0.120540       0.074464       0.150928       0.013863      -0.037034       0.044384       0.049054       0.077259      -0.071416       0.007293       0.064123             25.811877      14.580592     -14.850708       9.013186      41.545759     -20.800030      21.309281           0.000285
          324              C      20.856019      13.536773       7.985679       0.138968      55.684572 0.42430802E+03  0.98615343E+04                                12.658699                            6.931351      -0.284647       1.922464                    0.998387      26.421092      74.198961       0.620665       0.424606      -1.064778      -0.017894       0.028270      -0.020952       0.039476      -0.033544      -0.015136      -0.021186      -0.045908       0.038704      -0.055227       0.014679       0.040548             21.967391      12.940109     -10.915925       2.537388      31.852224     -12.607598      21.109839          -0.000029
          325              C      18.271713      16.160964      20.159393      -0.111269      33.912521 0.39368142E+03  0.90400510E+04                                 9.175716                            6.660192      -0.025240       1.978842                    0.999504      28.421838      81.085438       0.631278       0.422532      -1.058994      -0.004936      -0.006332       0.005262       0.009599      -0.043215      -0.031789       0.011642       0.034929      -0.088077      -0.044712      -0.027301       0.072012             11.684626       9.128813       3.709343       4.773492      10.100284       0.898193      15.824782           0.001291
          326              C      19.361116      18.348372      18.718907       0.159603      44.762851 0.35065594E+03  0.77668575E+04                                10.962922                            6.262835      -0.141763       1.985961                    0.998970      24.791802      67.866474       0.659250       0.419461      -1.068517       0.013265       0.021790      -0.015828       0.030022       0.017858      -0.010007      -0.023916      -0.030680      -0.013576      -0.021555      -0.019109       0.040664             17.543479      11.992788       9.389545      -2.519416      22.599610      -9.037979      18.038039           0.001041
          327              C      19.951209      19.450812      17.967778      -0.076996      69.056997 0.35142699E+03  0.77935239E+04                                14.074582                            6.301714       0.492364       2.147312                    0.999641      27.065965      74.302825       0.651769       0.423754      -1.065074      -0.055556      -0.112689       0.073864       0.145743      -0.013512       0.043629       0.046182       0.043776       0.084579      -0.074194       0.002956       0.071237             25.219425      15.046932      15.048533      -9.481700      39.401329     -20.228465      21.210013           0.000170
          328              C      20.329474      20.270216      17.446436      -0.060898      69.955224 0.35122531E+03  0.78003467E+04                                14.210249                            6.316176       0.432593       2.126882                    0.999713      27.205405      75.129587       0.647477       0.425945      -1.062009       0.052007       0.120540      -0.074463       0.150928      -0.013868       0.037029       0.044384       0.049057       0.077254      -0.071418       0.007300       0.064117             25.810976      14.580014      14.849981      -9.012855      41.544111     -20.799384      21.308804           0.000286
          329              C      20.856019      21.405851      16.722487       0.138968      55.683188 0.42430035E+03  0.98612936E+04                                12.658430                            6.931242      -0.284649       1.922463                    0.998387      26.420963      74.197924       0.620677       0.424600      -1.064783      -0.017893      -0.028269       0.020952       0.039475       0.033538       0.015131      -0.021186      -0.045905       0.038697      -0.055219       0.014673       0.040546             21.966819      12.939660      10.915437      -2.537399      31.851297     -12.607495      21.109499          -0.000035
          330              C      23.131661       7.743285      20.159393      -0.111486      33.915269 0.39370124E+03  0.90406195E+04                                 9.176034                            6.660144      -0.025151       1.978877                    0.999505      28.423128      81.089614       0.631310       0.422505      -1.059011      -0.007912      -0.001021       0.005566       0.009727      -0.006515      -0.005858      -0.033538      -0.092884      -0.088475      -0.044960      -0.027467       0.072427             11.685437      13.071117       1.434390       3.165389       6.159512       3.685316      15.825683          -0.000006
          331              C      25.570714       7.593032      18.718907       0.159679      44.752275 0.35058385E+03  0.77647893E+04                                10.961109                            6.262115      -0.141588       1.986051                    0.998968      24.788741      67.853969       0.659306       0.419451      -1.068533       0.025490       0.000547      -0.015903       0.030049      -0.004323      -0.025649       0.003321       0.046225      -0.013444      -0.021569      -0.019013       0.040582             17.539897      28.073970       0.102486      -9.083002       6.511892       2.336671      18.033828           0.000989
          332              C      26.820502       7.552848      17.967778      -0.076952      69.038852 0.35135599E+03  0.77914785E+04                                14.071940                            6.300906       0.492635       2.147433                    0.999641      27.063158      74.290466       0.651844       0.423731      -1.065099      -0.125417       0.008213       0.073827       0.145764       0.012207       0.061809       0.014717      -0.045238       0.084616      -0.074174       0.002913       0.071261             25.213947      46.336125      -3.020406     -22.253249       8.101567       1.902081      21.204149           0.000205
          333              C      27.719259       7.470733      17.446436      -0.060818      69.940766 0.35116927E+03  0.77987327E+04                                14.208148                            6.315536       0.432783       2.126966                    0.999713      27.203130      75.119688       0.647535       0.425927      -1.062028       0.130375      -0.015244      -0.074495       0.150929       0.014329       0.056980       0.009896      -0.048512       0.077234      -0.071429       0.007274       0.064155             25.806422      47.655971      -4.249724     -22.514335       8.459244       2.593563      21.304050           0.000209
          334              C      28.966021       7.358917      16.722487       0.138947      55.681393 0.42430387E+03  0.98613790E+04                                12.658092                            6.931256      -0.284626       1.922470                    0.998387      26.420993      74.197606       0.620679       0.424598      -1.064786      -0.033430      -0.001365       0.020945       0.039473      -0.003102      -0.010778       0.023704       0.081079       0.038683      -0.055239       0.014683       0.040556             21.965695      36.574975      -2.730883     -12.185665       8.214211       4.105948      21.107900          -0.000025
          335              C      42.250687      24.393446       8.516905      -0.111279      33.913161 0.39368489E+03  0.90402115E+04                                 9.175976                            6.660300      -0.025282       1.978824                    0.999504      28.422736      81.090150       0.631257       0.422542      -1.058981       0.004944       0.002856      -0.007719       0.009602       0.044365       0.030131       0.017395       0.051227      -0.039164      -0.044700      -0.027288       0.071989             11.685052       9.129084      -5.737142      -1.906136      15.753830      -1.100575      10.172243           0.001293
          336              C      41.161284      23.764479      11.059375       0.159602      44.764284 0.35066619E+03  0.77671327E+04                                10.963102                            6.262897      -0.141756       1.985964                    0.998970      24.791833      67.866514       0.659252       0.419457      -1.068521      -0.013266      -0.007657       0.025820       0.030022       0.003481      -0.020173      -0.011643       0.004022       0.090527      -0.021555      -0.019108       0.040663             17.543811      11.993058      -0.754573      -9.692628      12.864305      -5.595988      27.774070           0.001041
          337              C      40.571191      23.423788      12.349141      -0.076984      69.057463 0.35142738E+03  0.77935303E+04                                14.074644                            6.301718       0.492384       2.147322                    0.999641      27.065701      74.301951       0.651769       0.423754      -1.065075       0.055552       0.032087      -0.130864       0.145743      -0.036636       0.027280       0.015754      -0.042301      -0.173644      -0.074195       0.002951       0.071244             25.219484      15.046998       3.923241     -17.348553      10.516867     -10.016232      50.094586           0.000169
          338              C      40.192926      23.205397      13.295464      -0.060900      69.956188 0.35122997E+03  0.78004702E+04                                14.210357                            6.316216       0.432625       2.126895                    0.999713      27.205253      75.129080       0.647475       0.425945      -1.062010      -0.052011      -0.030015       0.138468       0.150929      -0.030295       0.025414       0.014669      -0.034987      -0.174843      -0.071413       0.007290       0.064123             25.811068      14.580018       3.547453     -17.004978      10.484034      -9.818124      52.369152           0.000284
          339              C      39.666381      22.901396      14.607468       0.138973      55.683579 0.42430337E+03  0.98613882E+04                                12.658538                            6.931307      -0.284631       1.922471                    0.998387      26.420873      74.197935       0.620668       0.424605      -1.064779       0.017893       0.010334      -0.033638       0.039478      -0.025453      -0.026578      -0.015348      -0.029396       0.088248      -0.055228       0.014684       0.040544             21.966899      12.939602      -1.246149     -11.136828      14.378925      -6.430355      38.582169          -0.000030
          340              C      37.390739      21.587553       0.580642      -0.111273      33.912318 0.39367502E+03  0.90398899E+04                                 9.175619                            6.660060      -0.025247       1.978837                    0.999504      28.422221      81.087129       0.631293       0.422522      -1.058998       0.007951       0.004591      -0.002804       0.009600       0.007636       0.004164       0.002404       0.008817       0.215321      -0.044705      -0.027302       0.072007             11.684503      13.069866      -3.461255      -0.297143      17.066595      -0.171564       4.917049           0.001293
          341              C      34.951686      20.179365       0.919144       0.159601      44.763137 0.35065765E+03  0.77669075E+04                                10.962975                            6.262852      -0.141759       1.985962                    0.998970      24.791865      67.866766       0.659248       0.419462      -1.068517      -0.025503      -0.014724       0.005836       0.030021       0.025696      -0.004466      -0.002578       0.029671      -0.063378      -0.021556      -0.019108       0.040664             17.543573      28.079719       8.533120      -3.125007      18.226475      -1.804224       6.324526           0.001042
          342              C      33.701898      19.457800       1.131634      -0.076992      69.056152 0.35142261E+03  0.77933964E+04                                14.074455                            6.301658       0.492379       2.147318                    0.999641      27.065802      74.302048       0.651775       0.423751      -1.065077       0.125370       0.072382      -0.016860       0.145743      -0.062345       0.009100       0.005254      -0.071990       0.004491      -0.074197       0.002956       0.071242             25.219186      46.344840      21.993062      -4.570990      20.949370      -2.639060       8.363348           0.000171
          343              C      32.803141      18.938902       1.227996      -0.060902      69.954592 0.35122237E+03  0.78002572E+04                                14.210137                            6.316126       0.432601       2.126884                    0.999713      27.205305      75.128945       0.647483       0.425942      -1.062012      -0.130393      -0.075282       0.010461       0.150928      -0.058469       0.005492       0.003171      -0.067515       0.020354      -0.071421       0.007299       0.064122             25.810767      47.663294      22.648002      -3.498667      21.511554      -2.019954       8.257452           0.000287
          344              C      31.556379      18.219084       1.363891       0.138970      55.682951 0.42429899E+03  0.98612491E+04                                12.658383                            6.931222      -0.284651       1.922462                    0.998387      26.420922      74.197638       0.620679       0.424599      -1.064784       0.033429       0.019300      -0.008267       0.039476       0.011199      -0.000666      -0.000384       0.012931      -0.165641      -0.055220       0.014676       0.040544             21.966731      36.576422      12.400494      -1.487295      22.257465      -0.858690       7.066308          -0.000034
          345              C      42.250687      16.160964      20.159393      -0.111280      33.913119 0.39368424E+03  0.90401912E+04                                 9.175967                            6.660295      -0.025276       1.978826                    0.999504      28.422697      81.089965       0.631257       0.422542      -1.058981       0.004944      -0.006327       0.005265       0.009602       0.043195       0.031783       0.011635       0.034932      -0.088052      -0.044700      -0.027288       0.071988             11.685036       9.129084      -3.709526      -4.773628      10.100692       0.898129      15.825331           0.001293
          346              C      41.161284      18.348372      18.718907       0.159601      44.764668 0.35066717E+03  0.77671623E+04                                10.963170                            6.262906      -0.141762       1.985961                    0.998970      24.791898      67.866801       0.659251       0.419457      -1.068520      -0.013266       0.021790      -0.015827       0.030022      -0.017856       0.010008      -0.023915      -0.030680      -0.013579      -0.021553      -0.019110       0.040663             17.544053      11.993148      -9.389913       2.519511      22.600419      -9.038339      18.038591           0.001041
          347              C      40.571191      19.450812      17.967778      -0.076995      69.059412 0.35143483E+03  0.77937426E+04                                14.074918                            6.301797       0.492363       2.147311                    0.999641      27.066005      74.303195       0.651763       0.423755      -1.065073       0.055558      -0.112689       0.073862       0.145743       0.013509      -0.043634       0.046183       0.043773       0.084585      -0.074194       0.002951       0.071243             25.220246      15.047365     -15.049065       9.482037      39.402668     -20.229219      21.210705           0.000169
          348              C      40.192926      20.270216      17.446436      -0.060901      69.957886 0.35123572E+03  0.78006377E+04                                14.210606                            6.316285       0.432600       2.126884                    0.999713      27.205490      75.130170       0.647468       0.425947      -1.062007      -0.052006       0.120539      -0.074465       0.150928       0.013862      -0.037034       0.044384       0.049054       0.077255      -0.071415       0.007293       0.064123             25.811817      14.580422     -14.850474       9.013178      41.545478     -20.800177      21.309552           0.000284
          349              C      39.666381      21.405851      16.722487       0.138968      55.684514 0.42430781E+03  0.98615271E+04                                12.658685                            6.931347      -0.284648       1.922464                    0.998387      26.421085      74.198906       0.620665       0.424605      -1.064778       0.017893      -0.028269       0.020953       0.039476      -0.033544      -0.015136      -0.021186      -0.045907       0.038701      -0.055227       0.014679       0.040548             21.967358      12.939922     -10.915631       2.537386      31.851909     -12.607865      21.110243          -0.000030
          350              C      37.390739       7.743285      20.159393      -0.111277      33.912483 0.39367747E+03  0.90399623E+04                                 9.175656                            6.660087      -0.025245       1.978837                    0.999504      28.422313      81.087525       0.631291       0.422523      -1.058997       0.007951      -0.001115       0.005264       0.009601       0.006471       0.005812      -0.033349      -0.092306      -0.088062      -0.044703      -0.027301       0.072004             11.684541      13.069898      -1.433908      -3.164256       6.159187       3.684809      15.824540           0.001293
          351              C      34.951686       7.593032      18.718907       0.159600      44.763192 0.35065793E+03  0.77669173E+04                                10.962988                            6.262858      -0.141757       1.985963                    0.998970      24.791889      67.866908       0.659247       0.419462      -1.068516      -0.025503       0.000593      -0.015827       0.030021       0.004355       0.025715       0.003291       0.046272      -0.013572      -0.021556      -0.019108       0.040664             17.543598      28.079674      -0.101906       9.086803       6.512949       2.337159      18.038172           0.001042
          352              C      33.701898       7.552848      17.967778      -0.076993      69.056315 0.35142372E+03  0.77934290E+04                                14.074481                            6.301673       0.492377       2.147317                    0.999641      27.065837      74.302233       0.651773       0.423752      -1.065076       0.125370       0.008230       0.073862       0.145743      -0.012202      -0.061813       0.014694      -0.045292       0.084585      -0.074197       0.002955       0.071243             25.219233      46.344772       3.021474      22.259048       8.103058       1.902834      21.209868           0.000173
          353              C      32.803141       7.470733      17.446436      -0.060902      69.954451 0.35122264E+03  0.78002658E+04                                14.210115                            6.316131       0.432602       2.126885                    0.999713      27.205318      75.129025       0.647483       0.425943      -1.062012      -0.130393      -0.015232      -0.074465       0.150928      -0.014312      -0.056957       0.009877      -0.048547       0.077255      -0.071421       0.007298       0.064123             25.810696      47.662953       4.250764      22.519007       8.460496       2.594317      21.308639           0.000287
          354              C      31.556379       7.358917      16.722487       0.138968      55.682663 0.42429906E+03  0.98612518E+04                                12.658329                            6.931222      -0.284649       1.922463                    0.998387      26.420931      74.197683       0.620679       0.424599      -1.064784       0.033429      -0.001362       0.020953       0.039477       0.003105       0.010779       0.023698       0.081043       0.038697      -0.055220       0.014677       0.040543             21.966543      36.575799       2.731243      12.187054       8.214457       4.106282      21.109374          -0.000028
          355              C      23.131661      21.587553       0.580642      -0.111266      33.911988 0.39367597E+03  0.90398854E+04                                 9.175587                            6.660126      -0.025228       1.978848                    0.999504      28.421635      81.084410       0.631284       0.422530      -1.058997      -0.007952       0.004591      -0.002811       0.009602      -0.007642      -0.004166       0.002401       0.008820       0.215341      -0.044713      -0.027300       0.072013             11.684400      13.069553       3.461471       0.297144      17.066547      -0.171558       4.917100           0.001288
          356              C      25.570714      20.179365       0.919144       0.159604      44.762838 0.35065586E+03  0.77668566E+04                                10.962927                            6.262839      -0.141764       1.985962                    0.998970      24.791788      67.866466       0.659249       0.419462      -1.068516       0.025504      -0.014725       0.005836       0.030022      -0.025696       0.004465      -0.002578       0.029670      -0.063374      -0.021555      -0.019109       0.040664             17.543500      28.079584      -8.533221       3.124983      18.226404      -1.804220       6.324513           0.001041
          357              C      26.820502      19.457800       1.131634      -0.076999      69.057247 0.35142810E+03  0.77935560E+04                                14.074623                            6.301728       0.492365       2.147312                    0.999641      27.066003      74.303007       0.651768       0.423754      -1.065074      -0.125370       0.072383      -0.016860       0.145743       0.062341      -0.009102       0.005254      -0.071988       0.004489      -0.074193       0.002956       0.071237             25.219542      46.345405     -21.993457       4.571024      20.949767      -2.639094       8.363455           0.000170
          358              C      27.719259      18.938902       1.227996      -0.060895      69.955206 0.35122500E+03  0.78003391E+04                                14.210256                            6.316177       0.432594       2.126883                    0.999713      27.205378      75.129538       0.647476       0.425946      -1.062008       0.130394      -0.075282       0.010462       0.150928       0.058465      -0.005494       0.003170      -0.067514       0.020356      -0.071418       0.007300       0.064118             25.811034      47.663682     -22.648318       3.498683      21.511893      -2.019975       8.257528           0.000286
          359              C      28.966021      18.219084       1.363891       0.138967      55.683262 0.42430082E+03  0.98613084E+04                                12.658445                            6.931247      -0.284649       1.922463                    0.998387      26.420988      74.198042       0.620676       0.424600      -1.064783      -0.033428       0.019300      -0.008267       0.039475      -0.011202       0.000663      -0.000384       0.012931      -0.165642      -0.055220       0.014673       0.040547             21.966872      36.576535     -12.400585       1.487302      22.257739      -0.858699       7.066342          -0.000035
          360              C      18.271713      24.393446       8.516905      -0.111273      33.913061 0.39368671E+03  0.90402117E+04                                 9.175833                            6.660245      -0.025261       1.978832                    0.999504      28.422095      81.086606       0.631273       0.422533      -1.058993      -0.004941       0.002853      -0.007721       0.009600      -0.044377      -0.030146       0.017404       0.051233      -0.039173      -0.044711      -0.027301       0.072012             11.684844       9.128978       5.737103       1.906068      15.753627      -1.100477      10.171927           0.001293
          361              C      19.361116      23.764479      11.059375       0.159601      44.763050 0.35065699E+03  0.77668880E+04                                10.962958                            6.262846      -0.141762       1.985961                    0.998970      24.791846      67.866661       0.659249       0.419462      -1.068517       0.013264      -0.007658       0.025820       0.030021      -0.003483       0.020173      -0.011648       0.004020       0.090530      -0.021556      -0.019110       0.040666             17.543542      11.992828       0.754555       9.692380      12.864195      -5.595973      27.773603           0.001042
          362              C      19.951209      23.423788      12.349141      -0.076993      69.057050 0.35142677E+03  0.77935189E+04                                14.074598                            6.301716       0.492362       2.147312                    0.999641      27.065940      74.302790       0.651768       0.423754      -1.065074      -0.055557       0.032076      -0.130864       0.145743       0.036629      -0.027283       0.015751      -0.042299      -0.173646      -0.074195       0.002957       0.071238             25.219426      15.046915      -3.923226      17.348442      10.516865     -10.016233      50.094498           0.000171
          363              C      20.329474      23.205397      13.295464      -0.060902      69.955630 0.35122717E+03  0.78003992E+04                                14.210308                            6.316196       0.432594       2.126882                    0.999713      27.205456      75.129803       0.647475       0.425946      -1.062009       0.052006      -0.030025       0.138468       0.150929       0.030289      -0.025417       0.014673      -0.034979      -0.174850      -0.071416       0.007299       0.064117             25.811069      14.580039      -3.547394      17.005015      10.483959      -9.817961      52.369209           0.000287
          364              C      20.856019      22.901396      14.607468       0.138970      55.683091 0.42429948E+03  0.98612689E+04                                12.658420                            6.931236      -0.284649       1.922463                    0.998387      26.420940      74.197860       0.620677       0.424600      -1.064783      -0.017894       0.010331      -0.033637       0.039476       0.025445       0.026576      -0.015345      -0.029385       0.088255      -0.055219       0.014673       0.040545             21.966782      12.939628       1.246228      11.136911      14.378715      -6.429980      38.582003          -0.000034
          365              C      30.261200       9.238830       0.580642      -0.111274      33.913130 0.39368774E+03  0.90402418E+04                                 9.175846                            6.660255      -0.025264       1.978831                    0.999504      28.422125      81.086733       0.631273       0.422533      -1.058992      -0.000000      -0.009181      -0.002803       0.009599      -0.000001      -0.000004      -0.004816      -0.017643       0.215332      -0.044710      -0.027301       0.072011             11.684857      19.065954      -0.000001       0.000007      11.071407       0.343113       4.917209           0.001294
          366              C      30.261200      12.055205       0.919144       0.159601      44.763045 0.35065706E+03  0.77668899E+04                                10.962959                            6.262847      -0.141763       1.985961                    0.998970      24.791844      67.866657       0.659249       0.419462      -1.068517       0.000000       0.029449       0.005836       0.030021      -0.000001      -0.000001       0.005156      -0.059344      -0.063378      -0.021556      -0.019109       0.040665             17.543545      13.299811      -0.000075      -0.000009      33.006300       3.608447       6.324523           0.001042
          367              C      30.261200      13.498336       1.131634      -0.076994      69.057154 0.35142733E+03  0.77935345E+04                                14.074614                            6.301722       0.492362       2.147311                    0.999641      27.065955      74.302852       0.651768       0.423754      -1.065074       0.000000      -0.144765      -0.016860       0.145743      -0.000001      -0.000001      -0.010509       0.143973       0.004491      -0.074194       0.002956       0.071238             25.219463       8.251772      -0.000125      -0.000012      59.043180       5.278177       8.363435           0.000170
          368              C      30.261200      14.536132       1.227996      -0.060901      69.955632 0.35122707E+03  0.78003968E+04                                14.210312                            6.316196       0.432593       2.126882                    0.999713      27.205454      75.129819       0.647475       0.425946      -1.062008       0.000001       0.150565       0.010462       0.150928      -0.000002      -0.000002      -0.006343       0.135020       0.020354      -0.071417       0.007299       0.064118             25.811075       8.435845      -0.000136      -0.000010      60.739837       4.039956       8.257542           0.000286
          369              C      30.261200      15.975768       1.363891       0.138969      55.683167 0.42430001E+03  0.98612851E+04                                12.658434                            6.931242      -0.284650       1.922463                    0.998387      26.420955      74.197933       0.620677       0.424600      -1.064783       0.000000      -0.038600      -0.008267       0.039476      -0.000001      -0.000001       0.000766      -0.025866      -0.165638      -0.055219       0.014673       0.040546             21.966805      15.098217      -0.000115      -0.000004      43.735874       1.717385       7.066325          -0.000035
          370              C      30.261200       3.627044       8.516905      -0.111277      33.913347 0.39369061E+03  0.90403297E+04                                 9.175898                            6.660287      -0.025273       1.978827                    0.999504      28.422264      81.087400       0.631269       0.422534      -1.058991      -0.000001      -0.005704      -0.007721       0.009600      -0.000003       0.000001      -0.034808      -0.102476      -0.039170      -0.044709      -0.027300       0.072009             11.684924      19.066089       0.000022       0.000051       5.816699       2.200953      10.171985           0.001294
          371              C      30.261200       4.884979      11.059375       0.159601      44.762717 0.35065635E+03  0.77668686E+04                                10.962898                            6.262840      -0.141756       1.985964                    0.998970      24.791804      67.866476       0.659249       0.419462      -1.068517      -0.000002       0.015317       0.025821       0.030022      -0.000002      -0.000004       0.023295      -0.008038       0.090529      -0.021558      -0.019107       0.040665             17.543316      13.299684      -0.000061      -0.000111      11.557089      11.191669      27.773176           0.001042
          372              C      30.261200       5.566360      12.349141      -0.076984      69.055240 0.35142030E+03  0.77933343E+04                                14.074339                            6.301647       0.492378       2.147320                    0.999641      27.065678      74.301708       0.651774       0.423753      -1.065075      -0.000011      -0.064152      -0.130864       0.145743      -0.000003      -0.000004      -0.031503       0.084598      -0.173648      -0.074196       0.002956       0.071240             25.218693       8.251584      -0.000027      -0.000056      17.311586      20.031705      50.092909           0.000172
          373              C      30.261200       6.003143      13.295464      -0.060900      69.953678 0.35122103E+03  0.78002213E+04                                14.210016                            6.316122       0.432621       2.126893                    0.999713      27.205224      75.128732       0.647482       0.425943      -1.062011      -0.000011       0.060051       0.138469       0.150929       0.000001       0.000002      -0.029346       0.069955      -0.174846      -0.071414       0.007296       0.064118             25.810203       8.435628       0.000071       0.000162      16.627686      19.635079      52.367296           0.000287
          374              C      30.261200       6.611144      14.607468       0.138973      55.681922 0.42429552E+03  0.98611449E+04                                12.658226                            6.931199      -0.284631       1.922471                    0.998387      26.420745      74.196968       0.620680       0.424600      -1.064784      -0.000003      -0.020663      -0.033639       0.039478       0.000001       0.000002       0.030687       0.058772       0.088243      -0.055220       0.014679       0.040541             21.966144      15.097726       0.000143       0.000369      12.219875      12.859480      38.580831          -0.000029
          375              C      25.401251      28.509687      20.159393      -0.111269      33.911745 0.39366938E+03  0.90397180E+04                                 9.175494                            6.660002      -0.025222       1.978848                    0.999504      28.421947      81.085870       0.631298       0.422521      -1.059000       0.003014       0.007441       0.005263       0.009600      -0.036735      -0.025976       0.021708       0.057368      -0.088069      -0.044706      -0.027302       0.072008             11.684279       6.644960       2.275433       1.608963      12.583749      -4.582579      15.824127           0.001292
          376              C      24.051602      26.472532      18.718907       0.159603      44.762921 0.35065624E+03  0.77668681E+04                                10.962940                            6.262841      -0.141760       1.985963                    0.998970      24.791816      67.866589       0.659249       0.419462      -1.068516      -0.012238      -0.022383      -0.015828       0.030021       0.022213       0.015708       0.020623      -0.015593      -0.013576      -0.021555      -0.019108       0.040663             17.543509      11.816320       9.287676       6.567385      22.776168       6.700808      18.038041           0.001042
          377              C      23.391908      25.410276      17.967778      -0.076995      69.056223 0.35142345E+03  0.77934190E+04                                14.074458                            6.301664       0.492381       2.147318                    0.999641      27.065832      74.302126       0.651775       0.423751      -1.065077       0.069813       0.104458       0.073864       0.145743      -0.025713      -0.018181      -0.060878       0.001512       0.084581      -0.074196       0.002956       0.071241             25.219220      20.280151      18.069910      12.777367      34.167754      18.325445      21.209756           0.000171
          378              C      22.871415      24.672987      17.446436      -0.060897      69.954194 0.35122072E+03  0.78002100E+04                                14.210077                            6.316107       0.432602       2.126885                    0.999713      27.205242      75.128678       0.647485       0.425942      -1.062012      -0.078388      -0.105308      -0.074463       0.150928      -0.028178      -0.019924      -0.054264      -0.000515       0.077256      -0.071422       0.007300       0.064122             25.810677      21.942377      19.100594      13.506162      34.181187      18.204808      21.308466           0.000287
          379              C      22.151198      23.649168      16.722487       0.138968      55.682990 0.42429965E+03  0.98612666E+04                                12.658381                            6.931224      -0.284650       1.922462                    0.998387      26.420941      74.197662       0.620680       0.424598      -1.064785       0.015535       0.029631       0.020952       0.039476       0.036646       0.025913      -0.002513      -0.035144       0.038697      -0.055221       0.014676       0.040545             21.966750      17.670324      13.646716       9.649671      27.120605       8.501233      21.109322          -0.000034
          380              C      35.121149      28.509687      20.159393      -0.111488      33.915058 0.39369518E+03  0.90404917E+04                                 9.176109                            6.660155      -0.025159       1.978874                    0.999505      28.423586      81.092323       0.631298       0.422513      -1.059001      -0.003066       0.007365       0.005568       0.009729       0.036954       0.026107       0.021841       0.057697      -0.088457      -0.044951      -0.027456       0.072406             11.685559       6.645296      -2.275726      -1.608953      12.585602      -4.583886      15.825778          -0.000006
          381              C      36.470798      26.472532      18.718907       0.159680      44.753832 0.35059350E+03  0.77650480E+04                                10.961311                            6.262169      -0.141588       1.986051                    0.998968      24.788768      67.853998       0.659309       0.419447      -1.068537       0.012271      -0.022349      -0.015903       0.030049      -0.022175      -0.015700       0.020551      -0.015622      -0.013449      -0.021566      -0.019014       0.040580             17.540385      11.813979      -9.285755      -6.565325      22.772926       6.698019      18.034250           0.000988
          382              C      37.130492      25.410276      17.967778      -0.076952      69.041114 0.35136320E+03  0.77916778E+04                                14.072248                            6.300978       0.492641       2.147435                    0.999641      27.063175      74.290685       0.651839       0.423732      -1.065099      -0.069821       0.104509       0.073826       0.145765       0.025690       0.018157      -0.060890       0.001472       0.084618      -0.074173       0.002908       0.071265             25.214744      20.276589     -18.066927     -12.774293      34.162925      18.321459      21.204718           0.000204
          383              C      37.650985      24.672987      17.446436      -0.060818      69.943303 0.35117836E+03  0.77989853E+04                                14.208490                            6.315630       0.432787       2.126967                    0.999713      27.203158      75.120021       0.647528       0.425929      -1.062027       0.078389      -0.105285      -0.074495       0.150928       0.028168       0.019918      -0.054298      -0.000569       0.077235      -0.071428       0.007268       0.064160             25.807285      21.939527     -19.098287     -13.503722      34.177668      18.201847      21.304660           0.000207
          384              C      38.371202      23.649168      16.722487       0.138948      55.683026 0.42431171E+03  0.98616216E+04                                12.658398                            6.931362      -0.284626       1.922469                    0.998387      26.421118      74.198550       0.620668       0.424603      -1.064781      -0.015533       0.029634       0.020945       0.039473      -0.036664      -0.025920      -0.002521      -0.035175       0.038687      -0.055247       0.014687       0.040559             21.966437      17.669974     -13.646529      -9.649013      27.120748       8.500367      21.108589          -0.000026
          385              C      30.261200      27.353086       7.385271      -0.200942      45.947569 0.51165899E+03  0.12532908E+05                                11.240205                            7.569241       0.087920       1.980536                    0.999626      31.469946      92.439638       0.595497       0.419909      -1.061655      -0.000001       0.005454       0.017916       0.018727      -0.000004      -0.000002       0.017731      -0.056935       0.144470      -0.052546      -0.001892       0.054438             16.675447      31.488643      -0.000026      -0.000062       7.019765       2.172624      11.517932           0.000075
          386              C      40.023463      13.225783       9.352041      -0.200949      45.948454 0.51166578E+03  0.12533147E+05                                11.240423                            7.569335       0.087902       1.980528                    0.999626      31.470243      92.441514       0.595487       0.419914      -1.061649      -0.011484      -0.012083      -0.008544       0.018732       0.021671       0.015323       0.041594       0.010551      -0.069376      -0.052537      -0.001898       0.054434             16.675872       7.970400       2.322794       1.642475      17.541698      -9.862439      24.515518           0.000084
          387              C      20.498937      13.225783       9.352041      -0.200955      45.948701 0.51166969E+03  0.12533304E+05                                11.240460                            7.569353       0.087888       1.980519                    0.999626      31.470814      92.444334       0.595485       0.419913      -1.061647       0.011485      -0.012082      -0.008550       0.018735      -0.021691      -0.015329       0.041591       0.010541      -0.069392      -0.052535      -0.001918       0.054453             16.675866       7.970490      -2.323049      -1.642407      17.541943      -9.862228      24.515164           0.000070
          388              C      30.261200      16.080596      23.326980      -0.200948      45.948057 0.51166305E+03  0.12533033E+05                                11.240285                            7.569269       0.087913       1.980532                    0.999626      31.470078      92.440113       0.595496       0.419909      -1.061655       0.000000       0.018712      -0.000830       0.018731      -0.000003      -0.000003       0.000036      -0.106987      -0.005695      -0.052544      -0.001898       0.054443             16.675631      31.488881       0.000060      -0.000019      12.383978       0.276195       6.154034           0.000089
          389              C      21.703333      11.139709       9.352041      -0.200916      45.944052 0.51162166E+03  0.12531752E+05                                11.239593                            7.568935       0.088030       1.980584                    0.999626      31.468757      92.434922       0.595513       0.419906      -1.061658      -0.004728       0.015980      -0.008542       0.018726      -0.006267       0.028352      -0.034078      -0.042840      -0.069381      -0.052538      -0.001912       0.054450             16.674130      13.135862      -5.305334      -9.360981      12.373892       3.508165      24.512636           0.000071
          390              C      38.819067      12.530425       7.385271      -0.200947      45.947917 0.51166194E+03  0.12532995E+05                                11.240252                            7.569255       0.087914       1.980533                    0.999626      31.470044      92.439888       0.595498       0.419908      -1.061656       0.004723      -0.002727       0.017919       0.018730      -0.024653       0.015358      -0.008868       0.028458       0.144479      -0.052544      -0.001898       0.054443             16.675546      13.137055      10.595340       1.881625      25.371464      -1.086311      11.518119           0.000086
          391              C      29.056804      18.166670      23.326980      -0.200948      45.948052 0.51166334E+03  0.12533043E+05                                11.240286                            7.569273       0.087913       1.980532                    0.999626      31.470100      92.440217       0.595496       0.419909      -1.061655       0.016206      -0.009356      -0.000831       0.018731      -0.046328       0.000030      -0.000021       0.053490      -0.005699      -0.052544      -0.001900       0.054443             16.675637      17.160240       8.272700       0.239180      26.712635      -0.138089       6.154035           0.000087
          392              C      31.465596      28.048444       9.352041      -0.200916      45.944264 0.51162876E+03  0.12531953E+05                                11.239646                            7.569023       0.088018       1.980580                    0.999626      31.468652      92.434326       0.595506       0.419910      -1.061657      -0.016204      -0.003896      -0.008542       0.018727       0.015410       0.043686      -0.007525       0.032250      -0.069385      -0.052542      -0.001894       0.054436             16.674113      17.158838      -2.982626      -7.718714       8.350853       6.352760      24.512646           0.000071
          393              C      31.465596      18.166670      23.326980      -0.200948      45.948439 0.51166528E+03  0.12533135E+05                                11.240429                            7.569335       0.087902       1.980529                    0.999626      31.470239      92.441582       0.595486       0.419914      -1.061649      -0.016206      -0.009357      -0.000831       0.018732       0.046319      -0.000037      -0.000022       0.053486      -0.005692      -0.052537      -0.001897       0.054434             16.675878      17.160491      -8.272718      -0.239211      26.713046      -0.138085       6.154098           0.000086
          394              C      38.819067      11.139709       9.352041      -0.200947      45.947962 0.51166241E+03  0.12533010E+05                                11.240258                            7.569257       0.087914       1.980532                    0.999626      31.470070      92.439996       0.595497       0.419908      -1.061656       0.004723       0.015986      -0.008544       0.018731       0.006263      -0.028362      -0.034072      -0.042829      -0.069383      -0.052544      -0.001899       0.054443             16.675585      13.137083       5.305796       9.362217      12.374597       3.508795      24.515075           0.000088
          395              C      29.056804      28.048444       9.352041      -0.200953      45.948412 0.51167341E+03  0.12533367E+05                                11.240344                            7.569362       0.087888       1.980519                    0.999626      31.470532      92.442176       0.595490       0.419911      -1.061652       0.016206      -0.003905      -0.008549       0.018734      -0.015413      -0.043686      -0.007529       0.032277      -0.069405      -0.052546      -0.001901       0.054447             16.675554      17.160490       2.983020       7.719728       8.351451       6.353349      24.514720           0.000073
          396              C      21.703333      12.530425       7.385271      -0.200943      45.947782 0.51165498E+03  0.12532834E+05                                11.240304                            7.569226       0.087920       1.980536                    0.999626      31.470220      92.441702       0.595493       0.419911      -1.061650      -0.004724      -0.002726       0.017916       0.018728       0.024643      -0.015363      -0.008869       0.028456       0.144478      -0.052535      -0.001909       0.054444             16.675728      13.137188     -10.595501      -1.881708      25.371722      -1.086286      11.518272           0.000072
          397              C      21.703333      22.412199      17.322895      -0.200948      45.947988 0.51166283E+03  0.12533023E+05                                11.240266                            7.569263       0.087914       1.980532                    0.999626      31.470076      92.440040       0.595497       0.419908      -1.061655      -0.004724       0.002727      -0.017919       0.018731      -0.024652       0.015359      -0.008869       0.028458       0.144480      -0.052544      -0.001899       0.054443             16.675595      13.137090      10.595392       1.881619      25.371558      -1.086303      11.518137           0.000088
          398              C      29.056804       6.894180      15.356125      -0.200915      45.944231 0.51162840E+03  0.12531942E+05                                11.239641                            7.569020       0.088020       1.980581                    0.999626      31.468641      92.434290       0.595506       0.419910      -1.061657       0.016201       0.003898       0.008546       0.018727       0.015411       0.043682      -0.007528       0.032257      -0.069393      -0.052542      -0.001894       0.054436             16.674104      17.158765      -2.982659      -7.718654       8.350913       6.352846      24.512634           0.000072
          399              C      38.819067      23.802915      15.356125      -0.200916      45.944060 0.51162178E+03  0.12531754E+05                                11.239592                            7.568934       0.088029       1.980584                    0.999626      31.468760      92.434891       0.595513       0.419906      -1.061658       0.004726      -0.015978       0.008546       0.018726      -0.006270       0.028354      -0.034073      -0.042845      -0.069388      -0.052539      -0.001912       0.054451             16.674131      13.135927      -5.305291      -9.361041      12.373817       3.508080      24.512650           0.000068
          400              C      31.465596      16.775954       1.381186      -0.200947      45.948002 0.51166264E+03  0.12533021E+05                                11.240280                            7.569268       0.087913       1.980532                    0.999626      31.470074      92.440132       0.595496       0.419909      -1.061655      -0.016205       0.009356       0.000831       0.018731      -0.046328       0.000030      -0.000021       0.053489      -0.005696      -0.052544      -0.001899       0.054443             16.675596      17.160214       8.272644       0.239190      26.712549      -0.138095       6.154026           0.000088
          401              C      40.023463      21.716841      15.356125      -0.200943      45.947796 0.51165518E+03  0.12532841E+05                                11.240308                            7.569229       0.087918       1.980535                    0.999626      31.470229      92.441766       0.595493       0.419911      -1.061649      -0.011479       0.012081       0.008544       0.018728      -0.021680      -0.015331       0.041592       0.010555      -0.069373      -0.052535      -0.001909       0.054444             16.675733       7.970316      -2.322761      -1.642514      17.541481      -9.862340      24.515403           0.000068
          402              C      30.261200       7.589538      17.322895      -0.200954      45.948450 0.51167335E+03  0.12533364E+05                                11.240346                            7.569360       0.087887       1.980519                    0.999626      31.470530      92.442128       0.595490       0.419911      -1.061653       0.000005      -0.005454      -0.017923       0.018735      -0.000001       0.000008       0.017738      -0.056930       0.144489      -0.052546      -0.001901       0.054447             16.675560      31.488501       0.000065       0.000306       7.019875       2.172751      11.518305           0.000073
          403              C      30.261200      18.862028       1.381186      -0.200948      45.948119 0.51166383E+03  0.12533057E+05                                11.240296                            7.569276       0.087912       1.980532                    0.999626      31.470103      92.440219       0.595496       0.419909      -1.061655      -0.000000      -0.018712       0.000832       0.018731      -0.000002      -0.000003       0.000037      -0.106987      -0.005698      -0.052544      -0.001899       0.054443             16.675656      31.488951       0.000020       0.000002      12.383975       0.276189       6.154041           0.000089
          404              C      20.498937      21.716841      15.356125      -0.200948      45.948416 0.51166516E+03  0.12533130E+05                                11.240423                            7.569333       0.087904       1.980529                    0.999626      31.470221      92.441497       0.595486       0.419914      -1.061649       0.011483       0.012084       0.008544       0.018732       0.021670       0.015324       0.041594       0.010553      -0.069375      -0.052537      -0.001897       0.054434             16.675866       7.970400       2.322824       1.642453      17.541713      -9.862413      24.515484           0.000087
          405              C      29.056804      16.775954       1.381186      -0.200949      45.948479 0.51166584E+03  0.12533152E+05                                11.240437                            7.569341       0.087903       1.980529                    0.999626      31.470252      92.441633       0.595486       0.419915      -1.061649       0.016206       0.009357       0.000833       0.018732       0.046320      -0.000038      -0.000022       0.053485      -0.005694      -0.052537      -0.001898       0.054435             16.675899      17.160532      -8.272769      -0.239195      26.713059      -0.138100       6.154105           0.000087
          406              C      31.465596       6.894180      15.356125      -0.200942      45.947526 0.51165898E+03  0.12532908E+05                                11.240199                            7.569241       0.087919       1.980536                    0.999626      31.469951      92.439661       0.595497       0.419909      -1.061655      -0.016202       0.003901       0.008544       0.018728      -0.015414      -0.043688      -0.007529       0.032251      -0.069384      -0.052546      -0.001892       0.054438             16.675435      17.159874       2.983042       7.719781       8.351457       6.353499      24.514974           0.000075
          407              C      21.703333      23.802915      15.356125      -0.200947      45.947980 0.51166246E+03  0.12533012E+05                                11.240265                            7.569260       0.087914       1.980532                    0.999626      31.470064      92.439988       0.595497       0.419908      -1.061656      -0.004724      -0.015985       0.008544       0.018731       0.006261      -0.028362      -0.034073      -0.042829      -0.069381      -0.052544      -0.001898       0.054443             16.675594      13.137084       5.305821       9.362204      12.374628       3.508820      24.515069           0.000089
          408              C      38.819067      22.412199      17.322895      -0.200954      45.948616 0.51166888E+03  0.12533277E+05                                11.240437                            7.569342       0.087888       1.980519                    0.999626      31.470795      92.444176       0.595487       0.419912      -1.061647       0.004726       0.002723      -0.017923       0.018735       0.024642      -0.015363      -0.008881       0.028449       0.144496      -0.052535      -0.001918       0.054453             16.675821      13.137138     -10.595323      -1.881638      25.371678      -1.086667      11.518645           0.000068
          409              O      37.239130      26.555870       1.907470      -0.559969      34.804880 0.53691210E+03  0.12897594E+05                                 8.507927                            7.130916       0.335682       2.133232                    0.999174      28.224423      74.065450       0.717930       0.355156      -1.142520      -0.036457       0.003562       0.009096       0.037743      -0.011494      -0.059882      -0.011626      -0.054701      -0.036566      -0.079145       0.035749       0.043396             10.345057       7.446293      -0.594168      -2.666075       6.959707       2.559938      16.629170           0.066512
          410              O      35.022497      26.524596       1.942062      -0.562626      35.299992 0.54670525E+03  0.13204562E+05                                 8.610026                            7.215720       0.307194       2.121186                    0.999060      28.467774      75.134983       0.710065       0.357139      -1.139873       0.041254      -0.002613       0.005262       0.041670       0.013499       0.061678      -0.009134      -0.064326      -0.047126      -0.083929       0.039453       0.044475             10.355660       7.779522       0.798921       2.960437       6.904535       2.608130      16.382924           0.067269
          411              O      44.035796      20.368230       5.856330      -0.559965      34.802866 0.53687575E+03  0.12896507E+05                                 8.507580                            7.130654       0.335786       2.133266                    0.999174      28.224151      74.064201       0.717946       0.355154      -1.142521      -0.005370      -0.027708       0.025057       0.037741       0.003662      -0.049164      -0.001208      -0.025222      -0.159547      -0.079143       0.035751       0.043392             10.344594      10.991965       5.476938       1.626938      12.787751       1.752852       7.254066           0.066509
          412              O      43.989496      19.092999       7.669415      -0.562626      35.299311 0.54669274E+03  0.13204175E+05                                 8.609884                            7.215610       0.307220       2.121194                    0.999060      28.467640      75.134220       0.710075       0.357136      -1.139876      -0.005804       0.023082      -0.034204       0.041670      -0.048518       0.017829       0.033049       0.054990       0.096118      -0.083934       0.039457       0.044477             10.355473      10.764310       3.228712       4.678533       8.715173       3.023173      11.586935           0.067263
          413              O      16.486604      12.310811      17.251242      -0.559875      34.795703 0.53674879E+03  0.12892643E+05                                 8.506351                            7.129780       0.336128       2.133428                    0.999174      28.221182      74.053097       0.717997       0.355151      -1.142529       0.005367       0.014340      -0.034424       0.037676       0.045130      -0.019833       0.028079       0.057613       0.089097      -0.079122       0.035745       0.043377             10.342881      10.990093      -3.359039      -4.620296       8.969520       3.101754      11.069029           0.066467
          414              O      16.532904      13.595127      15.444580      -0.562472      35.293825 0.54658430E+03  0.13200864E+05                                 8.608949                            7.214843       0.307315       2.121255                    0.999060      28.465357      75.125531       0.710122       0.357131      -1.139883       0.005787      -0.024521       0.033144       0.041633      -0.000672       0.051640       0.001982      -0.032945      -0.167607      -0.083881       0.039417       0.044465             10.354355      10.763002      -5.486636      -1.484135      13.166878       1.448408       7.133185           0.066795
          415              O      23.283270      10.650337      24.401291      -0.559952      34.801027 0.53684506E+03  0.12895562E+05                                 8.507205                            7.130399       0.335818       2.133281                    0.999174      28.223707      74.061998       0.717968       0.355148      -1.142528       0.036445       0.009770       0.000334       0.037733       0.060283      -0.009119       0.005293      -0.006815       0.107027      -0.079135       0.035741       0.043393             10.344033       7.445764       2.711487      -0.328451      17.161783      -1.047664       6.424553           0.066502
          416              O      25.499903      10.672526      24.360275      -0.562611      35.300881 0.54671792E+03  0.13204925E+05                                 8.610154                            7.215790       0.307177       2.121185                    0.999060      28.467559      75.134201       0.710064       0.357138      -1.139876      -0.041250       0.004086      -0.004195       0.041663      -0.062666       0.007835       0.010408      -0.009058       0.118663      -0.083939       0.039453       0.044486             10.355828       7.779595      -3.057462       0.233617      16.969424      -0.950368       6.318463           0.067167
          417              O      25.882707       4.093703       5.856330      -0.559972      34.804612 0.53690340E+03  0.12897351E+05                                 8.507924                            7.130873       0.335689       2.133231                    0.999174      28.224570      74.066077       0.717929       0.355157      -1.142517      -0.021316       0.018504       0.025057       0.037744      -0.012762       0.023538       0.043177       0.006257      -0.159542      -0.079141       0.035745       0.043396             10.345126       7.595937      -3.516319       0.704634      16.185077      -2.285651       7.254365           0.066510
          418              O      24.801474       4.771415       7.669415      -0.562606      35.297186 0.54665441E+03  0.13203006E+05                                 8.609509                            7.215335       0.307272       2.121220                    0.999060      28.467028      75.131679       0.710092       0.357134      -1.139879       0.022880      -0.006509      -0.034192       0.041652       0.048061       0.019695      -0.031967       0.056538       0.096160      -0.083929       0.039447       0.044482             10.354961       6.431019      -0.726954       0.278778      13.047358      -5.562974      11.586505           0.067265
          419              O      34.639693       6.885968       1.907470      -0.559965      34.803027 0.53687937E+03  0.12896613E+05                                 8.507598                            7.130675       0.335748       2.133254                    0.999174      28.224200      74.064325       0.717945       0.355153      -1.142522       0.021312       0.029790       0.009095       0.037741      -0.017940       0.019869       0.057669       0.047245      -0.036582      -0.079139       0.035747       0.043392             10.344613       7.595637       0.507779       3.549855       6.809842       1.028878      16.628359           0.066510
          420              O      35.720926       8.821265       1.942062      -0.562627      35.301927 0.54673965E+03  0.13205594E+05                                 8.610361                            7.215969       0.307155       2.121173                    0.999060      28.467961      75.135914       0.710050       0.357141      -1.139872      -0.022891      -0.034420       0.005259       0.041670      -0.034605      -0.038754      -0.048855       0.008772      -0.047123      -0.083937       0.039455       0.044482             10.356111       6.431631      -0.020593       0.778538       8.252941      -3.868055      16.383761           0.067266
          421              O      27.843028      26.924864      24.401291      -0.559963      34.804151 0.53689971E+03  0.12897216E+05                                 8.507786                            7.130817       0.335701       2.133240                    0.999174      28.224257      74.064665       0.717937       0.355154      -1.142522      -0.009774      -0.036451       0.000324       0.037740      -0.033100       0.009149       0.005251      -0.101016       0.107050      -0.079148       0.035750       0.043397             10.344842      12.385722      -5.563455      -0.743129      12.223832       0.808364       6.424972           0.066509
          422              O      26.753927      24.994110      24.360275      -0.562627      35.299982 0.54670523E+03  0.13204561E+05                                 8.610020                            7.215717       0.307196       2.121186                    0.999060      28.467810      75.135068       0.710065       0.357139      -1.139873       0.024167       0.033683      -0.004217       0.041670       0.027409       0.005098      -0.011988       0.113042       0.118706      -0.083933       0.039456       0.044477             10.355641      17.319453      -2.450473      -0.939724       7.429093       0.272828       6.318378           0.067265
          423              O      32.679372      31.980712      17.251242      -0.561425      34.858030 0.53797269E+03  0.12929638E+05                                 8.516409                            7.137976       0.336717       2.133165                    0.999174      28.250465      74.156153       0.717561       0.355158      -1.142502       0.010655      -0.011777      -0.034558       0.038032       0.002569       0.035844       0.003035      -0.108548       0.089303      -0.080799       0.036589       0.044210             10.355878      12.400716       2.558042       5.003268       7.585011       2.453266      11.081907           0.062858
          424              O      33.768473      31.298458      15.444580      -0.564341      35.362786 0.54786463E+03  0.13239601E+05                                 8.619534                            7.222736       0.308817       2.121283                    0.999060      28.495771      75.229374       0.709811       0.357077      -1.139921      -0.023230       0.007589       0.033747       0.041666      -0.014188      -0.024319      -0.047341       0.018329      -0.172503      -0.086342       0.040617       0.045725             10.368621      17.342960       1.706160       2.002157       6.620451       0.562489       7.142453          -0.082940
          425              O      39.657303      14.838735      24.401291      -0.559964      34.802783 0.53687436E+03  0.12896465E+05                                 8.507566                            7.130644       0.335788       2.133268                    0.999174      28.224112      74.064059       0.717946       0.355153      -1.142522      -0.026682       0.026691       0.000327       0.037741      -0.027193      -0.000028      -0.010555       0.107822       0.107053      -0.079143       0.035751       0.043392             10.344576      17.081937       2.851764       1.071564       7.526969       0.239360       6.424823           0.066510
          426              O      38.529770      16.747301      24.360275      -0.562625      35.299287 0.54669205E+03  0.13204155E+05                                 8.609881                            7.215606       0.307221       2.121194                    0.999060      28.467619      75.134159       0.710075       0.357136      -1.139876       0.017087      -0.037771      -0.004216       0.041670       0.035241      -0.012935       0.001579      -0.103998       0.118711      -0.083934       0.039456       0.044478             10.355474      12.023610       5.507784       0.706109      12.724511       0.677388       6.318301           0.067265
          427              O      41.617623       8.122413      17.251242      -0.559952      34.801957 0.53686237E+03  0.12896072E+05                                 8.507351                            7.130515       0.335777       2.133269                    0.999174      28.223731      74.062133       0.717962       0.355149      -1.142528      -0.015141      -0.002532      -0.034469       0.037733      -0.047524      -0.014405      -0.031243       0.049345       0.089084      -0.079142       0.035741       0.043400             10.344206       6.566419       0.804448      -0.375994      13.395316      -5.553185      11.070882           0.066506
          428              O      40.482223       7.520352      15.444580      -0.562620      35.299367 0.54669099E+03  0.13204120E+05                                 8.609890                            7.215592       0.307211       2.121194                    0.999060      28.467558      75.133928       0.710077       0.357136      -1.139877       0.018343       0.017304       0.033169       0.041666       0.014589      -0.027537       0.043780       0.015352      -0.167714      -0.083940       0.039457       0.044483             10.355472       7.815080       3.784526      -0.512496      16.117228      -2.010174       7.134108           0.067160
          429              O      20.865097      27.952003       5.856330      -0.559966      34.803230 0.53688233E+03  0.12896704E+05                                 8.507638                            7.130698       0.335744       2.133253                    0.999174      28.224234      74.064505       0.717944       0.355154      -1.142522       0.026682       0.009205       0.025055       0.037742       0.009087       0.025624      -0.041973       0.018959      -0.159541      -0.079139       0.035747       0.043392             10.344677      17.082135      -1.960898      -2.331544       6.697763       0.532566       7.254132           0.066508
          430              O      21.992630      28.549522       7.669415      -0.562629      35.302159 0.54674400E+03  0.13205727E+05                                 8.610406                            7.216003       0.307151       2.121171                    0.999060      28.468022      75.136192       0.710047       0.357142      -1.139871      -0.017088      -0.016567      -0.034205       0.041671       0.000439      -0.037543      -0.001082      -0.111526       0.096132      -0.083938       0.039455       0.044482             10.356179      12.024568      -2.501905      -4.957859       7.456314       2.540340      11.587656           0.067265
          431              O      18.904777      18.972098       1.907470      -0.559958      34.802707 0.53687349E+03  0.12896440E+05                                 8.507562                            7.130645       0.335738       2.133251                    0.999174      28.224115      74.064075       0.717945       0.355154      -1.142521       0.015143      -0.033359       0.009101       0.037749       0.029417       0.039995      -0.046041       0.007441      -0.036552      -0.079122       0.035730       0.043392             10.344585       6.566493       0.086350      -0.883801       7.838971      -3.588789      16.628291           0.066536
          432              O      20.040177      17.068074       1.942062      -0.562652      35.300803 0.54671581E+03  0.13204881E+05                                 8.610154                            7.215773       0.307191       2.121181                    0.999060      28.468066      75.135947       0.710065       0.357137      -1.139874      -0.018360       0.037026       0.005254       0.041661       0.021105      -0.022940       0.057998       0.055550      -0.047177      -0.083952       0.039461       0.044492             10.355885       7.815256      -0.778347      -3.739052       6.868946       1.259754      16.383454           0.067194
          433              O      18.904777      15.970526      22.800696      -0.559963      34.804122 0.53689925E+03  0.12897202E+05                                 8.507781                            7.130814       0.335701       2.133240                    0.999174      28.224244      74.064610       0.717938       0.355154      -1.142522       0.015145       0.033350      -0.009094       0.037740      -0.029434      -0.040013      -0.046046       0.007435      -0.036575      -0.079148       0.035750       0.043398             10.344835       6.566666      -0.086366       0.883856       7.839107      -3.588775      16.628732           0.066509
          434              O      20.040177      17.874550      22.766104      -0.562626      35.300035 0.54670617E+03  0.13204590E+05                                 8.610031                            7.215725       0.307194       2.121185                    0.999060      28.467813      75.135106       0.710065       0.357139      -1.139873      -0.018363      -0.037034      -0.005259       0.041670      -0.021105       0.022929       0.057985       0.055546      -0.047132      -0.083933       0.039456       0.044477             10.355658       7.815156       0.778336       3.738900       6.868893       1.259746      16.382924           0.067265
          435              O      20.865097       6.990621      18.851836      -0.561425      34.857976 0.53797138E+03  0.12929598E+05                                 8.516397                            7.137966       0.336720       2.133166                    0.999174      28.250449      74.156077       0.717562       0.355158      -1.142502       0.026289      -0.009552      -0.025770       0.038032      -0.009027      -0.025234      -0.043113       0.019975      -0.163735      -0.080798       0.036589       0.044209             10.355864      17.100255       1.963541       2.335573       6.704953       0.533486       7.262384           0.062858
          436              O      21.992630       6.393102      17.038751      -0.564342      35.362782 0.54786488E+03  0.13239609E+05                                 8.619533                            7.222737       0.308817       2.121283                    0.999060      28.495775      75.229380       0.709811       0.357077      -1.139921      -0.018129       0.016291       0.033794       0.041666      -0.000547       0.039081      -0.001186      -0.114462       0.097565      -0.086342       0.040616       0.045725             10.368619      12.041513       2.505999       4.965821       7.464018       2.543520      11.600325          -0.082941
          437              O      41.617623      26.820211       7.456924      -0.559973      34.804634 0.53690384E+03  0.12897365E+05                                 8.507928                            7.130876       0.335689       2.133230                    0.999174      28.224579      74.066113       0.717928       0.355157      -1.142517      -0.015143       0.002545       0.034479       0.037744       0.047525       0.014410      -0.031239       0.049337       0.089093      -0.079141       0.035745       0.043396             10.345132       6.566777      -0.804615       0.376132      13.396929      -5.553887      11.071690           0.066509
          438              O      40.482223      27.422272       9.263586      -0.562606      35.297171 0.54665413E+03  0.13202997E+05                                 8.609505                            7.215332       0.307272       2.121220                    0.999060      28.467030      75.131678       0.710092       0.357134      -1.139879       0.018357      -0.017299      -0.033147       0.041652      -0.014597       0.027530       0.043785       0.015362      -0.167653      -0.083929       0.039447       0.044482             10.354954       7.814724      -3.784277       0.512357      16.116406      -2.009809       7.133733           0.067264
          439              O      39.657303      20.103889       0.306875      -0.559965      34.803024 0.53687920E+03  0.12896608E+05                                 8.507597                            7.130673       0.335747       2.133254                    0.999174      28.224201      74.064323       0.717946       0.355153      -1.142522      -0.026682      -0.026690      -0.000326       0.037741       0.027188       0.000025      -0.010555       0.107821       0.107046      -0.079139       0.035747       0.043392             10.344613      17.082018      -2.851787      -1.071556       7.527009       0.239360       6.424811           0.066511
          440              O      38.529770      18.195323       0.347891      -0.562627      35.301852 0.54673851E+03  0.13205558E+05                                 8.610346                            7.215960       0.307157       2.121173                    0.999060      28.467948      75.135843       0.710050       0.357141      -1.139872       0.017087       0.037771       0.004218       0.041670      -0.035248       0.012928       0.001578      -0.104005       0.118696      -0.083937       0.039455       0.044482             10.356088      12.024439      -5.508214      -0.706185      12.725218       0.677454       6.318607           0.067266
          441              O      44.035796      14.574394      18.851836      -0.559958      34.802674 0.53687267E+03  0.12896415E+05                                 8.507555                            7.130638       0.335736       2.133251                    0.999174      28.224106      74.064035       0.717946       0.355154      -1.142521      -0.005372       0.027718      -0.025056       0.037749      -0.003677       0.049148      -0.001205      -0.025227      -0.159508      -0.079122       0.035729       0.043392             10.344575      10.991925      -5.476988      -1.626878      12.787802       1.752779       7.253999           0.066537
          442              O      43.989496      15.849625      17.038751      -0.562652      35.300804 0.54671593E+03  0.13204885E+05                                 8.610154                            7.215774       0.307189       2.121180                    0.999060      28.468063      75.135936       0.710065       0.357137      -1.139874      -0.005798      -0.023078       0.034196       0.041661       0.048529      -0.017835       0.033054       0.054991       0.096161      -0.083952       0.039461       0.044492             10.355885      10.764770      -3.228997      -4.678819       8.715541       3.023394      11.587345           0.067193
          443              O      37.239130       8.386754      22.800696      -0.559969      34.803204 0.53688206E+03  0.12896694E+05                                 8.507627                            7.130690       0.335741       2.133251                    0.999174      28.224265      74.064546       0.717945       0.355153      -1.142522      -0.036457      -0.003562      -0.009094       0.037742       0.011488       0.059878      -0.011627      -0.054697      -0.036581      -0.079140       0.035748       0.043392             10.344659       7.446056       0.594151       2.665974       6.959461       2.559835      16.628461           0.066509
          444              O      35.022497       8.418028      22.766104      -0.562630      35.302053 0.54674206E+03  0.13205667E+05                                 8.610384                            7.215987       0.307151       2.121171                    0.999060      28.468005      75.136087       0.710048       0.357141      -1.139872       0.041255       0.002614      -0.005259       0.041671      -0.013504      -0.061686      -0.009135      -0.064324      -0.047123      -0.083937       0.039455       0.044482             10.356148       7.779803      -0.798950      -2.960571       6.904812       2.608273      16.383830           0.067265
          445              O      23.283270      24.292287       0.306875      -0.559950      34.802179 0.53686596E+03  0.12896183E+05                                 8.507400                            7.130548       0.335769       2.133266                    0.999174      28.223753      74.062330       0.717959       0.355150      -1.142527       0.036446      -0.009767      -0.000321       0.037733      -0.060287       0.009137       0.005305      -0.006826       0.107020      -0.079142       0.035741       0.043401             10.344280       7.445932      -2.711555       0.328530      17.162223      -1.047554       6.424686           0.066505
          446              O      25.499903      24.270098       0.347891      -0.562620      35.299316 0.54669022E+03  0.13204096E+05                                 8.609877                            7.215583       0.307209       2.121194                    0.999060      28.467551      75.133874       0.710078       0.357135      -1.139877      -0.041249      -0.004079       0.004236       0.041667       0.062664      -0.007831       0.010405      -0.009051       0.118690      -0.083941       0.039457       0.044484             10.355454       7.779375       3.057348      -0.233544      16.968759      -0.950106       6.318229           0.067159
          447              O      16.486604      22.631813       7.456924      -0.559965      34.802819 0.53687496E+03  0.12896483E+05                                 8.507571                            7.130647       0.335789       2.133267                    0.999174      28.224131      74.064112       0.717946       0.355153      -1.142522       0.005369      -0.014386       0.034477       0.037741      -0.045132       0.019841       0.028094       0.057654       0.089090      -0.079143       0.035752       0.043391             10.344582      10.991951       3.359533       4.621387       8.970655       3.102395      11.071141           0.066510
          448              O      16.532904      21.347497       9.263586      -0.562625      35.299323 0.54669287E+03  0.13204179E+05                                 8.609887                            7.215612       0.307221       2.121194                    0.999060      28.467634      75.134207       0.710074       0.357136      -1.139876       0.005802       0.024556      -0.033162       0.041670       0.000637      -0.051686       0.001962      -0.032943      -0.167674      -0.083934       0.039456       0.044477             10.355482      10.764311       5.487207       1.484554      13.168059       1.448859       7.134076           0.067265
          449              O      27.843028       8.017760       0.306875      -0.559964      34.802827 0.53687525E+03  0.12896492E+05                                 8.507576                            7.130651       0.335788       2.133267                    0.999174      28.224127      74.064131       0.717946       0.355154      -1.142521      -0.009775       0.036452      -0.000325       0.037741       0.033092      -0.009154       0.005253      -0.101010       0.107055      -0.079143       0.035751       0.043392             10.344586      12.385419       5.563308       0.743079      12.223513       0.808319       6.424827           0.066510
          450              O      26.753927       9.948514       0.347891      -0.562625      35.299315 0.54669238E+03  0.13204165E+05                                 8.609885                            7.215608       0.307220       2.121194                    0.999060      28.467630      75.134200       0.710075       0.357136      -1.139876       0.024166      -0.033684       0.004218       0.041670      -0.027413      -0.005100      -0.011991       0.113038       0.118712      -0.083934       0.039457       0.044477             10.355478      17.319174       2.450394       0.939705       7.428955       0.272815       6.318305           0.067265
          451              O      32.679372       2.961912       7.456924      -0.559966      34.804923 0.53691304E+03  0.12897624E+05                                 8.507940                            7.130927       0.335681       2.133232                    0.999174      28.224409      74.065456       0.717928       0.355156      -1.142520       0.009773       0.011844       0.034478       0.037743      -0.002406      -0.034259       0.003137      -0.106992       0.089092      -0.079145       0.035749       0.043397             10.345075      12.386094      -2.555180      -4.997745       7.577500       2.451176      11.071632           0.066512
          452              O      33.768473       3.644166       9.263586      -0.562625      35.300101 0.54670691E+03  0.13204614E+05                                 8.610049                            7.215735       0.307194       2.121186                    0.999060      28.467786      75.135078       0.710063       0.357139      -1.139873      -0.024169      -0.007251      -0.033161       0.041670       0.013942       0.024139      -0.045738       0.017579      -0.167682      -0.083929       0.039454       0.044476             10.355695      17.319574      -1.702810      -1.997115       6.613288       0.561266       7.134224           0.067268
          453              O      25.882707      30.848921      18.851836      -0.559955      34.800875 0.53684274E+03  0.12895490E+05                                 8.507170                            7.130376       0.335824       2.133283                    0.999174      28.223702      74.061889       0.717970       0.355148      -1.142528      -0.021315      -0.018506      -0.025040       0.037733       0.012753      -0.023525       0.043174       0.006259      -0.159555      -0.079134       0.035742       0.043393             10.343979       7.595284       3.515820      -0.704404      16.183040      -2.285076       7.253613           0.066503
          454              O      24.801474      30.171209      17.038751      -0.562612      35.300937 0.54671883E+03  0.13204953E+05                                 8.610167                            7.215799       0.307178       2.121186                    0.999060      28.467572      75.134266       0.710064       0.357138      -1.139876       0.022871       0.006525       0.034208       0.041663      -0.048069      -0.019703      -0.031982       0.056520       0.096147      -0.083939       0.039453       0.044486             10.355845       6.431463       0.727074      -0.278856      13.048824      -5.563586      11.587246           0.067168
          455              O      34.639693      28.056656      22.800696      -0.559875      34.795720 0.53674919E+03  0.12892656E+05                                 8.506356                            7.129785       0.336130       2.133429                    0.999174      28.221185      74.053125       0.717997       0.355151      -1.142528       0.021285      -0.029727      -0.009097       0.037676       0.017931      -0.019871       0.057653       0.047225      -0.036652      -0.079122       0.035745       0.043377             10.342887       7.594395      -0.507596      -3.549000       6.808862       1.028351      16.625402           0.066466
          456              O      35.720926      26.121359      22.766104      -0.562472      35.293821 0.54658417E+03  0.13200861E+05                                 8.608949                            7.214844       0.307316       2.121256                    0.999060      28.465358      75.125545       0.710122       0.357131      -1.139883      -0.022877       0.034388      -0.005236       0.041633       0.034584       0.038708      -0.048844       0.008783      -0.047001      -0.083881       0.039417       0.044465             10.354355       6.430588       0.020495      -0.778148       8.251933      -3.867662      16.380546           0.066795
          457              O      23.283270       8.386754      22.800696      -0.559874      34.797073 0.53677531E+03  0.12893431E+05                                 8.506571                            7.129966       0.336085       2.133414                    0.999174      28.221319      74.053743       0.717987       0.355151      -1.142528       0.036388      -0.003567      -0.009097       0.037677      -0.011490      -0.059869      -0.011625      -0.054682      -0.036638      -0.079131       0.035751       0.043380             10.343130       7.445003      -0.593947      -2.665113       6.958595       2.559399      16.625792           0.066465
          458              O      25.499903       8.418028      22.766104      -0.562471      35.293462 0.54658018E+03  0.13200733E+05                                 8.608860                            7.214801       0.307337       2.121264                    0.999060      28.465289      75.125135       0.710127       0.357130      -1.139885      -0.041220       0.002620      -0.005237       0.041634       0.013490       0.061652      -0.009108      -0.064299      -0.046998      -0.083882       0.039422       0.044461             10.354184       7.778787       0.798901       2.960351       6.903609       2.607660      16.380156           0.066797
          459              O      16.486604      14.574394      18.851836      -0.559953      34.800594 0.53683700E+03  0.12895320E+05                                 8.507132                            7.130342       0.335867       2.133298                    0.999174      28.223600      74.061582       0.717971       0.355148      -1.142528       0.005369       0.027711      -0.025040       0.037733       0.003663      -0.049155      -0.001217      -0.025222      -0.159558      -0.079137       0.035744       0.043393             10.343930      10.991271       5.476474       1.626695      12.786952       1.752544       7.253566           0.066503
          460              O      16.532904      15.849625      17.038751      -0.562610      35.298263 0.54667050E+03  0.13203492E+05                                 8.609679                            7.215429       0.307243       2.121207                    0.999060      28.467219      75.132459       0.710089       0.357133      -1.139880       0.005785      -0.023068       0.034208       0.041663      -0.048514       0.017841       0.033050       0.054984       0.096132      -0.083935       0.039454       0.044481             10.355194      10.764095       3.228621       4.678417       8.714902       3.023027      11.586585           0.067166
          461              O      44.035796      22.631813       7.456924      -0.559966      34.803658 0.53688812E+03  0.12896885E+05                                 8.507740                            7.130754       0.335717       2.133243                    0.999174      28.224311      74.064968       0.717938       0.355155      -1.142519      -0.005369      -0.014383       0.034478       0.037741       0.045124      -0.019847       0.028096       0.057642       0.089090      -0.079136       0.035743       0.043394             10.344856      10.992262      -3.359703      -4.621581       8.970883       3.102534      11.071423           0.066512
          462              O      43.989496      21.347497       9.263586      -0.562627      35.300415 0.54671057E+03  0.13204730E+05                                 8.610124                            7.215770       0.307169       2.121177                    0.999060      28.467870      75.135483       0.710060       0.357141      -1.139871      -0.005803       0.024557      -0.033160       0.041669      -0.000645       0.051680       0.001964      -0.032950      -0.167671      -0.083928       0.039449       0.044480             10.355846      10.764730      -5.487515      -1.484684      13.168525       1.448979       7.134283           0.067266
          463              O      37.239130      24.292287       0.306875      -0.559968      34.803156 0.53688134E+03  0.12896673E+05                                 8.507622                            7.130688       0.335745       2.133253                    0.999174      28.224233      74.064456       0.717945       0.355153      -1.142522      -0.036457      -0.009761      -0.000326       0.037742       0.060282      -0.009128       0.005299      -0.006821       0.107050      -0.079140       0.035748       0.043392             10.344651       7.446051       2.711546      -0.328484      17.163070      -1.047691       6.424831           0.066509
          464              O      35.022497      24.270098       0.347891      -0.562628      35.301869 0.54673895E+03  0.13205571E+05                                 8.610349                            7.215963       0.307156       2.121173                    0.999060      28.467951      75.135856       0.710050       0.357141      -1.139872       0.041255      -0.004086       0.004219       0.041671      -0.062660       0.007830       0.010407      -0.009050       0.118698      -0.083938       0.039455       0.044482             10.356092       7.779773      -3.057554       0.233602      16.969893      -0.950309       6.318610           0.067265
          465              O      34.639693      30.848921      18.851836      -0.561427      34.858754 0.53798356E+03  0.12929970E+05                                 8.516553                            7.138063       0.336649       2.133142                    0.999174      28.250625      74.156882       0.717554       0.355159      -1.142500       0.021419      -0.017989      -0.025769       0.038032      -0.013171       0.024721       0.043406       0.005640      -0.163725      -0.080795       0.036582       0.044213             10.356127       7.603437      -3.519672       0.705804      16.202424      -2.289526       7.262520           0.062857
          466              O      35.720926      30.171209      17.038751      -0.564343      35.363877 0.54788254E+03  0.13240159E+05                                 8.619770                            7.222894       0.308764       2.121265                    0.999060      28.496022      75.230683       0.709797       0.357081      -1.139916      -0.023171       0.007556       0.033795       0.041666       0.049284       0.020567      -0.033259       0.058172       0.097574      -0.086340       0.040611       0.045729             10.368987       6.438280      -0.729190       0.280196      13.067997      -5.572592      11.600685          -0.082940
          467              O      25.882707      28.056656      22.800696      -0.559962      34.802462 0.53686946E+03  0.12896310E+05                                 8.507490                            7.130596       0.335765       2.133261                    0.999174      28.224050      74.063650       0.717951       0.355152      -1.142523      -0.021309      -0.029790      -0.009095       0.037739      -0.017938       0.019868       0.057670       0.047249      -0.036586      -0.079140       0.035748       0.043392             10.344442       7.595530       0.507788       3.549748       6.809764       1.028893      16.628033           0.066509
          468              O      24.801474      26.121359      22.766104      -0.562628      35.301815 0.54673815E+03  0.13205546E+05                                 8.610335                            7.215955       0.307159       2.121173                    0.999060      28.467959      75.135845       0.710051       0.357141      -1.139872       0.022891       0.034420      -0.005258       0.041670      -0.034605      -0.038755      -0.048855       0.008773      -0.047125      -0.083939       0.039456       0.044483             10.356062       6.431610      -0.020583       0.778511       8.252911      -3.868019      16.383664           0.067265
          469              O      32.679372       8.017760       0.306875      -0.559967      34.804706 0.53690945E+03  0.12897513E+05                                 8.507892                            7.130894       0.335683       2.133232                    0.999174      28.224410      74.065339       0.717931       0.355155      -1.142521       0.009774       0.036453      -0.000326       0.037742      -0.033101       0.009151       0.005252      -0.101013       0.107047      -0.079147       0.035749       0.043398             10.345009      12.385972      -5.563598      -0.743118      12.224016       0.808364       6.425038           0.066510
          470              O      33.768473       9.948514       0.347891      -0.562626      35.300103 0.54670692E+03  0.13204614E+05                                 8.610048                            7.215734       0.307192       2.121185                    0.999060      28.467811      75.135144       0.710064       0.357139      -1.139873      -0.024167      -0.033683       0.004218       0.041670       0.027408       0.005098      -0.011988       0.113042       0.118705      -0.083932       0.039455       0.044477             10.355693      17.319564      -2.450509      -0.939713       7.429123       0.272825       6.318392           0.067266
          471              O      27.843028       2.961912       7.456924      -0.559971      34.803903 0.53689280E+03  0.12897028E+05                                 8.507784                            7.130789       0.335759       2.133254                    0.999174      28.224408      74.065354       0.717935       0.355156      -1.142519      -0.009775       0.011845       0.034478       0.037744       0.002401       0.034254       0.003136      -0.106998       0.089088      -0.079144       0.035752       0.043393             10.344882      12.385854       2.555121       4.997662       7.577372       2.451104      11.071422           0.066510
          472              O      26.753927       3.644166       9.263586      -0.562604      35.296091 0.54663642E+03  0.13202447E+05                                 8.609272                            7.215176       0.307325       2.121238                    0.999060      28.466778      75.130368       0.710107       0.357130      -1.139883       0.024160      -0.007246      -0.033147       0.041653      -0.013950      -0.024157      -0.045736       0.017584      -0.167653      -0.083931       0.039453       0.044478             10.354593      17.317559       1.702470       1.996546       6.612701       0.561136       7.133521           0.067265
          473              O      20.865097      20.103889       0.306875      -0.559950      34.800062 0.53682800E+03  0.12895046E+05                                 8.507033                            7.130273       0.335886       2.133306                    0.999174      28.223446      74.060926       0.717976       0.355147      -1.142529       0.026682      -0.026677      -0.000320       0.037732      -0.027192      -0.000026      -0.010568       0.107814       0.107025      -0.079136       0.035742       0.043394             10.343778      17.080515       2.851276       1.071396       7.526385       0.239238       6.424435           0.066506
          474              O      21.992630      18.195323       0.347891      -0.562620      35.298590 0.54667662E+03  0.13203677E+05                                 8.609729                            7.215468       0.307240       2.121204                    0.999060      28.467379      75.132996       0.710088       0.357133      -1.139880      -0.017091       0.037762       0.004236       0.041666       0.035246      -0.012930       0.001579      -0.104017       0.118696      -0.083941       0.039458       0.044484             10.355260      12.023376       5.507657       0.706029      12.724251       0.677301       6.318152           0.067159
          475              O      18.904777      26.820211       7.456924      -0.559966      34.804789 0.53691048E+03  0.12897545E+05                                 8.507911                            7.130903       0.335683       2.133232                    0.999174      28.224394      74.065328       0.717931       0.355155      -1.142520       0.015143       0.002545       0.034478       0.037743      -0.047534      -0.014413      -0.031238       0.049332       0.089097      -0.079148       0.035750       0.043398             10.345044       6.566776       0.804584      -0.376088      13.396746      -5.553752      11.071610           0.066508
          476              O      20.040177      27.422272       9.263586      -0.562625      35.300063 0.54670643E+03  0.13204599E+05                                 8.610040                            7.215729       0.307193       2.121186                    0.999060      28.467794      75.135078       0.710064       0.357139      -1.139873      -0.018365      -0.017303      -0.033163       0.041670       0.014583      -0.027542       0.043777       0.015361      -0.167686      -0.083932       0.039455       0.044477             10.355686       7.815182       3.784548      -0.512489      16.117651      -2.010192       7.134225           0.067266
          477              O      39.657303       6.990621      18.851836      -0.559957      34.802172 0.53686612E+03  0.12896210E+05                                 8.507437                            7.130576       0.335764       2.133261                    0.999174      28.224026      74.063527       0.717952       0.355152      -1.142523      -0.026691      -0.009204      -0.025057       0.037749       0.009081       0.025617      -0.041962       0.018968      -0.159515      -0.079122       0.035733       0.043389             10.344361      17.081589      -1.960775      -2.331311       6.697586       0.532514       7.253909           0.066537
          478              O      38.529770       6.393102      17.038751      -0.562652      35.302367 0.54674633E+03  0.13205789E+05                                 8.610402                            7.215985       0.307176       2.121177                    0.999060      28.468159      75.136411       0.710053       0.357138      -1.139875       0.017087       0.016563       0.034196       0.041661       0.000445      -0.037544      -0.001082      -0.111561       0.096167      -0.083958       0.039465       0.044493             10.356163      12.024567      -2.501909      -4.957867       7.456283       2.540340      11.587638           0.067196
          479              O      41.617623      15.970526      22.800696      -0.559967      34.803655 0.53688798E+03  0.12896880E+05                                 8.507737                            7.130749       0.335714       2.133242                    0.999174      28.224327      74.064993       0.717938       0.355155      -1.142520      -0.015142       0.033354      -0.009094       0.037741       0.029425       0.040003      -0.046048       0.007445      -0.036583      -0.079139       0.035743       0.043395             10.344860       6.566633       0.086385      -0.883910       7.839073      -3.588840      16.628874           0.066509
          480              O      40.482223      17.874550      22.766104      -0.562628      35.300597 0.54671347E+03  0.13204820E+05                                 8.610158                            7.215791       0.307164       2.121174                    0.999060      28.467934      75.135743       0.710058       0.357141      -1.139871       0.018366      -0.037033      -0.005259       0.041670       0.021103      -0.022937       0.057983       0.055541      -0.047131      -0.083932       0.039450       0.044481             10.355902       7.815279      -0.778344      -3.739045       6.868971       1.259766      16.383455           0.067263
          481              O      41.617623      18.972098       1.907470      -0.559967      34.804713 0.53690941E+03  0.12897512E+05                                 8.507893                            7.130893       0.335684       2.133232                    0.999174      28.224405      74.065314       0.717932       0.355155      -1.142521      -0.015144      -0.033353       0.009095       0.037742      -0.029433      -0.040011      -0.046047       0.007441      -0.036571      -0.079147       0.035749       0.043398             10.345012       6.566761      -0.086383       0.883922       7.839202      -3.588866      16.629073           0.066510
          482              O      40.482223      17.068074       1.942062      -0.562626      35.299984 0.54670499E+03  0.13204554E+05                                 8.610022                            7.215716       0.307194       2.121186                    0.999060      28.467795      75.135028       0.710065       0.357139      -1.139873       0.018363       0.037034       0.005260       0.041670      -0.021104       0.022929       0.057984       0.055545      -0.047130      -0.083931       0.039455       0.044476             10.355656       7.815162       0.778334       3.738921       6.868886       1.259739      16.382921           0.067266
          483              O      39.657303      27.952003       5.856330      -0.559971      34.803902 0.53689244E+03  0.12897018E+05                                 8.507784                            7.130787       0.335758       2.133254                    0.999174      28.224405      74.065351       0.717935       0.355156      -1.142519      -0.026683       0.009205       0.025058       0.037744      -0.009089      -0.025627      -0.041975       0.018958      -0.159552      -0.079144       0.035751       0.043393             10.344885      17.082504       1.960958       2.331639       6.697907       0.532563       7.254243           0.066510
          484              O      38.529770      28.549522       7.669415      -0.562604      35.296072 0.54663645E+03  0.13202447E+05                                 8.609269                            7.215176       0.307324       2.121237                    0.999060      28.466775      75.130355       0.710107       0.357130      -1.139883       0.017077      -0.016562      -0.034191       0.041652      -0.000452       0.037527      -0.001076      -0.111527       0.096152      -0.083931       0.039453       0.044478             10.354586      12.022274       2.501323       4.956777       7.455346       2.539937      11.586137           0.067265
          485              O      18.904777       8.122413      17.251242      -0.561426      34.858704 0.53798269E+03  0.12929943E+05                                 8.516542                            7.138055       0.336650       2.133142                    0.999174      28.250615      74.156824       0.717555       0.355159      -1.142500       0.015524      -0.003340      -0.034558       0.038032       0.048279       0.015292      -0.032566       0.049821       0.089308      -0.080795       0.036582       0.044213             10.356113       6.573684      -0.806281       0.377062      13.412497      -5.559812      11.082157           0.062858
          486              O      20.040177       7.520352      15.444580      -0.564343      35.363863 0.54788224E+03  0.13240150E+05                                 8.619768                            7.222892       0.308765       2.121266                    0.999060      28.496016      75.230666       0.709797       0.357081      -1.139916      -0.018189       0.016323       0.033746       0.041666      -0.015038       0.028839       0.044727       0.015403      -0.172503      -0.086339       0.040611       0.045729             10.368984       7.823692      -3.790077       0.513991      16.140596      -2.015345       7.142666          -0.082939
          487              O      20.865097      14.838735      24.401291      -0.559962      34.802427 0.53686895E+03  0.12896295E+05                                 8.507483                            7.130592       0.335767       2.133262                    0.999174      28.224044      74.063619       0.717952       0.355152      -1.142524       0.026680       0.026689       0.000324       0.037739       0.027190       0.000026      -0.010553       0.107820       0.107048      -0.079139       0.035748       0.043391             10.344432      17.081665      -2.851680      -1.071559       7.526892       0.239369       6.424738           0.066509
          488              O      21.992630      16.747301      24.360275      -0.562628      35.301922 0.54674003E+03  0.13205605E+05                                 8.610357                            7.215971       0.307157       2.121173                    0.999060      28.467980      75.135960       0.710050       0.357141      -1.139872      -0.017088      -0.037771      -0.004218       0.041670      -0.035249       0.012929       0.001578      -0.104006       0.118699      -0.083939       0.039456       0.044483             10.356093      12.024440      -5.508207      -0.706201      12.725221       0.677466       6.318618           0.067265
          489              O      16.486604      20.368230       5.856330      -0.559968      34.803672 0.53688815E+03  0.12896885E+05                                 8.507738                            7.130750       0.335713       2.133241                    0.999174      28.224351      74.065064       0.717939       0.355155      -1.142520       0.005367      -0.027710       0.025055       0.037742      -0.003670       0.049161      -0.001206      -0.025232      -0.159535      -0.079139       0.035744       0.043395             10.344861      10.992266      -5.477183      -1.627021      12.788117       1.752936       7.254201           0.066508
          490              O      16.532904      19.092999       7.669415      -0.562629      35.300617 0.54671418E+03  0.13204841E+05                                 8.610161                            7.215796       0.307163       2.121174                    0.999060      28.467950      75.135794       0.710058       0.357141      -1.139871       0.005802       0.023080      -0.034206       0.041670       0.048511      -0.017835       0.033053       0.054983       0.096125      -0.083932       0.039450       0.044481             10.355903      10.764791      -3.228979      -4.678811       8.715556       3.023387      11.587362           0.067263
          491              O      23.283270      26.555870       1.907470      -0.559955      34.802393 0.53686982E+03  0.12896324E+05                                 8.507487                            7.130610       0.335757       2.133259                    0.999174      28.224043      74.063710       0.717949       0.355153      -1.142522       0.036461       0.003563       0.009101       0.037749       0.011485       0.059868      -0.011622      -0.054680      -0.036549      -0.079122       0.035733       0.043389             10.344435       7.445997       0.594151       2.665990       6.959329       2.559737      16.627980           0.066536
          492              O      25.499903      26.524596       1.942062      -0.562652      35.302325 0.54674546E+03  0.13205762E+05                                 8.610392                            7.215976       0.307175       2.121176                    0.999060      28.468153      75.136364       0.710054       0.357138      -1.139875      -0.041246      -0.002615       0.005254       0.041661      -0.013507      -0.061701      -0.009139      -0.064333      -0.047167      -0.083959       0.039466       0.044493             10.356150       7.779792      -0.798954      -2.960572       6.904793       2.608292      16.383864           0.067196
          493              O      37.239130      10.650337      24.401291      -0.559969      34.804753 0.53690983E+03  0.12897524E+05                                 8.507898                            7.130894       0.335683       2.133232                    0.999174      28.224414      74.065336       0.717932       0.355155      -1.142521      -0.036458       0.009761       0.000328       0.037743      -0.060290       0.009125       0.005300      -0.006828       0.107049      -0.079148       0.035751       0.043397             10.345026       7.446278      -2.711661       0.328507      17.163752      -1.047754       6.425048           0.066510
          494              O      35.022497      10.672526      24.360275      -0.562626      35.300007 0.54670558E+03  0.13204572E+05                                 8.610029                            7.215722       0.307194       2.121186                    0.999060      28.467789      75.135030       0.710065       0.357139      -1.139873       0.041255       0.004088      -0.004216       0.041671       0.062652      -0.007833       0.010410      -0.009049       0.118704      -0.083932       0.039455       0.044477             10.355669       7.779520       3.057426      -0.233580      16.969105      -0.950219       6.318381           0.067266
          495              O      44.035796      12.310811      17.251242      -0.559950      34.800062 0.53682792E+03  0.12895043E+05                                 8.507031                            7.130271       0.335881       2.133304                    0.999174      28.223448      74.060919       0.717976       0.355147      -1.142529      -0.005378       0.014379      -0.034468       0.037732      -0.045133       0.019850       0.028090       0.057631       0.089079      -0.079137       0.035742       0.043395             10.343776      10.990945       3.359024       4.620964       8.969943       3.102049      11.070442           0.066507
          496              O      43.989496      13.595127      15.444580      -0.562619      35.298555 0.54667597E+03  0.13203656E+05                                 8.609722                            7.215462       0.307239       2.121203                    0.999060      28.467364      75.132927       0.710088       0.357133      -1.139880      -0.005814      -0.024537       0.033169       0.041666       0.000645      -0.051688       0.001955      -0.032949      -0.167705      -0.083942       0.039458       0.044484             10.355250      10.763969       5.487048       1.484535      13.167832       1.448854       7.133949           0.067157
          497              O      32.679372      26.924864      24.401291      -0.559954      34.800670 0.53683865E+03  0.12895371E+05                                 8.507148                            7.130355       0.335866       2.133297                    0.999174      28.223625      74.061698       0.717970       0.355148      -1.142528       0.009761      -0.036447       0.000332       0.037733       0.033089      -0.009143       0.005248      -0.101014       0.107034      -0.079138       0.035744       0.043393             10.343951      12.384403       5.562828       0.743069      12.222908       0.808275       6.424542           0.066503
          498              O      33.768473      24.994110      24.360275      -0.562610      35.298300 0.54667096E+03  0.13203506E+05                                 8.609687                            7.215434       0.307244       2.121208                    0.999060      28.467230      75.132516       0.710089       0.357133      -1.139880      -0.024164       0.033679      -0.004195       0.041663      -0.027413      -0.005098      -0.011995       0.113051       0.118676      -0.083935       0.039454       0.044480             10.355206      17.318682       2.450309       0.939761       7.428780       0.272831       6.318157           0.067166
          499              O      27.843028      31.980712      17.251242      -0.559877      34.796896 0.53677276E+03  0.12893352E+05                                 8.506531                            7.129941       0.336093       2.133416                    0.999174      28.221309      74.053606       0.717989       0.355151      -1.142529      -0.009736      -0.011821      -0.034425       0.037678      -0.002391      -0.034238       0.003132      -0.106987       0.089097      -0.079131       0.035751       0.043379             10.343067      12.383900      -2.554484      -4.996401       7.576092       2.450443      11.069211           0.066467
          500              O      26.753927      31.298458      15.444580      -0.562471      35.293543 0.54658139E+03  0.13200771E+05                                 8.608879                            7.214813       0.307339       2.121264                    0.999060      28.465302      75.125220       0.710125       0.357130      -1.139885       0.024130       0.007247       0.033145       0.041634       0.013926       0.024103      -0.045713       0.017622      -0.167616      -0.083882       0.039421       0.044460             10.354210      17.317151      -1.702334      -1.996344       6.612349       0.561074       7.133128           0.066798
          501              O      34.639693       4.093703       5.856330      -0.559965      34.803139 0.53688099E+03  0.12896663E+05                                 8.507623                            7.130689       0.335747       2.133254                    0.999174      28.224197      74.064373       0.717944       0.355154      -1.142522       0.021312       0.018505       0.025056       0.037741       0.012753      -0.023538       0.043178       0.006259      -0.159543      -0.079140       0.035748       0.043392             10.344654       7.595655       3.516103      -0.704552      16.184186      -2.285455       7.254120           0.066509
          502              O      35.720926       4.771415       7.669415      -0.562627      35.301948 0.54674021E+03  0.13205611E+05                                 8.610367                            7.215975       0.307156       2.121173                    0.999060      28.467953      75.135908       0.710049       0.357141      -1.139872      -0.022892      -0.006515      -0.034204       0.041671      -0.048073      -0.019708      -0.031972       0.056525       0.096134      -0.083938       0.039456       0.044483             10.356119       6.431636       0.727146      -0.278924      13.049132      -5.563760      11.587590           0.067265
          503              O      25.882707       6.885968       1.907470      -0.559965      34.803642 0.53688785E+03  0.12896877E+05                                 8.507739                            7.130754       0.335717       2.133244                    0.999174      28.224293      74.064926       0.717937       0.355156      -1.142519      -0.021315       0.029789       0.009096       0.037741       0.017937      -0.019877       0.057666       0.047242      -0.036579      -0.079136       0.035743       0.043394             10.344855       7.595766      -0.507784      -3.549967       6.809934       1.028915      16.628865           0.066513
          504              O      24.801474       8.821265       1.942062      -0.562626      35.300384 0.54670975E+03  0.13204705E+05                                 8.610118                            7.215763       0.307169       2.121177                    0.999060      28.467861      75.135445       0.710060       0.357140      -1.139871       0.022888      -0.034421       0.005261       0.041669       0.034600       0.038744      -0.048854       0.008780      -0.047128      -0.083929       0.039449       0.044480             10.355839       6.431450       0.020588      -0.778515       8.252736      -3.867974      16.383331           0.067268

******************************************************
Auxiliary information for the entire system
The total spin magnetic moment of the unit cell is   21.961127
The total net atomic charge of the unit cell is   0.000003
Accuracy of reproducing the electrostatic potential in the unit cell:
  The inner radius (bohr) =    5.0000
  The outer radius (bohr) =   12.0000
  Valid grid points have density less than (e/(bohr^3)) =    0.0001
  The number of valid grid points were=      3833744
  The rms potential error without charges in kcal/mol is=      2.76256
  The rms potential error with partial charges in kcal/mol is=      0.79513
  The RRMSE value at monopole order=      0.28782
  The rms potential error with partial charges and cloud penetration in kcal/mol is=      0.79353
  The RRMSE value at monopole order with cloud penetration is=      0.28725
  The rms potential error with partial charges and atomic dipoles in kcal/mol is=      0.66486
  The RRMSE value at dipole order=      0.24067
  The rms potential error with partial charges, atomic dipoles and cloud penetration in kcal/mol is=      0.65564
  The RRMSE value at dipole order with cloud penetration=      0.23733

******************************************************
The electron densities and ab initio electrostatic potential were computed in VASP using the PBE functional and
projector augmented wave method. See the main text of the journal article for a description of computational details.
The atomic charges, dipoles, and quadrupoles were computed with the DDEC6 method as described in
(a) T. A. Manz and N. Gabaldon Limas, RSC Adv. 6 (2016) 47771-47801 DOI: 10.1039/c6ra04656h
(b) N. Gabaldon Limas and T. A. Manz, RSC Adv. 8 (2018) 2678-2707 DOI: 10.1039/c7ra11829e.
For each atom in the material, the electron cloud parameters were fit to the spherically averaged atom-in-material
electron density using radial positions for which this density was between 10^-4 and 10^-2 electrons per cubic bohr.
The polarizabilities, dispersion coefficients, and quantum Drude oscillator (QDO) parameters were fit using the MCLF method.
The magnetic structure of the system was optimized in VASP from the default ferromagnetic initial guess using spin polarization.
The atomic spin moments (ASMs) were computed on this optimized magnetic structure using the DDEC6 partition as inputs
to the method of T. A. Manz and D. S. Sholl, J. Chem. Theory Comput. 7 (2011) 4146-4164 DOI: 10.1021/ct200539n.
The RMSE and RRMSE were computed using a uniform grid with Ewald summation.
