# Supplementary material for: A collection of forcefield precursors for metal–organic frameworks
Source: RSC Adv. 2019 Nov 13;9(63):36492–507. doi: 10.1039/c9ra07327b (PMC9075174; doi:10.1039/c9ra07327b)
Supplement: RA-009-C9RA07327B-s5945 [file RA-009-C9RA07327B-s5945.xyz]

  296
jmolscript: load "" {1 1 1} spacegroup "x,y,z" unitcell [{      6.768100     0.000000     0.000000 }, {      0.000000    30.984000     0.000000 }, {      0.000000     0.000000    30.984000 }]
Ag     0.509841    17.311380    16.119426     0.539797
Ag     4.312972    16.833297    15.196413     0.474595
Ag     0.509841    29.164620    30.356574     0.539789
Ag     4.312972    29.642703     0.295587     0.474602
Ag     2.874209    16.119426    29.164620     0.539789
Ag     5.839178    15.196413    29.642703     0.474603
Ag     2.874209    30.356574    17.311380     0.539797
Ag     5.839178     0.295587    16.833297     0.474594
Ag     3.893891    14.864574     1.819380     0.539798
Ag     0.928922    15.787587     1.340988     0.474528
Ag     3.893891     0.627426    13.672620     0.539797
Ag     0.928922    30.688413    14.150703     0.474595
Ag     6.258259    13.672620    14.864574     0.539797
Ag     2.455128    14.150703    15.787587     0.474594
Ag     6.258259     1.819380     0.627426     0.539798
Ag     2.455128     1.340988    30.688413     0.474529
H      0.340435    21.713587    13.936603     0.120682
H      6.445938    23.736842    13.003985     0.110253
H      2.954276    22.100887    11.910250     0.103895
H      3.611458    20.102419    12.818081     0.111689
H      4.247660    24.632280    14.450938     0.121748
H      4.428368    26.413860    15.900989     0.123853
H      5.300776    28.827514    12.821179     0.112974
H      4.982675    27.098606    11.355636     0.115622
H      0.340435    24.762413     1.555397     0.120682
H      6.445938    22.739158     2.488015     0.110254
H      2.954276    24.375113     3.581750     0.103895
H      3.611458    26.373581     2.673919     0.111688
H      4.247660    21.843720     1.041062     0.121747
H      4.428368    20.062140    30.575011     0.123852
H      5.300776    17.648486     2.670821     0.112978
H      4.982675    19.377394     4.136364     0.115623
H      3.043615    13.936603    24.762413     0.120682
H      3.706212    13.003985    22.739158     0.110254
H      0.429774    11.910250    24.375113     0.103895
H      6.540692    12.818081    26.373581     0.111688
H      5.904490    14.450938    21.843720     0.121747
H      5.723782    15.900989    20.062140     0.123853
H      4.851374    12.821179    17.648486     0.112974
H      5.169475    11.355636    19.377394     0.115623
H      3.043615     1.555397    21.713587     0.120682
H      3.706212     2.488015    23.736842     0.110254
H      0.429774     3.581750    22.100887     0.103894
H      6.540692     2.673919    20.102419     0.111688
H      5.904490     1.041062    24.632280     0.121748
H      5.723782    30.575011    26.413860     0.123853
H      4.851374     2.670821    28.827514     0.112977
H      5.169475     4.136364    27.098606     0.115623
H      3.724485    17.047397     6.221587     0.120682
H      3.061888    17.980015     8.244842     0.110253
H      6.338326    19.073750     6.608887     0.103894
H      0.227408    18.165919     4.610419     0.111688
H      0.863610    16.533062     9.140280     0.121748
H      1.044318    15.083011    10.921860     0.123853
H      1.916726    18.162821    13.335514     0.112973
H      1.598625    19.628364    11.606606     0.115622
H      3.724485    29.428603     9.270413     0.120682
H      3.061888    28.495985     7.247158     0.110253
H      6.338326    27.402250     8.883113     0.103894
H      0.227408    28.310081    10.881581     0.111689
H      0.863610    29.942938     6.351720     0.121748
H      1.044318     0.408989     4.570140     0.123854
H      1.916726    28.313179     2.156486     0.112973
H      1.598625    26.847636     3.885394     0.115623
H      6.427665     9.270413    17.047397     0.120682
H      0.322162     7.247158    17.980015     0.110254
H      3.813824     8.883113    19.073750     0.103894
H      3.156642    10.881581    18.165919     0.111688
H      2.520440     6.351720    16.533062     0.121748
H      2.339732     4.570140    15.083011     0.123853
H      1.467324     2.156486    18.162821     0.112974
H      1.785425     3.885394    19.628364     0.115623
H      6.427665     6.221587    29.428603     0.120682
H      0.322162     8.244842    28.495985     0.110253
H      3.813824     6.608887    27.402250     0.103894
H      3.156642     4.610419    28.310081     0.111688
H      2.520440     9.140280    29.942938     0.121749
H      2.339732    10.921860     0.408989     0.123854
H      1.467324    13.335514    28.313179     0.112973
H      1.785425    11.606606    26.847636     0.115623
C      5.744763    19.370887    14.097720     0.586438
C      5.420571    20.692045    13.479899    -0.010584
C      6.274029    21.789188    13.533811    -0.092834
C      5.870650    23.005930    12.978578    -0.148501
C      4.613137    23.140091    12.383685     0.099737
C      3.786075    22.033342    12.322027    -0.149224
C      4.182686    20.833332    12.864247    -0.083213
C      4.243599    24.505555    11.780427    -0.311082
C      2.736343    24.626083    11.487628     0.694075
C      5.006364    24.604085    10.427046     0.697013
C      4.580650    25.666216    12.734114     0.111742
C      4.430398    25.481861    14.117240    -0.138736
C      4.551547    26.545852    14.989749    -0.084693
C      4.858142    27.817745    14.505469    -0.027858
C      4.888599    28.980884    15.432201     0.573414
C      5.053740    27.990946    13.145582    -0.068326
C      4.888599    26.949883    12.268425    -0.137043
C      5.744763    27.105113     1.394280     0.586438
C      5.420571    25.783955     2.012101    -0.010585
C      6.274029    24.686812     1.958189    -0.092834
C      5.870650    23.470070     2.513422    -0.148499
C      4.613137    23.335909     3.108315     0.099739
C      3.786075    24.442658     3.169973    -0.149223
C      4.182686    25.642668     2.627753    -0.083214
C      4.243599    21.970445     3.711573    -0.311082
C      2.736343    21.849917     4.004372     0.694075
C      5.006364    21.871915     5.064954     0.697013
C      4.580650    20.809784     2.757886     0.111742
C      4.430398    20.994139     1.374760    -0.138738
C      4.551547    19.930148     0.502251    -0.084693
C      4.858142    18.658255     0.986531    -0.027861
C      4.888599    17.495116     0.059799     0.573405
C      5.053740    18.485054     2.346418    -0.068323
C      4.888599    19.526117     3.223575    -0.137041
C      4.407387    14.097720    27.105113     0.586438
C      4.731579    13.479899    25.783955    -0.010585
C      3.878121    13.533811    24.686812    -0.092834
C      4.281500    12.978578    23.470070    -0.148500
C      5.539013    12.383685    23.335909     0.099738
C      6.366075    12.322027    24.442658    -0.149223
C      5.969464    12.864247    25.642668    -0.083213
C      5.908551    11.780427    21.970445    -0.311082
C      0.647707    11.487628    21.849917     0.694075
C      5.145786    10.427046    21.871915     0.697013
C      5.571500    12.734114    20.809784     0.111742
C      5.721752    14.117240    20.994139    -0.138737
C      5.600603    14.989749    19.930148    -0.084693
C      5.294008    14.505469    18.658255    -0.027857
C      5.263551    15.432201    17.495116     0.573414
C      5.098410    13.145582    18.485054    -0.068326
C      5.263551    12.268425    19.526117    -0.137043
C      4.407387     1.394280    19.370887     0.586438
C      4.731579     2.012101    20.692045    -0.010584
C      3.878121     1.958189    21.789188    -0.092834
C      4.281500     2.513422    23.005930    -0.148500
C      5.539013     3.108315    23.140091     0.099738
C      6.366075     3.169973    22.033342    -0.149224
C      5.969464     2.627753    20.833332    -0.083213
C      5.908551     3.711573    24.505555    -0.311082
C      0.647707     4.004372    24.626083     0.694075
C      5.145786     5.064954    24.604085     0.697013
C      5.571500     2.757886    25.666216     0.111743
C      5.721752     1.374760    25.481861    -0.138737
C      5.600603     0.502251    26.545852    -0.084693
C      5.294008     0.986531    27.817745    -0.027861
C      5.263551     0.059799    28.980884     0.573405
C      5.098410     2.346418    27.990946    -0.068323
C      5.263551     3.223575    26.949883    -0.137041
C      2.360713    16.886280     3.878887     0.586430
C      2.036521    17.504101     5.200045    -0.010582
C      2.889979    17.450189     6.297188    -0.092836
C      2.486600    18.005422     7.513930    -0.148501
C      1.229087    18.600315     7.648091     0.099735
C      0.402025    18.661973     6.541342    -0.149225
C      0.798636    18.119753     5.341332    -0.083215
C      0.859549    19.203573     9.013555    -0.311081
C      6.120393    19.496372     9.134083     0.694075
C      1.622314    20.556954     9.112085     0.697013
C      1.196600    18.249886    10.174216     0.111743
C      1.046348    16.866760     9.989861    -0.138736
C      1.167497    15.994251    11.053852    -0.084693
C      1.474092    16.478531    12.325745    -0.027858
C      1.504549    15.551799    13.488884     0.573414
C      1.669690    17.838418    12.498946    -0.068326
C      1.504549    18.715575    11.457883    -0.137044
C      2.360713    29.589720    11.613113     0.586438
C      2.036521    28.971899    10.291955    -0.010583
C      2.889979    29.025811     9.194812    -0.092834
C      2.486600    28.470578     7.978070    -0.148501
C      1.229087    27.875685     7.843909     0.099737
C      0.402025    27.814027     8.950658    -0.149223
C      0.798636    28.356247    10.150668    -0.083213
C      0.859549    27.272427     6.478445    -0.311082
C      6.120393    26.979628     6.357917     0.694075
C      1.622314    25.919046     6.379915     0.697013
C      1.196600    28.226114     5.317784     0.111743
C      1.046348    29.609240     5.502139    -0.138736
C      1.167497    30.481749     4.438148    -0.084690
C      1.474092    29.997469     3.166255    -0.027856
C      1.504549    30.924201     2.003116     0.573398
C      1.669690    28.637582     2.993054    -0.068328
C      1.504549    27.760425     4.034117    -0.137042
C      1.023337    11.613113    16.886280     0.586438
C      1.347529    10.291955    17.504101    -0.010584
C      0.494071     9.194812    17.450189    -0.092834
C      0.897450     7.978070    18.005422    -0.148500
C      2.154963     7.843909    18.600315     0.099737
C      2.982025     8.950658    18.661973    -0.149224
C      2.585414    10.150668    18.119753    -0.083213
C      2.524501     6.478445    19.203573    -0.311082
C      4.031757     6.357917    19.496372     0.694075
C      1.761736     6.379915    20.556954     0.697013
C      2.187450     5.317784    18.249886     0.111742
C      2.337702     5.502139    16.866760    -0.138737
C      2.216553     4.438148    15.994251    -0.084693
C      1.909958     3.166255    16.478531    -0.027858
C      1.879501     2.003116    15.551799     0.573414
C      1.714360     2.993054    17.838418    -0.068326
C      1.879501     4.034117    18.715575    -0.137043
C      1.023337     3.878887    29.589720     0.586430
C      1.347529     5.200045    28.971899    -0.010582
C      0.494071     6.297188    29.025811    -0.092835
C      0.897450     7.513930    28.470578    -0.148502
C      2.154963     7.648091    27.875685     0.099735
C      2.982025     6.541342    27.814027    -0.149225
C      2.585414     5.341332    28.356247    -0.083214
C      2.524501     9.013555    27.272427    -0.311082
C      4.031757     9.134083    26.979628     0.694075
C      1.761736     9.112085    25.919046     0.697013
C      2.187450    10.174216    28.226114     0.111744
C      2.337702     9.989861    29.609240    -0.138735
C      2.216553    11.053852    30.481749    -0.084690
C      1.909958    12.325745    29.997469    -0.027857
C      1.879501    13.488884    30.924201     0.573398
C      1.714360    12.498946    28.637582    -0.068328
C      1.879501    11.457883    27.760425    -0.137043
O      4.994858    18.400778    13.787880    -0.554871
O      6.703803    19.270499    14.904543    -0.567965
O      4.501463    28.838978    16.609593    -0.523599
O      5.312959    30.108082    14.951639    -0.600458
O      4.994858    28.075222     1.704120    -0.554874
O      6.703803    27.205501     0.587457    -0.567963
O      4.501463    17.637022    29.866407    -0.523600
O      5.312959    16.367918     0.540361    -0.600418
O      5.157292    13.787880    28.075222    -0.554873
O      3.448347    14.904543    27.205501    -0.567963
O      5.650687    16.609593    17.637022    -0.523599
O      4.839191    14.951639    16.367918    -0.600458
O      5.157292     1.704120    18.400778    -0.554872
O      3.448347     0.587457    19.270499    -0.567965
O      5.650687    29.866407    28.838978    -0.523600
O      4.839191     0.540361    30.108082    -0.600418
O      1.610808    17.196120     2.908778    -0.554857
O      3.319753    16.079457     3.778499    -0.567968
O      1.117413    14.374407    13.346978    -0.523598
O      1.928908    16.032361    14.616082    -0.600458
O      1.610808    29.279880    12.583222    -0.554871
O      3.319753    30.396543    11.713501    -0.567965
O      1.117413     1.117593     2.145022    -0.523593
O      1.928908    30.443639     0.875918    -0.600422
O      1.773242    12.583222    17.196120    -0.554872
O      0.064297    11.713501    16.079457    -0.567965
O      2.266637     2.145022    14.374407    -0.523599
O      1.455141     0.875918    16.032361    -0.600458
O      1.773242     2.908778    29.279880    -0.554857
O      0.064297     3.778499    30.396543    -0.567968
O      2.266637    13.346978     1.117593    -0.523593
O      1.455141    14.616082    30.443639    -0.600423
F      2.326873    23.850554    10.483746    -0.202144
F      2.022308    24.287118    12.570828    -0.196637
F      2.378310    25.872879    11.171591    -0.199111
F      4.929207    23.470690     9.742919    -0.192163
F      6.296363    24.878913    10.623174    -0.196367
F      4.515000    25.576982     9.631376    -0.212118
F      2.326873    22.625446     5.008254    -0.202145
F      2.022308    22.188882     2.921172    -0.196637
F      2.378310    20.603121     4.320409    -0.199109
F      4.929207    23.005310     5.749081    -0.192163
F      6.296363    21.597087     4.868826    -0.196367
F      4.515000    20.899018     5.860624    -0.212116
F      1.057177    10.483746    22.625446    -0.202144
F      1.361742    12.570828    22.188882    -0.196637
F      1.005740    11.171591    20.603121    -0.199110
F      5.222943     9.742919    23.005310    -0.192163
F      3.855787    10.623174    21.597087    -0.196367
F      5.637150     9.631376    20.899018    -0.212117
F      1.057177     5.008254    23.850554    -0.202144
F      1.361742     2.921172    24.287118    -0.196637
F      1.005740     4.320409    25.872879    -0.199110
F      5.222943     5.749081    23.470690    -0.192163
F      3.855787     4.868826    24.878913    -0.196367
F      5.637150     5.860624    25.576982    -0.212117
F      5.710923    20.500254     8.358554    -0.202145
F      5.406358    18.413172     8.795118    -0.196636
F      5.762360    19.812409    10.380879    -0.199111
F      1.545157    21.241081     7.978690    -0.192164
F      2.912313    20.360826     9.386913    -0.196367
F      1.130950    21.352624    10.084982    -0.212118
F      5.710923    25.975746     7.133446    -0.202143
F      5.406358    28.062828     6.696882    -0.196637
F      5.762360    26.663591     5.111121    -0.199111
F      1.545157    25.234919     7.513310    -0.192162
F      2.912313    26.115174     6.105087    -0.196367
F      1.130950    25.123376     5.407018    -0.212117
F      4.441227     7.133446    20.500254    -0.202144
F      4.745792     6.696882    18.413172    -0.196637
F      4.389790     5.111121    19.812409    -0.199111
F      1.838893     7.513310    21.241081    -0.192163
F      0.471737     6.105087    20.360826    -0.196367
F      2.253100     5.407018    21.352624    -0.212117
F      4.441227     8.358554    25.975746    -0.202144
F      4.745792     8.795118    28.062828    -0.196636
F      4.389790    10.380879    26.663591    -0.199112
F      1.838893     7.978690    25.234919    -0.192163
F      0.471737     9.386913    26.115174    -0.196367
F      2.253100    10.084982    25.123376    -0.212118

The following XYZ coordinates are in angstroms. Other properties are in atomic units.
The sperically averaged electron density of each atom fit to a function of the form exp(a - br)
eigen_1, eigen_2 and eigen_3 are the three eigenvalues of traceless quadrupole moment tensor
  atom number  atomic symbol              X              Y              Z     net charge C6 coefficient C8 coefficient C10 coefficient fluctuating dipole atomic polarizability isotropic forcefield polarizability              a              b squared Pearson coefficient          <r^3>          <r^4>         wp_QDO          m_QDO          q_QDO       dipole_x       dipole_y       dipole_z         dipole            Qxy            Qxz            Qyz     Q(x^2-y^2)  Q(3z^2 - R^2)        eigen_1        eigen_2        eigen_3 static polarizability      alpha(xx)      alpha(xy)      alpha(xz)      alpha(yy)      alpha(yz)      alpha(zz) atomic spin moment
            1             Ag       0.509841      17.311380      16.119426       0.539797     154.798544 0.42563257E+04  0.16073068E+06                                23.533240                           21.801999       0.924981       1.993561                    0.999458      80.647372     214.431604       0.387305       0.418783      -1.170296       0.070182       0.076805       0.042242       0.112289      -0.002922      -0.099429       0.006950      -0.064294       0.184512      -0.117985       0.000915       0.117070             27.226874      28.683015      -0.087521      -4.514202      26.456185     -11.319253      26.541421           0.000006
            2             Ag       4.312972      16.833297      15.196413       0.474595     205.674910 0.48191596E+04  0.18776178E+06                                28.255191                           23.146932       0.939682       1.977729                    0.999706      83.580413     225.879124       0.377071       0.416914      -1.171368      -0.118918       0.028245      -0.029919       0.125835      -0.008566       0.021621      -0.085447      -0.194006       0.271442      -0.144238      -0.016132       0.160370             38.831026      36.839954       3.321006       3.080304      43.330974     -24.309858      36.322151           0.000005
            3             Ag       0.509841      29.164620      30.356574       0.539789     154.802930 0.42564848E+04  0.16073829E+06                                23.533784                           21.802490       0.924927       1.993544                    0.999458      80.648011     214.434834       0.387298       0.418786      -1.170293       0.070184      -0.076814      -0.042249       0.112299       0.002921       0.099429       0.006957      -0.064303       0.184549      -0.117991       0.000912       0.117078             27.227503      28.684163       0.088024       4.514131      26.456826     -11.319304      26.541520           0.000006
            4             Ag       4.312972      29.642703       0.295587       0.474602     205.670951 0.48190253E+04  0.18775516E+06                                28.254779                           23.146534       0.939655       1.977728                    0.999706      83.579748     225.876144       0.377076       0.416912      -1.171371      -0.118923      -0.028246       0.029922       0.125841       0.008540      -0.021626      -0.085454      -0.193994       0.271384      -0.144223      -0.016142       0.160365             38.830432      36.839813      -3.322287      -3.079255      43.330426     -24.309252      36.321057           0.000005
            5             Ag       2.874209      16.119426      29.164620       0.539789     154.803067 0.42564894E+04  0.16073851E+06                                23.533801                           21.802505       0.924925       1.993543                    0.999458      80.648030     214.434930       0.387298       0.418786      -1.170293      -0.070184       0.042248      -0.076813       0.112298       0.099429      -0.002920      -0.006956      -0.124426       0.004179      -0.117991       0.000912       0.117078             27.227522      28.684189       4.514133      -0.088019      26.541544      11.319319      26.456832           0.000006
            6             Ag       5.839178      15.196413      29.642703       0.474603     205.670872 0.48190228E+04  0.18775504E+06                                28.254771                           23.146527       0.939655       1.977728                    0.999706      83.579733     225.876083       0.377077       0.416912      -1.171371       0.118923      -0.029923      -0.028245       0.125841      -0.021626      -0.008540       0.085454      -0.232690       0.155298      -0.144223      -0.016142       0.160365             38.830413      36.839811      -3.079260       3.322291      36.321048      24.309233      43.330381           0.000005
            7             Ag       2.874209      30.356574      17.311380       0.539797     154.798415 0.42563215E+04  0.16073048E+06                                23.533225                           21.801986       0.924983       1.993562                    0.999458      80.647352     214.431508       0.387305       0.418783      -1.170296      -0.070182      -0.042242       0.076805       0.112290      -0.099428       0.002922      -0.006950      -0.124403       0.004185      -0.117985       0.000915       0.117070             27.226858      28.682996      -4.514199       0.087524      26.541397      11.319243      26.456181           0.000006
            8             Ag       5.839178       0.295587      16.833297       0.474594     205.674993 0.48191614E+04  0.18776187E+06                                28.255198                           23.146936       0.939682       1.977729                    0.999706      83.580428     225.879182       0.377071       0.416914      -1.171368       0.118919       0.029918       0.028245       0.125835       0.021621       0.008566       0.085447      -0.232724       0.155288      -0.144238      -0.016132       0.160370             38.831044      36.839968       3.080303      -3.321008      36.322154      24.309868      43.331010           0.000005
            9             Ag       3.893891      14.864574       1.819380       0.539798     154.797982 0.42563159E+04  0.16073021E+06                                23.533182                           21.801967       0.924822       1.993517                    0.999457      80.647327     214.431398       0.387305       0.418783      -1.170296       0.070182      -0.042249       0.076830       0.112309       0.099430      -0.002933      -0.006946      -0.124372       0.004126      -0.117968       0.000895       0.117073             27.226758      28.683094       4.514282      -0.087215      26.541043      11.318990      26.456138           0.000006
           10             Ag       0.928922      15.787587       1.340988       0.474528     205.717627 0.48202926E+04  0.18781796E+06                                28.259625                           23.150172       0.939002       1.977525                    0.999706      83.585428     225.903814       0.377030       0.416933      -1.171349      -0.118889       0.029897       0.028340       0.125824      -0.021713      -0.008749       0.085424      -0.232897       0.154877      -0.144273      -0.016144       0.160417             38.837520      36.847834      -3.083903       3.318911      36.328791      24.313423      43.335937           0.000005
           11             Ag       3.893891       0.627426      13.672620       0.539797     154.798330 0.42563186E+04  0.16073034E+06                                23.533215                           21.801978       0.924984       1.993562                    0.999458      80.647335     214.431437       0.387305       0.418783      -1.170296       0.070182       0.042243      -0.076805       0.112290      -0.099428       0.002923      -0.006950      -0.124403       0.004185      -0.117985       0.000915       0.117070             27.226848      28.682984      -4.514197       0.087523      26.541391      11.319242      26.456169           0.000006
           12             Ag       0.928922      30.688413      14.150703       0.474595     205.674945 0.48191601E+04  0.18776181E+06                                28.255194                           23.146933       0.939682       1.977729                    0.999706      83.580420     225.879151       0.377071       0.416914      -1.171368      -0.118919      -0.029918      -0.028245       0.125835       0.021620       0.008565       0.085447      -0.232724       0.155288      -0.144238      -0.016132       0.160370             38.831039      36.839963       3.080304      -3.321006      36.322153      24.309867      43.331002           0.000005
           13             Ag       6.258259      13.672620      14.864574       0.539797     154.798230 0.42563154E+04  0.16073018E+06                                23.533203                           21.801968       0.924985       1.993562                    0.999458      80.647321     214.431367       0.387305       0.418783      -1.170296      -0.070182      -0.076805      -0.042243       0.112290      -0.002923      -0.099428       0.006950      -0.064294       0.184511      -0.117984       0.000915       0.117069             27.226828      28.682968      -0.087520      -4.514191      26.456145     -11.319228      26.541372           0.000006
           14             Ag       2.455128      14.150703      15.787587       0.474594     205.675042 0.48191630E+04  0.18776195E+06                                28.255203                           23.146941       0.939681       1.977729                    0.999706      83.580438     225.879223       0.377071       0.416914      -1.171368       0.118919      -0.028246       0.029917       0.125835      -0.008565       0.021620      -0.085447      -0.194006       0.271441      -0.144238      -0.016132       0.160370             38.831044      36.839976       3.321009       3.080310      43.330995     -24.309863      36.322161           0.000005
           15             Ag       6.258259       1.819380       0.627426       0.539798     154.798088 0.42563194E+04  0.16073038E+06                                23.533195                           21.801978       0.924820       1.993517                    0.999457      80.647342     214.431474       0.387305       0.418783      -1.170296      -0.070182       0.076830       0.042248       0.112309       0.002932       0.099430       0.006946      -0.064249       0.184495      -0.117968       0.000895       0.117073             27.226779      28.683110       0.087217       4.514288      26.456165     -11.319006      26.541063           0.000006
           16             Ag       2.455128       1.340988      30.688413       0.474529     205.717531 0.48202902E+04  0.18781784E+06                                28.259616                           23.150166       0.939002       1.977525                    0.999706      83.585411     225.903746       0.377030       0.416933      -1.171349       0.118889       0.028340      -0.029897       0.125824       0.008749      -0.021713      -0.085424      -0.193887       0.271908      -0.144273      -0.016144       0.160416             38.837514      36.847829      -3.318904      -3.083903      43.335934     -24.313419      36.328777           0.000005
           17              H       0.340435      21.713587      13.936603       0.120682       1.177376 0.86484351E+01  0.85764302E+02                                 1.792302                            1.684745      -0.857824       2.478248                    0.999298       3.318019       9.053601       0.501851       1.230728      -0.722642       0.035909      -0.001811       0.016796       0.039684       0.003868       0.009893       0.000654       0.008326      -0.031470      -0.014621       0.000046       0.014576              1.845326       2.361268      -0.092233       0.323625       1.624506      -0.111137       1.550204           0.000000
           18              H       6.445938      23.736842      13.003985       0.110253       1.182405 0.88496034E+01  0.89558504E+02                                 1.870025                            1.755036      -1.361862       2.226126                    0.993951       3.807480      11.005830       0.463707       1.305207      -0.701821       0.025536       0.027437       0.003942       0.037688       0.004735       0.013842      -0.001368      -0.003022      -0.022129      -0.017897       0.004619       0.013278              1.964597       2.134734       0.434070      -0.025726       2.312560      -0.041156       1.446496          -0.000000
           19              H       2.954276      22.100887      11.910250       0.103895       1.060960 0.77870518E+01  0.77219844E+02                                 1.809726                            1.698686      -1.458819       2.176630                    0.992762       4.012434      11.926404       0.444494       1.389583      -0.682912      -0.032667      -0.003659      -0.015163       0.036200       0.005275       0.003738      -0.004699       0.007703      -0.034359      -0.014109       0.001782       0.012327              1.899442       2.375968      -0.049907       0.435112       1.746739      -0.064407       1.575620          -0.000000
           20              H       3.611458      20.102419      12.818081       0.111689       0.992093 0.69162620E+01  0.66325895E+02                                 1.720837                            1.593453      -1.090599       2.362212                    0.996326       3.660827      10.567147       0.463934       1.376696      -0.687139      -0.024645      -0.030262      -0.003365       0.039173       0.007523       0.001497      -0.002510       0.009505      -0.027131      -0.010449      -0.002972       0.013420              1.811906       1.933231       0.507536       0.099881       2.136489      -0.064138       1.365999           0.000000
           21              H       4.247660      24.632280      14.450938       0.121748       1.131456 0.83928444E+01  0.82189889E+02                                 1.702830                            1.624806      -0.999310       2.407674                    0.998431       3.292462       8.780884       0.530239       1.179574      -0.734066      -0.007398      -0.033871       0.020891       0.040478       0.007831      -0.003406      -0.010450      -0.020737       0.031160      -0.018187      -0.001973       0.020160              1.740320       1.397404       0.130422      -0.043565       2.334448      -0.041961       1.489107          -0.000000
           22              H       4.428368      26.413860      15.900989       0.123853       1.076673 0.77438819E+01  0.73696669E+02                                 1.595647                            1.521934      -0.865603       2.475132                    0.999261       3.096372       7.918299       0.573790       1.121668      -0.749692      -0.005672      -0.007952       0.039490       0.040680       0.005368      -0.003135      -0.006672      -0.018577       0.036011      -0.016794       0.000274       0.016519              1.597792       1.270226       0.015791      -0.092511       1.439319       0.088168       2.083830           0.000000
           23              H       5.300776      28.827514      12.821179       0.112974       1.040644 0.77445601E+01  0.76548575E+02                                 1.787325                            1.695849      -1.278738       2.275422                    0.993597       3.803419      11.217211       0.444997       1.392543      -0.683841       0.011808       0.033863      -0.017396       0.039859       0.008655      -0.003819      -0.005314      -0.018878       0.019569      -0.016193       0.001611       0.014582              1.832634       1.621938       0.200590      -0.067889       2.233323       0.031662       1.642641           0.000000
           24              H       4.982675      27.098606      11.355636       0.115622       0.916681 0.66628812E+01  0.63544233E+02                                 1.653791                            1.582249      -1.186452       2.320881                    0.994711       3.700842      10.786621       0.455799       1.409026      -0.680566       0.004679       0.013467      -0.036228       0.038932       0.003936      -0.005707      -0.008021      -0.016510       0.024810      -0.014080      -0.002079       0.016159              1.701885       1.461031       0.045154      -0.149386       1.487554       0.052869       2.157071          -0.000000
           25              H       0.340435      24.762413       1.555397       0.120682       1.177375 0.86484207E+01  0.85764107E+02                                 1.792299                            1.684742      -0.857822       2.478248                    0.999298       3.318017       9.053587       0.501852       1.230726      -0.722642       0.035909       0.001811      -0.016796       0.039684      -0.003868      -0.009893       0.000654       0.008326      -0.031469      -0.014621       0.000046       0.014576              1.845323       2.361264       0.092232      -0.323624       1.624504      -0.111136       1.550201           0.000000
           26              H       6.445938      22.739158       2.488015       0.110254       1.182402 0.88495757E+01  0.89558164E+02                                 1.870023                            1.755034      -1.361862       2.226127                    0.993951       3.807475      11.005816       0.463707       1.305208      -0.701821       0.025536      -0.027437      -0.003942       0.037688      -0.004735      -0.013842      -0.001368      -0.003022      -0.022129      -0.017897       0.004619       0.013278              1.964595       2.134731      -0.434070       0.025726       2.312557      -0.041155       1.446495          -0.000000
           27              H       2.954276      24.375113       3.581750       0.103895       1.060960 0.77870524E+01  0.77219855E+02                                 1.809726                            1.698687      -1.458820       2.176630                    0.992762       4.012434      11.926406       0.444494       1.389584      -0.682912      -0.032667       0.003659       0.015163       0.036200      -0.005275      -0.003738      -0.004699       0.007703      -0.034359      -0.014109       0.001782       0.012327              1.899443       2.375968       0.049907      -0.435112       1.746739      -0.064407       1.575621          -0.000000
           28              H       3.611458      26.373581       2.673919       0.111688       0.992096 0.69162842E+01  0.66326155E+02                                 1.720839                            1.593455      -1.090599       2.362211                    0.996326       3.660833      10.567165       0.463934       1.376695      -0.687140      -0.024645       0.030262       0.003365       0.039173      -0.007523      -0.001497      -0.002510       0.009505      -0.027131      -0.010449      -0.002971       0.013420              1.811909       1.933233      -0.507537      -0.099881       2.136492      -0.064138       1.366001           0.000000
           29              H       4.247660      21.843720       1.041062       0.121747       1.131460 0.83928798E+01  0.82190323E+02                                 1.702834                            1.624810      -0.999312       2.407672                    0.998431       3.292469       8.780908       0.530238       1.179574      -0.734066      -0.007398       0.033871      -0.020891       0.040477      -0.007831       0.003406      -0.010450      -0.020737       0.031161      -0.018187      -0.001973       0.020160              1.740324       1.397407      -0.130423       0.043565       2.334456      -0.041960       1.489110          -0.000000
           30              H       4.428368      20.062140      30.575011       0.123852       1.076674 0.77438932E+01  0.73696802E+02                                 1.595648                            1.521935      -0.865602       2.475132                    0.999261       3.096375       7.918307       0.573790       1.121667      -0.749692      -0.005672       0.007952      -0.039490       0.040680      -0.005368       0.003135      -0.006672      -0.018577       0.036011      -0.016794       0.000275       0.016519              1.597792       1.270227      -0.015791       0.092511       1.439320       0.088168       2.083830           0.000000
           31              H       5.300776      17.648486       2.670821       0.112978       1.040597 0.77441135E+01  0.76542954E+02                                 1.787264                            1.695796      -1.278654       2.275467                    0.993598       3.803299      11.216719       0.445006       1.392536      -0.683842       0.011809      -0.033864       0.017396       0.039860      -0.008656       0.003819      -0.005314      -0.018880       0.019568      -0.016195       0.001612       0.014583              1.832570       1.621884      -0.200574       0.067885       2.233233       0.031663       1.642594           0.000000
           32              H       4.982675      19.377394       4.136364       0.115623       0.916677 0.66628432E+01  0.63543783E+02                                 1.653787                            1.582245      -1.186449       2.320884                    0.994711       3.700831      10.786583       0.455799       1.409027      -0.680565       0.004679      -0.013467       0.036228       0.038932      -0.003936       0.005707      -0.008021      -0.016510       0.024810      -0.014080      -0.002079       0.016159              1.701883       1.461027      -0.045154       0.149386       1.487550       0.052869       2.157070          -0.000000
           33              H       3.043615      13.936603      24.762413       0.120682       1.177375 0.86484224E+01  0.85764130E+02                                 1.792299                            1.684743      -0.857822       2.478248                    0.999298       3.318017       9.053588       0.501852       1.230726      -0.722642      -0.035909       0.016796       0.001811       0.039684      -0.009893       0.003868      -0.000654       0.019898       0.003246      -0.014621       0.000046       0.014576              1.845323       2.361264      -0.323624      -0.092233       1.550202       0.111137       1.624504           0.000000
           34              H       3.706212      13.003985      22.739158       0.110254       1.182404 0.88495885E+01  0.89558319E+02                                 1.870024                            1.755034      -1.361862       2.226127                    0.993951       3.807477      11.005820       0.463707       1.305207      -0.701821      -0.025536       0.003942      -0.027437       0.037688      -0.013842       0.004735       0.001368       0.009553       0.015598      -0.017897       0.004619       0.013278              1.964595       2.134732       0.025726       0.434070       1.446495       0.041156       2.312558          -0.000000
           35              H       0.429774      11.910250      24.375113       0.103895       1.060959 0.77870478E+01  0.77219799E+02                                 1.809726                            1.698686      -1.458820       2.176630                    0.992762       4.012433      11.926403       0.444494       1.389584      -0.682912       0.032667      -0.015163       0.003659       0.036200      -0.003738       0.005275       0.004699       0.021031       0.005624      -0.014109       0.001782       0.012327              1.899442       2.375968      -0.435112      -0.049907       1.575620       0.064407       1.746739          -0.000000
           36              H       6.540692      12.818081      26.373581       0.111688       0.992095 0.69162764E+01  0.66326062E+02                                 1.720838                            1.593454      -1.090599       2.362212                    0.996326       3.660831      10.567158       0.463934       1.376695      -0.687140       0.024645      -0.003365       0.030262       0.039173      -0.001497       0.007523       0.002510       0.018318      -0.000692      -0.010449      -0.002972       0.013420              1.811907       1.933232      -0.099881       0.507536       1.366000       0.064138       2.136491           0.000000
           37              H       5.904490      14.450938      21.843720       0.121747       1.131458 0.83928614E+01  0.82190101E+02                                 1.702833                            1.624808      -0.999311       2.407673                    0.998431       3.292465       8.780896       0.530238       1.179575      -0.734066       0.007398       0.020891       0.033871       0.040477       0.003406       0.007831       0.010450      -0.025949       0.015525      -0.018187      -0.001973       0.020160              1.740322       1.397405       0.043565       0.130423       1.489109       0.041961       2.334452          -0.000000
           38              H       5.723782      15.900989      20.062140       0.123853       1.076674 0.77438935E+01  0.73696811E+02                                 1.595648                            1.521935      -0.865604       2.475131                    0.999261       3.096374       7.918307       0.573789       1.121668      -0.749692       0.005672       0.039490       0.007952       0.040680       0.003135       0.005368       0.006672      -0.027294       0.009860      -0.016794       0.000274       0.016519              1.597793       1.270227       0.092511       0.015791       2.083831      -0.088168       1.439320           0.000000
           39              H       4.851374      12.821179      17.648486       0.112974       1.040643 0.77445467E+01  0.76548413E+02                                 1.787323                            1.695848      -1.278737       2.275423                    0.993597       3.803416      11.217202       0.444997       1.392544      -0.683841      -0.011808      -0.017396      -0.033863       0.039859       0.003819       0.008655       0.005314      -0.019223       0.018532      -0.016193       0.001611       0.014582              1.832633       1.621937       0.067889       0.200590       1.642640      -0.031662       2.233321           0.000000
           40              H       5.169475      11.355636      19.377394       0.115623       0.916680 0.66628747E+01  0.63544155E+02                                 1.653790                            1.582248      -1.186451       2.320882                    0.994711       3.700840      10.786614       0.455799       1.409026      -0.680566      -0.004679      -0.036228      -0.013467       0.038932       0.005707       0.003936       0.008021      -0.020660       0.012361      -0.014080      -0.002079       0.016159              1.701884       1.461030       0.149386       0.045154       2.157070      -0.052869       1.487553          -0.000000
           41              H       3.043615       1.555397      21.713587       0.120682       1.177376 0.86484354E+01  0.85764308E+02                                 1.792302                            1.684745      -0.857824       2.478247                    0.999298       3.318019       9.053602       0.501851       1.230728      -0.722642      -0.035909      -0.016796      -0.001811       0.039684       0.009893      -0.003868      -0.000654       0.019898       0.003246      -0.014621       0.000046       0.014576              1.845327       2.361269       0.323625       0.092233       1.550204       0.111137       1.624507           0.000000
           42              H       3.706212       2.488015      23.736842       0.110254       1.182404 0.88495914E+01  0.89558361E+02                                 1.870025                            1.755035      -1.361862       2.226127                    0.993951       3.807478      11.005826       0.463707       1.305207      -0.701821      -0.025536      -0.003942       0.027437       0.037688       0.013842      -0.004735       0.001368       0.009554       0.015598      -0.017897       0.004619       0.013278              1.964596       2.134733      -0.025726      -0.434070       1.446496       0.041155       2.312559          -0.000000
           43              H       0.429774       3.581750      22.100887       0.103894       1.060960 0.77870551E+01  0.77219884E+02                                 1.809726                            1.698687      -1.458819       2.176630                    0.992762       4.012435      11.926407       0.444494       1.389583      -0.682912       0.032667       0.015162      -0.003659       0.036200       0.003738      -0.005275       0.004699       0.021031       0.005624      -0.014109       0.001782       0.012327              1.899443       2.375969       0.435112       0.049907       1.575621       0.064407       1.746739          -0.000000
           44              H       6.540692       2.673919      20.102419       0.111688       0.992094 0.69162675E+01  0.66325960E+02                                 1.720837                            1.593453      -1.090599       2.362211                    0.996326       3.660829      10.567154       0.463934       1.376697      -0.687139       0.024645       0.003365      -0.030262       0.039173       0.001497      -0.007523       0.002510       0.018318      -0.000692      -0.010449      -0.002972       0.013420              1.811908       1.933232       0.099882      -0.507536       1.366000       0.064138       2.136490           0.000000
           45              H       5.904490       1.041062      24.632280       0.121748       1.131458 0.83928600E+01  0.82190084E+02                                 1.702832                            1.624808      -0.999311       2.407673                    0.998431       3.292465       8.780896       0.530239       1.179574      -0.734066       0.007398      -0.020891      -0.033871       0.040477      -0.003406      -0.007831       0.010450      -0.025949       0.015525      -0.018187      -0.001973       0.020160              1.740322       1.397405      -0.043565      -0.130423       1.489109       0.041960       2.334453          -0.000000
           46              H       5.723782      30.575011      26.413860       0.123853       1.076673 0.77438803E+01  0.73696642E+02                                 1.595646                            1.521933      -0.865601       2.475132                    0.999261       3.096373       7.918298       0.573790       1.121667      -0.749692       0.005672      -0.039490      -0.007952       0.040680      -0.003135      -0.005368       0.006672      -0.027294       0.009860      -0.016794       0.000275       0.016519              1.597790       1.270226      -0.092511      -0.015791       2.083827      -0.088168       1.439318           0.000000
           47              H       4.851374       2.670821      28.827514       0.112977       1.040598 0.77441258E+01  0.76543102E+02                                 1.787265                            1.695797      -1.278654       2.275466                    0.993598       3.803302      11.216728       0.445006       1.392536      -0.683843      -0.011809       0.017396       0.033864       0.039860      -0.003819      -0.008656       0.005314      -0.019224       0.018536      -0.016195       0.001612       0.014583              1.832572       1.621885      -0.067885      -0.200574       1.642595      -0.031663       2.233235           0.000000
           48              H       5.169475       4.136364      27.098606       0.115623       0.916678 0.66628497E+01  0.63543860E+02                                 1.653788                            1.582246      -1.186449       2.320883                    0.994711       3.700833      10.786590       0.455799       1.409027      -0.680565      -0.004679       0.036228       0.013467       0.038932      -0.005707      -0.003936       0.008021      -0.020660       0.012360      -0.014080      -0.002079       0.016159              1.701884       1.461028      -0.149386      -0.045154       2.157072      -0.052869       1.487551          -0.000000
           49              H       3.724485      17.047397       6.221587       0.120682       1.177384 0.86485141E+01  0.85765302E+02                                 1.792312                            1.684754      -0.857834       2.478243                    0.999298       3.318032       9.053655       0.501849       1.230730      -0.722641       0.035909      -0.016796      -0.001811       0.039684      -0.009893       0.003868      -0.000654       0.019898       0.003247      -0.014621       0.000046       0.014576              1.845337       2.361283      -0.323629      -0.092235       1.550213       0.111138       1.624514           0.000000
           50              H       3.061888      17.980015       8.244842       0.110253       1.182407 0.88496222E+01  0.89558735E+02                                 1.870026                            1.755037      -1.361862       2.226126                    0.993951       3.807484      11.005841       0.463707       1.305205      -0.701821       0.025536      -0.003942       0.027437       0.037688      -0.013842       0.004735       0.001368       0.009554       0.015598      -0.017897       0.004619       0.013278              1.964597       2.134734       0.025725       0.434070       1.446497       0.041155       2.312559          -0.000000
           51              H       6.338326      19.073750       6.608887       0.103894       1.060961 0.77870670E+01  0.77220030E+02                                 1.809727                            1.698688      -1.458818       2.176630                    0.992762       4.012438      11.926417       0.444494       1.389583      -0.682912      -0.032667       0.015162      -0.003659       0.036200      -0.003738       0.005275       0.004699       0.021031       0.005625      -0.014109       0.001782       0.012327              1.899444       2.375971      -0.435112      -0.049907       1.575621       0.064406       1.746740          -0.000000
           52              H       0.227408      18.165919       4.610419       0.111688       0.992103 0.69163435E+01  0.66326842E+02                                 1.720844                            1.593459      -1.090607       2.362206                    0.996327       3.660845      10.567197       0.463935       1.376691      -0.687141      -0.024646       0.003364      -0.030261       0.039173      -0.001497       0.007524       0.002509       0.018317      -0.000697      -0.010448      -0.002974       0.013421              1.811914       1.933242      -0.099882       0.507540       1.366003       0.064136       2.136497           0.000000
           53              H       0.863610      16.533062       9.140280       0.121748       1.131454 0.83928218E+01  0.82189612E+02                                 1.702828                            1.624804      -0.999308       2.407675                    0.998431       3.292457       8.780868       0.530239       1.179575      -0.734066      -0.007398      -0.020891      -0.033871       0.040478       0.003406       0.007831       0.010450      -0.025948       0.015525      -0.018187      -0.001973       0.020160              1.740317       1.397402       0.043565       0.130422       1.489105       0.041961       2.334444          -0.000000
           54              H       1.044318      15.083011      10.921860       0.123853       1.076672 0.77438731E+01  0.73696566E+02                                 1.595646                            1.521933      -0.865602       2.475132                    0.999261       3.096370       7.918293       0.573790       1.121668      -0.749692      -0.005672      -0.039490      -0.007952       0.040680       0.003135       0.005368       0.006672      -0.027294       0.009860      -0.016794       0.000274       0.016519              1.597791       1.270226       0.092511       0.015791       2.083829      -0.088168       1.439318           0.000000
           55              H       1.916726      18.162821      13.335514       0.112973       1.040645 0.77445626E+01  0.76548608E+02                                 1.787325                            1.695849      -1.278737       2.275422                    0.993597       3.803420      11.217215       0.444997       1.392544      -0.683841       0.011808       0.017396       0.033863       0.039859       0.003819       0.008655       0.005314      -0.019223       0.018532      -0.016193       0.001611       0.014582              1.832635       1.621939       0.067889       0.200590       1.642642      -0.031662       2.233323           0.000000
           56              H       1.598625      19.628364      11.606606       0.115622       0.916681 0.66628803E+01  0.63544224E+02                                 1.653791                            1.582249      -1.186452       2.320881                    0.994711       3.700842      10.786622       0.455799       1.409026      -0.680566       0.004679       0.036228       0.013467       0.038932       0.005707       0.003936       0.008021      -0.020660       0.012361      -0.014080      -0.002079       0.016159              1.701885       1.461031       0.149386       0.045154       2.157071      -0.052869       1.487554          -0.000000
           57              H       3.724485      29.428603       9.270413       0.120682       1.177375 0.86484286E+01  0.85764213E+02                                 1.792301                            1.684744      -0.857824       2.478248                    0.999298       3.318018       9.053594       0.501852       1.230727      -0.722642       0.035909       0.016796       0.001811       0.039684       0.009893      -0.003868      -0.000654       0.019898       0.003246      -0.014621       0.000046       0.014576              1.845325       2.361266       0.323625       0.092233       1.550203       0.111137       1.624505           0.000000
           58              H       3.061888      28.495985       7.247158       0.110253       1.182406 0.88496072E+01  0.89558547E+02                                 1.870025                            1.755035      -1.361861       2.226127                    0.993951       3.807480      11.005828       0.463707       1.305206      -0.701821       0.025536       0.003942      -0.027437       0.037688       0.013842      -0.004735       0.001368       0.009554       0.015598      -0.017897       0.004619       0.013278              1.964597       2.134734      -0.025726      -0.434071       1.446496       0.041156       2.312560          -0.000000
           59              H       6.338326      27.402250       8.883113       0.103894       1.060960 0.77870525E+01  0.77219851E+02                                 1.809726                            1.698686      -1.458819       2.176630                    0.992762       4.012434      11.926403       0.444494       1.389583      -0.682912      -0.032667      -0.015163       0.003659       0.036200       0.003738      -0.005275       0.004699       0.021031       0.005624      -0.014109       0.001782       0.012327              1.899443       2.375968       0.435112       0.049907       1.575620       0.064407       1.746739          -0.000000
           60              H       0.227408      28.310081      10.881581       0.111689       0.992093 0.69162628E+01  0.66325902E+02                                 1.720837                            1.593453      -1.090599       2.362212                    0.996326       3.660827      10.567146       0.463934       1.376696      -0.687140      -0.024645      -0.003365       0.030262       0.039173       0.001497      -0.007523       0.002510       0.018318      -0.000692      -0.010449      -0.002972       0.013420              1.811907       1.933231       0.099881      -0.507536       1.365999       0.064138       2.136489           0.000000
           61              H       0.863610      29.942938       6.351720       0.121748       1.131453 0.83928116E+01  0.82189485E+02                                 1.702827                            1.624803      -0.999308       2.407675                    0.998431       3.292455       8.780860       0.530239       1.179574      -0.734066      -0.007398       0.020891       0.033871       0.040478      -0.003406      -0.007831       0.010450      -0.025948       0.015525      -0.018187      -0.001973       0.020160              1.740317       1.397402      -0.043565      -0.130423       1.489104       0.041961       2.334445          -0.000000
           62              H       1.044318       0.408989       4.570140       0.123854       1.076665 0.77438080E+01  0.73695774E+02                                 1.595638                            1.521926      -0.865594       2.475137                    0.999261       3.096356       7.918242       0.573792       1.121667      -0.749692      -0.005672       0.039490       0.007952       0.040680      -0.003135      -0.005368       0.006672      -0.027294       0.009860      -0.016794       0.000275       0.016519              1.597782       1.270220      -0.092511      -0.015791       2.083814      -0.088165       1.439311           0.000000
           63              H       1.916726      28.313179       2.156486       0.112973       1.040647 0.77445795E+01  0.76548817E+02                                 1.787327                            1.695851      -1.278741       2.275421                    0.993597       3.803424      11.217230       0.444997       1.392543      -0.683841       0.011808      -0.017396      -0.033863       0.039859      -0.003819      -0.008655       0.005314      -0.019225       0.018532      -0.016194       0.001612       0.014582              1.832637       1.621940      -0.067888      -0.200590       1.642644      -0.031665       2.233328           0.000000
           64              H       1.598625      26.847636       3.885394       0.115623       0.916679 0.66628633E+01  0.63544024E+02                                 1.653789                            1.582248      -1.186452       2.320882                    0.994711       3.700837      10.786606       0.455799       1.409027      -0.680565       0.004679      -0.036228      -0.013467       0.038932      -0.005707      -0.003936       0.008021      -0.020660       0.012361      -0.014080      -0.002079       0.016159              1.701883       1.461029      -0.149386      -0.045154       2.157068      -0.052870       1.487553          -0.000000
           65              H       6.427665       9.270413      17.047397       0.120682       1.177375 0.86484233E+01  0.85764148E+02                                 1.792300                            1.684743      -0.857824       2.478248                    0.999298       3.318017       9.053591       0.501852       1.230727      -0.722642      -0.035909       0.001811      -0.016796       0.039684       0.003868       0.009893       0.000654       0.008326      -0.031469      -0.014621       0.000046       0.014576              1.845324       2.361266      -0.092233       0.323625       1.624505      -0.111137       1.550203           0.000000
           66              H       0.322162       7.247158      17.980015       0.110254       1.182404 0.88495946E+01  0.89558398E+02                                 1.870025                            1.755035      -1.361862       2.226127                    0.993951       3.807478      11.005825       0.463707       1.305207      -0.701821      -0.025536      -0.027437      -0.003942       0.037688       0.004735       0.013842      -0.001368      -0.003022      -0.022129      -0.017897       0.004619       0.013278              1.964596       2.134733       0.434070      -0.025726       2.312559      -0.041155       1.446496          -0.000000
           67              H       3.813824       8.883113      19.073750       0.103894       1.060960 0.77870563E+01  0.77219898E+02                                 1.809726                            1.698687      -1.458819       2.176630                    0.992762       4.012435      11.926407       0.444494       1.389583      -0.682912       0.032667       0.003659       0.015162       0.036200       0.005275       0.003738      -0.004699       0.007703      -0.034359      -0.014109       0.001782       0.012327              1.899443       2.375969      -0.049907       0.435112       1.746739      -0.064407       1.575620          -0.000000
           68              H       3.156642      10.881581      18.165919       0.111688       0.992094 0.69162694E+01  0.66325982E+02                                 1.720838                            1.593453      -1.090599       2.362211                    0.996326       3.660829      10.567153       0.463934       1.376696      -0.687140       0.024645       0.030262       0.003365       0.039173       0.007523       0.001497      -0.002510       0.009505      -0.027131      -0.010449      -0.002972       0.013420              1.811908       1.933232       0.507536       0.099882       2.136491      -0.064138       1.366000           0.000000
           69              H       2.520440       6.351720      16.533062       0.121748       1.131456 0.83928388E+01  0.82189819E+02                                 1.702830                            1.624806      -0.999309       2.407674                    0.998431       3.292461       8.780880       0.530239       1.179574      -0.734066       0.007398       0.033871      -0.020891       0.040478       0.007831      -0.003406      -0.010450      -0.020737       0.031160      -0.018187      -0.001973       0.020160              1.740319       1.397403       0.130422      -0.043565       2.334447      -0.041961       1.489106          -0.000000
           70              H       2.339732       4.570140      15.083011       0.123853       1.076673 0.77438789E+01  0.73696636E+02                                 1.595647                            1.521934      -0.865602       2.475132                    0.999261       3.096371       7.918297       0.573789       1.121668      -0.749692       0.005672       0.007952      -0.039490       0.040680       0.005368      -0.003135      -0.006672      -0.018577       0.036011      -0.016794       0.000274       0.016519              1.597792       1.270226       0.015791      -0.092511       1.439319       0.088168       2.083830           0.000000
           71              H       1.467324       2.156486      18.162821       0.112974       1.040644 0.77445558E+01  0.76548520E+02                                 1.787324                            1.695848      -1.278737       2.275423                    0.993597       3.803418      11.217206       0.444997       1.392543      -0.683841      -0.011808      -0.033863       0.017396       0.039859       0.008655      -0.003819      -0.005314      -0.018878       0.019569      -0.016193       0.001611       0.014582              1.832633       1.621938       0.200590      -0.067889       2.233322       0.031662       1.642641           0.000000
           72              H       1.785425       3.885394      19.628364       0.115623       0.916680 0.66628746E+01  0.63544155E+02                                 1.653790                            1.582248      -1.186452       2.320882                    0.994711       3.700840      10.786614       0.455799       1.409026      -0.680566      -0.004679      -0.013467       0.036228       0.038932       0.003936      -0.005707      -0.008021      -0.016510       0.024810      -0.014080      -0.002079       0.016159              1.701884       1.461030       0.045154      -0.149386       1.487553       0.052869       2.157070          -0.000000
           73              H       6.427665       6.221587      29.428603       0.120682       1.177385 0.86485197E+01  0.85765373E+02                                 1.792313                            1.684755      -0.857834       2.478243                    0.999298       3.318033       9.053659       0.501849       1.230730      -0.722641      -0.035909      -0.001811       0.016796       0.039684      -0.003868      -0.009893       0.000654       0.008326      -0.031470      -0.014621       0.000046       0.014576              1.845338       2.361284       0.092235      -0.323629       1.624515      -0.111138       1.550213           0.000000
           74              H       0.322162       8.244842      28.495985       0.110253       1.182408 0.88496294E+01  0.89558823E+02                                 1.870027                            1.755037      -1.361861       2.226126                    0.993951       3.807485      11.005844       0.463707       1.305205      -0.701821      -0.025536       0.027437       0.003942       0.037688      -0.004735      -0.013842      -0.001368      -0.003022      -0.022129      -0.017897       0.004619       0.013278              1.964597       2.134735      -0.434070       0.025725       2.312560      -0.041155       1.446497          -0.000000
           75              H       3.813824       6.608887      27.402250       0.103894       1.060961 0.77870633E+01  0.77219983E+02                                 1.809727                            1.698687      -1.458818       2.176630                    0.992762       4.012437      11.926413       0.444494       1.389583      -0.682912       0.032667      -0.003659      -0.015162       0.036200      -0.005275      -0.003738      -0.004699       0.007703      -0.034359      -0.014109       0.001782       0.012327              1.899444       2.375971       0.049906      -0.435112       1.746740      -0.064406       1.575620          -0.000000
           76              H       3.156642       4.610419      28.310081       0.111688       0.992102 0.69163357E+01  0.66326750E+02                                 1.720843                            1.593458      -1.090607       2.362207                    0.996327       3.660843      10.567190       0.463935       1.376691      -0.687140       0.024646      -0.030261      -0.003364       0.039173      -0.007524      -0.001497      -0.002509       0.009507      -0.027127      -0.010448      -0.002974       0.013421              1.811913       1.933241      -0.507539      -0.099881       2.136496      -0.064136       1.366002           0.000000
           77              H       2.520440       9.140280      29.942938       0.121749       1.131451 0.83927931E+01  0.82189261E+02                                 1.702826                            1.624802      -0.999307       2.407676                    0.998431       3.292451       8.780848       0.530240       1.179575      -0.734066       0.007398      -0.033872       0.020891       0.040478      -0.007831       0.003406      -0.010450      -0.020737       0.031160      -0.018187      -0.001973       0.020160              1.740315       1.397400      -0.130422       0.043565       2.334441      -0.041961       1.489103          -0.000000
           78              H       2.339732      10.921860       0.408989       0.123854       1.076665 0.77438024E+01  0.73695703E+02                                 1.595637                            1.521925      -0.865594       2.475137                    0.999261       3.096355       7.918237       0.573792       1.121666      -0.749692       0.005672      -0.007952       0.039490       0.040680      -0.005368       0.003135      -0.006672      -0.018577       0.036011      -0.016794       0.000275       0.016519              1.597781       1.270220      -0.015791       0.092511       1.439310       0.088164       2.083813           0.000000
           79              H       1.467324      13.335514      28.313179       0.112973       1.040648 0.77445916E+01  0.76548963E+02                                 1.787328                            1.695852      -1.278742       2.275420                    0.993597       3.803427      11.217239       0.444997       1.392543      -0.683841      -0.011808       0.033863      -0.017396       0.039859      -0.008655       0.003819      -0.005314      -0.018878       0.019571      -0.016194       0.001612       0.014582              1.832638       1.621941      -0.200590       0.067888       2.233329       0.031665       1.642645           0.000000
           80              H       1.785425      11.606606      26.847636       0.115623       0.916680 0.66628755E+01  0.63544164E+02                                 1.653790                            1.582248      -1.186452       2.320882                    0.994711       3.700840      10.786613       0.455799       1.409025      -0.680566      -0.004679       0.013467      -0.036228       0.038932      -0.003936       0.005707      -0.008021      -0.016510       0.024810      -0.014080      -0.002079       0.016159              1.701884       1.461029      -0.045154       0.149386       1.487553       0.052870       2.157069          -0.000000
           81              C       5.744763      19.370887      14.097720       0.586438      24.315902 0.26508343E+03  0.55816891E+04                                 7.830686                            5.816852      -0.189218       1.986138                    0.999399      22.983316      65.341137       0.607713       0.478657      -1.014039       0.014173      -0.054767       0.015717       0.058714      -0.014590      -0.066489       0.041802       0.075912       0.128880      -0.075604      -0.032333       0.107937              9.875980       8.091614      -0.894595       2.321033      13.856990      -4.541910       7.679336           0.000001
           82              C       5.420571      20.692045      13.479899      -0.010584      37.965985 0.43513684E+03  0.10166042E+05                                 9.849996                            6.945247      -0.005198       2.009601                    0.999277      27.033230      75.845575       0.630666       0.415701      -1.071602      -0.003701       0.034749      -0.025720       0.043391       0.001195       0.006679       0.008912       0.003406       0.034749      -0.011332      -0.005853       0.017185             13.133837      10.915464      -0.942071       2.581705      20.090412      -5.902349       8.395636           0.000000
           83              C       6.274029      21.789188      13.533811      -0.092834      32.751384 0.41022297E+03  0.95272217E+04                                 8.968552                            6.790773       0.162712       2.032352                    0.999694      28.827904      82.992531       0.625619       0.421551      -1.058509      -0.016354       0.014127      -0.016323       0.027083      -0.002242       0.008066       0.009606       0.038257       0.019778      -0.025814       0.005090       0.020723             10.788035      10.080611       0.031535       1.534652      16.156451      -3.183128       6.127042           0.000000
           84              C       5.870650      23.005930      12.978578      -0.148501      35.672408 0.46616942E+03  0.11229296E+05                                 9.638520                            7.342656      -0.165149       1.919985                    0.998448      30.525073      90.841923       0.586278       0.433704      -1.046230       0.011457      -0.032735       0.005538       0.035122       0.011795      -0.004100       0.019016      -0.000218       0.015354      -0.024474       0.002857       0.021617             11.707007      11.856011      -1.792071       2.183341      16.846734      -3.001456       6.418276          -0.000001
           85              C       4.613137      23.140091      12.383685       0.099737      36.568195 0.45193277E+03  0.10774691E+05                                 9.986937                            7.307264      -0.459301       1.857877                    0.998642      27.813223      81.661136       0.579840       0.443065      -1.043323      -0.005961       0.046719      -0.019943       0.051146      -0.027327       0.003577      -0.018809      -0.078485      -0.032291      -0.042613      -0.015818       0.058432             12.865035      11.542405      -0.397844       2.232359      20.419541      -2.458688       6.633160          -0.000000
           86              C       3.786075      22.033342      12.322027      -0.149224      37.116960 0.46173375E+03  0.11116722E+05                                 9.931176                            7.321405      -0.208240       1.905931                    0.998296      30.659946      91.780319       0.584376       0.435340      -1.043287       0.018026      -0.032426      -0.001192       0.037118       0.002789      -0.006036       0.011116       0.047226       0.039380      -0.033207       0.011351       0.021856             12.377506      11.364528       0.398728       2.422245      19.047880      -2.878611       6.720110          -0.000001
           87              C       4.182686      20.833332      12.864247      -0.083213      34.572491 0.43011658E+03  0.10153564E+05                                 9.473496                            7.075520      -0.097238       1.952301                    0.999284      29.305887      86.312824       0.594445       0.436477      -1.044653       0.013786       0.021048      -0.018274       0.031097       0.016277      -0.018401       0.014426       0.005680       0.026360      -0.033461       0.010575       0.022886             11.616639      11.550173      -1.245367       2.961214      16.014948      -3.791913       7.284798           0.000000
           88              C       4.243599      24.505555      11.780427      -0.311082      37.933680 0.50311479E+03  0.12333908E+05                                11.204663                            8.552122      -0.563869       1.804681                    0.996179      32.188842      96.162279       0.458311       0.545145      -0.989586       0.040083      -0.013010       0.082505       0.092645       0.011205       0.016426       0.002090      -0.065380      -0.028380      -0.038558      -0.001226       0.039784             14.567498      13.255238      -1.548690       0.349013      18.840771       1.847094      11.606484          -0.000000
           89              C       2.736343      24.626083      11.487628       0.694075      20.141590 0.27493288E+03  0.58401047E+04                                 7.083512                            6.080033      -0.313604       1.951882                    0.999571      22.368334      63.800287       0.571868       0.504216      -1.001283      -0.073028       0.001707      -0.006470       0.073334       0.003721       0.000671      -0.002043      -0.048188       0.031948      -0.029721       0.010220       0.019501              8.037556      10.108533      -0.191223       0.887537       7.745400       0.072345       6.258736          -0.000001
           90              C       5.006364      24.604085      10.427046       0.697013      19.906535 0.27415601E+03  0.58152248E+04                                 6.946122                            6.018378      -0.254694       1.974650                    0.999532      22.192151      63.101128       0.582834       0.495442      -1.006424       0.043607       0.003928      -0.062252       0.076107      -0.002405       0.019786      -0.002361      -0.019273      -0.035502      -0.027977       0.010285       0.017692              7.786670       8.171153       0.101001      -0.791515       7.444666      -0.014907       7.744192          -0.000002
           91              C       4.580650      25.666216      12.734114       0.111742      34.731048 0.45661184E+03  0.10896801E+05                                 9.661892                            7.348269      -0.458452       1.859440                    0.998588      27.597459      80.642753       0.578762       0.443460      -1.044768      -0.008620      -0.041513      -0.026240       0.049862      -0.003285       0.008623       0.042325      -0.043061      -0.036225      -0.042068      -0.012464       0.054532             12.445318       6.154884       2.278515       0.510818      19.106241       5.353380      12.074830          -0.000000
           92              C       4.430398      25.481861      14.117240      -0.138736      33.255522 0.43230948E+03  0.10163469E+05                                 9.040124                            6.968219       0.043831       1.989132                    0.999441      29.433290      85.002583       0.618556       0.421192      -1.059692       0.003194       0.024757       0.018309       0.030957       0.003376      -0.006221      -0.026604       0.001715      -0.021771      -0.029525       0.002748       0.026777             11.151850       5.147441       1.016231       0.076100      16.265771       5.673162      12.042338           0.000000
           93              C       4.551547      26.545852      14.989749      -0.084693      31.746184 0.39232924E+03  0.89756976E+04                                 8.701041                            6.583752       0.134192       2.022404                    0.999638      28.247744      79.696020       0.646191       0.414312      -1.067239      -0.001981      -0.003884      -0.027048       0.027397      -0.002792      -0.004639      -0.017321       0.020336       0.047290      -0.026028       0.002479       0.023549             10.750570       4.951609       1.350324       0.042094      16.305733       5.288071      10.994367           0.000002
           94              C       4.858142      27.817745      14.505469      -0.027858      38.960149 0.44131242E+03  0.10363683E+05                                10.118312                            7.022647       0.080345       2.036323                    0.999380      27.299115      77.201728       0.622374       0.419070      -1.067690      -0.003613      -0.034509      -0.028155       0.044684       0.010631       0.000010      -0.001964       0.009540       0.013545      -0.014057       0.004438       0.009619             14.849190       5.955820       1.250891      -0.234340      21.882054       9.951145      16.709695           0.000002
           95              C       4.888599      28.980884      15.432201       0.573414      25.925565 0.27810281E+03  0.59606610E+04                                 8.340291                            6.028251      -0.305710       1.939609                    0.999259      23.952666      70.008044       0.583188       0.490014      -1.002325       0.018956       0.056552       0.036133       0.069736      -0.023820       0.052130      -0.044257       0.132456      -0.095119      -0.087779      -0.023970       0.111749             11.655650       5.780819       0.964035      -0.858326      15.717815       7.583084      13.468317           0.000002
           96              C       5.053740      27.990946      13.145582      -0.068326      33.696956 0.42830075E+03  0.10127518E+05                                 9.425537                            7.120291      -0.233795       1.915042                    0.998395      29.303986      87.149819       0.583544       0.443893      -1.037437      -0.010568      -0.027729      -0.004474       0.030010      -0.005837       0.004934      -0.018995       0.042296      -0.064645      -0.035764       0.001900       0.033864             12.219758       6.125246       1.285989      -0.180021      15.818234       6.999736      14.715792           0.000001
           97              C       4.888599      26.949883      12.268425      -0.137043      35.087838 0.45380835E+03  0.10851704E+05                                 9.565157                            7.239990      -0.078385       1.957430                    0.998531      29.862425      88.368201       0.591352       0.433146      -1.047206      -0.003117       0.030135       0.020472       0.036564      -0.009230      -0.002350      -0.020402       0.049991       0.013767      -0.038660       0.014174       0.024486             12.204814       6.201750       1.920515      -0.128345      17.861972       5.494705      12.550719          -0.000000
           98              C       5.744763      27.105113       1.394280       0.586438      24.315937 0.26508349E+03  0.55816905E+04                                 7.830695                            5.816852      -0.189219       1.986138                    0.999399      22.983315      65.341125       0.607713       0.478657      -1.014039       0.014173       0.054767      -0.015717       0.058714       0.014590       0.066489       0.041803       0.075913       0.128882      -0.075606      -0.032332       0.107937              9.876005       8.091637       0.894596      -2.321035      13.857031      -4.541926       7.679345           0.000001
           99              C       5.420571      25.783955       2.012101      -0.010585      37.966033 0.43513721E+03  0.10166053E+05                                 9.850002                            6.945248      -0.005196       2.009602                    0.999277      27.033246      75.845612       0.630666       0.415701      -1.071602      -0.003702      -0.034750       0.025720       0.043391      -0.001195      -0.006679       0.008912       0.003405       0.034747      -0.011331      -0.005853       0.017184             13.133856      10.915468       0.942068      -2.581702      20.090458      -5.902359       8.395642           0.000000
          100              C       6.274029      24.686812       1.958189      -0.092834      32.751380 0.41022282E+03  0.95272168E+04                                 8.968550                            6.790771       0.162714       2.032353                    0.999694      28.827897      82.992488       0.625619       0.421550      -1.058509      -0.016355      -0.014128       0.016323       0.027083       0.002242      -0.008066       0.009606       0.038257       0.019778      -0.025814       0.005090       0.020724             10.788037      10.080607      -0.031540      -1.534647      16.156465      -3.183126       6.127040           0.000000
          101              C       5.870650      23.470070       2.513422      -0.148499      35.672370 0.46616880E+03  0.11229277E+05                                 9.638516                            7.342653      -0.165152       1.919984                    0.998448      30.525042      90.841821       0.586278       0.433705      -1.046229       0.011457       0.032735      -0.005539       0.035121      -0.011795       0.004100       0.019016      -0.000219       0.015356      -0.024474       0.002857       0.021617             11.707006      11.856001       1.792066      -2.183335      16.846743      -3.001450       6.418273          -0.000001
          102              C       4.613137      23.335909       3.108315       0.099739      36.568160 0.45193223E+03  0.10774676E+05                                 9.986935                            7.307263      -0.459304       1.857877                    0.998642      27.813204      81.661090       0.579840       0.443065      -1.043323      -0.005961      -0.046719       0.019943       0.051146       0.027327      -0.003576      -0.018808      -0.078484      -0.032289      -0.042613      -0.015817       0.058430             12.865039      11.542398       0.397838      -2.232355      20.419557      -2.458681       6.633161          -0.000000
          103              C       3.786075      24.442658       3.169973      -0.149223      37.116967 0.46173372E+03  0.11116722E+05                                 9.931178                            7.321405      -0.208242       1.905931                    0.998296      30.659945      91.780323       0.584376       0.435340      -1.043287       0.018026       0.032425       0.001192       0.037118      -0.002789       0.006036       0.011116       0.047226       0.039381      -0.033206       0.011350       0.021856             12.377514      11.364525      -0.398728      -2.422244      19.047904      -2.878611       6.720112          -0.000001
          104              C       4.182686      25.642668       2.627753      -0.083214      34.572534 0.43011711E+03  0.10153579E+05                                 9.473502                            7.075523      -0.097236       1.952301                    0.999284      29.305914      86.312916       0.594445       0.436477      -1.044653       0.013787      -0.021048       0.018273       0.031097      -0.016277       0.018401       0.014426       0.005680       0.026358      -0.033461       0.010575       0.022885             11.616651      11.550173       1.245369      -2.961212      16.014978      -3.791919       7.284803           0.000000
          105              C       4.243599      21.970445       3.711573      -0.311082      37.933692 0.50311483E+03  0.12333909E+05                                11.204665                            8.552122      -0.563869       1.804681                    0.996179      32.188840      96.162272       0.458311       0.545145      -0.989586       0.040083       0.013010      -0.082505       0.092644      -0.011205      -0.016426       0.002090      -0.065381      -0.028380      -0.038558      -0.001226       0.039784             14.567514      13.255237       1.548682      -0.349014      18.840792       1.847119      11.606514          -0.000000
          106              C       2.736343      21.849917       4.004372       0.694075      20.141583 0.27493278E+03  0.58401019E+04                                 7.083511                            6.080032      -0.313601       1.951883                    0.999571      22.368333      63.800285       0.571868       0.504216      -1.001283      -0.073028      -0.001707       0.006470       0.073334      -0.003721      -0.000671      -0.002042      -0.048187       0.031949      -0.029721       0.010221       0.019500              8.037556      10.108527       0.191218      -0.887539       7.745397       0.072347       6.258743          -0.000001
          107              C       5.006364      21.871915       5.064954       0.697013      19.906539 0.27415605E+03  0.58152255E+04                                 6.946123                            6.018378      -0.254692       1.974650                    0.999532      22.192148      63.101112       0.582834       0.495441      -1.006424       0.043607      -0.003928       0.062252       0.076107       0.002405      -0.019786      -0.002361      -0.019273      -0.035501      -0.027976       0.010285       0.017692              7.786674       8.171152      -0.101002       0.791516       7.444665      -0.014904       7.744203          -0.000002
          108              C       4.580650      20.809784       2.757886       0.111742      34.731051 0.45661172E+03  0.10896798E+05                                 9.661896                            7.348270      -0.458448       1.859442                    0.998588      27.597456      80.642760       0.578762       0.443460      -1.044767      -0.008621       0.041513       0.026241       0.049862       0.003285      -0.008623       0.042325      -0.043060      -0.036225      -0.042068      -0.012464       0.054532             12.445354       6.154892      -2.278523      -0.510826      19.106287       5.353438      12.074882          -0.000000
          109              C       4.430398      20.994139       1.374760      -0.138738      33.255626 0.43231030E+03  0.10163493E+05                                 9.040144                            6.968225       0.043831       1.989131                    0.999441      29.433328      85.002728       0.618555       0.421192      -1.059692       0.003194      -0.024757      -0.018309       0.030957      -0.003376       0.006221      -0.026604       0.001714      -0.021772      -0.029524       0.002747       0.026777             11.151908       5.147456      -1.016242      -0.076103      16.265878       5.673224      12.042391           0.000000
          110              C       4.551547      19.930148       0.502251      -0.084693      31.746230 0.39232933E+03  0.89757003E+04                                 8.701048                            6.583750       0.134189       2.022403                    0.999638      28.247758      79.696063       0.646192       0.414312      -1.067239      -0.001982       0.003883       0.027048       0.027397       0.002792       0.004639      -0.017321       0.020336       0.047291      -0.026028       0.002479       0.023549             10.750608       4.951620      -1.350334      -0.042096      16.305813       5.288120      10.994390           0.000002
          111              C       4.858142      18.658255       0.986531      -0.027861      38.960545 0.44131517E+03  0.10363770E+05                                10.118400                            7.022681       0.080351       2.036324                    0.999380      27.299205      77.202208       0.622370       0.419072      -1.067688      -0.003614       0.034511       0.028155       0.044685      -0.010631      -0.000008      -0.001964       0.009541       0.013548      -0.014058       0.004438       0.009619             14.849420       5.955896      -1.250946       0.234305      21.882448       9.951393      16.709916           0.000002
          112              C       4.888599      17.495116       0.059799       0.573405      25.926003 0.27810753E+03  0.59607878E+04                                 8.340382                            6.028299      -0.305701       1.939608                    0.999259      23.952849      70.008737       0.583186       0.490014      -1.002325       0.018953      -0.056551      -0.036132       0.069734       0.023817      -0.052127      -0.044260       0.132450      -0.095115      -0.087780      -0.023963       0.111743             11.655816       5.780938      -0.964102       0.858328      15.718106       7.583203      13.468405           0.000002
          113              C       5.053740      18.485054       2.346418      -0.068323      33.697185 0.42830309E+03  0.10127592E+05                                 9.425619                            7.120342      -0.233814       1.915037                    0.998395      29.303991      87.150041       0.583538       0.443897      -1.037434      -0.010568       0.027730       0.004475       0.030011       0.005836      -0.004934      -0.018996       0.042297      -0.064642      -0.035764       0.001901       0.033864             12.219937       6.125305      -1.285981       0.180004      15.818421       6.999954      14.716086           0.000001
          114              C       4.888599      19.526117       3.223575      -0.137041      35.087780 0.45380703E+03  0.10851667E+05                                 9.565155                            7.239984      -0.078395       1.957429                    0.998531      29.862375      88.368077       0.591351       0.433147      -1.047206      -0.003117      -0.030136      -0.020471       0.036565       0.009230       0.002350      -0.020403       0.049992       0.013765      -0.038661       0.014174       0.024487             12.204839       6.201754      -1.920509       0.128345      17.861954       5.494752      12.550809          -0.000000
          115              C       4.407387      14.097720      27.105113       0.586438      24.315937 0.26508349E+03  0.55816904E+04                                 7.830695                            5.816852      -0.189219       1.986138                    0.999399      22.983314      65.341123       0.607713       0.478657      -1.014039      -0.014173       0.015716       0.054767       0.058714       0.066489      -0.014590      -0.041803      -0.026485      -0.178310      -0.075605      -0.032332       0.107937              9.876004       8.091638      -2.321036      -0.894597       7.679346       4.541928      13.857029           0.000001
          116              C       4.731579      13.479899      25.783955      -0.010585      37.966023 0.43513707E+03  0.10166049E+05                                 9.850001                            6.945248      -0.005196       2.009602                    0.999277      27.033240      75.845594       0.630666       0.415701      -1.071602       0.003701      -0.025721      -0.034750       0.043391      -0.006679       0.001195      -0.008912      -0.015671      -0.022482      -0.011331      -0.005853       0.017184             13.133853      10.915467      -2.581703      -0.942072       8.395643       5.902363      20.090449           0.000000
          117              C       3.878121      13.533811      24.686812      -0.092834      32.751376 0.41022272E+03  0.95272141E+04                                 8.968550                            6.790770       0.162714       2.032353                    0.999694      28.827893      82.992477       0.625619       0.421551      -1.058509       0.016355      -0.016323      -0.014127       0.027083      -0.008066      -0.002242      -0.009606       0.009240      -0.067274      -0.025814       0.005090       0.020724             10.788035      10.080606      -1.534649       0.031534       6.127041       3.183131      16.156457           0.000000
          118              C       4.281500      12.978578      23.470070      -0.148500      35.672378 0.46616889E+03  0.11229280E+05                                 9.638517                            7.342654      -0.165151       1.919985                    0.998448      30.525048      90.841838       0.586278       0.433705      -1.046230      -0.011457       0.005538       0.032735       0.035122       0.004100       0.011795      -0.019017      -0.007787      -0.007350      -0.024474       0.002857       0.021617             11.707005      11.856005      -2.183338      -1.792073       6.418274       3.001458      16.846736          -0.000001
          119              C       5.539013      12.383685      23.335909       0.099738      36.568175 0.45193240E+03  0.10774680E+05                                 9.986936                            7.307263      -0.459303       1.857877                    0.998642      27.813209      81.661098       0.579840       0.443065      -1.043323       0.005961      -0.019943      -0.046719       0.051146      -0.003577      -0.027327       0.018808      -0.023097       0.133871      -0.042613      -0.015818       0.058431             12.865036      11.542400      -2.232357      -0.397848       6.633160       2.458692      20.419549          -0.000000
          120              C       6.366075      12.322027      24.442658      -0.149223      37.116959 0.46173360E+03  0.11116718E+05                                 9.931176                            7.321404      -0.208242       1.905931                    0.998296      30.659939      91.780299       0.584376       0.435340      -1.043287      -0.018026      -0.001192       0.032425       0.037118       0.006036       0.002789      -0.011116       0.003923      -0.090529      -0.033206       0.011350       0.021856             12.377508      11.364523      -2.422243       0.398721       6.720110       2.878617      19.047892          -0.000001
          121              C       5.969464      12.864247      25.642668      -0.083213      34.572515 0.43011683E+03  0.10153571E+05                                 9.473500                            7.075522      -0.097238       1.952301                    0.999284      29.305900      86.312870       0.594445       0.436477      -1.044653      -0.013787      -0.018274      -0.021048       0.031097       0.018401       0.016277      -0.014426      -0.010339      -0.021699      -0.033461       0.010575       0.022886             11.616647      11.550171      -2.961213      -1.245372       7.284801       3.791922      16.014968           0.000000
          122              C       5.908551      11.780427      21.970445      -0.311082      37.933685 0.50311484E+03  0.12333909E+05                                11.204664                            8.552122      -0.563869       1.804681                    0.996179      32.188842      96.162279       0.458311       0.545145      -0.989586      -0.040083       0.082505       0.013010       0.092644      -0.016426       0.011205      -0.002090      -0.018500       0.112260      -0.038558      -0.001226       0.039784             14.567499      13.255238      -0.349012      -1.548693      11.606482      -1.847091      18.840778          -0.000000
          123              C       0.647707      11.487628      21.849917       0.694075      20.141592 0.27493292E+03  0.58401055E+04                                 7.083512                            6.080033      -0.313603       1.951882                    0.999571      22.368334      63.800283       0.571868       0.504216      -1.001283       0.073028      -0.006470      -0.001707       0.073334      -0.000671       0.003721       0.002043      -0.040068       0.056307      -0.029721       0.010220       0.019501              8.037556      10.108532      -0.887536      -0.191224       6.258735      -0.072344       7.745400          -0.000001
          124              C       5.145786      10.427046      21.871915       0.697013      19.906534 0.27415601E+03  0.58152247E+04                                 6.946122                            6.018378      -0.254693       1.974650                    0.999532      22.192148      63.101115       0.582834       0.495441      -1.006424      -0.043607      -0.062252      -0.003928       0.076107      -0.019786      -0.002405       0.002361       0.008115       0.046659      -0.027977       0.010285       0.017692              7.786669       8.171152       0.791516       0.101001       7.744191       0.014908       7.444666          -0.000002
          125              C       5.571500      12.734114      20.809784       0.111742      34.731060 0.45661203E+03  0.10896806E+05                                 9.661893                            7.348270      -0.458450       1.859441                    0.998588      27.597466      80.642773       0.578762       0.443460      -1.044768       0.008621      -0.026241       0.041513       0.049862      -0.008623      -0.003285      -0.042325      -0.003418       0.082704      -0.042068      -0.012464       0.054532             12.445319       6.154883      -0.510817       2.278513      12.074827      -5.353377      19.106245          -0.000000
          126              C       5.721752      14.117240      20.994139      -0.138737      33.255552 0.43230991E+03  0.10163481E+05                                 9.040129                            6.968222       0.043831       1.989132                    0.999441      29.433311      85.002661       0.618556       0.421192      -1.059692      -0.003194       0.018309      -0.024757       0.030957       0.006221       0.003376       0.026604       0.011743       0.008314      -0.029525       0.002747       0.026777             11.151856       5.147443      -0.076099       1.016231      12.042340      -5.673165      16.265785           0.000000
          127              C       5.600603      14.989749      19.930148      -0.084693      31.746203 0.39232945E+03  0.89757041E+04                                 8.701045                            6.583754       0.134191       2.022404                    0.999638      28.247754      79.696064       0.646191       0.414312      -1.067239       0.001982      -0.027048       0.003884       0.027397       0.004639      -0.002792       0.017321      -0.013477      -0.054149      -0.026028       0.002479       0.023549             10.750575       4.951610      -0.042093       1.350324      10.994369      -5.288075      16.305746           0.000002
          128              C       5.294008      14.505469      18.658255      -0.027857      38.960132 0.44131218E+03  0.10363676E+05                                10.118310                            7.022646       0.080345       2.036323                    0.999380      27.299106      77.201701       0.622374       0.419070      -1.067690       0.003613      -0.028155       0.034509       0.044684      -0.000010       0.010631       0.001964      -0.002002      -0.021083      -0.014057       0.004438       0.009620             14.849185       5.955819       0.234341       1.250891      16.709684      -9.951140      21.882052           0.000002
          129              C       5.263551      15.432201      17.495116       0.573414      25.925568 0.27810284E+03  0.59606619E+04                                 8.340292                            6.028251      -0.305711       1.939609                    0.999259      23.952669      70.008058       0.583188       0.490014      -1.002325      -0.018956       0.036133      -0.056552       0.069735      -0.052130      -0.023820       0.044257       0.113787      -0.151125      -0.087779      -0.023970       0.111749             11.655650       5.780820       0.858327       0.964035      13.468314      -7.583083      15.717818           0.000002
          130              C       5.098410      13.145582      18.485054      -0.068326      33.696938 0.42830053E+03  0.10127512E+05                                 9.425535                            7.120290      -0.233796       1.915042                    0.998395      29.303974      87.149778       0.583544       0.443893      -1.037437       0.010568      -0.004474       0.027729       0.030010      -0.004934      -0.005837       0.018995       0.053471      -0.031123      -0.035764       0.001900       0.033864             12.219752       6.125245       0.180022       1.285988      14.715782      -6.999729      15.818229           0.000001
          131              C       5.263551      12.268425      19.526117      -0.137043      35.087825 0.45380818E+03  0.10851700E+05                                 9.565156                            7.239989      -0.078386       1.957430                    0.998531      29.862417      88.368178       0.591352       0.433147      -1.047206       0.003117       0.020472      -0.030136       0.036565       0.002350      -0.009230       0.020402       0.018112      -0.081870      -0.038660       0.014174       0.024486             12.204811       6.201749       0.128346       1.920514      12.550712      -5.494699      17.861971          -0.000000
          132              C       4.407387       1.394280      19.370887       0.586438      24.315902 0.26508344E+03  0.55816893E+04                                 7.830686                            5.816852      -0.189218       1.986138                    0.999399      22.983317      65.341141       0.607713       0.478657      -1.014039      -0.014172      -0.015717      -0.054767       0.058714      -0.066489       0.014590      -0.041802      -0.026484      -0.178308      -0.075605      -0.032333       0.107937              9.875981       8.091614       2.321032       0.894594       7.679336       4.541908      13.856993           0.000001
          133              C       4.731579       2.012101      20.692045      -0.010584      37.965997 0.43513700E+03  0.10166047E+05                                 9.849997                            6.945248      -0.005198       2.009601                    0.999277      27.033237      75.845596       0.630666       0.415701      -1.071602       0.003702       0.025720       0.034750       0.043391       0.006679      -0.001195      -0.008912      -0.015671      -0.022483      -0.011332      -0.005853       0.017184             13.133840      10.915465       2.581704       0.942067       8.395635       5.902345      20.090421           0.000000
          134              C       3.878121       1.958189      21.789188      -0.092834      32.751390 0.41022308E+03  0.95272249E+04                                 8.968553                            6.790773       0.162712       2.032352                    0.999694      28.827909      82.992547       0.625619       0.421551      -1.058509       0.016355       0.016323       0.014127       0.027083       0.008066       0.002242      -0.009606       0.009240      -0.067274      -0.025813       0.005090       0.020724             10.788037      10.080611       1.534650      -0.031540       6.127042       3.183123      16.156458           0.000000
          135              C       4.281500       2.513422      23.005930      -0.148500      35.672400 0.46616933E+03  0.11229293E+05                                 9.638519                            7.342656      -0.165150       1.919985                    0.998448      30.525067      90.841907       0.586278       0.433705      -1.046230      -0.011457      -0.005538      -0.032735       0.035122      -0.004100      -0.011795      -0.019016      -0.007787      -0.007350      -0.024474       0.002857       0.021617             11.707008      11.856008       2.183337       1.792064       6.418276       3.001448      16.846742          -0.000001
          136              C       5.539013       3.108315      23.140091       0.099738      36.568183 0.45193264E+03  0.10774687E+05                                 9.986936                            7.307264      -0.459302       1.857877                    0.998642      27.813219      81.661128       0.579840       0.443065      -1.043323       0.005961       0.019943       0.046719       0.051146       0.003577       0.027327       0.018809      -0.023097       0.133872      -0.042613      -0.015818       0.058431             12.865038      11.542403       2.232357       0.397834       6.633161       2.458677      20.419548          -0.000000
          137              C       6.366075       3.169973      22.033342      -0.149224      37.116968 0.46173387E+03  0.11116726E+05                                 9.931177                            7.321405      -0.208240       1.905931                    0.998296      30.659952      91.780342       0.584376       0.435340      -1.043287      -0.018026       0.001192      -0.032425       0.037118      -0.006036      -0.002789      -0.011116       0.003923      -0.090529      -0.033206       0.011351       0.021856             12.377511      11.364530       2.422245      -0.398734       6.720111       2.878605      19.047892          -0.000001
          138              C       5.969464       2.627753      20.833332      -0.083213      34.572512 0.43011690E+03  0.10153573E+05                                 9.473498                            7.075522      -0.097237       1.952301                    0.999284      29.305902      86.312873       0.594445       0.436477      -1.044653      -0.013786       0.018273       0.021048       0.031097      -0.018401      -0.016277      -0.014426      -0.010340      -0.021700      -0.033461       0.010575       0.022886             11.616644      11.550175       2.961214       1.245363       7.284799       3.791910      16.014957           0.000000
          139              C       5.908551       3.711573      24.505555      -0.311082      37.933686 0.50311477E+03  0.12333907E+05                                11.204664                            8.552122      -0.563869       1.804681                    0.996179      32.188840      96.162273       0.458311       0.545145      -0.989586      -0.040083      -0.082505      -0.013010       0.092644       0.016426      -0.011205      -0.002090      -0.018500       0.112260      -0.038558      -0.001226       0.039784             14.567513      13.255237       0.349015       1.548679      11.606516      -1.847121      18.840785          -0.000000
          140              C       0.647707       4.004372      24.626083       0.694075      20.141583 0.27493277E+03  0.58401019E+04                                 7.083511                            6.080032      -0.313602       1.951883                    0.999571      22.368334      63.800290       0.571868       0.504216      -1.001283       0.073028       0.006470       0.001707       0.073334       0.000671      -0.003721       0.002043      -0.040068       0.056307      -0.029721       0.010220       0.019501              8.037556      10.108528       0.887539       0.191216       6.258744      -0.072348       7.745396          -0.000001
          141              C       5.145786       5.064954      24.604085       0.697013      19.906537 0.27415601E+03  0.58152248E+04                                 6.946123                            6.018378      -0.254693       1.974650                    0.999532      22.192150      63.101125       0.582834       0.495442      -1.006424      -0.043607       0.062252       0.003928       0.076107       0.019786       0.002405       0.002361       0.008115       0.046660      -0.027977       0.010285       0.017692              7.786674       8.171153      -0.791516      -0.101003       7.744205       0.014903       7.444666          -0.000002
          142              C       5.571500       2.757886      25.666216       0.111743      34.731040 0.45661154E+03  0.10896793E+05                                 9.661895                            7.348269      -0.458449       1.859441                    0.998588      27.597449      80.642740       0.578762       0.443460      -1.044767       0.008621       0.026240      -0.041513       0.049862       0.008623       0.003285      -0.042324      -0.003417       0.082702      -0.042068      -0.012464       0.054532             12.445353       6.154893       0.510827      -2.278525      12.074885      -5.353440      19.106283          -0.000000
          143              C       5.721752       1.374760      25.481861      -0.138737      33.255596 0.43230988E+03  0.10163481E+05                                 9.040139                            6.968222       0.043830       1.989131                    0.999441      29.433307      85.002651       0.618556       0.421192      -1.059692      -0.003194      -0.018309       0.024757       0.030957      -0.006221      -0.003376       0.026604       0.011743       0.008314      -0.029524       0.002748       0.026777             11.151902       5.147454       0.076104      -1.016242      12.042388      -5.673221      16.265863           0.000000
          144              C       5.600603       0.502251      26.545852      -0.084693      31.746213 0.39232913E+03  0.89756942E+04                                 8.701044                            6.583748       0.134191       2.022404                    0.999638      28.247748      79.696019       0.646192       0.414312      -1.067239       0.001982       0.027048      -0.003883       0.027397      -0.004639       0.002792       0.017321      -0.013478      -0.054149      -0.026028       0.002479       0.023549             10.750603       4.951619       0.042097      -1.350334      10.994388      -5.288117      16.305801           0.000002
          145              C       5.294008       0.986531      27.817745      -0.027861      38.960559 0.44131539E+03  0.10363776E+05                                10.118401                            7.022682       0.080351       2.036324                    0.999380      27.299213      77.202232       0.622370       0.419072      -1.067688       0.003614       0.028155      -0.034511       0.044685       0.000008      -0.010631       0.001963      -0.002004      -0.021085      -0.014058       0.004438       0.009619             14.849424       5.955898      -0.234305      -1.250946      16.709926      -9.951398      21.882449           0.000002
          146              C       5.263551       0.059799      28.980884       0.573405      25.926003 0.27810753E+03  0.59607875E+04                                 8.340381                            6.028299      -0.305700       1.939608                    0.999259      23.952847      70.008723       0.583186       0.490014      -1.002325      -0.018953      -0.036132       0.056551       0.069734       0.052126       0.023817       0.044260       0.113782      -0.151118      -0.087780      -0.023963       0.111743             11.655816       5.780937      -0.858328      -0.964101      13.468408      -7.583204      15.718103           0.000002
          147              C       5.098410       2.346418      27.990946      -0.068323      33.697204 0.42830333E+03  0.10127599E+05                                 9.425622                            7.120343      -0.233812       1.915038                    0.998395      29.304004      87.150083       0.583538       0.443896      -1.037435       0.010568       0.004475      -0.027730       0.030011       0.004934       0.005836       0.018996       0.053470      -0.031124      -0.035764       0.001901       0.033863             12.219943       6.125307      -0.180003      -1.285982      14.716095      -6.999961      15.818426           0.000001
          148              C       5.263551       3.223575      26.949883      -0.137041      35.087793 0.45380720E+03  0.10851672E+05                                 9.565156                            7.239985      -0.078393       1.957429                    0.998531      29.862383      88.368100       0.591351       0.433147      -1.047206       0.003117      -0.020471       0.030136       0.036565      -0.002350       0.009230       0.020403       0.018113      -0.081870      -0.038660       0.014174       0.024487             12.204842       6.201755      -0.128344      -1.920510      12.550815      -5.494758      17.861955          -0.000000
          149              C       2.360713      16.886280       3.878887       0.586430      24.315721 0.26508271E+03  0.55816602E+04                                 7.830581                            5.816801      -0.189147       1.986159                    0.999399      22.983268      65.340544       0.607723       0.478650      -1.014045       0.014175      -0.015726      -0.054761       0.058711       0.066493      -0.014587      -0.041792      -0.026486      -0.178304      -0.075597      -0.032339       0.107936              9.875777       8.091492      -2.321100      -0.894715       7.679227       4.541729      13.856613           0.000001
          150              C       2.036521      17.504101       5.200045      -0.010582      37.965896 0.43513765E+03  0.10166064E+05                                 9.849967                            6.945247      -0.005218       2.009593                    0.999277      27.033268      75.845642       0.630667       0.415700      -1.071603      -0.003702       0.025718       0.034751       0.043391      -0.006677       0.001193      -0.008911      -0.015673      -0.022498      -0.011335      -0.005850       0.017185             13.133740      10.915473      -2.581734      -0.942128       8.395557       5.902222      20.090189           0.000000
          151              C       2.889979      17.450189       6.297188      -0.092836      32.751415 0.41022422E+03  0.95272599E+04                                 8.968558                            6.790785       0.162708       2.032350                    0.999694      28.827968      82.992804       0.625618       0.421551      -1.058509      -0.016355       0.016322       0.014128       0.027083      -0.008066      -0.002242      -0.009606       0.009241      -0.067273      -0.025813       0.005090       0.020723             10.788019      10.080628      -1.534672       0.031502       6.127038       3.183098      16.156391           0.000000
          152              C       2.486600      18.005422       7.513930      -0.148501      35.672431 0.46617016E+03  0.11229319E+05                                 9.638523                            7.342662      -0.165148       1.919985                    0.998448      30.525110      90.842071       0.586278       0.433704      -1.046230       0.011457      -0.005539      -0.032736       0.035122       0.004100       0.011796      -0.019016      -0.007785      -0.007350      -0.024474       0.002858       0.021617             11.706997      11.856027      -2.183348      -1.792088       6.418270       3.001436      16.846696          -0.000001
          153              C       1.229087      18.600315       7.648091       0.099735      36.568223 0.45193340E+03  0.10774709E+05                                 9.986938                            7.307267      -0.459300       1.857877                    0.998642      27.813248      81.661206       0.579840       0.443064      -1.043324      -0.005961       0.019942       0.046718       0.051145      -0.003577      -0.027327       0.018810      -0.023097       0.133875      -0.042614      -0.015819       0.058433             12.865024      11.542414      -2.232362      -0.397850       6.633152       2.458665      20.419506          -0.000000
          154              C       0.402025      18.661973       6.541342      -0.149225      37.116974 0.46173445E+03  0.11116743E+05                                 9.931174                            7.321407      -0.208234       1.905933                    0.998296      30.659985      91.780449       0.584376       0.435340      -1.043288       0.018026       0.001191      -0.032425       0.037118       0.006035       0.002790      -0.011116       0.003924      -0.090532      -0.033207       0.011351       0.021856             12.377491      11.364538      -2.422243       0.398726       6.720092       2.878580      19.047845          -0.000001
          155              C       0.798636      18.119753       5.341332      -0.083215      34.572605 0.43011864E+03  0.10153626E+05                                 9.473517                            7.075539      -0.097240       1.952299                    0.999285      29.305988      86.313223       0.594444       0.436478      -1.044653       0.013785       0.018271       0.021050       0.031096       0.018403       0.016278      -0.014426      -0.010342      -0.021716      -0.033464       0.010573       0.022890             11.616649      11.550243      -2.961220      -1.245368       7.284778       3.791866      16.014927           0.000000
          156              C       0.859549      19.203573       9.013555      -0.311081      37.933668 0.50311468E+03  0.12333904E+05                                11.204662                            8.552122      -0.563869       1.804681                    0.996179      32.188843      96.162283       0.458311       0.545145      -0.989586       0.040083      -0.082505      -0.013010       0.092645      -0.016426       0.011206      -0.002090      -0.018500       0.112259      -0.038558      -0.001226       0.039784             14.567492      13.255240      -0.349011      -1.548696      11.606479      -1.847109      18.840757          -0.000000
          157              C       6.120393      19.496372       9.134083       0.694075      20.141587 0.27493284E+03  0.58401037E+04                                 7.083512                            6.080033      -0.313605       1.951882                    0.999571      22.368334      63.800290       0.571868       0.504216      -1.001283      -0.073028       0.006470       0.001707       0.073334      -0.000671       0.003720       0.002043      -0.040068       0.056308      -0.029721       0.010220       0.019501              8.037555      10.108534      -0.887536      -0.191224       6.258733      -0.072350       7.745398          -0.000001
          158              C       1.622314      20.556954       9.112085       0.697013      19.906531 0.27415597E+03  0.58152240E+04                                 6.946123                            6.018379      -0.254696       1.974649                    0.999532      22.192157      63.101161       0.582834       0.495442      -1.006424       0.043607       0.062252       0.003928       0.076108      -0.019786      -0.002405       0.002362       0.008115       0.046660      -0.027977       0.010285       0.017692              7.786670       8.171154       0.791514       0.100999       7.744188       0.014900       7.444668          -0.000002
          159              C       1.196600      18.249886      10.174216       0.111743      34.731031 0.45661158E+03  0.10896793E+05                                 9.661891                            7.348268      -0.458453       1.859440                    0.998588      27.597449      80.642725       0.578762       0.443460      -1.044767      -0.008620       0.026240      -0.041514       0.049862      -0.008623      -0.003285      -0.042324      -0.003417       0.082703      -0.042068      -0.012464       0.054532             12.445316       6.154881      -0.510817       2.278509      12.074833      -5.353388      19.106233          -0.000000
          160              C       1.046348      16.866760       9.989861      -0.138736      33.255486 0.43230896E+03  0.10163453E+05                                 9.040118                            6.968215       0.043831       1.989132                    0.999441      29.433265      85.002489       0.618556       0.421192      -1.059692       0.003194      -0.018309       0.024757       0.030957       0.006221       0.003376       0.026604       0.011744       0.008313      -0.029525       0.002748       0.026777             11.151841       5.147437      -0.076097       1.016226      12.042336      -5.673161      16.265749           0.000000
          161              C       1.167497      15.994251      11.053852      -0.084693      31.746168 0.39232905E+03  0.89756920E+04                                 8.701037                            6.583750       0.134193       2.022405                    0.999638      28.247736      79.695983       0.646191       0.414312      -1.067239      -0.001981       0.027048      -0.003884       0.027397       0.004639      -0.002792       0.017321      -0.013477      -0.054148      -0.026028       0.002479       0.023549             10.750563       4.951606      -0.042092       1.350320      10.994366      -5.288069      16.305717           0.000002
          162              C       1.474092      16.478531      12.325745      -0.027858      38.960167 0.44131270E+03  0.10363691E+05                                10.118314                            7.022649       0.080345       2.036323                    0.999380      27.299125      77.201760       0.622374       0.419070      -1.067690      -0.003613       0.028156      -0.034509       0.044684      -0.000010       0.010631       0.001964      -0.002003      -0.021083      -0.014057       0.004438       0.009619             14.849192       5.955821       0.234342       1.250888      16.709701      -9.951149      21.882054           0.000002
          163              C       1.504549      15.551799      13.488884       0.573414      25.925558 0.27810273E+03  0.59606586E+04                                 8.340289                            6.028249      -0.305709       1.939609                    0.999259      23.952664      70.008031       0.583188       0.490014      -1.002325       0.018956      -0.036133       0.056552       0.069736      -0.052130      -0.023820       0.044258       0.113787      -0.151125      -0.087779      -0.023970       0.111749             11.655646       5.780816       0.858327       0.964032      13.468315      -7.583080      15.717808           0.000002
          164              C       1.669690      17.838418      12.498946      -0.068326      33.696965 0.42830090E+03  0.10127522E+05                                 9.425538                            7.120291      -0.233794       1.915042                    0.998395      29.303993      87.149838       0.583545       0.443893      -1.037437      -0.010568       0.004474      -0.027729       0.030010      -0.004934      -0.005837       0.018995       0.053471      -0.031122      -0.035764       0.001900       0.033864             12.219758       6.125246       0.180023       1.285987      14.715795      -6.999739      15.818233           0.000001
          165              C       1.504549      18.715575      11.457883      -0.137044      35.087837 0.45380836E+03  0.10851705E+05                                 9.565156                            7.239989      -0.078384       1.957431                    0.998531      29.862425      88.368196       0.591352       0.433146      -1.047206      -0.003117      -0.020472       0.030135       0.036564       0.002350      -0.009230       0.020402       0.018112      -0.081871      -0.038660       0.014174       0.024486             12.204812       6.201748       0.128345       1.920511      12.550720      -5.494711      17.861968          -0.000000
          166              C       2.360713      29.589720      11.613113       0.586438      24.315899 0.26508340E+03  0.55816883E+04                                 7.830685                            5.816851      -0.189217       1.986139                    0.999399      22.983313      65.341120       0.607713       0.478657      -1.014039       0.014172       0.015717       0.054767       0.058714      -0.066489       0.014590      -0.041802      -0.026484      -0.178308      -0.075604      -0.032333       0.107937              9.875980       8.091613       2.321032       0.894594       7.679335       4.541909      13.856992           0.000001
          167              C       2.036521      28.971899      10.291955      -0.010583      37.965971 0.43513666E+03  0.10166037E+05                                 9.849993                            6.945246      -0.005198       2.009601                    0.999277      27.033223      75.845546       0.630666       0.415701      -1.071602      -0.003702      -0.025720      -0.034749       0.043391       0.006679      -0.001195      -0.008912      -0.015672      -0.022484      -0.011332      -0.005853       0.017185             13.133836      10.915460       2.581703       0.942068       8.395633       5.902347      20.090416           0.000000
          168              C       2.889979      29.025811       9.194812      -0.092834      32.751376 0.41022281E+03  0.95272169E+04                                 8.968550                            6.790771       0.162712       2.032352                    0.999694      28.827897      82.992498       0.625619       0.421551      -1.058509      -0.016355      -0.016323      -0.014127       0.027083       0.008066       0.002242      -0.009606       0.009239      -0.067274      -0.025814       0.005090       0.020723             10.788035      10.080608       1.534650      -0.031538       6.127041       3.183128      16.156458           0.000000
          169              C       2.486600      28.470578       7.978070      -0.148501      35.672413 0.46616945E+03  0.11229296E+05                                 9.638520                            7.342656      -0.165148       1.919985                    0.998448      30.525075      90.841921       0.586278       0.433704      -1.046230       0.011457       0.005538       0.032735       0.035122      -0.004100      -0.011795      -0.019016      -0.007786      -0.007350      -0.024474       0.002857       0.021617             11.707010      11.856008       2.183339       1.792066       6.418275       3.001456      16.846747          -0.000001
          170              C       1.229087      27.875685       7.843909       0.099737      36.568213 0.45193292E+03  0.10774695E+05                                 9.986938                            7.307264      -0.459300       1.857877                    0.998642      27.813227      81.661138       0.579840       0.443064      -1.043324      -0.005961      -0.019943      -0.046718       0.051146       0.003577       0.027327       0.018809      -0.023097       0.133873      -0.042613      -0.015819       0.058432             12.865045      11.542406       2.232357       0.397838       6.633159       2.458687      20.419569          -0.000000
          171              C       0.402025      27.814027       8.950658      -0.149223      37.116965 0.46173375E+03  0.11116722E+05                                 9.931176                            7.321404      -0.208240       1.905931                    0.998296      30.659946      91.780315       0.584376       0.435340      -1.043287       0.018026      -0.001192       0.032426       0.037118      -0.006036      -0.002790      -0.011116       0.003923      -0.090530      -0.033207       0.011351       0.021856             12.377512      11.364529       2.422243      -0.398733       6.720109       2.878609      19.047900          -0.000001
          172              C       0.798636      28.356247      10.150668      -0.083213      34.572484 0.43011645E+03  0.10153560E+05                                 9.473494                            7.075519      -0.097238       1.952302                    0.999284      29.305882      86.312800       0.594445       0.436477      -1.044653       0.013786      -0.018273      -0.021048       0.031097      -0.018401      -0.016277      -0.014426      -0.010340      -0.021700      -0.033461       0.010575       0.022886             11.616640      11.550170       2.961212       1.245364       7.284796       3.791912      16.014956           0.000000
          173              C       0.859549      27.272427       6.478445      -0.311082      37.933699 0.50311495E+03  0.12333913E+05                                11.204665                            8.552123      -0.563869       1.804681                    0.996179      32.188843      96.162285       0.458311       0.545145      -0.989586       0.040083       0.082505       0.013010       0.092644       0.016426      -0.011205      -0.002090      -0.018500       0.112260      -0.038558      -0.001226       0.039784             14.567510      13.255240       0.349017       1.548684      11.606478      -1.847101      18.840811          -0.000000
          174              C       6.120393      26.979628       6.357917       0.694075      20.141595 0.27493294E+03  0.58401061E+04                                 7.083513                            6.080033      -0.313604       1.951882                    0.999571      22.368334      63.800286       0.571868       0.504216      -1.001283      -0.073028      -0.006470      -0.001707       0.073334       0.000671      -0.003720       0.002043      -0.040068       0.056308      -0.029721       0.010220       0.019501              8.037559      10.108535       0.887538       0.191221       6.258735      -0.072347       7.745407          -0.000001
          175              C       1.622314      25.919046       6.379915       0.697013      19.906534 0.27415602E+03  0.58152249E+04                                 6.946122                            6.018378      -0.254691       1.974651                    0.999532      22.192146      63.101106       0.582834       0.495441      -1.006424       0.043607      -0.062252      -0.003928       0.076108       0.019786       0.002405       0.002362       0.008114       0.046659      -0.027976       0.010284       0.017692              7.786669       8.171151      -0.791513      -0.101002       7.744186       0.014904       7.444671          -0.000002
          176              C       1.196600      28.226114       5.317784       0.111743      34.731041 0.45661141E+03  0.10896788E+05                                 9.661893                            7.348267      -0.458453       1.859440                    0.998588      27.597441      80.642697       0.578762       0.443460      -1.044767      -0.008620      -0.026241       0.041514       0.049862       0.008623       0.003285      -0.042324      -0.003416       0.082702      -0.042068      -0.012463       0.054531             12.445336       6.154891       0.510829      -2.278534      12.074817      -5.353393      19.106300          -0.000000
          177              C       1.046348      29.609240       5.502139      -0.138736      33.255476 0.43230873E+03  0.10163446E+05                                 9.040114                            6.968212       0.043833       1.989133                    0.999441      29.433252      85.002420       0.618556       0.421192      -1.059692       0.003194       0.018309      -0.024756       0.030956      -0.006221      -0.003376       0.026604       0.011743       0.008312      -0.029524       0.002748       0.026776             11.151841       5.147440       0.076110      -1.016249      12.042298      -5.673147      16.265787           0.000000
          178              C       1.167497      30.481749       4.438148      -0.084690      31.746084 0.39232736E+03  0.89756426E+04                                 8.701022                            6.583736       0.134195       2.022407                    0.999638      28.247659      79.695689       0.646192       0.414312      -1.067239      -0.001981      -0.027047       0.003883       0.027396      -0.004638       0.002792       0.017320      -0.013478      -0.054147      -0.026027       0.002478       0.023548             10.750551       4.951607       0.042105      -1.350354      10.994300      -5.288038      16.305745           0.000002
          179              C       1.474092      29.997469       3.166255      -0.027856      38.960314 0.44131198E+03  0.10363671E+05                                10.118344                            7.022649       0.080343       2.036322                    0.999380      27.299104      77.201711       0.622373       0.419071      -1.067689      -0.003613      -0.028153       0.034509       0.044682       0.000010      -0.010632       0.001963      -0.002005      -0.021082      -0.014058       0.004439       0.009619             14.849289       5.955853      -0.234267      -1.250992      16.709683      -9.951234      21.882330           0.000002
          180              C       1.504549      30.924201       2.003116       0.573398      25.926293 0.27811030E+03  0.59608486E+04                                 8.340374                            6.028280      -0.305565       1.939648                    0.999260      23.952904      70.008401       0.583195       0.490006      -1.002331       0.018958       0.036129      -0.056548       0.069731       0.052133       0.023823       0.044269       0.113795      -0.151155      -0.087795      -0.023966       0.111761             11.655819       5.780897      -0.858207      -0.964242      13.468260      -7.583203      15.718299           0.000002
          181              C       1.669690      28.637582       2.993054      -0.068328      33.697071 0.42830154E+03  0.10127541E+05                                 9.425554                            7.120297      -0.233795       1.915041                    0.998395      29.304019      87.149941       0.583544       0.443893      -1.037437      -0.010568      -0.004475       0.027729       0.030010       0.004934       0.005837       0.018994       0.053468      -0.031119      -0.035762       0.001900       0.033862             12.219804       6.125259      -0.179983      -1.286019      14.715809      -6.999798      15.818344           0.000001
          182              C       1.504549      27.760425       4.034117      -0.137042      35.087850 0.45380774E+03  0.10851687E+05                                 9.565161                            7.239987      -0.078389       1.957430                    0.998531      29.862399      88.368120       0.591352       0.433147      -1.047206      -0.003117       0.020472      -0.030136       0.036564      -0.002350       0.009230       0.020402       0.018113      -0.081870      -0.038660       0.014174       0.024487             12.204837       6.201756      -0.128328      -1.920533      12.550719      -5.494734      17.862037          -0.000000
          183              C       1.023337      11.613113      16.886280       0.586438      24.315900 0.26508341E+03  0.55816885E+04                                 7.830685                            5.816851      -0.189217       1.986139                    0.999399      22.983314      65.341123       0.607713       0.478657      -1.014039      -0.014172       0.054767      -0.015717       0.058714      -0.014590      -0.066489       0.041802       0.075912       0.128880      -0.075604      -0.032333       0.107937              9.875978       8.091613      -0.894594       2.321033      13.856987      -4.541907       7.679334           0.000001
          184              C       1.347529      10.291955      17.504101      -0.010584      37.965981 0.43513682E+03  0.10166041E+05                                 9.849993                            6.945246      -0.005197       2.009601                    0.999277      27.033230      75.845563       0.630666       0.415701      -1.071602       0.003702      -0.034750       0.025720       0.043391       0.001195       0.006679       0.008912       0.003406       0.034749      -0.011332      -0.005853       0.017185             13.133834      10.915461      -0.942069       2.581704      20.090408      -5.902343       8.395632           0.000000
          185              C       0.494071       9.194812      17.450189      -0.092834      32.751374 0.41022284E+03  0.95272177E+04                                 8.968549                            6.790771       0.162713       2.032352                    0.999694      28.827898      82.992497       0.625619       0.421551      -1.058509       0.016355      -0.014127       0.016323       0.027083      -0.002242       0.008066       0.009606       0.038257       0.019778      -0.025814       0.005090       0.020723             10.788032      10.080607       0.031537       1.534651      16.156448      -3.183123       6.127040           0.000000
          186              C       0.897450       7.978070      18.005422      -0.148500      35.672399 0.46616932E+03  0.11229293E+05                                 9.638518                            7.342655      -0.165150       1.919985                    0.998448      30.525067      90.841898       0.586278       0.433704      -1.046230      -0.011457       0.032735      -0.005539       0.035122       0.011795      -0.004100       0.019016      -0.000218       0.015355      -0.024474       0.002857       0.021617             11.707005      11.856008      -1.792068       2.183339      16.846734      -3.001452       6.418274          -0.000001
          187              C       2.154963       7.843909      18.600315       0.099737      36.568194 0.45193274E+03  0.10774690E+05                                 9.986937                            7.307264      -0.459302       1.857877                    0.998642      27.813222      81.661132       0.579840       0.443065      -1.043323       0.005961      -0.046719       0.019943       0.051146      -0.027327       0.003577      -0.018809      -0.078485      -0.032291      -0.042613      -0.015818       0.058431             12.865038      11.542404      -0.397841       2.232358      20.419551      -2.458684       6.633160          -0.000000
          188              C       2.982025       8.950658      18.661973      -0.149224      37.116973 0.46173392E+03  0.11116727E+05                                 9.931177                            7.321405      -0.208239       1.905932                    0.998296      30.659954      91.780343       0.584376       0.435340      -1.043287      -0.018026       0.032425       0.001192       0.037118       0.002789      -0.006035       0.011116       0.047226       0.039380      -0.033207       0.011351       0.021856             12.377510      11.364529       0.398730       2.422245      19.047892      -2.878607       6.720110          -0.000001
          189              C       2.585414      10.150668      18.119753      -0.083213      34.572505 0.43011677E+03  0.10153569E+05                                 9.473497                            7.075520      -0.097236       1.952302                    0.999284      29.305897      86.312851       0.594446       0.436477      -1.044653      -0.013786      -0.021048       0.018273       0.031096       0.016277      -0.018401       0.014426       0.005680       0.026360      -0.033461       0.010575       0.022886             11.616642      11.550173      -1.245365       2.961214      16.014954      -3.791910       7.284797           0.000000
          190              C       2.524501       6.478445      19.203573      -0.311082      37.933684 0.50311484E+03  0.12333909E+05                                11.204663                            8.552122      -0.563869       1.804681                    0.996179      32.188843      96.162282       0.458311       0.545145      -0.989586      -0.040083       0.013010      -0.082505       0.092645       0.011205       0.016426       0.002090      -0.065380      -0.028380      -0.038558      -0.001226       0.039784             14.567502      13.255238      -1.548690       0.349012      18.840784       1.847099      11.606484          -0.000000
          191              C       4.031757       6.357917      19.496372       0.694075      20.141591 0.27493291E+03  0.58401053E+04                                 7.083512                            6.080033      -0.313604       1.951882                    0.999571      22.368334      63.800285       0.571868       0.504216      -1.001283       0.073028      -0.001707       0.006470       0.073334       0.003721       0.000671      -0.002043      -0.048188       0.031948      -0.029721       0.010220       0.019501              8.037557      10.108533      -0.191223       0.887537       7.745403       0.072347       6.258736          -0.000001
          192              C       1.761736       6.379915      20.556954       0.697013      19.906535 0.27415602E+03  0.58152251E+04                                 6.946123                            6.018378      -0.254694       1.974650                    0.999532      22.192151      63.101128       0.582834       0.495442      -1.006424      -0.043607      -0.003928       0.062252       0.076108      -0.002405       0.019786      -0.002361      -0.019272      -0.035502      -0.027977       0.010285       0.017692              7.786671       8.171153       0.101001      -0.791516       7.444670      -0.014905       7.744190          -0.000002
          193              C       2.187450       5.317784      18.249886       0.111742      34.731050 0.45661185E+03  0.10896801E+05                                 9.661892                            7.348269      -0.458451       1.859440                    0.998588      27.597459      80.642751       0.578762       0.443460      -1.044768       0.008620       0.041513       0.026241       0.049862      -0.003285       0.008623       0.042325      -0.043061      -0.036225      -0.042068      -0.012464       0.054532             12.445323       6.154885       2.278516       0.510819      19.106254       5.353385      12.074831          -0.000000
          194              C       2.337702       5.502139      16.866760      -0.138737      33.255523 0.43230949E+03  0.10163469E+05                                 9.040124                            6.968218       0.043831       1.989132                    0.999441      29.433290      85.002577       0.618556       0.421192      -1.059692      -0.003194      -0.024757      -0.018309       0.030957       0.003376      -0.006221      -0.026604       0.001715      -0.021771      -0.029525       0.002748       0.026777             11.151853       5.147442       1.016232       0.076101      16.265777       5.673166      12.042339           0.000000
          195              C       2.216553       4.438148      15.994251      -0.084693      31.746183 0.39232922E+03  0.89756970E+04                                 8.701041                            6.583752       0.134192       2.022404                    0.999638      28.247743      79.696016       0.646191       0.414312      -1.067239       0.001981       0.003884       0.027048       0.027397      -0.002792      -0.004639      -0.017321       0.020336       0.047290      -0.026028       0.002479       0.023549             10.750572       4.951609       1.350324       0.042094      16.305738       5.288073      10.994368           0.000002
          196              C       1.909958       3.166255      16.478531      -0.027858      38.960148 0.44131243E+03  0.10363683E+05                                10.118311                            7.022647       0.080345       2.036323                    0.999380      27.299115      77.201728       0.622374       0.419070      -1.067690       0.003613       0.034509       0.028155       0.044684       0.010631       0.000010      -0.001964       0.009540       0.013545      -0.014057       0.004438       0.009619             14.849192       5.955821       1.250892      -0.234340      21.882061       9.951147      16.709694           0.000002
          197              C       1.879501       2.003116      15.551799       0.573414      25.925566 0.27810283E+03  0.59606614E+04                                 8.340291                            6.028251      -0.305710       1.939609                    0.999259      23.952666      70.008043       0.583188       0.490014      -1.002325      -0.018956      -0.056552      -0.036133       0.069736      -0.023820       0.052130      -0.044257       0.132456      -0.095119      -0.087779      -0.023970       0.111749             11.655652       5.780820       0.964035      -0.858326      15.717819       7.583085      13.468317           0.000002
          198              C       1.714360       2.993054      17.838418      -0.068326      33.696946 0.42830063E+03  0.10127514E+05                                 9.425536                            7.120290      -0.233795       1.915042                    0.998395      29.303980      87.149796       0.583544       0.443893      -1.037437       0.010568       0.027729       0.004474       0.030010      -0.005837       0.004934      -0.018995       0.042297      -0.064645      -0.035764       0.001900       0.033864             12.219757       6.125246       1.285989      -0.180022      15.818236       6.999735      14.715788           0.000001
          199              C       1.879501       4.034117      18.715575      -0.137043      35.087827 0.45380819E+03  0.10851700E+05                                 9.565156                            7.239989      -0.078386       1.957430                    0.998531      29.862417      88.368174       0.591352       0.433146      -1.047206       0.003117      -0.030136      -0.020472       0.036565      -0.009230      -0.002350      -0.020402       0.049991       0.013767      -0.038660       0.014174       0.024486             12.204815       6.201750       1.920515      -0.128345      17.861979       5.494705      12.550716          -0.000000
          200              C       1.023337       3.878887      29.589720       0.586430      24.315721 0.26508269E+03  0.55816599E+04                                 7.830581                            5.816801      -0.189147       1.986159                    0.999399      22.983267      65.340543       0.607723       0.478650      -1.014045      -0.014175      -0.054761       0.015726       0.058711       0.014587       0.066493       0.041792       0.075909       0.128881      -0.075597      -0.032339       0.107936              9.875779       8.091492       0.894715      -2.321100      13.856618      -4.541732       7.679228           0.000001
          201              C       1.347529       5.200045      28.971899      -0.010582      37.965888 0.43513751E+03  0.10166060E+05                                 9.849967                            6.945247      -0.005219       2.009593                    0.999277      27.033262      75.845626       0.630667       0.415700      -1.071603       0.003701       0.034750      -0.025719       0.043391      -0.001193      -0.006676       0.008911       0.003412       0.034759      -0.011335      -0.005850       0.017185             13.133743      10.915473       0.942126      -2.581732      20.090197      -5.902226       8.395559           0.000000
          202              C       0.494071       6.297188      29.025811      -0.092835      32.751415 0.41022417E+03  0.95272584E+04                                 8.968559                            6.790785       0.162707       2.032350                    0.999694      28.827966      82.992802       0.625618       0.421551      -1.058509       0.016355       0.014128      -0.016323       0.027083       0.002242      -0.008066       0.009606       0.038257       0.019776      -0.025813       0.005090       0.020723             10.788022      10.080628      -0.031504      -1.534671      16.156399      -3.183102       6.127039           0.000000
          203              C       0.897450       7.513930      28.470578      -0.148502      35.672447 0.46617035E+03  0.11229324E+05                                 9.638525                            7.342663      -0.165146       1.919985                    0.998448      30.525119      90.842094       0.586278       0.433704      -1.046230      -0.011457      -0.032736       0.005539       0.035122      -0.011796       0.004100       0.019016      -0.000218       0.015352      -0.024474       0.002858       0.021617             11.707002      11.856026       1.792086      -2.183347      16.846708      -3.001440       6.418271          -0.000001
          204              C       2.154963       7.648091      27.875685       0.099735      36.568241 0.45193358E+03  0.10774714E+05                                 9.986939                            7.307266      -0.459298       1.857878                    0.998642      27.813253      81.661212       0.579840       0.443064      -1.043324       0.005961       0.046718      -0.019943       0.051145       0.027327      -0.003578      -0.018810      -0.078486      -0.032294      -0.042614      -0.015820       0.058433             12.865031      11.542416       0.397847      -2.232361      20.419525      -2.458669       6.633152          -0.000000
          205              C       2.982025       6.541342      27.814027      -0.149225      37.116965 0.46173428E+03  0.11116738E+05                                 9.931173                            7.321407      -0.208235       1.905932                    0.998296      30.659977      91.780422       0.584376       0.435340      -1.043287      -0.018026      -0.032425      -0.001191       0.037118      -0.002790       0.006035       0.011116       0.047228       0.039380      -0.033207       0.011351       0.021856             12.377494      11.364538      -0.398730      -2.422242      19.047853      -2.878582       6.720091          -0.000001
          206              C       2.585414       5.341332      28.356247      -0.083214      34.572585 0.43011833E+03  0.10153617E+05                                 9.473514                            7.075537      -0.097241       1.952299                    0.999285      29.305973      86.313172       0.594444       0.436478      -1.044653      -0.013785       0.021050      -0.018272       0.031096      -0.016278       0.018403       0.014426       0.005687       0.026372      -0.033464       0.010573       0.022891             11.616648      11.550240       1.245366      -2.961218      16.014928      -3.791867       7.284776           0.000000
          207              C       2.524501       9.013555      27.272427      -0.311082      37.933686 0.50311483E+03  0.12333909E+05                                11.204664                            8.552122      -0.563869       1.804681                    0.996179      32.188844      96.162285       0.458311       0.545145      -0.989586      -0.040083      -0.013011       0.082505       0.092645      -0.011206      -0.016426       0.002091      -0.065379      -0.028380      -0.038558      -0.001226       0.039784             14.567500      13.255242       1.548690      -0.349016      18.840784       1.847111      11.606473          -0.000000
          208              C       4.031757       9.134083      26.979628       0.694075      20.141592 0.27493291E+03  0.58401053E+04                                 7.083513                            6.080033      -0.313605       1.951882                    0.999571      22.368335      63.800291       0.571868       0.504216      -1.001283       0.073028       0.001707      -0.006470       0.073334      -0.003720      -0.000671      -0.002043      -0.048188       0.031947      -0.029721       0.010220       0.019501              8.037557      10.108536       0.191222      -0.887538       7.745402       0.072350       6.258732          -0.000001
          209              C       1.761736       9.112085      25.919046       0.697013      19.906533 0.27415601E+03  0.58152248E+04                                 6.946122                            6.018378      -0.254694       1.974650                    0.999532      22.192153      63.101139       0.582834       0.495442      -1.006424      -0.043607       0.003928      -0.062252       0.076108       0.002405      -0.019786      -0.002362      -0.019272      -0.035502      -0.027977       0.010284       0.017692              7.786668       8.171151      -0.100999       0.791511       7.444668      -0.014899       7.744185          -0.000002
          210              C       2.187450      10.174216      28.226114       0.111744      34.731024 0.45661118E+03  0.10896781E+05                                 9.661891                            7.348267      -0.458455       1.859440                    0.998588      27.597432      80.642671       0.578762       0.443460      -1.044767       0.008620      -0.041514      -0.026240       0.049862       0.003285      -0.008623       0.042324      -0.043059      -0.036227      -0.042068      -0.012463       0.054531             12.445328       6.154887      -2.278527      -0.510828      19.106279       5.353397      12.074818          -0.000000
          211              C       2.337702       9.989861      29.609240      -0.138735      33.255439 0.43230821E+03  0.10163430E+05                                 9.040108                            6.968208       0.043832       1.989133                    0.999441      29.433227      85.002330       0.618556       0.421192      -1.059692      -0.003194       0.024756       0.018309       0.030956      -0.003376       0.006221      -0.026604       0.001716      -0.021772      -0.029524       0.002749       0.026776             11.151830       5.147436      -1.016243      -0.076106      16.265758       5.673142      12.042295           0.000000
          212              C       2.216553      11.053852      30.481749      -0.084690      31.746069 0.39232721E+03  0.89756381E+04                                 8.701018                            6.583734       0.134197       2.022407                    0.999638      28.247653      79.695658       0.646192       0.414312      -1.067239       0.001981      -0.003883      -0.027047       0.027396       0.002792       0.004638      -0.017320       0.020334       0.047290      -0.026027       0.002478       0.023548             10.750542       4.951605      -1.350350      -0.042103      16.305723       5.288033      10.994298           0.000002
          213              C       1.909958      12.325745      29.997469      -0.027857      38.960331 0.44131224E+03  0.10363678E+05                                10.118346                            7.022651       0.080343       2.036322                    0.999380      27.299114      77.201743       0.622373       0.419071      -1.067689       0.003613      -0.034509      -0.028154       0.044682      -0.010632      -0.000010      -0.001963       0.009538       0.013549      -0.014058       0.004439       0.009619             14.849288       5.955854      -1.250991       0.234267      21.882320       9.951236      16.709690           0.000002
          214              C       1.879501      13.488884      30.924201       0.573398      25.926297 0.27811035E+03  0.59608500E+04                                 8.340374                            6.028280      -0.305564       1.939648                    0.999260      23.952902      70.008391       0.583195       0.490006      -1.002331      -0.018958       0.056548       0.036129       0.069731       0.023823      -0.052133      -0.044269       0.132475      -0.095116      -0.087795      -0.023966       0.111761             11.655818       5.780899      -0.964243       0.858209      15.718292       7.583202      13.468263           0.000002
          215              C       1.714360      12.498946      28.637582      -0.068328      33.697092 0.42830182E+03  0.10127550E+05                                 9.425557                            7.120298      -0.233793       1.915042                    0.998395      29.304033      87.149985       0.583544       0.443892      -1.037437       0.010568      -0.027729      -0.004475       0.030010       0.005837      -0.004933      -0.018994       0.042293      -0.064643      -0.035762       0.001900       0.033862             12.219806       6.125260      -1.286018       0.179983      15.818342       6.999804      14.715816           0.000001
          216              C       1.879501      11.457883      27.760425      -0.137043      35.087859 0.45380788E+03  0.10851691E+05                                 9.565161                            7.239987      -0.078387       1.957430                    0.998531      29.862407      88.368142       0.591352       0.433147      -1.047206       0.003116       0.030135       0.020472       0.036564       0.009230       0.002350      -0.020402       0.049992       0.013766      -0.038660       0.014174       0.024487             12.204835       6.201754      -1.920529       0.128328      17.862027       5.494740      12.550722          -0.000000
          217              O       4.994858      18.400778      13.787880      -0.554871      36.960216 0.57583893E+03  0.14110913E+05                                 8.852145                            7.445297       0.323439       2.136605                    0.998085      28.410816      75.897141       0.692401       0.360989      -1.135131       0.022071       0.008581       0.005911       0.024407       0.066131      -0.044759       0.022727      -0.014585      -0.004697      -0.092053       0.021676       0.070377             10.556118       9.239014       3.902506      -0.460705      14.892163      -3.638496       7.537176           0.000002
          218              O       6.703803      19.270499      14.904543      -0.567965      33.441710 0.51403546E+03  0.12237628E+05                                 8.195848                            6.977742       0.471212       2.178220                    0.998743      28.291774      74.370178       0.724326       0.355196      -1.140316      -0.017356      -0.018333      -0.016384       0.030096      -0.046874       0.007118      -0.007712       0.097987       0.123594      -0.088562       0.034366       0.054195              9.444478       9.759638      -2.424511       3.476215       9.141276      -3.709692       9.432520           0.000002
          219              O       4.501463      28.838978      16.609593      -0.523599      31.812862 0.49281124E+03  0.11640472E+05                                 7.994747                            6.866420       0.292282       2.130373                    0.998264      27.888417      73.664337       0.722778       0.358766      -1.134425       0.015260      -0.012697       0.003836       0.020219      -0.038650      -0.013534      -0.024765       0.118754       0.104113      -0.094121       0.038392       0.055729              9.354037       6.488216      -1.037256      -2.439156       8.653154       4.130255      12.920740           0.000003
          220              O       5.312959      30.108082      14.951639      -0.600458      47.695040 0.84156090E+03  0.22762019E+05                                10.620671                            9.085577      -0.337147       1.888331                    0.997292      31.482275      89.477694       0.615645       0.367833      -1.125464       0.001830      -0.028923       0.004833       0.029381       0.026252       0.026295      -0.036484      -0.017217      -0.066363      -0.063186       0.019005       0.044181             12.713000      10.652056       3.250107       0.762959      17.204081       4.317229      10.282862           0.000001
          221              O       4.994858      28.075222       1.704120      -0.554874      36.960442 0.57584199E+03  0.14111007E+05                                 8.852190                            7.445319       0.323430       2.136601                    0.998085      28.410883      75.897387       0.692400       0.360990      -1.135130       0.022072      -0.008583      -0.005910       0.024408      -0.066132       0.044759       0.022726      -0.014585      -0.004693      -0.092053       0.021676       0.070376             10.556198       9.239089      -3.902562       0.460733      14.892284      -3.638547       7.537223           0.000002
          222              O       6.703803      27.205501       0.587457      -0.567963      33.441530 0.51403135E+03  0.12237503E+05                                 8.195812                            6.977706       0.471224       2.178225                    0.998743      28.291689      74.369816       0.724329       0.355195      -1.140317      -0.017355       0.018332       0.016382       0.030094       0.046874      -0.007119      -0.007712       0.097986       0.123599      -0.088562       0.034366       0.054196              9.444442       9.759623       2.424510      -3.476205       9.141241      -3.709666       9.432461           0.000002
          223              O       4.501463      17.637022      29.866407      -0.523600      31.812766 0.49281138E+03  0.11640475E+05                                 7.994720                            6.866414       0.292300       2.130378                    0.998265      27.888441      73.664376       0.722779       0.358765      -1.134425       0.015257       0.012702      -0.003836       0.020220       0.038651       0.013535      -0.024766       0.118754       0.104118      -0.094123       0.038393       0.055730              9.353978       6.488240       1.037263       2.439168       8.653092       4.130190      12.920603           0.000003
          224              O       5.312959      16.367918       0.540361      -0.600418      47.692313 0.84149375E+03  0.22759803E+05                                10.620427                            9.085328      -0.336574       1.888541                    0.997297      31.480932      89.473791       0.615640       0.367842      -1.125455       0.001843       0.028919      -0.004823       0.029376      -0.026270      -0.026276      -0.036483      -0.017193      -0.066371      -0.063181       0.018993       0.044188             12.712749      10.652162      -3.250299      -0.763136      17.203729       4.317051      10.282355           0.000001
          225              O       5.157292      13.787880      28.075222      -0.554873      36.960410 0.57584140E+03  0.14110989E+05                                 8.852185                            7.445315       0.323431       2.136601                    0.998085      28.410870      75.897339       0.692400       0.360990      -1.135130      -0.022072       0.005909      -0.008583       0.024408       0.044759       0.066132      -0.022726      -0.004946       0.024224      -0.092053       0.021676       0.070376             10.556190       9.239083       0.460733       3.902559       7.537216       3.638544      14.892269           0.000002
          226              O       3.448347      14.904543      27.205501      -0.567963      33.441544 0.51403161E+03  0.12237511E+05                                 8.195815                            6.977708       0.471223       2.178225                    0.998743      28.291694      74.369836       0.724329       0.355195      -1.140317       0.017355      -0.016382       0.018332       0.030094      -0.007119      -0.046874       0.007712      -0.012807      -0.208779      -0.088562       0.034366       0.054196              9.444445       9.759627      -3.476207      -2.424512       9.432465       3.709669       9.141243           0.000002
          227              O       5.650687      16.609593      17.637022      -0.523599      31.812892 0.49281183E+03  0.11640490E+05                                 7.994753                            6.866425       0.292281       2.130373                    0.998264      27.888428      73.664384       0.722777       0.358766      -1.134424      -0.015260       0.003836       0.012697       0.020219       0.013534      -0.038650       0.024765       0.007320      -0.230188      -0.094121       0.038392       0.055729              9.354044       6.488221       2.439158      -1.037257      12.920747      -4.130260       8.653163           0.000003
          228              O       4.839191      14.951639      16.367918      -0.600458      47.695028 0.84156064E+03  0.22762010E+05                                10.620669                            9.085575      -0.337147       1.888331                    0.997292      31.482270      89.477675       0.615645       0.367833      -1.125464      -0.001830       0.004833       0.028922       0.029381      -0.026295       0.026252       0.036484       0.024573       0.059008      -0.063186       0.019005       0.044181             12.712996      10.652054      -0.762957       3.250107      10.282857      -4.317224      17.204076           0.000001
          229              O       5.157292       1.704120      18.400778      -0.554872      36.960249 0.57583951E+03  0.14110931E+05                                 8.852150                            7.445301       0.323438       2.136605                    0.998085      28.410829      75.897189       0.692401       0.360989      -1.135131      -0.022071      -0.005911       0.008581       0.024407      -0.044759      -0.066131      -0.022727      -0.004944       0.024226      -0.092053       0.021676       0.070377             10.556127       9.239020      -0.460706      -3.902510       7.537182       3.638499      14.892178           0.000002
          230              O       3.448347       0.587457      19.270499      -0.567965      33.441695 0.51403518E+03  0.12237620E+05                                 8.195846                            6.977740       0.471212       2.178220                    0.998743      28.291769      74.370157       0.724326       0.355196      -1.140316       0.017356       0.016384      -0.018333       0.030096       0.007118       0.046874       0.007712      -0.012804      -0.208777      -0.088562       0.034366       0.054195              9.444475       9.759634       3.476213       2.424509       9.432516       3.709688       9.141274           0.000002
          231              O       5.650687      29.866407      28.838978      -0.523600      31.812732 0.49281072E+03  0.11640455E+05                                 7.994713                            6.866409       0.292301       2.130379                    0.998265      27.888429      73.664324       0.722779       0.358765      -1.134425      -0.015257      -0.003836      -0.012702       0.020220      -0.013535       0.038651       0.024766       0.007318      -0.230190      -0.094123       0.038393       0.055730              9.353971       6.488235      -2.439165       1.037262      12.920595      -4.130185       8.653083           0.000003
          232              O       4.839191       0.540361      30.108082      -0.600418      47.692323 0.84149400E+03  0.22759811E+05                                10.620428                            9.085330      -0.336574       1.888541                    0.997297      31.480937      89.473810       0.615640       0.367842      -1.125455      -0.001843      -0.004823      -0.028919       0.029377       0.026276      -0.026270       0.036483       0.024589       0.058975      -0.063181       0.018993       0.044188             12.712752      10.652163       0.763137      -3.250298      10.282361      -4.317055      17.203733           0.000001
          233              O       1.610808      17.196120       2.908778      -0.554857      36.959979 0.57584402E+03  0.14111062E+05                                 8.852164                            7.445386       0.323264       2.136561                    0.998087      28.410546      75.896383       0.692389       0.360995      -1.135127       0.022075      -0.005945       0.008585       0.024420       0.044765       0.066149      -0.022702      -0.004972       0.024222      -0.092061       0.021664       0.070396             10.556006       9.238979       0.460464       3.902296       7.536910       3.638194      14.892130           0.000002
          234              O       3.319753      16.079457       3.778499      -0.567968      33.441559 0.51403102E+03  0.12237492E+05                                 8.195809                            6.977702       0.471354       2.178265                    0.998744      28.291735      74.369885       0.724330       0.355195      -1.140318      -0.017362       0.016383      -0.018335       0.030100      -0.007115      -0.046873       0.007721      -0.012797      -0.208782      -0.088562       0.034366       0.054197              9.444442       9.759490      -3.476231      -2.424555       9.432563       3.709724       9.141273           0.000002
          235              O       1.117413      14.374407      13.346978      -0.523598      31.812832 0.49281068E+03  0.11640455E+05                                 7.994741                            6.866415       0.292283       2.130374                    0.998264      27.888409      73.664296       0.722778       0.358766      -1.134425       0.015260      -0.003835      -0.012698       0.020219       0.013534      -0.038650       0.024765       0.007321      -0.230187      -0.094121       0.038392       0.055729              9.354029       6.488211       2.439154      -1.037254      12.920732      -4.130250       8.653144           0.000003
          236              O       1.928908      16.032361      14.616082      -0.600458      47.695033 0.84156084E+03  0.22762017E+05                                10.620669                            9.085576      -0.337148       1.888331                    0.997292      31.482278      89.477704       0.615645       0.367833      -1.125464       0.001830      -0.004833      -0.028923       0.029381      -0.026295       0.026252       0.036484       0.024573       0.059007      -0.063186       0.019005       0.044181             12.712996      10.652049      -0.762959       3.250100      10.282860      -4.317227      17.204079           0.000001
          237              O       1.610808      29.279880      12.583222      -0.554871      36.960228 0.57583913E+03  0.14110919E+05                                 8.852147                            7.445298       0.323439       2.136605                    0.998085      28.410821      75.897158       0.692401       0.360989      -1.135131       0.022071       0.005911      -0.008581       0.024407      -0.044759      -0.066131      -0.022727      -0.004944       0.024226      -0.092053       0.021677       0.070377             10.556122       9.239017      -0.460706      -3.902508       7.537179       3.638498      14.892170           0.000002
          238              O       3.319753      30.396543      11.713501      -0.567965      33.441678 0.51403487E+03  0.12237611E+05                                 8.195842                            6.977737       0.471213       2.178220                    0.998743      28.291764      74.370134       0.724326       0.355196      -1.140316      -0.017356      -0.016383       0.018333       0.030096       0.007118       0.046874       0.007712      -0.012804      -0.208778      -0.088562       0.034367       0.054195              9.444471       9.759631       3.476212       2.424508       9.432513       3.709688       9.141271           0.000002
          239              O       1.117413       1.117593       2.145022      -0.523593      31.811923 0.49279835E+03  0.11640082E+05                                 7.994543                            6.866298       0.292639       2.130485                    0.998270      27.888295      73.663560       0.722790       0.358763      -1.134428       0.015263       0.003844       0.012706       0.020228      -0.013528       0.038656       0.024766       0.007318      -0.230243      -0.094139       0.038404       0.055735              9.353688       6.488112      -2.439133       1.037192      12.920164      -4.129897       8.652789           0.000003
          240              O       1.928908      30.443639       0.875918      -0.600422      47.692594 0.84147937E+03  0.22759260E+05                                10.620218                            9.085045      -0.336496       1.888538                    0.997295      31.481172      89.473442       0.615672       0.367826      -1.125470       0.001841       0.004826       0.028901       0.029359       0.026305      -0.026275       0.036478       0.024645       0.059116      -0.063217       0.019005       0.044211             12.712693      10.651501       0.763231      -3.250284      10.282588      -4.317484      17.203991           0.000001
          241              O       1.773242      12.583222      17.196120      -0.554872      36.960259 0.57583972E+03  0.14110937E+05                                 8.852152                            7.445302       0.323439       2.136604                    0.998085      28.410834      75.897206       0.692401       0.360989      -1.135131      -0.022071      -0.008581      -0.005911       0.024407       0.066131      -0.044759       0.022727      -0.014585      -0.004698      -0.092053       0.021676       0.070377             10.556127       9.239021       3.902509      -0.460705      14.892178      -3.638499       7.537183           0.000002
          242              O       0.064297      11.713501      16.079457      -0.567965      33.441662 0.51403456E+03  0.12237601E+05                                 8.195839                            6.977734       0.471214       2.178221                    0.998743      28.291760      74.370113       0.724326       0.355196      -1.140317       0.017356       0.018333       0.016383       0.030096      -0.046874       0.007118      -0.007712       0.097987       0.123595      -0.088562       0.034367       0.054195              9.444466       9.759628      -2.424506       3.476211       9.141263      -3.709683       9.432508           0.000002
          243              O       2.266637       2.145022      14.374407      -0.523599      31.812852 0.49281106E+03  0.11640466E+05                                 7.994745                            6.866418       0.292283       2.130373                    0.998264      27.888416      73.664326       0.722778       0.358766      -1.134425      -0.015260       0.012698      -0.003836       0.020219      -0.038650      -0.013534      -0.024765       0.118754       0.104113      -0.094121       0.038392       0.055729              9.354035       6.488215      -1.037256      -2.439155       8.653153       4.130255      12.920736           0.000003
          244              O       1.455141       0.875918      16.032361      -0.600458      47.695036 0.84156080E+03  0.22762015E+05                                10.620670                            9.085576      -0.337147       1.888331                    0.997292      31.482273      89.477686       0.615645       0.367833      -1.125464      -0.001830       0.028923      -0.004833       0.029381       0.026252       0.026295      -0.036484      -0.017217      -0.066363      -0.063186       0.019005       0.044181             12.713000      10.652056       3.250107       0.762959      17.204082       4.317229      10.282861           0.000001
          245              O       1.773242       2.908778      29.279880      -0.554857      36.959949 0.57584347E+03  0.14111045E+05                                 8.852160                            7.445383       0.323265       2.136561                    0.998087      28.410533      75.896337       0.692390       0.360995      -1.135127      -0.022075       0.008584       0.005945       0.024420      -0.066149       0.044765       0.022702      -0.014597      -0.004652      -0.092061       0.021665       0.070396             10.556002       9.238975      -3.902294       0.460464      14.892124      -3.638193       7.536906           0.000002
          246              O       0.064297       3.778499      30.396543      -0.567968      33.441577 0.51403136E+03  0.12237502E+05                                 8.195812                            6.977705       0.471353       2.178265                    0.998744      28.291740      74.369909       0.724329       0.355195      -1.140318       0.017362      -0.018335      -0.016383       0.030100       0.046874      -0.007115      -0.007721       0.097993       0.123587      -0.088563       0.034366       0.054197              9.444448       9.759493       2.424557      -3.476232       9.141281      -3.709729       9.432569           0.000002
          247              O       2.266637      13.346978       1.117593      -0.523593      31.811903 0.49279794E+03  0.11640070E+05                                 7.994539                            6.866294       0.292639       2.130485                    0.998270      27.888288      73.663528       0.722790       0.358763      -1.134428      -0.015263      -0.012707       0.003844       0.020228       0.038656       0.013528      -0.024766       0.118780       0.104144      -0.094139       0.038404       0.055735              9.353683       6.488109       1.037191       2.439133       8.652781       4.129892      12.920159           0.000003
          248              O       1.455141      14.616082      30.443639      -0.600423      47.692617 0.84147982E+03  0.22759275E+05                                10.620221                            9.085047      -0.336496       1.888538                    0.997295      31.481177      89.473461       0.615672       0.367826      -1.125470      -0.001841      -0.028901       0.004826       0.029359      -0.026275      -0.026305      -0.036478      -0.017235      -0.066525      -0.063217       0.019005       0.044211             12.712696      10.651510      -3.250290      -0.763230      17.203988       4.317487      10.282591           0.000001
          249              F       2.326873      23.850554      10.483746      -0.202144      17.058409 0.25246676E+03  0.49580801E+04                                 5.127613                            4.843861       0.492650       2.388119                    0.996672      19.320518      43.960464       0.894924       0.348506      -1.162753      -0.003210       0.002033      -0.001367       0.004038       0.018702       0.035446       0.054012      -0.037598       0.112188      -0.051944      -0.036495       0.088439              5.459732       5.458498       0.882461       1.254563       5.508262       1.350611       5.412436          -0.000002
          250              F       2.022308      24.287118      12.570828      -0.196637      13.871465 0.19646448E+03  0.36154956E+04                                 4.365921                            4.181315       1.046243       2.595383                    0.998786      18.563784      40.583123       0.997354       0.333713      -1.178127       0.004749      -0.001835      -0.012503       0.013500       0.023176      -0.064858      -0.033412       0.039649       0.115796      -0.051625      -0.047478       0.099104              4.571230       5.873355       0.597919      -1.197388       3.737978      -0.354954       4.102358          -0.000000
          251              F       2.378310      25.872879      11.171591      -0.199111      16.995559 0.24831481E+03  0.48467105E+04                                 5.092726                            4.772669       0.745636       2.477891                    0.997952      19.125111      43.101392       0.912242       0.343994      -1.168871      -0.003267      -0.003531      -0.002781       0.005557      -0.033421       0.010299      -0.028983      -0.111367      -0.109089      -0.047868      -0.042676       0.090544              5.397108       5.263447      -1.409620       0.640030       7.114982      -0.809897       3.812896          -0.000001
          252              F       4.929207      23.470690       9.742919      -0.192163      15.445751 0.22470812E+03  0.42881718E+04                                 4.768314                            4.543751       0.870877       2.520004                    0.999003      19.025171      42.733273       0.931561       0.344542      -1.165572       0.000167       0.000259      -0.002126       0.002149       0.010132       0.004918       0.058918      -0.106163      -0.033375      -0.048560      -0.044568       0.093128              5.007425       3.891491       0.017911      -0.171051       6.310270       1.555524       4.820513          -0.000003
          253              F       6.296363      24.878913      10.623174      -0.196367      17.763560 0.25502746E+03  0.50112826E+04                                 5.248996                            4.851853       0.658508       2.453755                    0.996455      19.111391      43.222342       0.900502       0.346146      -1.166993      -0.008079      -0.004115      -0.004291       0.010031       0.029287       0.018243      -0.001192       0.107609      -0.114048      -0.047052      -0.035723       0.082775              5.828711       9.141776       0.726437      -0.140525       4.294498      -0.120468       4.049859          -0.000002
          254              F       4.515000      25.576982       9.631376      -0.212118      17.274181 0.25463432E+03  0.50001521E+04                                 5.148208                            4.839803       0.739174       2.477790                    0.996834      19.224805      43.422162       0.904212       0.344961      -1.168339       0.004020      -0.004754      -0.006162       0.008759      -0.035322       0.029508      -0.053459      -0.058324       0.008841      -0.048596      -0.039436       0.088032              5.427017       4.916660      -0.669698       0.435706       5.479391      -1.654102       5.885001          -0.000002
          255              F       2.326873      22.625446       5.008254      -0.202145      17.058413 0.25246682E+03  0.49580815E+04                                 5.127613                            4.843862       0.492652       2.388120                    0.996672      19.320522      43.960472       0.894924       0.348506      -1.162753      -0.003210      -0.002034       0.001367       0.004039      -0.018702      -0.035446       0.054012      -0.037597       0.112189      -0.051944      -0.036495       0.088439              5.459734       5.458498      -0.882462      -1.254564       5.508262       1.350612       5.412440          -0.000002
          256              F       2.022308      22.188882       2.921172      -0.196637      13.871482 0.19646477E+03  0.36155021E+04                                 4.365925                            4.181319       1.046246       2.595384                    0.998786      18.563790      40.583146       0.997353       0.333713      -1.178127       0.004749       0.001834       0.012503       0.013500      -0.023176       0.064858      -0.033411       0.039649       0.115796      -0.051625      -0.047478       0.099103              4.571236       5.873360      -0.597921       1.197391       3.737982      -0.354954       4.102365          -0.000000
          257              F       2.378310      20.603121       4.320409      -0.199109      16.995568 0.24831511E+03  0.48467185E+04                                 5.092732                            4.772675       0.745625       2.477888                    0.997952      19.125101      43.101392       0.912241       0.343995      -1.168871      -0.003268       0.003530       0.002781       0.005556       0.033421      -0.010299      -0.028983      -0.111367      -0.109090      -0.047868      -0.042676       0.090544              5.397112       5.263450       1.409615      -0.640034       7.114980      -0.809903       3.812905          -0.000001
          258              F       4.929207      23.005310       5.749081      -0.192163      15.445763 0.22470836E+03  0.42881774E+04                                 4.768317                            4.543753       0.870881       2.520005                    0.999003      19.025181      42.733302       0.931560       0.344541      -1.165572       0.000167      -0.000260       0.002127       0.002149      -0.010132      -0.004918       0.058918      -0.106163      -0.033374      -0.048560      -0.044568       0.093128              5.007428       3.891492      -0.017912       0.171050       6.310274       1.555527       4.820519          -0.000003
          259              F       6.296363      21.597087       4.868826      -0.196367      17.763549 0.25502723E+03  0.50112770E+04                                 5.248994                            4.851850       0.658507       2.453755                    0.996455      19.111384      43.222319       0.900502       0.346146      -1.166993      -0.008078       0.004114       0.004291       0.010030      -0.029288      -0.018243      -0.001192       0.107609      -0.114048      -0.047052      -0.035723       0.082775              5.828709       9.141771      -0.726437       0.140527       4.294495      -0.120468       4.049861          -0.000002
          260              F       4.515000      20.899018       5.860624      -0.212116      17.274141 0.25463354E+03  0.50001330E+04                                 5.148200                            4.839796       0.739172       2.477790                    0.996834      19.224779      43.422083       0.904212       0.344961      -1.168339       0.004020       0.004753       0.006162       0.008759       0.035322      -0.029508      -0.053460      -0.058324       0.008841      -0.048596      -0.039436       0.088032              5.427010       4.916652       0.669695      -0.435707       5.479379      -1.654101       5.884997          -0.000002
          261              F       1.057177      10.483746      22.625446      -0.202144      17.058406 0.25246671E+03  0.49580789E+04                                 5.127612                            4.843861       0.492651       2.388120                    0.996672      19.320517      43.960460       0.894924       0.348506      -1.162753       0.003210      -0.001367      -0.002034       0.004038      -0.035446       0.018702      -0.054012      -0.074893       0.000302      -0.051944      -0.036495       0.088439              5.459730       5.458496      -1.254562       0.882459       5.412434      -1.350610       5.508261          -0.000002
          262              F       1.361742      12.570828      22.188882      -0.196637      13.871470 0.19646457E+03  0.36154976E+04                                 4.365922                            4.181316       1.046244       2.595383                    0.998786      18.563787      40.583133       0.997354       0.333713      -1.178127      -0.004749      -0.012503       0.001835       0.013500       0.064858       0.023176       0.033412      -0.038073      -0.117372      -0.051625      -0.047478       0.099104              4.571231       5.873356       1.197389       0.597919       4.102358       0.354955       3.737979          -0.000000
          263              F       1.005740      11.171591      20.603121      -0.199110      16.995548 0.24831460E+03  0.48467055E+04                                 5.092724                            4.772668       0.745634       2.477891                    0.997952      19.125103      43.101370       0.912243       0.343994      -1.168871       0.003267      -0.002781       0.003531       0.005557      -0.010299      -0.033421       0.028983      -0.001139       0.221595      -0.047868      -0.042676       0.090544              5.397107       5.263445      -0.640030      -1.409620       3.812894       0.809897       7.114980          -0.000001
          264              F       5.222943       9.742919      23.005310      -0.192163      15.445749 0.22470808E+03  0.42881708E+04                                 4.768314                            4.543751       0.870880       2.520005                    0.999003      19.025171      42.733271       0.931561       0.344541      -1.165572      -0.000167      -0.002127      -0.000260       0.002149      -0.004918       0.010132      -0.058918      -0.036394       0.175931      -0.048560      -0.044568       0.093128              5.007424       3.891490       0.171051       0.017910       4.820512      -1.555523       6.310269          -0.000003
          265              F       3.855787      10.623174      21.597087      -0.196367      17.763556 0.25502738E+03  0.50112807E+04                                 5.248995                            4.851852       0.658508       2.453755                    0.996455      19.111389      43.222335       0.900502       0.346146      -1.166993       0.008079      -0.004291       0.004115       0.010030      -0.018243       0.029287       0.001192       0.110829      -0.104390      -0.047052      -0.035723       0.082775              5.828710       9.141773       0.140525       0.726437       4.049858       0.120469       4.294497          -0.000002
          266              F       5.637150       9.631376      20.899018      -0.212117      17.274162 0.25463395E+03  0.50001429E+04                                 5.148204                            4.839799       0.739173       2.477790                    0.996834      19.224793      43.422125       0.904212       0.344961      -1.168339      -0.004020      -0.006162       0.004754       0.008760      -0.029508      -0.035322       0.053459      -0.033583       0.083065      -0.048596      -0.039436       0.088032              5.427013       4.916657      -0.435707      -0.669698       5.884995       1.654101       5.479387          -0.000002
          267              F       1.057177       5.008254      23.850554      -0.202144      17.058416 0.25246688E+03  0.49580830E+04                                 5.127614                            4.843862       0.492651       2.388120                    0.996672      19.320523      43.960477       0.894924       0.348506      -1.162753       0.003210       0.001367       0.002034       0.004038       0.035446      -0.018702      -0.054012      -0.074893       0.000302      -0.051944      -0.036495       0.088439              5.459735       5.458500       1.254565      -0.882463       5.412442      -1.350614       5.508264          -0.000002
          268              F       1.361742       2.921172      24.287118      -0.196637      13.871477 0.19646466E+03  0.36154996E+04                                 4.365924                            4.181317       1.046245       2.595384                    0.998786      18.563787      40.583135       0.997354       0.333713      -1.178127      -0.004749       0.012503      -0.001835       0.013500      -0.064858      -0.023176       0.033412      -0.038073      -0.117372      -0.051625      -0.047478       0.099103              4.571235       5.873359      -1.197390      -0.597921       4.102364       0.354953       3.737981          -0.000000
          269              F       1.005740       4.320409      25.872879      -0.199110      16.995580 0.24831534E+03  0.48467240E+04                                 5.092734                            4.772677       0.745627       2.477889                    0.997952      19.125109      43.101415       0.912241       0.343995      -1.168871       0.003268       0.002781      -0.003530       0.005556       0.010299       0.033421       0.028983      -0.001138       0.221595      -0.047868      -0.042676       0.090544              5.397114       5.263452       0.640034       1.409615       3.812907       0.809903       7.114983          -0.000001
          270              F       5.222943       5.749081      23.470690      -0.192163      15.445765 0.22470840E+03  0.42881784E+04                                 4.768317                            4.543754       0.870878       2.520004                    0.999003      19.025181      42.733304       0.931560       0.344542      -1.165572      -0.000167       0.002126       0.000260       0.002149       0.004918      -0.010132      -0.058918      -0.036394       0.175932      -0.048560      -0.044568       0.093128              5.007429       3.891493      -0.171050      -0.017913       4.820520      -1.555528       6.310275          -0.000003
          271              F       3.855787       4.868826      24.878913      -0.196367      17.763554 0.25502731E+03  0.50112790E+04                                 5.248995                            4.851851       0.658507       2.453755                    0.996455      19.111386      43.222326       0.900502       0.346146      -1.166993       0.008079       0.004291      -0.004115       0.010030       0.018243      -0.029288       0.001192       0.110829      -0.104390      -0.047052      -0.035723       0.082775              5.828710       9.141773      -0.140526      -0.726437       4.049862       0.120468       4.294495          -0.000002
          272              F       5.637150       5.860624      25.576982      -0.212117      17.274160 0.25463391E+03  0.50001420E+04                                 5.148204                            4.839799       0.739173       2.477790                    0.996834      19.224791      43.422120       0.904212       0.344961      -1.168339      -0.004020       0.006162      -0.004754       0.008759       0.029508       0.035322       0.053459      -0.033582       0.083066      -0.048596      -0.039436       0.088032              5.427014       4.916655       0.435707       0.669695       5.885002       1.654102       5.479383          -0.000002
          273              F       5.710923      20.500254       8.358554      -0.202145      17.058425 0.25246706E+03  0.49580873E+04                                 5.127616                            4.843864       0.492651       2.388119                    0.996672      19.320527      43.960492       0.894924       0.348506      -1.162753      -0.003210       0.001366       0.002034       0.004038      -0.035446       0.018702      -0.054012      -0.074893       0.000302      -0.051944      -0.036495       0.088439              5.459736       5.458502      -1.254564       0.882462       5.412437      -1.350615       5.508268          -0.000002
          274              F       5.406358      18.413172       8.795118      -0.196636      13.871455 0.19646431E+03  0.36154915E+04                                 4.365919                            4.181313       1.046242       2.595383                    0.998786      18.563778      40.583104       0.997354       0.333713      -1.178127       0.004749       0.012503      -0.001835       0.013500       0.064858       0.023176       0.033412      -0.038074      -0.117372      -0.051625      -0.047478       0.099104              4.571227       5.873351       1.197388       0.597917       4.102355       0.354952       3.737974          -0.000000
          275              F       5.762360      19.812409      10.380879      -0.199111      16.995563 0.24831491E+03  0.48467130E+04                                 5.092727                            4.772670       0.745636       2.477891                    0.997952      19.125114      43.101402       0.912242       0.343994      -1.168871      -0.003267       0.002781      -0.003531       0.005557      -0.010299      -0.033421       0.028983      -0.001139       0.221595      -0.047868      -0.042676       0.090544              5.397109       5.263449      -0.640030      -1.409621       3.812894       0.809894       7.114982          -0.000001
          276              F       1.545157      21.241081       7.978690      -0.192164      15.445779 0.22470864E+03  0.42881843E+04                                 4.768321                            4.543757       0.870876       2.520003                    0.999003      19.025188      42.733328       0.931560       0.344542      -1.165572       0.000167       0.002126       0.000260       0.002148      -0.004918       0.010132      -0.058918      -0.036394       0.175932      -0.048560      -0.044568       0.093128              5.007433       3.891495       0.171051       0.017910       4.820518      -1.555531       6.310284          -0.000003
          277              F       2.912313      20.360826       9.386913      -0.196367      17.763570 0.25502765E+03  0.50112872E+04                                 5.248998                            4.851854       0.658506       2.453754                    0.996455      19.111395      43.222356       0.900502       0.346146      -1.166993      -0.008079       0.004290      -0.004115       0.010030      -0.018243       0.029287       0.001192       0.110829      -0.104390      -0.047052      -0.035723       0.082775              5.828712       9.141780       0.140524       0.726436       4.049859       0.120466       4.294498          -0.000002
          278              F       1.130950      21.352624      10.084982      -0.212118      17.274193 0.25463457E+03  0.50001583E+04                                 5.148210                            4.839805       0.739174       2.477790                    0.996834      19.224811      43.422182       0.904211       0.344961      -1.168339       0.004020       0.006161      -0.004754       0.008759      -0.029507      -0.035322       0.053459      -0.033582       0.083065      -0.048596      -0.039436       0.088032              5.427018       4.916663      -0.435707      -0.669700       5.884999       1.654100       5.479392          -0.000002
          279              F       5.710923      25.975746       7.133446      -0.202143      17.058389 0.25246636E+03  0.49580701E+04                                 5.127608                            4.843857       0.492651       2.388120                    0.996672      19.320507      43.960427       0.894925       0.348506      -1.162753      -0.003210      -0.001367      -0.002033       0.004038       0.035446      -0.018702      -0.054012      -0.074893       0.000302      -0.051944      -0.036495       0.088439              5.459728       5.458493       1.254562      -0.882461       5.412430      -1.350612       5.508261          -0.000002
          280              F       5.406358      28.062828       6.696882      -0.196637      13.871465 0.19646448E+03  0.36154956E+04                                 4.365921                            4.181315       1.046243       2.595383                    0.998786      18.563786      40.583129       0.997354       0.333713      -1.178127       0.004749      -0.012503       0.001835       0.013500      -0.064858      -0.023176       0.033412      -0.038074      -0.117372      -0.051625      -0.047478       0.099104              4.571230       5.873355      -1.197387      -0.597920       4.102356       0.354954       3.737980          -0.000000
          281              F       5.762360      26.663591       5.111121      -0.199111      16.995561 0.24831482E+03  0.48467107E+04                                 5.092727                            4.772669       0.745635       2.477891                    0.997952      19.125112      43.101393       0.912243       0.343994      -1.168871      -0.003267      -0.002782       0.003531       0.005557       0.010299       0.033421       0.028983      -0.001139       0.221594      -0.047868      -0.042676       0.090544              5.397110       5.263448       0.640030       1.409620       3.812895       0.809896       7.114988          -0.000001
          282              F       1.545157      25.234919       7.513310      -0.192162      15.445732 0.22470775E+03  0.42881627E+04                                 4.768310                            4.543747       0.870881       2.520005                    0.999003      19.025160      42.733236       0.931561       0.344541      -1.165572       0.000167      -0.002127      -0.000260       0.002149       0.004918      -0.010132      -0.058918      -0.036394       0.175932      -0.048561      -0.044568       0.093128              5.007422       3.891487      -0.171050      -0.017912       4.820508      -1.555525       6.310270          -0.000003
          283              F       2.912313      26.115174       6.105087      -0.196367      17.763553 0.25502733E+03  0.50112794E+04                                 5.248994                            4.851851       0.658509       2.453755                    0.996455      19.111389      43.222332       0.900502       0.346146      -1.166993      -0.008079      -0.004291       0.004115       0.010031       0.018243      -0.029287       0.001192       0.110828      -0.104390      -0.047052      -0.035723       0.082775              5.828708       9.141770      -0.140524      -0.726437       4.049857       0.120467       4.294498          -0.000002
          284              F       1.130950      25.123376       5.407018      -0.212117      17.274162 0.25463397E+03  0.50001436E+04                                 5.148203                            4.839799       0.739174       2.477790                    0.996834      19.224795      43.422129       0.904212       0.344961      -1.168339       0.004020      -0.006162       0.004754       0.008760       0.029508       0.035322       0.053459      -0.033583       0.083065      -0.048596      -0.039436       0.088032              5.427013       4.916656       0.435707       0.669698       5.884992       1.654099       5.479389          -0.000002
          285              F       4.441227       7.133446      20.500254      -0.202144      17.058410 0.25246678E+03  0.49580804E+04                                 5.127612                            4.843861       0.492651       2.388120                    0.996672      19.320520      43.960467       0.894924       0.348506      -1.162753       0.003210      -0.002034       0.001367       0.004038       0.018702       0.035446       0.054012      -0.037598       0.112188      -0.051944      -0.036495       0.088439              5.459732       5.458498       0.882461       1.254562       5.508265       1.350613       5.412435          -0.000002
          286              F       4.745792       6.696882      18.413172      -0.196637      13.871465 0.19646448E+03  0.36154954E+04                                 4.365921                            4.181315       1.046244       2.595383                    0.998786      18.563784      40.583124       0.997354       0.333713      -1.178127      -0.004749       0.001835       0.012503       0.013500       0.023176      -0.064858      -0.033412       0.039649       0.115796      -0.051625      -0.047478       0.099104              4.571231       5.873355       0.597919      -1.197388       3.737979      -0.354954       4.102358          -0.000000
          287              F       4.389790       5.111121      19.812409      -0.199111      16.995552 0.24831467E+03  0.48467071E+04                                 5.092725                            4.772668       0.745635       2.477891                    0.997952      19.125106      43.101377       0.912243       0.343994      -1.168871       0.003267       0.003531       0.002781       0.005557      -0.033421       0.010299      -0.028983      -0.111367      -0.109089      -0.047868      -0.042676       0.090544              5.397108       5.263445      -1.409620       0.640029       7.114984      -0.809896       3.812894          -0.000001
          288              F       1.838893       7.513310      21.241081      -0.192163      15.445759 0.22470827E+03  0.42881752E+04                                 4.768316                            4.543753       0.870879       2.520004                    0.999003      19.025176      42.733289       0.931560       0.344542      -1.165572      -0.000167      -0.000260       0.002127       0.002149       0.010132       0.004918       0.058918      -0.106163      -0.033375      -0.048560      -0.044568       0.093128              5.007428       3.891492       0.017911      -0.171051       6.310277       1.555527       4.820515          -0.000003
          289              F       0.471737       6.105087      20.360826      -0.196367      17.763559 0.25502744E+03  0.50112822E+04                                 5.248996                            4.851852       0.658507       2.453754                    0.996455      19.111391      43.222340       0.900502       0.346146      -1.166993       0.008079       0.004115       0.004291       0.010030       0.029288       0.018243      -0.001192       0.107609      -0.114048      -0.047052      -0.035723       0.082775              5.828711       9.141775       0.726438      -0.140525       4.294499      -0.120468       4.049859          -0.000002
          290              F       2.253100       5.407018      21.352624      -0.212117      17.274167 0.25463405E+03  0.50001456E+04                                 5.148205                            4.839800       0.739173       2.477790                    0.996834      19.224796      43.422134       0.904212       0.344961      -1.168339      -0.004020       0.004754       0.006162       0.008760      -0.035322       0.029508      -0.053459      -0.058324       0.008841      -0.048596      -0.039436       0.088032              5.427014       4.916657      -0.669698       0.435705       5.479391      -1.654101       5.884995          -0.000002
          291              F       4.441227       8.358554      25.975746      -0.202144      17.058404 0.25246664E+03  0.49580771E+04                                 5.127611                            4.843860       0.492650       2.388120                    0.996672      19.320515      43.960453       0.894924       0.348506      -1.162753       0.003210       0.002033      -0.001366       0.004038      -0.018702      -0.035446       0.054012      -0.037598       0.112188      -0.051944      -0.036495       0.088439              5.459731       5.458497      -0.882462      -1.254563       5.508264       1.350614       5.412432          -0.000002
          292              F       4.745792       8.795118      28.062828      -0.196636      13.871457 0.19646433E+03  0.36154921E+04                                 4.365919                            4.181313       1.046242       2.595382                    0.998786      18.563780      40.583110       0.997354       0.333713      -1.178127      -0.004749      -0.001836      -0.012503       0.013500      -0.023176       0.064858      -0.033412       0.039649       0.115796      -0.051625      -0.047478       0.099104              4.571227       5.873352      -0.597919       1.197387       3.737976      -0.354953       4.102354          -0.000000
          293              F       4.389790      10.380879      26.663591      -0.199112      16.995574 0.24831508E+03  0.48467172E+04                                 5.092729                            4.772672       0.745637       2.477891                    0.997952      19.125120      43.101419       0.912242       0.343994      -1.168871       0.003267      -0.003531      -0.002781       0.005557       0.033421      -0.010299      -0.028983      -0.111367      -0.109089      -0.047868      -0.042676       0.090544              5.397111       5.263452       1.409622      -0.640031       7.114987      -0.809893       3.812895          -0.000001
          294              F       1.838893       7.978690      25.234919      -0.192163      15.445753 0.22470814E+03  0.42881722E+04                                 4.768315                            4.543751       0.870877       2.520004                    0.999003      19.025172      42.733276       0.931561       0.344542      -1.165572      -0.000167       0.000259      -0.002126       0.002148      -0.010132      -0.004918       0.058918      -0.106163      -0.033375      -0.048560      -0.044568       0.093128              5.007426       3.891491      -0.017911       0.171049       6.310277       1.555529       4.820511          -0.000003
          295              F       0.471737       9.386913      26.115174      -0.196367      17.763562 0.25502751E+03  0.50112839E+04                                 5.248996                            4.851853       0.658508       2.453755                    0.996455      19.111393      43.222347       0.900502       0.346146      -1.166993       0.008079      -0.004116      -0.004291       0.010031      -0.029287      -0.018243      -0.001192       0.107609      -0.114048      -0.047052      -0.035723       0.082775              5.828710       9.141774      -0.726435       0.140523       4.294498      -0.120466       4.049857          -0.000002
          296              F       2.253100      10.084982      25.123376      -0.212118      17.274188 0.25463449E+03  0.50001562E+04                                 5.148209                            4.839804       0.739174       2.477790                    0.996834      19.224810      43.422177       0.904212       0.344961      -1.168339      -0.004020      -0.004755      -0.006162       0.008760       0.035322      -0.029508      -0.053459      -0.058324       0.008841      -0.048596      -0.039436       0.088032              5.427016       4.916662       0.669700      -0.435708       5.479391      -1.654098       5.884996          -0.000002

******************************************************
Auxiliary information for the entire system
The total spin magnetic moment of the unit cell is   0.000096
The total net atomic charge of the unit cell is   0.000007
Accuracy of reproducing the electrostatic potential in the unit cell:
  The inner radius (bohr) =    5.0000
  The outer radius (bohr) =   12.0000
  Valid grid points have density less than (e/(bohr^3)) =    0.0001
  The number of valid grid points were=       627435
  The rms potential error without charges in kcal/mol is=      2.40021
  The rms potential error with partial charges in kcal/mol is=      0.39803
  The RRMSE value at monopole order=      0.16583
  The rms potential error with partial charges and cloud penetration in kcal/mol is=      0.40453
  The RRMSE value at monopole order with cloud penetration is=      0.16854
  The rms potential error with partial charges and atomic dipoles in kcal/mol is=      0.17714
  The RRMSE value at dipole order=      0.07380
  The rms potential error with partial charges, atomic dipoles and cloud penetration in kcal/mol is=      0.16795
  The RRMSE value at dipole order with cloud penetration=      0.06997

******************************************************
The electron densities and ab initio electrostatic potential were computed in VASP using the PBE functional and
projector augmented wave method. See the main text of the journal article for a description of computational details.
The atomic charges, dipoles, and quadrupoles were computed with the DDEC6 method as described in
(a) T. A. Manz and N. Gabaldon Limas, RSC Adv. 6 (2016) 47771-47801 DOI: 10.1039/c6ra04656h
(b) N. Gabaldon Limas and T. A. Manz, RSC Adv. 8 (2018) 2678-2707 DOI: 10.1039/c7ra11829e.
For each atom in the material, the electron cloud parameters were fit to the spherically averaged atom-in-material
electron density using radial positions for which this density was between 10^-4 and 10^-2 electrons per cubic bohr.
The polarizabilities, dispersion coefficients, and quantum Drude oscillator (QDO) parameters were fit using the MCLF method.
The magnetic structure of the system was optimized in VASP from the default ferromagnetic initial guess using spin polarization.
The atomic spin moments (ASMs) were computed on this optimized magnetic structure using the DDEC6 partition as inputs
to the method of T. A. Manz and D. S. Sholl, J. Chem. Theory Comput. 7 (2011) 4146-4164 DOI: 10.1021/ct200539n.
The RMSE and RRMSE were computed using a uniform grid with Ewald summation.
