# Supplementary material for: A collection of forcefield precursors for metal–organic frameworks
Source: RSC Adv. 2019 Nov 13;9(63):36492–507. doi: 10.1039/c9ra07327b (PMC9075174; doi:10.1039/c9ra07327b)
Supplement: RA-009-C9RA07327B-s5946 [file RA-009-C9RA07327B-s5946.xyz]

  240
jmolscript: load "" {1 1 1} spacegroup "x,y,z" unitcell [{      7.654800     0.000000     0.000000 }, {      0.000000    20.149100     0.000000 }, {      0.000000     0.000000    25.641300 }]
Mn     5.673355    16.510979    21.541769     1.013630
Mn     1.981445    13.712671     8.721119     1.013982
Mn     1.845955     3.638121    16.920181     1.013260
Mn     5.808845     6.436429     4.099531     1.013622
Mn     1.981445     3.638121     4.099531     1.012932
Mn     5.673355     6.436429    16.920181     1.013461
Mn     5.808845    16.510979     8.721119     1.013408
Mn     1.845955    13.712671    21.541769     1.013329
H      2.611818    18.309487    25.228475     0.120599
H      5.597955     0.674995    24.443851     0.122849
H      6.210339    19.449926    22.725884     0.082804
H      3.254055    17.078377    23.415635     0.093407
H      3.193583    12.228489     5.494931     0.147613
H      3.161432    12.135803    24.836163     0.132343
H      5.042982    11.914163    12.407825     0.120586
H      2.056845     9.399555    11.623201     0.122837
H      1.444461    10.773724     9.905234     0.082769
H      4.400745    13.145273    10.594985     0.093387
H      4.461217    17.995161    18.315581     0.147629
H      4.493368    18.087847    12.015513     0.132352
H      6.439218     1.839613    13.233475     0.120582
H      1.770555    19.474105    14.018099     0.122816
H      2.382939     0.699174    15.736066     0.082762
H      7.081455     3.070723    15.046315     0.093393
H      7.020983     7.920611     7.325719     0.147595
H      6.988832     8.013297    13.625787     0.132346
H      1.215582     8.234937     0.412825     0.120600
H      5.884245    10.749545     1.197449     0.122839
H      5.271861     9.375376     2.915416     0.082797
H      0.573345     7.003827     2.225665     0.093417
H      0.633817     2.153939    20.146369     0.147596
H      0.665968     2.061253     0.805137     0.132342
H      5.042982     1.839613     0.412825     0.120594
H      2.056845    19.474105     1.197449     0.122831
H      1.444461     0.699174     2.915416     0.082814
H      4.400745     3.070723     2.225665     0.093415
H      4.461217     7.920611    20.146369     0.147613
H      4.493368     8.013297     0.805137     0.132337
H      2.611818     8.234937    13.233475     0.120590
H      5.597955    10.749545    14.018099     0.122823
H      6.210339     9.375376    15.736066     0.082783
H      3.254055     7.003827    15.046315     0.093407
H      3.193583     2.153939     7.325719     0.147631
H      3.161432     2.061253    13.625787     0.132348
H      1.215582    18.309487    12.407825     0.120578
H      5.884245     0.674995    11.623201     0.122829
H      5.271861    19.449926     9.905234     0.082762
H      0.573345    17.078377    10.594985     0.093378
H      0.633817    12.228489    18.315581     0.147618
H      0.665968    12.135803    12.015513     0.132342
H      6.439218    11.914163    25.228475     0.120597
H      1.770555     9.399555    24.443851     0.122846
H      2.382939    10.773724    22.725884     0.082801
H      7.081455    13.145273    23.415635     0.093408
H      7.020983    17.995161     5.494931     0.147636
H      6.988832    18.087847    24.836163     0.132342
C      4.027956    19.731208    25.058217     0.108214
C      3.345913    18.578881    24.725649    -0.184742
C      5.110344    20.051578    24.273849    -0.186175
C      5.467824    19.218212    23.234608     0.088230
C      3.756210    17.826916    23.644099     0.122011
C      4.498726    14.315331     6.906997     0.646113
C      4.312714    13.925043     5.482623    -0.106313
C      3.629906    12.865200     4.975694    -0.174830
C      3.664353    12.851297     3.569013     0.001671
C      4.381608    13.900663     3.018494    -0.066615
C      4.382373    13.883133     1.600017    -0.061880
C      3.658229    12.815835     1.095140    -0.006558
C      3.604645    12.789037    25.328733    -0.181766
C      4.280564    13.834775    24.776163    -0.124731
C      4.426005    14.179526    23.326916     0.632557
C      3.626844    10.492442    12.237567     0.108194
C      4.308887    11.644769    11.904999    -0.184753
C      2.544456    10.172072    11.453199    -0.186183
C      2.186976    11.005438    10.413958     0.088228
C      3.898590    12.396734    10.823449     0.121999
C      3.156074    15.908319    19.727647     0.646083
C      3.342086    16.298607    18.303273    -0.106276
C      4.024894    17.358450    17.796344    -0.174819
C      3.990447    17.372353    16.389663     0.001678
C      3.273192    16.322987    15.839144    -0.066631
C      3.272427    16.340517    14.420667    -0.061866
C      3.996571    17.407815    13.915790    -0.006567
C      4.050155    17.434613    12.508083    -0.181722
C      3.374236    16.388875    11.955513    -0.124740
C      3.228795    16.044124    10.506266     0.632577
C      0.200556     0.417892    13.403733     0.108159
C      7.173313     1.570219    13.736301    -0.184750
C      1.282944     0.097522    14.188101    -0.186217
C      1.640424     0.930888    15.227342     0.088215
C      7.583610     2.322184    14.817851     0.121987
C      0.671326     5.833769     5.913653     0.646069
C      0.485314     6.224057     7.338027    -0.106272
C      7.457306     7.283900     7.844956    -0.174879
C      7.491753     7.297803     9.251637     0.001685
C      0.554208     6.248437     9.802156    -0.066639
C      0.554973     6.265967    11.220633    -0.061863
C      7.485629     7.333265    11.725510    -0.006566
C      7.432045     7.360063    13.133217    -0.181772
C      0.453164     6.314325    13.685787    -0.124745
C      0.598605     5.969574    15.135034     0.632554
C      7.454244     9.656658     0.583083     0.108186
C      0.481487     8.504331     0.915651    -0.184725
C      6.371856     9.977028     1.367451    -0.186185
C      6.014376     9.143662     2.406692     0.088226
C      0.071190     7.752366     1.997201     0.122039
C      6.983474     4.240781    18.734303     0.646069
C      7.169486     3.850493    20.158677    -0.106288
C      0.197494     2.790650    20.665606    -0.174831
C      0.163047     2.776747    22.072287     0.001666
C      7.100592     3.826113    22.622806    -0.066626
C      7.099827     3.808583    24.041283    -0.061889
C      0.169171     2.741285    24.546160    -0.006561
C      0.222755     2.714487     0.312567    -0.181786
C      7.201636     3.760225     0.865137    -0.124704
C      7.056195     4.104976     2.314384     0.632516
C      3.626844     0.417892     0.583083     0.108149
C      4.308887     1.570219     0.915651    -0.184742
C      2.544456     0.097522     1.367451    -0.186200
C      2.186976     0.930888     2.406692     0.088204
C      3.898590     2.322184     1.997201     0.122013
C      3.156074     5.833769    18.734303     0.646069
C      3.342086     6.224057    20.158677    -0.106282
C      4.024894     7.283900    20.665606    -0.174851
C      3.990447     7.297803    22.072287     0.001675
C      3.273192     6.248437    22.622806    -0.066626
C      3.272427     6.265967    24.041283    -0.061883
C      3.996571     7.333265    24.546160    -0.006565
C      4.050155     7.360063     0.312567    -0.181798
C      3.374236     6.314325     0.865137    -0.124725
C      3.228795     5.969574     2.314384     0.632533
C      4.027956     9.656658    13.403733     0.108157
C      3.345913     8.504331    13.736301    -0.184739
C      5.110344     9.977028    14.188101    -0.186202
C      5.467824     9.143662    15.227342     0.088221
C      3.756210     7.752366    14.817851     0.122008
C      4.498726     4.240781     5.913653     0.646063
C      4.312714     3.850493     7.338027    -0.106248
C      3.629906     2.790650     7.844956    -0.174879
C      3.664353     2.776747     9.251637     0.001688
C      4.381608     3.826113     9.802156    -0.066647
C      4.382373     3.808583    11.220633    -0.061864
C      3.658229     2.741285    11.725510    -0.006568
C      3.604645     2.714487    13.133217    -0.181761
C      4.280564     3.760225    13.685787    -0.124749
C      4.426005     4.104976    15.135034     0.632553
C      7.454244    19.731208    12.237567     0.108179
C      0.481487    18.578881    11.904999    -0.184766
C      6.371856    20.051578    11.453199    -0.186199
C      6.014376    19.218212    10.413958     0.088209
C      0.071190    17.826916    10.823449     0.121967
C      6.983474    14.315331    19.727647     0.646081
C      7.169486    13.925043    18.303273    -0.106269
C      0.197494    12.865200    17.796344    -0.174819
C      0.163047    12.851297    16.389663     0.001678
C      7.100592    13.900663    15.839144    -0.066635
C      7.099827    13.883133    14.420667    -0.061864
C      0.169171    12.815835    13.915790    -0.006569
C      0.222755    12.789037    12.508083    -0.181736
C      7.201636    13.834775    11.955513    -0.124759
C      7.056195    14.179526    10.506266     0.632588
C      0.200556    10.492442    25.058217     0.108188
C      7.173313    11.644769    24.725649    -0.184737
C      1.282944    10.172072    24.273849    -0.186174
C      1.640424    11.005438    23.234608     0.088231
C      7.583610    12.396734    23.644099     0.122010
C      0.671326    15.908319     6.906997     0.646102
C      0.485314    16.298607     5.482623    -0.106298
C      7.457306    17.358450     4.975694    -0.174818
C      7.491753    17.372353     3.569013     0.001671
C      0.554208    16.322987     3.018494    -0.066622
C      0.554973    16.340517     1.600017    -0.061881
C      7.485629    17.407815     1.095140    -0.006558
C      7.432045    17.434613    25.328733    -0.181760
C      0.453164    16.388875    24.776163    -0.124743
C      0.598605    16.044124    23.326916     0.632562
S      5.023462    14.921215     4.248251     0.126033
S      2.974885    11.809589     2.345410     0.050666
S      5.016420    14.860364     0.330773     0.125565
S      2.631337    15.302435    17.068901     0.126029
S      4.679915    18.414061    15.166060     0.050764
S      2.638380    15.363286    13.151423     0.125571
S      1.196062     5.227885     8.572399     0.126029
S      6.802285     8.339511    10.475240     0.050620
S      1.189020     5.288736    12.489877     0.125595
S      6.458737     4.846665    21.393049     0.126017
S      0.852515     1.735039    23.295890     0.050642
S      6.465780     4.785814    25.310527     0.125544
S      2.631337     5.227885    21.393049     0.126035
S      4.679915     8.339511    23.295890     0.050638
S      2.638380     5.288736    25.310527     0.125570
S      5.023462     4.846665     8.572399     0.125989
S      2.974885     1.735039    10.475240     0.050633
S      5.016420     4.785814    12.489877     0.125562
S      6.458737    14.921215    17.068901     0.126033
S      0.852515    11.809589    15.166060     0.050724
S      6.465780    14.860364    13.151423     0.125591
S      1.196062    15.302435     4.248251     0.126006
S      6.802285    18.414061     2.345410     0.050684
S      1.189020    15.363286     0.330773     0.125548
N      4.818697    18.107996    22.917681    -0.232260
N      2.836103    12.115654    10.097031    -0.232342
N      0.991297     2.041104    15.544269    -0.232225
N      6.663503     8.033446     2.723619    -0.232226
N      2.836103     2.041104     2.723619    -0.232139
N      4.818697     8.033446    15.544269    -0.232247
N      6.663503    18.107996    10.097031    -0.232268
N      0.991297    12.115654    22.917681    -0.232205
O      3.946815    13.626232     7.791622    -0.582118
O      5.222870    15.324801     7.084948    -0.566324
O      5.202968    15.125325    23.084606    -0.561879
O      3.784533    13.496673    22.499984    -0.577832
O      3.707985    16.597418    20.612272    -0.582102
O      2.431930    14.898849    19.905598    -0.566331
O      2.451832    15.098325    10.263956    -0.561916
O      3.870267    16.726977     9.679334    -0.577822
O      0.119415     6.522868     5.029028    -0.582121
O      1.395470     4.824299     5.735702    -0.566281
O      1.375568     5.023775    15.377344    -0.561835
O      7.611933     6.652427    15.961966    -0.577857
O      7.535385     3.551682    17.849678    -0.582056
O      6.259330     5.250251    18.556352    -0.566366
O      6.279232     5.050775     2.556694    -0.561890
O      0.042867     3.422123     3.141316    -0.577795
O      3.707985     6.522868    17.849678    -0.582091
O      2.431930     4.824299    18.556352    -0.566322
O      2.451832     5.023775     2.556694    -0.561784
O      3.870267     6.652427     3.141316    -0.577881
O      3.946815     3.551682     5.029028    -0.582048
O      5.222870     5.250251     5.735702    -0.566403
O      5.202968     5.050775    15.377344    -0.561866
O      3.784533     3.422123    15.961966    -0.577826
O      7.535385    13.626232    20.612272    -0.582073
O      6.259330    15.324801    19.905598    -0.566378
O      6.279232    15.125325    10.263956    -0.561830
O      0.042867    13.496673     9.679334    -0.577894
O      0.119415    16.597418     7.791622    -0.582051
O      1.395470    14.898849     7.084948    -0.566425
O      1.375568    15.098325    23.084606    -0.561846
O      7.611933    16.726977    22.499984    -0.577865

The following XYZ coordinates are in angstroms. Other properties are in atomic units.
The sperically averaged electron density of each atom fit to a function of the form exp(a - br)
eigen_1, eigen_2 and eigen_3 are the three eigenvalues of traceless quadrupole moment tensor
  atom number  atomic symbol              X              Y              Z     net charge C6 coefficient C8 coefficient C10 coefficient fluctuating dipole atomic polarizability isotropic forcefield polarizability              a              b squared Pearson coefficient          <r^3>          <r^4>         wp_QDO          m_QDO          q_QDO       dipole_x       dipole_y       dipole_z         dipole            Qxy            Qxz            Qyz     Q(x^2-y^2)  Q(3z^2 - R^2)        eigen_1        eigen_2        eigen_3 static polarizability      alpha(xx)      alpha(xy)      alpha(xz)      alpha(yy)      alpha(yz)      alpha(zz) atomic spin moment
            1             Mn       5.673355      16.510979      21.541769       1.013630     163.313299 0.36166968E+04  0.13513908E+06                                23.297533                           18.953004       0.244659       1.862999                    0.999920      54.100653     157.887373       0.440111       0.372456      -1.169334       0.033574      -0.034898      -0.039787       0.062675       0.082643       0.004535      -0.088506       0.013462       0.034062      -0.126597       0.010329       0.116268             27.747664      26.662667      -3.734117       1.380664      21.253303       6.751961      35.327022           4.714447
            2             Mn       1.981445      13.712671       8.721119       1.013982     163.269165 0.36154649E+04  0.13508028E+06                                23.292639                           18.949110       0.245120       1.863185                    0.999919      54.094296     157.856509       0.440183       0.372430      -1.169366      -0.033604       0.034794      -0.039845       0.062669       0.082722      -0.004499       0.088649       0.013326       0.034065      -0.126717       0.010253       0.116463             27.741752      26.656776      -3.733283      -1.380166      21.248990      -6.750356      35.319492           4.714615
            3             Mn       1.845955       3.638121      16.920181       1.013260     163.348505 0.36176889E+04  0.13518635E+06                                23.301391                           18.956097       0.244338       1.862868                    0.999920      54.105846     157.912001       0.440055       0.372476      -1.169311       0.033580       0.034874       0.039795       0.062670      -0.082643      -0.004528      -0.088502       0.013447       0.034064      -0.126589       0.010318       0.116270             27.752385      26.667140       3.734753      -1.380956      21.256553       6.753153      35.333464           4.713951
            4             Mn       5.808845       6.436429       4.099531       1.013622     163.325581 0.36169916E+04  0.13515311E+06                                23.298750                           18.953822       0.244617       1.862974                    0.999919      54.102611     157.895824       0.440099       0.372458      -1.169331      -0.033560      -0.034955       0.039760       0.062682      -0.082613       0.004543       0.088444       0.013506       0.033991      -0.126538       0.010346       0.116191             27.749368      26.664452       3.734393       1.380935      21.254404      -6.752637      35.329248           4.712424
            5             Mn       1.981445       3.638121       4.099531       1.012932     163.402112 0.36191442E+04  0.13525591E+06                                23.307330                           18.960693       0.243816       1.862650                    0.999920      54.113446     157.949066       0.439969       0.372506      -1.169273      -0.033502       0.035098       0.039658       0.062666       0.082497       0.004611      -0.088212       0.013744       0.034095      -0.126365       0.010491       0.115873             27.759670      26.674486      -3.735880       1.381780      21.261870       6.755373      35.342652           4.711894
            6             Mn       5.673355       6.436429      16.920181       1.013461     163.336068 0.36173071E+04  0.13516814E+06                                23.299954                           18.954847       0.244497       1.862926                    0.999920      54.104077     157.903113       0.440079       0.372466      -1.169322       0.033560      -0.034929       0.039759       0.062666       0.082614      -0.004556       0.088445       0.013516       0.034089      -0.126552       0.010369       0.116184             27.750765      26.665563      -3.734543      -1.380934      21.255291      -6.752804      35.331441           4.714324
            7             Mn       5.808845      16.510979       8.721119       1.013408     163.327435 0.36171227E+04  0.13515949E+06                                23.299263                           18.954474       0.244463       1.862928                    0.999920      54.102405     157.897057       0.440080       0.372470      -1.169319      -0.033576      -0.034860      -0.039798       0.062661      -0.082649      -0.004530      -0.088512       0.013456       0.034118      -0.126604       0.010326       0.116279             27.749636      26.664449       3.734410      -1.380703      21.254765       6.752396      35.329693           4.713897
            8             Mn       1.845955      13.712671      21.541769       1.013329     163.343447 0.36175586E+04  0.13518015E+06                                23.300850                           18.955702       0.244365       1.862878                    0.999920      54.105125     157.908710       0.440061       0.372474      -1.169313       0.033563       0.034925      -0.039768       0.062672      -0.082610       0.004548       0.088445       0.013514       0.034075      -0.126544       0.010359       0.116186             27.751586      26.666487       3.734635       1.380962      21.256156      -6.752899      35.332115           4.713807
            9              H       2.611818      18.309487      25.228475       0.120599       0.983235 0.71675620E+01  0.69865615E+02                                 1.751289                            1.655732      -1.351499       2.242664                    0.992980       3.864767      11.521584       0.438101       1.434299      -0.675133      -0.026089      -0.009469       0.021032       0.034823       0.004923      -0.009689       0.003079       0.002919       0.016508      -0.012312      -0.000068       0.012380              1.787716       2.073891       0.270077      -0.409299       1.634491       0.003507       1.654766           0.000103
           10              H       5.597955       0.674995      24.443851       0.122849       1.015411 0.72260749E+01  0.70293631E+02                                 1.765894                            1.644781      -1.290341       2.272770                    0.994257       3.747667      11.014315       0.448485       1.403929      -0.681513       0.013893       0.030394       0.006176       0.033985       0.003930      -0.001476       0.002775      -0.016468       0.000922      -0.009711       0.000116       0.009595              1.828054       1.720257       0.454737      -0.002326       2.279310       0.228310       1.484596           0.000040
           11              H       6.210339      19.449926      22.725884       0.082804       1.390977 0.10485157E+02  0.10952521E+03                                 2.006669                            1.853769      -1.276187       2.260234                    0.993595       3.801504      10.779731       0.477089       1.229045      -0.720130       0.032683       0.009690      -0.027736       0.043947       0.000726      -0.014806       0.000746      -0.000230       0.027744      -0.014225      -0.004406       0.018631              2.056014       2.377415       0.277915      -0.538950       1.837686      -0.165100       1.952942           0.001322
           12              H       3.254055      17.078377      23.415635       0.093407       1.029876 0.71586471E+01  0.69488704E+02                                 1.782346                            1.634600      -1.254772       2.281429                    0.994072       3.840520      11.282559       0.450816       1.399663      -0.681894      -0.027020      -0.035408      -0.013774       0.046621       0.008654      -0.002303       0.005465      -0.002309      -0.013433      -0.011038      -0.000401       0.011440              1.875193       1.844697       0.513812       0.118872       2.241030       0.325192       1.539853          -0.000103
           13              H       3.193583      12.228489       5.494931       0.147613       1.044327 0.75572813E+01  0.72719483E+02                                 1.683517                            1.601215      -0.822099       2.516903                    0.999550       3.136717       8.530389       0.500329       1.272228      -0.714107      -0.018467      -0.028432       0.021302       0.040040       0.012288      -0.000962      -0.003424      -0.011349      -0.005431      -0.012732      -0.002394       0.015126              1.691598       1.523044       0.236140      -0.222284       1.760605      -0.267425       1.791147           0.000383
           14              H       3.161432      12.135803      24.836163       0.132343       0.926428 0.64753244E+01  0.61426113E+02                                 1.678020                            1.570216      -1.151004       2.339992                    0.996329       3.670672      10.732702       0.452195       1.427870      -0.677096      -0.015608      -0.021431      -0.017244       0.031626       0.003134      -0.002223      -0.002375      -0.006484       0.012785      -0.006776       0.000211       0.006565              1.736857       1.732542       0.411112       0.316318       1.855727       0.327536       1.622303          -0.000193
           15              H       5.042982      11.914163      12.407825       0.120586       0.983226 0.71674733E+01  0.69864483E+02                                 1.751278                            1.655721      -1.351469       2.242679                    0.992980       3.864730      11.521424       0.438103       1.434299      -0.675133       0.026090       0.009468       0.021032       0.034823       0.004923       0.009689      -0.003079       0.002921       0.016510      -0.012313      -0.000069       0.012381              1.787704       2.073878       0.270075       0.409298       1.634478      -0.003505       1.654756           0.000101
           16              H       2.056845       9.399555      11.623201       0.122837       1.015382 0.72257923E+01  0.70290100E+02                                 1.765857                            1.644748      -1.290307       2.272791                    0.994257       3.747571      11.013924       0.448490       1.403927      -0.681514      -0.013891      -0.030397       0.006173       0.033986       0.003930       0.001476      -0.002775      -0.016469       0.000922      -0.009712       0.000116       0.009596              1.828015       1.720221       0.454726       0.002324       2.279259      -0.228302       1.484565           0.000013
           17              H       1.444461      10.773724       9.905234       0.082769       1.390904 0.10484422E+02  0.10951512E+03                                 2.006574                            1.853688      -1.276154       2.260251                    0.993596       3.801355      10.779033       0.477108       1.229023      -0.720136      -0.032684      -0.009696      -0.027738       0.043950       0.000726       0.014807      -0.000748      -0.000230       0.027743      -0.014226      -0.004406       0.018632              2.055915       2.377296       0.277898       0.538912       1.837600       0.165092       1.952849           0.001191
           18              H       4.400745      13.145273      10.594985       0.093387       1.029896 0.71588125E+01  0.69490647E+02                                 1.782363                            1.634616      -1.254749       2.281434                    0.994072       3.840561      11.282673       0.450816       1.399657      -0.681895       0.027023       0.035406      -0.013772       0.046621       0.008655       0.002301      -0.005463      -0.002309      -0.013435      -0.011036      -0.000404       0.011440              1.875212       1.844716       0.513819      -0.118874       2.241053      -0.325196       1.539866          -0.000140
           19              H       4.461217      17.995161      18.315581       0.147629       1.044288 0.75569165E+01  0.72715082E+02                                 1.683476                            1.601177      -0.822090       2.516916                    0.999550       3.136631       8.530098       0.500335       1.272228      -0.714107       0.018467       0.028433       0.021304       0.040041       0.012288       0.000961       0.003423      -0.011352      -0.005440      -0.012731      -0.002396       0.015127              1.691557       1.523008       0.236132       0.222277       1.760560       0.267419       1.791102           0.000653
           20              H       4.493368      18.087847      12.015513       0.132352       0.926379 0.64748858E+01  0.61420897E+02                                 1.677964                            1.570166      -1.150966       2.340021                    0.996330       3.670528      10.732180       0.452201       1.427876      -0.677095       0.015606       0.021434      -0.017245       0.031628       0.003131       0.002224       0.002375      -0.006482       0.012784      -0.006774       0.000210       0.006564              1.736798       1.732482       0.411092      -0.316304       1.855662      -0.327523       1.622249          -0.000207
           21              H       6.439218       1.839613      13.233475       0.120582       0.983239 0.71675887E+01  0.69865888E+02                                 1.751293                            1.655734      -1.351486       2.242669                    0.992980       3.864766      11.521554       0.438101       1.434298      -0.675133      -0.026088       0.009472      -0.021032       0.034824      -0.004923       0.009689       0.003079       0.002920       0.016514      -0.012313      -0.000069       0.012381              1.787720       2.073899      -0.270081       0.409303       1.634492       0.003503       1.654769           0.000095
           22              H       1.770555      19.474105      14.018099       0.122816       1.015471 0.72265884E+01  0.70299686E+02                                 1.765943                            1.644825      -1.290315       2.272766                    0.994257       3.747786      11.014651       0.448486       1.403903      -0.681518       0.013894      -0.030391      -0.006176       0.033982      -0.003932       0.001478       0.002777      -0.016466       0.000922      -0.009713       0.000116       0.009596              1.828106       1.720304      -0.454754       0.002328       2.279380       0.228319       1.484635           0.000034
           23              H       2.382939       0.699174      15.736066       0.082762       1.390958 0.10484969E+02  0.10952272E+03                                 2.006662                            1.853763      -1.276153       2.260251                    0.993595       3.801470      10.779599       0.477086       1.229059      -0.720128       0.032685      -0.009686       0.027738       0.043949      -0.000729       0.014806       0.000747      -0.000228       0.027733      -0.014225      -0.004405       0.018630              2.056007       2.377407      -0.277912       0.538949       1.837677      -0.165099       1.952938           0.001302
           24              H       7.081455       3.070723      15.046315       0.093393       1.029876 0.71586451E+01  0.69488659E+02                                 1.782346                            1.634602      -1.254760       2.281434                    0.994072       3.840516      11.282534       0.450815       1.399666      -0.681894      -0.027019       0.035407       0.013774       0.046620      -0.008654       0.002303       0.005465      -0.002309      -0.013434      -0.011039      -0.000401       0.011440              1.875194       1.844698      -0.513812      -0.118872       2.241029       0.325191       1.539854          -0.000113
           25              H       7.020983       7.920611       7.325719       0.147595       1.044558 0.75594693E+01  0.72746551E+02                                 1.683832                            1.601499      -0.822319       2.516785                    0.999548       3.137147       8.532198       0.500255       1.272311      -0.714088      -0.018468       0.028425      -0.021302       0.040035      -0.012288       0.000959      -0.003421      -0.011355      -0.005439      -0.012732      -0.002394       0.015127              1.691918       1.523310      -0.236206       0.222346       1.760940      -0.267499       1.791505           0.000400
           26              H       6.988832       8.013297      13.625787       0.132346       0.926433 0.64753725E+01  0.61426664E+02                                 1.678023                            1.570219      -1.151000       2.339992                    0.996329       3.670683      10.732731       0.452196       1.427865      -0.677096      -0.015610       0.021430       0.017244       0.031627      -0.003134       0.002223      -0.002375      -0.006483       0.012784      -0.006776       0.000211       0.006565              1.736861       1.732544      -0.411111      -0.316320       1.855728       0.327538       1.622311          -0.000193
           27              H       1.215582       8.234937       0.412825       0.120600       0.983235 0.71675584E+01  0.69865569E+02                                 1.751290                            1.655731      -1.351498       2.242666                    0.992980       3.864762      11.521567       0.438101       1.434299      -0.675133       0.026089      -0.009474      -0.021031       0.034823      -0.004923      -0.009689      -0.003080       0.002918       0.016512      -0.012313      -0.000068       0.012381              1.787718       2.073898      -0.270080      -0.409303       1.634489      -0.003503       1.654767           0.000103
           28              H       5.884245      10.749545       1.197449       0.122839       1.015455 0.72264560E+01  0.70298178E+02                                 1.765932                            1.644815      -1.290319       2.272769                    0.994257       3.747763      11.014619       0.448485       1.403912      -0.681516      -0.013896       0.030391      -0.006175       0.033983      -0.003931      -0.001478      -0.002777      -0.016467       0.000921      -0.009712       0.000116       0.009596              1.828095       1.720291      -0.454749      -0.002326       2.279367      -0.228320       1.484627           0.000012
           29              H       5.271861       9.375376       2.915416       0.082797       1.391062 0.10486015E+02  0.10953721E+03                                 2.006808                            1.853890      -1.276213       2.260220                    0.993595       3.801690      10.780659       0.477052       1.229104      -0.720116      -0.032684       0.009687       0.027734       0.043946      -0.000729      -0.014805      -0.000745      -0.000229       0.027739      -0.014225      -0.004405       0.018630              2.056161       2.377592      -0.277944      -0.539003       1.837814       0.165114       1.953077           0.001207
           30              H       0.573345       7.003827       2.225665       0.093417       1.029817 0.71581529E+01  0.69482821E+02                                 1.782295                            1.634558      -1.254788       2.281435                    0.994073       3.840395      11.282164       0.450815       1.399687      -0.681890       0.027018      -0.035413       0.013776       0.046624      -0.008653      -0.002302      -0.005466      -0.002312      -0.013428      -0.011038      -0.000400       0.011438              1.875139       1.844645      -0.513791       0.118867       2.240957      -0.325177       1.539813          -0.000124
           31              H       0.633817       2.153939      20.146369       0.147596       1.044406 0.75580312E+01  0.72728860E+02                                 1.683642                            1.601326      -0.822187       2.516864                    0.999549       3.136851       8.531017       0.500295       1.272278      -0.714096       0.018469      -0.028429      -0.021306       0.040041      -0.012286      -0.000960       0.003423      -0.011354      -0.005432      -0.012731      -0.002393       0.015124              1.691726       1.523149      -0.236168      -0.222311       1.760737       0.267458       1.791291           0.000640
           32              H       0.665968       2.061253       0.805137       0.132342       0.926429 0.64753415E+01  0.61426395E+02                                 1.678030                            1.570225      -1.151047       2.339972                    0.996329       3.670699      10.732836       0.452190       1.427882      -0.677093       0.015610      -0.021428       0.017247       0.031627      -0.003134      -0.002222       0.002375      -0.006484       0.012783      -0.006776       0.000212       0.006564              1.736869       1.732552      -0.411116       0.316323       1.855737      -0.327541       1.622318          -0.000194
           33              H       5.042982       1.839613       0.412825       0.120594       0.983271 0.71678895E+01  0.69869560E+02                                 1.751325                            1.655763      -1.351501       2.242656                    0.992979       3.864855      11.521884       0.438100       1.434287      -0.675135       0.026089       0.009474      -0.021029       0.034822       0.004923      -0.009689       0.003080       0.002917       0.016510      -0.012313      -0.000067       0.012381              1.787754       2.073940       0.270088      -0.409312       1.634524       0.003505       1.654798           0.000104
           34              H       2.056845      19.474105       1.197449       0.122831       1.015484 0.72267166E+01  0.70301275E+02                                 1.765956                            1.644836      -1.290314       2.272763                    0.994256       3.747833      11.014832       0.448485       1.403898      -0.681518      -0.013896      -0.030390      -0.006174       0.033982       0.003932      -0.001479       0.002777      -0.016466       0.000920      -0.009712       0.000116       0.009596              1.828120       1.720314       0.454755      -0.002327       2.279399       0.228325       1.484647           0.000015
           35              H       1.444461       0.699174       2.915416       0.082814       1.391132 0.10486708E+02  0.10954656E+03                                 2.006888                            1.853959      -1.276231       2.260207                    0.993594       3.801842      10.781295       0.477039       1.229115      -0.720113      -0.032681      -0.009681       0.027731       0.043941       0.000728      -0.014804       0.000742      -0.000231       0.027723      -0.014224      -0.004402       0.018626              2.056244       2.377692       0.277959      -0.539034       1.837887      -0.165121       1.953154           0.001212
           36              H       4.400745       3.070723       2.225665       0.093415       1.029842 0.71583622E+01  0.69485342E+02                                 1.782320                            1.634578      -1.254786       2.281431                    0.994072       3.840455      11.282370       0.450814       1.399680      -0.681891       0.027013       0.035411       0.013777       0.046620       0.008654      -0.002307       0.005468      -0.002309      -0.013431      -0.011043      -0.000396       0.011439              1.875167       1.844672       0.513805       0.118870       2.240995       0.325185       1.539833          -0.000124
           37              H       4.461217       7.920611      20.146369       0.147613       1.044392 0.75578971E+01  0.72727072E+02                                 1.683602                            1.601292      -0.822169       2.516868                    0.999549       3.136836       8.530880       0.500311       1.272246      -0.714103       0.018468       0.028429      -0.021304       0.040039       0.012287      -0.000959      -0.003424      -0.011358      -0.005440      -0.012732      -0.002396       0.015127              1.691685       1.523115       0.236156      -0.222301       1.760693      -0.267445       1.791247           0.000674
           38              H       4.493368       8.013297       0.805137       0.132337       0.926461 0.64756208E+01  0.61429668E+02                                 1.678062                            1.570253      -1.151048       2.339965                    0.996328       3.670776      10.733094       0.452189       1.427871      -0.677095       0.015610       0.021428       0.017245       0.031626       0.003135      -0.002222      -0.002375      -0.006484       0.012784      -0.006777       0.000212       0.006565              1.736902       1.732585       0.411127       0.316332       1.855774       0.327550       1.622348          -0.000195
           39              H       2.611818       8.234937      13.233475       0.120590       0.983239 0.71675848E+01  0.69865824E+02                                 1.751289                            1.655731      -1.351477       2.242674                    0.992980       3.864758      11.521519       0.438103       1.434293      -0.675134      -0.026088      -0.009473      -0.021032       0.034823       0.004923       0.009689      -0.003079       0.002920       0.016514      -0.012313      -0.000069       0.012382              1.787717       2.073896       0.270080       0.409302       1.634488      -0.003502       1.654766           0.000100
           40              H       5.597955      10.749545      14.018099       0.122823       1.015456 0.72264512E+01  0.70297987E+02                                 1.765923                            1.644807      -1.290292       2.272779                    0.994257       3.747741      11.014475       0.448490       1.403899      -0.681519       0.013894       0.030392      -0.006175       0.033983       0.003932       0.001478      -0.002777      -0.016467       0.000922      -0.009713       0.000116       0.009597              1.828086       1.720284       0.454748       0.002326       2.279354      -0.228316       1.484619           0.000040
           41              H       6.210339       9.375376      15.736066       0.082783       1.390981 0.10485184E+02  0.10952538E+03                                 2.006663                            1.853765      -1.276162       2.260242                    0.993595       3.801504      10.779669       0.477093       1.229036      -0.720132       0.032683       0.009688       0.027735       0.043947       0.000729       0.014806      -0.000745      -0.000228       0.027735      -0.014225      -0.004405       0.018630              2.056008       2.377407       0.277913       0.538947       1.837680       0.165099       1.952938           0.001334
           42              H       3.254055       7.003827      15.046315       0.093407       1.029865 0.71585575E+01  0.69487600E+02                                 1.782333                            1.634590      -1.254756       2.281438                    0.994072       3.840492      11.282449       0.450818       1.399663      -0.681894      -0.027018      -0.035408       0.013774       0.046620       0.008654       0.002303      -0.005465      -0.002309      -0.013432      -0.011039      -0.000401       0.011439              1.875179       1.844685       0.513807      -0.118871       2.241009      -0.325187       1.539843          -0.000106
           43              H       3.193583       2.153939       7.325719       0.147631       1.044497 0.75589170E+01  0.72739930E+02                                 1.683764                            1.601438      -0.822276       2.516816                    0.999549       3.137044       8.531850       0.500266       1.272308      -0.714088      -0.018467      -0.028424      -0.021303       0.040035       0.012286       0.000957       0.003420      -0.011358      -0.005443      -0.012731      -0.002395       0.015126              1.691849       1.523253       0.236191       0.222332       1.760866       0.267481       1.791429           0.000397
           44              H       3.161432       2.061253      13.625787       0.132348       0.926428 0.64753202E+01  0.61426019E+02                                 1.678015                            1.570211      -1.150999       2.339993                    0.996329       3.670659      10.732634       0.452198       1.427862      -0.677097      -0.015609      -0.021431       0.017244       0.031627       0.003133       0.002223       0.002374      -0.006482       0.012783      -0.006775       0.000211       0.006565              1.736852       1.732535       0.411109      -0.316317       1.855719      -0.327536       1.622301          -0.000199
           45              H       1.215582      18.309487      12.407825       0.120578       0.983261 0.71677962E+01  0.69868392E+02                                 1.751314                            1.655754      -1.351480       2.242666                    0.992980       3.864824      11.521754       0.438100       1.434291      -0.675134       0.026090      -0.009467       0.021030       0.034822      -0.004924       0.009689       0.003080       0.002920       0.016509      -0.012313      -0.000068       0.012381              1.787742       2.073922      -0.270083       0.409308       1.634514       0.003506       1.654789           0.000096
           46              H       5.884245       0.674995      11.623201       0.122829       1.015405 0.72260082E+01  0.70292690E+02                                 1.765879                            1.644768      -1.290319       2.272779                    0.994257       3.747632      11.014123       0.448489       1.403919      -0.681515      -0.013891       0.030396       0.006172       0.033985      -0.003931       0.001476       0.002775      -0.016468       0.000923      -0.009712       0.000116       0.009596              1.828038       1.720243      -0.454732       0.002326       2.279287       0.228306       1.484583           0.000008
           47              H       5.271861      19.449926       9.905234       0.082762       1.390943 0.10484816E+02  0.10952065E+03                                 2.006641                            1.853745      -1.276166       2.260246                    0.993595       3.801446      10.779481       0.477090       1.229052      -0.720130      -0.032682       0.009692      -0.027738       0.043949      -0.000726       0.014806       0.000747      -0.000231       0.027730      -0.014226      -0.004403       0.018629              2.055985       2.377382      -0.277911       0.538941       1.837659      -0.165099       1.952914           0.001178
           48              H       0.573345      17.078377      10.594985       0.093378       1.029915 0.71589742E+01  0.69492592E+02                                 1.782384                            1.634633      -1.254745       2.281432                    0.994071       3.840606      11.282827       0.450814       1.399655      -0.681896       0.027020      -0.035404      -0.013775       0.046618      -0.008655       0.002304       0.005464      -0.002307      -0.013439      -0.011039      -0.000401       0.011441              1.875234       1.844737      -0.513829      -0.118876       2.241083       0.325202       1.539883          -0.000145
           49              H       0.633817      12.228489      18.315581       0.147618       1.044293 0.75569478E+01  0.72715436E+02                                 1.683482                            1.601181      -0.822113       2.516908                    0.999550       3.136628       8.530084       0.500334       1.272230      -0.714107       0.018468      -0.028431       0.021306       0.040042      -0.012288       0.000960      -0.003424      -0.011353      -0.005442      -0.012731      -0.002396       0.015127              1.691563       1.523013      -0.236135       0.222280       1.760568      -0.267422       1.791108           0.000678
           50              H       0.665968      12.135803      12.015513       0.132342       0.926398 0.64750539E+01  0.61422890E+02                                 1.677987                            1.570186      -1.150963       2.340018                    0.996330       3.670582      10.732373       0.452198       1.427875      -0.677095       0.015607      -0.021434      -0.017243       0.031628      -0.003133       0.002224      -0.002375      -0.006481       0.012785      -0.006775       0.000210       0.006565              1.736822       1.732505      -0.411100      -0.316310       1.855689       0.327529       1.622272          -0.000199
           51              H       6.439218      11.914163      25.228475       0.120597       0.983254 0.71677354E+01  0.69867714E+02                                 1.751309                            1.655749      -1.351504       2.242659                    0.992980       3.864813      11.521747       0.438100       1.434294      -0.675134      -0.026089       0.009470       0.021031       0.034823      -0.004923      -0.009689      -0.003080       0.002919       0.016510      -0.012313      -0.000068       0.012381              1.787736       2.073917      -0.270083      -0.409306       1.634509      -0.003506       1.654783           0.000100
           52              H       1.770555       9.399555      24.443851       0.122846       1.015427 0.72262104E+01  0.70295265E+02                                 1.765909                            1.644794      -1.290340       2.272768                    0.994256       3.747702      11.014436       0.448484       1.403925      -0.681514       0.013893      -0.030394       0.006174       0.033985      -0.003931      -0.001476      -0.002775      -0.016468       0.000922      -0.009712       0.000116       0.009596              1.828070       1.720272      -0.454744      -0.002326       2.279332      -0.228312       1.484607           0.000039
           53              H       2.382939      10.773724      22.725884       0.082801       1.390974 0.10485132E+02  0.10952499E+03                                 2.006674                            1.853774      -1.276194       2.260234                    0.993595       3.801504      10.779764       0.477085       1.229054      -0.720128       0.032682      -0.009688      -0.027738       0.043947      -0.000726      -0.014806      -0.000745      -0.000231       0.027740      -0.014226      -0.004405       0.018631              2.056021       2.377424      -0.277916      -0.538953       1.837690       0.165101       1.952948           0.001327
           54              H       7.081455      13.145273      23.415635       0.093408       1.029868 0.71585842E+01  0.69487945E+02                                 1.782338                            1.634594      -1.254770       2.281432                    0.994072       3.840500      11.282490       0.450816       1.399665      -0.681894      -0.027018       0.035408      -0.013775       0.046620      -0.008654      -0.002304      -0.005465      -0.002309      -0.013434      -0.011039      -0.000401       0.011440              1.875185       1.844689      -0.513810       0.118872       2.241021      -0.325190       1.539846          -0.000103
           55              H       7.020983      17.995161       5.494931       0.147636       1.044249 0.75565605E+01  0.72710726E+02                                 1.683426                            1.601132      -0.822049       2.516937                    0.999550       3.136574       8.529860       0.500346       1.272218      -0.714109      -0.018467       0.028432       0.021305       0.040041      -0.012286      -0.000961       0.003423      -0.011352      -0.005434      -0.012730      -0.002394       0.015124              1.691505       1.522966      -0.236121      -0.222266       1.760507       0.267404       1.791042           0.000373
           56              H       6.988832      18.087847      24.836163       0.132342       0.926419 0.64752471E+01  0.61425176E+02                                 1.678009                            1.570206      -1.150983       2.340003                    0.996329       3.670645      10.732594       0.452197       1.427869      -0.677096      -0.015608       0.021432      -0.017242       0.031627      -0.003134      -0.002223       0.002375      -0.006483       0.012784      -0.006776       0.000211       0.006565              1.736846       1.732530      -0.411109       0.316316       1.855715      -0.327534       1.622292          -0.000190
           57              C       4.027956      19.731208      25.058217       0.108214      34.370188 0.40519292E+03  0.93662052E+04                                 9.404662                            6.866267      -0.059549       2.001034                    0.999450      26.353129      75.289291       0.607286       0.436326      -1.051137       0.003257      -0.001670      -0.003857       0.005317       0.000414      -0.004857       0.001512       0.001422      -0.012122      -0.006863       0.001568       0.005295             11.046922       9.172190       0.399046      -2.968503      13.343145       5.402711      10.625432           0.004307
           58              C       3.345913      18.578881      24.725649      -0.184742      35.023493 0.47180987E+03  0.11398938E+05                                 9.507363                            7.393709      -0.118012       1.939241                    0.998103      30.501821      90.895751       0.583472       0.434499      -1.045792       0.004657      -0.000570      -0.002750       0.005439      -0.005706      -0.006082      -0.010541       0.045886       0.040823      -0.033155       0.011946       0.021210             10.770943       9.304184       1.817838      -2.030836      13.515304       4.475049       9.493342          -0.000299
           59              C       5.110344      20.051578      24.273849      -0.186175      33.154501 0.45414502E+03  0.10848166E+05                                 9.101034                            7.216236       0.027492       1.988379                    0.998636      30.025791      88.441448       0.596329       0.429990      -1.050438      -0.006012      -0.002330      -0.003510       0.007341      -0.004847       0.031059      -0.009619      -0.045332      -0.004545      -0.044447       0.011521       0.032926              9.984928       9.398064       0.924510      -2.943054      11.563790       3.149647       8.992930           0.000013
           60              C       5.467824      19.218212      23.234608       0.088230      26.331015 0.32677930E+03  0.72037535E+04                                 7.822714                            6.126491       0.004141       2.015119                    0.999421      26.387881      75.162920       0.645062       0.430725      -1.047870      -0.038512      -0.029729       0.006964       0.049148      -0.017031       0.014615      -0.047560       0.026412       0.027141      -0.054139      -0.001269       0.055409              8.645117       7.931269       1.539070      -1.708772      10.545330       2.510871       7.458753           0.006589
           61              C       3.756210      17.826916      23.644099       0.122011      26.691152 0.33846896E+03  0.75653257E+04                                 8.160236                            6.414570      -0.158943       1.979466                    0.997897      26.338769      76.797165       0.601104       0.455877      -1.027915       0.036420       0.030039      -0.021319       0.051800      -0.007009       0.043207      -0.027921       0.005528      -0.017947      -0.049834      -0.004535       0.054369              9.147840       8.889307       1.411688      -2.078514      10.119458       3.310534       8.434754           0.004510
           62              C       4.498726      14.315331       6.906997       0.646113      24.313468 0.24126733E+03  0.49783275E+04                                 7.887821                            5.592984      -0.133222       2.020134                    0.999273      22.240827      63.266483       0.610522       0.486206      -1.006776       0.019395       0.014917       0.062430       0.067053      -0.070856       0.012733      -0.011996       0.041820      -0.188740      -0.064864      -0.042247       0.107111              9.666165       7.222825       2.666126       0.057061       7.023434       1.237025      14.752236           0.019508
           63              C       4.312714      13.925043       5.482623      -0.106313      49.546789 0.56683422E+03  0.14209289E+05                                11.900301                            8.005070      -0.320219       1.868074                    0.998394      30.577323      90.131488       0.576347       0.423941      -1.061744      -0.006278      -0.014466      -0.044658       0.047361       0.017742      -0.016322      -0.019265      -0.006577      -0.028527      -0.023333      -0.013286       0.036619             15.884789       8.310057       2.532176       2.773460      10.088740       6.340945      29.255569           0.000571
           64              C       3.629906      12.865200       4.975694      -0.174830      37.234504 0.47271864E+03  0.11451591E+05                                 9.889678                            7.394937      -0.198106       1.891973                    0.999014      31.630351      95.067049       0.582835       0.433808      -1.043906      -0.004188      -0.004740      -0.007330       0.009682       0.000006      -0.008050      -0.008284       0.006414      -0.072377      -0.027526       0.010299       0.017227             11.526635       6.831054       2.045922       0.127608       9.065168       1.903313      18.683683           0.004762
           65              C       3.664353      12.851297       3.569013       0.001671      41.238956 0.51067262E+03  0.12519880E+05                                10.605441                            7.648789      -0.269460       1.888869                    0.999095      29.645364      87.510170       0.581533       0.429610      -1.054163      -0.017530      -0.026985       0.011436       0.034151       0.032225      -0.002078      -0.009769      -0.017620       0.046920      -0.041554       0.010569       0.030986             12.969325       6.880335       1.757360       0.473312       9.050445       2.746498      22.977194           0.001004
           66              C       4.381608      13.900663       3.018494      -0.066615      44.229443 0.54126622E+03  0.13512221E+05                                11.143432                            7.921387      -0.246027       1.887611                    0.999010      31.009860      93.446865       0.564375       0.434733      -1.047320       0.019803       0.021405      -0.018262       0.034407       0.011871      -0.002995      -0.017633      -0.004952       0.002745      -0.019019      -0.004501       0.023519             13.657478       7.387329       1.880172       0.766158       8.489594       1.938674      25.095512           0.002734
           67              C       4.382373      13.883133       1.600017      -0.061880      42.884522 0.53635954E+03  0.13357182E+05                                10.882106                            7.874857      -0.215070       1.898772                    0.999058      30.863587      92.845286       0.567266       0.433571      -1.048186       0.018174       0.028872       0.018852       0.038978       0.017574       0.007760       0.012210      -0.003402      -0.003475      -0.017637      -0.008173       0.025810             13.017167       7.329697       1.856062      -0.172208       8.605394       0.066961      23.116409           0.002530
           68              C       3.658229      12.815835       1.095140      -0.006558      38.127918 0.52228407E+03  0.12905353E+05                                10.102570                            7.778099      -0.250614       1.893980                    0.999203      30.021217      89.615496       0.570652       0.434382      -1.048924      -0.023759      -0.020118      -0.007924       0.032125       0.033134       0.005474       0.006626      -0.023979       0.070314      -0.046962       0.014913       0.032049             11.522063       7.015313       1.754128       0.674568       8.778462       0.115554      18.772414           0.001437
           69              C       3.604645      12.789037      25.328733      -0.181766      36.558301 0.50193532E+03  0.12375554E+05                                 9.833121                            7.675467      -0.279249       1.865660                    0.998268      32.313325      98.824969       0.564412       0.440142      -1.037397      -0.008951       0.008168       0.006170       0.013598      -0.007208       0.006580      -0.000091       0.016774      -0.032865      -0.012921      -0.004958       0.017879             11.000513       8.371357       3.050930       0.939487      10.156927      -0.228940      14.473254           0.004135
           70              C       4.280564      13.834775      24.776163      -0.124731      44.188496 0.59837580E+03  0.15249756E+05                                11.056298                            8.313968      -0.302909       1.871132                    0.998357      31.305129      93.951296       0.554809       0.433186      -1.052893      -0.012245      -0.010226       0.044798       0.047554       0.029975       0.016333       0.020103       0.000509      -0.018146      -0.027672      -0.018142       0.045813             12.952977       8.463894       2.466662      -1.699904      10.606530      -4.835140      19.788506           0.002879
           71              C       4.426005      14.179526      23.326916       0.632557      22.208850 0.24306376E+03  0.50373123E+04                                 7.419879                            5.645804      -0.114168       2.025470                    0.999346      22.583007      64.909208       0.600987       0.491771      -1.001403       0.008258       0.011951      -0.065112       0.066713      -0.063454      -0.015881       0.009449       0.016747      -0.167902      -0.058659      -0.035529       0.094188              8.429399       7.811307       2.707146       0.276672       7.309070      -1.299242      10.167820           0.020427
           72              C       3.626844      10.492442      12.237567       0.108194      34.368943 0.40517872E+03  0.93657904E+04                                 9.404469                            6.866173      -0.059539       2.001048                    0.999450      26.352488      75.286994       0.607287       0.436329      -1.051135      -0.003246       0.001659      -0.003858       0.005308       0.000408       0.004850      -0.001507       0.001416      -0.012099      -0.006850       0.001564       0.005286             11.046651       9.171980       0.399097       2.968379      13.342837      -5.402515      10.625137           0.004263
           73              C       4.308887      11.644769      11.904999      -0.184753      35.022570 0.47179595E+03  0.11398518E+05                                 9.507229                            7.393624      -0.118016       1.939246                    0.998103      30.501246      90.893700       0.583472       0.434502      -1.045791      -0.004650       0.000566      -0.002760       0.005437      -0.005711       0.006076       0.010547       0.045884       0.040836      -0.033161       0.011956       0.021205             10.770764       9.304045       1.817813       2.030804      13.515059      -4.474935       9.493189          -0.000347
           74              C       2.544456      10.172072      11.453199      -0.186183      33.153163 0.45412469E+03  0.10847552E+05                                 9.100817                            7.216101       0.027508       1.988396                    0.998636      30.024880      88.438056       0.596332       0.429993      -1.050437       0.006021       0.002317      -0.003529       0.007353      -0.004857      -0.031063       0.009629      -0.045330      -0.004540      -0.044449       0.011509       0.032940              9.984661       9.397817       0.924544       2.942924      11.563507      -3.149508       8.992659          -0.000110
           75              C       2.186976      11.005438      10.413958       0.088228      26.329984 0.32676481E+03  0.72033493E+04                                 7.822541                            6.126387       0.004127       2.015125                    0.999421      26.387095      75.160069       0.645063       0.430730      -1.047868       0.038528       0.029717       0.006956       0.049152      -0.017027      -0.014623       0.047567       0.026416       0.027124      -0.054146      -0.001269       0.055415              8.644903       7.931082       1.539058       1.708697      10.545075      -2.510765       7.458551           0.006388
           76              C       3.898590      12.396734      10.823449       0.121999      26.690924 0.33846614E+03  0.75652561E+04                                 8.160238                            6.414585      -0.158981       1.979454                    0.997897      26.338685      76.797195       0.601097       0.455883      -1.027911      -0.036414      -0.030054      -0.021325       0.051807      -0.007005      -0.043214       0.027935       0.005532      -0.017959      -0.049850      -0.004530       0.054381              9.147823       8.889293       1.411698       2.078493      10.119443      -3.310507       8.434732           0.004399
           77              C       3.156074      15.908319      19.727647       0.646083      24.313628 0.24126916E+03  0.49783718E+04                                 7.887840                            5.592994      -0.133194       2.020144                    0.999273      22.240905      63.266636       0.610523       0.486204      -1.006778      -0.019392      -0.014929       0.062420       0.067046      -0.070854      -0.012728       0.011976       0.041844      -0.188710      -0.064849      -0.042255       0.107104              9.666204       7.222854       2.666137      -0.057032       7.023444      -1.237002      14.752314           0.019680
           78              C       3.342086      16.298607      18.303273      -0.106276      49.544852 0.56680894E+03  0.14208490E+05                                11.900032                            8.004915      -0.320230       1.868080                    0.998394      30.576471      90.128313       0.576351       0.423944      -1.061743       0.006276       0.014469      -0.044651       0.047354       0.017729       0.016327       0.019268      -0.006562      -0.028575      -0.023352      -0.013264       0.036616             15.884448       8.309877       2.532098      -2.773368      10.088495      -6.340755      29.254970           0.000759
           79              C       4.024894      17.358450      17.796344      -0.174819      37.233358 0.47270201E+03  0.11451068E+05                                 9.889452                            7.394790      -0.198061       1.891998                    0.999014      31.629577      95.063698       0.582844       0.433806      -1.043909       0.004185       0.004746      -0.007327       0.009681      -0.000003       0.008050       0.008277       0.006417      -0.072379      -0.027524       0.010300       0.017224             11.526376       6.830912       2.045870      -0.127587       9.064947      -1.903228      18.683268           0.005209
           80              C       3.990447      17.372353      16.389663       0.001678      41.238265 0.51066568E+03  0.12519631E+05                                10.605227                            7.648672      -0.269375       1.888897                    0.999096      29.645005      87.507993       0.581547       0.429602      -1.054171       0.017521       0.026993       0.011442       0.034154       0.032226       0.002080       0.009766      -0.017626       0.046896      -0.041552       0.010564       0.030987             12.969057       6.880216       1.757319      -0.473281       9.050249      -2.746396      22.976706           0.001135
           81              C       3.273192      16.322987      15.839144      -0.066631      44.230682 0.54128336E+03  0.13512747E+05                                11.143594                            7.921484      -0.246014       1.887607                    0.999010      31.010396      93.448623       0.564375       0.434730      -1.047323      -0.019811      -0.021398      -0.018257       0.034405       0.011870       0.002997       0.017633      -0.004955       0.002779      -0.019017      -0.004505       0.023521             13.657719       7.387430       1.880190      -0.766177       8.489690      -1.938735      25.096036           0.002835
           82              C       3.272427      16.340517      14.420667      -0.061866      42.884457 0.53635805E+03  0.13357133E+05                                10.882087                            7.874842      -0.215055       1.898776                    0.999058      30.863559      92.845109       0.567267       0.433571      -1.048186      -0.018186      -0.028864       0.018850       0.038977       0.017572      -0.007756      -0.012206      -0.003404      -0.003488      -0.017633      -0.008172       0.025806             13.017167       7.329687       1.856045       0.172216       8.605364      -0.066979      23.116451           0.002602
           83              C       3.996571      17.407815      13.915790      -0.006567      38.128262 0.52229068E+03  0.12905535E+05                                10.102578                            7.778115      -0.250573       1.893992                    0.999203      30.021250      89.615183       0.570656       0.434378      -1.048928       0.023746       0.020127      -0.007923       0.032121       0.033137      -0.005476      -0.006630      -0.023981       0.070330      -0.046968       0.014911       0.032056             11.522077       7.015329       1.754138      -0.674546       8.778471      -0.115557      18.772431           0.001443
           84              C       4.050155      17.434613      12.508083      -0.181722      36.556746 0.50190952E+03  0.12374749E+05                                 9.832864                            7.675287      -0.279264       1.865670                    0.998268      32.312224      98.820677       0.564417       0.440144      -1.037397       0.008932      -0.008157       0.006168       0.013578      -0.007219      -0.006575       0.000088       0.016782      -0.032881      -0.012925      -0.004964       0.017889             11.000220       8.371151       3.050845      -0.939443      10.156656       0.228918      14.472853           0.004121
           85              C       3.374236      16.388875      11.955513      -0.124740      44.188475 0.59837587E+03  0.15249735E+05                                11.056238                            8.313922      -0.302845       1.871155                    0.998357      31.304960      93.950252       0.554816       0.433181      -1.052898       0.012229       0.010238       0.044800       0.047554       0.029987      -0.016333      -0.020107       0.000490      -0.018123      -0.027685      -0.018139       0.045824             12.952918       8.463855       2.466650       1.699940      10.606460       4.835123      19.788439           0.002839
           86              C       3.228795      16.044124      10.506266       0.632577      22.208467 0.24305906E+03  0.50371956E+04                                 7.419830                            5.645774      -0.114231       2.025453                    0.999346      22.582815      64.908744       0.600984       0.491775      -1.001400      -0.008280      -0.011948      -0.065109       0.066712      -0.063451       0.015878      -0.009460       0.016736      -0.167959      -0.058675      -0.035520       0.094195              8.429339       7.811242       2.707104      -0.276683       7.309003       1.299205      10.167771           0.020364
           87              C       0.200556       0.417892      13.403733       0.108159      34.370277 0.40519634E+03  0.93662981E+04                                 9.404651                            6.866279      -0.059530       2.001039                    0.999450      26.353255      75.289554       0.607288       0.436324      -1.051139       0.003264       0.001677       0.003846       0.005316      -0.000414       0.004863       0.001525       0.001416      -0.012074      -0.006862       0.001566       0.005296             11.046876       9.172178      -0.399127       2.968450      13.343105       5.402626      10.625346           0.004287
           88              C       7.173313       1.570219      13.736301      -0.184750      35.023055 0.47180334E+03  0.11398746E+05                                 9.507318                            7.393683      -0.118014       1.939241                    0.998103      30.501593      90.895084       0.583469       0.434502      -1.045790       0.004664       0.000579       0.002751       0.005445       0.005702       0.006072      -0.010550       0.045892       0.040835      -0.033162       0.011959       0.021203             10.770874       9.304174      -1.817893       2.030820      13.515180       4.474950       9.493268          -0.000336
           89              C       1.282944       0.097522      14.188101      -0.186217      33.155628 0.45416431E+03  0.10848746E+05                                 9.101221                            7.216379       0.027534       1.988376                    0.998637      30.026626      88.444503       0.596324       0.429989      -1.050439      -0.006008       0.002340       0.003506       0.007339       0.004831      -0.031055      -0.009612      -0.045327      -0.004560      -0.044441       0.011533       0.032908              9.985127       9.398237      -0.924558       2.943091      11.564055       3.149694       8.993088          -0.000014
           90              C       1.640424       0.930888      15.227342       0.088215      26.330599 0.32677309E+03  0.72035780E+04                                 7.822630                            6.126428       0.004154       2.015129                    0.999421      26.387538      75.161597       0.645066       0.430725      -1.047871      -0.038505       0.029734      -0.006962       0.049145       0.017035      -0.014609      -0.047549       0.026418       0.027152      -0.054132      -0.001266       0.055399              8.645020       7.931165      -1.539050       1.708743      10.545198       2.510856       7.458695           0.006564
           91              C       7.583610       2.322184      14.817851       0.121987      26.690966 0.33846641E+03  0.75652567E+04                                 8.160232                            6.414571      -0.158964       1.979462                    0.997897      26.338569      76.796593       0.601100       0.455880      -1.027913       0.036414      -0.030035       0.021317       0.051792       0.007018      -0.043208      -0.027921       0.005532      -0.017935      -0.049830      -0.004545       0.054375              9.147834       8.889305      -1.411692       2.078528      10.119419       3.310520       8.434777           0.004485
           92              C       0.671326       5.833769       5.913653       0.646069      24.314196 0.24127398E+03  0.49785095E+04                                 7.888004                            5.593071      -0.133164       2.020151                    0.999273      22.241384      63.268791       0.610514       0.486207      -1.006773       0.019368      -0.014921      -0.062428       0.067045       0.070853      -0.012734      -0.011958       0.041866      -0.188619      -0.064815      -0.042275       0.107090              9.666461       7.223043      -2.666224      -0.057117       7.023609       1.237156      14.752731           0.019564
           93              C       0.485314       6.224057       7.338027      -0.106272      49.547406 0.56683225E+03  0.14209304E+05                                11.900644                            8.005215      -0.320386       1.868026                    0.998394      30.577314      90.133281       0.576322       0.423958      -1.061727      -0.006289       0.014456       0.044650       0.047352      -0.017722       0.016330      -0.019265      -0.006526      -0.028589      -0.023357      -0.013251       0.036608             15.885424       8.310327      -2.532300      -2.773569      10.089069       6.341247      29.256876           0.000597
           94              C       7.457306       7.283900       7.844956      -0.174879      37.237282 0.47275450E+03  0.11452741E+05                                 9.890266                            7.395266      -0.198272       1.891909                    0.999013      31.632164      95.075424       0.582813       0.433814      -1.043897      -0.004210       0.004723       0.007328       0.009681      -0.000015       0.008055      -0.008269       0.006423      -0.072328      -0.027506       0.010277       0.017229             11.527431       6.831439      -2.046081      -0.127530       9.065681       1.903358      18.685173           0.004799
           95              C       7.491753       7.297803       9.251637       0.001685      41.239380 0.51067124E+03  0.12519853E+05                                10.605564                            7.648791      -0.269454       1.888870                    0.999095      29.645473      87.510858       0.581531       0.429611      -1.054161      -0.017540       0.026977      -0.011433       0.034149      -0.032231       0.002076      -0.009755      -0.017603       0.046903      -0.041554       0.010577       0.030977             12.969623       6.880388      -1.757349      -0.473279       9.050448       2.746521      22.978035           0.001009
           96              C       0.554208       6.248437       9.802156      -0.066639      44.230976 0.54128302E+03  0.13512740E+05                                11.143645                            7.921469      -0.246023       1.887604                    0.999010      31.010463      93.448903       0.564376       0.434729      -1.047323       0.019801      -0.021403       0.018259       0.034403      -0.011872       0.002999      -0.017635      -0.004944       0.002785      -0.019021      -0.004502       0.023523             13.657893       7.387465      -1.880189      -0.766143       8.489689       1.938704      25.096524           0.002742
           97              C       0.554973       6.265967      11.220633      -0.061863      42.884501 0.53635469E+03  0.13357026E+05                                10.882100                            7.874808      -0.215050       1.898779                    0.999058      30.863468      92.844703       0.567269       0.433570      -1.048187       0.018174      -0.028871      -0.018852       0.038977      -0.017573      -0.007758       0.012206      -0.003397      -0.003496      -0.017633      -0.008174       0.025808             13.017282       7.329694      -1.856037       0.172224       8.605327       0.066971      23.116825           0.002534
           98              C       7.485629       7.333265      11.725510      -0.006566      38.128932 0.52229682E+03  0.12905743E+05                                10.102720                            7.778167      -0.250620       1.893973                    0.999203      30.021672      89.617053       0.570653       0.434379      -1.048926      -0.023763       0.020111       0.007916       0.032122      -0.033141      -0.005472       0.006624      -0.023965       0.070358      -0.046973       0.014922       0.032052             11.522322       7.015395      -1.754134      -0.674580       8.778512       0.115574      18.773061           0.001438
           99              C       7.432045       7.360063      13.133217      -0.181772      36.559134 0.50194782E+03  0.12375937E+05                                 9.833235                            7.675536      -0.279222       1.865661                    0.998268      32.313865      98.826854       0.564412       0.440139      -1.037399      -0.008954      -0.008175      -0.006167       0.013603       0.007199      -0.006584      -0.000084       0.016783      -0.032858      -0.012922      -0.004955       0.017877             11.000683       8.371431      -3.050933      -0.939512      10.156962      -0.228927      14.473656           0.004137
          100              C       0.453164       6.314325      13.685787      -0.124745      44.189673 0.59839246E+03  0.15250281E+05                                11.056449                            8.314054      -0.302901       1.871127                    0.998357      31.305686      93.953165       0.554809       0.433182      -1.052896      -0.012245       0.010226      -0.044805       0.047561      -0.029984      -0.016336       0.020103       0.000503      -0.018118      -0.027683      -0.018138       0.045821             12.953229       8.463997      -2.466660       1.699908      10.606572      -4.835199      19.789118           0.002873
          101              C       0.598605       5.969574      15.135034       0.632554      22.209098 0.24306643E+03  0.50373787E+04                                 7.419908                            5.645816      -0.114119       2.025483                    0.999346      22.583146      64.909558       0.600989       0.491767      -1.001406       0.008251      -0.011945       0.065118       0.066717       0.063453       0.015882       0.009448       0.016739      -0.167896      -0.058657      -0.035528       0.094186              8.429458       7.811341      -2.707152      -0.276660       7.309074      -1.299268      10.167960           0.020420
          102              C       7.454244       9.656658       0.583083       0.108186      34.370658 0.40520128E+03  0.93664372E+04                                 9.404690                            6.866299      -0.059490       2.001049                    0.999450      26.353430      75.290051       0.607291       0.436321      -1.051141      -0.003264      -0.001677       0.003851       0.005320      -0.000413      -0.004869      -0.001530       0.001416      -0.012098      -0.006873       0.001570       0.005303             11.046939       9.172241      -0.399061      -2.968511      13.343145      -5.402688      10.625430           0.004280
          103              C       0.481487       8.504331       0.915651      -0.184725      35.022866 0.47180102E+03  0.11398671E+05                                 9.507264                            7.393649      -0.118004       1.939247                    0.998103      30.501474      90.894522       0.583473       0.434500      -1.045792      -0.004664      -0.000583       0.002752       0.005447       0.005701      -0.006072       0.010545       0.045885       0.040799      -0.033152       0.011952       0.021199             10.770813       9.304167      -1.817852      -2.030847      13.515047      -4.474915       9.493226          -0.000332
          104              C       6.371856       9.977028       1.367451      -0.186185      33.155462 0.45415967E+03  0.10848609E+05                                 9.101190                            7.216334       0.027525       1.988377                    0.998637      30.026483      88.444004       0.596327       0.429988      -1.050439       0.006006      -0.002345       0.003506       0.007340       0.004833       0.031053       0.009616      -0.045327      -0.004575      -0.044440       0.011528       0.032912              9.985117       9.398207      -0.924492      -2.943113      11.564037      -3.149758       8.993107          -0.000110
          105              C       6.014376       9.143662       2.406692       0.088226      26.331657 0.32678780E+03  0.72040107E+04                                 7.822900                            6.126601       0.004037       2.015082                    0.999421      26.388402      75.165549       0.645049       0.430730      -1.047864       0.038497      -0.029737      -0.006976       0.049143       0.017036       0.014614       0.047558       0.026413       0.027137      -0.054138      -0.001270       0.055408              8.645345       7.931475      -1.539107      -1.708832      10.545606      -2.510965       7.458954           0.006414
          106              C       0.071190       7.752366       1.997201       0.122039      26.690236 0.33845556E+03  0.75649626E+04                                 8.160144                            6.414511      -0.159075       1.979441                    0.997896      26.338062      76.795157       0.601097       0.455886      -1.027908      -0.036423       0.030027       0.021310       0.051792       0.007026       0.043209       0.027921       0.005532      -0.017929      -0.049827      -0.004554       0.054381              9.147738       8.889241      -1.411669      -2.078510      10.119286      -3.310476       8.434687           0.004438
          107              C       6.983474       4.240781      18.734303       0.646069      24.314216 0.24127501E+03  0.49785279E+04                                 7.887972                            5.593063      -0.133187       2.020140                    0.999273      22.241316      63.268246       0.610519       0.486204      -1.006777      -0.019398       0.014937      -0.062416       0.067046       0.070845       0.012724       0.011977       0.041859      -0.188719      -0.064852      -0.042246       0.107098              9.666413       7.222979      -2.666179       0.057058       7.023541      -1.237070      14.752719           0.019667
          108              C       7.169486       3.850493      20.158677      -0.106288      49.546881 0.56682864E+03  0.14209137E+05                                11.900403                            8.005082      -0.320249       1.868068                    0.998394      30.577172      90.131487       0.576340       0.423947      -1.061738       0.006277      -0.014467       0.044657       0.047359      -0.017749      -0.016327       0.019266      -0.006552      -0.028542      -0.023339      -0.013288       0.036627             15.885091       8.310164      -2.532234       2.773579      10.088859      -6.341125      29.256251           0.000741
          109              C       0.197494       2.790650      20.665606      -0.174831      37.234793 0.47271924E+03  0.11451622E+05                                 9.889734                            7.394930      -0.198128       1.891967                    0.999014      31.630572      95.068153       0.582836       0.433807      -1.043906       0.004200      -0.004729       0.007323       0.009676      -0.000011      -0.008056       0.008283       0.006431      -0.072336      -0.027515       0.010282       0.017233             11.526771       6.831102      -2.045959       0.127570       9.065205      -1.903266      18.684005           0.005189
          110              C       0.163047       2.776747      22.072287       0.001666      41.240006 0.51068432E+03  0.12520241E+05                                10.605604                            7.648856      -0.269451       1.888865                    0.999095      29.645843      87.511901       0.581533       0.429607      -1.054164       0.017537      -0.026980      -0.011429       0.034148      -0.032234      -0.002077       0.009762      -0.017605       0.046940      -0.041564       0.010580       0.030984             12.969634       6.880434      -1.757375       0.473319       9.050531      -2.746554      22.977938           0.001132
          111              C       7.100592       3.826113      22.622806      -0.066626      44.230928 0.54128287E+03  0.13512753E+05                                11.143683                            7.921503      -0.246058       1.887593                    0.999010      31.010540      93.449592       0.564371       0.434733      -1.047320      -0.019805       0.021403       0.018258       0.034405      -0.011876      -0.002993       0.017631      -0.004940       0.002760      -0.019023      -0.004495       0.023518             13.657922       7.387498      -1.880208       0.766204       8.489749      -1.938770      25.096520           0.002830
          112              C       7.099827       3.808583      24.041283      -0.061889      42.885738 0.53637355E+03  0.13357623E+05                                10.882295                            7.874942      -0.215084       1.898760                    0.999058      30.864159      92.847454       0.567265       0.433569      -1.048187      -0.018175       0.028870      -0.018848       0.038975      -0.017579       0.007760      -0.012209      -0.003391      -0.003450      -0.017646      -0.008166       0.025812             13.017504       7.329823      -1.856081      -0.172210       8.605495      -0.066982      23.117194           0.002601
          113              C       0.169171       2.741285      24.546160      -0.006561      38.128651 0.52229326E+03  0.12905643E+05                                10.102701                            7.778160      -0.250614       1.893975                    0.999203      30.021623      89.617094       0.570651       0.434381      -1.048924       0.023766      -0.020114       0.007920       0.032127      -0.033142       0.005472      -0.006620      -0.023967       0.070328      -0.046970       0.014923       0.032046             11.522290       7.015399      -1.754139       0.674604       8.778523      -0.115595      18.772948           0.001450
          114              C       0.222755       2.714487       0.312567      -0.181786      36.559002 0.50194563E+03  0.12375870E+05                                 9.833224                            7.675524      -0.279245       1.865657                    0.998268      32.313720      98.826381       0.564412       0.440140      -1.037399       0.008964       0.008176      -0.006164       0.013608       0.007202       0.006588       0.000091       0.016786      -0.032834      -0.012916      -0.004964       0.017879             11.000676       8.371441      -3.050945       0.939539      10.156966       0.228911      14.473621           0.004145
          115              C       7.201636       3.760225       0.865137      -0.124704      44.187949 0.59836284E+03  0.15249363E+05                                11.056280                            8.313928      -0.302970       1.871115                    0.998357      31.304868      93.950714       0.554804       0.433191      -1.052889       0.012249      -0.010224      -0.044795       0.047551      -0.029972       0.016339      -0.020102       0.000535      -0.018181      -0.027666      -0.018151       0.045817             12.953029       8.463873      -2.466628      -1.699874      10.606434       4.835127      19.788781           0.002857
          116              C       7.056195       4.104976       2.314384       0.632516      22.209464 0.24307089E+03  0.50374959E+04                                 7.419980                            5.645860      -0.114136       2.025474                    0.999346      22.583470      64.910724       0.600988       0.491766      -1.001406      -0.008255       0.011978       0.065100       0.066706       0.063449      -0.015873      -0.009425       0.016788      -0.167858      -0.058643      -0.035531       0.094174              8.429548       7.811452      -2.707192       0.276696       7.309138       1.299266      10.168055           0.020412
          117              C       3.626844       0.417892       0.583083       0.108149      34.371651 0.40521383E+03  0.93667961E+04                                 9.404815                            6.866365      -0.059477       2.001045                    0.999450      26.353982      75.291807       0.607293       0.436316      -1.051144      -0.003264       0.001680       0.003858       0.005326       0.000417      -0.004881       0.001546       0.001410      -0.012086      -0.006887       0.001576       0.005311             11.047105       9.172378       0.399064      -2.968578      13.343333       5.402782      10.625603           0.004314
          118              C       4.308887       1.570219       0.915651      -0.184742      35.024311 0.47182365E+03  0.11399363E+05                                 9.507513                            7.393821      -0.117983       1.939238                    0.998103      30.502430      90.898176       0.583466       0.434500      -1.045791      -0.004666       0.000578       0.002758       0.005451      -0.005693      -0.006080      -0.010547       0.045895       0.040781      -0.033153       0.011943       0.021210             10.771110       9.304422       1.817923      -2.030907      13.515436       4.475044       9.493473          -0.000336
          119              C       2.544456       0.097522       1.367451      -0.186200      33.156637 0.45417803E+03  0.10849166E+05                                 9.101397                            7.216471       0.027538       1.988367                    0.998637      30.027306      88.447139       0.596322       0.429987      -1.050439       0.006011       0.002348       0.003510       0.007345      -0.004824       0.031052      -0.009614      -0.045328      -0.004597      -0.044439       0.011533       0.032906              9.985358       9.398433       0.924495      -2.943219      11.564297       3.149856       8.993343          -0.000106
          120              C       2.186976       0.930888       2.406692       0.088204      26.332513 0.32679985E+03  0.72043540E+04                                 7.823088                            6.126722       0.004013       2.015069                    0.999420      26.389018      75.168093       0.645041       0.430731      -1.047862       0.038485       0.029739      -0.006977       0.049134      -0.017050       0.014610      -0.047549       0.026399       0.027111      -0.054128      -0.001276       0.055404              8.645567       7.931669       1.539137      -1.708902      10.545877       2.511065       7.459156           0.006433
          121              C       3.898590       2.322184       1.997201       0.122013      26.690669 0.33846086E+03  0.75650961E+04                                 8.160139                            6.414485      -0.158937       1.979478                    0.997896      26.338332      76.795536       0.601110       0.455876      -1.027916      -0.036420      -0.030015       0.021311       0.051783      -0.007033       0.043197      -0.027900       0.005520      -0.017933      -0.049805      -0.004557       0.054362              9.147747       8.889262       1.411688      -2.078539      10.119282       3.310475       8.434698           0.004453
          122              C       3.156074       5.833769      18.734303       0.646069      24.314275 0.24127554E+03  0.49785406E+04                                 7.887983                            5.593068      -0.133187       2.020139                    0.999273      22.241320      63.268226       0.610519       0.486204      -1.006777      -0.019389      -0.014940      -0.062417       0.067045      -0.070848       0.012725      -0.011976       0.041852      -0.188710      -0.064849      -0.042250       0.107099              9.666428       7.222998       2.666189       0.057059       7.023554       1.237079      14.752732           0.019675
          123              C       3.342086       6.224057      20.158677      -0.106282      49.546613 0.56682665E+03  0.14209071E+05                                11.900343                            8.005058      -0.320269       1.868062                    0.998394      30.577134      90.131251       0.576343       0.423945      -1.061739       0.006283       0.014465       0.044656       0.047359       0.017742      -0.016328      -0.019264      -0.006559      -0.028549      -0.023341      -0.013281       0.036622             15.884988       8.310106       2.532187       2.773486      10.088766       6.341021      29.256091           0.000748
          124              C       4.024894       7.283900      20.665606      -0.174851      37.235742 0.47273441E+03  0.11452081E+05                                 9.889899                            7.395054      -0.198159       1.891950                    0.999014      31.631103      95.070124       0.582830       0.433807      -1.043905       0.004199       0.004732       0.007325       0.009678       0.000010      -0.008053      -0.008283       0.006414      -0.072355      -0.027520       0.010292       0.017227             11.526970       6.831196       2.045964       0.127585       9.065324       1.903347      18.684390           0.005232
          125              C       3.990447       7.297803      22.072287       0.001675      41.239637 0.51067891E+03  0.12520076E+05                                10.605545                            7.648819      -0.269467       1.888863                    0.999095      29.645682      87.511332       0.581534       0.429608      -1.054164       0.017538       0.026981      -0.011430       0.034149       0.032232      -0.002075      -0.009763      -0.017610       0.046934      -0.041562       0.010578       0.030983             12.969549       6.880395       1.757360       0.473311       9.050477       2.746535      22.977775           0.001135
          126              C       3.273192       6.248437      22.622806      -0.066626      44.230789 0.54128166E+03  0.13512712E+05                                11.143658                            7.921496      -0.246057       1.887594                    0.999010      31.010457      93.449247       0.564371       0.434733      -1.047320      -0.019802      -0.021406       0.018260       0.034405       0.011875      -0.002994      -0.017633      -0.004946       0.002761      -0.019023      -0.004498       0.023521             13.657874       7.387481       1.880205       0.766198       8.489725       1.938752      25.096415           0.002830
          127              C       3.272427       6.265967      24.041283      -0.061883      42.885272 0.53636759E+03  0.13357434E+05                                10.882208                            7.874892      -0.215074       1.898765                    0.999058      30.863953      92.846595       0.567267       0.433569      -1.048187      -0.018169      -0.028872      -0.018851       0.038976       0.017576       0.007762       0.012210      -0.003396      -0.003462      -0.017641      -0.008172       0.025813             13.017380       7.329770       1.856073      -0.172194       8.605438       0.066984      23.116933           0.002594
          128              C       3.996571       7.333265      24.546160      -0.006565      38.129044 0.52229921E+03  0.12905835E+05                                10.102781                            7.778216      -0.250651       1.893961                    0.999203      30.021858      89.618131       0.570647       0.434382      -1.048923       0.023767       0.020110       0.007921       0.032125       0.033141       0.005471       0.006619      -0.023972       0.070337      -0.046971       0.014925       0.032046             11.522374       7.015443       1.754156       0.674614       8.778591       0.115585      18.773087           0.001447
          129              C       4.050155       7.360063       0.312567      -0.181798      36.559564 0.50195564E+03  0.12376179E+05                                 9.833286                            7.675573      -0.279206       1.865661                    0.998269      32.314224      98.828170       0.564413       0.440137      -1.037401       0.008963      -0.008176      -0.006170       0.013611      -0.007196       0.006585      -0.000088       0.016775      -0.032836      -0.012916      -0.004955       0.017870             11.000732       8.371481       3.050962       0.939559      10.157036      -0.228903      14.473678           0.004134
          130              C       3.374236       6.314325       0.865137      -0.124725      44.188781 0.59838025E+03  0.15249915E+05                                11.056383                            8.314035      -0.302977       1.871105                    0.998357      31.305401      93.952612       0.554802       0.433189      -1.052890       0.012252       0.010217      -0.044801       0.047556       0.029961       0.016337       0.020107       0.000521      -0.018167      -0.027658      -0.018150       0.045808             12.953111       8.463943       2.466630      -1.699831      10.606517      -4.835129      19.788875           0.002852
          131              C       3.228795       5.969574       2.314384       0.632533      22.209183 0.24306769E+03  0.50374048E+04                                 7.419905                            5.645818      -0.114046       2.025509                    0.999346      22.583076      64.909083       0.600992       0.491765      -1.001408      -0.008225      -0.011933       0.065126       0.066719      -0.063464      -0.015889       0.009431       0.016736      -0.167813      -0.058635      -0.035546       0.094182              8.429450       7.811354       2.707181       0.276636       7.309099      -1.299300      10.167898           0.020387
          132              C       4.027956       9.656658      13.403733       0.108157      34.369965 0.40519333E+03  0.93662058E+04                                 9.404586                            6.866249      -0.059499       2.001052                    0.999450      26.353091      75.288852       0.607291       0.436323      -1.051140       0.003262      -0.001675       0.003847       0.005315       0.000411       0.004865      -0.001528       0.001411      -0.012071      -0.006864       0.001567       0.005297             11.046791       9.172117       0.399120       2.968424      13.342992      -5.402573      10.625264           0.004286
          133              C       3.345913       8.504331      13.736301      -0.184739      35.022841 0.47180069E+03  0.11398666E+05                                 9.507286                            7.393668      -0.118016       1.939242                    0.998103      30.501466      90.894641       0.583469       0.434503      -1.045790       0.004666      -0.000582       0.002754       0.005449      -0.005703       0.006071       0.010551       0.045890       0.040825      -0.033161       0.011960       0.021201             10.770830       9.304167       1.817875       2.030833      13.515084      -4.474910       9.493239          -0.000326
          134              C       5.110344       9.977028      14.188101      -0.186202      33.155141 0.45415608E+03  0.10848497E+05                                 9.101135                            7.216315       0.027542       1.988383                    0.998637      30.026293      88.443226       0.596327       0.429989      -1.050439      -0.006009      -0.002341       0.003513       0.007344      -0.004834      -0.031057       0.009618      -0.045329      -0.004563      -0.044444       0.011527       0.032916              9.985033       9.398135       0.924552       2.943044      11.563964      -3.149673       8.992999           0.000003
          135              C       5.467824       9.143662      15.227342       0.088221      26.330819 0.32677628E+03  0.72036715E+04                                 7.822686                            6.126471       0.004110       2.015111                    0.999421      26.387749      75.162509       0.645062       0.430726      -1.047869      -0.038506      -0.029731      -0.006968       0.049145      -0.017037      -0.014616       0.047559       0.026414       0.027138      -0.054140      -0.001271       0.055411              8.645084       7.931219       1.539063       1.708745      10.545293      -2.510877       7.458740           0.006604
          136              C       3.756210       7.752366      14.817851       0.122008      26.690629 0.33846152E+03  0.75651241E+04                                 8.160182                            6.414539      -0.159005       1.979454                    0.997896      26.338386      76.796081       0.601100       0.455882      -1.027911       0.036418       0.030033       0.021313       0.051793      -0.007021      -0.043209       0.027923       0.005531      -0.017934      -0.049831      -0.004548       0.054379              9.147773       8.889267       1.411682       2.078517      10.119328      -3.310481       8.434723           0.004507
          137              C       4.498726       4.240781       5.913653       0.646063      24.314519 0.24127752E+03  0.49786079E+04                                 7.888090                            5.593121      -0.133258       2.020116                    0.999272      22.241709      63.270166       0.610509       0.486209      -1.006771       0.019385       0.014975      -0.062398       0.067034      -0.070837      -0.012712       0.011955       0.041905      -0.188679      -0.064833      -0.042253       0.107086              9.666577       7.223134       2.666242      -0.057050       7.023642      -1.237106      14.752953           0.019587
          138              C       4.312714       3.850493       7.338027      -0.106248      49.545972 0.56681133E+03  0.14208642E+05                                11.900428                            8.005067      -0.320333       1.868051                    0.998394      30.576677      90.130820       0.576328       0.423958      -1.061728      -0.006290      -0.014461       0.044647       0.047350       0.017735       0.016334       0.019259      -0.006526      -0.028603      -0.023355      -0.013262       0.036617             15.885152       8.310192       2.532268      -2.773569      10.088900      -6.341149      29.256365           0.000598
          139              C       3.629906       2.790650       7.844956      -0.174879      37.237038 0.47275116E+03  0.11452634E+05                                 9.890248                            7.395262      -0.198264       1.891915                    0.999013      31.631829      95.074151       0.582811       0.433816      -1.043896      -0.004207      -0.004724       0.007323       0.009677       0.000004       0.008056       0.008264       0.006427      -0.072335      -0.027507       0.010281       0.017226             11.527414       6.831431       2.046072      -0.127553       9.065653      -1.903390      18.685158           0.004800
          140              C       3.664353       2.776747       9.251637       0.001688      41.238717 0.51066358E+03  0.12519603E+05                                10.605415                            7.648709      -0.269417       1.888884                    0.999095      29.645175      87.509428       0.581537       0.429608      -1.054164      -0.017534      -0.026984      -0.011435       0.034151       0.032229       0.002079       0.009755      -0.017604       0.046891      -0.041549       0.010572       0.030978             12.969421       6.880309       1.757326      -0.473274       9.050335      -2.746469      22.977621           0.001008
          141              C       4.381608       3.826113       9.802156      -0.066647      44.231442 0.54128937E+03  0.13512941E+05                                11.143725                            7.921519      -0.246032       1.887599                    0.999010      31.010680      93.449778       0.564374       0.434729      -1.047323       0.019808       0.021398       0.018254       0.034402       0.011874       0.002998       0.017632      -0.004943       0.002797      -0.019020      -0.004501       0.023521             13.657996       7.387514       1.880199      -0.766162       8.489744      -1.938734      25.096731           0.002747
          142              C       4.382373       3.808583      11.220633      -0.061864      42.884675 0.53635698E+03  0.13357102E+05                                10.882136                            7.874831      -0.215059       1.898774                    0.999058      30.863571      92.845172       0.567268       0.433571      -1.048186       0.018181       0.028865      -0.018849       0.038975       0.017573      -0.007757      -0.012204      -0.003393      -0.003495      -0.017633      -0.008172       0.025805             13.017325       7.329716       1.856041       0.172220       8.605357      -0.066980      23.116903           0.002533
          143              C       3.658229       2.741285      11.725510      -0.006568      38.128823 0.52229584E+03  0.12905706E+05                                10.102684                            7.778149      -0.250604       1.893978                    0.999203      30.021590      89.616606       0.570655       0.434377      -1.048927      -0.023756      -0.020115       0.007917       0.032119       0.033141      -0.005474      -0.006624      -0.023964       0.070356      -0.046973       0.014920       0.032053             11.522272       7.015380       1.754135      -0.674576       8.778497      -0.115578      18.772937           0.001437
          144              C       3.604645       2.714487      13.133217      -0.181761      36.558732 0.50194100E+03  0.12375725E+05                                 9.833169                            7.675488      -0.279223       1.865664                    0.998268      32.313592      98.825798       0.564414       0.440140      -1.037399      -0.008948       0.008170      -0.006169       0.013596      -0.007202      -0.006582       0.000083       0.016786      -0.032870      -0.012925      -0.004956       0.017881             11.000605       8.371392       3.050926      -0.939501      10.156915       0.228922      14.473510           0.004122
          145              C       4.280564       3.760225      13.685787      -0.124749      44.189781 0.59839416E+03  0.15250334E+05                                11.056462                            8.314063      -0.302899       1.871127                    0.998357      31.305726      93.953284       0.554809       0.433182      -1.052896      -0.012237      -0.010230      -0.044808       0.047563       0.029987      -0.016335      -0.020104       0.000501      -0.018109      -0.027687      -0.018136       0.045823             12.953245       8.464020       2.466676       1.699943      10.606607       4.835230      19.789110           0.002872
          146              C       4.426005       4.104976      15.135034       0.632553      22.209175 0.24306754E+03  0.50374039E+04                                 7.419910                            5.645820      -0.114108       2.025486                    0.999346      22.583128      64.909375       0.600991       0.491766      -1.001407       0.008259       0.011944       0.065118       0.066717      -0.063452       0.015880      -0.009449       0.016738      -0.167903      -0.058659      -0.035526       0.094185              8.429460       7.811339       2.707150      -0.276663       7.309073       1.299265      10.167966           0.020414
          147              C       7.454244      19.731208      12.237567       0.108179      34.369798 0.40518946E+03  0.93661001E+04                                 9.404583                            6.866234      -0.059541       2.001039                    0.999450      26.352974      75.288612       0.607289       0.436325      -1.051138      -0.003244      -0.001659      -0.003866       0.005312      -0.000414       0.004859       0.001519       0.001413      -0.012089      -0.006860       0.001568       0.005292             11.046793       9.172104      -0.399112       2.968432      13.343005       5.402585      10.625271           0.004275
          148              C       0.481487      18.578881      11.904999      -0.184766      35.023752 0.47181417E+03  0.11399073E+05                                 9.507423                            7.393754      -0.117994       1.939240                    0.998103      30.502041      90.896684       0.583468       0.434500      -1.045791      -0.004647      -0.000557      -0.002767       0.005437       0.005704       0.006083      -0.010546       0.045893       0.040829      -0.033161       0.011947       0.021214             10.770995       9.304236      -1.817873       2.030846      13.515374       4.475037       9.493373          -0.000362
          149              C       6.371856      20.051578      11.453199      -0.186199      33.154170 0.45414106E+03  0.10848045E+05                                 9.100982                            7.216215       0.027526       1.988390                    0.998636      30.025593      88.440677       0.596329       0.429991      -1.050438       0.006027      -0.002314      -0.003533       0.007360       0.004848      -0.031060      -0.009625      -0.045330      -0.004554      -0.044446       0.011515       0.032931              9.984846       9.398009      -0.924549       2.943015      11.563690       3.149564       8.992838          -0.000124
          150              C       6.014376      19.218212      10.413958       0.088209      26.330325 0.32676957E+03  0.72034836E+04                                 7.822608                            6.126424       0.004135       2.015128                    0.999421      26.387322      75.160984       0.645062       0.430729      -1.047868       0.038522      -0.029716       0.006949       0.049145       0.017038      -0.014615      -0.047555       0.026406       0.027114      -0.054134      -0.001272       0.055406              8.644982       7.931166      -1.539070       1.708745      10.545150       2.510796       7.458630           0.006376
          151              C       0.071190      17.826916      10.823449       0.121967      26.691460 0.33847336E+03  0.75654467E+04                                 8.160280                            6.414598      -0.158874       1.979481                    0.997897      26.339001      76.797889       0.601105       0.455875      -1.027917      -0.036406       0.030049      -0.021331       0.051801       0.007011      -0.043207      -0.027918       0.005522      -0.017963      -0.049834      -0.004532       0.054367              9.147880       8.889350      -1.411711       2.078531      10.119505       3.310532       8.434787           0.004394
          152              C       6.983474      14.315331      19.727647       0.646081      24.313635 0.24126943E+03  0.49783811E+04                                 7.887851                            5.593004      -0.133236       2.020130                    0.999272      22.240953      63.266889       0.610522       0.486205      -1.006777      -0.019399       0.014943       0.062410       0.067042       0.070849      -0.012721      -0.011975       0.041862      -0.188733      -0.064856      -0.042249       0.107104              9.666214       7.222870      -2.666138      -0.057012       7.023443       1.236987      14.752329           0.019690
          153              C       7.169486      13.925043      18.303273      -0.106269      49.544157 0.56679965E+03  0.14208193E+05                                11.899924                            8.004849      -0.320221       1.868086                    0.998394      30.576166      90.127087       0.576353       0.423943      -1.061743       0.006275      -0.014470      -0.044647       0.047351      -0.017732       0.016327      -0.019268      -0.006549      -0.028588      -0.023354      -0.013264       0.036618             15.884294       8.309819      -2.532101      -2.773385      10.088439       6.340729      29.254625           0.000765
          154              C       0.197494      12.865200      17.796344      -0.174819      37.232899 0.47269496E+03  0.11450846E+05                                 9.889349                            7.394718      -0.198075       1.891996                    0.999014      31.629310      95.062461       0.582849       0.433804      -1.043911       0.004192      -0.004741      -0.007323       0.009678       0.000004       0.008050      -0.008277       0.006430      -0.072368      -0.027521       0.010293       0.017228             11.526248       6.830852      -2.045865      -0.127584       9.064871       1.903193      18.683020           0.005253
          155              C       0.163047      12.851297      16.389663       0.001678      41.238041 0.51066337E+03  0.12519556E+05                                10.605178                            7.648648      -0.269380       1.888895                    0.999096      29.644920      87.507587       0.581549       0.429602      -1.054171       0.017526      -0.026991       0.011440       0.034155      -0.032228       0.002081      -0.009765      -0.017616       0.046890      -0.041551       0.010564       0.030986             12.968984       6.880189      -1.757313      -0.473277       9.050215       2.746369      22.976549           0.001147
          156              C       7.100592      13.900663      15.839144      -0.066635      44.230776 0.54128480E+03  0.13512794E+05                                11.143618                            7.921502      -0.246026       1.887604                    0.999010      31.010434      93.448828       0.564373       0.434731      -1.047322      -0.019812       0.021399      -0.018257       0.034405      -0.011871       0.002996      -0.017634      -0.004950       0.002782      -0.019019      -0.004502       0.023522             13.657744       7.387450      -1.880203      -0.766204       8.489718       1.938757      25.096065           0.002843
          157              C       7.099827      13.883133      14.420667      -0.061864      42.884155 0.53635393E+03  0.13357003E+05                                10.882033                            7.874808      -0.215050       1.898779                    0.999058      30.863424      92.844561       0.567269       0.433571      -1.048187      -0.018183       0.028865       0.018852       0.038977      -0.017570      -0.007758       0.012206      -0.003401      -0.003500      -0.017629      -0.008176       0.025805             13.017094       7.329654      -1.856043       0.172191       8.605331       0.066990      23.116296           0.002601
          158              C       0.169171      12.815835      13.915790      -0.006569      38.128382 0.52229199E+03  0.12905584E+05                                10.102617                            7.778138      -0.250605       1.893982                    0.999203      30.021340      89.615680       0.570654       0.434379      -1.048926       0.023748      -0.020124      -0.007923       0.032121      -0.033137      -0.005475       0.006631      -0.023979       0.070335      -0.046969       0.014912       0.032057             11.522120       7.015347      -1.754148      -0.674561       8.778507       0.115553      18.772506           0.001450
          159              C       0.222755      12.789037      12.508083      -0.181736      36.557157 0.50191691E+03  0.12374978E+05                                 9.832912                            7.675324      -0.279233       1.865674                    0.998268      32.312591      98.821997       0.564418       0.440142      -1.037398       0.008935       0.008157       0.006172       0.013582       0.007212      -0.006574      -0.000086       0.016777      -0.032886      -0.012926      -0.004957       0.017883             11.000267       8.371175      -3.050853      -0.939462      10.156703      -0.228913      14.472922           0.004129
          160              C       7.201636      13.834775      11.955513      -0.124759      44.189257 0.59839087E+03  0.15250214E+05                                11.056347                            8.314019      -0.302851       1.871147                    0.998357      31.305449      93.952050       0.554813       0.433180      -1.052898       0.012231      -0.010233       0.044804       0.047558      -0.029982      -0.016333       0.020108       0.000482      -0.018109      -0.027682      -0.018138       0.045820             12.953023       8.463921      -2.466650       1.699894      10.606534      -4.835127      19.788615           0.002845
          161              C       7.056195      14.179526      10.506266       0.632588      22.208314 0.24305724E+03  0.50371454E+04                                 7.419794                            5.645754      -0.114186       2.025471                    0.999346      22.582629      64.908005       0.600985       0.491775      -1.001401      -0.008255       0.011919      -0.065128       0.066722       0.063461       0.015888       0.009465       0.016702      -0.167929      -0.058670      -0.035530       0.094199              8.429293       7.811196      -2.707103      -0.276643       7.308990      -1.299232      10.167692           0.020348
          162              C       0.200556      10.492442      25.058217       0.108188      34.370594 0.40520010E+03  0.93664059E+04                                 9.404691                            6.866299      -0.059513       2.001042                    0.999450      26.353392      75.290002       0.607289       0.436322      -1.051140       0.003256       0.001670      -0.003860       0.005318      -0.000416      -0.004865      -0.001524       0.001415      -0.012109      -0.006871       0.001572       0.005299             11.046938       9.172240      -0.399086      -2.968497      13.343166      -5.402673      10.625407           0.004301
          163              C       7.173313      11.644769      24.725649      -0.184737      35.023683 0.47181349E+03  0.11399052E+05                                 9.507402                            7.393742      -0.118009       1.939238                    0.998103      30.501995      90.896485       0.583470       0.434500      -1.045792       0.004657       0.000571      -0.002757       0.005442       0.005702      -0.006080       0.010543       0.045890       0.040812      -0.033155       0.011946       0.021209             10.770978       9.304246      -1.817880      -2.030840      13.515350      -4.475025       9.493340          -0.000320
          164              C       1.282944      10.172072      24.273849      -0.186174      33.154701 0.45414915E+03  0.10848290E+05                                 9.101062                            7.216263       0.027514       1.988381                    0.998636      30.025981      88.442130       0.596329       0.429989      -1.050439      -0.006015       0.002330      -0.003517       0.007347       0.004844       0.031057       0.009622      -0.045331      -0.004553      -0.044445       0.011519       0.032926              9.984949       9.398113      -0.924539      -2.943058      11.563809      -3.149618       8.992925           0.000000
          165              C       1.640424      11.005438      23.234608       0.088231      26.330756 0.32677577E+03  0.72036552E+04                                 7.822673                            6.126464       0.004143       2.015126                    0.999421      26.387648      75.162112       0.645063       0.430726      -1.047870      -0.038507       0.029728       0.006960       0.049142       0.017040       0.014615       0.047556       0.026401       0.027144      -0.054133      -0.001278       0.055411              8.645066       7.931229      -1.539064      -1.708765      10.545260      -2.510851       7.458710           0.006597
          166              C       7.583610      12.396734      23.644099       0.122010      26.690975 0.33846632E+03  0.75652473E+04                                 8.160193                            6.414540      -0.158929       1.979474                    0.997896      26.338569      76.796323       0.601107       0.455876      -1.027916       0.036416      -0.030034      -0.021319       0.051794       0.007018       0.043204       0.027916       0.005527      -0.017942      -0.049826      -0.004543       0.054369              9.147787       8.889267      -1.411680      -2.078516      10.119390      -3.310502       8.434704           0.004513
          167              C       0.671326      15.908319       6.906997       0.646102      24.313665 0.24126962E+03  0.49783924E+04                                 7.887884                            5.593023      -0.133291       2.020109                    0.999272      22.241044      63.267460       0.610517       0.486208      -1.006774       0.019416      -0.014949       0.062408       0.067047       0.070843       0.012719       0.011993       0.041855      -0.188793      -0.064880      -0.042229       0.107109              9.666245       7.222886      -2.666136       0.057006       7.023455      -1.236979      14.752392           0.019526
          168              C       0.485314      16.298607       5.482623      -0.106298      49.545692 0.56681818E+03  0.14208784E+05                                11.900157                            8.004972      -0.320182       1.868093                    0.998394      30.576798      90.129568       0.576349       0.423943      -1.061743      -0.006273       0.014475      -0.044655       0.047360      -0.017753      -0.016324       0.019264      -0.006564      -0.028537      -0.023334      -0.013294       0.036627             15.884606       8.309971      -2.532160       2.773492      10.088637      -6.340908      29.255211           0.000564
          169              C       7.457306      17.358450       4.975694      -0.174818      37.233379 0.47270270E+03  0.11451091E+05                                 9.889478                            7.394815      -0.198067       1.891995                    0.999014      31.629528      95.063647       0.582840       0.433808      -1.043908      -0.004187       0.004740      -0.007325       0.009677       0.000005      -0.008051       0.008282       0.006427      -0.072379      -0.027527       0.010298       0.017229             11.526386       6.830934      -2.045881       0.127637       9.064997      -1.903304      18.683226           0.004761
          170              C       7.491753      17.372353       3.569013       0.001671      41.238311 0.51066640E+03  0.12519671E+05                                10.605285                            7.648714      -0.269422       1.888883                    0.999095      29.645076      87.508699       0.581540       0.429606      -1.054167      -0.017525       0.026989       0.011438       0.034152      -0.032223      -0.002082       0.009769      -0.017613       0.046908      -0.041549       0.010563       0.030986             12.969100       6.880256      -1.757341       0.473322       9.050343      -2.746462      22.976702           0.001006
          171              C       0.554208      16.322987       3.018494      -0.066622      44.229761 0.54127081E+03  0.13512369E+05                                11.143496                            7.921430      -0.246038       1.887606                    0.999010      31.010013      93.447533       0.564372       0.434734      -1.047319       0.019812      -0.021399      -0.018258       0.034406      -0.011872      -0.002993       0.017631      -0.004944       0.002755      -0.019019      -0.004497       0.023516             13.657556       7.387369      -1.880183       0.766196       8.489646      -1.938729      25.095652           0.002743
          172              C       0.554973      16.340517       1.600017      -0.061881      42.884562 0.53636035E+03  0.13357210E+05                                10.882120                            7.874869      -0.215078       1.898769                    0.999058      30.863628      92.845509       0.567265       0.433572      -1.048185       0.018182      -0.028865       0.018849       0.038975      -0.017573       0.007760      -0.012207      -0.003396      -0.003478      -0.017636      -0.008172       0.025808             13.017176       7.329704      -1.856062      -0.172183       8.605408      -0.066991      23.116416           0.002531
          173              C       7.485629      17.407815       1.095140      -0.006558      38.127660 0.52228065E+03  0.12905241E+05                                10.102519                            7.778072      -0.250610       1.893984                    0.999203      30.021050      89.614782       0.570654       0.434381      -1.048925      -0.023751       0.020122      -0.007926       0.032122      -0.033133       0.005476      -0.006627      -0.023979       0.070309      -0.046961       0.014911       0.032050             11.521991       7.015286      -1.754124       0.674575       8.778436      -0.115561      18.772252           0.001445
          174              C       7.432045      17.434613      25.328733      -0.181760      36.557869 0.50192892E+03  0.12375353E+05                                 9.833038                            7.675415      -0.279230       1.865669                    0.998268      32.313070      98.823909       0.564414       0.440142      -1.037398      -0.008945      -0.008162       0.006173       0.013592       0.007208       0.006580       0.000091       0.016774      -0.032881      -0.012925      -0.004956       0.017882             11.000410       8.371290      -3.050902       0.939489      10.156843       0.228927      14.473096           0.004140
          175              C       0.453164      16.388875      24.776163      -0.124743      44.188897 0.59838379E+03  0.15250011E+05                                11.056355                            8.314022      -0.302908       1.871129                    0.998357      31.305378      93.952214       0.554807       0.433185      -1.052894      -0.012239       0.010227       0.044802       0.047557      -0.029976       0.016335      -0.020104       0.000505      -0.018129      -0.027674      -0.018141       0.045815             12.953030       8.463930      -2.466655      -1.699874      10.606555       4.835129      19.788604           0.002884
          176              C       0.598605      16.044124      23.326916       0.632562      22.208787 0.24306306E+03  0.50372937E+04                                 7.419867                            5.645798      -0.114149       2.025477                    0.999346      22.582947      64.908984       0.600987       0.491771      -1.001403       0.008252      -0.011936      -0.065121       0.066718       0.063457      -0.015884      -0.009450       0.016732      -0.167896      -0.058658      -0.035531       0.094189              8.429381       7.811295      -2.707147       0.276657       7.309062       1.299250      10.167787           0.020421
          177              S       5.023462      14.921215       4.248251       0.126033     126.596072 0.31767053E+04  0.11668941E+06                                17.815073                           15.779935       0.795425       1.938571                    0.999847      67.425017     205.137161       0.567266       0.293944      -1.221720      -0.009632      -0.059048       0.020661       0.063295       0.215197      -0.019806       0.026245      -0.128146       1.123294      -0.413014       0.037068       0.375946             19.155832      16.903434       5.694556       1.424121      14.686618       2.554157      25.877444           0.000732
          178              S       2.974885      11.809589       2.345410       0.050666     111.273169 0.26792290E+04  0.93869095E+05                                15.912825                           14.116824       1.571863       2.159796                    0.999370      65.746916     192.367496       0.626755       0.278930      -1.243696       0.042367       0.074458       0.009141       0.086155       0.225214      -0.002415      -0.001878      -0.210095       1.414451      -0.484251       0.012748       0.471503             16.919787      13.502940       4.610822       1.321285      19.389394       2.846952      17.867028          -0.000029
          179              S       5.016420      14.860364       0.330773       0.125565     122.563149 0.32713416E+04  0.12076675E+06                                17.271169                           15.934490       0.969931       1.990396                    0.999964      66.900230     202.489092       0.570037       0.291059      -1.227617      -0.019402      -0.050224      -0.010039       0.054769       0.219740       0.023127      -0.002509      -0.129602       1.121331      -0.416492       0.041786       0.374706             18.019666      16.767506       5.307436      -0.950890      16.661293      -2.077382      20.630199           0.001259
          180              S       2.631337      15.302435      17.068901       0.126029     126.596328 0.31767033E+04  0.11668922E+06                                17.815005                           15.779845       0.795493       1.938585                    0.999847      67.425480     205.137902       0.567273       0.293941      -1.221725       0.009624       0.059061       0.020690       0.063316       0.215188       0.019790      -0.026275      -0.128146       1.123269      -0.413002       0.037062       0.375940             19.155826      16.903299       5.694458      -1.424139      14.686482      -2.554193      25.877696           0.001181
          181              S       4.679915      18.414061      15.166060       0.050764     111.264670 0.26789689E+04  0.93857593E+05                                15.911963                           14.116090       1.571964       2.159842                    0.999370      65.744609     192.357567       0.626775       0.278928      -1.243699      -0.042374      -0.074414       0.009158       0.086121       0.225235       0.002425       0.001900      -0.210100       1.414405      -0.484264       0.012776       0.471488             16.918849      13.502230       4.610550      -1.321178      19.388211      -2.846748      17.866106           0.000357
          182              S       2.638380      15.363286      13.151423       0.125571     122.563417 0.32713502E+04  0.12076710E+06                                17.271153                           15.934476       0.969938       1.990398                    0.999964      66.900481     202.489626       0.570039       0.291058      -1.227619       0.019396       0.050249      -0.010035       0.054789       0.219736      -0.023131       0.002505      -0.129633       1.121383      -0.416502       0.041778       0.374724             18.019656      16.767426       5.307347       0.950922      16.661174       2.077393      20.630369           0.001345
          183              S       1.196062       5.227885       8.572399       0.126029     126.598778 0.31767746E+04  0.11669264E+06                                17.815341                           15.780111       0.795431       1.938569                    0.999847      67.425503     205.139509       0.567263       0.293944      -1.221720      -0.009619       0.059044      -0.020703       0.063303      -0.215185       0.019778       0.026279      -0.128106       1.123188      -0.412980       0.037066       0.375913             19.156236      16.903791      -5.694696      -1.424113      14.686738       2.554184      25.878178           0.000797
          184              S       6.802285       8.339511      10.475240       0.050620     111.275621 0.26792967E+04  0.93871992E+05                                15.912949                           14.116900       1.571895       2.159794                    0.999370      65.748302     192.371637       0.626761       0.278926      -1.243701       0.042347      -0.074530      -0.009168       0.086209      -0.225218       0.002433      -0.001898      -0.210017       1.414474      -0.484242       0.012731       0.471511             16.919966      13.502962      -4.610834      -1.321366      19.389362       2.847130      17.867572          -0.000029
          185              S       1.189020       5.288736      12.489877       0.125595     122.562916 0.32713237E+04  0.12076589E+06                                17.271122                           15.934417       0.969931       1.990397                    0.999964      66.900221     202.488727       0.570040       0.291058      -1.227618      -0.019408       0.050227       0.010033       0.054773      -0.219738      -0.023137      -0.002501      -0.129619       1.121330      -0.416493       0.041786       0.374707             18.019688      16.767477      -5.307394       0.950896      16.661055      -2.077363      20.630532           0.001240
          186              S       6.458737       4.846665      21.393049       0.126017     126.599915 0.31768103E+04  0.11669422E+06                                17.815392                           15.780147       0.795447       1.938571                    0.999847      67.426147     205.141362       0.567265       0.293942      -1.221722       0.009620      -0.059077      -0.020677       0.063326      -0.215202      -0.019793      -0.026257      -0.128112       1.123321      -0.413019       0.037063       0.375956             19.156321      16.903759      -5.694659       1.424229      14.686775      -2.554300      25.878429           0.001134
          187              S       0.852515       1.735039      23.295890       0.050642     111.276564 0.26793291E+04  0.93873438E+05                                15.913039                           14.116991       1.571849       2.159779                    0.999370      65.748640     192.373132       0.626758       0.278926      -1.243700      -0.042357       0.074526      -0.009134       0.086207      -0.225219      -0.002413       0.001869      -0.210044       1.414522      -0.484257       0.012731       0.471526             16.920044      13.503098      -4.610895       1.321350      19.389551      -2.847066      17.867485           0.000361
          188              S       6.465780       4.785814      25.310527       0.125544     122.565097 0.32713970E+04  0.12076926E+06                                17.271293                           15.934568       0.969992       1.990408                    0.999964      66.900971     202.491482       0.570039       0.291057      -1.227620       0.019390      -0.050245       0.010062       0.054788      -0.219743       0.023113       0.002533      -0.129565       1.121337      -0.416490       0.041785       0.374706             18.019868      16.767642      -5.307460      -0.950910      16.661262       2.077395      20.630699           0.001351
          189              S       2.631337       5.227885      21.393049       0.126035     126.598167 0.31767584E+04  0.11669184E+06                                17.815241                           15.780033       0.795445       1.938574                    0.999847      67.425590     205.139236       0.567266       0.293943      -1.221722       0.009628       0.059057      -0.020676       0.063308       0.215196      -0.019798       0.026260      -0.128129       1.123288      -0.413010       0.037064       0.375945             19.156129      16.903662       5.694634       1.424162      14.686666       2.554208      25.878059           0.001122
          190              S       4.679915       8.339511      23.295890       0.050638     111.276774 0.26793360E+04  0.93873735E+05                                15.913044                           14.116996       1.571859       2.159781                    0.999370      65.748789     192.373569       0.626759       0.278926      -1.243701      -0.042362      -0.074526      -0.009146       0.086211       0.225215      -0.002416      -0.001883      -0.210057       1.414514      -0.484255       0.012731       0.471524             16.920042      13.503089       4.610890       1.321332      19.389560       2.847040      17.867478           0.000364
          191              S       2.638380       5.288736      25.310527       0.125570     122.564074 0.32713647E+04  0.12076782E+06                                17.271240                           15.934529       0.969934       1.990393                    0.999964      66.900533     202.490195       0.570037       0.291059      -1.227618       0.019405       0.050214       0.010062       0.054766       0.219740       0.023124      -0.002531      -0.129590       1.121272      -0.416481       0.041795       0.374685             18.019801      16.767653       5.307509      -0.950903      16.661278      -2.077422      20.630471           0.001347
          192              S       5.023462       4.846665       8.572399       0.125989     126.600748 0.31768329E+04  0.11669527E+06                                17.815483                           15.780218       0.795468       1.938576                    0.999847      67.426191     205.141799       0.567263       0.293943      -1.221722      -0.009614      -0.059073      -0.020705       0.063330       0.215195       0.019773      -0.026288      -0.128083       1.123276      -0.413000       0.037057       0.375943             19.156421      16.903877       5.694705      -1.424149      14.686804      -2.554209      25.878584           0.000801
          193              S       2.974885       1.735039      10.475240       0.050633     111.272961 0.26792168E+04  0.93868476E+05                                15.912709                           14.116702       1.571909       2.159804                    0.999370      65.747418     192.368203       0.626764       0.278927      -1.243701       0.042355       0.074502      -0.009174       0.086189       0.225221       0.002432       0.001906      -0.210021       1.414451      -0.484242       0.012739       0.471503             16.919698      13.502796       4.610764      -1.321332      19.389054      -2.847053      17.867246          -0.000053
          194              S       5.016420       4.785814      12.489877       0.125562     122.564375 0.32713740E+04  0.12076818E+06                                17.271213                           15.934500       0.969977       1.990405                    0.999964      66.900879     202.490913       0.570041       0.291057      -1.227620      -0.019400      -0.050255       0.010034       0.054796       0.219744      -0.023139       0.002503      -0.129609       1.121363      -0.416502       0.041785       0.374717             18.019787      16.767544       5.307410       0.950925      16.661134       2.077409      20.630682           0.001249
          195              S       6.458737      14.921215      17.068901       0.126033     126.596549 0.31767088E+04  0.11668947E+06                                17.815033                           15.779863       0.795488       1.938584                    0.999847      67.425478     205.137939       0.567272       0.293941      -1.221724       0.009616      -0.059070       0.020689       0.063323      -0.215187       0.019783       0.026273      -0.128128       1.123291      -0.413001       0.037054       0.375947             19.155867      16.903320      -5.694463      -1.424176      14.686496       2.554230      25.877786           0.001175
          196              S       0.852515      11.809589      15.166060       0.050724     111.266404 0.26790237E+04  0.93860006E+05                                15.912117                           14.116228       1.571938       2.159829                    0.999370      65.745259     192.360033       0.626773       0.278928      -1.243699      -0.042365       0.074434       0.009164       0.086135      -0.225231       0.002433      -0.001899      -0.210080       1.414431      -0.484261       0.012764       0.471497             16.919007      13.502350      -4.610600      -1.321175      19.388437       2.846745      17.866234           0.000413
          197              S       6.465780      14.860364      13.151423       0.125591     122.563027 0.32713381E+04  0.12076659E+06                                17.271155                           15.934481       0.969887       1.990385                    0.999964      66.900237     202.489081       0.570037       0.291059      -1.227617       0.019404      -0.050232      -0.010035       0.054777      -0.219735      -0.023141      -0.002505      -0.129646       1.121342      -0.416495       0.041784       0.374711             18.019652      16.767468      -5.307392       0.950898      16.661213      -2.077397      20.630275           0.001332
          198              S       1.196062      15.302435       4.248251       0.126006     126.598063 0.31767651E+04  0.11669211E+06                                17.815205                           15.780034       0.795465       1.938578                    0.999847      67.425758     205.139565       0.567267       0.293942      -1.221723      -0.009614       0.059090       0.020660       0.063332      -0.215207      -0.019799      -0.026247      -0.128111       1.123368      -0.413031       0.037060       0.375971             19.156008      16.903502      -5.694556       1.424182      14.686681      -2.554229      25.877842           0.000739
          199              S       6.802285      18.414061       2.345410       0.050684     111.270082 0.26791374E+04  0.93865060E+05                                15.912540                           14.116592       1.571880       2.159807                    0.999370      65.745938     192.363643       0.626760       0.278930      -1.243695       0.042372      -0.074432       0.009142       0.086134      -0.225214      -0.002419       0.001877      -0.210085       1.414421      -0.484244       0.012752       0.471493             16.919467      13.502744      -4.610736       1.321243      19.389051      -2.846850      17.866605          -0.000003
          200              S       1.189020      15.363286       0.330773       0.125548     122.564410 0.32713859E+04  0.12076877E+06                                17.271251                           15.934567       0.969955       1.990398                    0.999964      66.900796     202.491036       0.570037       0.291058      -1.227618      -0.019395       0.050248      -0.010039       0.054788      -0.219746       0.023136       0.002512      -0.129597       1.121338      -0.416498       0.041790       0.374709             18.019747      16.767587      -5.307464      -0.950878      16.661363       2.077381      20.630291           0.001254
          201              N       4.818697      18.107996      22.917681      -0.232260      35.333959 0.48624880E+03  0.11547991E+05                                 8.975361                            7.116209       0.064581       2.053658                    0.997895      27.414158      74.721176       0.660371       0.390544      -1.100899      -0.058177       0.097849       0.137368       0.178407       0.039915       0.043521      -0.070061       0.042701      -0.178880      -0.122920       0.047811       0.075109             10.142719      10.023960       2.212603      -1.584620      12.091077       2.988885       8.313120           0.022655
          202              N       2.836103      12.115654      10.097031      -0.232342      35.335122 0.48627056E+03  0.11548613E+05                                 8.975472                            7.116309       0.064764       2.053699                    0.997896      27.414871      74.722965       0.660376       0.390538      -1.100906       0.058197      -0.097876       0.137367       0.178428       0.039908      -0.043526       0.070075       0.042709      -0.178841      -0.122926       0.047827       0.075099             10.142832      10.024059       2.212603       1.584640      12.091220      -2.988915       8.313217           0.022533
          203              N       0.991297       2.041104      15.544269      -0.232225      35.331713 0.48621108E+03  0.11546881E+05                                 8.975061                            7.115991       0.064536       2.053668                    0.997895      27.412912      74.717307       0.660373       0.390551      -1.100894      -0.058164      -0.097836      -0.137352       0.178383      -0.039908      -0.043519      -0.070062       0.042709      -0.178867      -0.122916       0.047813       0.075103             10.142361      10.023642      -2.212566       1.584559      12.090585       2.988725       8.312857           0.022605
          204              N       6.663503       8.033446       2.723619      -0.232226      35.334168 0.48625014E+03  0.11548066E+05                                 8.975525                            7.116308       0.064408       2.053608                    0.997895      27.414037      74.721731       0.660352       0.390554      -1.100889       0.058163       0.097822      -0.137375       0.178393      -0.039914       0.043529       0.070060       0.042696      -0.178921      -0.122928       0.047813       0.075114             10.142945      10.024137      -2.212671      -1.584614      12.091379      -2.989026       8.313318           0.022548
          205              N       2.836103       2.041104       2.723619      -0.232139      35.331922 0.48620964E+03  0.11546912E+05                                 8.975334                            7.116150       0.064172       2.053564                    0.997894      27.412661      74.718382       0.660337       0.390569      -1.100873       0.058136      -0.097788      -0.137367       0.178359       0.039903       0.043532      -0.070047       0.042690      -0.178995      -0.122926       0.047810       0.075116             10.142724      10.023977       2.212678      -1.584599      12.091063       2.988910       8.313133           0.022517
          206              N       4.818697       8.033446      15.544269      -0.232247      35.333335 0.48623771E+03  0.11547688E+05                                 8.975363                            7.116209       0.064476       2.053635                    0.997895      27.413689      74.720321       0.660358       0.390553      -1.100890      -0.058166       0.097834      -0.137367       0.178394       0.039902      -0.043534       0.070069       0.042701      -0.178898      -0.122931       0.047829       0.075101             10.142726      10.023960       2.212607       1.584612      12.091051      -2.988898       8.313167           0.022638
          207              N       6.663503      18.107996      10.097031      -0.232268      35.332515 0.48622536E+03  0.11547295E+05                                 8.975148                            7.116062       0.064643       2.053691                    0.997895      27.413411      74.718697       0.660375       0.390547      -1.100897       0.058178       0.097853       0.137348       0.178394      -0.039903      -0.043519      -0.070063       0.042709      -0.178878      -0.122916       0.047815       0.075101             10.142445      10.023753      -2.212583       1.584600      12.090697       2.988715       8.312885           0.022499
          208              N       0.991297      12.115654      22.917681      -0.232205      35.331828 0.48621337E+03  0.11546942E+05                                 8.975048                            7.115983       0.064529       2.053663                    0.997895      27.413015      74.717450       0.660377       0.390548      -1.100896      -0.058164      -0.097834       0.137358       0.178386      -0.039910       0.043520       0.070060       0.042702      -0.178895      -0.122919       0.047811       0.075108             10.142339      10.023643      -2.212566      -1.584562      12.090579      -2.988696       8.312794           0.022625
          209              O       3.946815      13.626232       7.791622      -0.582118      39.039157 0.55028367E+03  0.13331185E+05                                 9.212733                            7.278998       0.214511       2.114942                    0.995446      28.113965      74.651102       0.700223       0.361067      -1.135183       0.046151       0.017104      -0.014935       0.051435      -0.042222      -0.024097      -0.043878       0.043747      -0.044093      -0.079075       0.024061       0.055013             10.846434       9.409205       1.588707      -4.575137       7.176353      -3.255485      15.953745           0.041685
          210              O       5.222870      15.324801       7.084948      -0.566324      39.743833 0.56935952E+03  0.13913885E+05                                 9.359539                            7.436072       0.142800       2.103478                    0.994092      27.838518      74.286603       0.688196       0.364193      -1.132531      -0.006330      -0.037035      -0.002107       0.037631      -0.004244       0.014525       0.005992       0.009001      -0.196896      -0.068083       0.027770       0.040313             10.776325      10.787991       4.950160       3.014173      10.086023       3.680519      11.454961           0.046544
          211              O       5.202968      15.125325      23.084606      -0.561879      41.823170 0.63563488E+03  0.15945537E+05                                 9.605369                            7.870879      -0.004347       2.058751                    0.992038      27.963904      75.272068       0.668043       0.365485      -1.133056      -0.013258      -0.029528      -0.003074       0.032513      -0.004535      -0.018487      -0.002494       0.009237      -0.192666      -0.067612       0.026411       0.041201             10.803889      11.112082       4.371241      -2.408239      11.868480      -3.361414       9.431105           0.053888
          212              O       3.784533      13.496673      22.499984      -0.577832      34.599366 0.52520098E+03  0.12579373E+05                                 8.426073                            7.101995       0.319091       2.155145                    0.995853      27.806159      73.478747       0.710078       0.360136      -1.135611       0.036101       0.018385       0.021659       0.045939      -0.018663       0.031891       0.040921       0.026519      -0.090614      -0.071714       0.029316       0.042398              9.276534      10.853187       1.896627       3.773533       6.979742       1.428831       9.996673           0.041817
          213              O       3.707985      16.597418      20.612272      -0.582102      39.038712 0.55027503E+03  0.13330939E+05                                 9.212697                            7.278967       0.214464       2.114934                    0.995445      28.113639      74.650414       0.700219       0.361070      -1.135180      -0.046107      -0.017132      -0.014916       0.051399      -0.042223       0.024110       0.043879       0.043760      -0.044076      -0.079084       0.024072       0.055012             10.846401       9.409190       1.588733       4.575125       7.176355       3.255500      15.953659           0.041892
          214              O       2.431930      14.898849      19.905598      -0.566331      39.744285 0.56936746E+03  0.13914131E+05                                 9.359599                            7.436119       0.142818       2.103479                    0.994092      27.838706      74.287298       0.688195       0.364193      -1.132531       0.006334       0.037050      -0.002081       0.037645      -0.004240      -0.014523      -0.006000       0.009030      -0.196863      -0.068073       0.027757       0.040316             10.776397      10.788073       4.950189      -3.014175      10.086067      -3.680515      11.455052           0.046736
          215              O       2.451832      15.098325      10.263956      -0.561916      41.826461 0.63569754E+03  0.15947529E+05                                 9.605940                            7.871326      -0.004456       2.058696                    0.992038      27.965118      75.276738       0.668016       0.365491      -1.133050       0.013260       0.029556      -0.003033       0.032536      -0.004542       0.018481       0.002488       0.009224      -0.192659      -0.067608       0.026410       0.041197             10.804553      11.112704       4.371483       2.408438      11.869146       3.361714       9.431810           0.053879
          216              O       3.870267      16.726977       9.679334      -0.577822      34.597793 0.52517165E+03  0.12578482E+05                                 8.425805                            7.101783       0.319126       2.155169                    0.995853      27.805509      73.476234       0.710092       0.360135      -1.135613      -0.036106      -0.018337       0.021664       0.045926      -0.018669      -0.031897      -0.040934       0.026508      -0.090659      -0.071735       0.029334       0.042401              9.276225      10.852811       1.896581      -3.773390       6.979546      -1.428816       9.996320           0.041578
          217              O       0.119415       6.522868       5.029028      -0.582121      39.042629 0.55033863E+03  0.13332902E+05                                 9.213396                            7.279454       0.214420       2.114903                    0.995445      28.114791      74.655334       0.700185       0.361076      -1.135171       0.046107      -0.017195       0.014912       0.051418       0.042211       0.024108      -0.043869       0.043778      -0.043990      -0.079069       0.024078       0.054991             10.847321       9.409965      -1.588850       4.575558       7.176825      -3.255726      15.955172           0.041702
          218              O       1.395470       4.824299       5.735702      -0.566281      39.743855 0.56935480E+03  0.13913760E+05                                 9.359566                            7.436054       0.142761       2.103473                    0.994092      27.838125      74.285848       0.688195       0.364194      -1.132529      -0.006316       0.037032       0.002010       0.037620       0.004222      -0.014526       0.006010       0.009092      -0.196824      -0.068062       0.027735       0.040326             10.776395      10.788155      -4.950262      -3.014185      10.086093       3.680516      11.454938           0.046557
          219              O       1.375568       5.023775      15.377344      -0.561835      41.820935 0.63559221E+03  0.15944186E+05                                 9.604988                            7.870582      -0.004341       2.058769                    0.992037      27.963053      75.268910       0.668061       0.365482      -1.133059      -0.013260       0.029512       0.003088       0.032501       0.004533       0.018491      -0.002496       0.009228      -0.192679      -0.067618       0.026418       0.041200             10.803454      11.111662      -4.371042       2.408130      11.867950      -3.361229       9.430750           0.053860
          220              O       7.611933       6.652427      15.961966      -0.577857      34.601062 0.52523204E+03  0.12580313E+05                                 8.426364                            7.102219       0.319066       2.155125                    0.995853      27.806890      73.481428       0.710064       0.360137      -1.135609       0.036110      -0.018393      -0.021672       0.045956       0.018661      -0.031889       0.040911       0.026524      -0.090628      -0.071706       0.029307       0.042399              9.276894      10.853604      -1.896667      -3.773725       6.979924       1.428863       9.997155           0.041829
          221              O       7.535385       3.551682      17.849678      -0.582056      39.036952 0.55024362E+03  0.13329990E+05                                 9.212435                            7.278765       0.214463       2.114952                    0.995444      28.112806      74.647721       0.700228       0.361070      -1.135179      -0.046080       0.017124       0.014913       0.051371       0.042207      -0.024115       0.043885       0.043768      -0.044074      -0.079085       0.024085       0.054999             10.846105       9.408896      -1.588687      -4.574982       7.176156       3.255400      15.953263           0.041841
          222              O       6.259330       5.250251      18.556352      -0.566366      39.747320 0.56941642E+03  0.13915648E+05                                 9.360116                            7.436466       0.142776       2.103448                    0.994093      27.839775      74.291377       0.688174       0.364195      -1.132527       0.006332      -0.037070       0.002096       0.037666       0.004238       0.014520      -0.006004       0.009044      -0.196843      -0.068066       0.027749       0.040317             10.777083      10.788710      -4.950511       3.014473      10.086587      -3.680859      11.455954           0.046747
          223              O       6.279232       5.050775       2.556694      -0.561890      41.823417 0.63563814E+03  0.15945632E+05                                 9.605366                            7.870868      -0.004245       2.058779                    0.992038      27.964064      75.272414       0.668048       0.365482      -1.133059       0.013269      -0.029549       0.003097       0.032539       0.004529      -0.018483       0.002505       0.009264      -0.192631      -0.067600       0.026398       0.041201             10.803909      11.112154      -4.371280      -2.408244      11.868433       3.361384       9.431141           0.053870
          224              O       0.042867       3.422123       3.141316      -0.577795      34.600934 0.52522728E+03  0.12580188E+05                                 8.426383                            7.102218       0.318959       2.155099                    0.995853      27.806437      73.480537       0.710059       0.360141      -1.135605      -0.036032       0.018440      -0.021642       0.045899       0.018662       0.031898      -0.040896       0.026553      -0.090644      -0.071703       0.029283       0.042420              9.276925      10.853682      -1.896739       3.773740       6.979969      -1.428869       9.997123           0.041611
          225              O       3.707985       6.522868      17.849678      -0.582091      39.039350 0.55028359E+03  0.13331210E+05                                 9.212821                            7.279039       0.214411       2.114917                    0.995445      28.113748      74.651099       0.700213       0.361071      -1.135177      -0.046085      -0.017138       0.014912       0.051380      -0.042222      -0.024114      -0.043885       0.043766      -0.044063      -0.079091       0.024081       0.055010             10.846601       9.409322       1.588740      -4.575220       7.176412      -3.255531      15.954068           0.041889
          226              O       2.431930       4.824299      18.556352      -0.566322      39.744319 0.56936607E+03  0.13914086E+05                                 9.359594                            7.436098       0.142841       2.103489                    0.994092      27.838668      74.287120       0.688198       0.364192      -1.132532       0.006342       0.037052       0.002092       0.037649      -0.004234       0.014521       0.006003       0.009023      -0.196860      -0.068072       0.027763       0.040309             10.776423      10.788115       4.950215       3.014207      10.086060       3.680537      11.455094           0.046714
          227              O       2.451832       5.023775       2.556694      -0.561784      41.815795 0.63549634E+03  0.15941131E+05                                 9.604094                            7.869896      -0.004116       2.058872                    0.992037      27.961172      75.261559       0.668104       0.365474      -1.133069       0.013253       0.029467       0.003164       0.032464      -0.004532      -0.018499      -0.002503       0.009239      -0.192721      -0.067634       0.026422       0.041212             10.802411      11.110659       4.370632      -2.407819      11.866895      -3.360777       9.429678           0.053782
          228              O       3.870267       6.652427       3.141316      -0.577881      34.602923 0.52526854E+03  0.12581412E+05                                 8.426668                            7.102474       0.319097       2.155117                    0.995854      27.807738      73.484464       0.710050       0.360138      -1.135608      -0.036132      -0.018446      -0.021671       0.045993      -0.018649       0.031884       0.040889       0.026529      -0.090577      -0.071674       0.029281       0.042393              9.277238      10.854057       1.896712       3.773874       6.980147       1.428857       9.997510           0.041663
          229              O       3.946815       3.551682       5.029028      -0.582048      39.040237 0.55029517E+03  0.13331602E+05                                 9.213064                            7.279194       0.214315       2.114893                    0.995444      28.113573      74.651706       0.700192       0.361079      -1.135168       0.045999       0.017181       0.014879       0.051308      -0.042228       0.024135       0.043893       0.043790      -0.044022      -0.079114       0.024102       0.055013             10.846909       9.409632       1.588848       4.575405       7.176619       3.255663      15.954477           0.041643
          230              O       5.222870       5.250251       5.735702      -0.566403      39.750214 0.56946384E+03  0.13917114E+05                                 9.360591                            7.436788       0.142794       2.103433                    0.994094      27.840851      74.295360       0.688156       0.364197      -1.132525      -0.006345      -0.037101       0.002090       0.037698      -0.004221      -0.014510      -0.006015       0.009088      -0.196769      -0.068040       0.027729       0.040311             10.777682      10.789381       4.950881      -3.014679      10.087114      -3.681079      11.456551           0.046633
          231              O       5.202968       5.050775      15.377344      -0.561866      41.822228 0.63561664E+03  0.15944957E+05                                 9.605194                            7.870742      -0.004324       2.058765                    0.992037      27.963574      75.270758       0.668053       0.365483      -1.133058      -0.013256      -0.029520       0.003082       0.032506      -0.004535       0.018489       0.002496       0.009228      -0.192681      -0.067618       0.026417       0.041201             10.803700      11.111883       4.371129       2.408214      11.868195       3.361360       9.431023           0.053867
          232              O       3.784533       3.422123      15.961966      -0.577826      34.598696 0.52518790E+03  0.12578975E+05                                 8.425949                            7.101895       0.319119       2.155161                    0.995853      27.805886      73.477652       0.710085       0.360135      -1.135612       0.036109       0.018378      -0.021664       0.045945      -0.018653      -0.031898      -0.040918       0.026518      -0.090613      -0.071711       0.029310       0.042401              9.276412      10.853002       1.896581      -3.773484       6.979622      -1.428809       9.996613           0.041775
          233              O       7.535385      13.626232      20.612272      -0.582073      39.037098 0.55024781E+03  0.13330115E+05                                 9.212445                            7.278787       0.214437       2.114938                    0.995445      28.112974      74.648198       0.700228       0.361070      -1.135180      -0.046072       0.017126      -0.014909       0.051363       0.042223       0.024118      -0.043886       0.043767      -0.044089      -0.079095       0.024079       0.055016             10.846072       9.408929      -1.588705       4.574978       7.176187      -3.255410      15.953100           0.041878
          234              O       6.259330      15.324801      19.905598      -0.566378      39.747024 0.56941422E+03  0.13915572E+05                                 9.360048                            7.436440       0.142815       2.103457                    0.994093      27.839843      74.291335       0.688177       0.364194      -1.132529       0.006337      -0.037076      -0.002106       0.037673       0.004241      -0.014518       0.006002       0.009035      -0.196851      -0.068068       0.027752       0.040316             10.776966      10.788608      -4.950461      -3.014397      10.086522       3.680778      11.455767           0.046761
          235              O       6.279232      15.125325      10.263956      -0.561830      41.820666 0.63558926E+03  0.15944096E+05                                 9.604982                            7.870591      -0.004390       2.058757                    0.992037      27.962895      75.268489       0.668057       0.365485      -1.133057       0.013251      -0.029497      -0.003077       0.032482       0.004543       0.018491      -0.002486       0.009209      -0.192716      -0.067630       0.026425       0.041204             10.803425      11.111591      -4.371008       2.408114      11.867990      -3.361240       9.430692           0.053809
          236              O       0.042867      13.496673       9.679334      -0.577894      34.600572 0.52522600E+03  0.12580112E+05                                 8.426247                            7.102149       0.319177       2.155157                    0.995854      27.807001      73.481178       0.710073       0.360134      -1.135613      -0.036173       0.018349       0.021693       0.045997       0.018664      -0.031883       0.040925       0.026494      -0.090626      -0.071713       0.029331       0.042382              9.276729      10.853429      -1.896617      -3.773630       6.979846       1.428843       9.996910           0.041646
          237              O       0.119415      16.597418       7.791622      -0.582051      39.035953 0.55022797E+03  0.13329504E+05                                 9.212257                            7.278644       0.214472       2.114958                    0.995444      28.112521      74.646438       0.700237       0.361068      -1.135181       0.046075      -0.017083      -0.014914       0.051353       0.042225      -0.024116       0.043896       0.043760      -0.044123      -0.079104       0.024081       0.055023             10.845829       9.408707      -1.588670      -4.574878       7.176047       3.255357      15.952734           0.041622
          238              O       1.395470      14.898849       7.084948      -0.566425      39.749713 0.56946023E+03  0.13916987E+05                                 9.360493                            7.436756       0.142800       2.103432                    0.994094      27.840980      74.295318       0.688160       0.364196      -1.132527      -0.006341       0.037099      -0.002164       0.037699       0.004247       0.014513      -0.005996       0.009009      -0.196857      -0.068068       0.027760       0.040309             10.777524      10.789116      -4.950725       3.014633      10.086975      -3.681056      11.456480           0.046611
          239              O       1.375568      15.098325      23.084606      -0.561846      41.820777 0.63559016E+03  0.15944118E+05                                 9.604963                            7.870568      -0.004306       2.058780                    0.992037      27.963002      75.268679       0.668062       0.365482      -1.133059      -0.013253       0.029509      -0.003094       0.032496       0.004535      -0.018490       0.002495       0.009231      -0.192683      -0.067619       0.026416       0.041203             10.803410      11.111614      -4.371039      -2.408101      11.867980       3.361212       9.430636           0.053862
          240              O       7.611933      16.726977      22.499984      -0.577865      34.600711 0.52522714E+03  0.12580157E+05                                 8.426288                            7.102172       0.319118       2.155141                    0.995854      27.806866      73.481097       0.710069       0.360136      -1.135611       0.036131      -0.018385       0.021675       0.045970       0.018662       0.031886      -0.040915       0.026514      -0.090613      -0.071705       0.029314       0.042392              9.276781      10.853504      -1.896656       3.773652       6.979889      -1.428847       9.996950           0.041837

******************************************************
Auxiliary information for the entire system
The total spin magnetic moment of the unit cell is   39.997415
The total net atomic charge of the unit cell is   -0.000001
Accuracy of reproducing the electrostatic potential in the unit cell:
  The inner radius (bohr) =    5.0000
  The outer radius (bohr) =   12.0000
  Valid grid points have density less than (e/(bohr^3)) =    0.0001
  The number of valid grid points were=        80436
  The rms potential error without charges in kcal/mol is=      3.67586
  The rms potential error with partial charges in kcal/mol is=      1.57403
  The RRMSE value at monopole order=      0.42821
  The rms potential error with partial charges and cloud penetration in kcal/mol is=      1.59156
  The RRMSE value at monopole order with cloud penetration is=      0.43298
  The rms potential error with partial charges and atomic dipoles in kcal/mol is=      1.62223
  The RRMSE value at dipole order=      0.44132
  The rms potential error with partial charges, atomic dipoles and cloud penetration in kcal/mol is=      1.64118
  The RRMSE value at dipole order with cloud penetration=      0.44648

******************************************************
The electron densities and ab initio electrostatic potential were computed in VASP using the PBE functional and
projector augmented wave method. See the main text of the journal article for a description of computational details.
The atomic charges, dipoles, and quadrupoles were computed with the DDEC6 method as described in
(a) T. A. Manz and N. Gabaldon Limas, RSC Adv. 6 (2016) 47771-47801 DOI: 10.1039/c6ra04656h
(b) N. Gabaldon Limas and T. A. Manz, RSC Adv. 8 (2018) 2678-2707 DOI: 10.1039/c7ra11829e.
For each atom in the material, the electron cloud parameters were fit to the spherically averaged atom-in-material
electron density using radial positions for which this density was between 10^-4 and 10^-2 electrons per cubic bohr.
The polarizabilities, dispersion coefficients, and quantum Drude oscillator (QDO) parameters were fit using the MCLF method.
The magnetic structure of the system was optimized in VASP from the default ferromagnetic initial guess using spin polarization.
The atomic spin moments (ASMs) were computed on this optimized magnetic structure using the DDEC6 partition as inputs
to the method of T. A. Manz and D. S. Sholl, J. Chem. Theory Comput. 7 (2011) 4146-4164 DOI: 10.1021/ct200539n.
The RMSE and RRMSE were computed using a uniform grid with Ewald summation.
