# Supplementary material for: A collection of forcefield precursors for metal–organic frameworks
Source: RSC Adv. 2019 Nov 13;9(63):36492–507. doi: 10.1039/c9ra07327b (PMC9075174; doi:10.1039/c9ra07327b)
Supplement: RA-009-C9RA07327B-s5947 [file RA-009-C9RA07327B-s5947.xyz]

   96
jmolscript: load "" {1 1 1} spacegroup "x,y,z" unitcell [{      8.629600     0.000000     0.000000 }, {      0.000000     9.608000     0.000000 }, {     -0.783223     0.000000    14.475827 }]
Zn     5.141320     4.832248     9.723268     0.922046
Zn     6.628245     0.028248    11.990472     0.922046
Zn     2.705057     4.775752     4.752559     0.922046
Zn     1.218132    -0.028248     2.485355     0.922046
H     -0.083496     0.388163     8.561004     0.106435
H      0.989540     9.465802     7.501374     0.109312
H      0.511730     1.772676     6.124722     0.133703
H      1.172725     2.158918     7.528878     0.112897
H      5.817020     4.763646     6.654538     0.103891
H      7.555656     2.563414     9.386126     0.129661
H      3.532440     7.430827     6.532941     0.104279
H      3.223461     5.192163    13.152736     0.106435
H      2.150425     4.661802    14.212367     0.109312
H      3.411458     6.576676     1.113191     0.133703
H      1.967240     6.962918    14.184863     0.112897
H      6.735768     9.567646     0.583376     0.103891
H      4.213909     7.367414    12.327614     0.129661
H      0.390748     2.626827     0.704973     0.104279
H      7.929873     9.219837     5.914823     0.106435
H      6.856837     0.142198     6.974453     0.109312
H      7.334647     7.835324     8.351105     0.133703
H      6.673652     7.449082     6.946949     0.112897
H      2.029357     4.844354     7.821289     0.103891
H      0.290721     7.044586     5.089701     0.129661
H      4.313937     2.177173     7.942886     0.104279
H      4.622916     4.415837     1.323091     0.106435
H      5.695952     4.946198     0.263460     0.109312
H      4.434919     3.031324    13.362636     0.133703
H      5.879137     2.645082     0.290964     0.112897
H      1.110609     0.040354    13.892451     0.103891
H      3.632468     2.240586     2.148213     0.129661
H      7.455629     6.981173    13.770854     0.104279
C      0.142122     0.361261     7.596914    -0.191041
C      0.359544     1.789010     7.103288    -0.113602
C      6.384728     4.125675     7.071441     0.127809
C      7.304383     2.958303     8.559557     0.109748
C      3.682308     8.322450     6.825352    -0.154729
C      4.101429     8.542473     8.122387    -0.027373
C      4.370709     0.243082     8.536395    -0.018718
C      4.189928     7.375101     9.070553     0.600267
C      4.973254     0.538048     9.888437     0.587704
C      2.997844     5.165261    14.116826    -0.191040
C      3.563645     6.593010     0.134625    -0.113602
C      6.168061     8.929675     0.166472     0.127809
C      4.465182     7.762303    13.154184     0.109748
C      0.240881     3.518450     0.412561    -0.154729
C      7.668136     3.738473    13.591354    -0.027373
C      7.398856     5.047082    13.177345    -0.018718
C      7.579638     2.571101    12.643187     0.600267
C      6.796311     5.342048    11.825303     0.587704
C      7.704255     9.246739     6.878913    -0.191041
C      7.486833     7.818990     7.372539    -0.113602
C      1.461649     5.482325     7.404386     0.127809
C      0.541994     6.649697     5.916270     0.109748
C      4.164069     1.285550     7.650475    -0.154728
C      3.744948     1.065527     6.353440    -0.027373
C      3.475668     9.364918     5.939432    -0.018717
C      3.656449     2.232899     5.405274     0.600267
C      2.873123     9.069952     4.587390     0.587704
C      4.848533     4.442739     0.359001    -0.191041
C      4.282732     3.014990    14.341202    -0.113602
C      1.678316     0.678325    14.309355     0.127809
C      3.381195     1.845697     1.321643     0.109748
C      7.605496     6.089550    14.063266    -0.154728
C      0.178241     5.869527     0.884473    -0.027373
C      0.447521     4.560918     1.298482    -0.018717
C      0.266739     7.036899     1.832640     0.600267
C      1.050066     4.265952     2.650524     0.587704
N      7.842689     2.676789     7.398595     0.185306
N      7.252336     3.416605     6.411344    -0.231801
N      6.357154     3.878750     8.410455    -0.331518
N      3.926877     7.480789    14.315145     0.185306
N      5.300452     8.220605     0.826570    -0.231802
N      5.412412     8.682750    13.303285    -0.331518
N      0.003688     6.931211     7.077232     0.185306
N      0.594041     6.191395     8.064483    -0.231801
N      1.489223     5.729250     6.065372    -0.331518
N      3.919500     2.127211     0.160682     0.185306
N      2.545925     1.387395    13.649257    -0.231801
N      2.433965     0.925250     1.172542    -0.331518
O      4.763439     6.348966     8.582718    -0.583880
O      3.702534     7.448122    10.199668    -0.554919
O      5.991337     9.438899    10.179402    -0.562534
O      4.525756     1.434474    10.615124    -0.562944
O      7.006127     1.544966    13.131023    -0.583880
O     -0.562568     2.644122    11.514073    -0.554919
O      5.778228     4.634899    11.534339    -0.562534
O      7.243809     6.238474    11.098617    -0.562944
O      3.082938     3.259034     5.893109    -0.583880
O      4.143843     2.159878     4.276159    -0.554919
O      1.855040     0.169101     4.296425    -0.562534
O      3.320621     8.173526     3.860703    -0.562944
O      0.840250     8.063034     1.344804    -0.583880
O      8.408945     6.963878     2.961754    -0.554919
O      2.068149     4.973101     2.941488    -0.562534
O      0.602568     3.369526     3.377210    -0.562944

The following XYZ coordinates are in angstroms. Other properties are in atomic units.
The sperically averaged electron density of each atom fit to a function of the form exp(a - br)
eigen_1, eigen_2 and eigen_3 are the three eigenvalues of traceless quadrupole moment tensor
  atom number  atomic symbol              X              Y              Z     net charge C6 coefficient C8 coefficient C10 coefficient fluctuating dipole atomic polarizability isotropic forcefield polarizability              a              b squared Pearson coefficient          <r^3>          <r^4>         wp_QDO          m_QDO          q_QDO       dipole_x       dipole_y       dipole_z         dipole            Qxy            Qxz            Qyz     Q(x^2-y^2)  Q(3z^2 - R^2)        eigen_1        eigen_2        eigen_3 static polarizability      alpha(xx)      alpha(xy)      alpha(xz)      alpha(yy)      alpha(yz)      alpha(zz) atomic spin moment
            1             Zn       5.141320       4.832248       9.723268       0.922046      80.926757 0.16739460E+04  0.51982938E+05                                15.663481                           13.683718       0.207685       1.940030                    0.998835      45.254826     123.421853       0.470207       0.419467      -1.126522      -0.074599      -0.032004       0.036704       0.089087       0.153781       0.004859      -0.066444       0.089930      -0.210925      -0.161135      -0.039194       0.200329             17.284645      13.298115      -4.386215       1.964547      18.294003       0.047816      20.261815           0.000002
            2             Zn       6.628245       0.028248      11.990472       0.922046      80.926752 0.16739456E+04  0.51982923E+05                                15.663480                           13.683716       0.207685       1.940030                    0.998835      45.254825     123.421847       0.470207       0.419467      -1.126522       0.074599      -0.032004      -0.036704       0.089087      -0.153781       0.004859       0.066444       0.089930      -0.210925      -0.161135      -0.039194       0.200329             17.284644      13.298115       4.386213       1.964550      18.293989      -0.047821      20.261826           0.000002
            3             Zn       2.705057       4.775752       4.752559       0.922046      80.926752 0.16739459E+04  0.51982933E+05                                15.663480                           13.683717       0.207685       1.940030                    0.998835      45.254826     123.421849       0.470207       0.419467      -1.126522       0.074599       0.032004      -0.036704       0.089087       0.153781       0.004859      -0.066444       0.089930      -0.210925      -0.161135      -0.039194       0.200329             17.284643      13.298114      -4.386215       1.964547      18.294002       0.047816      20.261814           0.000002
            4             Zn       1.218132      -0.028248       2.485355       0.922046      80.926756 0.16739458E+04  0.51982928E+05                                15.663481                           13.683717       0.207685       1.940030                    0.998835      45.254825     123.421850       0.470207       0.419467      -1.126522      -0.074599       0.032004       0.036704       0.089087      -0.153781       0.004859       0.066444       0.089930      -0.210925      -0.161135      -0.039194       0.200329             17.284645      13.298116       4.386214       1.964550      18.293990      -0.047820      20.261827           0.000002
            5              H      -0.083496       0.388163       8.561004       0.106435       1.095793 0.89350680E+01  0.89954499E+02                                 1.745703                            1.738500      -0.857830       2.459919                    0.997704       3.586841      10.087511       0.479621       1.268477      -0.712241      -0.010407      -0.001840       0.027521       0.029481       0.006156       0.001409       0.000243      -0.005939       0.018506      -0.009989       0.003428       0.006562              1.731824       1.540797      -0.030163      -0.245414       1.558942       0.088499       2.095731          -0.000001
            6              H       0.989540       9.465802       7.501374       0.109312       1.057435 0.81793406E+01  0.81571690E+02                                 1.777134                            1.716240      -1.139190       2.324105                    0.993343       3.841487      11.206129       0.454795       1.350420      -0.692372       0.022525      -0.016654      -0.004538       0.028378      -0.001903       0.003000      -0.001055       0.002966      -0.013944      -0.005634      -0.000068       0.005702              1.815081       2.298134      -0.426164      -0.129191       1.780637       0.079684       1.366471          -0.000001
            7              H       0.511730       1.772676       6.124722       0.133703       1.005248 0.78945046E+01  0.78272009E+02                                 1.744426                            1.708810      -1.237021       2.303413                    0.993112       3.721609      10.931816       0.445380       1.387055      -0.685685       0.008244      -0.007915      -0.039910       0.041514      -0.001330      -0.001607      -0.000211       0.002690       0.030995      -0.007095      -0.003417       0.010512              1.758012       1.583995      -0.036059      -0.287047       1.553198       0.027276       2.136842           0.000001
            8              H       1.172725       2.158918       7.528878       0.112897       1.089396 0.85753156E+01  0.85856504E+02                                 1.769619                            1.725758      -0.932835       2.427049                    0.997310       3.623012      10.319760       0.469723       1.302390      -0.704210       0.034332       0.005625       0.017912       0.039130       0.003992       0.010657       0.006473       0.005861       0.006210      -0.009609      -0.005870       0.015479              1.782018       2.212142       0.245956       0.178940       1.661046       0.105180       1.472866           0.000000
            9              H       5.817020       4.763646       6.654538       0.103891       1.209665 0.86306418E+01  0.86522394E+02                                 1.894520                            1.734160      -0.976122       2.417184                    0.997557       3.579733      10.192665       0.467578       1.306672      -0.703853      -0.028867       0.037641      -0.027553       0.054857      -0.015085       0.001526      -0.012109      -0.005308       0.037920      -0.022990       0.001152       0.021837              1.965468       2.040529      -0.526077       0.308618       2.201897      -0.296319       1.653979          -0.000000
           10              H       7.555656       2.563414       9.386126       0.129661       1.007411 0.71052151E+01  0.68802387E+02                                 1.751959                            1.627858      -1.256029       2.290142                    0.994790       3.721766      10.900404       0.452265       1.398579      -0.682409       0.013499      -0.013716       0.045350       0.049265      -0.010258      -0.001198      -0.000121       0.012401      -0.004831      -0.011232      -0.001627       0.012859              1.790098       1.400811      -0.100285       0.167748       1.552380      -0.301174       2.417103          -0.000001
           11              H       3.532440       7.430827       6.532941       0.104279       1.212722 0.94512220E+01  0.98332980E+02                                 1.973379                            1.866982      -1.590098       2.109833                    0.991122       4.227677      12.854787       0.425668       1.383004      -0.683995       0.000555      -0.031693      -0.009994       0.033236      -0.002942      -0.000741       0.001582      -0.017259      -0.001500      -0.008894      -0.000752       0.009646              2.014174       1.736362       0.231517       0.172640       2.557273       0.226167       1.748886           0.000000
           12              H       3.223461       5.192163      13.152736       0.106435       1.095793 0.89350663E+01  0.89954479E+02                                 1.745703                            1.738499      -0.857830       2.459919                    0.997704       3.586841      10.087511       0.479621       1.268477      -0.712241       0.010407      -0.001840      -0.027521       0.029481      -0.006156       0.001409      -0.000243      -0.005939       0.018506      -0.009989       0.003428       0.006562              1.731823       1.540796       0.030163      -0.245413       1.558942      -0.088499       2.095732          -0.000001
           13              H       2.150425       4.661802      14.212367       0.109312       1.057436 0.81793464E+01  0.81571761E+02                                 1.777134                            1.716240      -1.139190       2.324105                    0.993343       3.841487      11.206129       0.454795       1.350420      -0.692372      -0.022525      -0.016654       0.004538       0.028378       0.001903       0.003000       0.001055       0.002966      -0.013944      -0.005634      -0.000068       0.005702              1.815081       2.298135       0.426164      -0.129191       1.780637      -0.079684       1.366471          -0.000001
           14              H       3.411458       6.576676       1.113191       0.133703       1.005247 0.78945004E+01  0.78271963E+02                                 1.744426                            1.708810      -1.237021       2.303413                    0.993112       3.721608      10.931815       0.445380       1.387056      -0.685685      -0.008244      -0.007915       0.039910       0.041514       0.001330      -0.001607       0.000211       0.002690       0.030995      -0.007095      -0.003417       0.010512              1.758012       1.583996       0.036059      -0.287048       1.553198      -0.027276       2.136842           0.000001
           15              H       1.967240       6.962918      14.184863       0.112897       1.089395 0.85753125E+01  0.85856469E+02                                 1.769619                            1.725758      -0.932835       2.427049                    0.997310       3.623011      10.319759       0.469723       1.302390      -0.704210      -0.034332       0.005625      -0.017912       0.039130      -0.003992       0.010657      -0.006473       0.005861       0.006210      -0.009609      -0.005870       0.015479              1.782018       2.212143      -0.245956       0.178940       1.661046      -0.105179       1.472866           0.000000
           16              H       6.735768       9.567646       0.583376       0.103891       1.209664 0.86306391E+01  0.86522368E+02                                 1.894520                            1.734161      -0.976122       2.417184                    0.997557       3.579733      10.192668       0.467578       1.306673      -0.703853       0.028867       0.037641       0.027553       0.054857       0.015085       0.001526       0.012109      -0.005308       0.037920      -0.022990       0.001152       0.021837              1.965468       2.040528       0.526076       0.308618       2.201897       0.296319       1.653980          -0.000000
           17              H       4.213909       7.367414      12.327614       0.129661       1.007412 0.71052212E+01  0.68802458E+02                                 1.751960                            1.627859      -1.256030       2.290142                    0.994790       3.721766      10.900403       0.452265       1.398579      -0.682409      -0.013499      -0.013716      -0.045350       0.049265       0.010258      -0.001198       0.000121       0.012401      -0.004831      -0.011232      -0.001627       0.012859              1.790099       1.400811       0.100285       0.167748       1.552380       0.301173       2.417105          -0.000001
           18              H       0.390748       2.626827       0.704973       0.104279       1.212723 0.94512285E+01  0.98333059E+02                                 1.973379                            1.866982      -1.590098       2.109833                    0.991122       4.227678      12.854788       0.425668       1.383004      -0.683995      -0.000555      -0.031693       0.009994       0.033236       0.002942      -0.000741      -0.001582      -0.017259      -0.001500      -0.008894      -0.000752       0.009646              2.014174       1.736362      -0.231517       0.172640       2.557272      -0.226168       1.748887           0.000000
           19              H       7.929873       9.219837       5.914823       0.106435       1.095793 0.89350631E+01  0.89954441E+02                                 1.745703                            1.738499      -0.857830       2.459919                    0.997704       3.586840      10.087509       0.479621       1.268478      -0.712241       0.010407       0.001840      -0.027521       0.029481       0.006156       0.001409       0.000243      -0.005939       0.018506      -0.009989       0.003428       0.006562              1.731823       1.540797      -0.030163      -0.245414       1.558942       0.088499       2.095731          -0.000001
           20              H       6.856837       0.142198       6.974453       0.109312       1.057435 0.81793405E+01  0.81571689E+02                                 1.777134                            1.716240      -1.139190       2.324105                    0.993343       3.841487      11.206129       0.454795       1.350420      -0.692372      -0.022525       0.016653       0.004538       0.028378      -0.001903       0.003000      -0.001055       0.002966      -0.013944      -0.005634      -0.000068       0.005702              1.815081       2.298134      -0.426164      -0.129191       1.780637       0.079684       1.366471          -0.000001
           21              H       7.334647       7.835324       8.351105       0.133703       1.005247 0.78944997E+01  0.78271953E+02                                 1.744426                            1.708810      -1.237021       2.303413                    0.993112       3.721608      10.931815       0.445380       1.387056      -0.685685      -0.008244       0.007915       0.039909       0.041514      -0.001330      -0.001607      -0.000211       0.002690       0.030995      -0.007095      -0.003417       0.010512              1.758012       1.583995      -0.036059      -0.287047       1.553198       0.027276       2.136842           0.000001
           22              H       6.673652       7.449082       6.946949       0.112897       1.089395 0.85753096E+01  0.85856430E+02                                 1.769619                            1.725757      -0.932835       2.427050                    0.997310       3.623011      10.319757       0.469723       1.302390      -0.704210      -0.034332      -0.005625      -0.017912       0.039130       0.003992       0.010657       0.006473       0.005861       0.006210      -0.009609      -0.005870       0.015479              1.782018       2.212142       0.245955       0.178940       1.661046       0.105180       1.472865           0.000000
           23              H       2.029357       4.844354       7.821289       0.103891       1.209664 0.86306366E+01  0.86522336E+02                                 1.894520                            1.734160      -0.976121       2.417184                    0.997557       3.579732      10.192664       0.467578       1.306673      -0.703853       0.028867      -0.037641       0.027553       0.054857      -0.015085       0.001526      -0.012109      -0.005308       0.037920      -0.022990       0.001152       0.021837              1.965468       2.040529      -0.526077       0.308618       2.201897      -0.296319       1.653979          -0.000000
           24              H       0.290721       7.044586       5.089701       0.129661       1.007411 0.71052111E+01  0.68802341E+02                                 1.751959                            1.627858      -1.256029       2.290142                    0.994790       3.721765      10.900402       0.452265       1.398580      -0.682409      -0.013499       0.013716      -0.045350       0.049265      -0.010258      -0.001198      -0.000121       0.012401      -0.004831      -0.011232      -0.001627       0.012859              1.790098       1.400811      -0.100285       0.167748       1.552380      -0.301174       2.417103          -0.000001
           25              H       4.313937       2.177173       7.942886       0.104279       1.212724 0.94512347E+01  0.98333135E+02                                 1.973379                            1.866982      -1.590098       2.109832                    0.991122       4.227679      12.854790       0.425669       1.383003      -0.683996      -0.000555       0.031693       0.009994       0.033236      -0.002942      -0.000741       0.001582      -0.017259      -0.001500      -0.008894      -0.000752       0.009646              2.014174       1.736363       0.231517       0.172640       2.557273       0.226167       1.748886           0.000000
           26              H       4.622916       4.415837       1.323091       0.106435       1.095793 0.89350655E+01  0.89954464E+02                                 1.745702                            1.738499      -0.857830       2.459919                    0.997704       3.586841      10.087509       0.479622       1.268477      -0.712241      -0.010407       0.001840       0.027521       0.029481      -0.006156       0.001409      -0.000243      -0.005939       0.018506      -0.009989       0.003428       0.006562              1.731823       1.540796       0.030163      -0.245413       1.558942      -0.088499       2.095731          -0.000001
           27              H       5.695952       4.946198       0.263460       0.109312       1.057436 0.81793464E+01  0.81571760E+02                                 1.777134                            1.716240      -1.139190       2.324105                    0.993343       3.841487      11.206129       0.454795       1.350420      -0.692372       0.022525       0.016654      -0.004538       0.028378       0.001903       0.003000       0.001055       0.002966      -0.013944      -0.005634      -0.000068       0.005702              1.815081       2.298135       0.426164      -0.129191       1.780637      -0.079684       1.366471          -0.000001
           28              H       4.434919       3.031324      13.362636       0.133703       1.005248 0.78945053E+01  0.78272018E+02                                 1.744426                            1.708810      -1.237021       2.303413                    0.993112       3.721609      10.931816       0.445380       1.387055      -0.685685       0.008244       0.007915      -0.039909       0.041514       0.001330      -0.001607       0.000211       0.002690       0.030995      -0.007095      -0.003417       0.010512              1.758012       1.583996       0.036059      -0.287048       1.553198      -0.027276       2.136842           0.000001
           29              H       5.879137       2.645082       0.290964       0.112897       1.089395 0.85753130E+01  0.85856473E+02                                 1.769619                            1.725758      -0.932835       2.427050                    0.997310       3.623011      10.319758       0.469723       1.302390      -0.704210       0.034332      -0.005625       0.017912       0.039130      -0.003992       0.010657      -0.006473       0.005861       0.006210      -0.009609      -0.005870       0.015479              1.782018       2.212143      -0.245956       0.178940       1.661046      -0.105179       1.472865           0.000000
           30              H       1.110609       0.040354      13.892451       0.103891       1.209665 0.86306402E+01  0.86522375E+02                                 1.894520                            1.734160      -0.976122       2.417184                    0.997557       3.579733      10.192665       0.467578       1.306672      -0.703853      -0.028867      -0.037641      -0.027553       0.054857       0.015085       0.001526       0.012109      -0.005308       0.037920      -0.022990       0.001152       0.021837              1.965468       2.040527       0.526075       0.308618       2.201896       0.296319       1.653979          -0.000000
           31              H       3.632468       2.240586       2.148213       0.129661       1.007412 0.71052208E+01  0.68802455E+02                                 1.751960                            1.627859      -1.256030       2.290142                    0.994790       3.721766      10.900405       0.452265       1.398580      -0.682409       0.013499       0.013716       0.045350       0.049265       0.010258      -0.001198       0.000121       0.012401      -0.004831      -0.011232      -0.001627       0.012859              1.790099       1.400811       0.100285       0.167748       1.552380       0.301174       2.417105          -0.000001
           32              H       7.455629       6.981173      13.770854       0.104279       1.212723 0.94512350E+01  0.98333141E+02                                 1.973379                            1.866983      -1.590099       2.109832                    0.991122       4.227679      12.854791       0.425669       1.383003      -0.683996       0.000555       0.031693      -0.009994       0.033236       0.002942      -0.000741      -0.001582      -0.017259      -0.001500      -0.008894      -0.000752       0.009646              2.014174       1.736362      -0.231517       0.172640       2.557273      -0.226168       1.748887           0.000000
           33              C       0.142122       0.361261       7.596914      -0.191041      25.262854 0.42330800E+03  0.99481957E+04                                 7.579026                            6.872214      -0.120872       1.955632                    0.998204      29.482575      86.500975       0.622946       0.418377      -1.056288      -0.041601       0.026010      -0.066514       0.082652       0.037310       0.011433      -0.016007      -0.043600      -0.025951      -0.047314      -0.001472       0.048785              7.961661       7.703207       0.663823      -0.125439      10.531286       0.346683       5.650489          -0.000005
           34              C       0.359544       1.789010       7.103288      -0.113602      27.562966 0.41101401E+03  0.95813226E+04                                 8.108755                            6.854650      -0.271174       1.930277                    0.996368      28.303478      82.507560       0.612903       0.428692      -1.050648      -0.062966      -0.034388       0.033070       0.078999      -0.034110      -0.001172       0.006656       0.009626      -0.049249      -0.027876      -0.015245       0.043121              8.995297       9.571917      -1.819437      -1.475803      11.341906       0.321462       6.072067          -0.000003
           35              C       6.384728       4.125675       7.071441       0.127809      24.085180 0.33047838E+03  0.73250582E+04                                 7.474223                            6.233188      -0.008721       2.012735                    0.998462      26.484368      76.295615       0.626801       0.440868      -1.039056       0.003266      -0.007433       0.035838       0.036746       0.026094       0.030581      -0.015918      -0.028361       0.009652      -0.052564       0.023820       0.028744              8.029851       8.154827      -3.527798       0.146798       8.470134      -0.835108       7.464591          -0.000003
           36              C       7.304383       2.958303       8.559557       0.109748      23.654633 0.31949604E+03  0.70015569E+04                                 7.374357                            6.133353       0.191116       2.103816                    0.996619      25.456924      72.227018       0.633017       0.441531      -1.041706      -0.034179       0.047807      -0.001602       0.058790       0.023218       0.017768       0.009546       0.007264      -0.039756      -0.023361      -0.014424       0.037786              7.918111       6.788143      -2.673475      -0.889588       7.231828      -0.398481       9.734361          -0.000004
           37              C       3.682308       8.322450       6.825352      -0.154729      36.281816 0.48197032E+03  0.11731038E+05                                 9.721132                            7.460667      -0.207808       1.895435                    0.998658      31.317990      94.314567       0.581064       0.433078      -1.044469       0.015109       0.021037       0.005621       0.026504      -0.006694      -0.025726       0.010693       0.020923      -0.067022      -0.035573      -0.001073       0.036646             11.167983       7.357554      -0.305976       4.140309      11.800767      -2.253726      14.345628          -0.000002
           38              C       4.101429       8.542473       8.122387      -0.027373      37.851382 0.46451581E+03  0.11085929E+05                                 9.925971                            7.281266      -0.098982       1.977070                    0.998838      27.891386      80.381136       0.599639       0.428001      -1.058561      -0.009991       0.024988      -0.025156       0.036838      -0.021935      -0.022244       0.010330       0.047223      -0.036474      -0.026573      -0.021662       0.048236             11.780577       6.850133      -0.040499       3.418594      14.519869      -2.562932      13.971729           0.000000
           39              C       4.370709       0.243082       8.536395      -0.018718      37.639303 0.45868906E+03  0.10903688E+05                                 9.856668                            7.215386      -0.076012       1.982247                    0.999017      27.769548      79.664425       0.605367       0.425630      -1.060876      -0.025789      -0.002936      -0.028089       0.038245      -0.025140      -0.024288       0.005658       0.049361      -0.033467      -0.031158      -0.019468       0.050626             11.683458       7.265537       0.390990       4.507613      12.407662      -0.601786      15.377177           0.000001
           40              C       4.189928       7.375101       9.070553       0.600267      23.276545 0.26234581E+03  0.55334299E+04                                 7.657815                            5.853620      -0.400501       1.918371                    0.998767      23.228800      67.028441       0.592898       0.489786      -1.003911       0.020864      -0.048562       0.011175       0.054023       0.036971       0.054889       0.040548       0.110208      -0.083421      -0.076178      -0.034629       0.110807              8.739307       5.716105      -2.134031      -0.897750      10.621650      -1.726929       9.880165           0.000009
           41              C       4.973254       0.538048       9.888437       0.587704      22.426813 0.26609553E+03  0.56297914E+04                                 7.483448                            5.897306      -0.280347       1.958004                    0.999062      23.270755      67.148422       0.590678       0.490118      -1.004217       0.029816      -0.019622       0.044356       0.056934       0.053517      -0.040640      -0.057691      -0.023777      -0.087240      -0.066369      -0.039725       0.106094              8.415850       6.953816      -1.350453       2.292552       7.027744       1.936381      11.265988           0.000006
           42              C       2.997844       5.165261      14.116826      -0.191040      25.262856 0.42330807E+03  0.99481976E+04                                 7.579026                            6.872214      -0.120872       1.955632                    0.998204      29.482571      86.500959       0.622946       0.418377      -1.056288       0.041601       0.026010       0.066514       0.082652      -0.037310       0.011433       0.016007      -0.043600      -0.025951      -0.047314      -0.001472       0.048785              7.961660       7.703204      -0.663824      -0.125438      10.531285      -0.346686       5.650492          -0.000005
           43              C       3.563645       6.593010       0.134625      -0.113602      27.562981 0.41101423E+03  0.95813288E+04                                 8.108757                            6.854651      -0.271173       1.930277                    0.996368      28.303478      82.507558       0.612903       0.428692      -1.050648       0.062966      -0.034388      -0.033070       0.078999       0.034110      -0.001172      -0.006656       0.009626      -0.049249      -0.027876      -0.015245       0.043121              8.995300       9.571925       1.819439      -1.475808      11.341909      -0.321462       6.072066          -0.000003
           44              C       6.168061       8.929675       0.166472       0.127809      24.085184 0.33047868E+03  0.73250665E+04                                 7.474225                            6.233192      -0.008721       2.012735                    0.998462      26.484371      76.295631       0.626800       0.440868      -1.039056      -0.003266      -0.007433      -0.035838       0.036747      -0.026094       0.030581       0.015918      -0.028361       0.009652      -0.052564       0.023820       0.028744              8.029851       8.154824       3.527794       0.146800       8.470132       0.835111       7.464597          -0.000003
           45              C       4.465182       7.762303      13.154184       0.109748      23.654645 0.31949611E+03  0.70015587E+04                                 7.374360                            6.133353       0.191115       2.103816                    0.996619      25.456924      72.227018       0.633017       0.441531      -1.041706       0.034179       0.047807       0.001602       0.058790      -0.023218       0.017768      -0.009546       0.007264      -0.039756      -0.023361      -0.014424       0.037786              7.918115       6.788147       2.673478      -0.889594       7.231829       0.398475       9.734368          -0.000004
           46              C       0.240881       3.518450       0.412561      -0.154729      36.281816 0.48197042E+03  0.11731041E+05                                 9.721132                            7.460668      -0.207808       1.895435                    0.998658      31.317993      94.314575       0.581064       0.433078      -1.044469      -0.015110       0.021037      -0.005621       0.026504       0.006694      -0.025726      -0.010693       0.020923      -0.067022      -0.035573      -0.001073       0.036646             11.167981       7.357556       0.305976       4.140313      11.800759       2.253719      14.345629          -0.000003
           47              C       7.668136       3.738473      13.591354      -0.027373      37.851371 0.46451584E+03  0.11085930E+05                                 9.925970                            7.281266      -0.098981       1.977070                    0.998838      27.891388      80.381145       0.599639       0.428001      -1.058560       0.009991       0.024988       0.025156       0.036838       0.021935      -0.022244      -0.010330       0.047223      -0.036474      -0.026573      -0.021662       0.048235             11.780572       6.850135       0.040494       3.418595      14.519854       2.562923      13.971728           0.000000
           48              C       7.398856       5.047082      13.177345      -0.018718      37.639309 0.45868936E+03  0.10903697E+05                                 9.856669                            7.215388      -0.076011       1.982247                    0.999017      27.769548      79.664425       0.605367       0.425630      -1.060876       0.025789      -0.002936       0.028089       0.038245       0.025140      -0.024288      -0.005658       0.049361      -0.033467      -0.031158      -0.019468       0.050626             11.683459       7.265540      -0.390992       4.507617      12.407654       0.601778      15.377181           0.000001
           49              C       7.579638       2.571101      12.643187       0.600267      23.276528 0.26234574E+03  0.55334280E+04                                 7.657812                            5.853619      -0.400501       1.918370                    0.998767      23.228801      67.028446       0.592898       0.489786      -1.003910      -0.020864      -0.048562      -0.011175       0.054023      -0.036971       0.054889      -0.040548       0.110208      -0.083421      -0.076178      -0.034629       0.110807              8.739300       5.716103       2.134025      -0.897755      10.621633       1.726923       9.880164           0.000009
           50              C       6.796311       5.342048      11.825303       0.587704      22.426799 0.26609534E+03  0.56297863E+04                                 7.483444                            5.897303      -0.280346       1.958004                    0.999062      23.270755      67.148419       0.590678       0.490118      -1.004217      -0.029816      -0.019622      -0.044356       0.056934      -0.053517      -0.040640       0.057690      -0.023777      -0.087240      -0.066369      -0.039725       0.106094              8.415844       6.953814       1.350455       2.292547       7.027744      -1.936381      11.265974           0.000007
           51              C       7.704255       9.246739       6.878913      -0.191041      25.262855 0.42330804E+03  0.99481968E+04                                 7.579026                            6.872214      -0.120872       1.955632                    0.998204      29.482576      86.500979       0.622946       0.418377      -1.056288       0.041601      -0.026010       0.066514       0.082652       0.037310       0.011433      -0.016007      -0.043600      -0.025951      -0.047314      -0.001472       0.048785              7.961661       7.703207       0.663823      -0.125439      10.531286       0.346683       5.650490          -0.000005
           52              C       7.486833       7.818990       7.372539      -0.113602      27.562970 0.41101410E+03  0.95813252E+04                                 8.108756                            6.854650      -0.271174       1.930277                    0.996368      28.303480      82.507568       0.612903       0.428692      -1.050648       0.062966       0.034388      -0.033070       0.078999      -0.034109      -0.001172       0.006656       0.009626      -0.049249      -0.027876      -0.015245       0.043121              8.995298       9.571918      -1.819437      -1.475803      11.341907       0.321462       6.072067          -0.000003
           53              C       1.461649       5.482325       7.404386       0.127809      24.085181 0.33047842E+03  0.73250593E+04                                 7.474224                            6.233189      -0.008721       2.012735                    0.998462      26.484369      76.295619       0.626801       0.440868      -1.039056      -0.003266       0.007433      -0.035838       0.036747       0.026094       0.030581      -0.015918      -0.028361       0.009652      -0.052564       0.023820       0.028744              8.029851       8.154827      -3.527798       0.146798       8.470135      -0.835108       7.464591          -0.000002
           54              C       0.541994       6.649697       5.916270       0.109748      23.654632 0.31949604E+03  0.70015567E+04                                 7.374357                            6.133352       0.191116       2.103816                    0.996619      25.456923      72.227011       0.633017       0.441531      -1.041706       0.034179      -0.047807       0.001602       0.058790       0.023218       0.017768       0.009546       0.007264      -0.039756      -0.023361      -0.014424       0.037786              7.918110       6.788142      -2.673475      -0.889588       7.231828      -0.398481       9.734361          -0.000004
           55              C       4.164069       1.285550       7.650475      -0.154728      36.281790 0.48196990E+03  0.11731025E+05                                 9.721127                            7.460663      -0.207807       1.895436                    0.998658      31.317977      94.314511       0.581064       0.433078      -1.044469      -0.015110      -0.021037      -0.005621       0.026504      -0.006694      -0.025726       0.010693       0.020923      -0.067022      -0.035573      -0.001073       0.036646             11.167977       7.357550      -0.305975       4.140306      11.800761      -2.253724      14.345619          -0.000003
           56              C       3.744948       1.065527       6.353440      -0.027373      37.851396 0.46451601E+03  0.11085935E+05                                 9.925974                            7.281267      -0.098982       1.977070                    0.998838      27.891392      80.381159       0.599639       0.428001      -1.058561       0.009991      -0.024988       0.025156       0.036838      -0.021935      -0.022244       0.010330       0.047223      -0.036474      -0.026573      -0.021662       0.048236             11.780580       6.850135      -0.040500       3.418595      14.519873      -2.562933      13.971733           0.000000
           57              C       3.475668       9.364918       5.939432      -0.018717      37.639288 0.45868883E+03  0.10903682E+05                                 9.856666                            7.215384      -0.076011       1.982248                    0.999017      27.769541      79.664402       0.605367       0.425630      -1.060876       0.025789       0.002936       0.028089       0.038245      -0.025140      -0.024288       0.005658       0.049361      -0.033467      -0.031158      -0.019468       0.050626             11.683455       7.265535       0.390990       4.507612      12.407659      -0.601786      15.377172           0.000001
           58              C       3.656449       2.232899       5.405274       0.600267      23.276544 0.26234581E+03  0.55334299E+04                                 7.657815                            5.853620      -0.400501       1.918370                    0.998767      23.228801      67.028446       0.592898       0.489786      -1.003910      -0.020864       0.048562      -0.011175       0.054023       0.036971       0.054889       0.040548       0.110208      -0.083421      -0.076178      -0.034629       0.110807              8.739307       5.716105      -2.134031      -0.897750      10.621650      -1.726929       9.880165           0.000009
           59              C       2.873123       9.069952       4.587390       0.587704      22.426816 0.26609557E+03  0.56297924E+04                                 7.483448                            5.897306      -0.280347       1.958004                    0.999062      23.270756      67.148423       0.590678       0.490118      -1.004217      -0.029816       0.019622      -0.044356       0.056934       0.053517      -0.040640      -0.057690      -0.023777      -0.087240      -0.066369      -0.039725       0.106094              8.415850       6.953817      -1.350453       2.292552       7.027745       1.936381      11.265989           0.000007
           60              C       4.848533       4.442739       0.359001      -0.191041      25.262863 0.42330823E+03  0.99482022E+04                                 7.579027                            6.872216      -0.120872       1.955632                    0.998204      29.482577      86.500982       0.622946       0.418377      -1.056288      -0.041601      -0.026010      -0.066514       0.082652      -0.037310       0.011433       0.016007      -0.043600      -0.025951      -0.047314      -0.001472       0.048785              7.961662       7.703206      -0.663824      -0.125438      10.531288      -0.346686       5.650493          -0.000005
           61              C       4.282732       3.014990      14.341202      -0.113602      27.562981 0.41101422E+03  0.95813285E+04                                 8.108758                            6.854652      -0.271174       1.930277                    0.996368      28.303479      82.507566       0.612903       0.428692      -1.050648      -0.062966       0.034388       0.033070       0.078999       0.034109      -0.001172      -0.006656       0.009626      -0.049249      -0.027876      -0.015245       0.043121              8.995301       9.571925       1.819439      -1.475808      11.341911      -0.321462       6.072067          -0.000003
           62              C       1.678316       0.678325      14.309355       0.127809      24.085182 0.33047864E+03  0.73250654E+04                                 7.474224                            6.233191      -0.008721       2.012735                    0.998462      26.484369      76.295622       0.626800       0.440868      -1.039056       0.003266       0.007433       0.035838       0.036746      -0.026094       0.030581       0.015918      -0.028361       0.009652      -0.052564       0.023820       0.028744              8.029850       8.154823       3.527793       0.146800       8.470132       0.835111       7.464596          -0.000003
           63              C       3.381195       1.845697       1.321643       0.109748      23.654648 0.31949616E+03  0.70015600E+04                                 7.374361                            6.133354       0.191115       2.103816                    0.996619      25.456926      72.227027       0.633017       0.441531      -1.041706      -0.034179      -0.047807      -0.001602       0.058790      -0.023218       0.017767      -0.009546       0.007264      -0.039756      -0.023361      -0.014424       0.037786              7.918115       6.788148       2.673478      -0.889594       7.231829       0.398475       9.734369          -0.000004
           64              C       7.605496       6.089550      14.063266      -0.154728      36.281785 0.48196992E+03  0.11731026E+05                                 9.721126                            7.460663      -0.207807       1.895436                    0.998658      31.317976      94.314506       0.581064       0.433078      -1.044469       0.015110      -0.021037       0.005621       0.026504       0.006693      -0.025726      -0.010693       0.020923      -0.067022      -0.035573      -0.001073       0.036646             11.167974       7.357551       0.305975       4.140309      11.800753       2.253716      14.345618          -0.000002
           65              C       0.178241       5.869527       0.884473      -0.027373      37.851379 0.46451597E+03  0.11085933E+05                                 9.925971                            7.281267      -0.098982       1.977070                    0.998838      27.891391      80.381156       0.599639       0.428001      -1.058560      -0.009991      -0.024988      -0.025156       0.036838       0.021935      -0.022244      -0.010330       0.047224      -0.036474      -0.026573      -0.021662       0.048236             11.780574       6.850135       0.040494       3.418596      14.519857       2.562923      13.971730           0.000000
           66              C       0.447521       4.560918       1.298482      -0.018717      37.639294 0.45868913E+03  0.10903690E+05                                 9.856667                            7.215387      -0.076011       1.982248                    0.999017      27.769541      79.664399       0.605367       0.425630      -1.060876      -0.025789       0.002936      -0.028089       0.038245       0.025140      -0.024288      -0.005658       0.049361      -0.033467      -0.031158      -0.019468       0.050626             11.683455       7.265538      -0.390992       4.507615      12.407651       0.601778      15.377177           0.000001
           67              C       0.266739       7.036899       1.832640       0.600267      23.276529 0.26234575E+03  0.55334282E+04                                 7.657812                            5.853619      -0.400501       1.918370                    0.998767      23.228801      67.028445       0.592898       0.489786      -1.003910       0.020864       0.048562       0.011175       0.054023      -0.036971       0.054889      -0.040548       0.110208      -0.083421      -0.076178      -0.034629       0.110807              8.739300       5.716103       2.134025      -0.897755      10.621633       1.726923       9.880164           0.000009
           68              C       1.050066       4.265952       2.650524       0.587704      22.426799 0.26609534E+03  0.56297863E+04                                 7.483444                            5.897303      -0.280346       1.958004                    0.999062      23.270755      67.148419       0.590678       0.490118      -1.004217       0.029816       0.019622       0.044356       0.056934      -0.053517      -0.040640       0.057690      -0.023777      -0.087240      -0.066369      -0.039725       0.106094              8.415844       6.953814       1.350455       2.292547       7.027744      -1.936381      11.265974           0.000007
           69              N       7.842689       2.676789       7.398595       0.185306      24.071144 0.28874868E+03  0.59814627E+04                                 6.902885                            5.372538       0.210234       2.189703                    0.999381      21.030509      52.428944       0.788767       0.374861      -1.119369       0.015354      -0.000304      -0.051502       0.053742      -0.079913      -0.006446      -0.007888       0.005639       0.044956      -0.088452       0.015969       0.072483              8.007869       8.935162      -4.743689      -2.035814       8.566569       1.125606       6.521878          -0.000002
           70              N       7.252336       3.416605       6.411344      -0.231801      28.101996 0.45968213E+03  0.10697198E+05                                 7.539891                            6.827508       0.987415       2.336393                    0.999433      27.174624      71.825732       0.692143       0.380275      -1.115259      -0.038472      -0.006546       0.204767       0.208453      -0.068820       0.078665      -0.053508      -0.017308      -0.397340      -0.164235      -0.000279       0.164514              7.835506       8.158107      -2.874292      -0.847796       7.830210      -0.228752       7.518202          -0.000001
           71              N       6.357154       3.878750       8.410455      -0.331518      36.865211 0.58554491E+03  0.14591925E+05                                 9.251744                            7.835302       0.076083       2.032512                    0.997945      29.445364      82.664581       0.625131       0.393172      -1.097211       0.090815      -0.040083      -0.082552       0.129108      -0.030331       0.057240      -0.051964      -0.046986       0.061281      -0.070043      -0.028869       0.098912             10.119996       9.302523      -4.099313      -2.099909      10.400599       1.571638      10.656866          -0.000001
           72              N       3.926877       7.480789      14.315145       0.185306      24.071128 0.28874842E+03  0.59814564E+04                                 6.902882                            5.372535       0.210234       2.189703                    0.999381      21.030508      52.428942       0.788767       0.374861      -1.119369      -0.015354      -0.000304       0.051502       0.053742       0.079913      -0.006446       0.007888       0.005639       0.044956      -0.088452       0.015969       0.072483              8.007865       8.935152       4.743683      -2.035815       8.566561      -1.125606       6.521881          -0.000001
           73              N       5.300452       8.220605       0.826570      -0.231802      28.102012 0.45968281E+03  0.10697218E+05                                 7.539895                            6.827513       0.987414       2.336392                    0.999433      27.174628      71.825749       0.692142       0.380275      -1.115259       0.038472      -0.006546      -0.204767       0.208453       0.068820       0.078665       0.053508      -0.017307      -0.397340      -0.164235      -0.000278       0.164513              7.835509       8.158107       2.874287      -0.847797       7.830209       0.228755       7.518210          -0.000001
           74              N       5.412412       8.682750      13.303285      -0.331518      36.865227 0.58554516E+03  0.14591933E+05                                 9.251747                            7.835304       0.076083       2.032512                    0.997945      29.445365      82.664585       0.625131       0.393172      -1.097211      -0.090815      -0.040083       0.082552       0.129108       0.030331       0.057240       0.051965      -0.046986       0.061281      -0.070043      -0.028869       0.098912             10.120000       9.302528       4.099314      -2.099914      10.400599      -1.571645      10.656872          -0.000001
           75              N       0.003688       6.931211       7.077232       0.185306      24.071142 0.28874865E+03  0.59814620E+04                                 6.902885                            5.372537       0.210234       2.189703                    0.999381      21.030508      52.428941       0.788767       0.374861      -1.119369      -0.015354       0.000304       0.051502       0.053742      -0.079913      -0.006446      -0.007888       0.005639       0.044956      -0.088452       0.015969       0.072483              8.007869       8.935161      -4.743689      -2.035814       8.566568       1.125606       6.521877          -0.000002
           76              N       0.594041       6.191395       8.064483      -0.231801      28.101997 0.45968215E+03  0.10697199E+05                                 7.539891                            6.827508       0.987415       2.336393                    0.999433      27.174625      71.825735       0.692143       0.380275      -1.115259       0.038472       0.006546      -0.204767       0.208453      -0.068820       0.078666      -0.053508      -0.017308      -0.397340      -0.164235      -0.000279       0.164513              7.835506       8.158107      -2.874292      -0.847796       7.830210      -0.228752       7.518202          -0.000001
           77              N       1.489223       5.729250       6.065372      -0.331518      36.865209 0.58554488E+03  0.14591924E+05                                 9.251744                            7.835302       0.076083       2.032512                    0.997945      29.445363      82.664575       0.625131       0.393172      -1.097211      -0.090815       0.040083       0.082552       0.129108      -0.030331       0.057240      -0.051965      -0.046986       0.061281      -0.070043      -0.028869       0.098912             10.119995       9.302523      -4.099312      -2.099909      10.400598       1.571638      10.656865          -0.000001
           78              N       3.919500       2.127211       0.160682       0.185306      24.071130 0.28874845E+03  0.59814571E+04                                 6.902882                            5.372535       0.210234       2.189703                    0.999381      21.030509      52.428945       0.788767       0.374861      -1.119369       0.015354       0.000304      -0.051502       0.053742       0.079913      -0.006446       0.007888       0.005639       0.044956      -0.088452       0.015969       0.072483              8.007865       8.935153       4.743683      -2.035815       8.566562      -1.125606       6.521881          -0.000002
           79              N       2.545925       1.387395      13.649257      -0.231801      28.102011 0.45968279E+03  0.10697217E+05                                 7.539894                            6.827513       0.987415       2.336393                    0.999433      27.174628      71.825747       0.692142       0.380275      -1.115259      -0.038472       0.006546       0.204767       0.208453       0.068820       0.078665       0.053508      -0.017307      -0.397340      -0.164235      -0.000279       0.164514              7.835508       8.158106       2.874287      -0.847797       7.830208       0.228755       7.518209          -0.000001
           80              N       2.433965       0.925250       1.172542      -0.331518      36.865222 0.58554505E+03  0.14591929E+05                                 9.251746                            7.835303       0.076083       2.032512                    0.997945      29.445362      82.664575       0.625131       0.393172      -1.097211       0.090815       0.040083      -0.082552       0.129108       0.030331       0.057240       0.051965      -0.046986       0.061281      -0.070043      -0.028869       0.098912             10.119999       9.302527       4.099313      -2.099914      10.400599      -1.571644      10.656871          -0.000001
           81              O       4.763439       6.348966       8.582718      -0.583880      42.853003 0.63568752E+03  0.15937192E+05                                 9.733483                            7.804170       0.185888       2.101036                    0.995464      28.472695      76.461615       0.679981       0.359287      -1.138625       0.000835       0.041879       0.016139       0.044889      -0.040370       0.014026       0.017952      -0.031193      -0.126411      -0.056348      -0.008464       0.064812             11.182737       9.190683      -5.532925      -0.174931      16.966506      -0.194620       7.391022          -0.000003
           82              O       3.702534       7.448122      10.199668      -0.554919      32.222065 0.50720337E+03  0.12024061E+05                                 8.004962                            6.969632       0.622258       2.239595                    0.997952      27.773851      72.645389       0.719396       0.359144      -1.138171       0.003696       0.024711       0.001524       0.025032       0.047469       0.001302       0.042662       0.166783       0.182215      -0.134911       0.055399       0.079512              8.512724       6.115345      -0.160183      -1.878523       5.881610      -0.127925      13.541219          -0.000006
           83              O       5.991337       9.438899      10.179402      -0.562534      34.476291 0.57532735E+03  0.14046027E+05                                 8.324799                            7.376957       0.373932       2.177815                    0.994652      27.551473      72.630097       0.707289       0.354708      -1.144118      -0.039276       0.005082      -0.000085       0.039604      -0.028347       0.020323      -0.030634       0.040785      -0.033997      -0.044558      -0.012045       0.056603              8.879564       9.087404      -2.036302       2.675517       7.156140      -0.631549      10.395146          -0.000002
           84              O       4.525756       1.434474      10.615124      -0.562944      33.177297 0.54080678E+03  0.13031620E+05                                 8.143195                            7.216090       0.582737       2.218555                    0.996582      28.290284      74.671041       0.703974       0.361071      -1.136329      -0.001451      -0.015699       0.009858       0.018594       0.037712      -0.072666       0.026553      -0.086576      -0.062555      -0.112378       0.044531       0.067848              8.612352       6.165679      -1.349113      -1.103383       9.270361       3.627273      10.401016          -0.000001
           85              O       7.006127       1.544966      13.131023      -0.583880      42.853003 0.63568788E+03  0.15937203E+05                                 9.733484                            7.804172       0.185888       2.101036                    0.995464      28.472696      76.461618       0.679981       0.359287      -1.138625      -0.000835       0.041879      -0.016139       0.044889       0.040370       0.014026      -0.017952      -0.031193      -0.126411      -0.056348      -0.008464       0.064812             11.182735       9.190685       5.532923      -0.174932      16.966496       0.194617       7.391024          -0.000003
           86              O      -0.562568       2.644122      11.514073      -0.554919      32.222062 0.50720321E+03  0.12024057E+05                                 8.004961                            6.969631       0.622257       2.239595                    0.997952      27.773856      72.645408       0.719396       0.359144      -1.138171      -0.003696       0.024711      -0.001524       0.025033      -0.047469       0.001302      -0.042662       0.166782       0.182216      -0.134911       0.055399       0.079512              8.512723       6.115346       0.160184      -1.878525       5.881609       0.127924      13.541213          -0.000006
           87              O       5.778228       4.634899      11.534339      -0.562534      34.476289 0.57532738E+03  0.14046028E+05                                 8.324799                            7.376957       0.373932       2.177815                    0.994652      27.551474      72.630099       0.707289       0.354708      -1.144118       0.039276       0.005082       0.000085       0.039604       0.028347       0.020323       0.030634       0.040785      -0.033997      -0.044558      -0.012045       0.056603              8.879562       9.087407       2.036304       2.675513       7.156141       0.631547      10.395139          -0.000002
           88              O       7.243809       6.238474      11.098617      -0.562944      33.177286 0.54080640E+03  0.13031609E+05                                 8.143192                            7.216087       0.582737       2.218555                    0.996582      28.290283      74.671033       0.703975       0.361071      -1.136329       0.001451      -0.015699      -0.009858       0.018594      -0.037712      -0.072666      -0.026553      -0.086576      -0.062555      -0.112378       0.044531       0.067848              8.612349       6.165678       1.349114      -1.103382       9.270360      -3.627272      10.401010          -0.000001
           89              O       3.082938       3.259034       5.893109      -0.583880      42.853008 0.63568761E+03  0.15937195E+05                                 9.733484                            7.804170       0.185888       2.101036                    0.995464      28.472697      76.461621       0.679981       0.359287      -1.138625      -0.000835      -0.041879      -0.016139       0.044889      -0.040370       0.014026       0.017952      -0.031193      -0.126411      -0.056348      -0.008464       0.064812             11.182738       9.190684      -5.532925      -0.174931      16.966507      -0.194620       7.391022          -0.000003
           90              O       4.143843       2.159878       4.276159      -0.554919      32.222072 0.50720351E+03  0.12024065E+05                                 8.004963                            6.969633       0.622257       2.239595                    0.997952      27.773854      72.645400       0.719396       0.359144      -1.138171      -0.003696      -0.024711      -0.001524       0.025033       0.047470       0.001302       0.042662       0.166782       0.182215      -0.134911       0.055399       0.079512              8.512726       6.115345      -0.160183      -1.878523       5.881611      -0.127925      13.541221          -0.000006
           91              O       1.855040       0.169101       4.296425      -0.562534      34.476286 0.57532726E+03  0.14046024E+05                                 8.324799                            7.376956       0.373932       2.177815                    0.994652      27.551471      72.630090       0.707289       0.354708      -1.144118       0.039276      -0.005082       0.000085       0.039604      -0.028347       0.020323      -0.030634       0.040785      -0.033997      -0.044558      -0.012045       0.056603              8.879563       9.087404      -2.036302       2.675516       7.156140      -0.631549      10.395145          -0.000002
           92              O       3.320621       8.173526       3.860703      -0.562944      33.177292 0.54080668E+03  0.13031617E+05                                 8.143194                            7.216089       0.582737       2.218555                    0.996582      28.290283      74.671034       0.703974       0.361071      -1.136329       0.001450       0.015699      -0.009858       0.018594       0.037713      -0.072666       0.026553      -0.086576      -0.062555      -0.112378       0.044531       0.067848              8.612351       6.165679      -1.349113      -1.103383       9.270359       3.627272      10.401014          -0.000001
           93              O       0.840250       8.063034       1.344804      -0.583880      42.853007 0.63568796E+03  0.15937205E+05                                 9.733484                            7.804173       0.185888       2.101036                    0.995464      28.472698      76.461624       0.679981       0.359287      -1.138625       0.000835      -0.041879       0.016139       0.044889       0.040370       0.014026      -0.017952      -0.031193      -0.126411      -0.056348      -0.008464       0.064812             11.182735       9.190685       5.532923      -0.174932      16.966497       0.194617       7.391024          -0.000003
           94              O       8.408945       6.963878       2.961754      -0.554919      32.222052 0.50720301E+03  0.12024051E+05                                 8.004959                            6.969629       0.622258       2.239595                    0.997952      27.773852      72.645392       0.719396       0.359144      -1.138171       0.003696      -0.024711       0.001524       0.025033      -0.047469       0.001302      -0.042662       0.166782       0.182215      -0.134911       0.055399       0.079512              8.512721       6.115344       0.160184      -1.878525       5.881608       0.127924      13.541210          -0.000006
           95              O       2.068149       4.973101       2.941488      -0.562534      34.476290 0.57532739E+03  0.14046028E+05                                 8.324799                            7.376957       0.373932       2.177815                    0.994652      27.551474      72.630100       0.707289       0.354708      -1.144118      -0.039276      -0.005082      -0.000085       0.039604       0.028347       0.020323       0.030634       0.040785      -0.033997      -0.044558      -0.012045       0.056603              8.879563       9.087407       2.036304       2.675513       7.156141       0.631547      10.395139          -0.000002
           96              O       0.602568       3.369526       3.377210      -0.562944      33.177292 0.54080652E+03  0.13031613E+05                                 8.143194                            7.216088       0.582737       2.218555                    0.996582      28.290285      74.671042       0.703974       0.361071      -1.136329      -0.001451       0.015699       0.009858       0.018594      -0.037713      -0.072666      -0.026553      -0.086576      -0.062555      -0.112378       0.044531       0.067848              8.612351       6.165679       1.349114      -1.103383       9.270362      -3.627272      10.401011          -0.000001

******************************************************
Auxiliary information for the entire system
The total spin magnetic moment of the unit cell is   -0.000065
The total net atomic charge of the unit cell is   -0.000000
Accuracy of reproducing the electrostatic potential in the unit cell:
  The inner radius (bohr) =    5.0000
  The outer radius (bohr) =   12.0000
  Valid grid points have density less than (e/(bohr^3)) =    0.0001
  The number of valid grid points were=         3784
  The rms potential error without charges in kcal/mol is=      6.74879
  The rms potential error with partial charges in kcal/mol is=      1.06309
  The RRMSE value at monopole order=      0.15752
  The rms potential error with partial charges and cloud penetration in kcal/mol is=      1.06367
  The RRMSE value at monopole order with cloud penetration is=      0.15761
  The rms potential error with partial charges and atomic dipoles in kcal/mol is=      0.37563
  The RRMSE value at dipole order=      0.05566
  The rms potential error with partial charges, atomic dipoles and cloud penetration in kcal/mol is=      0.37523
  The RRMSE value at dipole order with cloud penetration=      0.05560

******************************************************
The electron densities and ab initio electrostatic potential were computed in VASP using the PBE functional and
projector augmented wave method. See the main text of the journal article for a description of computational details.
The atomic charges, dipoles, and quadrupoles were computed with the DDEC6 method as described in
(a) T. A. Manz and N. Gabaldon Limas, RSC Adv. 6 (2016) 47771-47801 DOI: 10.1039/c6ra04656h
(b) N. Gabaldon Limas and T. A. Manz, RSC Adv. 8 (2018) 2678-2707 DOI: 10.1039/c7ra11829e.
For each atom in the material, the electron cloud parameters were fit to the spherically averaged atom-in-material
electron density using radial positions for which this density was between 10^-4 and 10^-2 electrons per cubic bohr.
The polarizabilities, dispersion coefficients, and quantum Drude oscillator (QDO) parameters were fit using the MCLF method.
The magnetic structure of the system was optimized in VASP from the default ferromagnetic initial guess using spin polarization.
The atomic spin moments (ASMs) were computed on this optimized magnetic structure using the DDEC6 partition as inputs
to the method of T. A. Manz and D. S. Sholl, J. Chem. Theory Comput. 7 (2011) 4146-4164 DOI: 10.1021/ct200539n.
The RMSE and RRMSE were computed using a uniform grid with Ewald summation.
