# Supplementary material for: A collection of forcefield precursors for metal–organic frameworks
Source: RSC Adv. 2019 Nov 13;9(63):36492–507. doi: 10.1039/c9ra07327b (PMC9075174; doi:10.1039/c9ra07327b)
Supplement: RA-009-C9RA07327B-s5948 [file RA-009-C9RA07327B-s5948.xyz]

  552
jmolscript: load "" {1 1 1} spacegroup "x,y,z" unitcell [{     20.522300     0.000000     0.000000 }, {      0.000000    20.522300     0.000000 }, {      0.000000     0.000000    20.522300 }]
Zn     3.341646     2.070084    13.175727     0.949149
Zn     5.688371     0.112667    11.518346     1.038813
Zn     6.919504    18.452216     2.914577     0.949149
Zn     4.572779    20.409633     1.257196     1.038814
Zn    17.180654    12.331234    17.607723     0.949149
Zn    14.833929    10.373817    19.265104     1.038814
Zn    13.602796     8.191066     7.346573     0.949149
Zn    15.949521    10.148483     9.003954     1.038813
Zn    13.175727     3.341646     2.070084     0.949149
Zn    11.518346     5.688371     0.112667     1.038813
Zn     2.914577     6.919504    18.452216     0.949149
Zn     1.257196     4.572779    20.409633     1.038813
Zn    17.607723    17.180654    12.331234     0.949149
Zn    19.265104    14.833929    10.373817     1.038813
Zn     7.346573    13.602796     8.191066     0.949149
Zn     9.003954    15.949521    10.148483     1.038813
Zn     2.070084    13.175727     3.341646     0.949149
Zn     0.112667    11.518346     5.688371     1.038813
Zn    18.452216     2.914577     6.919504     0.949149
Zn    20.409633     1.257196     4.572779     1.038813
Zn    12.331234    17.607723    17.180654     0.949149
Zn    10.373817    19.265104    14.833929     1.038813
Zn     8.191066     7.346573    13.602796     0.949149
Zn    10.148483     9.003954    15.949521     1.038813
Zn    17.180654    18.452216     7.346573     0.949149
Zn    14.833929    20.409633     9.003954     1.038813
Zn    13.602796     2.070084    17.607723     0.949149
Zn    15.949521     0.112667    19.265104     1.038813
Zn     3.341646     8.191066     2.914577     0.949149
Zn     5.688371    10.148483     1.257196     1.038813
Zn     6.919504    12.331234    13.175727     0.949149
Zn     4.572779    10.373817    11.518346     1.038813
Zn     7.346573    17.180654    18.452216     0.949149
Zn     9.003954    14.833929    20.409633     1.038813
Zn    17.607723    13.602796     2.070084     0.949149
Zn    19.265104    15.949521     0.112667     1.038813
Zn     2.914577     3.341646     8.191066     0.949149
Zn     1.257196     5.688371    10.148483     1.038813
Zn    13.175727     6.919504    12.331234     0.949149
Zn    11.518346     4.572779    10.373817     1.038813
Zn    18.452216     7.346573    17.180654     0.949149
Zn    20.409633     9.003954    14.833929     1.038813
Zn     2.070084    17.607723    13.602796     0.949149
Zn     0.112667    19.265104    15.949521     1.038813
Zn     8.191066     2.914577     3.341646     0.949149
Zn    10.148483     1.257196     5.688371     1.038813
Zn    12.331234    13.175727     6.919504     0.949149
Zn    10.373817    11.518346     4.572779     1.038813
H      6.952955     3.952595    10.316560     0.132963
H      7.759482     4.106512    12.734087     0.109306
H      4.861733     6.275719    12.537073     0.108943
H      6.166951     6.008929    10.084658     0.130535
H      3.308195    16.569705     0.055410     0.132963
H      2.501668    16.415788     2.472937     0.109306
H      5.399417    14.246581     2.275923     0.108943
H      4.094199    14.513371    20.345808     0.130535
H     13.569345    14.213745    20.466890     0.132963
H     12.762818    14.367662    18.049363     0.109306
H     15.660567    16.536869    18.246377     0.108943
H     14.355349    16.270079     0.176492     0.130535
H     17.214105     6.308555    10.205740     0.132963
H     18.020632     6.154638     7.788213     0.109306
H     15.122883     3.985431     7.985227     0.108943
H     16.428101     4.252221    10.437642     0.130535
H     10.316560     6.952955     3.952595     0.132963
H     12.734087     7.759482     4.106512     0.109306
H     12.537073     4.861733     6.275719     0.108943
H     10.084658     6.166951     6.008929     0.130536
H      0.055410     3.308195    16.569705     0.132963
H      2.472937     2.501668    16.415788     0.109306
H      2.275923     5.399417    14.246581     0.108943
H     20.345808     4.094199    14.513371     0.130536
H     20.466890    13.569345    14.213745     0.132963
H     18.049363    12.762818    14.367662     0.109306
H     18.246377    15.660567    16.536869     0.108943
H      0.176492    14.355349    16.270079     0.130536
H     10.205740    17.214105     6.308555     0.132963
H      7.788213    18.020632     6.154638     0.109306
H      7.985227    15.122883     3.985431     0.108943
H     10.437642    16.428101     4.252221     0.130536
H      3.952595    10.316560     6.952955     0.132963
H      4.106512    12.734087     7.759482     0.109306
H      6.275719    12.537073     4.861733     0.108943
H      6.008929    10.084658     6.166951     0.130536
H     16.569705     0.055410     3.308195     0.132963
H     16.415788     2.472937     2.501668     0.109306
H     14.246581     2.275923     5.399417     0.108943
H     14.513371    20.345808     4.094199     0.130536
H     14.213745    20.466890    13.569345     0.132963
H     14.367662    18.049363    12.762818     0.109306
H     16.536869    18.246377    15.660567     0.108943
H     16.270079     0.176492    14.355349     0.130536
H      6.308555    10.205740    17.214105     0.132963
H      6.154638     7.788213    18.020632     0.109306
H      3.985431     7.985227    15.122883     0.108943
H      4.252221    10.437642    16.428101     0.130536
H     13.569345    16.569705    10.205740     0.132963
H     12.762818    16.415788     7.788213     0.109306
H     15.660567    14.246581     7.985227     0.108943
H     14.355349    14.513371    10.437642     0.130536
H     17.214105     3.952595    20.466890     0.132963
H     18.020632     4.106512    18.049363     0.109306
H     15.122883     6.275719    18.246377     0.108943
H     16.428101     6.008929     0.176492     0.130536
H      6.952955     6.308555     0.055410     0.132963
H      7.759482     6.154638     2.472937     0.109306
H      4.861733     3.985431     2.275923     0.108944
H      6.166951     4.252221    20.345808     0.130536
H      3.308195    14.213745    10.316560     0.132963
H      2.501668    14.367662    12.734087     0.109306
H      5.399417    16.536869    12.537073     0.108943
H      4.094199    16.270079    10.084658     0.130535
H     10.205740    13.569345    16.569705     0.132963
H      7.788213    12.762818    16.415788     0.109306
H      7.985227    15.660567    14.246581     0.108943
H     10.437642    14.355349    14.513371     0.130536
H     20.466890    17.214105     3.952595     0.132963
H     18.049363    18.020632     4.106512     0.109306
H     18.246377    15.122883     6.275719     0.108943
H      0.176492    16.428101     6.008929     0.130536
H      0.055410     6.952955     6.308555     0.132963
H      2.472937     7.759482     6.154638     0.109306
H      2.275923     4.861733     3.985431     0.108943
H     20.345808     6.166951     4.252221     0.130536
H     10.316560     3.308195    14.213745     0.132963
H     12.734087     2.501668    14.367662     0.109306
H     12.537073     5.399417    16.536869     0.108943
H     10.084658     4.094199    16.270079     0.130536
H     16.569705    10.205740    13.569345     0.132963
H     16.415788     7.788213    12.762818     0.109306
H     14.246581     7.985227    15.660567     0.108943
H     14.513371    10.437642    14.355349     0.130536
H      3.952595    20.466890    17.214105     0.132963
H      4.106512    18.049363    18.020632     0.109306
H      6.275719    18.246377    15.122883     0.108943
H      6.008929     0.176492    16.428101     0.130536
H      6.308555     0.055410     6.952955     0.132963
H      6.154638     2.472937     7.759482     0.109306
H      3.985431     2.275923     4.861733     0.108943
H      4.252221    20.345808     6.166951     0.130536
H     14.213745    10.316560     3.308195     0.132963
H     14.367662    12.734087     2.501668     0.109306
H     16.536869    12.537073     5.399417     0.108943
H     16.270079    10.084658     4.094199     0.130536
C      6.492845     4.284235    11.114467    -0.181304
C      7.514445     4.833002    12.122523     0.028073
C      5.711356     6.369711    12.058493     0.027662
C      5.669080     5.516599    10.769077    -0.175420
C      5.720796     3.148326    11.787188     0.663713
C      5.966654     7.840955    11.776311     0.603036
C      8.796884     5.395313    11.515268     0.594638
C      4.296138     5.200351    10.178650     0.666783
C      3.768305    16.238065     0.853317    -0.181304
C      2.746705    15.689298     1.861373     0.028073
C      4.549794    14.152589     1.797343     0.027662
C      4.592070    15.005701     0.507927    -0.175420
C      4.540354    17.373974     1.526038     0.663713
C      4.294496    12.681345     1.515161     0.603036
C      1.464266    15.126987     1.254118     0.594638
C      5.965012    15.321949    20.439800     0.666783
C     14.029455    14.545385    19.668983    -0.181304
C     13.007855    15.094152    18.660927     0.028074
C     14.810944    16.630861    18.724957     0.027662
C     14.853220    15.777749    20.014373    -0.175420
C     14.801504    13.409476    18.996262     0.663713
C     14.555646    18.102105    19.007139     0.603036
C     11.725416    15.656463    19.268182     0.594638
C     16.226162    15.461501     0.082500     0.666783
C     16.753995     5.976915     9.407833    -0.181304
C     17.775595     5.428148     8.399777     0.028074
C     15.972506     3.891439     8.463807     0.027662
C     15.930230     4.744551     9.753223    -0.175420
C     15.981946     7.112824     8.735112     0.663713
C     16.227804     2.420195     8.745989     0.603036
C     19.058034     4.865837     9.007032     0.594638
C     14.557288     5.060799    10.343650     0.666783
C     11.114467     6.492845     4.284235    -0.181304
C     12.122523     7.514445     4.833002     0.028073
C     12.058493     5.711356     6.369711     0.027662
C     10.769077     5.669080     5.516599    -0.175420
C     11.787188     5.720796     3.148326     0.663713
C     11.776311     5.966654     7.840955     0.603036
C     11.515268     8.796884     5.395313     0.594638
C     10.178650     4.296138     5.200351     0.666783
C      0.853317     3.768305    16.238065    -0.181304
C      1.861373     2.746705    15.689298     0.028073
C      1.797343     4.549794    14.152589     0.027662
C      0.507927     4.592070    15.005701    -0.175420
C      1.526038     4.540354    17.373974     0.663713
C      1.515161     4.294496    12.681345     0.603036
C      1.254118     1.464266    15.126987     0.594638
C     20.439800     5.965012    15.321949     0.666783
C     19.668983    14.029455    14.545385    -0.181304
C     18.660927    13.007855    15.094152     0.028073
C     18.724957    14.810944    16.630861     0.027662
C     20.014373    14.853220    15.777749    -0.175420
C     18.996262    14.801504    13.409476     0.663713
C     19.007139    14.555646    18.102105     0.603036
C     19.268182    11.725416    15.656463     0.594638
C      0.082500    16.226162    15.461501     0.666783
C      9.407833    16.753995     5.976915    -0.181304
C      8.399777    17.775595     5.428148     0.028073
C      8.463807    15.972506     3.891439     0.027662
C      9.753223    15.930230     4.744551    -0.175420
C      8.735112    15.981946     7.112824     0.663713
C      8.745989    16.227804     2.420195     0.603036
C      9.007032    19.058034     4.865837     0.594638
C     10.343650    14.557288     5.060799     0.666783
C      4.284235    11.114467     6.492845    -0.181304
C      4.833002    12.122523     7.514445     0.028073
C      6.369711    12.058493     5.711356     0.027662
C      5.516599    10.769077     5.669080    -0.175420
C      3.148326    11.787188     5.720796     0.663713
C      7.840955    11.776311     5.966654     0.603036
C      5.395313    11.515268     8.796884     0.594638
C      5.200351    10.178650     4.296138     0.666783
C     16.238065     0.853317     3.768305    -0.181304
C     15.689298     1.861373     2.746705     0.028073
C     14.152589     1.797343     4.549794     0.027662
C     15.005701     0.507927     4.592070    -0.175420
C     17.373974     1.526038     4.540354     0.663713
C     12.681345     1.515161     4.294496     0.603036
C     15.126987     1.254118     1.464266     0.594638
C     15.321949    20.439800     5.965012     0.666783
C     14.545385    19.668983    14.029455    -0.181304
C     15.094152    18.660927    13.007855     0.028073
C     16.630861    18.724957    14.810944     0.027662
C     15.777749    20.014373    14.853220    -0.175420
C     13.409476    18.996262    14.801504     0.663713
C     18.102105    19.007139    14.555646     0.603036
C     15.656463    19.268182    11.725416     0.594638
C     15.461501     0.082500    16.226162     0.666783
C      5.976915     9.407833    16.753995    -0.181304
C      5.428148     8.399777    17.775595     0.028073
C      3.891439     8.463807    15.972506     0.027662
C      4.744551     9.753223    15.930230    -0.175420
C      7.112824     8.735112    15.981946     0.663713
C      2.420195     8.745989    16.227804     0.603036
C      4.865837     9.007032    19.058034     0.594638
C      5.060799    10.343650    14.557288     0.666783
C     14.029455    16.238065     9.407833    -0.181304
C     13.007855    15.689298     8.399777     0.028074
C     14.810944    14.152589     8.463807     0.027662
C     14.853220    15.005701     9.753223    -0.175420
C     14.801504    17.373974     8.735112     0.663713
C     14.555646    12.681345     8.745989     0.603036
C     11.725416    15.126987     9.007032     0.594638
C     16.226162    15.321949    10.343650     0.666783
C     16.753995     4.284235    19.668983    -0.181304
C     17.775595     4.833002    18.660927     0.028073
C     15.972506     6.369711    18.724957     0.027662
C     15.930230     5.516599    20.014373    -0.175420
C     15.981946     3.148326    18.996262     0.663713
C     16.227804     7.840955    19.007139     0.603036
C     19.058034     5.395313    19.268182     0.594638
C     14.557288     5.200351     0.082500     0.666783
C      6.492845     5.976915     0.853317    -0.181304
C      7.514445     5.428148     1.861373     0.028073
C      5.711356     3.891439     1.797343     0.027662
C      5.669080     4.744551     0.507927    -0.175420
C      5.720796     7.112824     1.526038     0.663713
C      5.966654     2.420195     1.515161     0.603036
C      8.796884     4.865837     1.254118     0.594638
C      4.296138     5.060799    20.439800     0.666783
C      3.768305    14.545385    11.114467    -0.181304
C      2.746705    15.094152    12.122523     0.028073
C      4.549794    16.630861    12.058493     0.027662
C      4.592070    15.777749    10.769077    -0.175419
C      4.540354    13.409476    11.787188     0.663713
C      4.294496    18.102105    11.776311     0.603036
C      1.464266    15.656463    11.515268     0.594638
C      5.965012    15.461501    10.178650     0.666783
C      9.407833    14.029455    16.238065    -0.181304
C      8.399777    13.007855    15.689298     0.028073
C      8.463807    14.810944    14.152589     0.027662
C      9.753223    14.853220    15.005701    -0.175420
C      8.735112    14.801504    17.373974     0.663713
C      8.745989    14.555646    12.681345     0.603036
C      9.007032    11.725416    15.126987     0.594638
C     10.343650    16.226162    15.321949     0.666783
C     19.668983    16.753995     4.284235    -0.181304
C     18.660927    17.775595     4.833002     0.028073
C     18.724957    15.972506     6.369711     0.027662
C     20.014373    15.930230     5.516599    -0.175420
C     18.996262    15.981946     3.148326     0.663713
C     19.007139    16.227804     7.840955     0.603036
C     19.268182    19.058034     5.395313     0.594638
C      0.082500    14.557288     5.200351     0.666783
C      0.853317     6.492845     5.976915    -0.181304
C      1.861373     7.514445     5.428148     0.028073
C      1.797343     5.711356     3.891439     0.027662
C      0.507927     5.669080     4.744551    -0.175420
C      1.526038     5.720796     7.112824     0.663713
C      1.515161     5.966654     2.420195     0.603036
C      1.254118     8.796884     4.865837     0.594638
C     20.439800     4.296138     5.060799     0.666783
C     11.114467     3.768305    14.545385    -0.181304
C     12.122523     2.746705    15.094152     0.028073
C     12.058493     4.549794    16.630861     0.027662
C     10.769077     4.592070    15.777749    -0.175420
C     11.787188     4.540354    13.409476     0.663713
C     11.776311     4.294496    18.102105     0.603036
C     11.515268     1.464266    15.656463     0.594638
C     10.178650     5.965012    15.461501     0.666783
C     16.238065     9.407833    14.029455    -0.181304
C     15.689298     8.399777    13.007855     0.028073
C     14.152589     8.463807    14.810944     0.027662
C     15.005701     9.753223    14.853220    -0.175420
C     17.373974     8.735112    14.801504     0.663713
C     12.681345     8.745989    14.555646     0.603036
C     15.126987     9.007032    11.725416     0.594638
C     15.321949    10.343650    16.226162     0.666783
C      4.284235    19.668983    16.753995    -0.181304
C      4.833002    18.660927    17.775595     0.028074
C      6.369711    18.724957    15.972506     0.027662
C      5.516599    20.014373    15.930230    -0.175420
C      3.148326    18.996262    15.981946     0.663713
C      7.840955    19.007139    16.227804     0.603036
C      5.395313    19.268182    19.058034     0.594638
C      5.200351     0.082500    14.557288     0.666783
C      5.976915     0.853317     6.492845    -0.181304
C      5.428148     1.861373     7.514445     0.028073
C      3.891439     1.797343     5.711356     0.027662
C      4.744551     0.507927     5.669080    -0.175420
C      7.112824     1.526038     5.720796     0.663713
C      2.420195     1.515161     5.966654     0.603036
C      4.865837     1.254118     8.796884     0.594638
C      5.060799    20.439800     4.296138     0.666783
C     14.545385    11.114467     3.768305    -0.181304
C     15.094152    12.122523     2.746705     0.028074
C     16.630861    12.058493     4.549794     0.027662
C     15.777749    10.769077     4.592070    -0.175420
C     13.409476    11.787188     4.540354     0.663713
C     18.102105    11.776311     4.294496     0.603036
C     15.656463    11.515268     1.464266     0.594638
C     15.461501    10.178650     5.965012     0.666783
O      4.671902     3.414705    12.405936    -0.531252
O      6.242678     2.033349    11.710024    -0.589487
O      5.036788     8.423378    11.144430    -0.555400
O      7.016574     8.382333    12.161310    -0.537321
O      9.189065     6.531427    11.894930    -0.550654
O      9.400240     4.667797    10.711204    -0.553641
O      4.320560     4.391157     9.216565    -0.565354
O      3.279258     5.765740    10.641428    -0.573231
O      6.787956     5.826691    12.876101    -0.240552
O      5.589248    17.107595     2.144786    -0.531252
O      4.018472    18.488951     1.448874    -0.589487
O      5.224362    12.098922     0.883280    -0.555400
O      3.244576    12.139967     1.900160    -0.537321
O      1.072085    13.990873     1.633780    -0.550654
O      0.860910    15.854503     0.450054    -0.553641
O      5.940590    16.131143    19.477715    -0.565354
O      6.981892    14.756560     0.380278    -0.573231
O      3.473194    14.695609     2.614951    -0.240552
O     15.850398    13.675855    18.377514    -0.531252
O     14.279622    12.294499    19.073426    -0.589487
O     15.485512    18.684528    19.639020    -0.555400
O     13.505726    18.643483    18.622140    -0.537321
O     11.333235    16.792577    18.888520    -0.550654
O     11.122060    14.928947    20.072246    -0.553641
O     16.201740    14.652307     1.044585    -0.565354
O     17.243042    16.026890    20.142022    -0.573231
O     13.734344    16.087841    17.907349    -0.240552
O     14.933052     6.846445     8.116364    -0.531252
O     16.503828     8.227801     8.812276    -0.589487
O     15.297938     1.837772     9.377870    -0.555400
O     17.277724     1.878817     8.360990    -0.537321
O     19.450215     3.729723     8.627370    -0.550654
O     19.661390     5.593353     9.811096    -0.553641
O     14.581710     5.869993    11.305735    -0.565354
O     13.540408     4.495410     9.880872    -0.573231
O     17.049106     4.434459     7.646199    -0.240552
O     12.405936     4.671902     3.414705    -0.531252
O     11.710024     6.242678     2.033349    -0.589487
O     11.144430     5.036788     8.423378    -0.555400
O     12.161310     7.016574     8.382333    -0.537321
O     11.894930     9.189065     6.531427    -0.550654
O     10.711204     9.400240     4.667797    -0.553641
O      9.216565     4.320560     4.391157    -0.565354
O     10.641428     3.279258     5.765740    -0.573231
O     12.876101     6.787956     5.826691    -0.240552
O      2.144786     5.589248    17.107595    -0.531252
O      1.448874     4.018472    18.488951    -0.589487
O      0.883280     5.224362    12.098922    -0.555400
O      1.900160     3.244576    12.139967    -0.537321
O      1.633780     1.072085    13.990873    -0.550654
O      0.450054     0.860910    15.854503    -0.553641
O     19.477715     5.940590    16.131143    -0.565354
O      0.380278     6.981892    14.756560    -0.573231
O      2.614951     3.473194    14.695609    -0.240552
O     18.377514    15.850398    13.675855    -0.531252
O     19.073426    14.279622    12.294499    -0.589487
O     19.639020    15.485512    18.684528    -0.555400
O     18.622140    13.505726    18.643483    -0.537321
O     18.888520    11.333235    16.792577    -0.550654
O     20.072246    11.122060    14.928947    -0.553641
O      1.044585    16.201740    14.652307    -0.565354
O     20.142022    17.243042    16.026890    -0.573231
O     17.907349    13.734344    16.087841    -0.240552
O      8.116364    14.933052     6.846445    -0.531252
O      8.812276    16.503828     8.227801    -0.589487
O      9.377870    15.297938     1.837772    -0.555400
O      8.360990    17.277724     1.878817    -0.537321
O      8.627370    19.450215     3.729723    -0.550654
O      9.811096    19.661390     5.593353    -0.553641
O     11.305735    14.581710     5.869993    -0.565354
O      9.880872    13.540408     4.495410    -0.573231
O      7.646199    17.049106     4.434459    -0.240552
O      3.414705    12.405936     4.671902    -0.531252
O      2.033349    11.710024     6.242678    -0.589487
O      8.423378    11.144430     5.036788    -0.555400
O      8.382333    12.161310     7.016574    -0.537321
O      6.531427    11.894930     9.189065    -0.550654
O      4.667797    10.711204     9.400240    -0.553641
O      4.391157     9.216565     4.320560    -0.565354
O      5.765740    10.641428     3.279258    -0.573231
O      5.826691    12.876101     6.787956    -0.240552
O     17.107595     2.144786     5.589248    -0.531252
O     18.488951     1.448874     4.018472    -0.589487
O     12.098922     0.883280     5.224362    -0.555400
O     12.139967     1.900160     3.244576    -0.537321
O     13.990873     1.633780     1.072085    -0.550654
O     15.854503     0.450054     0.860910    -0.553641
O     16.131143    19.477715     5.940590    -0.565354
O     14.756560     0.380278     6.981892    -0.573231
O     14.695609     2.614951     3.473194    -0.240552
O     13.675855    18.377514    15.850398    -0.531252
O     12.294499    19.073426    14.279622    -0.589487
O     18.684528    19.639020    15.485512    -0.555400
O     18.643483    18.622140    13.505726    -0.537321
O     16.792577    18.888520    11.333235    -0.550654
O     14.928947    20.072246    11.122060    -0.553641
O     14.652307     1.044585    16.201740    -0.565354
O     16.026890    20.142022    17.243042    -0.573231
O     16.087841    17.907349    13.734344    -0.240552
O      6.846445     8.116364    14.933052    -0.531252
O      8.227801     8.812276    16.503828    -0.589487
O      1.837772     9.377870    15.297938    -0.555400
O      1.878817     8.360990    17.277724    -0.537321
O      3.729723     8.627370    19.450215    -0.550654
O      5.593353     9.811096    19.661390    -0.553641
O      5.869993    11.305735    14.581710    -0.565354
O      4.495410     9.880872    13.540408    -0.573231
O      4.434459     7.646199    17.049106    -0.240552
O     15.850398    17.107595     8.116364    -0.531252
O     14.279622    18.488951     8.812276    -0.589487
O     15.485512    12.098922     9.377870    -0.555400
O     13.505726    12.139967     8.360990    -0.537321
O     11.333235    13.990873     8.627370    -0.550654
O     11.122060    15.854503     9.811096    -0.553641
O     16.201740    16.131143    11.305735    -0.565354
O     17.243042    14.756560     9.880872    -0.573231
O     13.734344    14.695609     7.646199    -0.240552
O     14.933052     3.414705    18.377514    -0.531252
O     16.503828     2.033349    19.073426    -0.589487
O     15.297938     8.423378    19.639020    -0.555400
O     17.277724     8.382333    18.622140    -0.537321
O     19.450215     6.531427    18.888520    -0.550654
O     19.661390     4.667797    20.072246    -0.553641
O     14.581710     4.391157     1.044585    -0.565354
O     13.540408     5.765740    20.142022    -0.573231
O     17.049106     5.826691    17.907349    -0.240552
O      4.671902     6.846445     2.144786    -0.531252
O      6.242678     8.227801     1.448874    -0.589487
O      5.036788     1.837772     0.883280    -0.555400
O      7.016574     1.878817     1.900160    -0.537321
O      9.189065     3.729723     1.633780    -0.550654
O      9.400240     5.593353     0.450054    -0.553641
O      4.320560     5.869993    19.477715    -0.565354
O      3.279258     4.495410     0.380278    -0.573231
O      6.787956     4.434459     2.614951    -0.240552
O      5.589248    13.675855    12.405936    -0.531252
O      4.018472    12.294499    11.710024    -0.589487
O      5.224362    18.684528    11.144430    -0.555400
O      3.244576    18.643483    12.161310    -0.537321
O      1.072085    16.792577    11.894930    -0.550654
O      0.860910    14.928947    10.711204    -0.553641
O      5.940590    14.652307     9.216565    -0.565354
O      6.981892    16.026890    10.641428    -0.573231
O      3.473194    16.087841    12.876101    -0.240552
O      8.116364    15.850398    17.107595    -0.531252
O      8.812276    14.279622    18.488951    -0.589487
O      9.377870    15.485512    12.098922    -0.555400
O      8.360990    13.505726    12.139967    -0.537321
O      8.627370    11.333235    13.990873    -0.550654
O      9.811096    11.122060    15.854503    -0.553641
O     11.305735    16.201740    16.131143    -0.565354
O      9.880872    17.243042    14.756560    -0.573231
O      7.646199    13.734344    14.695609    -0.240552
O     18.377514    14.933052     3.414705    -0.531252
O     19.073426    16.503828     2.033349    -0.589487
O     19.639020    15.297938     8.423378    -0.555400
O     18.622140    17.277724     8.382333    -0.537321
O     18.888520    19.450215     6.531427    -0.550654
O     20.072246    19.661390     4.667797    -0.553641
O      1.044585    14.581710     4.391157    -0.565354
O     20.142022    13.540408     5.765740    -0.573231
O     17.907349    17.049106     5.826691    -0.240552
O      2.144786     4.671902     6.846445    -0.531252
O      1.448874     6.242678     8.227801    -0.589487
O      0.883280     5.036788     1.837772    -0.555400
O      1.900160     7.016574     1.878817    -0.537321
O      1.633780     9.189065     3.729723    -0.550654
O      0.450054     9.400240     5.593353    -0.553641
O     19.477715     4.320560     5.869993    -0.565354
O      0.380278     3.279258     4.495410    -0.573231
O      2.614951     6.787956     4.434459    -0.240552
O     12.405936     5.589248    13.675855    -0.531252
O     11.710024     4.018472    12.294499    -0.589487
O     11.144430     5.224362    18.684528    -0.555400
O     12.161310     3.244576    18.643483    -0.537321
O     11.894930     1.072085    16.792577    -0.550654
O     10.711204     0.860910    14.928947    -0.553641
O      9.216565     5.940590    14.652307    -0.565354
O     10.641428     6.981892    16.026890    -0.573231
O     12.876101     3.473194    16.087841    -0.240552
O     17.107595     8.116364    15.850398    -0.531252
O     18.488951     8.812276    14.279622    -0.589487
O     12.098922     9.377870    15.485512    -0.555400
O     12.139967     8.360990    13.505726    -0.537321
O     13.990873     8.627370    11.333235    -0.550654
O     15.854503     9.811096    11.122060    -0.553641
O     16.131143    11.305735    16.201740    -0.565354
O     14.756560     9.880872    17.243042    -0.573231
O     14.695609     7.646199    13.734344    -0.240552
O      3.414705    18.377514    14.933052    -0.531252
O      2.033349    19.073426    16.503828    -0.589487
O      8.423378    19.639020    15.297938    -0.555400
O      8.382333    18.622140    17.277724    -0.537321
O      6.531427    18.888520    19.450215    -0.550654
O      4.667797    20.072246    19.661390    -0.553641
O      4.391157     1.044585    14.581710    -0.565354
O      5.765740    20.142022    13.540408    -0.573231
O      5.826691    17.907349    17.049106    -0.240552
O      6.846445     2.144786     4.671902    -0.531252
O      8.227801     1.448874     6.242678    -0.589487
O      1.837772     0.883280     5.036788    -0.555400
O      1.878817     1.900160     7.016574    -0.537321
O      3.729723     1.633780     9.189065    -0.550654
O      5.593353     0.450054     9.400240    -0.553641
O      5.869993    19.477715     4.320560    -0.565354
O      4.495410     0.380278     3.279258    -0.573231
O      4.434459     2.614951     6.787956    -0.240552
O     13.675855    12.405936     5.589248    -0.531252
O     12.294499    11.710024     4.018472    -0.589487
O     18.684528    11.144430     5.224362    -0.555400
O     18.643483    12.161310     3.244576    -0.537321
O     16.792577    11.894930     1.072085    -0.550654
O     14.928947    10.711204     0.860910    -0.553641
O     14.652307     9.216565     5.940590    -0.565354
O     16.026890    10.641428     6.981892    -0.573231
O     16.087841    12.876101     3.473194    -0.240552

The following XYZ coordinates are in angstroms. Other properties are in atomic units.
The sperically averaged electron density of each atom fit to a function of the form exp(a - br)
eigen_1, eigen_2 and eigen_3 are the three eigenvalues of traceless quadrupole moment tensor
  atom number  atomic symbol              X              Y              Z     net charge C6 coefficient C8 coefficient C10 coefficient fluctuating dipole atomic polarizability isotropic forcefield polarizability              a              b squared Pearson coefficient          <r^3>          <r^4>         wp_QDO          m_QDO          q_QDO       dipole_x       dipole_y       dipole_z         dipole            Qxy            Qxz            Qyz     Q(x^2-y^2)  Q(3z^2 - R^2)        eigen_1        eigen_2        eigen_3 static polarizability      alpha(xx)      alpha(xy)      alpha(xz)      alpha(yy)      alpha(yz)      alpha(zz) atomic spin moment
            1             Zn       3.341646       2.070084      13.175727       0.949149      85.818477 0.17667771E+04  0.55478126E+05                                16.245495                           14.043787       0.261164       1.956147                    0.997302      44.958638     122.336329       0.465959       0.418618      -1.129794      -0.029850      -0.028525      -0.038364       0.056360       0.085210       0.090607       0.043148      -0.103522       0.198011      -0.150694      -0.003691       0.154385             18.232867      18.989538      -2.686276      -3.800382      19.392397      -5.525435      16.316665          -0.000000
            2             Zn       5.688371       0.112667      11.518346       1.038813      87.406747 0.15034209E+04  0.45371147E+05                                16.518589                           13.027802       0.234152       1.964861                    0.998607      42.843314     114.533902       0.479418       0.423344      -1.125890       0.150464      -0.039789      -0.030908       0.158675      -0.054608      -0.013504      -0.010995       0.258323      -0.302464      -0.110141      -0.080920       0.191061             19.966989       9.578307       3.222003       0.017675      27.683300      -4.721356      22.639360          -0.000001
            3             Zn       6.919504      18.452216       2.914577       0.949149      85.818476 0.17667770E+04  0.55478126E+05                                16.245495                           14.043787       0.261164       1.956147                    0.997302      44.958638     122.336329       0.465959       0.418618      -1.129794       0.029850       0.028525      -0.038364       0.056360       0.085210      -0.090607      -0.043148      -0.103522       0.198011      -0.150694      -0.003691       0.154385             18.232867      18.989538      -2.686276       3.800382      19.392397       5.525435      16.316665          -0.000000
            4             Zn       4.572779      20.409633       1.257196       1.038814      87.406748 0.15034209E+04  0.45371148E+05                                16.518589                           13.027802       0.234152       1.964861                    0.998607      42.843315     114.533904       0.479418       0.423344      -1.125890      -0.150464       0.039789      -0.030908       0.158675      -0.054608       0.013504       0.010995       0.258323      -0.302464      -0.110141      -0.080920       0.191061             19.966989       9.578307       3.222002      -0.017675      27.683299       4.721356      22.639360          -0.000001
            5             Zn      17.180654      12.331234      17.607723       0.949149      85.818477 0.17667771E+04  0.55478126E+05                                16.245496                           14.043787       0.261164       1.956147                    0.997302      44.958638     122.336329       0.465959       0.418618      -1.129794       0.029850      -0.028525       0.038364       0.056360      -0.085210       0.090607      -0.043148      -0.103522       0.198011      -0.150694      -0.003691       0.154385             18.232867      18.989539       2.686276      -3.800382      19.392397       5.525435      16.316665          -0.000000
            6             Zn      14.833929      10.373817      19.265104       1.038814      87.406745 0.15034208E+04  0.45371146E+05                                16.518589                           13.027802       0.234152       1.964861                    0.998607      42.843313     114.533900       0.479418       0.423344      -1.125890      -0.150464      -0.039789       0.030908       0.158675       0.054608      -0.013504       0.010995       0.258323      -0.302464      -0.110141      -0.080920       0.191061             19.966989       9.578307      -3.222002       0.017675      27.683299       4.721356      22.639360          -0.000001
            7             Zn      13.602796       8.191066       7.346573       0.949149      85.818479 0.17667771E+04  0.55478128E+05                                16.245496                           14.043787       0.261164       1.956147                    0.997302      44.958639     122.336332       0.465959       0.418618      -1.129794      -0.029850       0.028525       0.038364       0.056360      -0.085210      -0.090607       0.043148      -0.103522       0.198011      -0.150694      -0.003691       0.154385             18.232867      18.989539       2.686276       3.800382      19.392397      -5.525435      16.316665          -0.000000
            8             Zn      15.949521      10.148483       9.003954       1.038813      87.406749 0.15034209E+04  0.45371150E+05                                16.518589                           13.027802       0.234152       1.964861                    0.998607      42.843315     114.533905       0.479418       0.423344      -1.125890       0.150464       0.039789       0.030908       0.158675       0.054608       0.013504      -0.010995       0.258323      -0.302464      -0.110141      -0.080920       0.191061             19.966989       9.578307      -3.222002      -0.017675      27.683299      -4.721356      22.639361          -0.000001
            9             Zn      13.175727       3.341646       2.070084       0.949149      85.818477 0.17667771E+04  0.55478126E+05                                16.245496                           14.043787       0.261164       1.956147                    0.997302      44.958638     122.336329       0.465959       0.418618      -1.129794      -0.038364      -0.029850      -0.028525       0.056360       0.090607       0.043148       0.085210       0.150766       0.056277      -0.150694      -0.003691       0.154385             18.232867      16.316665      -3.800382      -5.525435      18.989539      -2.686276      19.392397          -0.000000
           10             Zn      11.518346       5.688371       0.112667       1.038813      87.406767 0.15034213E+04  0.45371163E+05                                16.518592                           13.027804       0.234152       1.964860                    0.998607      42.843318     114.533919       0.479417       0.423344      -1.125890      -0.030908       0.150464      -0.039789       0.158675      -0.013504      -0.010995      -0.054608      -0.280394      -0.236253      -0.110141      -0.080920       0.191061             19.966993      22.639364       0.017675      -4.721358       9.578309       3.222003      27.683304          -0.000001
           11             Zn       2.914577       6.919504      18.452216       0.949149      85.818476 0.17667770E+04  0.55478125E+05                                16.245495                           14.043787       0.261164       1.956147                    0.997302      44.958638     122.336328       0.465959       0.418618      -1.129794      -0.038364       0.029850       0.028525       0.056360      -0.090607      -0.043148       0.085210       0.150766       0.056277      -0.150694      -0.003691       0.154385             18.232867      16.316665       3.800382       5.525435      18.989538      -2.686276      19.392397          -0.000000
           12             Zn       1.257196       4.572779      20.409633       1.038813      87.406756 0.15034211E+04  0.45371155E+05                                16.518590                           13.027803       0.234152       1.964860                    0.998607      42.843317     114.533912       0.479418       0.423344      -1.125890      -0.030908      -0.150464       0.039789       0.158675       0.013504       0.010995      -0.054608      -0.280394      -0.236253      -0.110141      -0.080920       0.191061             19.966990      22.639362      -0.017675       4.721357       9.578308       3.222003      27.683301          -0.000001
           13             Zn      17.607723      17.180654      12.331234       0.949149      85.818477 0.17667771E+04  0.55478126E+05                                16.245495                           14.043787       0.261164       1.956147                    0.997302      44.958639     122.336330       0.465959       0.418618      -1.129794       0.038364       0.029850      -0.028525       0.056360       0.090607      -0.043148      -0.085210       0.150766       0.056277      -0.150694      -0.003691       0.154385             18.232866      16.316665      -3.800382       5.525435      18.989538       2.686276      19.392397          -0.000000
           14             Zn      19.265104      14.833929      10.373817       1.038813      87.406753 0.15034210E+04  0.45371153E+05                                16.518590                           13.027803       0.234152       1.964861                    0.998607      42.843316     114.533909       0.479418       0.423344      -1.125890       0.030908      -0.150464      -0.039789       0.158675      -0.013504       0.010995       0.054608      -0.280394      -0.236253      -0.110141      -0.080920       0.191061             19.966990      22.639361       0.017675       4.721357       9.578308      -3.222003      27.683300          -0.000001
           15             Zn       7.346573      13.602796       8.191066       0.949149      85.818480 0.17667771E+04  0.55478129E+05                                16.245496                           14.043787       0.261164       1.956147                    0.997302      44.958639     122.336332       0.465959       0.418618      -1.129794       0.038364      -0.029850       0.028525       0.056360      -0.090607       0.043148      -0.085210       0.150766       0.056277      -0.150694      -0.003691       0.154385             18.232867      16.316665       3.800382      -5.525435      18.989539       2.686276      19.392398          -0.000000
           16             Zn       9.003954      15.949521      10.148483       1.038813      87.406748 0.15034210E+04  0.45371150E+05                                16.518589                           13.027802       0.234152       1.964861                    0.998607      42.843316     114.533907       0.479418       0.423344      -1.125890       0.030908       0.150464       0.039789       0.158675       0.013504      -0.010995       0.054608      -0.280394      -0.236253      -0.110141      -0.080920       0.191061             19.966989      22.639360      -0.017675      -4.721356       9.578307      -3.222002      27.683299          -0.000001
           17             Zn       2.070084      13.175727       3.341646       0.949149      85.818474 0.17667770E+04  0.55478123E+05                                16.245495                           14.043786       0.261164       1.956147                    0.997302      44.958638     122.336326       0.465959       0.418618      -1.129794      -0.028525      -0.038364      -0.029850       0.056360       0.043148       0.085210       0.090607      -0.047244      -0.254288      -0.150694      -0.003691       0.154385             18.232866      19.392396      -5.525435      -2.686276      16.316664      -3.800381      18.989537          -0.000000
           18             Zn       0.112667      11.518346       5.688371       1.038813      87.406772 0.15034214E+04  0.45371168E+05                                16.518593                           13.027805       0.234152       1.964860                    0.998607      42.843319     114.533924       0.479417       0.423344      -1.125890      -0.039789      -0.030908       0.150464       0.158675      -0.010995      -0.054608      -0.013504       0.022070       0.538717      -0.110141      -0.080920       0.191061             19.966993      27.683305      -4.721358       3.222003      22.639365       0.017675       9.578309          -0.000001
           19             Zn      18.452216       2.914577       6.919504       0.949149      85.818476 0.17667771E+04  0.55478126E+05                                16.245495                           14.043787       0.261164       1.956147                    0.997302      44.958638     122.336329       0.465959       0.418618      -1.129794       0.028525      -0.038364       0.029850       0.056360      -0.043148       0.085210      -0.090607      -0.047244      -0.254288      -0.150694      -0.003691       0.154385             18.232867      19.392397       5.525435      -2.686276      16.316665       3.800382      18.989538          -0.000000
           20             Zn      20.409633       1.257196       4.572779       1.038813      87.406765 0.15034213E+04  0.45371163E+05                                16.518591                           13.027804       0.234152       1.964860                    0.998607      42.843318     114.533919       0.479417       0.423344      -1.125890       0.039789      -0.030908      -0.150464       0.158675       0.010995      -0.054608       0.013504       0.022070       0.538717      -0.110141      -0.080920       0.191061             19.966992      27.683303       4.721357       3.222003      22.639364      -0.017675       9.578309          -0.000001
           21             Zn      12.331234      17.607723      17.180654       0.949149      85.818476 0.17667770E+04  0.55478125E+05                                16.245495                           14.043786       0.261164       1.956147                    0.997302      44.958639     122.336329       0.465959       0.418618      -1.129794      -0.028525       0.038364       0.029850       0.056360      -0.043148      -0.085210       0.090607      -0.047244      -0.254288      -0.150694      -0.003691       0.154385             18.232866      19.392396       5.525435       2.686276      16.316664      -3.800382      18.989538          -0.000000
           22             Zn      10.373817      19.265104      14.833929       1.038813      87.406777 0.15034215E+04  0.45371171E+05                                16.518593                           13.027805       0.234152       1.964860                    0.998607      42.843321     114.533929       0.479417       0.423344      -1.125890      -0.039789       0.030908      -0.150464       0.158675       0.010995       0.054608      -0.013504       0.022070       0.538717      -0.110141      -0.080920       0.191061             19.966994      27.683306       4.721358      -3.222003      22.639366       0.017675       9.578309          -0.000001
           23             Zn       8.191066       7.346573      13.602796       0.949149      85.818475 0.17667770E+04  0.55478124E+05                                16.245495                           14.043786       0.261164       1.956147                    0.997302      44.958638     122.336327       0.465959       0.418618      -1.129794       0.028525       0.038364      -0.029850       0.056360       0.043148      -0.085210      -0.090607      -0.047244      -0.254288      -0.150694      -0.003691       0.154385             18.232866      19.392396      -5.525435       2.686276      16.316664       3.800382      18.989538          -0.000000
           24             Zn      10.148483       9.003954      15.949521       1.038813      87.406786 0.15034217E+04  0.45371178E+05                                16.518595                           13.027806       0.234152       1.964860                    0.998607      42.843321     114.533934       0.479417       0.423344      -1.125890       0.039789       0.030908       0.150464       0.158675      -0.010995       0.054608       0.013504       0.022070       0.538717      -0.110141      -0.080920       0.191061             19.966996      27.683309      -4.721358      -3.222003      22.639368      -0.017675       9.578310          -0.000001
           25             Zn      17.180654      18.452216       7.346573       0.949149      85.818480 0.17667771E+04  0.55478129E+05                                16.245496                           14.043787       0.261164       1.956147                    0.997302      44.958639     122.336333       0.465959       0.418618      -1.129794       0.029850       0.028525       0.038364       0.056360       0.085210       0.090607       0.043148      -0.103522       0.198011      -0.150694      -0.003691       0.154385             18.232867      18.989539      -2.686276      -3.800382      19.392398      -5.525435      16.316666          -0.000000
           26             Zn      14.833929      20.409633       9.003954       1.038813      87.406743 0.15034208E+04  0.45371145E+05                                16.518588                           13.027802       0.234152       1.964861                    0.998607      42.843314     114.533901       0.479418       0.423344      -1.125890      -0.150464       0.039789       0.030908       0.158675      -0.054608      -0.013504      -0.010995       0.258323      -0.302464      -0.110141      -0.080920       0.191061             19.966988       9.578307       3.222002       0.017675      27.683298      -4.721356      22.639360          -0.000001
           27             Zn      13.602796       2.070084      17.607723       0.949149      85.818481 0.17667772E+04  0.55478130E+05                                16.245496                           14.043787       0.261164       1.956147                    0.997302      44.958639     122.336333       0.465959       0.418618      -1.129794      -0.029850      -0.028525       0.038364       0.056360       0.085210      -0.090607      -0.043148      -0.103522       0.198011      -0.150694      -0.003691       0.154385             18.232867      18.989539      -2.686276       3.800382      19.392398       5.525435      16.316666          -0.000000
           28             Zn      15.949521       0.112667      19.265104       1.038813      87.406758 0.15034211E+04  0.45371155E+05                                16.518590                           13.027803       0.234152       1.964860                    0.998607      42.843316     114.533911       0.479418       0.423344      -1.125890       0.150464      -0.039789       0.030908       0.158675      -0.054608       0.013504       0.010995       0.258323      -0.302464      -0.110141      -0.080920       0.191061             19.966991       9.578308       3.222003      -0.017675      27.683302       4.721357      22.639363          -0.000001
           29             Zn       3.341646       8.191066       2.914577       0.949149      85.818480 0.17667771E+04  0.55478128E+05                                16.245496                           14.043787       0.261164       1.956147                    0.997302      44.958639     122.336332       0.465959       0.418618      -1.129794      -0.029850       0.028525      -0.038364       0.056360      -0.085210       0.090607      -0.043148      -0.103522       0.198011      -0.150694      -0.003691       0.154385             18.232867      18.989539       2.686276      -3.800382      19.392398       5.525435      16.316665          -0.000000
           30             Zn       5.688371      10.148483       1.257196       1.038813      87.406760 0.15034211E+04  0.45371157E+05                                16.518591                           13.027804       0.234152       1.964860                    0.998607      42.843316     114.533912       0.479417       0.423344      -1.125890       0.150464       0.039789      -0.030908       0.158675       0.054608      -0.013504       0.010995       0.258323      -0.302464      -0.110141      -0.080920       0.191061             19.966992       9.578308      -3.222003       0.017675      27.683303       4.721357      22.639364          -0.000001
           31             Zn       6.919504      12.331234      13.175727       0.949149      85.818480 0.17667771E+04  0.55478130E+05                                16.245496                           14.043787       0.261164       1.956147                    0.997302      44.958639     122.336333       0.465959       0.418618      -1.129794       0.029850      -0.028525      -0.038364       0.056360      -0.085210      -0.090607       0.043148      -0.103522       0.198011      -0.150694      -0.003691       0.154385             18.232867      18.989539       2.686276       3.800382      19.392398      -5.525435      16.316666          -0.000000
           32             Zn       4.572779      10.373817      11.518346       1.038813      87.406757 0.15034211E+04  0.45371155E+05                                16.518591                           13.027803       0.234152       1.964861                    0.998607      42.843315     114.533909       0.479417       0.423344      -1.125890      -0.150464      -0.039789      -0.030908       0.158675       0.054608       0.013504      -0.010995       0.258323      -0.302464      -0.110141      -0.080920       0.191061             19.966991       9.578308      -3.222003      -0.017675      27.683302      -4.721357      22.639363          -0.000001
           33             Zn       7.346573      17.180654      18.452216       0.949149      85.818479 0.17667771E+04  0.55478127E+05                                16.245495                           14.043787       0.261164       1.956147                    0.997302      44.958639     122.336331       0.465959       0.418618      -1.129794       0.038364       0.029850       0.028525       0.056360       0.090607       0.043148       0.085210       0.150766       0.056277      -0.150694      -0.003691       0.154385             18.232867      16.316665      -3.800382      -5.525435      18.989539      -2.686276      19.392397          -0.000000
           34             Zn       9.003954      14.833929      20.409633       1.038813      87.406761 0.15034212E+04  0.45371159E+05                                16.518591                           13.027804       0.234152       1.964860                    0.998607      42.843317     114.533915       0.479417       0.423344      -1.125890       0.030908      -0.150464       0.039789       0.158675      -0.013504      -0.010995      -0.054608      -0.280394      -0.236253      -0.110141      -0.080920       0.191061             19.966991      22.639363       0.017675      -4.721357       9.578308       3.222003      27.683302          -0.000001
           35             Zn      17.607723      13.602796       2.070084       0.949149      85.818479 0.17667771E+04  0.55478129E+05                                16.245496                           14.043787       0.261164       1.956147                    0.997302      44.958639     122.336332       0.465959       0.418618      -1.129794       0.038364      -0.029850      -0.028525       0.056360      -0.090607      -0.043148       0.085210       0.150766       0.056277      -0.150694      -0.003691       0.154385             18.232867      16.316665       3.800382       5.525435      18.989539      -2.686276      19.392397          -0.000000
           36             Zn      19.265104      15.949521       0.112667       1.038813      87.406750 0.15034210E+04  0.45371152E+05                                16.518589                           13.027802       0.234152       1.964860                    0.998607      42.843317     114.533910       0.479418       0.423344      -1.125890       0.030908       0.150464      -0.039789       0.158675       0.013504       0.010995      -0.054608      -0.280394      -0.236253      -0.110141      -0.080920       0.191061             19.966989      22.639360      -0.017675       4.721356       9.578307       3.222002      27.683299          -0.000001
           37             Zn       2.914577       3.341646       8.191066       0.949149      85.818480 0.17667771E+04  0.55478129E+05                                16.245496                           14.043787       0.261164       1.956147                    0.997302      44.958639     122.336332       0.465959       0.418618      -1.129794      -0.038364      -0.029850       0.028525       0.056360       0.090607      -0.043148      -0.085210       0.150766       0.056277      -0.150694      -0.003691       0.154385             18.232867      16.316665      -3.800382       5.525435      18.989539       2.686276      19.392397          -0.000000
           38             Zn       1.257196       5.688371      10.148483       1.038813      87.406762 0.15034212E+04  0.45371160E+05                                16.518591                           13.027804       0.234152       1.964860                    0.998607      42.843318     114.533917       0.479418       0.423344      -1.125890      -0.030908       0.150464       0.039789       0.158675      -0.013504       0.010995       0.054608      -0.280394      -0.236253      -0.110141      -0.080920       0.191061             19.966991      22.639362       0.017675       4.721357       9.578308      -3.222003      27.683303          -0.000001
           39             Zn      13.175727       6.919504      12.331234       0.949149      85.818476 0.17667770E+04  0.55478125E+05                                16.245495                           14.043787       0.261164       1.956147                    0.997302      44.958638     122.336328       0.465959       0.418618      -1.129794      -0.038364       0.029850      -0.028525       0.056360      -0.090607       0.043148      -0.085210       0.150766       0.056277      -0.150694      -0.003691       0.154385             18.232867      16.316665       3.800382      -5.525435      18.989538       2.686276      19.392397          -0.000000
           40             Zn      11.518346       4.572779      10.373817       1.038813      87.406770 0.15034213E+04  0.45371165E+05                                16.518592                           13.027804       0.234152       1.964860                    0.998607      42.843319     114.533922       0.479417       0.423344      -1.125890      -0.030908      -0.150464      -0.039789       0.158675       0.013504      -0.010995       0.054608      -0.280394      -0.236253      -0.110141      -0.080920       0.191061             19.966993      22.639365      -0.017675      -4.721358       9.578309      -3.222003      27.683305          -0.000001
           41             Zn      18.452216       7.346573      17.180654       0.949149      85.818477 0.17667771E+04  0.55478126E+05                                16.245496                           14.043787       0.261164       1.956147                    0.997302      44.958638     122.336329       0.465959       0.418618      -1.129794       0.028525       0.038364       0.029850       0.056360       0.043148       0.085210       0.090607      -0.047244      -0.254288      -0.150694      -0.003691       0.154385             18.232867      19.392397      -5.525435      -2.686276      16.316665      -3.800382      18.989539          -0.000000
           42             Zn      20.409633       9.003954      14.833929       1.038813      87.406782 0.15034216E+04  0.45371175E+05                                16.518594                           13.027806       0.234152       1.964860                    0.998607      42.843321     114.533932       0.479417       0.423344      -1.125890       0.039789       0.030908      -0.150464       0.158675      -0.010995      -0.054608      -0.013504       0.022070       0.538717      -0.110141      -0.080920       0.191061             19.966995      27.683308      -4.721358       3.222003      22.639367       0.017675       9.578310          -0.000001
           43             Zn       2.070084      17.607723      13.602796       0.949149      85.818477 0.17667771E+04  0.55478126E+05                                16.245496                           14.043787       0.261164       1.956147                    0.997302      44.958638     122.336329       0.465959       0.418618      -1.129794      -0.028525       0.038364      -0.029850       0.056360      -0.043148       0.085210      -0.090607      -0.047244      -0.254288      -0.150694      -0.003691       0.154385             18.232867      19.392397       5.525435      -2.686276      16.316665       3.800382      18.989539          -0.000000
           44             Zn       0.112667      19.265104      15.949521       1.038813      87.406770 0.15034214E+04  0.45371167E+05                                16.518592                           13.027805       0.234152       1.964860                    0.998607      42.843320     114.533925       0.479417       0.423344      -1.125890      -0.039789       0.030908       0.150464       0.158675       0.010995      -0.054608       0.013504       0.022070       0.538717      -0.110141      -0.080920       0.191061             19.966992      27.683304       4.721357       3.222003      22.639364      -0.017675       9.578309          -0.000001
           45             Zn       8.191066       2.914577       3.341646       0.949149      85.818476 0.17667770E+04  0.55478125E+05                                16.245495                           14.043787       0.261164       1.956147                    0.997302      44.958638     122.336328       0.465959       0.418618      -1.129794       0.028525      -0.038364      -0.029850       0.056360      -0.043148      -0.085210       0.090607      -0.047244      -0.254288      -0.150694      -0.003691       0.154385             18.232867      19.392397       5.525435       2.686276      16.316665      -3.800382      18.989538          -0.000000
           46             Zn      10.148483       1.257196       5.688371       1.038813      87.406768 0.15034214E+04  0.45371166E+05                                16.518592                           13.027804       0.234152       1.964860                    0.998607      42.843320     114.533924       0.479417       0.423344      -1.125890       0.039789      -0.030908       0.150464       0.158675       0.010995       0.054608      -0.013504       0.022070       0.538717      -0.110141      -0.080920       0.191061             19.966992      27.683303       4.721357      -3.222003      22.639364       0.017675       9.578309          -0.000001
           47             Zn      12.331234      13.175727       6.919504       0.949149      85.818471 0.17667769E+04  0.55478120E+05                                16.245494                           14.043786       0.261164       1.956147                    0.997302      44.958637     122.336323       0.465959       0.418618      -1.129794      -0.028525      -0.038364       0.029850       0.056360       0.043148      -0.085210      -0.090607      -0.047244      -0.254288      -0.150694      -0.003691       0.154385             18.232866      19.392396      -5.525434       2.686276      16.316664       3.800381      18.989537          -0.000000
           48             Zn      10.373817      11.518346       4.572779       1.038813      87.406786 0.15034217E+04  0.45371178E+05                                16.518595                           13.027806       0.234152       1.964860                    0.998607      42.843321     114.533934       0.479417       0.423344      -1.125890      -0.039789      -0.030908      -0.150464       0.158675      -0.010995       0.054608       0.013504       0.022070       0.538717      -0.110141      -0.080920       0.191061             19.966996      27.683309      -4.721359      -3.222003      22.639369      -0.017675       9.578310          -0.000001
           49              H       6.952955       3.952595      10.316560       0.132963       1.084829 0.86917694E+01  0.87358661E+02                                 1.772406                            1.745090      -1.058422       2.388475                    0.995754       3.554314      10.159667       0.463820       1.313889      -0.702325       0.019077      -0.010111      -0.035575       0.041614      -0.002291      -0.006518       0.002218      -0.012896       0.035300      -0.014175       0.000206       0.013970              1.782529       1.730216      -0.029135      -0.209147       1.627155       0.240804       1.990216           0.000000
           50              H       7.759482       4.106512      12.734087       0.109306       1.121094 0.89226480E+01  0.89688783E+02                                 1.774419                            1.738279      -0.857523       2.474513                    0.997765       3.479663       9.739546       0.479828       1.269920      -0.712908       0.006368      -0.040170       0.032043       0.051777      -0.007134      -0.003309      -0.008957      -0.012033       0.018855      -0.014888       0.000990       0.013898              1.785756       1.730129      -0.097722       0.244207       1.878284      -0.332910       1.748856           0.000000
           51              H       4.861733       6.275719      12.537073       0.108943       1.045346 0.81861873E+01  0.81145230E+02                                 1.731401                            1.693976      -0.959438       2.422304                    0.997208       3.602724      10.264731       0.470068       1.314510      -0.701450      -0.043471      -0.008636       0.022608       0.049753      -0.002034      -0.009159      -0.003062       0.013911       0.021224      -0.012083      -0.002551       0.014634              1.752184       2.041112       0.107344      -0.287602       1.557490       0.036013       1.657951           0.000000
           52              H       6.166951       6.008929      10.084658       0.130535       1.051401 0.84521623E+01  0.83147068E+02                                 1.658286                            1.660684      -0.605323       2.602157                    0.999852       3.210528       8.659957       0.508850       1.223595      -0.725357       0.025450       0.021450      -0.029539       0.044501       0.003813      -0.006959      -0.007569       0.000751       0.014139      -0.007548      -0.005938       0.013486              1.653151       1.578309       0.161447      -0.128686       1.674750      -0.182009       1.706393           0.000000
           53              H       3.308195      16.569705       0.055410       0.132963       1.084829 0.86917653E+01  0.87358618E+02                                 1.772407                            1.745090      -1.058422       2.388475                    0.995754       3.554313      10.159667       0.463820       1.313890      -0.702324      -0.019077       0.010111      -0.035575       0.041614      -0.002291       0.006518      -0.002218      -0.012896       0.035300      -0.014175       0.000206       0.013970              1.782529       1.730216      -0.029135       0.209147       1.627155      -0.240804       1.990216           0.000000
           54              H       2.501668      16.415788       2.472937       0.109306       1.121095 0.89226528E+01  0.89688835E+02                                 1.774419                            1.738278      -0.857523       2.474513                    0.997765       3.479664       9.739546       0.479828       1.269919      -0.712908      -0.006368       0.040170       0.032043       0.051777      -0.007134       0.003309       0.008957      -0.012033       0.018855      -0.014888       0.000990       0.013898              1.785756       1.730129      -0.097722      -0.244207       1.878283       0.332910       1.748856           0.000000
           55              H       5.399417      14.246581       2.275923       0.108943       1.045346 0.81861881E+01  0.81145241E+02                                 1.731401                            1.693976      -0.959438       2.422304                    0.997208       3.602724      10.264732       0.470068       1.314510      -0.701449       0.043471       0.008636       0.022607       0.049753      -0.002034       0.009159       0.003062       0.013911       0.021224      -0.012083      -0.002551       0.014634              1.752184       2.041112       0.107344       0.287602       1.557490      -0.036013       1.657951           0.000000
           56              H       4.094199      14.513371      20.345808       0.130535       1.051401 0.84521619E+01  0.83147061E+02                                 1.658286                            1.660684      -0.605323       2.602157                    0.999852       3.210528       8.659956       0.508850       1.223594      -0.725357      -0.025450      -0.021450      -0.029539       0.044501       0.003813       0.006959       0.007569       0.000751       0.014139      -0.007548      -0.005938       0.013486              1.653150       1.578308       0.161447       0.128686       1.674750       0.182009       1.706393           0.000000
           57              H      13.569345      14.213745      20.466890       0.132963       1.084830 0.86917708E+01  0.87358679E+02                                 1.772406                            1.745090      -1.058422       2.388475                    0.995754       3.554314      10.159667       0.463820       1.313889      -0.702325      -0.019077      -0.010111       0.035575       0.041614       0.002291      -0.006518      -0.002218      -0.012896       0.035300      -0.014175       0.000206       0.013970              1.782529       1.730216       0.029135      -0.209147       1.627155      -0.240804       1.990216           0.000000
           58              H      12.762818      14.367662      18.049363       0.109306       1.121094 0.89226482E+01  0.89688782E+02                                 1.774419                            1.738278      -0.857523       2.474513                    0.997765       3.479663       9.739545       0.479828       1.269919      -0.712908      -0.006368      -0.040170      -0.032043       0.051777       0.007134      -0.003309       0.008957      -0.012033       0.018855      -0.014888       0.000990       0.013898              1.785756       1.730129       0.097722       0.244207       1.878283       0.332910       1.748856           0.000000
           59              H      15.660567      16.536869      18.246377       0.108943       1.045346 0.81861873E+01  0.81145229E+02                                 1.731401                            1.693976      -0.959438       2.422304                    0.997208       3.602724      10.264731       0.470068       1.314510      -0.701450       0.043471      -0.008636      -0.022608       0.049753       0.002034      -0.009159       0.003062       0.013911       0.021224      -0.012083      -0.002551       0.014634              1.752184       2.041112      -0.107344      -0.287602       1.557490      -0.036013       1.657951           0.000000
           60              H      14.355349      16.270079       0.176492       0.130535       1.051401 0.84521619E+01  0.83147061E+02                                 1.658286                            1.660684      -0.605323       2.602157                    0.999852       3.210528       8.659956       0.508850       1.223594      -0.725357      -0.025450       0.021450       0.029539       0.044501      -0.003813      -0.006959       0.007569       0.000751       0.014139      -0.007548      -0.005938       0.013486              1.653150       1.578308      -0.161447      -0.128686       1.674750       0.182009       1.706393           0.000000
           61              H      17.214105       6.308555      10.205740       0.132963       1.084829 0.86917660E+01  0.87358622E+02                                 1.772406                            1.745090      -1.058422       2.388475                    0.995754       3.554313      10.159665       0.463820       1.313889      -0.702325       0.019077       0.010111       0.035575       0.041614       0.002291       0.006518       0.002218      -0.012896       0.035300      -0.014175       0.000206       0.013970              1.782529       1.730216       0.029135       0.209147       1.627155       0.240804       1.990216           0.000000
           62              H      18.020632       6.154638       7.788213       0.109306       1.121094 0.89226482E+01  0.89688782E+02                                 1.774419                            1.738278      -0.857523       2.474513                    0.997765       3.479663       9.739545       0.479828       1.269919      -0.712908       0.006368       0.040170      -0.032043       0.051777       0.007134       0.003309      -0.008957      -0.012033       0.018855      -0.014888       0.000990       0.013898              1.785756       1.730129       0.097722      -0.244207       1.878283      -0.332910       1.748856           0.000000
           63              H      15.122883       3.985431       7.985227       0.108943       1.045346 0.81861873E+01  0.81145229E+02                                 1.731401                            1.693976      -0.959438       2.422304                    0.997208       3.602724      10.264731       0.470068       1.314510      -0.701450      -0.043471       0.008636      -0.022608       0.049753       0.002034       0.009159      -0.003062       0.013911       0.021224      -0.012083      -0.002551       0.014634              1.752184       2.041112      -0.107344       0.287602       1.557490       0.036013       1.657951           0.000000
           64              H      16.428101       4.252221      10.437642       0.130535       1.051401 0.84521619E+01  0.83147061E+02                                 1.658286                            1.660684      -0.605323       2.602157                    0.999852       3.210528       8.659956       0.508850       1.223594      -0.725357       0.025450      -0.021450       0.029539       0.044501      -0.003813       0.006959      -0.007569       0.000751       0.014139      -0.007548      -0.005938       0.013486              1.653150       1.578308      -0.161447       0.128686       1.674750      -0.182009       1.706393           0.000000
           65              H      10.316560       6.952955       3.952595       0.132963       1.084829 0.86917690E+01  0.87358659E+02                                 1.772406                            1.745090      -1.058422       2.388475                    0.995754       3.554314      10.159668       0.463820       1.313889      -0.702325      -0.035575       0.019077      -0.010111       0.041614      -0.006518       0.002218      -0.002291       0.024098       0.001694      -0.014175       0.000206       0.013970              1.782529       1.990216      -0.209147       0.240804       1.730216      -0.029135       1.627155           0.000000
           66              H      12.734087       7.759482       4.106512       0.109306       1.121095 0.89226528E+01  0.89688834E+02                                 1.774419                            1.738278      -0.857523       2.474513                    0.997765       3.479664       9.739546       0.479828       1.269919      -0.712908       0.032043       0.006368      -0.040170       0.051777      -0.003309      -0.008957      -0.007134       0.015444       0.008622      -0.014888       0.000990       0.013898              1.785756       1.748856       0.244207      -0.332910       1.730129      -0.097722       1.878283           0.000000
           67              H      12.537073       4.861733       6.275719       0.108943       1.045346 0.81861881E+01  0.81145241E+02                                 1.731401                            1.693976      -0.959438       2.422304                    0.997208       3.602724      10.264732       0.470068       1.314510      -0.701449       0.022608      -0.043471      -0.008636       0.049753      -0.009159      -0.003062      -0.002034       0.003656      -0.031479      -0.012083      -0.002551       0.014634              1.752184       1.657951      -0.287602       0.036013       2.041112       0.107344       1.557490           0.000000
           68              H      10.084658       6.166951       6.008929       0.130536       1.051401 0.84521616E+01  0.83147059E+02                                 1.658285                            1.660684      -0.605323       2.602157                    0.999852       3.210528       8.659956       0.508850       1.223594      -0.725357      -0.029539       0.025450       0.021450       0.044501      -0.006959      -0.007569       0.003813       0.006694      -0.008197      -0.007548      -0.005938       0.013486              1.653150       1.706393      -0.128686      -0.182009       1.578308       0.161447       1.674750           0.000000
           69              H       0.055410       3.308195      16.569705       0.132963       1.084829 0.86917657E+01  0.87358620E+02                                 1.772406                            1.745090      -1.058422       2.388475                    0.995754       3.554313      10.159666       0.463820       1.313890      -0.702324      -0.035575      -0.019077       0.010111       0.041614       0.006518      -0.002218      -0.002291       0.024098       0.001694      -0.014175       0.000206       0.013970              1.782529       1.990216       0.209147      -0.240804       1.730216      -0.029135       1.627155           0.000000
           70              H       2.472937       2.501668      16.415788       0.109306       1.121094 0.89226480E+01  0.89688783E+02                                 1.774419                            1.738279      -0.857523       2.474513                    0.997765       3.479663       9.739546       0.479828       1.269920      -0.712908       0.032043      -0.006368       0.040170       0.051777       0.003309       0.008957      -0.007134       0.015444       0.008622      -0.014888       0.000990       0.013898              1.785756       1.748856      -0.244207       0.332910       1.730129      -0.097722       1.878284           0.000000
           71              H       2.275923       5.399417      14.246581       0.108943       1.045346 0.81861881E+01  0.81145241E+02                                 1.731401                            1.693976      -0.959439       2.422304                    0.997208       3.602724      10.264732       0.470068       1.314510      -0.701449       0.022608       0.043471       0.008636       0.049753       0.009159       0.003062      -0.002034       0.003656      -0.031479      -0.012083      -0.002551       0.014634              1.752184       1.657951       0.287602      -0.036013       2.041112       0.107344       1.557490           0.000000
           72              H      20.345808       4.094199      14.513371       0.130536       1.051401 0.84521599E+01  0.83147035E+02                                 1.658285                            1.660683      -0.605323       2.602157                    0.999852       3.210528       8.659955       0.508850       1.223594      -0.725357      -0.029539      -0.025450      -0.021450       0.044501       0.006959       0.007569       0.003813       0.006694      -0.008197      -0.007548      -0.005938       0.013486              1.653150       1.706392       0.128686       0.182009       1.578308       0.161447       1.674749           0.000000
           73              H      20.466890      13.569345      14.213745       0.132963       1.084829 0.86917694E+01  0.87358661E+02                                 1.772406                            1.745090      -1.058422       2.388475                    0.995754       3.554314      10.159667       0.463820       1.313889      -0.702325       0.035575      -0.019077      -0.010111       0.041614      -0.006518      -0.002218       0.002291       0.024098       0.001694      -0.014175       0.000206       0.013970              1.782529       1.990216      -0.209147      -0.240804       1.730216       0.029135       1.627155           0.000000
           74              H      18.049363      12.762818      14.367662       0.109306       1.121095 0.89226527E+01  0.89688835E+02                                 1.774419                            1.738278      -0.857524       2.474513                    0.997765       3.479664       9.739547       0.479828       1.269919      -0.712908      -0.032043      -0.006368      -0.040170       0.051777      -0.003309       0.008957       0.007134       0.015444       0.008622      -0.014888       0.000990       0.013898              1.785756       1.748856       0.244207       0.332910       1.730129       0.097722       1.878284           0.000000
           75              H      18.246377      15.660567      16.536869       0.108943       1.045346 0.81861887E+01  0.81145246E+02                                 1.731401                            1.693976      -0.959438       2.422304                    0.997208       3.602724      10.264731       0.470068       1.314510      -0.701450      -0.022608       0.043471      -0.008636       0.049753      -0.009159       0.003062       0.002034       0.003656      -0.031479      -0.012083      -0.002551       0.014634              1.752184       1.657951      -0.287602      -0.036013       2.041112      -0.107344       1.557490           0.000000
           76              H       0.176492      14.355349      16.270079       0.130536       1.051401 0.84521599E+01  0.83147035E+02                                 1.658285                            1.660683      -0.605323       2.602157                    0.999852       3.210528       8.659955       0.508850       1.223594      -0.725357       0.029539      -0.025450       0.021450       0.044501      -0.006959       0.007569      -0.003813       0.006694      -0.008197      -0.007548      -0.005938       0.013486              1.653150       1.706392      -0.128686       0.182009       1.578308      -0.161447       1.674749           0.000001
           77              H      10.205740      17.214105       6.308555       0.132963       1.084829 0.86917705E+01  0.87358677E+02                                 1.772406                            1.745090      -1.058422       2.388475                    0.995754       3.554314      10.159668       0.463820       1.313889      -0.702325       0.035575       0.019077       0.010111       0.041614       0.006518       0.002218       0.002291       0.024098       0.001694      -0.014175       0.000206       0.013970              1.782529       1.990216       0.209147       0.240804       1.730216       0.029135       1.627155           0.000000
           78              H       7.788213      18.020632       6.154638       0.109306       1.121095 0.89226527E+01  0.89688835E+02                                 1.774419                            1.738278      -0.857524       2.474513                    0.997765       3.479664       9.739547       0.479828       1.269919      -0.712908      -0.032043       0.006368       0.040170       0.051777       0.003309      -0.008957       0.007134       0.015444       0.008622      -0.014888       0.000990       0.013898              1.785756       1.748856      -0.244207      -0.332910       1.730129       0.097722       1.878284           0.000000
           79              H       7.985227      15.122883       3.985431       0.108943       1.045347 0.81861924E+01  0.81145289E+02                                 1.731401                            1.693976      -0.959439       2.422304                    0.997208       3.602725      10.264733       0.470068       1.314509      -0.701450      -0.022608      -0.043471       0.008636       0.049753       0.009159      -0.003062       0.002034       0.003656      -0.031479      -0.012083      -0.002551       0.014634              1.752184       1.657951       0.287602       0.036013       2.041112      -0.107344       1.557490           0.000000
           80              H      10.437642      16.428101       4.252221       0.130536       1.051401 0.84521599E+01  0.83147035E+02                                 1.658285                            1.660683      -0.605323       2.602157                    0.999852       3.210528       8.659955       0.508850       1.223594      -0.725357       0.029539       0.025450      -0.021450       0.044501       0.006959      -0.007569      -0.003813       0.006694      -0.008197      -0.007548      -0.005938       0.013486              1.653150       1.706392       0.128686      -0.182009       1.578308      -0.161447       1.674749           0.000000
           81              H       3.952595      10.316560       6.952955       0.132963       1.084829 0.86917690E+01  0.87358659E+02                                 1.772406                            1.745090      -1.058422       2.388475                    0.995754       3.554314      10.159668       0.463820       1.313889      -0.702325      -0.010111      -0.035575       0.019077       0.041614       0.002218      -0.002291      -0.006518      -0.011202      -0.036994      -0.014175       0.000206       0.013970              1.782529       1.627155       0.240804      -0.029135       1.990216      -0.209147       1.730216           0.000000
           82              H       4.106512      12.734087       7.759482       0.109306       1.121095 0.89226527E+01  0.89688835E+02                                 1.774419                            1.738278      -0.857524       2.474513                    0.997765       3.479664       9.739547       0.479828       1.269919      -0.712908      -0.040170       0.032043       0.006368       0.051777      -0.008957      -0.007134      -0.003309      -0.003411      -0.027477      -0.014888       0.000990       0.013898              1.785756       1.878284      -0.332910      -0.097722       1.748856       0.244207       1.730129           0.000000
           83              H       6.275719      12.537073       4.861733       0.108943       1.045347 0.81861924E+01  0.81145289E+02                                 1.731401                            1.693976      -0.959439       2.422304                    0.997208       3.602725      10.264733       0.470068       1.314509      -0.701450      -0.008636       0.022607      -0.043471       0.049753      -0.003062      -0.002034      -0.009159      -0.017568       0.010255      -0.012083      -0.002551       0.014634              1.752184       1.557490       0.036013       0.107344       1.657951      -0.287602       2.041112           0.000000
           84              H       6.008929      10.084658       6.166951       0.130536       1.051401 0.84521602E+01  0.83147042E+02                                 1.658285                            1.660684      -0.605323       2.602157                    0.999852       3.210528       8.659956       0.508850       1.223594      -0.725357       0.021450      -0.029539       0.025450       0.044501      -0.007569       0.003813      -0.006959      -0.007445      -0.005943      -0.007548      -0.005938       0.013486              1.653150       1.674750      -0.182009       0.161447       1.706393      -0.128686       1.578308           0.000001
           85              H      16.569705       0.055410       3.308195       0.132963       1.084829 0.86917694E+01  0.87358661E+02                                 1.772406                            1.745090      -1.058422       2.388475                    0.995754       3.554314      10.159667       0.463820       1.313889      -0.702325       0.010111      -0.035575      -0.019077       0.041614      -0.002218      -0.002291       0.006518      -0.011202      -0.036994      -0.014175       0.000206       0.013970              1.782529       1.627155      -0.240804      -0.029135       1.990216       0.209147       1.730216           0.000000
           86              H      16.415788       2.472937       2.501668       0.109306       1.121095 0.89226527E+01  0.89688835E+02                                 1.774419                            1.738278      -0.857524       2.474513                    0.997765       3.479664       9.739547       0.479828       1.269919      -0.712908       0.040170       0.032043      -0.006368       0.051777       0.008957      -0.007134       0.003309      -0.003411      -0.027477      -0.014888       0.000990       0.013898              1.785756       1.878284       0.332910      -0.097722       1.748856      -0.244207       1.730129           0.000000
           87              H      14.246581       2.275923       5.399417       0.108943       1.045346 0.81861881E+01  0.81145241E+02                                 1.731401                            1.693976      -0.959438       2.422304                    0.997208       3.602724      10.264732       0.470068       1.314510      -0.701449       0.008636       0.022608       0.043471       0.049753       0.003062      -0.002034       0.009159      -0.017568       0.010255      -0.012083      -0.002551       0.014634              1.752184       1.557490      -0.036013       0.107344       1.657951       0.287602       2.041112           0.000000
           88              H      14.513371      20.345808       4.094199       0.130536       1.051401 0.84521599E+01  0.83147035E+02                                 1.658285                            1.660683      -0.605323       2.602157                    0.999852       3.210528       8.659955       0.508850       1.223594      -0.725357      -0.021450      -0.029539      -0.025450       0.044501       0.007569       0.003813       0.006959      -0.007445      -0.005943      -0.007548      -0.005938       0.013486              1.653150       1.674749       0.182009       0.161447       1.706392       0.128686       1.578308           0.000001
           89              H      14.213745      20.466890      13.569345       0.132963       1.084829 0.86917653E+01  0.87358618E+02                                 1.772407                            1.745090      -1.058422       2.388475                    0.995754       3.554313      10.159667       0.463820       1.313890      -0.702324      -0.010111       0.035575      -0.019077       0.041614      -0.002218       0.002291      -0.006518      -0.011202      -0.036994      -0.014175       0.000206       0.013970              1.782529       1.627155      -0.240804       0.029135       1.990216      -0.209147       1.730216           0.000000
           90              H      14.367662      18.049363      12.762818       0.109306       1.121094 0.89226480E+01  0.89688783E+02                                 1.774419                            1.738279      -0.857523       2.474513                    0.997765       3.479663       9.739546       0.479828       1.269920      -0.712908      -0.040170      -0.032043      -0.006368       0.051777       0.008957       0.007134      -0.003309      -0.003411      -0.027477      -0.014888       0.000990       0.013898              1.785756       1.878284       0.332910       0.097722       1.748856       0.244207       1.730129           0.000000
           91              H      16.536869      18.246377      15.660567       0.108943       1.045346 0.81861881E+01  0.81145241E+02                                 1.731401                            1.693976      -0.959438       2.422304                    0.997208       3.602724      10.264732       0.470068       1.314510      -0.701449      -0.008636      -0.022608       0.043471       0.049753       0.003062       0.002034      -0.009159      -0.017568       0.010255      -0.012083      -0.002551       0.014634              1.752184       1.557490      -0.036013      -0.107344       1.657951      -0.287602       2.041112           0.000000
           92              H      16.270079       0.176492      14.355349       0.130536       1.051401 0.84521566E+01  0.83147000E+02                                 1.658285                            1.660684      -0.605323       2.602157                    0.999852       3.210527       8.659954       0.508850       1.223594      -0.725357       0.021450       0.029539      -0.025450       0.044501       0.007569      -0.003813      -0.006959      -0.007445      -0.005943      -0.007548      -0.005938       0.013486              1.653150       1.674750       0.182009      -0.161447       1.706393      -0.128686       1.578308           0.000000
           93              H       6.308555      10.205740      17.214105       0.132963       1.084829 0.86917690E+01  0.87358659E+02                                 1.772406                            1.745090      -1.058422       2.388475                    0.995754       3.554314      10.159668       0.463820       1.313889      -0.702325       0.010111       0.035575       0.019077       0.041614       0.002218       0.002291       0.006518      -0.011202      -0.036994      -0.014175       0.000206       0.013970              1.782529       1.627155       0.240804       0.029135       1.990216       0.209147       1.730216           0.000000
           94              H       6.154638       7.788213      18.020632       0.109306       1.121094 0.89226482E+01  0.89688782E+02                                 1.774419                            1.738278      -0.857523       2.474513                    0.997765       3.479663       9.739545       0.479828       1.269919      -0.712908       0.040170      -0.032043       0.006368       0.051777      -0.008957       0.007134       0.003309      -0.003411      -0.027477      -0.014888       0.000990       0.013898              1.785756       1.878283      -0.332910       0.097722       1.748856      -0.244207       1.730129           0.000000
           95              H       3.985431       7.985227      15.122883       0.108943       1.045347 0.81861924E+01  0.81145289E+02                                 1.731401                            1.693976      -0.959439       2.422304                    0.997208       3.602725      10.264733       0.470068       1.314509      -0.701450       0.008636      -0.022607      -0.043471       0.049753      -0.003062       0.002034       0.009159      -0.017568       0.010255      -0.012083      -0.002551       0.014634              1.752184       1.557490       0.036013      -0.107344       1.657951       0.287602       2.041112           0.000000
           96              H       4.252221      10.437642      16.428101       0.130536       1.051401 0.84521566E+01  0.83147000E+02                                 1.658285                            1.660684      -0.605323       2.602157                    0.999852       3.210527       8.659954       0.508850       1.223594      -0.725357      -0.021450       0.029539       0.025450       0.044501      -0.007569      -0.003813       0.006959      -0.007445      -0.005943      -0.007548      -0.005938       0.013486              1.653150       1.674750      -0.182009      -0.161447       1.706393       0.128686       1.578308           0.000000
           97              H      13.569345      16.569705      10.205740       0.132963       1.084829 0.86917705E+01  0.87358677E+02                                 1.772406                            1.745090      -1.058422       2.388475                    0.995754       3.554314      10.159668       0.463820       1.313889      -0.702325      -0.019077       0.010111       0.035575       0.041614      -0.002291      -0.006518       0.002218      -0.012896       0.035300      -0.014175       0.000206       0.013970              1.782529       1.730216      -0.029135      -0.209147       1.627155       0.240804       1.990216           0.000000
           98              H      12.762818      16.415788       7.788213       0.109306       1.121095 0.89226528E+01  0.89688835E+02                                 1.774419                            1.738278      -0.857523       2.474513                    0.997765       3.479664       9.739546       0.479828       1.269919      -0.712908      -0.006368       0.040170      -0.032043       0.051777      -0.007134      -0.003309      -0.008957      -0.012033       0.018855      -0.014888       0.000990       0.013898              1.785756       1.730129      -0.097722       0.244207       1.878283      -0.332910       1.748856           0.000000
           99              H      15.660567      14.246581       7.985227       0.108943       1.045346 0.81861873E+01  0.81145230E+02                                 1.731401                            1.693976      -0.959438       2.422304                    0.997208       3.602724      10.264731       0.470068       1.314510      -0.701450       0.043471       0.008636      -0.022608       0.049753      -0.002034      -0.009159      -0.003062       0.013911       0.021224      -0.012083      -0.002551       0.014634              1.752184       2.041112       0.107344      -0.287602       1.557490       0.036013       1.657951           0.000000
          100              H      14.355349      14.513371      10.437642       0.130536       1.051401 0.84521616E+01  0.83147059E+02                                 1.658285                            1.660684      -0.605323       2.602157                    0.999852       3.210528       8.659956       0.508850       1.223594      -0.725357      -0.025450      -0.021450       0.029539       0.044501       0.003813      -0.006959      -0.007569       0.000751       0.014139      -0.007548      -0.005938       0.013486              1.653150       1.578308       0.161447      -0.128686       1.674750      -0.182009       1.706393           0.000000
          101              H      17.214105       3.952595      20.466890       0.132963       1.084829 0.86917705E+01  0.87358677E+02                                 1.772406                            1.745090      -1.058422       2.388475                    0.995754       3.554314      10.159668       0.463820       1.313889      -0.702325       0.019077      -0.010111       0.035575       0.041614      -0.002291       0.006518      -0.002218      -0.012896       0.035300      -0.014175       0.000206       0.013970              1.782529       1.730216      -0.029135       0.209147       1.627155      -0.240804       1.990216           0.000000
          102              H      18.020632       4.106512      18.049363       0.109306       1.121094 0.89226482E+01  0.89688782E+02                                 1.774419                            1.738278      -0.857523       2.474513                    0.997765       3.479663       9.739545       0.479828       1.269919      -0.712908       0.006368      -0.040170      -0.032043       0.051777      -0.007134       0.003309       0.008957      -0.012033       0.018855      -0.014888       0.000990       0.013898              1.785756       1.730129      -0.097722      -0.244207       1.878283       0.332910       1.748856           0.000000
          103              H      15.122883       6.275719      18.246377       0.108943       1.045346 0.81861867E+01  0.81145225E+02                                 1.731401                            1.693976      -0.959438       2.422304                    0.997208       3.602724      10.264732       0.470068       1.314510      -0.701449      -0.043471      -0.008636      -0.022607       0.049753      -0.002034       0.009159       0.003062       0.013911       0.021224      -0.012083      -0.002551       0.014634              1.752184       2.041112       0.107344       0.287602       1.557490      -0.036013       1.657951           0.000000
          104              H      16.428101       6.008929       0.176492       0.130536       1.051401 0.84521620E+01  0.83147066E+02                                 1.658286                            1.660684      -0.605323       2.602157                    0.999852       3.210528       8.659957       0.508850       1.223594      -0.725357       0.025450       0.021450       0.029539       0.044501       0.003813       0.006959       0.007569       0.000751       0.014139      -0.007548      -0.005938       0.013486              1.653150       1.578308       0.161447       0.128686       1.674750       0.182009       1.706393           0.000000
          105              H       6.952955       6.308555       0.055410       0.132963       1.084829 0.86917653E+01  0.87358618E+02                                 1.772407                            1.745090      -1.058422       2.388475                    0.995754       3.554313      10.159667       0.463820       1.313890      -0.702324       0.019077       0.010112      -0.035575       0.041614       0.002291      -0.006518      -0.002218      -0.012896       0.035300      -0.014175       0.000206       0.013970              1.782529       1.730216       0.029135      -0.209147       1.627155      -0.240804       1.990216           0.000000
          106              H       7.759482       6.154638       2.472937       0.109306       1.121095 0.89226513E+01  0.89688817E+02                                 1.774419                            1.738278      -0.857524       2.474513                    0.997765       3.479664       9.739546       0.479828       1.269919      -0.712908       0.006368       0.040170       0.032043       0.051777       0.007134      -0.003309       0.008957      -0.012033       0.018855      -0.014888       0.000990       0.013898              1.785756       1.730129       0.097722       0.244207       1.878283       0.332910       1.748856           0.000000
          107              H       4.861733       3.985431       2.275923       0.108944       1.045346 0.81861881E+01  0.81145239E+02                                 1.731401                            1.693975      -0.959438       2.422304                    0.997208       3.602724      10.264731       0.470068       1.314510      -0.701450      -0.043471       0.008636       0.022607       0.049753       0.002034      -0.009159       0.003062       0.013911       0.021224      -0.012083      -0.002551       0.014634              1.752184       2.041111      -0.107344      -0.287602       1.557490      -0.036013       1.657951           0.000000
          108              H       6.166951       4.252221      20.345808       0.130536       1.051401 0.84521620E+01  0.83147066E+02                                 1.658286                            1.660684      -0.605323       2.602157                    0.999852       3.210528       8.659957       0.508850       1.223594      -0.725357       0.025450      -0.021450      -0.029539       0.044501      -0.003813      -0.006959       0.007569       0.000751       0.014139      -0.007548      -0.005938       0.013486              1.653150       1.578308      -0.161447      -0.128686       1.674750       0.182009       1.706393           0.000000
          109              H       3.308195      14.213745      10.316560       0.132963       1.084829 0.86917701E+01  0.87358674E+02                                 1.772407                            1.745090      -1.058422       2.388475                    0.995754       3.554314      10.159669       0.463820       1.313889      -0.702325      -0.019077      -0.010111      -0.035575       0.041614       0.002291       0.006518       0.002218      -0.012896       0.035300      -0.014175       0.000206       0.013970              1.782529       1.730216       0.029135       0.209147       1.627156       0.240804       1.990216           0.000000
          110              H       2.501668      14.367662      12.734087       0.109306       1.121095 0.89226528E+01  0.89688835E+02                                 1.774419                            1.738278      -0.857523       2.474513                    0.997765       3.479664       9.739546       0.479828       1.269919      -0.712908      -0.006368      -0.040170       0.032043       0.051777       0.007134       0.003309      -0.008957      -0.012033       0.018855      -0.014888       0.000990       0.013898              1.785756       1.730129       0.097722      -0.244207       1.878283      -0.332910       1.748856           0.000000
          111              H       5.399417      16.536869      12.537073       0.108943       1.045346 0.81861873E+01  0.81145229E+02                                 1.731401                            1.693976      -0.959438       2.422304                    0.997208       3.602724      10.264731       0.470068       1.314510      -0.701450       0.043471      -0.008636       0.022607       0.049753       0.002034       0.009159      -0.003062       0.013911       0.021224      -0.012083      -0.002551       0.014634              1.752184       2.041112      -0.107344       0.287602       1.557490       0.036013       1.657951           0.000000
          112              H       4.094199      16.270079      10.084658       0.130535       1.051401 0.84521622E+01  0.83147068E+02                                 1.658286                            1.660684      -0.605324       2.602157                    0.999852       3.210528       8.659957       0.508850       1.223595      -0.725357      -0.025450       0.021450      -0.029539       0.044501      -0.003813       0.006959      -0.007569       0.000751       0.014139      -0.007548      -0.005938       0.013486              1.653151       1.578309      -0.161447       0.128686       1.674750      -0.182009       1.706393           0.000000
          113              H      10.205740      13.569345      16.569705       0.132963       1.084830 0.86917708E+01  0.87358679E+02                                 1.772406                            1.745090      -1.058422       2.388475                    0.995754       3.554314      10.159667       0.463820       1.313889      -0.702325       0.035575      -0.019077       0.010111       0.041614      -0.006518       0.002218      -0.002291       0.024098       0.001694      -0.014175       0.000206       0.013970              1.782529       1.990216      -0.209147       0.240804       1.730216      -0.029135       1.627155           0.000000
          114              H       7.788213      12.762818      16.415788       0.109306       1.121095 0.89226528E+01  0.89688834E+02                                 1.774419                            1.738278      -0.857524       2.474513                    0.997765       3.479664       9.739546       0.479828       1.269919      -0.712908      -0.032043      -0.006368       0.040170       0.051777      -0.003309      -0.008957      -0.007134       0.015444       0.008622      -0.014888       0.000990       0.013898              1.785756       1.748856       0.244207      -0.332910       1.730129      -0.097722       1.878283           0.000000
          115              H       7.985227      15.660567      14.246581       0.108943       1.045346 0.81861881E+01  0.81145241E+02                                 1.731401                            1.693976      -0.959438       2.422304                    0.997208       3.602724      10.264732       0.470068       1.314510      -0.701449      -0.022607       0.043471       0.008636       0.049753      -0.009159      -0.003062      -0.002034       0.003656      -0.031479      -0.012083      -0.002551       0.014634              1.752184       1.657951      -0.287602       0.036013       2.041112       0.107344       1.557490           0.000000
          116              H      10.437642      14.355349      14.513371       0.130536       1.051401 0.84521580E+01  0.83147016E+02                                 1.658285                            1.660684      -0.605323       2.602157                    0.999852       3.210527       8.659954       0.508850       1.223594      -0.725357       0.029539      -0.025450      -0.021450       0.044501      -0.006959      -0.007569       0.003813       0.006694      -0.008197      -0.007548      -0.005938       0.013486              1.653150       1.706393      -0.128686      -0.182009       1.578308       0.161447       1.674750           0.000000
          117              H      20.466890      17.214105       3.952595       0.132963       1.084829 0.86917705E+01  0.87358677E+02                                 1.772406                            1.745090      -1.058422       2.388475                    0.995754       3.554314      10.159668       0.463820       1.313889      -0.702325       0.035575       0.019077      -0.010111       0.041614       0.006518      -0.002218      -0.002291       0.024098       0.001694      -0.014175       0.000206       0.013970              1.782529       1.990216       0.209147      -0.240804       1.730216      -0.029135       1.627155           0.000000
          118              H      18.049363      18.020632       4.106512       0.109306       1.121095 0.89226527E+01  0.89688835E+02                                 1.774419                            1.738278      -0.857524       2.474513                    0.997765       3.479664       9.739547       0.479828       1.269919      -0.712908      -0.032043       0.006368      -0.040170       0.051777       0.003309       0.008957      -0.007134       0.015444       0.008622      -0.014888       0.000990       0.013898              1.785756       1.748856      -0.244207       0.332910       1.730129      -0.097722       1.878284           0.000000
          119              H      18.246377      15.122883       6.275719       0.108943       1.045347 0.81861929E+01  0.81145293E+02                                 1.731401                            1.693976      -0.959439       2.422304                    0.997208       3.602725      10.264732       0.470068       1.314509      -0.701450      -0.022608      -0.043471      -0.008636       0.049753       0.009159       0.003062      -0.002034       0.003656      -0.031479      -0.012083      -0.002551       0.014634              1.752184       1.657951       0.287602      -0.036013       2.041112       0.107344       1.557490           0.000000
          120              H       0.176492      16.428101       6.008929       0.130536       1.051401 0.84521599E+01  0.83147035E+02                                 1.658285                            1.660683      -0.605323       2.602157                    0.999852       3.210528       8.659955       0.508850       1.223594      -0.725357       0.029539       0.025450       0.021450       0.044501       0.006959       0.007569       0.003813       0.006694      -0.008197      -0.007548      -0.005938       0.013486              1.653150       1.706392       0.128686       0.182009       1.578308       0.161447       1.674749           0.000000
          121              H       0.055410       6.952955       6.308555       0.132963       1.084829 0.86917701E+01  0.87358675E+02                                 1.772407                            1.745090      -1.058422       2.388475                    0.995754       3.554314      10.159669       0.463820       1.313889      -0.702325      -0.035575       0.019077       0.010111       0.041614      -0.006518      -0.002218       0.002291       0.024098       0.001694      -0.014175       0.000206       0.013970              1.782529       1.990216      -0.209147      -0.240804       1.730216       0.029135       1.627156           0.000000
          122              H       2.472937       7.759482       6.154638       0.109306       1.121095 0.89226527E+01  0.89688835E+02                                 1.774419                            1.738278      -0.857524       2.474513                    0.997765       3.479664       9.739547       0.479828       1.269919      -0.712908       0.032043       0.006368       0.040170       0.051777      -0.003309       0.008957       0.007134       0.015444       0.008622      -0.014888       0.000990       0.013898              1.785756       1.748856       0.244207       0.332910       1.730129       0.097722       1.878284           0.000000
          123              H       2.275923       4.861733       3.985431       0.108943       1.045346 0.81861873E+01  0.81145230E+02                                 1.731401                            1.693976      -0.959438       2.422304                    0.997208       3.602724      10.264731       0.470068       1.314510      -0.701450       0.022607      -0.043471       0.008636       0.049753      -0.009159       0.003062       0.002034       0.003656      -0.031479      -0.012083      -0.002551       0.014634              1.752184       1.657951      -0.287602      -0.036013       2.041112      -0.107344       1.557490           0.000000
          124              H      20.345808       6.166951       4.252221       0.130536       1.051401 0.84521599E+01  0.83147035E+02                                 1.658285                            1.660683      -0.605323       2.602157                    0.999852       3.210528       8.659955       0.508850       1.223594      -0.725357      -0.029539       0.025450      -0.021450       0.044501      -0.006959       0.007569      -0.003813       0.006694      -0.008197      -0.007548      -0.005938       0.013486              1.653150       1.706392      -0.128686       0.182009       1.578308      -0.161447       1.674749           0.000000
          125              H      10.316560       3.308195      14.213745       0.132963       1.084829 0.86917690E+01  0.87358659E+02                                 1.772406                            1.745090      -1.058422       2.388475                    0.995754       3.554314      10.159668       0.463820       1.313889      -0.702325      -0.035575      -0.019077      -0.010111       0.041614       0.006518       0.002218       0.002291       0.024098       0.001694      -0.014175       0.000206       0.013970              1.782529       1.990216       0.209147       0.240804       1.730216       0.029135       1.627155           0.000000
          126              H      12.734087       2.501668      14.367662       0.109306       1.121095 0.89226527E+01  0.89688835E+02                                 1.774419                            1.738278      -0.857524       2.474513                    0.997765       3.479664       9.739547       0.479828       1.269919      -0.712908       0.032043      -0.006368      -0.040170       0.051777       0.003309      -0.008957       0.007134       0.015444       0.008622      -0.014888       0.000990       0.013898              1.785756       1.748856      -0.244207      -0.332910       1.730129       0.097722       1.878284           0.000000
          127              H      12.537073       5.399417      16.536869       0.108943       1.045347 0.81861924E+01  0.81145289E+02                                 1.731401                            1.693976      -0.959439       2.422304                    0.997208       3.602725      10.264733       0.470068       1.314509      -0.701450       0.022607       0.043471      -0.008636       0.049753       0.009159      -0.003062       0.002034       0.003656      -0.031479      -0.012083      -0.002551       0.014634              1.752184       1.657951       0.287602       0.036013       2.041112      -0.107344       1.557490           0.000000
          128              H      10.084658       4.094199      16.270079       0.130536       1.051401 0.84521599E+01  0.83147035E+02                                 1.658285                            1.660683      -0.605323       2.602157                    0.999852       3.210528       8.659955       0.508850       1.223594      -0.725357      -0.029539      -0.025450       0.021450       0.044501       0.006959      -0.007569      -0.003813       0.006694      -0.008197      -0.007548      -0.005938       0.013486              1.653150       1.706392       0.128686      -0.182009       1.578308      -0.161447       1.674749           0.000000
          129              H      16.569705      10.205740      13.569345       0.132963       1.084829 0.86917705E+01  0.87358677E+02                                 1.772406                            1.745090      -1.058422       2.388475                    0.995754       3.554314      10.159668       0.463820       1.313889      -0.702325       0.010111       0.035575      -0.019077       0.041614       0.002218      -0.002291      -0.006518      -0.011202      -0.036994      -0.014175       0.000206       0.013970              1.782529       1.627155       0.240804      -0.029135       1.990216      -0.209147       1.730216           0.000000
          130              H      16.415788       7.788213      12.762818       0.109306       1.121095 0.89226527E+01  0.89688835E+02                                 1.774419                            1.738278      -0.857524       2.474513                    0.997765       3.479664       9.739547       0.479828       1.269919      -0.712908       0.040170      -0.032043      -0.006368       0.051777      -0.008957      -0.007134      -0.003309      -0.003411      -0.027477      -0.014888       0.000990       0.013898              1.785756       1.878284      -0.332910      -0.097722       1.748856       0.244207       1.730129           0.000000
          131              H      14.246581       7.985227      15.660567       0.108943       1.045347 0.81861924E+01  0.81145289E+02                                 1.731401                            1.693976      -0.959439       2.422304                    0.997208       3.602725      10.264733       0.470068       1.314509      -0.701450       0.008636      -0.022608       0.043471       0.049753      -0.003062      -0.002034      -0.009159      -0.017568       0.010255      -0.012083      -0.002551       0.014634              1.752184       1.557490       0.036013       0.107344       1.657951      -0.287602       2.041112           0.000000
          132              H      14.513371      10.437642      14.355349       0.130536       1.051401 0.84521562E+01  0.83146993E+02                                 1.658285                            1.660683      -0.605323       2.602157                    0.999852       3.210527       8.659953       0.508850       1.223594      -0.725357      -0.021450       0.029539      -0.025450       0.044501      -0.007569       0.003813      -0.006959      -0.007445      -0.005943      -0.007548      -0.005938       0.013486              1.653150       1.674749      -0.182009       0.161447       1.706392      -0.128686       1.578308           0.000000
          133              H       3.952595      20.466890      17.214105       0.132963       1.084829 0.86917653E+01  0.87358618E+02                                 1.772407                            1.745090      -1.058422       2.388475                    0.995754       3.554313      10.159667       0.463820       1.313890      -0.702324      -0.010111       0.035575       0.019077       0.041614      -0.002218      -0.002291       0.006518      -0.011202      -0.036994      -0.014175       0.000206       0.013970              1.782529       1.627155      -0.240804      -0.029135       1.990216       0.209147       1.730216           0.000000
          134              H       4.106512      18.049363      18.020632       0.109306       1.121095 0.89226527E+01  0.89688835E+02                                 1.774419                            1.738278      -0.857524       2.474513                    0.997765       3.479664       9.739547       0.479828       1.269919      -0.712908      -0.040170      -0.032043       0.006368       0.051777       0.008957      -0.007134       0.003309      -0.003411      -0.027477      -0.014888       0.000990       0.013898              1.785756       1.878284       0.332910      -0.097722       1.748856      -0.244207       1.730129           0.000000
          135              H       6.275719      18.246377      15.122883       0.108943       1.045346 0.81861881E+01  0.81145241E+02                                 1.731401                            1.693976      -0.959438       2.422304                    0.997208       3.602724      10.264732       0.470068       1.314510      -0.701449      -0.008636      -0.022607      -0.043471       0.049753       0.003062      -0.002034       0.009159      -0.017568       0.010255      -0.012083      -0.002551       0.014634              1.752184       1.557490      -0.036013       0.107344       1.657951       0.287602       2.041112           0.000000
          136              H       6.008929       0.176492      16.428101       0.130536       1.051401 0.84521584E+01  0.83147024E+02                                 1.658286                            1.660684      -0.605323       2.602157                    0.999852       3.210527       8.659955       0.508850       1.223595      -0.725357       0.021450       0.029539       0.025450       0.044501       0.007569       0.003813       0.006959      -0.007445      -0.005943      -0.007548      -0.005938       0.013486              1.653150       1.674750       0.182009       0.161447       1.706393       0.128686       1.578308           0.000000
          137              H       6.308555       0.055410       6.952955       0.132963       1.084830 0.86917708E+01  0.87358679E+02                                 1.772406                            1.745090      -1.058422       2.388475                    0.995754       3.554314      10.159667       0.463820       1.313889      -0.702325       0.010111      -0.035575       0.019077       0.041614      -0.002218       0.002291      -0.006518      -0.011202      -0.036994      -0.014175       0.000206       0.013970              1.782529       1.627155      -0.240804       0.029135       1.990216      -0.209147       1.730216           0.000000
          138              H       6.154638       2.472937       7.759482       0.109306       1.121094 0.89226480E+01  0.89688783E+02                                 1.774419                            1.738279      -0.857523       2.474513                    0.997765       3.479663       9.739546       0.479828       1.269920      -0.712908       0.040170       0.032043       0.006368       0.051777       0.008957       0.007134      -0.003309      -0.003411      -0.027477      -0.014888       0.000990       0.013898              1.785756       1.878284       0.332910       0.097722       1.748856       0.244207       1.730129           0.000000
          139              H       3.985431       2.275923       4.861733       0.108943       1.045346 0.81861887E+01  0.81145246E+02                                 1.731401                            1.693976      -0.959438       2.422304                    0.997208       3.602724      10.264731       0.470068       1.314510      -0.701450       0.008636       0.022608      -0.043471       0.049753       0.003062       0.002034      -0.009159      -0.017568       0.010255      -0.012083      -0.002551       0.014634              1.752184       1.557490      -0.036013      -0.107344       1.657951      -0.287602       2.041112           0.000000
          140              H       4.252221      20.345808       6.166951       0.130536       1.051401 0.84521570E+01  0.83147007E+02                                 1.658286                            1.660684      -0.605323       2.602157                    0.999852       3.210527       8.659955       0.508850       1.223595      -0.725357      -0.021450      -0.029539       0.025450       0.044501       0.007569      -0.003813      -0.006959      -0.007445      -0.005943      -0.007548      -0.005938       0.013486              1.653150       1.674750       0.182009      -0.161447       1.706393      -0.128686       1.578308           0.000000
          141              H      14.213745      10.316560       3.308195       0.132963       1.084829 0.86917694E+01  0.87358661E+02                                 1.772406                            1.745090      -1.058422       2.388475                    0.995754       3.554314      10.159667       0.463820       1.313889      -0.702325      -0.010111      -0.035575      -0.019077       0.041614       0.002218       0.002291       0.006518      -0.011202      -0.036994      -0.014175       0.000206       0.013970              1.782529       1.627155       0.240804       0.029135       1.990216       0.209147       1.730216           0.000000
          142              H      14.367662      12.734087       2.501668       0.109306       1.121095 0.89226527E+01  0.89688835E+02                                 1.774419                            1.738278      -0.857524       2.474513                    0.997765       3.479664       9.739547       0.479828       1.269919      -0.712908      -0.040170       0.032043      -0.006368       0.051777      -0.008957       0.007134       0.003309      -0.003411      -0.027477      -0.014888       0.000990       0.013898              1.785756       1.878284      -0.332910       0.097722       1.748856      -0.244207       1.730129           0.000000
          143              H      16.536869      12.537073       5.399417       0.108943       1.045347 0.81861924E+01  0.81145289E+02                                 1.731401                            1.693976      -0.959439       2.422304                    0.997208       3.602725      10.264733       0.470068       1.314509      -0.701450      -0.008636       0.022607       0.043471       0.049753      -0.003062       0.002034       0.009159      -0.017568       0.010255      -0.012083      -0.002551       0.014634              1.752184       1.557490       0.036013      -0.107344       1.657951       0.287602       2.041112           0.000000
          144              H      16.270079      10.084658       4.094199       0.130536       1.051401 0.84521566E+01  0.83147000E+02                                 1.658285                            1.660684      -0.605323       2.602157                    0.999852       3.210527       8.659954       0.508850       1.223594      -0.725357       0.021450      -0.029539      -0.025450       0.044501      -0.007569      -0.003813       0.006959      -0.007445      -0.005943      -0.007548      -0.005938       0.013486              1.653150       1.674750      -0.182009      -0.161447       1.706393       0.128686       1.578308           0.000000
          145              C       6.492845       4.284235      11.114467      -0.181304      31.707488 0.49382859E+03  0.12014286E+05                                 8.892837                            7.465689      -0.431610       1.861166                    0.997020      29.754714      87.697716       0.594825       0.423248      -1.057358       0.000399       0.076902       0.007676       0.077285      -0.038593       0.022458       0.007607      -0.014773       0.013220      -0.050561       0.011017       0.039544             10.162755      10.675161       2.422347       1.036391      11.965106      -0.113347       7.847999           0.000000
          146              C       7.514445       4.833002      12.122523       0.028073      26.471620 0.38689296E+03  0.88035653E+04                                 7.748281                            6.511551      -0.111673       1.998792                    0.997919      26.118613      73.029976       0.654981       0.410969      -1.071460      -0.088618       0.030876       0.020884       0.096138      -0.048413       0.016506       0.038096      -0.053355       0.044505      -0.075834       0.012794       0.063040              8.838436      12.492927       1.275649       0.849145       7.614364       0.635343       6.408016          -0.000001
          147              C       5.711356       6.369711      12.058493       0.027662      26.767000 0.39761056E+03  0.91230894E+04                                 7.866726                            6.657073      -0.237179       1.958405                    0.997216      26.343105      74.327185       0.638678       0.417965      -1.065354       0.050381      -0.088240       0.012016       0.102318      -0.044282       0.036663       0.010360       0.071181       0.099744      -0.079430       0.011851       0.067579              8.927937       7.942414       0.162046       1.198438      11.753551       1.456332       7.087845          -0.000001
          148              C       5.669080       5.516599      10.769077      -0.175420      31.961409 0.48621867E+03  0.11767374E+05                                 8.946511                            7.408130      -0.436639       1.862942                    0.996648      29.430898      86.134958       0.597918       0.423269      -1.058776       0.039242      -0.020447       0.054749       0.070396      -0.036315      -0.021357       0.002303      -0.039189       0.054890      -0.054563       0.013778       0.040785             10.389059      11.363583       1.270955       4.014972      10.038606       1.774005       9.764988          -0.000000
          149              C       5.720796       3.148326      11.787188       0.663713      20.245749 0.23511812E+03  0.48159874E+04                                 7.015818                            5.567254      -0.144910       2.027851                    0.999295      21.637681      61.149222       0.604894       0.494342      -1.003492      -0.011268      -0.032555       0.027750       0.044236      -0.006530       0.074781       0.029200       0.050086       0.210734      -0.079650      -0.038004       0.117654              7.883629       7.756501       0.895816      -2.004718      10.678251      -0.952528       5.216135           0.000001
          150              C       5.966654       7.840955      11.776311       0.603036      21.354107 0.25556501E+03  0.53195432E+04                                 7.150246                            5.723266      -0.097468       2.033251                    0.999532      22.157371      62.142769       0.612231       0.480638      -1.015421       0.000381       0.064717      -0.028609       0.070760      -0.007829      -0.069396       0.031334       0.052055       0.275512      -0.078512      -0.051511       0.130024              7.989928       7.577191      -0.211558       2.331401      10.927483      -0.528630       5.465112           0.000001
          151              C       8.796884       5.395313      11.515268       0.594638      21.170833 0.25584702E+03  0.53253982E+04                                 7.112954                            5.734575      -0.051264       2.050740                    0.999329      22.127909      62.003620       0.610493       0.482007      -1.014982       0.053385       0.023112      -0.041374       0.071386      -0.033069       0.075345      -0.067117      -0.008627       0.149062      -0.076538      -0.055282       0.131820              7.915423      10.366133       0.711671      -2.255009       6.990881       1.928608       6.389255           0.000001
          152              C       4.296138       5.200351      10.178650       0.666783      21.497256 0.24266782E+03  0.49992959E+04                                 7.230549                            5.605914      -0.157158       2.016261                    0.999420      21.803789      61.363434       0.612206       0.485637      -1.010129      -0.031745      -0.002630      -0.020182       0.037709       0.006747      -0.025372      -0.077016      -0.112168       0.058876      -0.075792      -0.037912       0.113703              8.272993       9.896721       0.282185       2.029096       6.522851       3.013484       8.399407           0.000001
          153              C       3.768305      16.238065       0.853317      -0.181304      31.707490 0.49382864E+03  0.12014288E+05                                 8.892837                            7.465689      -0.431610       1.861166                    0.997020      29.754715      87.697718       0.594826       0.423248      -1.057358      -0.000399      -0.076902       0.007676       0.077285      -0.038593      -0.022458      -0.007607      -0.014773       0.013220      -0.050561       0.011017       0.039544             10.162755      10.675160       2.422346      -1.036390      11.965105       0.113347       7.847999           0.000000
          154              C       2.746705      15.689298       1.861373       0.028073      26.471618 0.38689292E+03  0.88035641E+04                                 7.748281                            6.511551      -0.111673       1.998792                    0.997919      26.118612      73.029974       0.654981       0.410969      -1.071460       0.088618      -0.030876       0.020884       0.096138      -0.048413      -0.016506      -0.038096      -0.053355       0.044505      -0.075834       0.012794       0.063040              8.838436      12.492927       1.275649      -0.849145       7.614364      -0.635344       6.408016          -0.000001
          155              C       4.549794      14.152589       1.797343       0.027662      26.767000 0.39761056E+03  0.91230894E+04                                 7.866726                            6.657073      -0.237179       1.958405                    0.997216      26.343105      74.327185       0.638678       0.417965      -1.065354      -0.050381       0.088240       0.012016       0.102318      -0.044282      -0.036663      -0.010360       0.071181       0.099744      -0.079430       0.011851       0.067579              8.927937       7.942414       0.162047      -1.198438      11.753551      -1.456332       7.087844          -0.000000
          156              C       4.592070      15.005701       0.507927      -0.175420      31.961410 0.48621868E+03  0.11767374E+05                                 8.946510                            7.408130      -0.436639       1.862942                    0.996648      29.430898      86.134955       0.597918       0.423269      -1.058776      -0.039242       0.020447       0.054749       0.070396      -0.036315       0.021357      -0.002303      -0.039189       0.054890      -0.054563       0.013778       0.040785             10.389059      11.363582       1.270955      -4.014972      10.038606      -1.774005       9.764988          -0.000000
          157              C       4.540354      17.373974       1.526038       0.663713      20.245749 0.23511812E+03  0.48159875E+04                                 7.015818                            5.567254      -0.144910       2.027851                    0.999295      21.637681      61.149222       0.604894       0.494342      -1.003492       0.011268       0.032555       0.027750       0.044236      -0.006530      -0.074781      -0.029200       0.050086       0.210734      -0.079650      -0.038004       0.117654              7.883629       7.756501       0.895816       2.004718      10.678251       0.952528       5.216135           0.000001
          158              C       4.294496      12.681345       1.515161       0.603036      21.354105 0.25556500E+03  0.53195428E+04                                 7.150246                            5.723266      -0.097468       2.033251                    0.999532      22.157370      62.142768       0.612231       0.480638      -1.015421      -0.000381      -0.064717      -0.028609       0.070760      -0.007829       0.069396      -0.031334       0.052055       0.275512      -0.078512      -0.051511       0.130024              7.989929       7.577191      -0.211558      -2.331401      10.927483       0.528630       5.465112           0.000001
          159              C       1.464266      15.126987       1.254118       0.594638      21.170833 0.25584703E+03  0.53253985E+04                                 7.112954                            5.734575      -0.051264       2.050740                    0.999329      22.127909      62.003619       0.610493       0.482007      -1.014982      -0.053385      -0.023112      -0.041374       0.071386      -0.033069      -0.075345       0.067117      -0.008627       0.149062      -0.076538      -0.055282       0.131820              7.915423      10.366133       0.711671       2.255009       6.990881      -1.928608       6.389255           0.000001
          160              C       5.965012      15.321949      20.439800       0.666783      21.497257 0.24266784E+03  0.49992964E+04                                 7.230549                            5.605913      -0.157158       2.016260                    0.999420      21.803790      61.363435       0.612206       0.485637      -1.010129       0.031745       0.002630      -0.020182       0.037709       0.006747       0.025372       0.077016      -0.112168       0.058876      -0.075792      -0.037912       0.113703              8.272993       9.896721       0.282185      -2.029096       6.522851      -3.013484       8.399407           0.000001
          161              C      14.029455      14.545385      19.668983      -0.181304      31.707488 0.49382859E+03  0.12014286E+05                                 8.892837                            7.465689      -0.431610       1.861166                    0.997020      29.754714      87.697716       0.594825       0.423248      -1.057358      -0.000399       0.076902      -0.007676       0.077285       0.038593       0.022458      -0.007607      -0.014773       0.013220      -0.050561       0.011017       0.039544             10.162755      10.675160      -2.422347       1.036390      11.965106       0.113347       7.847999          -0.000000
          162              C      13.007855      15.094152      18.660927       0.028074      26.471617 0.38689291E+03  0.88035639E+04                                 7.748281                            6.511551      -0.111673       1.998792                    0.997919      26.118611      73.029972       0.654981       0.410969      -1.071460       0.088618       0.030876      -0.020884       0.096138       0.048413       0.016506      -0.038096      -0.053355       0.044505      -0.075834       0.012794       0.063040              8.838435      12.492927      -1.275649       0.849145       7.614364      -0.635343       6.408015          -0.000001
          163              C      14.810944      16.630861      18.724957       0.027662      26.767001 0.39761058E+03  0.91230896E+04                                 7.866726                            6.657072      -0.237179       1.958405                    0.997216      26.343105      74.327182       0.638678       0.417965      -1.065354      -0.050381      -0.088240      -0.012016       0.102318       0.044282       0.036663      -0.010360       0.071181       0.099744      -0.079430       0.011851       0.067579              8.927936       7.942414      -0.162047       1.198438      11.753551      -1.456331       7.087844          -0.000000
          164              C      14.853220      15.777749      20.014373      -0.175420      31.961409 0.48621868E+03  0.11767374E+05                                 8.946511                            7.408130      -0.436639       1.862942                    0.996648      29.430898      86.134957       0.597918       0.423269      -1.058776      -0.039242      -0.020447      -0.054749       0.070396       0.036315      -0.021357      -0.002303      -0.039189       0.054890      -0.054563       0.013778       0.040785             10.389059      11.363583      -1.270955       4.014972      10.038606      -1.774005       9.764988          -0.000000
          165              C      14.801504      13.409476      18.996262       0.663713      20.245749 0.23511812E+03  0.48159874E+04                                 7.015818                            5.567254      -0.144910       2.027851                    0.999295      21.637681      61.149222       0.604894       0.494342      -1.003492       0.011268      -0.032555      -0.027750       0.044236       0.006530       0.074781      -0.029200       0.050086       0.210734      -0.079650      -0.038004       0.117654              7.883629       7.756501      -0.895816      -2.004718      10.678251       0.952528       5.216135           0.000001
          166              C      14.555646      18.102105      19.007139       0.603036      21.354107 0.25556502E+03  0.53195432E+04                                 7.150246                            5.723266      -0.097468       2.033251                    0.999532      22.157371      62.142768       0.612231       0.480638      -1.015421      -0.000381       0.064717       0.028609       0.070760       0.007829      -0.069396      -0.031334       0.052055       0.275512      -0.078512      -0.051511       0.130024              7.989928       7.577190       0.211558       2.331401      10.927483       0.528630       5.465112           0.000001
          167              C      11.725416      15.656463      19.268182       0.594638      21.170833 0.25584702E+03  0.53253983E+04                                 7.112954                            5.734575      -0.051265       2.050740                    0.999329      22.127909      62.003621       0.610493       0.482007      -1.014982      -0.053385       0.023112       0.041374       0.071386       0.033069       0.075345       0.067117      -0.008627       0.149062      -0.076538      -0.055282       0.131820              7.915423      10.366134      -0.711671      -2.255009       6.990881      -1.928608       6.389255           0.000001
          168              C      16.226162      15.461501       0.082500       0.666783      21.497256 0.24266782E+03  0.49992959E+04                                 7.230549                            5.605913      -0.157158       2.016261                    0.999420      21.803789      61.363432       0.612206       0.485637      -1.010129       0.031745      -0.002630       0.020182       0.037709      -0.006747      -0.025372       0.077016      -0.112168       0.058876      -0.075792      -0.037912       0.113703              8.272993       9.896721      -0.282185       2.029096       6.522850      -3.013484       8.399407           0.000001
          169              C      16.753995       5.976915       9.407833      -0.181304      31.707489 0.49382861E+03  0.12014287E+05                                 8.892837                            7.465689      -0.431610       1.861166                    0.997020      29.754714      87.697715       0.594825       0.423248      -1.057358       0.000399      -0.076902      -0.007676       0.077285       0.038593      -0.022458       0.007607      -0.014773       0.013220      -0.050561       0.011017       0.039544             10.162755      10.675161      -2.422346      -1.036390      11.965105      -0.113347       7.847999           0.000000
          170              C      17.775595       5.428148       8.399777       0.028074      26.471618 0.38689292E+03  0.88035641E+04                                 7.748280                            6.511551      -0.111673       1.998792                    0.997919      26.118611      73.029969       0.654981       0.410969      -1.071460      -0.088618      -0.030876      -0.020884       0.096138       0.048413      -0.016506       0.038096      -0.053355       0.044505      -0.075834       0.012794       0.063040              8.838435      12.492926      -1.275649      -0.849145       7.614363       0.635343       6.408015          -0.000001
          171              C      15.972506       3.891439       8.463807       0.027662      26.767000 0.39761057E+03  0.91230896E+04                                 7.866726                            6.657073      -0.237179       1.958405                    0.997216      26.343105      74.327184       0.638678       0.417965      -1.065354       0.050381       0.088240      -0.012016       0.102318       0.044282      -0.036663       0.010360       0.071181       0.099744      -0.079430       0.011851       0.067579              8.927937       7.942414      -0.162047      -1.198438      11.753551       1.456332       7.087845          -0.000000
          172              C      15.930230       4.744551       9.753223      -0.175420      31.961409 0.48621868E+03  0.11767374E+05                                 8.946511                            7.408130      -0.436639       1.862942                    0.996648      29.430898      86.134957       0.597918       0.423269      -1.058776       0.039242       0.020447      -0.054749       0.070396       0.036315       0.021357       0.002303      -0.039189       0.054890      -0.054563       0.013778       0.040785             10.389059      11.363583      -1.270955      -4.014973      10.038606       1.774005       9.764988          -0.000000
          173              C      15.981946       7.112824       8.735112       0.663713      20.245749 0.23511813E+03  0.48159877E+04                                 7.015818                            5.567254      -0.144910       2.027851                    0.999295      21.637681      61.149219       0.604895       0.494342      -1.003492      -0.011268       0.032555      -0.027750       0.044236       0.006530      -0.074781       0.029200       0.050086       0.210734      -0.079650      -0.038004       0.117654              7.883628       7.756500      -0.895816       2.004718      10.678250      -0.952528       5.216135           0.000000
          174              C      16.227804       2.420195       8.745989       0.603036      21.354105 0.25556500E+03  0.53195428E+04                                 7.150246                            5.723266      -0.097468       2.033251                    0.999532      22.157370      62.142767       0.612231       0.480638      -1.015421       0.000381      -0.064717       0.028609       0.070760       0.007829       0.069396       0.031334       0.052055       0.275512      -0.078512      -0.051511       0.130024              7.989928       7.577191       0.211558      -2.331401      10.927483      -0.528630       5.465112           0.000001
          175              C      19.058034       4.865837       9.007032       0.594638      21.170833 0.25584703E+03  0.53253985E+04                                 7.112954                            5.734575      -0.051264       2.050740                    0.999329      22.127909      62.003621       0.610493       0.482007      -1.014982       0.053385      -0.023112       0.041374       0.071386       0.033069      -0.075345      -0.067117      -0.008627       0.149062      -0.076538      -0.055282       0.131820              7.915423      10.366134      -0.711671       2.255009       6.990881       1.928608       6.389255           0.000001
          176              C      14.557288       5.060799      10.343650       0.666783      21.497256 0.24266782E+03  0.49992959E+04                                 7.230549                            5.605914      -0.157158       2.016261                    0.999420      21.803789      61.363434       0.612206       0.485637      -1.010129      -0.031745       0.002630       0.020182       0.037709      -0.006747       0.025372      -0.077016      -0.112168       0.058876      -0.075792      -0.037912       0.113703              8.272993       9.896721      -0.282185      -2.029096       6.522851       3.013484       8.399407           0.000001
          177              C      11.114467       6.492845       4.284235      -0.181304      31.707489 0.49382860E+03  0.12014286E+05                                 8.892837                            7.465689      -0.431610       1.861166                    0.997020      29.754714      87.697713       0.594826       0.423248      -1.057358       0.007676       0.000399       0.076902       0.077285       0.022458       0.007607      -0.038593       0.013996       0.015550      -0.050561       0.011017       0.039544             10.162755       7.847998       1.036390      -0.113347      10.675160       2.422346      11.965105          -0.000000
          178              C      12.122523       7.514445       4.833002       0.028073      26.471620 0.38689294E+03  0.88035648E+04                                 7.748281                            6.511552      -0.111673       1.998792                    0.997919      26.118613      73.029978       0.654981       0.410969      -1.071460       0.020884      -0.088618       0.030876       0.096138       0.016506       0.038096      -0.048413       0.048930       0.057780      -0.075834       0.012794       0.063040              8.838436       6.408016       0.849145       0.635344      12.492928       1.275649       7.614364          -0.000001
          179              C      12.058493       5.711356       6.369711       0.027662      26.767000 0.39761055E+03  0.91230892E+04                                 7.866726                            6.657073      -0.237179       1.958405                    0.997216      26.343105      74.327186       0.638678       0.417965      -1.065354       0.012016       0.050381      -0.088240       0.102318       0.036663       0.010360      -0.044282       0.014281      -0.156644      -0.079430       0.011851       0.067579              8.927937       7.087844       1.198438       1.456332       7.942415       0.162047      11.753551          -0.000001
          180              C      10.769077       5.669080       5.516599      -0.175420      31.961413 0.48621874E+03  0.11767376E+05                                 8.946512                            7.408131      -0.436639       1.862942                    0.996648      29.430900      86.134966       0.597918       0.423269      -1.058776       0.054749       0.039242      -0.020447       0.070396      -0.021357       0.002303      -0.036315       0.047039       0.031339      -0.054563       0.013778       0.040785             10.389060       9.764989       4.014973       1.774005      11.363584       1.270955      10.038608          -0.000000
          181              C      11.787188       5.720796       3.148326       0.663713      20.245749 0.23511812E+03  0.48159874E+04                                 7.015818                            5.567254      -0.144910       2.027851                    0.999295      21.637681      61.149223       0.604894       0.494342      -1.003492       0.027750      -0.011268      -0.032555       0.044236       0.074781       0.029200      -0.006530       0.080324      -0.180496      -0.079650      -0.038004       0.117654              7.883629       5.216135      -2.004718      -0.952528       7.756501       0.895816      10.678251           0.000001
          182              C      11.776311       5.966654       7.840955       0.603036      21.354105 0.25556500E+03  0.53195428E+04                                 7.150246                            5.723266      -0.097468       2.033251                    0.999532      22.157370      62.142768       0.612231       0.480638      -1.015421      -0.028609       0.000381       0.064717       0.070760      -0.069396       0.031334      -0.007829       0.111728      -0.215839      -0.078512      -0.051511       0.130024              7.989929       5.465112       2.331401      -0.528630       7.577191      -0.211558      10.927483           0.000001
          183              C      11.515268       8.796884       5.395313       0.594638      21.170833 0.25584702E+03  0.53253982E+04                                 7.112954                            5.734575      -0.051265       2.050740                    0.999329      22.127909      62.003622       0.610493       0.482007      -1.014982      -0.041374       0.053385       0.023112       0.071386       0.075345      -0.067117      -0.033068       0.078845      -0.061590      -0.076538      -0.055282       0.131820              7.915423       6.389255      -2.255009       1.928608      10.366134       0.711671       6.990881           0.000001
          184              C      10.178650       4.296138       5.200351       0.666783      21.497256 0.24266782E+03  0.49992959E+04                                 7.230549                            5.605914      -0.157158       2.016261                    0.999420      21.803789      61.363434       0.612206       0.485637      -1.010129      -0.020182      -0.031745      -0.002630       0.037709      -0.025372      -0.077016       0.006747       0.085522       0.138813      -0.075792      -0.037912       0.113703              8.272993       8.399407       2.029096       3.013484       9.896721       0.282185       6.522851           0.000001
          185              C       0.853317       3.768305      16.238065      -0.181304      31.707488 0.49382860E+03  0.12014287E+05                                 8.892837                            7.465689      -0.431610       1.861166                    0.997020      29.754714      87.697716       0.594825       0.423248      -1.057358       0.007676      -0.000399      -0.076902       0.077285      -0.022458      -0.007607      -0.038593       0.013996       0.015550      -0.050561       0.011017       0.039544             10.162755       7.847999      -1.036390       0.113347      10.675161       2.422346      11.965105           0.000000
          186              C       1.861373       2.746705      15.689298       0.028073      26.471618 0.38689293E+03  0.88035644E+04                                 7.748281                            6.511551      -0.111673       1.998792                    0.997919      26.118612      73.029975       0.654981       0.410969      -1.071460       0.020884       0.088618      -0.030876       0.096138      -0.016506      -0.038096      -0.048413       0.048930       0.057780      -0.075834       0.012794       0.063040              8.838436       6.408016      -0.849145      -0.635343      12.492927       1.275649       7.614364          -0.000001
          187              C       1.797343       4.549794      14.152589       0.027662      26.767000 0.39761056E+03  0.91230893E+04                                 7.866726                            6.657073      -0.237179       1.958405                    0.997216      26.343105      74.327185       0.638678       0.417965      -1.065354       0.012016      -0.050381       0.088240       0.102318      -0.036663      -0.010360      -0.044282       0.014281      -0.156644      -0.079430       0.011851       0.067579              8.927937       7.087844      -1.198438      -1.456331       7.942415       0.162047      11.753551          -0.000001
          188              C       0.507927       4.592070      15.005701      -0.175420      31.961412 0.48621872E+03  0.11767375E+05                                 8.946512                            7.408131      -0.436639       1.862942                    0.996648      29.430899      86.134962       0.597918       0.423269      -1.058776       0.054749      -0.039242       0.020447       0.070396       0.021357      -0.002303      -0.036315       0.047039       0.031339      -0.054563       0.013778       0.040785             10.389060       9.764989      -4.014973      -1.774005      11.363584       1.270955      10.038607          -0.000000
          189              C       1.526038       4.540354      17.373974       0.663713      20.245749 0.23511812E+03  0.48159876E+04                                 7.015818                            5.567254      -0.144910       2.027851                    0.999295      21.637681      61.149221       0.604895       0.494342      -1.003492       0.027750       0.011268       0.032555       0.044236      -0.074781      -0.029200      -0.006530       0.080324      -0.180496      -0.079650      -0.038004       0.117654              7.883629       5.216135       2.004718       0.952528       7.756501       0.895816      10.678251           0.000000
          190              C       1.515161       4.294496      12.681345       0.603036      21.354107 0.25556502E+03  0.53195432E+04                                 7.150246                            5.723266      -0.097468       2.033251                    0.999532      22.157371      62.142768       0.612231       0.480638      -1.015421      -0.028609      -0.000381      -0.064717       0.070760       0.069396      -0.031334      -0.007829       0.111728      -0.215839      -0.078512      -0.051511       0.130024              7.989928       5.465112      -2.331401       0.528630       7.577190      -0.211558      10.927483           0.000001
          191              C       1.254118       1.464266      15.126987       0.594638      21.170833 0.25584703E+03  0.53253985E+04                                 7.112954                            5.734575      -0.051264       2.050740                    0.999329      22.127909      62.003620       0.610493       0.482007      -1.014982      -0.041374      -0.053385      -0.023112       0.071386      -0.075345       0.067117      -0.033069       0.078845      -0.061590      -0.076538      -0.055282       0.131820              7.915423       6.389255       2.255009      -1.928608      10.366134       0.711671       6.990881           0.000001
          192              C      20.439800       5.965012      15.321949       0.666783      21.497256 0.24266782E+03  0.49992959E+04                                 7.230550                            5.605914      -0.157158       2.016260                    0.999420      21.803789      61.363435       0.612206       0.485637      -1.010129      -0.020182       0.031745       0.002631       0.037709       0.025372       0.077016       0.006747       0.085522       0.138813      -0.075792      -0.037912       0.113703              8.272993       8.399407      -2.029096      -3.013484       9.896721       0.282185       6.522851           0.000001
          193              C      19.668983      14.029455      14.545385      -0.181304      31.707488 0.49382859E+03  0.12014286E+05                                 8.892837                            7.465689      -0.431610       1.861166                    0.997020      29.754714      87.697715       0.594825       0.423248      -1.057358      -0.007676      -0.000399       0.076902       0.077285       0.022458      -0.007607       0.038593       0.013996       0.015550      -0.050561       0.011017       0.039544             10.162755       7.847999       1.036390       0.113347      10.675161      -2.422347      11.965105           0.000000
          194              C      18.660927      13.007855      15.094152       0.028073      26.471620 0.38689295E+03  0.88035648E+04                                 7.748281                            6.511551      -0.111673       1.998792                    0.997919      26.118613      73.029977       0.654981       0.410969      -1.071460      -0.020884       0.088618       0.030876       0.096138       0.016506      -0.038096       0.048413       0.048930       0.057780      -0.075834       0.012794       0.063040              8.838436       6.408016       0.849145      -0.635344      12.492928      -1.275649       7.614364          -0.000001
          195              C      18.724957      14.810944      16.630861       0.027662      26.766998 0.39761053E+03  0.91230885E+04                                 7.866725                            6.657072      -0.237179       1.958405                    0.997216      26.343104      74.327181       0.638678       0.417965      -1.065354      -0.012016      -0.050381      -0.088240       0.102318       0.036663      -0.010360       0.044282       0.014281      -0.156644      -0.079430       0.011851       0.067579              8.927936       7.087844       1.198438      -1.456331       7.942414      -0.162047      11.753550          -0.000000
          196              C      20.014373      14.853220      15.777749      -0.175420      31.961413 0.48621875E+03  0.11767376E+05                                 8.946512                            7.408131      -0.436639       1.862942                    0.996648      29.430900      86.134966       0.597918       0.423269      -1.058776      -0.054749      -0.039242      -0.020447       0.070396      -0.021357      -0.002303       0.036315       0.047039       0.031338      -0.054563       0.013778       0.040785             10.389061       9.764990       4.014974      -1.774005      11.363585      -1.270955      10.038608          -0.000000
          197              C      18.996262      14.801504      13.409476       0.663713      20.245749 0.23511812E+03  0.48159874E+04                                 7.015818                            5.567254      -0.144910       2.027851                    0.999295      21.637681      61.149223       0.604894       0.494342      -1.003492      -0.027750       0.011268      -0.032555       0.044236       0.074781      -0.029200       0.006530       0.080324      -0.180496      -0.079650      -0.038004       0.117654              7.883629       5.216135      -2.004718       0.952528       7.756501      -0.895816      10.678251           0.000001
          198              C      19.007139      14.555646      18.102105       0.603036      21.354105 0.25556500E+03  0.53195428E+04                                 7.150246                            5.723266      -0.097468       2.033251                    0.999532      22.157370      62.142767       0.612231       0.480638      -1.015421       0.028609      -0.000381       0.064717       0.070760      -0.069396      -0.031334       0.007829       0.111728      -0.215839      -0.078512      -0.051511       0.130024              7.989928       5.465112       2.331401       0.528630       7.577191       0.211558      10.927483           0.000001
          199              C      19.268182      11.725416      15.656463       0.594638      21.170833 0.25584702E+03  0.53253983E+04                                 7.112954                            5.734575      -0.051264       2.050740                    0.999329      22.127909      62.003620       0.610493       0.482007      -1.014982       0.041374      -0.053385       0.023112       0.071386       0.075345       0.067117       0.033069       0.078845      -0.061590      -0.076538      -0.055282       0.131820              7.915423       6.389255      -2.255009      -1.928608      10.366133      -0.711671       6.990881           0.000001
          200              C       0.082500      16.226162      15.461501       0.666783      21.497256 0.24266782E+03  0.49992959E+04                                 7.230549                            5.605914      -0.157158       2.016260                    0.999420      21.803789      61.363434       0.612206       0.485637      -1.010129       0.020182       0.031745      -0.002630       0.037709      -0.025372       0.077016      -0.006747       0.085522       0.138813      -0.075792      -0.037912       0.113703              8.272993       8.399407       2.029096      -3.013484       9.896721      -0.282185       6.522851           0.000001
          201              C       9.407833      16.753995       5.976915      -0.181304      31.707487 0.49382858E+03  0.12014286E+05                                 8.892837                            7.465689      -0.431610       1.861166                    0.997020      29.754714      87.697717       0.594825       0.423248      -1.057358      -0.007676       0.000399      -0.076902       0.077285      -0.022458       0.007607       0.038593       0.013997       0.015550      -0.050561       0.011017       0.039544             10.162755       7.847999      -1.036390      -0.113347      10.675161      -2.422346      11.965105          -0.000000
          202              C       8.399777      17.775595       5.428148       0.028073      26.471620 0.38689295E+03  0.88035648E+04                                 7.748281                            6.511551      -0.111673       1.998792                    0.997919      26.118613      73.029978       0.654981       0.410969      -1.071460      -0.020884      -0.088618      -0.030876       0.096138      -0.016506       0.038095       0.048413       0.048930       0.057780      -0.075834       0.012794       0.063040              8.838436       6.408016      -0.849145       0.635344      12.492928      -1.275649       7.614364          -0.000001
          203              C       8.463807      15.972506       3.891439       0.027662      26.766999 0.39761055E+03  0.91230889E+04                                 7.866726                            6.657073      -0.237179       1.958405                    0.997216      26.343105      74.327185       0.638678       0.417965      -1.065354      -0.012016       0.050381       0.088240       0.102318      -0.036663       0.010360       0.044282       0.014282      -0.156644      -0.079430       0.011851       0.067579              8.927937       7.087844      -1.198438       1.456332       7.942415      -0.162047      11.753551          -0.000000
          204              C       9.753223      15.930230       4.744551      -0.175420      31.961413 0.48621875E+03  0.11767376E+05                                 8.946512                            7.408131      -0.436639       1.862942                    0.996648      29.430900      86.134967       0.597918       0.423269      -1.058776      -0.054749       0.039242       0.020447       0.070396       0.021357       0.002303       0.036315       0.047039       0.031339      -0.054563       0.013778       0.040785             10.389061       9.764989      -4.014974       1.774005      11.363585      -1.270955      10.038608           0.000000
          205              C       8.735112      15.981946       7.112824       0.663713      20.245749 0.23511812E+03  0.48159875E+04                                 7.015818                            5.567254      -0.144910       2.027851                    0.999295      21.637681      61.149223       0.604894       0.494342      -1.003492      -0.027750      -0.011268       0.032555       0.044236      -0.074781       0.029200       0.006530       0.080324      -0.180496      -0.079650      -0.038004       0.117654              7.883629       5.216135       2.004718      -0.952528       7.756501      -0.895816      10.678251           0.000001
          206              C       8.745989      16.227804       2.420195       0.603036      21.354105 0.25556499E+03  0.53195427E+04                                 7.150246                            5.723266      -0.097468       2.033251                    0.999532      22.157370      62.142768       0.612231       0.480638      -1.015421       0.028609       0.000381      -0.064717       0.070760       0.069396       0.031334       0.007829       0.111728      -0.215839      -0.078512      -0.051511       0.130024              7.989929       5.465112      -2.331401      -0.528630       7.577191       0.211558      10.927483           0.000001
          207              C       9.007032      19.058034       4.865837       0.594638      21.170833 0.25584702E+03  0.53253983E+04                                 7.112954                            5.734575      -0.051265       2.050740                    0.999329      22.127909      62.003622       0.610493       0.482007      -1.014982       0.041374       0.053385      -0.023112       0.071386      -0.075345      -0.067117       0.033069       0.078845      -0.061590      -0.076538      -0.055282       0.131820              7.915424       6.389255       2.255009       1.928608      10.366134      -0.711671       6.990881           0.000001
          208              C      10.343650      14.557288       5.060799       0.666783      21.497256 0.24266782E+03  0.49992959E+04                                 7.230549                            5.605913      -0.157158       2.016261                    0.999420      21.803789      61.363433       0.612206       0.485637      -1.010129       0.020182      -0.031745       0.002631       0.037709       0.025372      -0.077016      -0.006747       0.085522       0.138813      -0.075792      -0.037912       0.113703              8.272993       8.399407      -2.029096       3.013484       9.896721      -0.282185       6.522850           0.000001
          209              C       4.284235      11.114467       6.492845      -0.181304      31.707490 0.49382863E+03  0.12014287E+05                                 8.892837                            7.465689      -0.431610       1.861166                    0.997020      29.754715      87.697718       0.594825       0.423248      -1.057358       0.076902       0.007676       0.000399       0.077285       0.007607      -0.038593       0.022458       0.000777      -0.028770      -0.050561       0.011017       0.039544             10.162755      11.965105      -0.113347       2.422346       7.847999       1.036390      10.675161           0.000000
          210              C       4.833002      12.122523       7.514445       0.028073      26.471618 0.38689291E+03  0.88035639E+04                                 7.748281                            6.511551      -0.111673       1.998792                    0.997919      26.118612      73.029976       0.654981       0.410969      -1.071460       0.030876       0.020884      -0.088618       0.096138       0.038096      -0.048413       0.016506       0.004425      -0.102286      -0.075834       0.012794       0.063040              8.838436       7.614364       0.635344       1.275649       6.408016       0.849145      12.492928          -0.000001
          211              C       6.369711      12.058493       5.711356       0.027662      26.766999 0.39761055E+03  0.91230889E+04                                 7.866726                            6.657073      -0.237179       1.958405                    0.997216      26.343105      74.327184       0.638678       0.417965      -1.065354      -0.088240       0.012016       0.050381       0.102318       0.010360      -0.044282       0.036663      -0.085463       0.056900      -0.079430       0.011851       0.067579              8.927936      11.753551       1.456331       0.162047       7.087844       1.198438       7.942414          -0.000000
          212              C       5.516599      10.769077       5.669080      -0.175420      31.961414 0.48621877E+03  0.11767377E+05                                 8.946512                            7.408131      -0.436640       1.862942                    0.996648      29.430901      86.134970       0.597918       0.423269      -1.058776      -0.020447       0.054749       0.039242       0.070396       0.002303      -0.036315      -0.021357      -0.007850      -0.086228      -0.054563       0.013778       0.040785             10.389061      10.038608       1.774005       1.270955       9.764990       4.014974      11.363585          -0.000000
          213              C       3.148326      11.787188       5.720796       0.663713      20.245749 0.23511812E+03  0.48159876E+04                                 7.015818                            5.567254      -0.144910       2.027851                    0.999295      21.637681      61.149221       0.604895       0.494342      -1.003492      -0.032555       0.027750      -0.011268       0.044236       0.029200      -0.006530       0.074781      -0.130410      -0.030239      -0.079650      -0.038004       0.117654              7.883629      10.678251      -0.952528       0.895816       5.216135      -2.004718       7.756501           0.000001
          214              C       7.840955      11.776311       5.966654       0.603036      21.354107 0.25556502E+03  0.53195432E+04                                 7.150246                            5.723266      -0.097468       2.033251                    0.999532      22.157371      62.142769       0.612231       0.480638      -1.015421       0.064717      -0.028609       0.000381       0.070760       0.031334      -0.007829      -0.069396      -0.163784      -0.059673      -0.078512      -0.051511       0.130024              7.989928      10.927483      -0.528630      -0.211558       5.465112       2.331401       7.577191           0.000001
          215              C       5.395313      11.515268       8.796884       0.594638      21.170833 0.25584702E+03  0.53253982E+04                                 7.112954                            5.734575      -0.051265       2.050740                    0.999329      22.127909      62.003622       0.610493       0.482007      -1.014982       0.023112      -0.041374       0.053385       0.071386      -0.067117      -0.033069       0.075345      -0.070217      -0.087472      -0.076538      -0.055282       0.131820              7.915423       6.990881       1.928608       0.711671       6.389255      -2.255009      10.366134           0.000001
          216              C       5.200351      10.178650       4.296138       0.666783      21.497256 0.24266781E+03  0.49992958E+04                                 7.230549                            5.605914      -0.157158       2.016260                    0.999420      21.803789      61.363435       0.612206       0.485637      -1.010129      -0.002630      -0.020182      -0.031745       0.037709      -0.077016       0.006747      -0.025372       0.026646      -0.197689      -0.075792      -0.037912       0.113703              8.272993       6.522851       3.013484       0.282185       8.399407       2.029096       9.896721           0.000001
          217              C      16.238065       0.853317       3.768305      -0.181304      31.707490 0.49382863E+03  0.12014287E+05                                 8.892837                            7.465689      -0.431610       1.861166                    0.997020      29.754715      87.697717       0.594825       0.423248      -1.057358      -0.076902       0.007676      -0.000399       0.077285      -0.007607      -0.038593      -0.022458       0.000777      -0.028770      -0.050561       0.011017       0.039544             10.162755      11.965105       0.113347       2.422347       7.847999      -1.036390      10.675161           0.000000
          218              C      15.689298       1.861373       2.746705       0.028073      26.471620 0.38689295E+03  0.88035648E+04                                 7.748281                            6.511551      -0.111673       1.998792                    0.997919      26.118613      73.029977       0.654981       0.410969      -1.071460      -0.030876       0.020884       0.088618       0.096138      -0.038096      -0.048413      -0.016506       0.004425      -0.102286      -0.075834       0.012794       0.063040              8.838436       7.614364      -0.635343       1.275649       6.408016      -0.849145      12.492928          -0.000001
          219              C      14.152589       1.797343       4.549794       0.027662      26.767000 0.39761056E+03  0.91230893E+04                                 7.866726                            6.657072      -0.237179       1.958405                    0.997216      26.343105      74.327184       0.638678       0.417965      -1.065354       0.088240       0.012016      -0.050381       0.102318      -0.010360      -0.044282      -0.036663      -0.085463       0.056900      -0.079430       0.011851       0.067579              8.927936      11.753551      -1.456331       0.162047       7.087844      -1.198438       7.942414          -0.000000
          220              C      15.005701       0.507927       4.592070      -0.175420      31.961413 0.48621875E+03  0.11767376E+05                                 8.946512                            7.408131      -0.436639       1.862942                    0.996648      29.430900      86.134965       0.597918       0.423269      -1.058776       0.020447       0.054749      -0.039242       0.070396      -0.002303      -0.036315       0.021357      -0.007850      -0.086228      -0.054563       0.013778       0.040785             10.389060      10.038608      -1.774005       1.270955       9.764989      -4.014974      11.363585          -0.000000
          221              C      17.373974       1.526038       4.540354       0.663713      20.245749 0.23511812E+03  0.48159876E+04                                 7.015818                            5.567254      -0.144910       2.027851                    0.999295      21.637681      61.149222       0.604894       0.494342      -1.003492       0.032555       0.027750       0.011268       0.044236      -0.029200      -0.006530      -0.074781      -0.130410      -0.030239      -0.079650      -0.038004       0.117654              7.883629      10.678251       0.952528       0.895816       5.216135       2.004718       7.756501           0.000001
          222              C      12.681345       1.515161       4.294496       0.603036      21.354107 0.25556502E+03  0.53195433E+04                                 7.150246                            5.723266      -0.097468       2.033251                    0.999532      22.157371      62.142769       0.612231       0.480638      -1.015421      -0.064717      -0.028609      -0.000381       0.070760      -0.031334      -0.007829       0.069396      -0.163784      -0.059673      -0.078512      -0.051511       0.130024              7.989928      10.927483       0.528630      -0.211558       5.465112      -2.331401       7.577191           0.000001
          223              C      15.126987       1.254118       1.464266       0.594638      21.170832 0.25584701E+03  0.53253981E+04                                 7.112954                            5.734575      -0.051265       2.050740                    0.999329      22.127909      62.003623       0.610493       0.482007      -1.014982      -0.023112      -0.041374      -0.053385       0.071386       0.067117      -0.033069      -0.075345      -0.070217      -0.087472      -0.076538      -0.055282       0.131820              7.915424       6.990881      -1.928608       0.711671       6.389255       2.255009      10.366134           0.000001
          224              C      15.321949      20.439800       5.965012       0.666783      21.497256 0.24266782E+03  0.49992959E+04                                 7.230549                            5.605913      -0.157158       2.016260                    0.999420      21.803789      61.363434       0.612206       0.485637      -1.010129       0.002630      -0.020182       0.031745       0.037709       0.077016       0.006747       0.025372       0.026646      -0.197689      -0.075792      -0.037912       0.113703              8.272993       6.522851      -3.013484       0.282185       8.399407      -2.029096       9.896721           0.000001
          225              C      14.545385      19.668983      14.029455      -0.181304      31.707489 0.49382861E+03  0.12014287E+05                                 8.892837                            7.465689      -0.431610       1.861166                    0.997020      29.754714      87.697714       0.594826       0.423248      -1.057358       0.076902      -0.007676      -0.000399       0.077285      -0.007607       0.038593       0.022458       0.000777      -0.028770      -0.050561       0.011017       0.039544             10.162754      11.965105       0.113347      -2.422346       7.847999       1.036390      10.675160           0.000000
          226              C      15.094152      18.660927      13.007855       0.028073      26.471619 0.38689293E+03  0.88035644E+04                                 7.748281                            6.511551      -0.111673       1.998792                    0.997919      26.118612      73.029974       0.654981       0.410969      -1.071460       0.030876      -0.020884       0.088618       0.096138      -0.038096       0.048413       0.016506       0.004425      -0.102286      -0.075834       0.012794       0.063040              8.838435       7.614364      -0.635343      -1.275649       6.408016       0.849145      12.492927          -0.000001
          227              C      16.630861      18.724957      14.810944       0.027662      26.767000 0.39761056E+03  0.91230894E+04                                 7.866725                            6.657072      -0.237179       1.958405                    0.997216      26.343105      74.327183       0.638678       0.417965      -1.065354      -0.088240      -0.012016      -0.050381       0.102318      -0.010360       0.044282       0.036663      -0.085463       0.056900      -0.079430       0.011851       0.067579              8.927936      11.753550      -1.456331      -0.162047       7.087844       1.198438       7.942414          -0.000001
          228              C      15.777749      20.014373      14.853220      -0.175420      31.961415 0.48621878E+03  0.11767377E+05                                 8.946512                            7.408131      -0.436640       1.862942                    0.996648      29.430901      86.134971       0.597918       0.423269      -1.058776      -0.020447      -0.054749      -0.039242       0.070396      -0.002303       0.036315      -0.021357      -0.007850      -0.086228      -0.054563       0.013778       0.040785             10.389061      10.038608      -1.774005      -1.270955       9.764990       4.014974      11.363585          -0.000000
          229              C      13.409476      18.996262      14.801504       0.663713      20.245749 0.23511812E+03  0.48159875E+04                                 7.015818                            5.567254      -0.144910       2.027851                    0.999295      21.637681      61.149220       0.604895       0.494342      -1.003492      -0.032555      -0.027750       0.011268       0.044236      -0.029200       0.006530       0.074781      -0.130410      -0.030239      -0.079650      -0.038004       0.117654              7.883629      10.678251       0.952528      -0.895816       5.216135      -2.004718       7.756500           0.000000
          230              C      18.102105      19.007139      14.555646       0.603036      21.354106 0.25556500E+03  0.53195429E+04                                 7.150246                            5.723266      -0.097468       2.033251                    0.999532      22.157370      62.142765       0.612231       0.480638      -1.015421       0.064717       0.028609      -0.000381       0.070760      -0.031334       0.007829      -0.069396      -0.163784      -0.059673      -0.078512      -0.051511       0.130024              7.989928      10.927483       0.528630       0.211558       5.465112       2.331401       7.577190           0.000001
          231              C      15.656463      19.268182      11.725416       0.594638      21.170833 0.25584703E+03  0.53253984E+04                                 7.112954                            5.734575      -0.051265       2.050740                    0.999329      22.127909      62.003620       0.610493       0.482007      -1.014982       0.023112       0.041374      -0.053385       0.071386       0.067117       0.033069       0.075345      -0.070217      -0.087472      -0.076538      -0.055282       0.131820              7.915423       6.990881      -1.928608      -0.711671       6.389255      -2.255009      10.366133           0.000001
          232              C      15.461501       0.082500      16.226162       0.666783      21.497256 0.24266781E+03  0.49992958E+04                                 7.230549                            5.605913      -0.157158       2.016260                    0.999420      21.803789      61.363434       0.612206       0.485637      -1.010129      -0.002630       0.020182       0.031745       0.037709       0.077016      -0.006747      -0.025372       0.026646      -0.197689      -0.075792      -0.037912       0.113703              8.272993       6.522851      -3.013484      -0.282185       8.399407       2.029096       9.896721           0.000001
          233              C       5.976915       9.407833      16.753995      -0.181304      31.707488 0.49382860E+03  0.12014286E+05                                 8.892837                            7.465689      -0.431610       1.861166                    0.997020      29.754714      87.697714       0.594825       0.423248      -1.057358      -0.076902      -0.007676       0.000399       0.077285       0.007607       0.038593      -0.022458       0.000777      -0.028770      -0.050561       0.011017       0.039544             10.162755      11.965105      -0.113347      -2.422346       7.847999      -1.036390      10.675160          -0.000000
          234              C       5.428148       8.399777      17.775595       0.028073      26.471620 0.38689296E+03  0.88035652E+04                                 7.748281                            6.511551      -0.111673       1.998792                    0.997919      26.118613      73.029977       0.654981       0.410969      -1.071460      -0.030876      -0.020884      -0.088618       0.096138       0.038096       0.048413      -0.016506       0.004425      -0.102286      -0.075834       0.012794       0.063040              8.838436       7.614364       0.635344      -1.275649       6.408016      -0.849145      12.492928          -0.000001
          235              C       3.891439       8.463807      15.972506       0.027662      26.766999 0.39761054E+03  0.91230889E+04                                 7.866726                            6.657073      -0.237179       1.958405                    0.997216      26.343105      74.327185       0.638678       0.417965      -1.065354       0.088240      -0.012016       0.050381       0.102318       0.010360       0.044282      -0.036663      -0.085463       0.056900      -0.079430       0.011851       0.067579              8.927937      11.753551       1.456332      -0.162047       7.087844      -1.198438       7.942415          -0.000001
          236              C       4.744551       9.753223      15.930230      -0.175420      31.961415 0.48621879E+03  0.11767377E+05                                 8.946512                            7.408131      -0.436639       1.862942                    0.996648      29.430901      86.134968       0.597918       0.423269      -1.058776       0.020447      -0.054749       0.039242       0.070396       0.002303       0.036315       0.021357      -0.007850      -0.086228      -0.054563       0.013778       0.040785             10.389060      10.038608       1.774005      -1.270955       9.764989      -4.014973      11.363585          -0.000000
          237              C       7.112824       8.735112      15.981946       0.663713      20.245749 0.23511812E+03  0.48159875E+04                                 7.015818                            5.567254      -0.144910       2.027851                    0.999295      21.637681      61.149221       0.604895       0.494342      -1.003492       0.032555      -0.027750      -0.011268       0.044236       0.029200       0.006530      -0.074781      -0.130410      -0.030239      -0.079650      -0.038004       0.117654              7.883629      10.678251      -0.952528      -0.895816       5.216135       2.004718       7.756501           0.000001
          238              C       2.420195       8.745989      16.227804       0.603036      21.354107 0.25556502E+03  0.53195434E+04                                 7.150246                            5.723266      -0.097468       2.033251                    0.999532      22.157371      62.142767       0.612231       0.480637      -1.015421      -0.064718       0.028609       0.000381       0.070760       0.031334       0.007829       0.069396      -0.163784      -0.059673      -0.078512      -0.051511       0.130024              7.989928      10.927483      -0.528630       0.211558       5.465112      -2.331401       7.577190           0.000001
          239              C       4.865837       9.007032      19.058034       0.594638      21.170831 0.25584699E+03  0.53253976E+04                                 7.112954                            5.734575      -0.051265       2.050740                    0.999329      22.127908      62.003620       0.610493       0.482007      -1.014982      -0.023112       0.041374       0.053385       0.071386      -0.067117       0.033068      -0.075345      -0.070217      -0.087472      -0.076538      -0.055282       0.131820              7.915423       6.990881       1.928608      -0.711671       6.389255       2.255009      10.366134           0.000001
          240              C       5.060799      10.343650      14.557288       0.666783      21.497256 0.24266782E+03  0.49992959E+04                                 7.230549                            5.605913      -0.157158       2.016260                    0.999420      21.803789      61.363433       0.612206       0.485637      -1.010129       0.002630       0.020182      -0.031745       0.037709      -0.077016      -0.006747       0.025372       0.026646      -0.197689      -0.075792      -0.037912       0.113703              8.272993       6.522850       3.013484      -0.282185       8.399407      -2.029096       9.896721           0.000001
          241              C      14.029455      16.238065       9.407833      -0.181304      31.707488 0.49382859E+03  0.12014286E+05                                 8.892837                            7.465689      -0.431610       1.861166                    0.997020      29.754714      87.697714       0.594825       0.423248      -1.057358      -0.000399      -0.076902      -0.007676       0.077285      -0.038593       0.022458       0.007607      -0.014773       0.013220      -0.050561       0.011017       0.039544             10.162754      10.675160       2.422346       1.036390      11.965105      -0.113347       7.847999           0.000000
          242              C      13.007855      15.689298       8.399777       0.028074      26.471619 0.38689293E+03  0.88035644E+04                                 7.748281                            6.511551      -0.111673       1.998792                    0.997919      26.118612      73.029973       0.654981       0.410969      -1.071460       0.088618      -0.030876      -0.020884       0.096138      -0.048413       0.016506       0.038096      -0.053355       0.044505      -0.075834       0.012794       0.063040              8.838435      12.492927       1.275649       0.849145       7.614363       0.635344       6.408015          -0.000001
          243              C      14.810944      14.152589       8.463807       0.027662      26.767000 0.39761056E+03  0.91230894E+04                                 7.866726                            6.657073      -0.237179       1.958405                    0.997216      26.343105      74.327186       0.638678       0.417965      -1.065354      -0.050381       0.088240      -0.012016       0.102318      -0.044282       0.036663       0.010360       0.071181       0.099744      -0.079430       0.011851       0.067579              8.927937       7.942415       0.162047       1.198438      11.753551       1.456332       7.087845          -0.000001
          244              C      14.853220      15.005701       9.753223      -0.175420      31.961411 0.48621871E+03  0.11767375E+05                                 8.946511                            7.408131      -0.436639       1.862942                    0.996648      29.430899      86.134962       0.597918       0.423269      -1.058776      -0.039242       0.020447      -0.054749       0.070396      -0.036315      -0.021357       0.002303      -0.039189       0.054890      -0.054563       0.013778       0.040785             10.389060      11.363584       1.270955       4.014973      10.038607       1.774005       9.764989          -0.000000
          245              C      14.801504      17.373974       8.735112       0.663713      20.245749 0.23511813E+03  0.48159876E+04                                 7.015818                            5.567254      -0.144910       2.027851                    0.999295      21.637681      61.149220       0.604895       0.494342      -1.003492       0.011268       0.032555      -0.027750       0.044236      -0.006530       0.074781       0.029200       0.050086       0.210734      -0.079650      -0.038004       0.117654              7.883629       7.756501       0.895816      -2.004718      10.678251      -0.952528       5.216135           0.000001
          246              C      14.555646      12.681345       8.745989       0.603036      21.354105 0.25556500E+03  0.53195428E+04                                 7.150246                            5.723266      -0.097468       2.033251                    0.999532      22.157370      62.142767       0.612231       0.480638      -1.015421      -0.000381      -0.064717       0.028609       0.070760      -0.007829      -0.069396       0.031334       0.052055       0.275512      -0.078512      -0.051511       0.130024              7.989928       7.577191      -0.211558       2.331401      10.927483      -0.528630       5.465112           0.000001
          247              C      11.725416      15.126987       9.007032       0.594638      21.170833 0.25584703E+03  0.53253984E+04                                 7.112954                            5.734575      -0.051265       2.050740                    0.999329      22.127909      62.003621       0.610493       0.482007      -1.014982      -0.053385      -0.023112       0.041374       0.071386      -0.033069       0.075345      -0.067117      -0.008627       0.149062      -0.076538      -0.055282       0.131820              7.915423      10.366134       0.711671      -2.255009       6.990881       1.928608       6.389255           0.000001
          248              C      16.226162      15.321949      10.343650       0.666783      21.497256 0.24266782E+03  0.49992959E+04                                 7.230549                            5.605913      -0.157158       2.016261                    0.999420      21.803789      61.363432       0.612206       0.485637      -1.010129       0.031745       0.002630       0.020182       0.037709       0.006747      -0.025372      -0.077016      -0.112168       0.058876      -0.075792      -0.037912       0.113703              8.272993       9.896721       0.282185       2.029096       6.522850       3.013484       8.399407           0.000001
          249              C      16.753995       4.284235      19.668983      -0.181304      31.707488 0.49382860E+03  0.12014286E+05                                 8.892837                            7.465689      -0.431610       1.861166                    0.997020      29.754714      87.697714       0.594825       0.423248      -1.057358       0.000399       0.076902      -0.007676       0.077285      -0.038593      -0.022458      -0.007607      -0.014773       0.013220      -0.050561       0.011017       0.039544             10.162755      10.675160       2.422346      -1.036390      11.965105       0.113347       7.847999          -0.000000
          250              C      17.775595       4.833002      18.660927       0.028073      26.471619 0.38689294E+03  0.88035646E+04                                 7.748281                            6.511551      -0.111673       1.998792                    0.997919      26.118612      73.029972       0.654981       0.410969      -1.071460      -0.088618       0.030876      -0.020884       0.096138      -0.048413      -0.016506      -0.038096      -0.053355       0.044505      -0.075834       0.012794       0.063040              8.838435      12.492927       1.275649      -0.849145       7.614363      -0.635343       6.408015          -0.000001
          251              C      15.972506       6.369711      18.724957       0.027662      26.767002 0.39761060E+03  0.91230903E+04                                 7.866726                            6.657073      -0.237179       1.958405                    0.997216      26.343106      74.327188       0.638678       0.417965      -1.065354       0.050381      -0.088240      -0.012016       0.102318      -0.044282      -0.036663      -0.010360       0.071181       0.099744      -0.079430       0.011851       0.067579              8.927937       7.942415       0.162047      -1.198438      11.753551      -1.456332       7.087845          -0.000001
          252              C      15.930230       5.516599      20.014373      -0.175420      31.961409 0.48621867E+03  0.11767374E+05                                 8.946511                            7.408130      -0.436639       1.862942                    0.996648      29.430898      86.134959       0.597918       0.423269      -1.058776       0.039242      -0.020447      -0.054749       0.070396      -0.036315       0.021357      -0.002303      -0.039189       0.054890      -0.054563       0.013778       0.040785             10.389059      11.363583       1.270955      -4.014973      10.038607      -1.774005       9.764988          -0.000000
          253              C      15.981946       3.148326      18.996262       0.663713      20.245749 0.23511812E+03  0.48159876E+04                                 7.015818                            5.567254      -0.144910       2.027851                    0.999295      21.637681      61.149220       0.604895       0.494342      -1.003492      -0.011268      -0.032555      -0.027750       0.044236      -0.006530      -0.074781      -0.029200       0.050086       0.210734      -0.079650      -0.038004       0.117654              7.883629       7.756501       0.895816       2.004718      10.678251       0.952528       5.216135           0.000001
          254              C      16.227804       7.840955      19.007139       0.603036      21.354106 0.25556501E+03  0.53195432E+04                                 7.150246                            5.723266      -0.097468       2.033251                    0.999532      22.157371      62.142770       0.612231       0.480638      -1.015421       0.000381       0.064717       0.028609       0.070760      -0.007829       0.069396      -0.031334       0.052055       0.275512      -0.078512      -0.051511       0.130024              7.989929       7.577191      -0.211558      -2.331401      10.927483       0.528630       5.465112           0.000001
          255              C      19.058034       5.395313      19.268182       0.594638      21.170833 0.25584702E+03  0.53253983E+04                                 7.112954                            5.734575      -0.051265       2.050740                    0.999329      22.127909      62.003621       0.610493       0.482007      -1.014982       0.053385       0.023112       0.041374       0.071386      -0.033069      -0.075345       0.067117      -0.008627       0.149062      -0.076538      -0.055282       0.131820              7.915423      10.366134       0.711671       2.255009       6.990881      -1.928608       6.389255           0.000001
          256              C      14.557288       5.200351       0.082500       0.666783      21.497257 0.24266784E+03  0.49992964E+04                                 7.230549                            5.605913      -0.157158       2.016260                    0.999420      21.803790      61.363435       0.612206       0.485637      -1.010129      -0.031745      -0.002630       0.020182       0.037709       0.006747       0.025372       0.077016      -0.112168       0.058876      -0.075792      -0.037912       0.113703              8.272993       9.896721       0.282185      -2.029096       6.522851      -3.013484       8.399407           0.000001
          257              C       6.492845       5.976915       0.853317      -0.181304      31.707487 0.49382858E+03  0.12014286E+05                                 8.892836                            7.465688      -0.431610       1.861166                    0.997020      29.754713      87.697711       0.594826       0.423248      -1.057358       0.000399      -0.076902       0.007676       0.077285       0.038593       0.022458      -0.007607      -0.014773       0.013220      -0.050561       0.011017       0.039544             10.162754      10.675160      -2.422346       1.036390      11.965105       0.113347       7.847998           0.000000
          258              C       7.514445       5.428148       1.861373       0.028073      26.471618 0.38689292E+03  0.88035641E+04                                 7.748281                            6.511552      -0.111673       1.998792                    0.997919      26.118612      73.029976       0.654981       0.410969      -1.071460      -0.088618      -0.030876       0.020884       0.096138       0.048413       0.016506      -0.038096      -0.053355       0.044505      -0.075834       0.012794       0.063040              8.838436      12.492928      -1.275649       0.849145       7.614364      -0.635344       6.408016          -0.000001
          259              C       5.711356       3.891439       1.797343       0.027662      26.767000 0.39761056E+03  0.91230894E+04                                 7.866726                            6.657073      -0.237179       1.958405                    0.997216      26.343105      74.327185       0.638678       0.417965      -1.065354       0.050381       0.088240       0.012016       0.102318       0.044282       0.036663      -0.010360       0.071181       0.099744      -0.079430       0.011851       0.067579              8.927937       7.942415      -0.162047       1.198438      11.753551      -1.456332       7.087845          -0.000001
          260              C       5.669080       4.744551       0.507927      -0.175420      31.961409 0.48621867E+03  0.11767374E+05                                 8.946511                            7.408130      -0.436639       1.862942                    0.996648      29.430898      86.134959       0.597918       0.423269      -1.058776       0.039242       0.020447       0.054749       0.070396       0.036315      -0.021357      -0.002303      -0.039189       0.054890      -0.054563       0.013778       0.040785             10.389059      11.363583      -1.270955       4.014973      10.038607      -1.774005       9.764988          -0.000000
          261              C       5.720796       7.112824       1.526038       0.663713      20.245749 0.23511812E+03  0.48159875E+04                                 7.015818                            5.567254      -0.144910       2.027851                    0.999295      21.637681      61.149221       0.604895       0.494342      -1.003492      -0.011268       0.032555       0.027750       0.044236       0.006530       0.074781      -0.029200       0.050086       0.210734      -0.079650      -0.038004       0.117654              7.883629       7.756501      -0.895816      -2.004718      10.678251       0.952528       5.216135           0.000001
          262              C       5.966654       2.420195       1.515161       0.603036      21.354106 0.25556501E+03  0.53195432E+04                                 7.150246                            5.723266      -0.097468       2.033251                    0.999532      22.157371      62.142769       0.612231       0.480638      -1.015421       0.000381      -0.064717      -0.028609       0.070760       0.007829      -0.069396      -0.031334       0.052055       0.275512      -0.078512      -0.051511       0.130024              7.989928       7.577191       0.211558       2.331401      10.927483       0.528630       5.465112           0.000001
          263              C       8.796884       4.865837       1.254118       0.594638      21.170832 0.25584701E+03  0.53253981E+04                                 7.112954                            5.734575      -0.051265       2.050740                    0.999329      22.127909      62.003622       0.610493       0.482007      -1.014982       0.053385      -0.023112      -0.041374       0.071386       0.033069       0.075345       0.067117      -0.008627       0.149062      -0.076538      -0.055282       0.131820              7.915423      10.366134      -0.711671      -2.255009       6.990881      -1.928608       6.389255           0.000001
          264              C       4.296138       5.060799      20.439800       0.666783      21.497256 0.24266782E+03  0.49992960E+04                                 7.230549                            5.605913      -0.157158       2.016261                    0.999420      21.803789      61.363433       0.612206       0.485637      -1.010129      -0.031745       0.002630      -0.020182       0.037709      -0.006747      -0.025372       0.077016      -0.112168       0.058876      -0.075792      -0.037912       0.113703              8.272993       9.896721      -0.282185       2.029096       6.522850      -3.013484       8.399407           0.000001
          265              C       3.768305      14.545385      11.114467      -0.181304      31.707488 0.49382860E+03  0.12014287E+05                                 8.892837                            7.465688      -0.431610       1.861166                    0.997020      29.754714      87.697713       0.594826       0.423248      -1.057358      -0.000399       0.076902       0.007676       0.077285       0.038593      -0.022458       0.007607      -0.014773       0.013220      -0.050561       0.011017       0.039544             10.162754      10.675160      -2.422346      -1.036390      11.965105      -0.113347       7.847999          -0.000000
          266              C       2.746705      15.094152      12.122523       0.028073      26.471618 0.38689292E+03  0.88035641E+04                                 7.748281                            6.511551      -0.111673       1.998792                    0.997919      26.118612      73.029974       0.654981       0.410969      -1.071460       0.088618       0.030876       0.020884       0.096138       0.048413      -0.016506       0.038096      -0.053355       0.044505      -0.075834       0.012794       0.063040              8.838436      12.492927      -1.275649      -0.849145       7.614364       0.635344       6.408016          -0.000001
          267              C       4.549794      16.630861      12.058493       0.027662      26.767002 0.39761060E+03  0.91230904E+04                                 7.866726                            6.657073      -0.237179       1.958405                    0.997216      26.343106      74.327187       0.638678       0.417965      -1.065354      -0.050381      -0.088240       0.012016       0.102318       0.044282      -0.036663       0.010360       0.071181       0.099744      -0.079430       0.011851       0.067579              8.927937       7.942415      -0.162047      -1.198438      11.753551       1.456332       7.087845          -0.000001
          268              C       4.592070      15.777749      10.769077      -0.175419      31.961408 0.48621866E+03  0.11767373E+05                                 8.946510                            7.408130      -0.436639       1.862942                    0.996648      29.430897      86.134952       0.597918       0.423269      -1.058776      -0.039242      -0.020447       0.054749       0.070396       0.036315       0.021357       0.002303      -0.039189       0.054890      -0.054563       0.013778       0.040785             10.389058      11.363582      -1.270955      -4.014972      10.038606       1.774004       9.764987          -0.000000
          269              C       4.540354      13.409476      11.787188       0.663713      20.245749 0.23511812E+03  0.48159875E+04                                 7.015818                            5.567254      -0.144910       2.027851                    0.999295      21.637681      61.149222       0.604894       0.494342      -1.003492       0.011268      -0.032555       0.027750       0.044236       0.006530      -0.074781       0.029200       0.050086       0.210734      -0.079650      -0.038004       0.117654              7.883629       7.756501      -0.895816       2.004718      10.678251      -0.952528       5.216135           0.000001
          270              C       4.294496      18.102105      11.776311       0.603036      21.354105 0.25556499E+03  0.53195426E+04                                 7.150246                            5.723266      -0.097468       2.033251                    0.999532      22.157370      62.142769       0.612231       0.480638      -1.015421      -0.000381       0.064717      -0.028609       0.070760       0.007829       0.069396       0.031334       0.052055       0.275512      -0.078512      -0.051511       0.130024              7.989929       7.577191       0.211558      -2.331401      10.927483      -0.528630       5.465112           0.000001
          271              C       1.464266      15.656463      11.515268       0.594638      21.170833 0.25584702E+03  0.53253983E+04                                 7.112954                            5.734575      -0.051264       2.050740                    0.999329      22.127909      62.003621       0.610493       0.482007      -1.014982      -0.053385       0.023112      -0.041374       0.071386       0.033069      -0.075345      -0.067117      -0.008627       0.149062      -0.076538      -0.055282       0.131820              7.915423      10.366133      -0.711671       2.255009       6.990881       1.928608       6.389255           0.000001
          272              C       5.965012      15.461501      10.178650       0.666783      21.497256 0.24266782E+03  0.49992960E+04                                 7.230549                            5.605914      -0.157158       2.016261                    0.999420      21.803789      61.363434       0.612206       0.485637      -1.010129       0.031745      -0.002630      -0.020182       0.037709      -0.006747       0.025372      -0.077016      -0.112168       0.058876      -0.075792      -0.037912       0.113703              8.272993       9.896721      -0.282185      -2.029096       6.522851       3.013484       8.399407           0.000001
          273              C       9.407833      14.029455      16.238065      -0.181304      31.707486 0.49382856E+03  0.12014285E+05                                 8.892836                            7.465688      -0.431610       1.861166                    0.997020      29.754713      87.697710       0.594825       0.423248      -1.057358      -0.007676      -0.000399      -0.076902       0.077285       0.022458       0.007607      -0.038593       0.013996       0.015550      -0.050561       0.011017       0.039544             10.162754       7.847998       1.036390      -0.113347      10.675160       2.422346      11.965104          -0.000000
          274              C       8.399777      13.007855      15.689298       0.028073      26.471620 0.38689295E+03  0.88035649E+04                                 7.748281                            6.511552      -0.111673       1.998792                    0.997919      26.118613      73.029977       0.654981       0.410969      -1.071460      -0.020884       0.088618      -0.030876       0.096138       0.016506       0.038096      -0.048413       0.048930       0.057780      -0.075834       0.012794       0.063040              8.838436       6.408016       0.849145       0.635344      12.492928       1.275649       7.614364          -0.000000
          275              C       8.463807      14.810944      14.152589       0.027662      26.767000 0.39761056E+03  0.91230893E+04                                 7.866726                            6.657073      -0.237179       1.958405                    0.997216      26.343105      74.327185       0.638678       0.417965      -1.065354      -0.012016      -0.050381       0.088240       0.102318       0.036663       0.010360      -0.044282       0.014281      -0.156644      -0.079430       0.011851       0.067579              8.927937       7.087844       1.198438       1.456331       7.942415       0.162047      11.753551          -0.000000
          276              C       9.753223      14.853220      15.005701      -0.175420      31.961415 0.48621879E+03  0.11767377E+05                                 8.946512                            7.408131      -0.436639       1.862942                    0.996648      29.430901      86.134967       0.597918       0.423269      -1.058776      -0.054749      -0.039242       0.020447       0.070396      -0.021357       0.002303      -0.036315       0.047039       0.031339      -0.054563       0.013778       0.040785             10.389060       9.764989       4.014973       1.774005      11.363584       1.270955      10.038607          -0.000000
          277              C       8.735112      14.801504      17.373974       0.663713      20.245749 0.23511812E+03  0.48159876E+04                                 7.015818                            5.567254      -0.144910       2.027851                    0.999295      21.637681      61.149222       0.604894       0.494342      -1.003492      -0.027750       0.011268       0.032555       0.044236       0.074781       0.029200      -0.006530       0.080324      -0.180496      -0.079650      -0.038004       0.117654              7.883629       5.216135      -2.004718      -0.952528       7.756501       0.895816      10.678251           0.000001
          278              C       8.745989      14.555646      12.681345       0.603036      21.354105 0.25556500E+03  0.53195428E+04                                 7.150246                            5.723266      -0.097468       2.033251                    0.999532      22.157370      62.142767       0.612231       0.480638      -1.015421       0.028609      -0.000381      -0.064717       0.070760      -0.069396       0.031334      -0.007829       0.111728      -0.215839      -0.078512      -0.051511       0.130024              7.989928       5.465112       2.331401      -0.528630       7.577191      -0.211558      10.927483           0.000001
          279              C       9.007032      11.725416      15.126987       0.594638      21.170832 0.25584700E+03  0.53253978E+04                                 7.112954                            5.734575      -0.051264       2.050740                    0.999329      22.127908      62.003618       0.610493       0.482007      -1.014982       0.041374      -0.053385      -0.023112       0.071386       0.075345      -0.067117      -0.033069       0.078845      -0.061590      -0.076538      -0.055282       0.131820              7.915423       6.389255      -2.255009       1.928608      10.366133       0.711671       6.990881           0.000001
          280              C      10.343650      16.226162      15.321949       0.666783      21.497256 0.24266782E+03  0.49992959E+04                                 7.230549                            5.605913      -0.157158       2.016261                    0.999420      21.803789      61.363432       0.612206       0.485637      -1.010129       0.020182       0.031745       0.002630       0.037709      -0.025372      -0.077016       0.006747       0.085522       0.138813      -0.075792      -0.037912       0.113703              8.272993       8.399407       2.029096       3.013484       9.896721       0.282185       6.522850           0.000001
          281              C      19.668983      16.753995       4.284235      -0.181304      31.707488 0.49382859E+03  0.12014286E+05                                 8.892836                            7.465688      -0.431610       1.861166                    0.997020      29.754714      87.697713       0.594826       0.423248      -1.057358      -0.007676       0.000399       0.076902       0.077285      -0.022458      -0.007607      -0.038593       0.013997       0.015550      -0.050561       0.011017       0.039544             10.162754       7.847999      -1.036390       0.113347      10.675160       2.422346      11.965104          -0.000000
          282              C      18.660927      17.775595       4.833002       0.028073      26.471620 0.38689295E+03  0.88035648E+04                                 7.748281                            6.511551      -0.111673       1.998792                    0.997919      26.118613      73.029977       0.654981       0.410969      -1.071460      -0.020884      -0.088618       0.030876       0.096138      -0.016506      -0.038095      -0.048413       0.048930       0.057780      -0.075834       0.012794       0.063040              8.838436       6.408016      -0.849145      -0.635344      12.492928       1.275649       7.614364          -0.000001
          283              C      18.724957      15.972506       6.369711       0.027662      26.766999 0.39761055E+03  0.91230889E+04                                 7.866726                            6.657073      -0.237179       1.958405                    0.997216      26.343105      74.327184       0.638678       0.417965      -1.065354      -0.012016       0.050381      -0.088240       0.102318      -0.036663      -0.010360      -0.044282       0.014281      -0.156644      -0.079430       0.011851       0.067579              8.927937       7.087844      -1.198438      -1.456332       7.942414       0.162047      11.753551          -0.000001
          284              C      20.014373      15.930230       5.516599      -0.175420      31.961415 0.48621878E+03  0.11767377E+05                                 8.946512                            7.408131      -0.436639       1.862942                    0.996648      29.430901      86.134968       0.597918       0.423269      -1.058776      -0.054749       0.039242      -0.020447       0.070396       0.021357      -0.002303      -0.036315       0.047039       0.031339      -0.054563       0.013778       0.040785             10.389061       9.764990      -4.014974      -1.774005      11.363585       1.270955      10.038608          -0.000000
          285              C      18.996262      15.981946       3.148326       0.663713      20.245749 0.23511812E+03  0.48159876E+04                                 7.015818                            5.567254      -0.144910       2.027851                    0.999295      21.637681      61.149222       0.604894       0.494342      -1.003492      -0.027750      -0.011268      -0.032555       0.044236      -0.074781      -0.029200      -0.006530       0.080324      -0.180496      -0.079650      -0.038004       0.117654              7.883629       5.216135       2.004718       0.952528       7.756501       0.895816      10.678251           0.000001
          286              C      19.007139      16.227804       7.840955       0.603036      21.354105 0.25556500E+03  0.53195428E+04                                 7.150246                            5.723266      -0.097468       2.033251                    0.999532      22.157370      62.142768       0.612231       0.480638      -1.015421       0.028609       0.000381       0.064717       0.070760       0.069396      -0.031334      -0.007829       0.111728      -0.215839      -0.078512      -0.051511       0.130024              7.989929       5.465112      -2.331401       0.528630       7.577191      -0.211558      10.927483           0.000001
          287              C      19.268182      19.058034       5.395313       0.594638      21.170833 0.25584703E+03  0.53253984E+04                                 7.112954                            5.734575      -0.051265       2.050740                    0.999329      22.127909      62.003621       0.610493       0.482007      -1.014982       0.041374       0.053385       0.023112       0.071386      -0.075345       0.067117      -0.033069       0.078845      -0.061590      -0.076538      -0.055282       0.131820              7.915423       6.389255       2.255009      -1.928608      10.366134       0.711671       6.990881           0.000001
          288              C       0.082500      14.557288       5.200351       0.666783      21.497256 0.24266782E+03  0.49992959E+04                                 7.230549                            5.605913      -0.157158       2.016260                    0.999420      21.803789      61.363433       0.612206       0.485637      -1.010129       0.020182      -0.031745      -0.002630       0.037709       0.025372       0.077016       0.006747       0.085522       0.138813      -0.075792      -0.037912       0.113703              8.272993       8.399407      -2.029096      -3.013484       9.896721       0.282185       6.522850           0.000001
          289              C       0.853317       6.492845       5.976915      -0.181304      31.707488 0.49382858E+03  0.12014286E+05                                 8.892837                            7.465689      -0.431610       1.861166                    0.997020      29.754714      87.697716       0.594825       0.423248      -1.057358       0.007676       0.000399      -0.076902       0.077285       0.022458      -0.007607       0.038593       0.013996       0.015550      -0.050561       0.011017       0.039544             10.162755       7.847999       1.036390       0.113347      10.675160      -2.422346      11.965105           0.000000
          290              C       1.861373       7.514445       5.428148       0.028073      26.471620 0.38689295E+03  0.88035649E+04                                 7.748281                            6.511551      -0.111673       1.998792                    0.997919      26.118613      73.029977       0.654981       0.410969      -1.071460       0.020884      -0.088618      -0.030876       0.096138       0.016506      -0.038096       0.048413       0.048930       0.057780      -0.075834       0.012794       0.063040              8.838436       6.408016       0.849145      -0.635344      12.492928      -1.275649       7.614364          -0.000001
          291              C       1.797343       5.711356       3.891439       0.027662      26.767000 0.39761056E+03  0.91230894E+04                                 7.866726                            6.657073      -0.237179       1.958405                    0.997216      26.343105      74.327186       0.638678       0.417965      -1.065354       0.012016       0.050381       0.088240       0.102318       0.036663      -0.010360       0.044282       0.014282      -0.156644      -0.079430       0.011851       0.067579              8.927937       7.087845       1.198438      -1.456332       7.942415      -0.162047      11.753552          -0.000000
          292              C       0.507927       5.669080       4.744551      -0.175420      31.961412 0.48621872E+03  0.11767375E+05                                 8.946512                            7.408131      -0.436639       1.862942                    0.996648      29.430899      86.134962       0.597918       0.423269      -1.058776       0.054749       0.039242       0.020447       0.070396      -0.021357      -0.002303       0.036315       0.047039       0.031339      -0.054563       0.013778       0.040785             10.389060       9.764989       4.014973      -1.774005      11.363584      -1.270955      10.038608          -0.000000
          293              C       1.526038       5.720796       7.112824       0.663713      20.245749 0.23511812E+03  0.48159874E+04                                 7.015818                            5.567254      -0.144910       2.027851                    0.999295      21.637681      61.149222       0.604894       0.494342      -1.003492       0.027750      -0.011268       0.032555       0.044236       0.074781      -0.029200       0.006530       0.080324      -0.180496      -0.079650      -0.038004       0.117654              7.883629       5.216135      -2.004718       0.952528       7.756501      -0.895816      10.678251           0.000000
          294              C       1.515161       5.966654       2.420195       0.603036      21.354106 0.25556501E+03  0.53195431E+04                                 7.150246                            5.723266      -0.097468       2.033251                    0.999532      22.157371      62.142769       0.612231       0.480638      -1.015421      -0.028609       0.000381      -0.064718       0.070760      -0.069396      -0.031334       0.007829       0.111728      -0.215839      -0.078512      -0.051511       0.130024              7.989928       5.465112       2.331401       0.528630       7.577191       0.211558      10.927483           0.000001
          295              C       1.254118       8.796884       4.865837       0.594638      21.170833 0.25584702E+03  0.53253983E+04                                 7.112954                            5.734575      -0.051265       2.050740                    0.999329      22.127909      62.003622       0.610493       0.482007      -1.014982      -0.041374       0.053385      -0.023112       0.071386       0.075345       0.067117       0.033069       0.078845      -0.061590      -0.076538      -0.055282       0.131820              7.915423       6.389255      -2.255009      -1.928608      10.366134      -0.711671       6.990881           0.000001
          296              C      20.439800       4.296138       5.060799       0.666783      21.497256 0.24266782E+03  0.49992959E+04                                 7.230549                            5.605913      -0.157158       2.016260                    0.999420      21.803789      61.363433       0.612206       0.485637      -1.010129      -0.020182      -0.031745       0.002630       0.037709      -0.025372       0.077016      -0.006747       0.085522       0.138813      -0.075792      -0.037912       0.113703              8.272993       8.399407       2.029096      -3.013484       9.896721      -0.282185       6.522850           0.000001
          297              C      11.114467       3.768305      14.545385      -0.181304      31.707489 0.49382861E+03  0.12014287E+05                                 8.892837                            7.465689      -0.431610       1.861166                    0.997020      29.754715      87.697721       0.594825       0.423248      -1.057358       0.007676      -0.000399       0.076902       0.077285      -0.022458       0.007607       0.038593       0.013997       0.015550      -0.050561       0.011017       0.039544             10.162755       7.847999      -1.036390      -0.113347      10.675161      -2.422347      11.965106          -0.000000
          298              C      12.122523       2.746705      15.094152       0.028073      26.471619 0.38689294E+03  0.88035647E+04                                 7.748281                            6.511551      -0.111673       1.998792                    0.997919      26.118613      73.029978       0.654981       0.410969      -1.071460       0.020884       0.088618       0.030876       0.096138      -0.016506       0.038096       0.048413       0.048930       0.057780      -0.075834       0.012794       0.063040              8.838436       6.408016      -0.849145       0.635344      12.492928      -1.275649       7.614364          -0.000001
          299              C      12.058493       4.549794      16.630861       0.027662      26.767001 0.39761057E+03  0.91230896E+04                                 7.866726                            6.657073      -0.237179       1.958405                    0.997216      26.343106      74.327189       0.638678       0.417965      -1.065354       0.012016      -0.050381      -0.088240       0.102318      -0.036663       0.010360       0.044282       0.014281      -0.156644      -0.079430       0.011851       0.067579              8.927937       7.087845      -1.198438       1.456332       7.942415      -0.162047      11.753552          -0.000001
          300              C      10.769077       4.592070      15.777749      -0.175420      31.961412 0.48621873E+03  0.11767375E+05                                 8.946511                            7.408131      -0.436639       1.862942                    0.996648      29.430899      86.134960       0.597918       0.423269      -1.058776       0.054749      -0.039242      -0.020447       0.070396       0.021357       0.002303       0.036315       0.047039       0.031339      -0.054563       0.013778       0.040785             10.389060       9.764989      -4.014973       1.774005      11.363584      -1.270955      10.038607          -0.000000
          301              C      11.787188       4.540354      13.409476       0.663713      20.245749 0.23511812E+03  0.48159874E+04                                 7.015818                            5.567254      -0.144910       2.027851                    0.999295      21.637681      61.149222       0.604894       0.494342      -1.003492       0.027750       0.011268      -0.032555       0.044236      -0.074781       0.029200       0.006530       0.080324      -0.180496      -0.079650      -0.038004       0.117654              7.883629       5.216135       2.004718      -0.952528       7.756501      -0.895816      10.678251           0.000001
          302              C      11.776311       4.294496      18.102105       0.603036      21.354107 0.25556501E+03  0.53195432E+04                                 7.150246                            5.723266      -0.097468       2.033251                    0.999532      22.157371      62.142769       0.612231       0.480638      -1.015421      -0.028609      -0.000381       0.064717       0.070760       0.069396       0.031334       0.007829       0.111728      -0.215839      -0.078512      -0.051511       0.130024              7.989928       5.465112      -2.331401      -0.528630       7.577191       0.211558      10.927483           0.000001
          303              C      11.515268       1.464266      15.656463       0.594638      21.170833 0.25584702E+03  0.53253983E+04                                 7.112954                            5.734575      -0.051264       2.050740                    0.999329      22.127909      62.003621       0.610493       0.482007      -1.014982      -0.041374      -0.053385       0.023112       0.071386      -0.075345      -0.067117       0.033069       0.078845      -0.061590      -0.076538      -0.055282       0.131820              7.915423       6.389255       2.255009       1.928608      10.366134      -0.711671       6.990881           0.000001
          304              C      10.178650       5.965012      15.461501       0.666783      21.497256 0.24266782E+03  0.49992959E+04                                 7.230549                            5.605914      -0.157158       2.016260                    0.999420      21.803789      61.363434       0.612206       0.485637      -1.010129      -0.020182       0.031745      -0.002630       0.037709       0.025372      -0.077016      -0.006747       0.085522       0.138813      -0.075792      -0.037912       0.113703              8.272993       8.399407      -2.029096       3.013484       9.896721      -0.282185       6.522851           0.000001
          305              C      16.238065       9.407833      14.029455      -0.181304      31.707488 0.49382859E+03  0.12014286E+05                                 8.892837                            7.465689      -0.431610       1.861166                    0.997020      29.754714      87.697714       0.594826       0.423248      -1.057358      -0.076902      -0.007676      -0.000399       0.077285       0.007607      -0.038593       0.022458       0.000777      -0.028770      -0.050561       0.011017       0.039544             10.162754      11.965105      -0.113347       2.422346       7.847999       1.036390      10.675160           0.000000
          306              C      15.689298       8.399777      13.007855       0.028073      26.471620 0.38689295E+03  0.88035649E+04                                 7.748281                            6.511551      -0.111673       1.998792                    0.997919      26.118613      73.029977       0.654981       0.410969      -1.071460      -0.030876      -0.020884       0.088618       0.096138       0.038096      -0.048413       0.016506       0.004425      -0.102286      -0.075834       0.012794       0.063040              8.838436       7.614364       0.635344       1.275649       6.408016       0.849145      12.492928          -0.000001
          307              C      14.152589       8.463807      14.810944       0.027662      26.766999 0.39761054E+03  0.91230888E+04                                 7.866726                            6.657073      -0.237179       1.958405                    0.997216      26.343105      74.327185       0.638678       0.417965      -1.065354       0.088240      -0.012016      -0.050381       0.102318       0.010360      -0.044282       0.036663      -0.085463       0.056900      -0.079430       0.011851       0.067579              8.927937      11.753551       1.456332       0.162047       7.087844       1.198438       7.942415          -0.000000
          308              C      15.005701       9.753223      14.853220      -0.175420      31.961416 0.48621879E+03  0.11767377E+05                                 8.946512                            7.408131      -0.436639       1.862942                    0.996648      29.430901      86.134969       0.597918       0.423269      -1.058776       0.020447      -0.054749      -0.039242       0.070396       0.002303      -0.036315      -0.021357      -0.007850      -0.086228      -0.054563       0.013778       0.040785             10.389061      10.038608       1.774005       1.270955       9.764990       4.014974      11.363585          -0.000000
          309              C      17.373974       8.735112      14.801504       0.663713      20.245749 0.23511811E+03  0.48159874E+04                                 7.015818                            5.567254      -0.144910       2.027851                    0.999295      21.637681      61.149223       0.604894       0.494342      -1.003492       0.032555      -0.027750       0.011268       0.044236       0.029200      -0.006530       0.074781      -0.130410      -0.030239      -0.079650      -0.038004       0.117654              7.883629      10.678251      -0.952528       0.895816       5.216135      -2.004718       7.756501           0.000001
          310              C      12.681345       8.745989      14.555646       0.603036      21.354107 0.25556502E+03  0.53195433E+04                                 7.150246                            5.723266      -0.097468       2.033251                    0.999532      22.157371      62.142768       0.612231       0.480638      -1.015421      -0.064717       0.028609      -0.000381       0.070760       0.031334      -0.007829      -0.069396      -0.163784      -0.059673      -0.078512      -0.051511       0.130024              7.989928      10.927483      -0.528630      -0.211558       5.465112       2.331401       7.577190           0.000001
          311              C      15.126987       9.007032      11.725416       0.594638      21.170833 0.25584702E+03  0.53253983E+04                                 7.112954                            5.734575      -0.051265       2.050740                    0.999329      22.127909      62.003621       0.610493       0.482007      -1.014982      -0.023112       0.041374      -0.053385       0.071386      -0.067117      -0.033069       0.075345      -0.070217      -0.087472      -0.076538      -0.055282       0.131820              7.915423       6.990881       1.928608       0.711671       6.389255      -2.255009      10.366134           0.000001
          312              C      15.321949      10.343650      16.226162       0.666783      21.497256 0.24266781E+03  0.49992958E+04                                 7.230549                            5.605913      -0.157158       2.016260                    0.999420      21.803789      61.363433       0.612206       0.485637      -1.010129       0.002630       0.020182       0.031745       0.037709      -0.077017       0.006747      -0.025372       0.026646      -0.197689      -0.075792      -0.037912       0.113703              8.272993       6.522850       3.013484       0.282185       8.399407       2.029096       9.896721           0.000001
          313              C       4.284235      19.668983      16.753995      -0.181304      31.707487 0.49382858E+03  0.12014286E+05                                 8.892836                            7.465688      -0.431610       1.861166                    0.997020      29.754713      87.697712       0.594825       0.423248      -1.057358       0.076902      -0.007676       0.000399       0.077285      -0.007607      -0.038593      -0.022458       0.000777      -0.028770      -0.050561       0.011017       0.039544             10.162754      11.965104       0.113347       2.422346       7.847999      -1.036390      10.675160           0.000000
          314              C       4.833002      18.660927      17.775595       0.028074      26.471618 0.38689292E+03  0.88035642E+04                                 7.748281                            6.511551      -0.111673       1.998792                    0.997919      26.118612      73.029976       0.654981       0.410969      -1.071460       0.030876      -0.020884      -0.088618       0.096138      -0.038096      -0.048413      -0.016506       0.004425      -0.102286      -0.075834       0.012794       0.063040              8.838436       7.614364      -0.635343       1.275649       6.408016      -0.849145      12.492928          -0.000001
          315              C       6.369711      18.724957      15.972506       0.027662      26.767000 0.39761056E+03  0.91230893E+04                                 7.866726                            6.657072      -0.237179       1.958405                    0.997216      26.343105      74.327184       0.638678       0.417965      -1.065354      -0.088240      -0.012016       0.050381       0.102318      -0.010360      -0.044282      -0.036663      -0.085463       0.056900      -0.079430       0.011851       0.067579              8.927936      11.753551      -1.456331       0.162047       7.087844      -1.198438       7.942414          -0.000000
          316              C       5.516599      20.014373      15.930230      -0.175420      31.961413 0.48621874E+03  0.11767376E+05                                 8.946512                            7.408131      -0.436639       1.862942                    0.996648      29.430900      86.134967       0.597918       0.423269      -1.058776      -0.020447      -0.054749       0.039242       0.070396      -0.002303      -0.036315       0.021357      -0.007850      -0.086228      -0.054563       0.013778       0.040785             10.389060      10.038607      -1.774005       1.270955       9.764989      -4.014973      11.363584          -0.000000
          317              C       3.148326      18.996262      15.981946       0.663713      20.245750 0.23511813E+03  0.48159877E+04                                 7.015818                            5.567254      -0.144910       2.027851                    0.999295      21.637681      61.149220       0.604895       0.494342      -1.003492      -0.032555      -0.027750      -0.011268       0.044236      -0.029200      -0.006530      -0.074781      -0.130410      -0.030239      -0.079650      -0.038004       0.117654              7.883629      10.678251       0.952528       0.895816       5.216135       2.004718       7.756501           0.000000
          318              C       7.840955      19.007139      16.227804       0.603036      21.354105 0.25556499E+03  0.53195427E+04                                 7.150246                            5.723266      -0.097468       2.033251                    0.999532      22.157370      62.142767       0.612231       0.480638      -1.015421       0.064717       0.028609       0.000381       0.070760      -0.031334      -0.007829       0.069396      -0.163784      -0.059673      -0.078512      -0.051511       0.130024              7.989928      10.927483       0.528630      -0.211558       5.465112      -2.331401       7.577190           0.000001
          319              C       5.395313      19.268182      19.058034       0.594638      21.170832 0.25584701E+03  0.53253981E+04                                 7.112954                            5.734575      -0.051265       2.050740                    0.999329      22.127909      62.003623       0.610493       0.482007      -1.014982       0.023112       0.041374       0.053385       0.071386       0.067117      -0.033069      -0.075345      -0.070217      -0.087472      -0.076538      -0.055282       0.131820              7.915423       6.990881      -1.928608       0.711671       6.389255       2.255009      10.366134           0.000001
          320              C       5.200351       0.082500      14.557288       0.666783      21.497256 0.24266782E+03  0.49992959E+04                                 7.230549                            5.605913      -0.157158       2.016260                    0.999420      21.803789      61.363434       0.612206       0.485637      -1.010129      -0.002630       0.020182      -0.031745       0.037709       0.077016       0.006747       0.025372       0.026646      -0.197689      -0.075792      -0.037912       0.113703              8.272993       6.522851      -3.013484       0.282185       8.399407      -2.029096       9.896721           0.000001
          321              C       5.976915       0.853317       6.492845      -0.181304      31.707486 0.49382856E+03  0.12014285E+05                                 8.892837                            7.465689      -0.431610       1.861166                    0.997020      29.754713      87.697711       0.594825       0.423248      -1.057358      -0.076902       0.007676       0.000399       0.077285      -0.007607       0.038593       0.022458       0.000777      -0.028770      -0.050561       0.011017       0.039544             10.162754      11.965104       0.113347      -2.422346       7.847999       1.036390      10.675160           0.000000
          322              C       5.428148       1.861373       7.514445       0.028073      26.471619 0.38689294E+03  0.88035646E+04                                 7.748281                            6.511551      -0.111673       1.998792                    0.997919      26.118612      73.029974       0.654981       0.410969      -1.071460      -0.030876       0.020884      -0.088618       0.096138      -0.038096       0.048413       0.016506       0.004425      -0.102286      -0.075834       0.012794       0.063040              8.838436       7.614364      -0.635343      -1.275649       6.408016       0.849145      12.492927          -0.000001
          323              C       3.891439       1.797343       5.711356       0.027662      26.767000 0.39761057E+03  0.91230895E+04                                 7.866726                            6.657073      -0.237179       1.958405                    0.997216      26.343105      74.327183       0.638678       0.417965      -1.065354       0.088240       0.012016       0.050381       0.102318      -0.010360       0.044282       0.036663      -0.085463       0.056900      -0.079430       0.011851       0.067579              8.927936      11.753551      -1.456331      -0.162047       7.087844       1.198438       7.942414          -0.000000
          324              C       4.744551       0.507927       5.669080      -0.175420      31.961413 0.48621876E+03  0.11767376E+05                                 8.946511                            7.408131      -0.436639       1.862942                    0.996648      29.430900      86.134965       0.597918       0.423269      -1.058776       0.020447       0.054749       0.039242       0.070396      -0.002303       0.036315      -0.021357      -0.007850      -0.086228      -0.054563       0.013778       0.040785             10.389060      10.038607      -1.774005      -1.270955       9.764989       4.014973      11.363584          -0.000000
          325              C       7.112824       1.526038       5.720796       0.663713      20.245750 0.23511814E+03  0.48159879E+04                                 7.015818                            5.567254      -0.144910       2.027851                    0.999295      21.637681      61.149218       0.604895       0.494342      -1.003492       0.032555       0.027750      -0.011268       0.044236      -0.029200       0.006530       0.074781      -0.130410      -0.030239      -0.079650      -0.038004       0.117654              7.883629      10.678250       0.952528      -0.895816       5.216135      -2.004718       7.756500           0.000001
          326              C       2.420195       1.515161       5.966654       0.603036      21.354105 0.25556499E+03  0.53195427E+04                                 7.150246                            5.723266      -0.097468       2.033251                    0.999532      22.157370      62.142767       0.612231       0.480638      -1.015421      -0.064717      -0.028609       0.000381       0.070760      -0.031334       0.007829      -0.069396      -0.163783      -0.059673      -0.078512      -0.051511       0.130024              7.989928      10.927483       0.528630       0.211558       5.465112       2.331401       7.577191           0.000001
          327              C       4.865837       1.254118       8.796884       0.594638      21.170833 0.25584702E+03  0.53253982E+04                                 7.112954                            5.734575      -0.051265       2.050740                    0.999329      22.127909      62.003621       0.610493       0.482007      -1.014982      -0.023112      -0.041374       0.053385       0.071386       0.067117       0.033069       0.075345      -0.070217      -0.087472      -0.076538      -0.055282       0.131820              7.915423       6.990881      -1.928608      -0.711671       6.389255      -2.255009      10.366133           0.000001
          328              C       5.060799      20.439800       4.296138       0.666783      21.497256 0.24266782E+03  0.49992959E+04                                 7.230550                            5.605914      -0.157158       2.016260                    0.999420      21.803789      61.363435       0.612206       0.485637      -1.010129       0.002630      -0.020182      -0.031745       0.037709       0.077016      -0.006747      -0.025372       0.026646      -0.197689      -0.075792      -0.037912       0.113703              8.272993       6.522851      -3.013484      -0.282185       8.399407       2.029096       9.896721           0.000001
          329              C      14.545385      11.114467       3.768305      -0.181304      31.707486 0.49382856E+03  0.12014285E+05                                 8.892837                            7.465689      -0.431610       1.861166                    0.997020      29.754713      87.697713       0.594825       0.423248      -1.057358       0.076902       0.007676      -0.000399       0.077285       0.007607       0.038593      -0.022458       0.000777      -0.028770      -0.050561       0.011017       0.039544             10.162755      11.965105      -0.113347      -2.422346       7.847999      -1.036390      10.675160          -0.000000
          330              C      15.094152      12.122523       2.746705       0.028074      26.471618 0.38689293E+03  0.88035643E+04                                 7.748281                            6.511551      -0.111673       1.998792                    0.997919      26.118612      73.029974       0.654981       0.410969      -1.071460       0.030876       0.020884       0.088618       0.096138       0.038096       0.048413      -0.016506       0.004425      -0.102286      -0.075834       0.012794       0.063040              8.838435       7.614364       0.635343      -1.275649       6.408015      -0.849145      12.492927          -0.000001
          331              C      16.630861      12.058493       4.549794       0.027662      26.766999 0.39761054E+03  0.91230888E+04                                 7.866726                            6.657073      -0.237179       1.958405                    0.997216      26.343105      74.327185       0.638678       0.417965      -1.065354      -0.088240       0.012016      -0.050381       0.102318       0.010360       0.044282      -0.036663      -0.085463       0.056900      -0.079430       0.011851       0.067579              8.927937      11.753551       1.456332      -0.162047       7.087844      -1.198438       7.942414          -0.000000
          332              C      15.777749      10.769077       4.592070      -0.175420      31.961417 0.48621882E+03  0.11767378E+05                                 8.946512                            7.408131      -0.436640       1.862942                    0.996648      29.430902      86.134973       0.597918       0.423269      -1.058776      -0.020447       0.054749      -0.039242       0.070396       0.002303       0.036315       0.021357      -0.007850      -0.086228      -0.054563       0.013778       0.040785             10.389061      10.038608       1.774005      -1.270955       9.764990      -4.014974      11.363585          -0.000000
          333              C      13.409476      11.787188       4.540354       0.663713      20.245749 0.23511813E+03  0.48159876E+04                                 7.015818                            5.567254      -0.144910       2.027851                    0.999295      21.637681      61.149220       0.604895       0.494342      -1.003492      -0.032555       0.027750       0.011268       0.044236       0.029200       0.006530      -0.074781      -0.130410      -0.030239      -0.079650      -0.038004       0.117654              7.883629      10.678251      -0.952528      -0.895816       5.216135       2.004718       7.756500           0.000001
          334              C      18.102105      11.776311       4.294496       0.603036      21.354105 0.25556500E+03  0.53195428E+04                                 7.150246                            5.723266      -0.097468       2.033251                    0.999532      22.157370      62.142767       0.612231       0.480638      -1.015421       0.064718      -0.028609      -0.000381       0.070760       0.031334       0.007829       0.069396      -0.163784      -0.059673      -0.078512      -0.051511       0.130024              7.989928      10.927483      -0.528630       0.211558       5.465112      -2.331401       7.577191           0.000001
          335              C      15.656463      11.515268       1.464266       0.594638      21.170833 0.25584702E+03  0.53253983E+04                                 7.112954                            5.734575      -0.051265       2.050740                    0.999329      22.127909      62.003622       0.610493       0.482007      -1.014982       0.023112      -0.041374      -0.053385       0.071386      -0.067117       0.033069      -0.075345      -0.070217      -0.087472      -0.076538      -0.055282       0.131820              7.915423       6.990881       1.928608      -0.711671       6.389255       2.255009      10.366134           0.000001
          336              C      15.461501      10.178650       5.965012       0.666783      21.497256 0.24266782E+03  0.49992959E+04                                 7.230549                            5.605913      -0.157158       2.016260                    0.999420      21.803789      61.363433       0.612206       0.485637      -1.010129      -0.002630      -0.020182       0.031745       0.037709      -0.077016      -0.006747       0.025372       0.026646      -0.197689      -0.075792      -0.037912       0.113703              8.272993       6.522850       3.013484      -0.282185       8.399407      -2.029096       9.896721           0.000001
          337              O       4.671902       3.414705      12.405936      -0.531252      33.810761 0.52797680E+03  0.12639306E+05                                 8.310960                            7.140563       0.179479       2.130716                    0.993222      26.942099      70.751378       0.706507       0.362144      -1.136118       0.012665       0.019503       0.006150       0.024054      -0.004532       0.001544       0.017996       0.116650       0.084932      -0.075783       0.031384       0.044399              9.030738      12.073504       1.045262      -4.413457       7.056723      -1.239366       7.961986          -0.000000
          338              O       6.242678       2.033349      11.710024      -0.589487      33.668936 0.48564930E+03  0.11374357E+05                                 8.168710                            6.715123       0.539988       2.217049                    0.998743      27.499066      71.196794       0.751079       0.348190      -1.148473       0.020631       0.033640       0.018404       0.043543      -0.044179       0.065707       0.023872      -0.075369       0.062046      -0.106603       0.045763       0.060841              9.116315       5.778463      -0.559803      -0.107642      16.049862       0.079666       5.520621          -0.000001
          339              O       5.036788       8.423378      11.144430      -0.555400      33.310253 0.48164292E+03  0.11219202E+05                                 8.070700                            6.655169       0.471131       2.205772                    0.997880      26.923945      68.754759       0.762509       0.344845      -1.155146       0.027786      -0.025908      -0.012904       0.040122      -0.071728       0.006082      -0.007338       0.047511       0.079661      -0.088886       0.024359       0.064526              9.053190       7.479606      -3.225939       2.274145      12.629750      -1.980411       7.050212          -0.000000
          340              O       7.016574       8.382333      12.161310      -0.537321      29.602099 0.48925322E+03  0.11507581E+05                                 7.540968                            6.845130       0.476371       2.203916                    0.998264      27.364296      71.558072       0.725095       0.359138      -1.136884       0.005503      -0.004606      -0.022963       0.024058       0.031883      -0.018253       0.041579       0.166571       0.158780      -0.126564       0.053180       0.073384              7.852098       9.201119       0.880839       2.620643       7.625904       0.508130       6.729271          -0.000000
          341              O       9.189065       6.531427      11.894930      -0.550654      28.999385 0.49268175E+03  0.11591678E+05                                 7.394627                            6.834324       0.586734       2.236125                    0.998541      27.459762      71.479608       0.732269       0.355513      -1.141422      -0.009148       0.002835      -0.028330       0.029905      -0.004641       0.068306       0.006964      -0.161502       0.059865      -0.123564       0.051581       0.071983              7.586834       7.290229       0.879680      -0.096774       8.680822       2.327649       6.789449          -0.000001
          342              O       9.400240       4.667797      10.711204      -0.553641      31.900908 0.45320959E+03  0.10404906E+05                                 7.835276                            6.450621       0.649921       2.261189                    0.999012      26.815575      68.141402       0.774875       0.344299      -1.154782      -0.022273       0.037398      -0.002332       0.043591      -0.075172      -0.003383       0.005038       0.003617       0.139834      -0.098510       0.042757       0.055752              8.788381      12.056979      -1.716670      -3.967911       5.815105       1.993078       8.493061          -0.000000
          343              O       4.320560       4.391157       9.216565      -0.565354      36.953360 0.52368706E+03  0.12509827E+05                                 8.808747                            7.057743       0.231663       2.127615                    0.995618      27.556814      72.264834       0.718846       0.356690      -1.140549       0.015859       0.015955       0.004946       0.023033       0.018984      -0.001541      -0.000218      -0.128052       0.117091      -0.086314       0.039025       0.047289             10.212144       6.822892       1.423126       2.860691       9.864242       6.121796      13.949299          -0.000000
          344              O       3.279258       5.765740      10.641428      -0.573231      35.031359 0.55905692E+03  0.13552703E+05                                 8.428170                            7.286389       0.272264       2.131681                    0.996891      27.864138      73.220710       0.709474       0.356123      -1.142858       0.026695       0.010269       0.008061       0.029716      -0.040971      -0.050026      -0.057929       0.002113      -0.033763      -0.100713       0.045275       0.055437              9.030787      13.803517      -1.534187      -0.142168       6.373431       0.862952       6.915413           0.000000
          345              O       6.787956       5.826691      12.876101      -0.240552      24.882162 0.39140641E+03  0.87093675E+04                                 6.868567                            6.169807      -0.043410       2.089178                    0.998372      23.714497      60.378546       0.754746       0.364709      -1.132166      -0.032230      -0.038960      -0.163917       0.171538      -0.138792       0.046664       0.047622       0.040996      -0.124608      -0.157673      -0.003487       0.161160              7.422055       8.318999      -1.555894       1.491174       7.383208       1.384081       6.563958          -0.000001
          346              O       5.589248      17.107595       2.144786      -0.531252      33.810760 0.52797679E+03  0.12639306E+05                                 8.310960                            7.140563       0.179479       2.130716                    0.993222      26.942099      70.751377       0.706507       0.362144      -1.136118      -0.012665      -0.019503       0.006150       0.024054      -0.004532      -0.001544      -0.017996       0.116650       0.084932      -0.075783       0.031384       0.044399              9.030737      12.073503       1.045262       4.413457       7.056722       1.239366       7.961986          -0.000000
          347              O       4.018472      18.488951       1.448874      -0.589487      33.668932 0.48564924E+03  0.11374355E+05                                 8.168708                            6.715122       0.539988       2.217049                    0.998743      27.499066      71.196790       0.751079       0.348190      -1.148473      -0.020631      -0.033640       0.018404       0.043543      -0.044180      -0.065707      -0.023872      -0.075369       0.062046      -0.106603       0.045763       0.060841              9.116314       5.778462      -0.559803       0.107642      16.049860      -0.079666       5.520620          -0.000001
          348              O       5.224362      12.098922       0.883280      -0.555400      33.310252 0.48164291E+03  0.11219202E+05                                 8.070699                            6.655169       0.471131       2.205772                    0.997880      26.923945      68.754758       0.762509       0.344845      -1.155146      -0.027786       0.025908      -0.012904       0.040122      -0.071728      -0.006082       0.007338       0.047511       0.079662      -0.088886       0.024359       0.064526              9.053189       7.479606      -3.225938      -2.274145      12.629750       1.980411       7.050212          -0.000000
          349              O       3.244576      12.139967       1.900160      -0.537321      29.602097 0.48925319E+03  0.11507580E+05                                 7.540968                            6.845129       0.476371       2.203916                    0.998264      27.364296      71.558070       0.725095       0.359138      -1.136884      -0.005503       0.004606      -0.022963       0.024058       0.031883       0.018253      -0.041579       0.166571       0.158780      -0.126564       0.053180       0.073384              7.852098       9.201119       0.880839      -2.620643       7.625903      -0.508130       6.729271          -0.000000
          350              O       1.072085      13.990873       1.633780      -0.550654      28.999385 0.49268176E+03  0.11591678E+05                                 7.394627                            6.834324       0.586734       2.236125                    0.998541      27.459761      71.479607       0.732269       0.355513      -1.141422       0.009148      -0.002835      -0.028330       0.029905      -0.004641      -0.068306      -0.006964      -0.161502       0.059865      -0.123564       0.051581       0.071983              7.586834       7.290230       0.879680       0.096774       8.680822      -2.327649       6.789450          -0.000001
          351              O       0.860910      15.854503       0.450054      -0.553641      31.900899 0.45320943E+03  0.10404902E+05                                 7.835274                            6.450620       0.649921       2.261189                    0.999012      26.815573      68.141391       0.774875       0.344299      -1.154782       0.022273      -0.037398      -0.002332       0.043591      -0.075172       0.003383      -0.005038       0.003616       0.139833      -0.098510       0.042757       0.055752              8.788379      12.056975      -1.716670       3.967909       5.815103      -1.993078       8.493059          -0.000000
          352              O       5.940590      16.131143      19.477715      -0.565354      36.953361 0.52368707E+03  0.12509828E+05                                 8.808747                            7.057743       0.231663       2.127615                    0.995618      27.556814      72.264835       0.718845       0.356690      -1.140549      -0.015859      -0.015955       0.004946       0.023033       0.018984       0.001541       0.000218      -0.128052       0.117091      -0.086314       0.039025       0.047289             10.212145       6.822893       1.423126      -2.860691       9.864242      -6.121797      13.949299          -0.000000
          353              O       6.981892      14.756560       0.380278      -0.573231      35.031359 0.55905693E+03  0.13552703E+05                                 8.428170                            7.286389       0.272263       2.131681                    0.996891      27.864138      73.220711       0.709474       0.356123      -1.142858      -0.026695      -0.010269       0.008061       0.029716      -0.040971       0.050026       0.057929       0.002113      -0.033763      -0.100713       0.045275       0.055437              9.030787      13.803517      -1.534187       0.142168       6.373431      -0.862952       6.915413           0.000000
          354              O       3.473194      14.695609       2.614951      -0.240552      24.882161 0.39140639E+03  0.87093669E+04                                 6.868566                            6.169807      -0.043410       2.089178                    0.998372      23.714497      60.378544       0.754746       0.364709      -1.132166       0.032230       0.038960      -0.163917       0.171538      -0.138792      -0.046664      -0.047622       0.040996      -0.124608      -0.157673      -0.003487       0.161160              7.422055       8.318998      -1.555894      -1.491174       7.383208      -1.384081       6.563958          -0.000001
          355              O      15.850398      13.675855      18.377514      -0.531252      33.810760 0.52797679E+03  0.12639306E+05                                 8.310960                            7.140563       0.179479       2.130716                    0.993222      26.942099      70.751377       0.706507       0.362144      -1.136118      -0.012665       0.019503      -0.006150       0.024054       0.004532       0.001544      -0.017996       0.116650       0.084932      -0.075783       0.031384       0.044399              9.030737      12.073504      -1.045262      -4.413457       7.056722       1.239366       7.961986          -0.000000
          356              O      14.279622      12.294499      19.073426      -0.589487      33.668935 0.48564928E+03  0.11374356E+05                                 8.168709                            6.715123       0.539988       2.217049                    0.998743      27.499066      71.196793       0.751079       0.348190      -1.148473      -0.020631       0.033640      -0.018404       0.043543       0.044179       0.065707      -0.023872      -0.075369       0.062046      -0.106603       0.045763       0.060841              9.116315       5.778463       0.559803      -0.107642      16.049861      -0.079666       5.520621          -0.000001
          357              O      15.485512      18.684528      19.639020      -0.555400      33.310252 0.48164291E+03  0.11219202E+05                                 8.070700                            6.655169       0.471131       2.205772                    0.997880      26.923944      68.754757       0.762509       0.344845      -1.155145      -0.027786      -0.025908       0.012904       0.040122       0.071728       0.006082       0.007338       0.047511       0.079662      -0.088886       0.024359       0.064526              9.053190       7.479606       3.225939       2.274145      12.629750       1.980411       7.050212          -0.000000
          358              O      13.505726      18.643483      18.622140      -0.537321      29.602100 0.48925323E+03  0.11507582E+05                                 7.540968                            6.845130       0.476371       2.203915                    0.998264      27.364297      71.558074       0.725095       0.359138      -1.136884      -0.005503      -0.004606       0.022963       0.024058      -0.031883      -0.018253      -0.041579       0.166571       0.158780      -0.126564       0.053180       0.073384              7.852098       9.201119      -0.880839       2.620643       7.625904      -0.508130       6.729271          -0.000000
          359              O      11.333235      16.792577      18.888520      -0.550654      28.999385 0.49268176E+03  0.11591678E+05                                 7.394627                            6.834324       0.586734       2.236125                    0.998541      27.459761      71.479607       0.732269       0.355513      -1.141422       0.009148       0.002835       0.028330       0.029905       0.004641       0.068306      -0.006964      -0.161502       0.059865      -0.123564       0.051581       0.071983              7.586834       7.290230      -0.879680      -0.096774       8.680822      -2.327649       6.789450          -0.000001
          360              O      11.122060      14.928947      20.072246      -0.553641      31.900904 0.45320952E+03  0.10404904E+05                                 7.835275                            6.450621       0.649921       2.261189                    0.999012      26.815574      68.141397       0.774875       0.344299      -1.154782       0.022273       0.037398       0.002332       0.043591       0.075172      -0.003383      -0.005038       0.003617       0.139833      -0.098510       0.042757       0.055752              8.788380      12.056977       1.716670      -3.967910       5.815104      -1.993078       8.493060          -0.000000
          361              O      16.201740      14.652307       1.044585      -0.565354      36.953359 0.52368704E+03  0.12509827E+05                                 8.808746                            7.057742       0.231663       2.127615                    0.995618      27.556814      72.264833       0.718846       0.356690      -1.140549      -0.015859       0.015955      -0.004946       0.023034      -0.018984      -0.001541       0.000218      -0.128052       0.117091      -0.086314       0.039025       0.047289             10.212144       6.822892      -1.423126       2.860691       9.864241      -6.121796      13.949298          -0.000000
          362              O      17.243042      16.026890      20.142022      -0.573231      35.031359 0.55905694E+03  0.13552704E+05                                 8.428170                            7.286389       0.272263       2.131681                    0.996891      27.864138      73.220711       0.709474       0.356123      -1.142858      -0.026695       0.010269      -0.008061       0.029716       0.040971      -0.050026       0.057929       0.002113      -0.033763      -0.100712       0.045275       0.055437              9.030787      13.803517       1.534187      -0.142168       6.373431      -0.862952       6.915413           0.000000
          363              O      13.734344      16.087841      17.907349      -0.240552      24.882162 0.39140641E+03  0.87093676E+04                                 6.868567                            6.169808      -0.043410       2.089178                    0.998372      23.714497      60.378546       0.754746       0.364709      -1.132166       0.032230      -0.038960       0.163917       0.171538       0.138792       0.046664      -0.047622       0.040996      -0.124608      -0.157673      -0.003487       0.161160              7.422055       8.318999       1.555894       1.491174       7.383208      -1.384081       6.563958          -0.000001
          364              O      14.933052       6.846445       8.116364      -0.531252      33.810761 0.52797680E+03  0.12639306E+05                                 8.310960                            7.140563       0.179479       2.130716                    0.993222      26.942099      70.751378       0.706507       0.362144      -1.136118       0.012665      -0.019503      -0.006150       0.024054       0.004532      -0.001544       0.017996       0.116650       0.084932      -0.075783       0.031384       0.044399              9.030738      12.073504      -1.045262       4.413457       7.056723      -1.239366       7.961986          -0.000000
          365              O      16.503828       8.227801       8.812276      -0.589487      33.668927 0.48564916E+03  0.11374352E+05                                 8.168708                            6.715122       0.539989       2.217049                    0.998743      27.499063      71.196782       0.751079       0.348190      -1.148473       0.020631      -0.033640      -0.018404       0.043543       0.044179      -0.065707       0.023872      -0.075369       0.062046      -0.106603       0.045763       0.060841              9.116314       5.778462       0.559803       0.107642      16.049859       0.079666       5.520620          -0.000001
          366              O      15.297938       1.837772       9.377870      -0.555400      33.310252 0.48164290E+03  0.11219202E+05                                 8.070700                            6.655169       0.471131       2.205772                    0.997880      26.923944      68.754757       0.762509       0.344845      -1.155145       0.027786       0.025908       0.012904       0.040122       0.071728      -0.006082      -0.007338       0.047511       0.079661      -0.088886       0.024359       0.064526              9.053189       7.479606       3.225939      -2.274145      12.629750      -1.980411       7.050212          -0.000000
          367              O      17.277724       1.878817       8.360990      -0.537321      29.602097 0.48925318E+03  0.11507580E+05                                 7.540968                            6.845129       0.476371       2.203916                    0.998264      27.364296      71.558070       0.725095       0.359138      -1.136884       0.005503       0.004606       0.022963       0.024058      -0.031883       0.018253       0.041579       0.166571       0.158780      -0.126564       0.053180       0.073384              7.852097       9.201119      -0.880839      -2.620643       7.625903       0.508130       6.729271          -0.000000
          368              O      19.450215       3.729723       8.627370      -0.550654      28.999384 0.49268172E+03  0.11591677E+05                                 7.394627                            6.834323       0.586735       2.236125                    0.998541      27.459761      71.479605       0.732269       0.355513      -1.141422      -0.009148      -0.002835       0.028330       0.029905       0.004641      -0.068306       0.006964      -0.161502       0.059865      -0.123564       0.051581       0.071983              7.586833       7.290229      -0.879680       0.096774       8.680822       2.327649       6.789449          -0.000001
          369              O      19.661390       5.593353       9.811096      -0.553641      31.900901 0.45320947E+03  0.10404903E+05                                 7.835274                            6.450620       0.649921       2.261189                    0.999012      26.815574      68.141394       0.774875       0.344299      -1.154782      -0.022273      -0.037398       0.002332       0.043591       0.075172       0.003383       0.005038       0.003616       0.139833      -0.098510       0.042757       0.055752              8.788379      12.056975       1.716670       3.967909       5.815104       1.993078       8.493059          -0.000000
          370              O      14.581710       5.869993      11.305735      -0.565354      36.953359 0.52368705E+03  0.12509827E+05                                 8.808747                            7.057742       0.231663       2.127615                    0.995618      27.556814      72.264833       0.718846       0.356690      -1.140549       0.015859      -0.015955      -0.004946       0.023033      -0.018984       0.001541      -0.000218      -0.128052       0.117091      -0.086314       0.039025       0.047289             10.212144       6.822892      -1.423126      -2.860691       9.864241       6.121796      13.949299          -0.000000
          371              O      13.540408       4.495410       9.880872      -0.573231      35.031360 0.55905694E+03  0.13552704E+05                                 8.428170                            7.286389       0.272264       2.131681                    0.996891      27.864138      73.220711       0.709474       0.356123      -1.142858       0.026695      -0.010269      -0.008061       0.029716       0.040971       0.050026      -0.057929       0.002113      -0.033763      -0.100712       0.045275       0.055437              9.030787      13.803517       1.534187       0.142168       6.373431       0.862952       6.915413           0.000000
          372              O      17.049106       4.434459       7.646199      -0.240552      24.882160 0.39140639E+03  0.87093668E+04                                 6.868566                            6.169807      -0.043410       2.089178                    0.998372      23.714497      60.378544       0.754746       0.364709      -1.132166      -0.032230       0.038960       0.163917       0.171538       0.138792      -0.046664       0.047622       0.040996      -0.124608      -0.157673      -0.003487       0.161160              7.422055       8.318998       1.555894      -1.491174       7.383208       1.384081       6.563958          -0.000001
          373              O      12.405936       4.671902       3.414705      -0.531252      33.810762 0.52797683E+03  0.12639307E+05                                 8.310960                            7.140563       0.179479       2.130716                    0.993222      26.942100      70.751380       0.706507       0.362144      -1.136118       0.006150       0.012665       0.019503       0.024054       0.001544       0.017996      -0.004532      -0.015859      -0.217441      -0.075783       0.031384       0.044399              9.030738       7.961986      -4.413457      -1.239366      12.073504       1.045262       7.056723          -0.000000
          374              O      11.710024       6.242678       2.033349      -0.589487      33.668934 0.48564928E+03  0.11374356E+05                                 8.168709                            6.715123       0.539988       2.217049                    0.998743      27.499066      71.196792       0.751079       0.348190      -1.148473       0.018404       0.020631       0.033640       0.043543       0.065707       0.023872      -0.044180       0.068707       0.082031      -0.106603       0.045763       0.060841              9.116315       5.520621      -0.107642       0.079666       5.778463      -0.559803      16.049861          -0.000001
          375              O      11.144430       5.036788       8.423378      -0.555400      33.310251 0.48164288E+03  0.11219201E+05                                 8.070699                            6.655169       0.471131       2.205772                    0.997880      26.923944      68.754755       0.762509       0.344845      -1.155146      -0.012904       0.027786      -0.025908       0.040122       0.006082      -0.007338      -0.071728       0.016075      -0.111097      -0.088886       0.024359       0.064526              9.053189       7.050211       2.274145      -1.980411       7.479606      -3.225938      12.629750          -0.000000
          376              O      12.161310       7.016574       8.382333      -0.537321      29.602098 0.48925320E+03  0.11507581E+05                                 7.540968                            6.845130       0.476371       2.203916                    0.998264      27.364296      71.558071       0.725095       0.359138      -1.136884      -0.022963       0.005503      -0.004606       0.024058      -0.018253       0.041579       0.031883      -0.003895      -0.329246      -0.126564       0.053180       0.073384              7.852098       6.729271       2.620643       0.508130       9.201119       0.880839       7.625903          -0.000000
          377              O      11.894930       9.189065       6.531427      -0.550654      28.999384 0.49268174E+03  0.11591677E+05                                 7.394627                            6.834323       0.586734       2.236125                    0.998541      27.459762      71.479607       0.732269       0.355513      -1.141422      -0.028330      -0.009148       0.002835       0.029905       0.068306       0.006964      -0.004641       0.110683       0.212320      -0.123564       0.051581       0.071983              7.586833       6.789449      -0.096774       2.327649       7.290229       0.879680       8.680822          -0.000001
          378              O      10.711204       9.400240       4.667797      -0.553641      31.900911 0.45320962E+03  0.10404908E+05                                 7.835276                            6.450622       0.649921       2.261189                    0.999012      26.815575      68.141404       0.774875       0.344299      -1.154782      -0.002332      -0.022273       0.037398       0.043591      -0.003383       0.005038      -0.075172       0.068108      -0.075342      -0.098510       0.042757       0.055752              8.788382       8.493062      -3.967911       1.993079      12.056980      -1.716670       5.815105          -0.000001
          379              O       9.216565       4.320560       4.391157      -0.565354      36.953360 0.52368706E+03  0.12509827E+05                                 8.808747                            7.057743       0.231663       2.127615                    0.995618      27.556814      72.264834       0.718846       0.356690      -1.140549       0.004946       0.015859       0.015955       0.023034      -0.001541      -0.000218       0.018984       0.122571       0.133533      -0.086314       0.039025       0.047289             10.212144      13.949299       2.860691       6.121796       6.822892       1.423126       9.864242          -0.000000
          380              O      10.641428       3.279258       5.765740      -0.573231      35.031358 0.55905690E+03  0.13552702E+05                                 8.428169                            7.286388       0.272264       2.131681                    0.996891      27.864138      73.220708       0.709474       0.356123      -1.142858       0.008061       0.026695       0.010269       0.029716      -0.050026      -0.057929      -0.040971      -0.017938       0.013712      -0.100712       0.045275       0.055437              9.030786       6.915413      -0.142168       0.862952      13.803516      -1.534187       6.373431           0.000000
          381              O      12.876101       6.787956       5.826691      -0.240552      24.882162 0.39140641E+03  0.87093676E+04                                 6.868567                            6.169807      -0.043410       2.089178                    0.998372      23.714497      60.378546       0.754746       0.364709      -1.132166      -0.163917      -0.032230      -0.038960       0.171538       0.046664       0.047622      -0.138792      -0.082802       0.000810      -0.157673      -0.003487       0.161160              7.422055       6.563958       1.491174       1.384081       8.318999      -1.555894       7.383208          -0.000001
          382              O       2.144786       5.589248      17.107595      -0.531252      33.810762 0.52797683E+03  0.12639307E+05                                 8.310960                            7.140563       0.179479       2.130716                    0.993222      26.942100      70.751380       0.706507       0.362144      -1.136118       0.006150      -0.012665      -0.019503       0.024054      -0.001544      -0.017995      -0.004532      -0.015859      -0.217441      -0.075783       0.031384       0.044399              9.030738       7.961986       4.413457       1.239366      12.073504       1.045262       7.056723          -0.000000
          383              O       1.448874       4.018472      18.488951      -0.589487      33.668928 0.48564916E+03  0.11374353E+05                                 8.168708                            6.715122       0.539988       2.217049                    0.998743      27.499064      71.196783       0.751079       0.348190      -1.148473       0.018404      -0.020631      -0.033640       0.043543      -0.065707      -0.023872      -0.044180       0.068707       0.082031      -0.106603       0.045763       0.060841              9.116313       5.520620       0.107642      -0.079666       5.778462      -0.559803      16.049858          -0.000001
          384              O       0.883280       5.224362      12.098922      -0.555400      33.310253 0.48164291E+03  0.11219202E+05                                 8.070700                            6.655170       0.471131       2.205772                    0.997880      26.923944      68.754758       0.762509       0.344845      -1.155145      -0.012904      -0.027786       0.025908       0.040122      -0.006082       0.007338      -0.071728       0.016075      -0.111097      -0.088886       0.024359       0.064526              9.053190       7.050212      -2.274145       1.980411       7.479606      -3.225939      12.629751          -0.000000
          385              O       1.900160       3.244576      12.139967      -0.537321      29.602099 0.48925322E+03  0.11507581E+05                                 7.540968                            6.845130       0.476371       2.203916                    0.998264      27.364296      71.558072       0.725095       0.359138      -1.136884      -0.022963      -0.005503       0.004606       0.024058       0.018253      -0.041579       0.031883      -0.003895      -0.329246      -0.126564       0.053180       0.073384              7.852098       6.729271      -2.620643      -0.508130       9.201119       0.880839       7.625904          -0.000000
          386              O       1.633780       1.072085      13.990873      -0.550654      28.999382 0.49268169E+03  0.11591676E+05                                 7.394626                            6.834323       0.586734       2.236125                    0.998541      27.459761      71.479603       0.732269       0.355513      -1.141422      -0.028330       0.009148      -0.002835       0.029905      -0.068306      -0.006964      -0.004641       0.110683       0.212320      -0.123564       0.051581       0.071983              7.586833       6.789449       0.096774      -2.327649       7.290229       0.879680       8.680821          -0.000001
          387              O       0.450054       0.860910      15.854503      -0.553641      31.900903 0.45320950E+03  0.10404904E+05                                 7.835274                            6.450620       0.649921       2.261189                    0.999012      26.815574      68.141396       0.774875       0.344299      -1.154782      -0.002332       0.022273      -0.037398       0.043591       0.003383      -0.005038      -0.075172       0.068108      -0.075342      -0.098510       0.042757       0.055752              8.788380       8.493060       3.967910      -1.993078      12.056977      -1.716670       5.815104          -0.000000
          388              O      19.477715       5.940590      16.131143      -0.565354      36.953360 0.52368706E+03  0.12509827E+05                                 8.808747                            7.057743       0.231663       2.127615                    0.995618      27.556814      72.264834       0.718846       0.356690      -1.140549       0.004946      -0.015859      -0.015955       0.023033       0.001541       0.000218       0.018984       0.122571       0.133533      -0.086314       0.039025       0.047289             10.212144      13.949299      -2.860691      -6.121796       6.822892       1.423126       9.864241          -0.000000
          389              O       0.380278       6.981892      14.756560      -0.573231      35.031360 0.55905693E+03  0.13552703E+05                                 8.428170                            7.286389       0.272264       2.131681                    0.996891      27.864138      73.220710       0.709474       0.356123      -1.142858       0.008061      -0.026695      -0.010269       0.029716       0.050026       0.057929      -0.040971      -0.017938       0.013712      -0.100712       0.045275       0.055437              9.030787       6.915413       0.142168      -0.862952      13.803517      -1.534187       6.373431           0.000000
          390              O       2.614951       3.473194      14.695609      -0.240552      24.882161 0.39140640E+03  0.87093673E+04                                 6.868567                            6.169807      -0.043410       2.089178                    0.998372      23.714497      60.378545       0.754746       0.364709      -1.132166      -0.163917       0.032230       0.038960       0.171538      -0.046664      -0.047622      -0.138792      -0.082802       0.000810      -0.157673      -0.003487       0.161160              7.422055       6.563958      -1.491174      -1.384081       8.318999      -1.555894       7.383208          -0.000001
          391              O      18.377514      15.850398      13.675855      -0.531252      33.810761 0.52797682E+03  0.12639307E+05                                 8.310960                            7.140563       0.179479       2.130716                    0.993222      26.942100      70.751379       0.706507       0.362144      -1.136118      -0.006150      -0.012665       0.019503       0.024054       0.001544      -0.017996       0.004532      -0.015859      -0.217441      -0.075783       0.031384       0.044399              9.030737       7.961986      -4.413457       1.239366      12.073503      -1.045262       7.056722          -0.000000
          392              O      19.073426      14.279622      12.294499      -0.589487      33.668933 0.48564926E+03  0.11374355E+05                                 8.168709                            6.715123       0.539988       2.217049                    0.998743      27.499065      71.196790       0.751079       0.348190      -1.148473      -0.018404      -0.020631       0.033640       0.043543       0.065707      -0.023872       0.044180       0.068708       0.082031      -0.106603       0.045763       0.060841              9.116315       5.520621      -0.107642      -0.079666       5.778463       0.559803      16.049861          -0.000001
          393              O      19.639020      15.485512      18.684528      -0.555400      33.310250 0.48164287E+03  0.11219201E+05                                 8.070699                            6.655169       0.471131       2.205772                    0.997880      26.923944      68.754755       0.762509       0.344845      -1.155146       0.012904      -0.027786      -0.025908       0.040122       0.006082       0.007338       0.071728       0.016075      -0.111097      -0.088886       0.024359       0.064526              9.053189       7.050211       2.274145       1.980410       7.479606       3.225938      12.629749          -0.000000
          394              O      18.622140      13.505726      18.643483      -0.537321      29.602099 0.48925322E+03  0.11507581E+05                                 7.540968                            6.845130       0.476371       2.203916                    0.998264      27.364296      71.558072       0.725095       0.359138      -1.136884       0.022963      -0.005503      -0.004606       0.024058      -0.018253      -0.041579      -0.031883      -0.003895      -0.329246      -0.126564       0.053180       0.073384              7.852098       6.729271       2.620643      -0.508130       9.201119      -0.880839       7.625904          -0.000000
          395              O      18.888520      11.333235      16.792577      -0.550654      28.999385 0.49268174E+03  0.11591678E+05                                 7.394627                            6.834324       0.586734       2.236125                    0.998541      27.459761      71.479606       0.732269       0.355513      -1.141422       0.028330       0.009148       0.002835       0.029905       0.068306      -0.006964       0.004641       0.110683       0.212320      -0.123564       0.051581       0.071983              7.586834       6.789450      -0.096774      -2.327649       7.290229      -0.879680       8.680822          -0.000001
          396              O      20.072246      11.122060      14.928947      -0.553641      31.900907 0.45320957E+03  0.10404906E+05                                 7.835275                            6.450621       0.649921       2.261189                    0.999012      26.815575      68.141401       0.774875       0.344299      -1.154782       0.002332       0.022273       0.037398       0.043591      -0.003383      -0.005038       0.075172       0.068108      -0.075342      -0.098510       0.042757       0.055752              8.788381       8.493061      -3.967910      -1.993078      12.056978       1.716670       5.815105          -0.000000
          397              O       1.044585      16.201740      14.652307      -0.565354      36.953360 0.52368706E+03  0.12509827E+05                                 8.808747                            7.057743       0.231663       2.127615                    0.995618      27.556814      72.264834       0.718846       0.356690      -1.140549      -0.004946      -0.015859       0.015955       0.023033      -0.001541       0.000218      -0.018984       0.122571       0.133533      -0.086314       0.039025       0.047289             10.212144      13.949299       2.860691      -6.121796       6.822892      -1.423126       9.864241          -0.000000
          398              O      20.142022      17.243042      16.026890      -0.573231      35.031358 0.55905690E+03  0.13552702E+05                                 8.428169                            7.286388       0.272264       2.131681                    0.996891      27.864138      73.220708       0.709474       0.356123      -1.142858      -0.008061      -0.026695       0.010269       0.029716      -0.050026       0.057929       0.040971      -0.017938       0.013712      -0.100712       0.045275       0.055437              9.030786       6.915413      -0.142168      -0.862952      13.803516       1.534187       6.373431           0.000000
          399              O      17.907349      13.734344      16.087841      -0.240552      24.882161 0.39140640E+03  0.87093673E+04                                 6.868567                            6.169807      -0.043410       2.089178                    0.998372      23.714497      60.378545       0.754746       0.364709      -1.132166       0.163917       0.032230      -0.038960       0.171538       0.046664      -0.047622       0.138792      -0.082802       0.000810      -0.157673      -0.003487       0.161160              7.422055       6.563958       1.491174      -1.384081       8.318999       1.555894       7.383208          -0.000001
          400              O       8.116364      14.933052       6.846445      -0.531252      33.810761 0.52797682E+03  0.12639307E+05                                 8.310960                            7.140563       0.179479       2.130716                    0.993222      26.942100      70.751379       0.706507       0.362144      -1.136118      -0.006150       0.012665      -0.019503       0.024054      -0.001544       0.017995       0.004532      -0.015859      -0.217441      -0.075784       0.031384       0.044399              9.030737       7.961986       4.413457      -1.239366      12.073504      -1.045262       7.056722          -0.000000
          401              O       8.812276      16.503828       8.227801      -0.589487      33.668928 0.48564917E+03  0.11374353E+05                                 8.168708                            6.715122       0.539988       2.217049                    0.998743      27.499064      71.196784       0.751079       0.348190      -1.148473      -0.018404       0.020631      -0.033640       0.043543      -0.065707       0.023872       0.044180       0.068707       0.082031      -0.106603       0.045763       0.060841              9.116313       5.520620       0.107642       0.079666       5.778462       0.559803      16.049858          -0.000001
          402              O       9.377870      15.297938       1.837772      -0.555400      33.310251 0.48164288E+03  0.11219201E+05                                 8.070699                            6.655169       0.471131       2.205772                    0.997880      26.923944      68.754756       0.762509       0.344845      -1.155146       0.012904       0.027786       0.025908       0.040122      -0.006082      -0.007338       0.071728       0.016075      -0.111097      -0.088886       0.024359       0.064526              9.053189       7.050212      -2.274145      -1.980411       7.479606       3.225938      12.629750           0.000000
          403              O       8.360990      17.277724       1.878817      -0.537321      29.602099 0.48925322E+03  0.11507581E+05                                 7.540968                            6.845130       0.476371       2.203916                    0.998264      27.364296      71.558072       0.725095       0.359138      -1.136884       0.022963       0.005503       0.004606       0.024058       0.018253       0.041579      -0.031883      -0.003895      -0.329246      -0.126564       0.053180       0.073384              7.852098       6.729271      -2.620643       0.508130       9.201119      -0.880839       7.625904          -0.000000
          404              O       8.627370      19.450215       3.729723      -0.550654      28.999385 0.49268174E+03  0.11591678E+05                                 7.394627                            6.834324       0.586734       2.236125                    0.998541      27.459761      71.479606       0.732269       0.355513      -1.141422       0.028330      -0.009148      -0.002835       0.029905      -0.068306       0.006964       0.004641       0.110683       0.212320      -0.123564       0.051581       0.071983              7.586834       6.789450       0.096774       2.327649       7.290230      -0.879680       8.680822          -0.000001
          405              O       9.811096      19.661390       5.593353      -0.553641      31.900905 0.45320954E+03  0.10404905E+05                                 7.835275                            6.450621       0.649921       2.261189                    0.999012      26.815575      68.141400       0.774875       0.344299      -1.154782       0.002332      -0.022273      -0.037398       0.043591       0.003383       0.005038       0.075172       0.068108      -0.075342      -0.098510       0.042757       0.055752              8.788381       8.493060       3.967910       1.993078      12.056978       1.716670       5.815104          -0.000000
          406              O      11.305735      14.581710       5.869993      -0.565354      36.953360 0.52368705E+03  0.12509827E+05                                 8.808747                            7.057742       0.231663       2.127615                    0.995618      27.556814      72.264833       0.718846       0.356690      -1.140549      -0.004946       0.015859      -0.015955       0.023033       0.001541      -0.000218      -0.018984       0.122571       0.133533      -0.086314       0.039025       0.047289             10.212144      13.949299      -2.860691       6.121796       6.822892      -1.423126       9.864241          -0.000000
          407              O       9.880872      13.540408       4.495410      -0.573231      35.031359 0.55905693E+03  0.13552703E+05                                 8.428170                            7.286389       0.272264       2.131681                    0.996891      27.864138      73.220710       0.709474       0.356123      -1.142858      -0.008061       0.026695      -0.010269       0.029716       0.050026      -0.057929       0.040971      -0.017938       0.013712      -0.100712       0.045275       0.055437              9.030787       6.915413       0.142168       0.862952      13.803517       1.534187       6.373431           0.000000
          408              O       7.646199      17.049106       4.434459      -0.240552      24.882161 0.39140639E+03  0.87093669E+04                                 6.868566                            6.169807      -0.043410       2.089178                    0.998372      23.714497      60.378544       0.754746       0.364709      -1.132166       0.163917      -0.032230       0.038960       0.171538      -0.046664       0.047622       0.138792      -0.082802       0.000810      -0.157673      -0.003487       0.161160              7.422055       6.563958      -1.491174       1.384081       8.318998       1.555894       7.383208          -0.000001
          409              O       3.414705      12.405936       4.671902      -0.531252      33.810760 0.52797678E+03  0.12639305E+05                                 8.310959                            7.140563       0.179479       2.130716                    0.993222      26.942099      70.751376       0.706507       0.362144      -1.136118       0.019503       0.006150       0.012665       0.024054       0.017996      -0.004532       0.001544      -0.100791       0.132509      -0.075783       0.031384       0.044399              9.030737       7.056722      -1.239366       1.045262       7.961986      -4.413457      12.073503          -0.000000
          410              O       2.033349      11.710024       6.242678      -0.589487      33.668930 0.48564920E+03  0.11374354E+05                                 8.168708                            6.715122       0.539988       2.217049                    0.998743      27.499064      71.196785       0.751079       0.348190      -1.148473       0.033640       0.018404       0.020631       0.043543       0.023872      -0.044180       0.065707       0.006662      -0.144077      -0.106603       0.045763       0.060841              9.116314      16.049859       0.079666      -0.559803       5.520620      -0.107642       5.778462          -0.000001
          411              O       8.423378      11.144430       5.036788      -0.555400      33.310252 0.48164289E+03  0.11219201E+05                                 8.070699                            6.655169       0.471131       2.205772                    0.997880      26.923944      68.754756       0.762509       0.344845      -1.155146      -0.025908      -0.012904       0.027786       0.040122      -0.007338      -0.071728       0.006082      -0.063586       0.031436      -0.088886       0.024359       0.064526              9.053189      12.629750      -1.980411      -3.225939       7.050212       2.274145       7.479606          -0.000000
          412              O       8.382333      12.161310       7.016574      -0.537321      29.602099 0.48925323E+03  0.11507582E+05                                 7.540969                            6.845130       0.476371       2.203915                    0.998264      27.364296      71.558073       0.725095       0.359138      -1.136884      -0.004606      -0.022963       0.005503       0.024058       0.041579       0.031883      -0.018253      -0.162675       0.170466      -0.126564       0.053180       0.073384              7.852098       7.625904       0.508130       0.880839       6.729271       2.620643       9.201120          -0.000000
          413              O       6.531427      11.894930       9.189065      -0.550654      28.999384 0.49268174E+03  0.11591677E+05                                 7.394627                            6.834323       0.586734       2.236125                    0.998541      27.459762      71.479607       0.732269       0.355513      -1.141422       0.002835      -0.028330      -0.009148       0.029905       0.006964      -0.004641       0.068306       0.050819      -0.272185      -0.123564       0.051581       0.071983              7.586833       8.680822       2.327649       0.879680       6.789449      -0.096774       7.290229          -0.000001
          414              O       4.667797      10.711204       9.400240      -0.553641      31.900909 0.45320960E+03  0.10404907E+05                                 7.835276                            6.450622       0.649921       2.261189                    0.999012      26.815575      68.141403       0.774875       0.344299      -1.154782       0.037398      -0.002332      -0.022273       0.043591       0.005038      -0.075172      -0.003383      -0.071725      -0.064492      -0.098510       0.042757       0.055752              8.788382       5.815105       1.993078      -1.716670       8.493061      -3.967911      12.056979          -0.000000
          415              O       4.391157       9.216565       4.320560      -0.565354      36.953362 0.52368708E+03  0.12509828E+05                                 8.808747                            7.057743       0.231663       2.127615                    0.995618      27.556814      72.264835       0.718845       0.356690      -1.140549       0.015955       0.004946       0.015859       0.023033      -0.000218       0.018984      -0.001541       0.005481      -0.250624      -0.086314       0.039025       0.047289             10.212145       9.864242       6.121797       1.423126      13.949300       2.860691       6.822893          -0.000000
          416              O       5.765740      10.641428       3.279258      -0.573231      35.031361 0.55905697E+03  0.13552704E+05                                 8.428170                            7.286389       0.272263       2.131681                    0.996891      27.864139      73.220713       0.709474       0.356123      -1.142858       0.010269       0.008061       0.026695       0.029716      -0.057929      -0.040971      -0.050026       0.015825       0.020051      -0.100712       0.045275       0.055437              9.030787       6.373431       0.862952      -1.534187       6.915413      -0.142168      13.803517           0.000000
          417              O       5.826691      12.876101       6.787956      -0.240552      24.882162 0.39140641E+03  0.87093676E+04                                 6.868567                            6.169807      -0.043410       2.089178                    0.998372      23.714497      60.378546       0.754746       0.364709      -1.132166      -0.038960      -0.163917      -0.032230       0.171538       0.047622      -0.138792       0.046664       0.041806       0.123797      -0.157673      -0.003487       0.161160              7.422055       7.383208       1.384081      -1.555894       6.563958       1.491174       8.318999          -0.000001
          418              O      17.107595       2.144786       5.589248      -0.531252      33.810760 0.52797679E+03  0.12639306E+05                                 8.310960                            7.140563       0.179479       2.130716                    0.993222      26.942099      70.751377       0.706507       0.362144      -1.136118      -0.019503       0.006150      -0.012665       0.024054      -0.017996      -0.004532      -0.001544      -0.100791       0.132509      -0.075783       0.031384       0.044399              9.030737       7.056722       1.239366       1.045262       7.961986       4.413457      12.073503          -0.000000
          419              O      18.488951       1.448874       4.018472      -0.589487      33.668928 0.48564918E+03  0.11374353E+05                                 8.168708                            6.715122       0.539988       2.217049                    0.998743      27.499064      71.196784       0.751079       0.348190      -1.148473      -0.033640       0.018404      -0.020631       0.043543      -0.023872      -0.044180      -0.065707       0.006662      -0.144077      -0.106603       0.045763       0.060841              9.116314      16.049859      -0.079666      -0.559803       5.520620       0.107642       5.778462          -0.000001
          420              O      12.098922       0.883280       5.224362      -0.555400      33.310249 0.48164285E+03  0.11219200E+05                                 8.070699                            6.655169       0.471131       2.205772                    0.997880      26.923943      68.754753       0.762509       0.344845      -1.155146       0.025908      -0.012904      -0.027786       0.040122       0.007338      -0.071728      -0.006082      -0.063586       0.031436      -0.088886       0.024359       0.064526              9.053189      12.629749       1.980411      -3.225938       7.050211      -2.274145       7.479606          -0.000000
          421              O      12.139967       1.900160       3.244576      -0.537321      29.602100 0.48925324E+03  0.11507582E+05                                 7.540969                            6.845130       0.476371       2.203916                    0.998264      27.364296      71.558073       0.725095       0.359138      -1.136884       0.004606      -0.022963      -0.005503       0.024058      -0.041579       0.031883       0.018253      -0.162675       0.170466      -0.126564       0.053180       0.073384              7.852098       7.625904      -0.508130       0.880839       6.729271      -2.620643       9.201120          -0.000000
          422              O      13.990873       1.633780       1.072085      -0.550654      28.999387 0.49268179E+03  0.11591679E+05                                 7.394627                            6.834324       0.586734       2.236125                    0.998541      27.459762      71.479610       0.732269       0.355513      -1.141422      -0.002835      -0.028330       0.009148       0.029905      -0.006964      -0.004641      -0.068306       0.050819      -0.272185      -0.123564       0.051581       0.071983              7.586834       8.680823      -2.327649       0.879680       6.789450       0.096774       7.290230          -0.000001
          423              O      15.854503       0.450054       0.860910      -0.553641      31.900911 0.45320963E+03  0.10404908E+05                                 7.835276                            6.450622       0.649921       2.261188                    0.999012      26.815576      68.141406       0.774875       0.344299      -1.154782      -0.037398      -0.002332       0.022273       0.043591      -0.005038      -0.075172       0.003383      -0.071725      -0.064492      -0.098510       0.042757       0.055752              8.788382       5.815105      -1.993079      -1.716670       8.493061       3.967911      12.056980          -0.000000
          424              O      16.131143      19.477715       5.940590      -0.565354      36.953360 0.52368706E+03  0.12509827E+05                                 8.808747                            7.057743       0.231663       2.127615                    0.995618      27.556814      72.264834       0.718846       0.356690      -1.140549      -0.015955       0.004946      -0.015859       0.023033       0.000218       0.018984       0.001541       0.005481      -0.250624      -0.086314       0.039025       0.047289             10.212144       9.864242      -6.121797       1.423126      13.949299      -2.860691       6.822892          -0.000000
          425              O      14.756560       0.380278       6.981892      -0.573231      35.031359 0.55905692E+03  0.13552703E+05                                 8.428170                            7.286389       0.272264       2.131681                    0.996891      27.864138      73.220710       0.709474       0.356123      -1.142858      -0.010269       0.008061      -0.026695       0.029716       0.057929      -0.040971       0.050026       0.015825       0.020051      -0.100712       0.045275       0.055437              9.030787       6.373431      -0.862952      -1.534187       6.915413       0.142168      13.803517           0.000000
          426              O      14.695609       2.614951       3.473194      -0.240552      24.882162 0.39140641E+03  0.87093676E+04                                 6.868567                            6.169807      -0.043410       2.089178                    0.998372      23.714497      60.378546       0.754746       0.364709      -1.132166       0.038960      -0.163917       0.032230       0.171538      -0.047622      -0.138792      -0.046664       0.041806       0.123797      -0.157673      -0.003487       0.161160              7.422055       7.383208      -1.384081      -1.555894       6.563958      -1.491174       8.318999          -0.000001
          427              O      13.675855      18.377514      15.850398      -0.531252      33.810761 0.52797680E+03  0.12639306E+05                                 8.310960                            7.140563       0.179479       2.130716                    0.993222      26.942099      70.751378       0.706507       0.362144      -1.136118       0.019503      -0.006150      -0.012665       0.024054      -0.017996       0.004532       0.001544      -0.100791       0.132509      -0.075783       0.031384       0.044399              9.030738       7.056723       1.239366      -1.045262       7.961986      -4.413457      12.073504          -0.000000
          428              O      12.294499      19.073426      14.279622      -0.589487      33.668932 0.48564922E+03  0.11374354E+05                                 8.168709                            6.715123       0.539988       2.217049                    0.998743      27.499064      71.196787       0.751079       0.348190      -1.148473       0.033640      -0.018404      -0.020631       0.043543      -0.023872       0.044179       0.065707       0.006662      -0.144077      -0.106603       0.045763       0.060841              9.116315      16.049861      -0.079666       0.559803       5.520620      -0.107642       5.778463          -0.000001
          429              O      18.684528      19.639020      15.485512      -0.555400      33.310249 0.48164285E+03  0.11219200E+05                                 8.070699                            6.655169       0.471131       2.205772                    0.997880      26.923944      68.754754       0.762509       0.344845      -1.155146      -0.025908       0.012904      -0.027786       0.040122       0.007338       0.071728       0.006082      -0.063586       0.031436      -0.088886       0.024359       0.064526              9.053188      12.629749       1.980410       3.225938       7.050211       2.274145       7.479605           0.000000
          430              O      18.643483      18.622140      13.505726      -0.537321      29.602095 0.48925314E+03  0.11507579E+05                                 7.540967                            6.845129       0.476371       2.203916                    0.998264      27.364295      71.558066       0.725095       0.359138      -1.136884      -0.004606       0.022963      -0.005503       0.024058      -0.041579      -0.031883      -0.018253      -0.162675       0.170466      -0.126564       0.053180       0.073384              7.852097       7.625903      -0.508130      -0.880839       6.729270       2.620643       9.201118          -0.000000
          431              O      16.792577      18.888520      11.333235      -0.550654      28.999384 0.49268172E+03  0.11591677E+05                                 7.394626                            6.834323       0.586734       2.236125                    0.998541      27.459762      71.479606       0.732269       0.355513      -1.141422       0.002835       0.028330       0.009148       0.029905      -0.006964       0.004641       0.068306       0.050819      -0.272185      -0.123564       0.051581       0.071983              7.586833       8.680822      -2.327649      -0.879680       6.789449      -0.096774       7.290229          -0.000001
          432              O      14.928947      20.072246      11.122060      -0.553641      31.900905 0.45320953E+03  0.10404905E+05                                 7.835275                            6.450621       0.649921       2.261189                    0.999012      26.815574      68.141398       0.774875       0.344299      -1.154782       0.037398       0.002332       0.022273       0.043591      -0.005038       0.075172      -0.003383      -0.071725      -0.064492      -0.098510       0.042757       0.055752              8.788381       5.815104      -1.993078       1.716670       8.493060      -3.967910      12.056978          -0.000001
          433              O      14.652307       1.044585      16.201740      -0.565354      36.953361 0.52368708E+03  0.12509828E+05                                 8.808747                            7.057743       0.231663       2.127615                    0.995618      27.556815      72.264836       0.718846       0.356690      -1.140549       0.015955      -0.004946      -0.015859       0.023033       0.000218      -0.018984      -0.001541       0.005481      -0.250624      -0.086314       0.039025       0.047289             10.212144       9.864241      -6.121796      -1.423126      13.949299       2.860691       6.822892          -0.000000
          434              O      16.026890      20.142022      17.243042      -0.573231      35.031360 0.55905695E+03  0.13552704E+05                                 8.428170                            7.286389       0.272263       2.131681                    0.996891      27.864138      73.220712       0.709474       0.356123      -1.142858       0.010269      -0.008062      -0.026695       0.029716       0.057929       0.040971      -0.050026       0.015825       0.020051      -0.100712       0.045275       0.055437              9.030788       6.373431      -0.862952       1.534187       6.915413      -0.142168      13.803518           0.000000
          435              O      16.087841      17.907349      13.734344      -0.240552      24.882162 0.39140641E+03  0.87093676E+04                                 6.868567                            6.169808      -0.043410       2.089178                    0.998372      23.714497      60.378546       0.754746       0.364709      -1.132166      -0.038960       0.163917       0.032230       0.171538      -0.047622       0.138792       0.046664       0.041806       0.123797      -0.157673      -0.003487       0.161160              7.422055       7.383208      -1.384081       1.555894       6.563958       1.491174       8.318999          -0.000001
          436              O       6.846445       8.116364      14.933052      -0.531252      33.810759 0.52797677E+03  0.12639305E+05                                 8.310959                            7.140563       0.179479       2.130716                    0.993222      26.942099      70.751375       0.706507       0.362144      -1.136118      -0.019503      -0.006150       0.012665       0.024054       0.017996       0.004532      -0.001544      -0.100791       0.132509      -0.075783       0.031384       0.044399              9.030737       7.056722      -1.239366      -1.045262       7.961986       4.413457      12.073503          -0.000000
          437              O       8.227801       8.812276      16.503828      -0.589487      33.668935 0.48564928E+03  0.11374356E+05                                 8.168709                            6.715123       0.539988       2.217049                    0.998743      27.499065      71.196791       0.751079       0.348190      -1.148473      -0.033640      -0.018404       0.020631       0.043543       0.023872       0.044179      -0.065707       0.006662      -0.144077      -0.106603       0.045763       0.060841              9.116315      16.049862       0.079666       0.559803       5.520621       0.107642       5.778463          -0.000001
          438              O       1.837772       9.377870      15.297938      -0.555400      33.310249 0.48164285E+03  0.11219200E+05                                 8.070699                            6.655169       0.471131       2.205772                    0.997880      26.923943      68.754753       0.762509       0.344845      -1.155146       0.025908       0.012904       0.027786       0.040122      -0.007338       0.071728      -0.006082      -0.063586       0.031436      -0.088886       0.024359       0.064526              9.053189      12.629750      -1.980411       3.225938       7.050211      -2.274145       7.479606          -0.000000
          439              O       1.878817       8.360990      17.277724      -0.537321      29.602097 0.48925318E+03  0.11507580E+05                                 7.540968                            6.845129       0.476371       2.203916                    0.998264      27.364296      71.558070       0.725095       0.359138      -1.136884       0.004606       0.022963       0.005503       0.024058       0.041579      -0.031883       0.018253      -0.162675       0.170466      -0.126564       0.053180       0.073384              7.852097       7.625903       0.508130      -0.880839       6.729271      -2.620643       9.201119          -0.000000
          440              O       3.729723       8.627370      19.450215      -0.550654      28.999386 0.49268178E+03  0.11591679E+05                                 7.394627                            6.834324       0.586734       2.236125                    0.998541      27.459762      71.479609       0.732269       0.355513      -1.141422      -0.002835       0.028330      -0.009148       0.029905       0.006964       0.004641      -0.068306       0.050818      -0.272185      -0.123564       0.051581       0.071983              7.586834       8.680822       2.327649      -0.879680       6.789450       0.096774       7.290230          -0.000001
          441              O       5.593353       9.811096      19.661390      -0.553641      31.900912 0.45320965E+03  0.10404908E+05                                 7.835276                            6.450622       0.649921       2.261188                    0.999012      26.815577      68.141408       0.774875       0.344299      -1.154782      -0.037398       0.002332      -0.022273       0.043591       0.005038       0.075172       0.003383      -0.071725      -0.064492      -0.098510       0.042757       0.055752              8.788382       5.815105       1.993079       1.716670       8.493061       3.967911      12.056980          -0.000000
          442              O       5.869993      11.305735      14.581710      -0.565354      36.953359 0.52368704E+03  0.12509827E+05                                 8.808746                            7.057742       0.231663       2.127615                    0.995618      27.556814      72.264833       0.718846       0.356690      -1.140549      -0.015955      -0.004946       0.015859       0.023034      -0.000218      -0.018984       0.001541       0.005481      -0.250624      -0.086314       0.039025       0.047289             10.212144       9.864241       6.121796      -1.423126      13.949299      -2.860691       6.822892          -0.000000
          443              O       4.495410       9.880872      13.540408      -0.573231      35.031360 0.55905695E+03  0.13552704E+05                                 8.428170                            7.286389       0.272263       2.131681                    0.996891      27.864139      73.220712       0.709474       0.356123      -1.142858      -0.010269      -0.008061       0.026695       0.029716      -0.057929       0.040971       0.050026       0.015825       0.020051      -0.100713       0.045275       0.055437              9.030787       6.373431       0.862952       1.534187       6.915413       0.142168      13.803517           0.000000
          444              O       4.434459       7.646199      17.049106      -0.240552      24.882162 0.39140642E+03  0.87093677E+04                                 6.868567                            6.169807      -0.043410       2.089178                    0.998372      23.714498      60.378547       0.754746       0.364709      -1.132166       0.038960       0.163917      -0.032230       0.171538       0.047622       0.138792      -0.046664       0.041806       0.123797      -0.157673      -0.003487       0.161160              7.422055       7.383208       1.384081       1.555894       6.563958      -1.491174       8.318999          -0.000001
          445              O      15.850398      17.107595       8.116364      -0.531252      33.810761 0.52797682E+03  0.12639307E+05                                 8.310960                            7.140563       0.179479       2.130716                    0.993222      26.942100      70.751379       0.706507       0.362144      -1.136118      -0.012665      -0.019503      -0.006150       0.024054      -0.004532       0.001544       0.017996       0.116650       0.084932      -0.075783       0.031384       0.044399              9.030737      12.073503       1.045262      -4.413457       7.056722      -1.239366       7.961986          -0.000000
          446              O      14.279622      18.488951       8.812276      -0.589487      33.668928 0.48564917E+03  0.11374353E+05                                 8.168708                            6.715122       0.539988       2.217049                    0.998743      27.499064      71.196784       0.751079       0.348190      -1.148473      -0.020631      -0.033640      -0.018404       0.043543      -0.044180       0.065707       0.023872      -0.075369       0.062046      -0.106603       0.045763       0.060841              9.116313       5.778462      -0.559803      -0.107642      16.049858       0.079666       5.520620          -0.000001
          447              O      15.485512      12.098922       9.377870      -0.555400      33.310252 0.48164290E+03  0.11219202E+05                                 8.070700                            6.655169       0.471131       2.205772                    0.997880      26.923944      68.754757       0.762509       0.344845      -1.155145      -0.027786       0.025908       0.012904       0.040122      -0.071728       0.006082      -0.007338       0.047511       0.079662      -0.088886       0.024359       0.064526              9.053189       7.479606      -3.225939       2.274145      12.629750      -1.980411       7.050212          -0.000000
          448              O      13.505726      12.139967       8.360990      -0.537321      29.602097 0.48925317E+03  0.11507580E+05                                 7.540968                            6.845130       0.476371       2.203916                    0.998264      27.364295      71.558068       0.725095       0.359138      -1.136884      -0.005503       0.004606       0.022963       0.024058       0.031883      -0.018253       0.041579       0.166571       0.158780      -0.126564       0.053180       0.073384              7.852098       9.201119       0.880839       2.620643       7.625903       0.508130       6.729271          -0.000000
          449              O      11.333235      13.990873       8.627370      -0.550654      28.999385 0.49268175E+03  0.11591678E+05                                 7.394627                            6.834324       0.586734       2.236125                    0.998541      27.459762      71.479608       0.732269       0.355513      -1.141422       0.009148      -0.002835       0.028330       0.029905      -0.004641       0.068306       0.006964      -0.161502       0.059865      -0.123564       0.051581       0.071983              7.586834       7.290229       0.879680      -0.096774       8.680822       2.327649       6.789449          -0.000001
          450              O      11.122060      15.854503       9.811096      -0.553641      31.900902 0.45320948E+03  0.10404903E+05                                 7.835274                            6.450620       0.649921       2.261189                    0.999012      26.815574      68.141395       0.774875       0.344299      -1.154782       0.022273      -0.037398       0.002332       0.043591      -0.075172      -0.003383       0.005038       0.003617       0.139833      -0.098510       0.042757       0.055752              8.788380      12.056976      -1.716670      -3.967910       5.815104       1.993078       8.493059          -0.000000
          451              O      16.201740      16.131143      11.305735      -0.565354      36.953361 0.52368707E+03  0.12509828E+05                                 8.808747                            7.057743       0.231663       2.127615                    0.995618      27.556814      72.264835       0.718845       0.356690      -1.140549      -0.015859      -0.015955      -0.004946       0.023033       0.018984      -0.001541      -0.000218      -0.128052       0.117091      -0.086314       0.039025       0.047289             10.212145       6.822893       1.423126       2.860691       9.864242       6.121797      13.949300          -0.000000
          452              O      17.243042      14.756560       9.880872      -0.573231      35.031360 0.55905694E+03  0.13552703E+05                                 8.428170                            7.286389       0.272264       2.131681                    0.996891      27.864139      73.220711       0.709474       0.356123      -1.142858      -0.026695      -0.010269      -0.008061       0.029716      -0.040971      -0.050026      -0.057929       0.002113      -0.033763      -0.100713       0.045275       0.055437              9.030787      13.803516      -1.534187      -0.142168       6.373431       0.862952       6.915413           0.000000
          453              O      13.734344      14.695609       7.646199      -0.240552      24.882161 0.39140640E+03  0.87093672E+04                                 6.868567                            6.169807      -0.043410       2.089178                    0.998372      23.714497      60.378545       0.754746       0.364709      -1.132166       0.032230       0.038960       0.163917       0.171538      -0.138792       0.046664       0.047622       0.040996      -0.124608      -0.157673      -0.003487       0.161160              7.422055       8.318999      -1.555894       1.491174       7.383208       1.384081       6.563958          -0.000001
          454              O      14.933052       3.414705      18.377514      -0.531252      33.810761 0.52797680E+03  0.12639306E+05                                 8.310959                            7.140563       0.179479       2.130716                    0.993222      26.942100      70.751378       0.706507       0.362144      -1.136118       0.012665       0.019503      -0.006150       0.024054      -0.004532      -0.001544      -0.017995       0.116650       0.084932      -0.075783       0.031384       0.044399              9.030737      12.073503       1.045262       4.413457       7.056722       1.239366       7.961986          -0.000000
          455              O      16.503828       2.033349      19.073426      -0.589487      33.668932 0.48564924E+03  0.11374355E+05                                 8.168709                            6.715123       0.539988       2.217049                    0.998743      27.499065      71.196789       0.751079       0.348190      -1.148473       0.020631       0.033640      -0.018404       0.043543      -0.044179      -0.065707      -0.023872      -0.075369       0.062046      -0.106603       0.045763       0.060841              9.116314       5.778463      -0.559803       0.107642      16.049860      -0.079666       5.520620          -0.000001
          456              O      15.297938       8.423378      19.639020      -0.555400      33.310253 0.48164292E+03  0.11219202E+05                                 8.070700                            6.655169       0.471131       2.205772                    0.997880      26.923945      68.754759       0.762509       0.344845      -1.155146       0.027786      -0.025908       0.012904       0.040122      -0.071728      -0.006082       0.007338       0.047511       0.079661      -0.088886       0.024359       0.064526              9.053189       7.479606      -3.225939      -2.274145      12.629750       1.980411       7.050212           0.000000
          457              O      17.277724       8.382333      18.622140      -0.537321      29.602098 0.48925320E+03  0.11507581E+05                                 7.540968                            6.845130       0.476371       2.203916                    0.998264      27.364296      71.558071       0.725095       0.359138      -1.136884       0.005503      -0.004606       0.022963       0.024058       0.031883       0.018253      -0.041579       0.166571       0.158780      -0.126564       0.053180       0.073384              7.852098       9.201119       0.880839      -2.620643       7.625903      -0.508130       6.729271          -0.000000
          458              O      19.450215       6.531427      18.888520      -0.550654      28.999385 0.49268174E+03  0.11591678E+05                                 7.394627                            6.834324       0.586734       2.236125                    0.998541      27.459761      71.479606       0.732269       0.355513      -1.141422      -0.009148       0.002835       0.028330       0.029905      -0.004641      -0.068306      -0.006964      -0.161502       0.059864      -0.123564       0.051581       0.071983              7.586834       7.290229       0.879680       0.096774       8.680822      -2.327649       6.789450          -0.000001
          459              O      19.661390       4.667797      20.072246      -0.553641      31.900905 0.45320953E+03  0.10404905E+05                                 7.835275                            6.450621       0.649921       2.261189                    0.999012      26.815575      68.141399       0.774875       0.344299      -1.154782      -0.022273       0.037398       0.002332       0.043591      -0.075172       0.003383      -0.005038       0.003617       0.139833      -0.098510       0.042757       0.055752              8.788380      12.056977      -1.716670       3.967910       5.815104      -1.993078       8.493060          -0.000000
          460              O      14.581710       4.391157       1.044585      -0.565354      36.953360 0.52368706E+03  0.12509827E+05                                 8.808746                            7.057742       0.231663       2.127615                    0.995618      27.556815      72.264835       0.718846       0.356690      -1.140549       0.015859       0.015955      -0.004946       0.023033       0.018984       0.001541       0.000218      -0.128052       0.117091      -0.086314       0.039025       0.047289             10.212144       6.822892       1.423126      -2.860691       9.864241      -6.121796      13.949298          -0.000000
          461              O      13.540408       5.765740      20.142022      -0.573231      35.031361 0.55905696E+03  0.13552704E+05                                 8.428170                            7.286389       0.272263       2.131681                    0.996891      27.864139      73.220713       0.709474       0.356123      -1.142858       0.026695       0.010269      -0.008061       0.029716      -0.040971       0.050026       0.057929       0.002113      -0.033763      -0.100712       0.045275       0.055437              9.030787      13.803517      -1.534187       0.142168       6.373431      -0.862952       6.915413           0.000000
          462              O      17.049106       5.826691      17.907349      -0.240552      24.882161 0.39140639E+03  0.87093668E+04                                 6.868566                            6.169807      -0.043410       2.089178                    0.998372      23.714497      60.378544       0.754746       0.364709      -1.132166      -0.032230      -0.038960       0.163917       0.171538      -0.138792      -0.046664      -0.047622       0.040996      -0.124608      -0.157673      -0.003487       0.161160              7.422055       8.318998      -1.555894      -1.491174       7.383208      -1.384081       6.563958          -0.000001
          463              O       4.671902       6.846445       2.144786      -0.531252      33.810761 0.52797680E+03  0.12639306E+05                                 8.310960                            7.140563       0.179479       2.130716                    0.993222      26.942099      70.751378       0.706507       0.362144      -1.136118       0.012665      -0.019503       0.006150       0.024054       0.004532       0.001544      -0.017995       0.116650       0.084932      -0.075783       0.031384       0.044399              9.030738      12.073504      -1.045262      -4.413457       7.056723       1.239366       7.961986          -0.000000
          464              O       6.242678       8.227801       1.448874      -0.589487      33.668935 0.48564929E+03  0.11374356E+05                                 8.168709                            6.715123       0.539988       2.217049                    0.998743      27.499066      71.196793       0.751079       0.348190      -1.148473       0.020631      -0.033640       0.018404       0.043543       0.044179       0.065707      -0.023872      -0.075369       0.062046      -0.106603       0.045763       0.060841              9.116315       5.778463       0.559803      -0.107642      16.049861      -0.079666       5.520621          -0.000001
          465              O       5.036788       1.837772       0.883280      -0.555400      33.310254 0.48164294E+03  0.11219203E+05                                 8.070700                            6.655170       0.471131       2.205772                    0.997880      26.923945      68.754760       0.762509       0.344845      -1.155146       0.027786       0.025908      -0.012904       0.040122       0.071728       0.006082       0.007338       0.047511       0.079661      -0.088886       0.024359       0.064526              9.053190       7.479607       3.225939       2.274145      12.629751       1.980411       7.050212          -0.000000
          466              O       7.016574       1.878817       1.900160      -0.537321      29.602099 0.48925322E+03  0.11507581E+05                                 7.540968                            6.845130       0.476371       2.203916                    0.998264      27.364296      71.558072       0.725095       0.359138      -1.136884       0.005503       0.004606      -0.022963       0.024058      -0.031883      -0.018253      -0.041579       0.166571       0.158780      -0.126564       0.053180       0.073384              7.852098       9.201119      -0.880839       2.620643       7.625904      -0.508130       6.729271          -0.000000
          467              O       9.189065       3.729723       1.633780      -0.550654      28.999389 0.49268183E+03  0.11591680E+05                                 7.394628                            6.834325       0.586734       2.236125                    0.998541      27.459762      71.479612       0.732268       0.355513      -1.141422      -0.009148      -0.002835      -0.028330       0.029905       0.004641       0.068306      -0.006964      -0.161502       0.059864      -0.123564       0.051581       0.071983              7.586835       7.290230      -0.879680      -0.096774       8.680823      -2.327650       6.789450          -0.000001
          468              O       9.400240       5.593353       0.450054      -0.553641      31.900909 0.45320961E+03  0.10404907E+05                                 7.835276                            6.450622       0.649921       2.261189                    0.999012      26.815575      68.141403       0.774875       0.344299      -1.154782      -0.022273      -0.037398      -0.002332       0.043591       0.075172      -0.003383      -0.005038       0.003617       0.139834      -0.098510       0.042757       0.055752              8.788382      12.056979       1.716670      -3.967911       5.815105      -1.993079       8.493061          -0.000001
          469              O       4.320560       5.869993      19.477715      -0.565354      36.953358 0.52368703E+03  0.12509826E+05                                 8.808746                            7.057742       0.231663       2.127615                    0.995618      27.556814      72.264832       0.718846       0.356690      -1.140549       0.015859      -0.015955       0.004946       0.023033      -0.018984      -0.001541       0.000218      -0.128052       0.117091      -0.086314       0.039025       0.047289             10.212144       6.822892      -1.423126       2.860691       9.864241      -6.121796      13.949298          -0.000000
          470              O       3.279258       4.495410       0.380278      -0.573231      35.031360 0.55905694E+03  0.13552704E+05                                 8.428170                            7.286389       0.272264       2.131681                    0.996891      27.864138      73.220711       0.709474       0.356123      -1.142858       0.026695      -0.010269       0.008061       0.029716       0.040971      -0.050026       0.057929       0.002113      -0.033763      -0.100713       0.045275       0.055437              9.030787      13.803517       1.534187      -0.142168       6.373431      -0.862952       6.915413           0.000000
          471              O       6.787956       4.434459       2.614951      -0.240552      24.882161 0.39140640E+03  0.87093672E+04                                 6.868566                            6.169807      -0.043410       2.089178                    0.998372      23.714497      60.378545       0.754746       0.364709      -1.132166      -0.032230       0.038960      -0.163917       0.171538       0.138792       0.046664      -0.047622       0.040996      -0.124608      -0.157673      -0.003487       0.161160              7.422055       8.318999       1.555894       1.491174       7.383208      -1.384081       6.563958          -0.000001
          472              O       5.589248      13.675855      12.405936      -0.531252      33.810761 0.52797682E+03  0.12639307E+05                                 8.310960                            7.140563       0.179479       2.130716                    0.993222      26.942100      70.751379       0.706507       0.362144      -1.136118      -0.012665       0.019503       0.006150       0.024054       0.004532      -0.001544       0.017995       0.116650       0.084932      -0.075783       0.031384       0.044399              9.030737      12.073503      -1.045262       4.413457       7.056722      -1.239366       7.961986          -0.000000
          473              O       4.018472      12.294499      11.710024      -0.589487      33.668932 0.48564924E+03  0.11374355E+05                                 8.168709                            6.715123       0.539988       2.217049                    0.998743      27.499065      71.196789       0.751079       0.348190      -1.148473      -0.020631       0.033640       0.018404       0.043543       0.044180      -0.065707       0.023872      -0.075369       0.062046      -0.106603       0.045763       0.060841              9.116314       5.778463       0.559803       0.107642      16.049860       0.079666       5.520620          -0.000001
          474              O       5.224362      18.684528      11.144430      -0.555400      33.310253 0.48164292E+03  0.11219202E+05                                 8.070700                            6.655170       0.471131       2.205772                    0.997880      26.923944      68.754758       0.762509       0.344845      -1.155145      -0.027786      -0.025908      -0.012904       0.040122       0.071728      -0.006082      -0.007338       0.047511       0.079662      -0.088886       0.024359       0.064526              9.053190       7.479607       3.225939      -2.274145      12.629751      -1.980411       7.050212          -0.000000
          475              O       3.244576      18.643483      12.161310      -0.537321      29.602101 0.48925327E+03  0.11507583E+05                                 7.540969                            6.845130       0.476371       2.203915                    0.998264      27.364297      71.558076       0.725095       0.359138      -1.136884      -0.005503      -0.004606      -0.022963       0.024058      -0.031883       0.018253       0.041579       0.166571       0.158780      -0.126564       0.053180       0.073384              7.852098       9.201120      -0.880839      -2.620643       7.625904       0.508130       6.729271          -0.000000
          476              O       1.072085      16.792577      11.894930      -0.550654      28.999388 0.49268181E+03  0.11591680E+05                                 7.394627                            6.834324       0.586734       2.236125                    0.998541      27.459763      71.479612       0.732269       0.355513      -1.141422       0.009148       0.002835      -0.028330       0.029905       0.004641      -0.068306       0.006964      -0.161502       0.059865      -0.123564       0.051581       0.071983              7.586834       7.290230      -0.879680       0.096774       8.680823       2.327649       6.789450          -0.000001
          477              O       0.860910      14.928947      10.711204      -0.553641      31.900905 0.45320954E+03  0.10404905E+05                                 7.835275                            6.450621       0.649921       2.261189                    0.999012      26.815575      68.141399       0.774875       0.344299      -1.154782       0.022273       0.037398      -0.002332       0.043591       0.075172       0.003383       0.005038       0.003617       0.139833      -0.098510       0.042757       0.055752              8.788380      12.056977       1.716670       3.967910       5.815104       1.993078       8.493060          -0.000000
          478              O       5.940590      14.652307       9.216565      -0.565354      36.953359 0.52368705E+03  0.12509827E+05                                 8.808746                            7.057742       0.231663       2.127615                    0.995618      27.556814      72.264833       0.718846       0.356690      -1.140549      -0.015859       0.015955       0.004946       0.023034      -0.018984       0.001541      -0.000218      -0.128052       0.117091      -0.086314       0.039025       0.047289             10.212144       6.822892      -1.423126      -2.860691       9.864241       6.121796      13.949298          -0.000000
          479              O       6.981892      16.026890      10.641428      -0.573231      35.031360 0.55905695E+03  0.13552704E+05                                 8.428170                            7.286389       0.272263       2.131681                    0.996891      27.864139      73.220712       0.709474       0.356123      -1.142858      -0.026695       0.010269       0.008061       0.029716       0.040971       0.050026      -0.057929       0.002113      -0.033763      -0.100713       0.045275       0.055437              9.030787      13.803516       1.534187       0.142168       6.373431       0.862952       6.915413           0.000000
          480              O       3.473194      16.087841      12.876101      -0.240552      24.882161 0.39140640E+03  0.87093671E+04                                 6.868566                            6.169807      -0.043410       2.089178                    0.998372      23.714497      60.378545       0.754746       0.364709      -1.132166       0.032230      -0.038960      -0.163917       0.171538       0.138792      -0.046664       0.047622       0.040996      -0.124608      -0.157673      -0.003487       0.161160              7.422055       8.318999       1.555894      -1.491174       7.383208       1.384081       6.563958          -0.000001
          481              O       8.116364      15.850398      17.107595      -0.531252      33.810761 0.52797682E+03  0.12639307E+05                                 8.310960                            7.140563       0.179479       2.130716                    0.993222      26.942100      70.751379       0.706507       0.362144      -1.136118      -0.006150      -0.012665      -0.019503       0.024054       0.001544       0.017995      -0.004532      -0.015859      -0.217441      -0.075783       0.031384       0.044399              9.030737       7.961986      -4.413457      -1.239366      12.073504       1.045262       7.056722          -0.000000
          482              O       8.812276      14.279622      18.488951      -0.589487      33.668929 0.48564920E+03  0.11374353E+05                                 8.168708                            6.715122       0.539988       2.217049                    0.998743      27.499065      71.196786       0.751079       0.348190      -1.148473      -0.018404      -0.020631      -0.033640       0.043543       0.065707       0.023872      -0.044180       0.068707       0.082031      -0.106603       0.045763       0.060841              9.116313       5.520620      -0.107642       0.079666       5.778462      -0.559803      16.049858          -0.000001
          483              O       9.377870      15.485512      12.098922      -0.555400      33.310251 0.48164289E+03  0.11219201E+05                                 8.070699                            6.655169       0.471131       2.205772                    0.997880      26.923944      68.754756       0.762509       0.344845      -1.155146       0.012904      -0.027786       0.025908       0.040122       0.006082      -0.007338      -0.071728       0.016075      -0.111097      -0.088886       0.024359       0.064526              9.053189       7.050212       2.274145      -1.980411       7.479606      -3.225938      12.629750          -0.000000
          484              O       8.360990      13.505726      12.139967      -0.537321      29.602097 0.48925318E+03  0.11507580E+05                                 7.540968                            6.845129       0.476371       2.203916                    0.998264      27.364296      71.558070       0.725095       0.359138      -1.136884       0.022963      -0.005503       0.004606       0.024058      -0.018253       0.041579       0.031883      -0.003895      -0.329246      -0.126564       0.053180       0.073384              7.852097       6.729271       2.620643       0.508130       9.201119       0.880839       7.625903          -0.000000
          485              O       8.627370      11.333235      13.990873      -0.550654      28.999384 0.49268172E+03  0.11591677E+05                                 7.394627                            6.834323       0.586734       2.236125                    0.998541      27.459761      71.479605       0.732269       0.355513      -1.141422       0.028330       0.009148      -0.002835       0.029905       0.068306       0.006964      -0.004641       0.110683       0.212320      -0.123564       0.051581       0.071983              7.586833       6.789449      -0.096774       2.327649       7.290229       0.879680       8.680822          -0.000001
          486              O       9.811096      11.122060      15.854503      -0.553641      31.900906 0.45320956E+03  0.10404906E+05                                 7.835275                            6.450621       0.649921       2.261189                    0.999012      26.815575      68.141400       0.774875       0.344299      -1.154782       0.002332       0.022273      -0.037398       0.043591      -0.003383       0.005038      -0.075172       0.068108      -0.075342      -0.098510       0.042757       0.055752              8.788381       8.493060      -3.967910       1.993078      12.056978      -1.716670       5.815104          -0.000000
          487              O      11.305735      16.201740      16.131143      -0.565354      36.953358 0.52368703E+03  0.12509826E+05                                 8.808746                            7.057742       0.231663       2.127615                    0.995618      27.556814      72.264832       0.718846       0.356690      -1.140549      -0.004946      -0.015859      -0.015955       0.023034      -0.001541      -0.000218       0.018984       0.122571       0.133533      -0.086314       0.039025       0.047289             10.212144      13.949298       2.860691       6.121796       6.822892       1.423126       9.864241          -0.000000
          488              O       9.880872      17.243042      14.756560      -0.573231      35.031360 0.55905694E+03  0.13552704E+05                                 8.428170                            7.286389       0.272264       2.131681                    0.996891      27.864138      73.220711       0.709474       0.356123      -1.142858      -0.008061      -0.026695      -0.010269       0.029716      -0.050026      -0.057929      -0.040971      -0.017938       0.013712      -0.100712       0.045275       0.055437              9.030787       6.915413      -0.142168       0.862952      13.803517      -1.534187       6.373431           0.000000
          489              O       7.646199      13.734344      14.695609      -0.240552      24.882161 0.39140640E+03  0.87093673E+04                                 6.868567                            6.169807      -0.043410       2.089178                    0.998372      23.714497      60.378545       0.754746       0.364709      -1.132166       0.163917       0.032230       0.038960       0.171538       0.046664       0.047622      -0.138792      -0.082802       0.000810      -0.157673      -0.003487       0.161160              7.422055       6.563958       1.491174       1.384081       8.318999      -1.555894       7.383208          -0.000001
          490              O      18.377514      14.933052       3.414705      -0.531252      33.810760 0.52797680E+03  0.12639306E+05                                 8.310960                            7.140563       0.179479       2.130716                    0.993222      26.942099      70.751378       0.706507       0.362144      -1.136118      -0.006150       0.012665       0.019503       0.024054      -0.001544      -0.017996      -0.004532      -0.015859      -0.217441      -0.075783       0.031384       0.044399              9.030738       7.961986       4.413457       1.239366      12.073504       1.045262       7.056722          -0.000000
          491              O      19.073426      16.503828       2.033349      -0.589487      33.668927 0.48564915E+03  0.11374352E+05                                 8.168708                            6.715122       0.539988       2.217049                    0.998743      27.499064      71.196783       0.751079       0.348190      -1.148473      -0.018404       0.020631       0.033640       0.043543      -0.065707      -0.023872      -0.044180       0.068707       0.082031      -0.106603       0.045763       0.060841              9.116313       5.520620       0.107642      -0.079666       5.778462      -0.559803      16.049858          -0.000001
          492              O      19.639020      15.297938       8.423378      -0.555400      33.310250 0.48164287E+03  0.11219201E+05                                 8.070699                            6.655169       0.471131       2.205772                    0.997880      26.923944      68.754755       0.762509       0.344845      -1.155146       0.012904       0.027786      -0.025908       0.040122      -0.006082       0.007338      -0.071728       0.016075      -0.111097      -0.088886       0.024359       0.064526              9.053189       7.050211      -2.274145       1.980411       7.479606      -3.225938      12.629749          -0.000000
          493              O      18.622140      17.277724       8.382333      -0.537321      29.602099 0.48925322E+03  0.11507581E+05                                 7.540968                            6.845130       0.476371       2.203916                    0.998264      27.364296      71.558072       0.725095       0.359138      -1.136884       0.022963       0.005503      -0.004606       0.024058       0.018253      -0.041579       0.031883      -0.003895      -0.329246      -0.126564       0.053180       0.073384              7.852098       6.729271      -2.620643      -0.508130       9.201119       0.880839       7.625904          -0.000000
          494              O      18.888520      19.450215       6.531427      -0.550654      28.999384 0.49268173E+03  0.11591677E+05                                 7.394627                            6.834323       0.586734       2.236125                    0.998541      27.459761      71.479605       0.732269       0.355513      -1.141422       0.028330      -0.009148       0.002835       0.029905      -0.068306      -0.006964      -0.004641       0.110683       0.212320      -0.123564       0.051581       0.071983              7.586834       6.789449       0.096774      -2.327649       7.290229       0.879680       8.680822          -0.000001
          495              O      20.072246      19.661390       4.667797      -0.553641      31.900902 0.45320948E+03  0.10404903E+05                                 7.835274                            6.450620       0.649921       2.261189                    0.999012      26.815574      68.141395       0.774875       0.344299      -1.154782       0.002332      -0.022273       0.037398       0.043591       0.003383      -0.005038      -0.075172       0.068108      -0.075342      -0.098510       0.042757       0.055752              8.788380       8.493059       3.967910      -1.993078      12.056976      -1.716670       5.815104          -0.000000
          496              O       1.044585      14.581710       4.391157      -0.565354      36.953360 0.52368706E+03  0.12509827E+05                                 8.808747                            7.057743       0.231663       2.127615                    0.995618      27.556814      72.264834       0.718846       0.356690      -1.140549      -0.004946       0.015859       0.015955       0.023033       0.001541       0.000218       0.018984       0.122571       0.133533      -0.086314       0.039025       0.047289             10.212144      13.949299      -2.860691      -6.121796       6.822892       1.423126       9.864242          -0.000000
          497              O      20.142022      13.540408       5.765740      -0.573231      35.031359 0.55905691E+03  0.13552703E+05                                 8.428170                            7.286389       0.272264       2.131681                    0.996891      27.864138      73.220709       0.709474       0.356123      -1.142858      -0.008061       0.026695       0.010269       0.029716       0.050026       0.057929      -0.040971      -0.017938       0.013712      -0.100712       0.045275       0.055437              9.030787       6.915413       0.142168      -0.862952      13.803516      -1.534187       6.373431           0.000000
          498              O      17.907349      17.049106       5.826691      -0.240552      24.882161 0.39140640E+03  0.87093673E+04                                 6.868567                            6.169807      -0.043410       2.089178                    0.998372      23.714497      60.378545       0.754746       0.364709      -1.132166       0.163917      -0.032230      -0.038960       0.171538      -0.046664      -0.047622      -0.138792      -0.082802       0.000810      -0.157673      -0.003487       0.161160              7.422055       6.563958      -1.491174      -1.384081       8.318999      -1.555894       7.383208          -0.000001
          499              O       2.144786       4.671902       6.846445      -0.531252      33.810760 0.52797679E+03  0.12639306E+05                                 8.310960                            7.140563       0.179479       2.130716                    0.993222      26.942099      70.751377       0.706507       0.362144      -1.136118       0.006150       0.012665      -0.019503       0.024054       0.001544      -0.017996       0.004532      -0.015859      -0.217441      -0.075783       0.031384       0.044399              9.030737       7.961986      -4.413457       1.239366      12.073504      -1.045262       7.056722          -0.000000
          500              O       1.448874       6.242678       8.227801      -0.589487      33.668934 0.48564927E+03  0.11374356E+05                                 8.168709                            6.715123       0.539988       2.217049                    0.998743      27.499065      71.196791       0.751079       0.348190      -1.148473       0.018404       0.020631      -0.033640       0.043543       0.065707      -0.023872       0.044180       0.068707       0.082031      -0.106603       0.045763       0.060841              9.116315       5.520621      -0.107642      -0.079666       5.778463       0.559803      16.049862          -0.000001
          501              O       0.883280       5.036788       1.837772      -0.555400      33.310255 0.48164295E+03  0.11219203E+05                                 8.070700                            6.655170       0.471130       2.205772                    0.997880      26.923945      68.754761       0.762509       0.344845      -1.155145      -0.012904       0.027786       0.025908       0.040122       0.006082       0.007338       0.071728       0.016075      -0.111097      -0.088886       0.024359       0.064526              9.053190       7.050212       2.274145       1.980411       7.479607       3.225939      12.629751          -0.000000
          502              O       1.900160       7.016574       1.878817      -0.537321      29.602100 0.48925324E+03  0.11507582E+05                                 7.540969                            6.845130       0.476371       2.203915                    0.998264      27.364296      71.558073       0.725095       0.359138      -1.136884      -0.022963       0.005503       0.004606       0.024058      -0.018253      -0.041579      -0.031883      -0.003895      -0.329246      -0.126564       0.053180       0.073384              7.852098       6.729271       2.620643      -0.508130       9.201120      -0.880839       7.625904          -0.000000
          503              O       1.633780       9.189065       3.729723      -0.550654      28.999385 0.49268174E+03  0.11591678E+05                                 7.394627                            6.834324       0.586734       2.236125                    0.998541      27.459761      71.479606       0.732269       0.355513      -1.141422      -0.028330      -0.009148      -0.002835       0.029905       0.068306      -0.006964       0.004641       0.110683       0.212320      -0.123564       0.051581       0.071983              7.586834       6.789450      -0.096774      -2.327649       7.290229      -0.879680       8.680822          -0.000001
          504              O       0.450054       9.400240       5.593353      -0.553641      31.900908 0.45320959E+03  0.10404906E+05                                 7.835275                            6.450621       0.649921       2.261189                    0.999012      26.815576      68.141403       0.774875       0.344299      -1.154782      -0.002332      -0.022273      -0.037398       0.043591      -0.003383      -0.005038       0.075172       0.068108      -0.075342      -0.098510       0.042757       0.055752              8.788381       8.493061      -3.967910      -1.993078      12.056978       1.716670       5.815105          -0.000000
          505              O      19.477715       4.320560       5.869993      -0.565354      36.953360 0.52368706E+03  0.12509827E+05                                 8.808747                            7.057743       0.231663       2.127615                    0.995618      27.556814      72.264834       0.718846       0.356690      -1.140549       0.004946       0.015859      -0.015955       0.023034      -0.001541       0.000218      -0.018984       0.122571       0.133533      -0.086314       0.039025       0.047289             10.212144      13.949299       2.860691      -6.121796       6.822892      -1.423126       9.864241          -0.000000
          506              O       0.380278       3.279258       4.495410      -0.573231      35.031359 0.55905692E+03  0.13552703E+05                                 8.428170                            7.286389       0.272263       2.131681                    0.996891      27.864138      73.220710       0.709474       0.356123      -1.142858       0.008061       0.026695      -0.010269       0.029716      -0.050026       0.057929       0.040971      -0.017938       0.013712      -0.100712       0.045275       0.055437              9.030787       6.915413      -0.142168      -0.862952      13.803517       1.534187       6.373431           0.000000
          507              O       2.614951       6.787956       4.434459      -0.240552      24.882161 0.39140639E+03  0.87093668E+04                                 6.868566                            6.169807      -0.043410       2.089178                    0.998372      23.714497      60.378544       0.754746       0.364709      -1.132166      -0.163917      -0.032230       0.038960       0.171538       0.046664      -0.047622       0.138792      -0.082802       0.000810      -0.157673      -0.003487       0.161160              7.422055       6.563958       1.491174      -1.384081       8.318998       1.555894       7.383208          -0.000001
          508              O      12.405936       5.589248      13.675855      -0.531252      33.810762 0.52797683E+03  0.12639307E+05                                 8.310960                            7.140563       0.179479       2.130716                    0.993222      26.942100      70.751380       0.706507       0.362144      -1.136118       0.006150      -0.012665       0.019503       0.024054      -0.001544       0.017995       0.004532      -0.015859      -0.217441      -0.075783       0.031384       0.044399              9.030738       7.961986       4.413457      -1.239366      12.073504      -1.045262       7.056723          -0.000000
          509              O      11.710024       4.018472      12.294499      -0.589487      33.668935 0.48564928E+03  0.11374356E+05                                 8.168709                            6.715123       0.539988       2.217049                    0.998743      27.499066      71.196792       0.751079       0.348190      -1.148473       0.018404      -0.020631       0.033640       0.043543      -0.065707       0.023872       0.044180       0.068708       0.082031      -0.106603       0.045763       0.060841              9.116315       5.520621       0.107642       0.079666       5.778463       0.559803      16.049861          -0.000001
          510              O      11.144430       5.224362      18.684528      -0.555400      33.310253 0.48164292E+03  0.11219202E+05                                 8.070700                            6.655170       0.471131       2.205772                    0.997880      26.923944      68.754758       0.762509       0.344845      -1.155145      -0.012904      -0.027786      -0.025908       0.040122      -0.006082      -0.007338       0.071728       0.016075      -0.111097      -0.088886       0.024359       0.064526              9.053190       7.050212      -2.274145      -1.980411       7.479607       3.225939      12.629751          -0.000000
          511              O      12.161310       3.244576      18.643483      -0.537321      29.602100 0.48925323E+03  0.11507582E+05                                 7.540968                            6.845130       0.476371       2.203915                    0.998264      27.364297      71.558074       0.725095       0.359138      -1.136884      -0.022963      -0.005503      -0.004606       0.024058       0.018253       0.041579      -0.031883      -0.003895      -0.329246      -0.126564       0.053180       0.073384              7.852098       6.729271      -2.620643       0.508130       9.201119      -0.880839       7.625904          -0.000000
          512              O      11.894930       1.072085      16.792577      -0.550654      28.999383 0.49268171E+03  0.11591677E+05                                 7.394627                            6.834323       0.586734       2.236125                    0.998541      27.459761      71.479604       0.732269       0.355513      -1.141422      -0.028330       0.009148       0.002835       0.029905      -0.068306       0.006964       0.004641       0.110683       0.212320      -0.123564       0.051581       0.071983              7.586833       6.789449       0.096774       2.327649       7.290229      -0.879680       8.680822          -0.000001
          513              O      10.711204       0.860910      14.928947      -0.553641      31.900908 0.45320958E+03  0.10404906E+05                                 7.835275                            6.450621       0.649921       2.261189                    0.999012      26.815575      68.141401       0.774875       0.344299      -1.154782      -0.002332       0.022273       0.037398       0.043591       0.003383       0.005038       0.075172       0.068108      -0.075342      -0.098510       0.042757       0.055752              8.788381       8.493061       3.967910       1.993078      12.056978       1.716670       5.815105          -0.000001
          514              O       9.216565       5.940590      14.652307      -0.565354      36.953359 0.52368704E+03  0.12509827E+05                                 8.808746                            7.057742       0.231663       2.127615                    0.995618      27.556814      72.264833       0.718846       0.356690      -1.140549       0.004946      -0.015859       0.015955       0.023033       0.001541      -0.000218      -0.018984       0.122571       0.133533      -0.086314       0.039025       0.047289             10.212144      13.949298      -2.860691       6.121796       6.822892      -1.423126       9.864241          -0.000000
          515              O      10.641428       6.981892      16.026890      -0.573231      35.031360 0.55905694E+03  0.13552704E+05                                 8.428170                            7.286389       0.272263       2.131681                    0.996891      27.864138      73.220711       0.709474       0.356123      -1.142858       0.008061      -0.026695       0.010269       0.029716       0.050026      -0.057929       0.040971      -0.017938       0.013712      -0.100712       0.045275       0.055437              9.030787       6.915413       0.142168       0.862952      13.803517       1.534187       6.373431           0.000000
          516              O      12.876101       3.473194      16.087841      -0.240552      24.882163 0.39140643E+03  0.87093681E+04                                 6.868567                            6.169807      -0.043410       2.089178                    0.998372      23.714498      60.378548       0.754746       0.364709      -1.132166      -0.163917       0.032230      -0.038960       0.171538      -0.046664       0.047622       0.138792      -0.082802       0.000810      -0.157673      -0.003487       0.161160              7.422055       6.563958      -1.491174       1.384081       8.318999       1.555894       7.383208          -0.000001
          517              O      17.107595       8.116364      15.850398      -0.531252      33.810763 0.52797684E+03  0.12639307E+05                                 8.310960                            7.140563       0.179479       2.130716                    0.993222      26.942100      70.751381       0.706507       0.362144      -1.136118      -0.019503      -0.006150      -0.012665       0.024054       0.017995      -0.004532       0.001544      -0.100791       0.132509      -0.075783       0.031384       0.044399              9.030738       7.056723      -1.239366       1.045262       7.961986      -4.413457      12.073504          -0.000000
          518              O      18.488951       8.812276      14.279622      -0.589487      33.668934 0.48564926E+03  0.11374356E+05                                 8.168709                            6.715123       0.539988       2.217049                    0.998743      27.499065      71.196790       0.751079       0.348190      -1.148473      -0.033640      -0.018404      -0.020631       0.043543       0.023872      -0.044180       0.065707       0.006662      -0.144077      -0.106603       0.045763       0.060841              9.116315      16.049861       0.079666      -0.559803       5.520621      -0.107642       5.778463          -0.000001
          519              O      12.098922       9.377870      15.485512      -0.555400      33.310249 0.48164286E+03  0.11219200E+05                                 8.070699                            6.655169       0.471131       2.205772                    0.997880      26.923944      68.754754       0.762509       0.344845      -1.155146       0.025908       0.012904      -0.027786       0.040122      -0.007338      -0.071728       0.006082      -0.063586       0.031436      -0.088886       0.024359       0.064526              9.053189      12.629749      -1.980410      -3.225938       7.050211       2.274145       7.479606          -0.000000
          520              O      12.139967       8.360990      13.505726      -0.537321      29.602098 0.48925321E+03  0.11507581E+05                                 7.540968                            6.845130       0.476371       2.203915                    0.998264      27.364296      71.558072       0.725095       0.359138      -1.136884       0.004606       0.022963      -0.005503       0.024058       0.041579       0.031883      -0.018253      -0.162675       0.170466      -0.126564       0.053180       0.073384              7.852098       7.625904       0.508130       0.880839       6.729271       2.620643       9.201119          -0.000000
          521              O      13.990873       8.627370      11.333235      -0.550654      28.999384 0.49268172E+03  0.11591677E+05                                 7.394627                            6.834323       0.586734       2.236125                    0.998541      27.459761      71.479605       0.732269       0.355513      -1.141422      -0.002835       0.028330       0.009148       0.029905       0.006964      -0.004641       0.068306       0.050819      -0.272185      -0.123564       0.051581       0.071983              7.586833       8.680822       2.327649       0.879680       6.789449      -0.096774       7.290229          -0.000001
          522              O      15.854503       9.811096      11.122060      -0.553641      31.900908 0.45320958E+03  0.10404906E+05                                 7.835275                            6.450621       0.649921       2.261189                    0.999012      26.815576      68.141403       0.774875       0.344299      -1.154782      -0.037398       0.002332       0.022273       0.043591       0.005038      -0.075172      -0.003383      -0.071725      -0.064492      -0.098510       0.042757       0.055752              8.788381       5.815104       1.993078      -1.716670       8.493061      -3.967910      12.056978          -0.000000
          523              O      16.131143      11.305735      16.201740      -0.565354      36.953358 0.52368703E+03  0.12509826E+05                                 8.808747                            7.057742       0.231663       2.127615                    0.995618      27.556813      72.264831       0.718846       0.356690      -1.140549      -0.015955      -0.004946      -0.015859       0.023033      -0.000218       0.018984      -0.001541       0.005481      -0.250624      -0.086314       0.039025       0.047289             10.212144       9.864241       6.121796       1.423126      13.949299       2.860691       6.822892          -0.000000
          524              O      14.756560       9.880872      17.243042      -0.573231      35.031362 0.55905699E+03  0.13552705E+05                                 8.428171                            7.286389       0.272263       2.131681                    0.996891      27.864139      73.220715       0.709474       0.356123      -1.142858      -0.010269      -0.008061      -0.026695       0.029716      -0.057929      -0.040971      -0.050026       0.015825       0.020051      -0.100712       0.045275       0.055437              9.030788       6.373432       0.862952      -1.534187       6.915414      -0.142168      13.803518           0.000000
          525              O      14.695609       7.646199      13.734344      -0.240552      24.882163 0.39140642E+03  0.87093678E+04                                 6.868567                            6.169807      -0.043410       2.089178                    0.998372      23.714498      60.378547       0.754746       0.364709      -1.132166       0.038960       0.163917       0.032230       0.171538       0.047622      -0.138792       0.046664       0.041806       0.123797      -0.157673      -0.003487       0.161160              7.422055       7.383208       1.384081      -1.555894       6.563958       1.491174       8.318999          -0.000001
          526              O       3.414705      18.377514      14.933052      -0.531252      33.810760 0.52797679E+03  0.12639306E+05                                 8.310960                            7.140563       0.179479       2.130716                    0.993222      26.942099      70.751377       0.706507       0.362144      -1.136118       0.019503      -0.006150       0.012665       0.024054      -0.017996      -0.004532      -0.001544      -0.100791       0.132509      -0.075783       0.031384       0.044399              9.030737       7.056722       1.239366       1.045262       7.961986       4.413457      12.073504          -0.000000
          527              O       2.033349      19.073426      16.503828      -0.589487      33.668927 0.48564915E+03  0.11374352E+05                                 8.168708                            6.715122       0.539988       2.217049                    0.998743      27.499064      71.196782       0.751079       0.348190      -1.148473       0.033640      -0.018404       0.020631       0.043543      -0.023872      -0.044180      -0.065707       0.006662      -0.144077      -0.106603       0.045763       0.060841              9.116313      16.049857      -0.079666      -0.559803       5.520620       0.107642       5.778462          -0.000001
          528              O       8.423378      19.639020      15.297938      -0.555400      33.310253 0.48164292E+03  0.11219202E+05                                 8.070700                            6.655170       0.471131       2.205772                    0.997880      26.923944      68.754758       0.762509       0.344845      -1.155145      -0.025908       0.012904       0.027786       0.040122       0.007338      -0.071728      -0.006082      -0.063586       0.031436      -0.088886       0.024359       0.064526              9.053190      12.629751       1.980411      -3.225939       7.050212      -2.274145       7.479607          -0.000000
          529              O       8.382333      18.622140      17.277724      -0.537321      29.602099 0.48925322E+03  0.11507581E+05                                 7.540968                            6.845130       0.476371       2.203916                    0.998264      27.364296      71.558072       0.725095       0.359138      -1.136884      -0.004606       0.022963       0.005503       0.024058      -0.041579       0.031883       0.018253      -0.162675       0.170466      -0.126564       0.053180       0.073384              7.852098       7.625904      -0.508130       0.880839       6.729271      -2.620643       9.201119          -0.000000
          530              O       6.531427      18.888520      19.450215      -0.550654      28.999386 0.49268178E+03  0.11591679E+05                                 7.394628                            6.834324       0.586734       2.236125                    0.998541      27.459761      71.479608       0.732268       0.355513      -1.141422       0.002835       0.028330      -0.009148       0.029905      -0.006964      -0.004641      -0.068306       0.050819      -0.272185      -0.123564       0.051581       0.071983              7.586834       8.680823      -2.327649       0.879680       6.789450       0.096774       7.290230          -0.000001
          531              O       4.667797      20.072246      19.661390      -0.553641      31.900911 0.45320963E+03  0.10404908E+05                                 7.835276                            6.450622       0.649921       2.261188                    0.999012      26.815576      68.141406       0.774875       0.344299      -1.154782       0.037398       0.002332      -0.022273       0.043591      -0.005038      -0.075172       0.003383      -0.071725      -0.064492      -0.098510       0.042757       0.055752              8.788382       5.815105      -1.993079      -1.716670       8.493061       3.967911      12.056980          -0.000000
          532              O       4.391157       1.044585      14.581710      -0.565354      36.953359 0.52368704E+03  0.12509827E+05                                 8.808746                            7.057742       0.231663       2.127615                    0.995618      27.556814      72.264833       0.718846       0.356690      -1.140549       0.015955      -0.004946       0.015859       0.023033       0.000218       0.018984       0.001541       0.005481      -0.250624      -0.086314       0.039025       0.047289             10.212144       9.864241      -6.121796       1.423126      13.949299      -2.860691       6.822892          -0.000000
          533              O       5.765740      20.142022      13.540408      -0.573231      35.031361 0.55905697E+03  0.13552705E+05                                 8.428170                            7.286389       0.272263       2.131681                    0.996891      27.864139      73.220714       0.709474       0.356123      -1.142858       0.010269      -0.008061       0.026695       0.029716       0.057929      -0.040971       0.050026       0.015825       0.020051      -0.100712       0.045275       0.055437              9.030787       6.373431      -0.862952      -1.534187       6.915413       0.142168      13.803518           0.000000
          534              O       5.826691      17.907349      17.049106      -0.240552      24.882162 0.39140641E+03  0.87093676E+04                                 6.868567                            6.169807      -0.043410       2.089178                    0.998372      23.714497      60.378546       0.754746       0.364709      -1.132166      -0.038960       0.163917      -0.032230       0.171538      -0.047622      -0.138792      -0.046664       0.041806       0.123797      -0.157673      -0.003487       0.161160              7.422055       7.383208      -1.384081      -1.555894       6.563958      -1.491174       8.318999          -0.000001
          535              O       6.846445       2.144786       4.671902      -0.531252      33.810759 0.52797677E+03  0.12639305E+05                                 8.310959                            7.140563       0.179479       2.130716                    0.993222      26.942099      70.751376       0.706507       0.362144      -1.136118      -0.019503       0.006150       0.012665       0.024054      -0.017996       0.004532       0.001544      -0.100791       0.132509      -0.075783       0.031384       0.044399              9.030737       7.056722       1.239366      -1.045262       7.961986      -4.413457      12.073503          -0.000000
          536              O       8.227801       1.448874       6.242678      -0.589487      33.668924 0.48564910E+03  0.11374351E+05                                 8.168707                            6.715121       0.539989       2.217049                    0.998743      27.499063      71.196778       0.751079       0.348190      -1.148473      -0.033640       0.018404       0.020631       0.043543      -0.023872       0.044180       0.065707       0.006662      -0.144076      -0.106603       0.045763       0.060841              9.116312      16.049856      -0.079666       0.559803       5.520619      -0.107642       5.778461          -0.000001
          537              O       1.837772       0.883280       5.036788      -0.555400      33.310251 0.48164289E+03  0.11219201E+05                                 8.070699                            6.655169       0.471131       2.205772                    0.997880      26.923944      68.754756       0.762509       0.344845      -1.155146       0.025908      -0.012904       0.027786       0.040122       0.007338       0.071728       0.006082      -0.063586       0.031436      -0.088886       0.024359       0.064526              9.053189      12.629750       1.980411       3.225938       7.050212       2.274145       7.479606          -0.000000
          538              O       1.878817       1.900160       7.016574      -0.537321      29.602098 0.48925321E+03  0.11507581E+05                                 7.540968                            6.845130       0.476371       2.203916                    0.998264      27.364295      71.558070       0.725095       0.359138      -1.136884       0.004606      -0.022963       0.005503       0.024058      -0.041579      -0.031883      -0.018253      -0.162675       0.170466      -0.126564       0.053180       0.073384              7.852098       7.625904      -0.508130      -0.880839       6.729271       2.620643       9.201119          -0.000000
          539              O       3.729723       1.633780       9.189065      -0.550654      28.999387 0.49268179E+03  0.11591679E+05                                 7.394627                            6.834324       0.586734       2.236125                    0.998541      27.459762      71.479610       0.732269       0.355513      -1.141422      -0.002835      -0.028330      -0.009148       0.029905      -0.006964       0.004641       0.068306       0.050819      -0.272185      -0.123564       0.051581       0.071983              7.586834       8.680823      -2.327649      -0.879680       6.789450      -0.096774       7.290230          -0.000001
          540              O       5.593353       0.450054       9.400240      -0.553641      31.900907 0.45320956E+03  0.10404906E+05                                 7.835275                            6.450621       0.649921       2.261189                    0.999012      26.815575      68.141401       0.774875       0.344299      -1.154782      -0.037398      -0.002332      -0.022273       0.043591      -0.005038       0.075172      -0.003383      -0.071725      -0.064492      -0.098510       0.042757       0.055752              8.788381       5.815105      -1.993078       1.716670       8.493061      -3.967910      12.056978          -0.000000
          541              O       5.869993      19.477715       4.320560      -0.565354      36.953357 0.52368701E+03  0.12509826E+05                                 8.808746                            7.057742       0.231663       2.127615                    0.995618      27.556813      72.264830       0.718846       0.356690      -1.140549      -0.015955       0.004946       0.015859       0.023033       0.000218      -0.018984      -0.001541       0.005481      -0.250624      -0.086314       0.039025       0.047289             10.212144       9.864241      -6.121796      -1.423126      13.949298       2.860691       6.822892          -0.000000
          542              O       4.495410       0.380278       3.279258      -0.573231      35.031361 0.55905696E+03  0.13552704E+05                                 8.428170                            7.286389       0.272263       2.131681                    0.996891      27.864139      73.220713       0.709474       0.356123      -1.142858      -0.010269       0.008061       0.026695       0.029716       0.057929       0.040971      -0.050026       0.015825       0.020051      -0.100712       0.045275       0.055437              9.030787       6.373431      -0.862952       1.534187       6.915413      -0.142168      13.803517           0.000000
          543              O       4.434459       2.614951       6.787956      -0.240552      24.882159 0.39140636E+03  0.87093659E+04                                 6.868566                            6.169807      -0.043410       2.089178                    0.998372      23.714496      60.378541       0.754746       0.364709      -1.132166       0.038960      -0.163917      -0.032230       0.171538      -0.047622       0.138792       0.046664       0.041806       0.123797      -0.157673      -0.003487       0.161160              7.422054       7.383208      -1.384081       1.555894       6.563957       1.491174       8.318998          -0.000001
          544              O      13.675855      12.405936       5.589248      -0.531252      33.810760 0.52797679E+03  0.12639306E+05                                 8.310960                            7.140563       0.179479       2.130716                    0.993222      26.942099      70.751377       0.706507       0.362144      -1.136118       0.019503       0.006150      -0.012665       0.024054       0.017996       0.004532      -0.001544      -0.100791       0.132509      -0.075783       0.031384       0.044399              9.030737       7.056722      -1.239366      -1.045262       7.961986       4.413457      12.073503          -0.000000
          545              O      12.294499      11.710024       4.018472      -0.589487      33.668931 0.48564922E+03  0.11374354E+05                                 8.168708                            6.715122       0.539988       2.217049                    0.998743      27.499065      71.196787       0.751079       0.348190      -1.148473       0.033640       0.018404      -0.020631       0.043543       0.023872       0.044180      -0.065707       0.006662      -0.144077      -0.106603       0.045763       0.060841              9.116314      16.049859       0.079666       0.559803       5.520620       0.107642       5.778462          -0.000001
          546              O      18.684528      11.144430       5.224362      -0.555400      33.310250 0.48164287E+03  0.11219201E+05                                 8.070699                            6.655169       0.471131       2.205772                    0.997880      26.923944      68.754755       0.762509       0.344845      -1.155146      -0.025908      -0.012904      -0.027786       0.040122      -0.007338       0.071728      -0.006082      -0.063586       0.031436      -0.088886       0.024359       0.064526              9.053189      12.629749      -1.980411       3.225938       7.050211      -2.274145       7.479606          -0.000000
          547              O      18.643483      12.161310       3.244576      -0.537321      29.602098 0.48925320E+03  0.11507581E+05                                 7.540968                            6.845130       0.476371       2.203916                    0.998264      27.364296      71.558071       0.725095       0.359138      -1.136884      -0.004606      -0.022963      -0.005503       0.024058       0.041579      -0.031883       0.018253      -0.162675       0.170466      -0.126564       0.053180       0.073384              7.852098       7.625903       0.508130      -0.880839       6.729271      -2.620643       9.201119          -0.000000
          548              O      16.792577      11.894930       1.072085      -0.550654      28.999386 0.49268177E+03  0.11591679E+05                                 7.394627                            6.834324       0.586734       2.236125                    0.998541      27.459762      71.479609       0.732269       0.355513      -1.141422       0.002835      -0.028330       0.009148       0.029905       0.006964       0.004641      -0.068306       0.050819      -0.272185      -0.123564       0.051581       0.071983              7.586834       8.680822       2.327649      -0.879680       6.789450       0.096774       7.290230          -0.000001
          549              O      14.928947      10.711204       0.860910      -0.553641      31.900905 0.45320954E+03  0.10404905E+05                                 7.835275                            6.450621       0.649921       2.261189                    0.999012      26.815575      68.141399       0.774875       0.344299      -1.154782       0.037398      -0.002332       0.022273       0.043591       0.005038       0.075172       0.003383      -0.071725      -0.064492      -0.098510       0.042757       0.055752              8.788380       5.815104       1.993078       1.716670       8.493060       3.967910      12.056977          -0.000000
          550              O      14.652307       9.216565       5.940590      -0.565354      36.953361 0.52368706E+03  0.12509827E+05                                 8.808747                            7.057743       0.231663       2.127615                    0.995618      27.556814      72.264834       0.718846       0.356690      -1.140549       0.015955       0.004946      -0.015859       0.023033      -0.000218      -0.018984       0.001541       0.005481      -0.250624      -0.086314       0.039025       0.047289             10.212144       9.864242       6.121797      -1.423126      13.949299      -2.860691       6.822892          -0.000000
          551              O      16.026890      10.641428       6.981892      -0.573231      35.031360 0.55905695E+03  0.13552704E+05                                 8.428170                            7.286389       0.272264       2.131681                    0.996891      27.864139      73.220712       0.709474       0.356123      -1.142858       0.010269       0.008061      -0.026695       0.029716      -0.057929       0.040971       0.050026       0.015825       0.020051      -0.100712       0.045275       0.055437              9.030787       6.373431       0.862952       1.534187       6.915413       0.142168      13.803517           0.000000
          552              O      16.087841      12.876101       3.473194      -0.240552      24.882162 0.39140642E+03  0.87093677E+04                                 6.868567                            6.169807      -0.043410       2.089178                    0.998372      23.714498      60.378547       0.754746       0.364709      -1.132166      -0.038960      -0.163917       0.032230       0.171538       0.047622       0.138792      -0.046664       0.041806       0.123797      -0.157673      -0.003487       0.161160              7.422055       7.383208       1.384081       1.555894       6.563958      -1.491174       8.318999          -0.000001

******************************************************
Auxiliary information for the entire system
The total spin magnetic moment of the unit cell is   -0.000028
The total net atomic charge of the unit cell is   -0.000020
Accuracy of reproducing the electrostatic potential in the unit cell:
  The inner radius (bohr) =    5.0000
  The outer radius (bohr) =   12.0000
  Valid grid points have density less than (e/(bohr^3)) =    0.0001
  The number of valid grid points were=       241544
  The rms potential error without charges in kcal/mol is=     10.64872
  The rms potential error with partial charges in kcal/mol is=      2.36408
  The RRMSE value at monopole order=      0.22201
  The rms potential error with partial charges and cloud penetration in kcal/mol is=      2.36334
  The RRMSE value at monopole order with cloud penetration is=      0.22194
  The rms potential error with partial charges and atomic dipoles in kcal/mol is=      0.85860
  The RRMSE value at dipole order=      0.08063
  The rms potential error with partial charges, atomic dipoles and cloud penetration in kcal/mol is=      0.84890
  The RRMSE value at dipole order with cloud penetration=      0.07972

******************************************************
The electron densities and ab initio electrostatic potential were computed in VASP using the PBE functional and
projector augmented wave method. See the main text of the journal article for a description of computational details.
The atomic charges, dipoles, and quadrupoles were computed with the DDEC6 method as described in
(a) T. A. Manz and N. Gabaldon Limas, RSC Adv. 6 (2016) 47771-47801 DOI: 10.1039/c6ra04656h
(b) N. Gabaldon Limas and T. A. Manz, RSC Adv. 8 (2018) 2678-2707 DOI: 10.1039/c7ra11829e.
For each atom in the material, the electron cloud parameters were fit to the spherically averaged atom-in-material
electron density using radial positions for which this density was between 10^-4 and 10^-2 electrons per cubic bohr.
The polarizabilities, dispersion coefficients, and quantum Drude oscillator (QDO) parameters were fit using the MCLF method.
The magnetic structure of the system was optimized in VASP from the default ferromagnetic initial guess using spin polarization.
The atomic spin moments (ASMs) were computed on this optimized magnetic structure using the DDEC6 partition as inputs
to the method of T. A. Manz and D. S. Sholl, J. Chem. Theory Comput. 7 (2011) 4146-4164 DOI: 10.1021/ct200539n.
The RMSE and RRMSE were computed using a uniform grid with Ewald summation.
