# Supplementary material for: A collection of forcefield precursors for metal–organic frameworks
Source: RSC Adv. 2019 Nov 13;9(63):36492–507. doi: 10.1039/c9ra07327b (PMC9075174; doi:10.1039/c9ra07327b)
Supplement: RA-009-C9RA07327B-s5949 [file RA-009-C9RA07327B-s5949.xyz]

  216
jmolscript: load "" {1 1 1} spacegroup "x,y,z" unitcell [{     13.819000     0.000000     0.000000 }, {     -2.958738    15.094760     0.000000 }, {     -2.231084    -4.926939    23.775580 }]
Mn    -0.212700     8.121061     7.688785     1.037824
Mn     2.827193     7.045456     6.510705     1.053529
Mn     5.752607     8.273259     7.721357     1.001026
Mn     8.659714     9.247766     6.244181     1.132721
Mn     8.841878     2.046760    16.086795     1.037812
Mn     5.801985     3.122365    17.264875     1.053597
Mn     2.876571     1.894562    16.054223     1.001086
Mn    -0.030536     0.920055    17.531399     1.132391
H      2.238001     3.788289     7.432246     0.114115
H      2.325984     1.482607     7.384695     0.107992
H     12.223363     1.307556     7.967197     0.113929
H     -1.683558     3.609287     7.917268     0.112586
H      2.295125    -0.560623     8.321453     0.110555
H     -0.588970    12.251527     8.257259     0.105860
H      9.602151    12.137269     6.761775     0.100356
H     12.456666    -0.673183     6.868765     0.104637
H      1.419041     6.674392     2.398956     0.115209
H      0.537506     6.645906     0.271042     0.106106
H     11.049481     8.353145     1.647648     0.106318
H     -1.869538     8.463877     3.713746     0.105182
H      4.359998     9.348714    10.523072     0.125722
H      4.370045    11.028613    12.089882     0.114727
H      1.234596    12.721546    10.330490     0.110859
H      1.179596    11.017128     8.794587     0.108779
H      7.438502     8.213140     3.219214     0.094529
H      7.404566     7.842884     0.948646     0.105783
H      3.476317     7.647123     1.055636     0.104189
H      3.501649     7.848192     3.297673     0.111358
H      7.678938     4.603500     7.453644     0.118376
H      8.710110     2.542153     7.589165     0.111303
H      5.357717     0.799829     6.243467     0.111579
H      4.330719     2.838723     6.150743     0.115619
H      9.488928     0.479045     6.181651     0.110720
H      7.407885    13.453336     6.260110     0.112575
H      4.213015    12.247711     8.304810     0.103991
H      6.248521    -0.774432     8.100340     0.109579
H      7.733139     6.690027    11.552554     0.114706
H      9.194222     5.368042    12.767486     0.109448
H     -1.926462     5.823484     9.928682     0.098615
H     10.387993     6.996336     8.668576     0.106049
H      6.391177     6.379532    16.343334     0.114107
H      6.303194     8.685214    16.390885     0.107987
H     -3.594185     8.860265    15.808383     0.113916
H     10.312736     6.558534    15.858312     0.112576
H      6.334053    10.728444    15.454127     0.110532
H      9.218148    -2.083706    15.518321     0.105842
H     -0.972973    -1.969448    17.013805     0.100358
H     -3.827488    10.841004    16.906815     0.104623
H      7.210137     3.493429    21.376624     0.115211
H      8.091672     3.521915    23.504538     0.106106
H     -2.420303     1.814676    22.127932     0.106323
H     10.498716     1.703944    20.061834     0.105202
H      4.269180     0.819107    13.252508     0.125722
H      4.259133    -0.860792    11.685698     0.114716
H      7.394582    -2.553725    13.445090     0.110863
H      7.449582    -0.849307    14.980993     0.108792
H      1.190676     1.954681    20.556366     0.094568
H      1.224612     2.324937    22.826934     0.105787
H      5.152861     2.520698    22.719944     0.104189
H      5.127529     2.319629    20.477907     0.111365
H      0.950240     5.564321    16.321936     0.118375
H     -0.080932     7.625668    16.186415     0.111296
H      3.271461     9.367992    17.532113     0.111567
H      4.298459     7.329098    17.624837     0.115611
H     -0.859750     9.688776    17.593929     0.110709
H      1.221293    -3.285515    17.515470     0.112559
H      4.416163    -2.079890    15.470770     0.103982
H      2.380657    10.942253    15.675240     0.109567
H      0.896039     3.477794    12.223026     0.114691
H     -0.565044     4.799779    11.008094     0.109437
H     10.555640     4.344337    13.846898     0.098614
H     -1.758815     3.171485    15.107004     0.106060
C      0.261194     3.944864     7.681890    -0.026987
C      1.454075     3.296608     7.524971    -0.086660
C      1.503876     1.904253     7.498818    -0.148385
C      0.385493     1.142071     7.636716     0.083370
C     -0.816384     1.796029     7.831676    -0.151558
C     -0.860768     3.185209     7.822166    -0.097611
C      0.446235    -0.348400     7.610563     0.093399
C      1.556026    -1.031944     8.009993    -0.154307
C     -1.356600    12.684445     7.960064    -0.093024
C     -2.398145    11.933673     7.489308    -0.043120
C     10.333568    12.608160     7.089878    -0.099726
C     -0.586752    -1.101635     7.151694    -0.142943
C      0.205229     5.446269     7.677135     0.600128
C     -2.310198    10.425948     7.429869     0.661647
C     -0.126888     7.597588     3.290540    -0.025212
C      0.578794     7.041521     2.244415    -0.101184
C      0.045536     7.022809     0.965289    -0.149610
C     -1.198897     7.552983     0.701380     0.076747
C     11.916151     8.043775     1.778413    -0.146908
C     -1.372855     8.089500     3.021876    -0.099945
C      0.452695     7.616771     4.676657     0.612252
C      2.770325    10.003606     9.489785    -0.037557
C      3.720848    10.023262    10.480276    -0.073037
C      3.730000    11.041742    11.414656    -0.139786
C      2.823461    12.076069    11.376615     0.079072
C      1.868363    12.042994    10.378041    -0.143337
C      1.837887    11.021033     9.453171    -0.100133
C      2.753076     8.945704     8.446988     0.593807
C      5.473528     8.096688     3.511653    -0.029771
C      6.624215     8.078422     2.791253    -0.110292
C      6.601278     7.862053     1.417025    -0.145173
C      5.438078     7.676424     0.739421     0.086530
C      4.295281     7.726514     1.488351    -0.139943
C      4.303958     7.883364     2.829294    -0.079112
C      5.490493     8.304077     4.994774     0.628957
C      5.887399     3.923664     6.866388    -0.031168
C      7.201422     3.832757     7.246797    -0.097469
C      7.819267     2.593823     7.325256    -0.148275
C      7.136663     1.436214     7.018551     0.074345
C      5.814768     1.559334     6.526397    -0.153809
C      5.205254     2.774180     6.462203    -0.107144
C      7.773646     0.089803     7.142184     0.090290
C      9.007283    -0.197382     6.597723    -0.154711
C      6.585157    13.627667     6.657162    -0.104388
C      5.901854    12.614647     7.306236    -0.037960
C      4.682506    12.911905     7.853074    -0.085468
C      7.096305    -0.932956     7.750839    -0.152152
C      5.190028     5.273691     6.878275     0.610861
C      6.415159    11.201410     7.337144     0.627607
C      8.889934     6.945738     9.976233    -0.024781
C      8.570011     6.491733    11.198298    -0.090605
C      9.464837     5.724211    11.951984    -0.145570
C     10.740079     5.495780    11.495493     0.082126
C     11.042462     5.977448    10.271051    -0.150514
C     10.138819     6.689088     9.510232    -0.102758
C      7.887347     7.701855     9.146466     0.607878
C      8.367984     6.222957    16.093690    -0.027005
C      7.175103     6.871213    16.250609    -0.086678
C      7.125302     8.263568    16.276762    -0.148395
C      8.243685     9.025750    16.138864     0.083376
C      9.445562     8.371792    15.943904    -0.151563
C      9.489946     6.982612    15.953414    -0.097620
C      8.182943    10.516221    16.165017     0.093374
C      7.073152    11.199765    15.765587    -0.154333
C      9.985778    -2.516624    15.815516    -0.093063
C     11.027323    -1.765852    16.286272    -0.043129
C     -1.704390    -2.440339    16.685702    -0.099756
C      9.215930    11.269456    16.623886    -0.142970
C      8.423949     4.721552    16.098445     0.600130
C     10.939376    -0.258127    16.345711     0.661611
C      8.756066     2.570233    20.485040    -0.025199
C      8.050384     3.126300    21.531165    -0.101178
C      8.583642     3.145012    22.810291    -0.149609
C      9.828075     2.614838    23.074200     0.076738
C     -3.286973     2.124046    21.997167    -0.146901
C     10.002033     2.078321    20.753704    -0.099926
C      8.176483     2.551050    19.098923     0.612256
C      5.858853     0.164215    14.285795    -0.037551
C      4.908330     0.144559    13.295304    -0.073032
C      4.899178    -0.873921    12.360924    -0.139794
C      5.805717    -1.908248    12.398965     0.079062
C      6.760815    -1.875173    13.397539    -0.143326
C      6.791291    -0.853212    14.322409    -0.100115
C      5.876102     1.222117    15.328592     0.593815
C      3.155650     2.071133    20.263927    -0.029749
C      2.004963     2.089399    20.984327    -0.110284
C      2.027900     2.305768    22.358555    -0.145174
C      3.191100     2.491397    23.036159     0.086522
C      4.333897     2.441307    22.287229    -0.139938
C      4.325220     2.284457    20.946286    -0.079105
C      3.138685     1.863744    18.780806     0.628946
C      2.741779     6.244157    16.909192    -0.031185
C      1.427756     6.335064    16.528783    -0.097477
C      0.809911     7.573998    16.450324    -0.148283
C      1.492515     8.731607    16.757029     0.074350
C      2.814410     8.608487    17.249183    -0.153810
C      3.423924     7.393641    17.313377    -0.107153
C      0.855532    10.078018    16.633396     0.090276
C     -0.378105    10.365203    17.177857    -0.154721
C      2.044021    -3.459846    17.118418    -0.104390
C      2.727324    -2.446826    16.469344    -0.037967
C      3.946672    -2.744084    15.922506    -0.085490
C      1.532873    11.100777    16.024741    -0.152166
C      3.439150     4.894130    16.897305     0.610868
C      2.214019    -1.033589    16.438436     0.627584
C     -0.260756     3.222083    13.799347    -0.024770
C      0.059167     3.676088    12.577282    -0.090618
C     -0.835659     4.443610    11.823596    -0.145591
C     -2.110901     4.672041    12.280087     0.082108
C     -2.413284     4.190373    13.504529    -0.150511
C     -1.509641     3.478733    14.265348    -0.102741
C      0.741831     2.465966    14.629114     0.607859
O      1.289546     6.091061     7.675946    -0.604451
O     -0.894450     6.028922     7.699008    -0.546290
O     -1.236733     9.910529     7.833816    -0.570920
O     10.562998     9.760419     7.006663    -0.599440
O      1.597166     7.126783     4.834051    -0.561640
O     -0.273087     8.088301     5.584408    -0.566743
O      1.843999     8.919299     7.569194    -0.573537
O      3.682032     8.064371     8.424164    -0.555395
O      4.405994     8.279127     5.625064    -0.566274
O      6.581986     8.485952     5.573947    -0.614060
O      5.818753     6.204082     7.392779    -0.557131
O      4.030348     5.341485     6.390876    -0.573144
O      5.656525    10.331234     7.814082    -0.542980
O      7.568867    10.985736     6.840948    -0.607415
O      6.728591     7.881552     9.619600    -0.529818
O      8.198524     8.062474     7.981700    -0.613828
O      7.339632     4.076760    16.099634    -0.604470
O      9.523628     4.138899    16.076572    -0.546281
O      9.865911     0.257292    15.941764    -0.570974
O     -1.933820     0.407402    16.768917    -0.599430
O      7.032012     3.041038    18.941529    -0.561645
O      8.902265     2.079520    18.191172    -0.566708
O      6.785179     1.248522    16.206386    -0.573519
O      4.947146     2.103450    15.351416    -0.555398
O      4.223184     1.888694    18.150516    -0.566295
O      2.047192     1.681869    18.201633    -0.613990
O      2.810425     3.963739    16.382801    -0.557129
O      4.598830     4.826336    17.384704    -0.573141
O      2.972653    -0.163413    15.961498    -0.543025
O      1.060311    -0.817915    16.934632    -0.607403
O      1.900587     2.286269    14.155980    -0.529861
O      0.430654     2.105347    15.793880    -0.613789

The following XYZ coordinates are in angstroms. Other properties are in atomic units.
The sperically averaged electron density of each atom fit to a function of the form exp(a - br)
eigen_1, eigen_2 and eigen_3 are the three eigenvalues of traceless quadrupole moment tensor
  atom number  atomic symbol              X              Y              Z     net charge C6 coefficient C8 coefficient C10 coefficient fluctuating dipole atomic polarizability isotropic forcefield polarizability              a              b squared Pearson coefficient          <r^3>          <r^4>         wp_QDO          m_QDO          q_QDO       dipole_x       dipole_y       dipole_z         dipole            Qxy            Qxz            Qyz     Q(x^2-y^2)  Q(3z^2 - R^2)        eigen_1        eigen_2        eigen_3 static polarizability      alpha(xx)      alpha(xy)      alpha(xz)      alpha(yy)      alpha(yz)      alpha(zz) atomic spin moment
            1             Mn      -0.212700       8.121061       7.688785       1.037824     159.888623 0.36188629E+04  0.13522292E+06                                23.197127                           19.111397       0.128318       1.838574                    0.999907      53.314614     155.529898       0.433096       0.378481      -1.164802      -0.007537       0.041256      -0.010438       0.043218       0.041688       0.040445      -0.020063       0.016461       0.105509      -0.075837       0.016513       0.059324             29.010570      29.951518      -6.281880      -2.183975      36.093101       1.580695      20.987091           4.748710
            2             Mn       2.827193       7.045456       6.510705       1.053529     162.333649 0.34256525E+04  0.12642370E+06                                23.412536                           18.565943       0.122748       1.838563                    0.999988      52.909208     154.044201       0.439844       0.377331      -1.164175      -0.001859      -0.020075      -0.017274       0.026549       0.038479      -0.020501      -0.001824      -0.163798       0.142805      -0.116633       0.047897       0.068737             30.632884      42.881552       2.915743      -2.131408      24.777259      -0.139202      24.239840           4.687825
            3             Mn       5.752607       8.273259       7.721357       1.001026     131.420737 0.27922007E+04  0.98869711E+05                                22.165139                           18.143665       0.136657       1.829098                    0.999896      54.675047     160.967503       0.391250       0.442114      -1.108114      -0.017356      -0.018485       0.029118       0.038611      -0.052885      -0.037615      -0.015574      -0.030387       0.009937      -0.076375       0.020340       0.056034             28.729289      29.376644       0.222672       4.834645      33.870365       1.191751      22.940859           4.658885
            4             Mn       8.659714       9.247766       6.244181       1.132721     170.185570 0.33695881E+04  0.12362369E+06                                24.103972                           18.572948      -0.026805       1.806347                    0.999669      51.083554     147.436210       0.434876       0.383898      -1.161217       0.017891      -0.043056      -0.010289       0.047747      -0.014551      -0.010183       0.006757      -0.138730       0.059915      -0.081739       0.019403       0.062336             30.849792      45.768557       7.557667       5.429622      24.518444       1.683673      22.262373           4.773515
            5             Mn       8.841878       2.046760      16.086795       1.037812     159.896575 0.36190381E+04  0.13523126E+06                                23.197964                           19.111910       0.128257       1.838549                    0.999907      53.315638     155.534493       0.433088       0.378483      -1.164799       0.007547      -0.041258       0.010461       0.043227       0.041702       0.040447      -0.020065       0.016471       0.105437      -0.075844       0.016529       0.059315             29.011978      29.953070      -6.282901      -2.184061      36.095413       1.580766      20.987451           4.748446
            6             Mn       5.801985       3.122365      17.264875       1.053597     162.331404 0.34255700E+04  0.12641986E+06                                23.412323                           18.565711       0.122766       1.838572                    0.999988      52.908774     154.042328       0.439847       0.377330      -1.164176       0.001862       0.020073       0.017269       0.026544       0.038480      -0.020492      -0.001819      -0.163784       0.142783      -0.116622       0.047892       0.068730             30.632779      42.881397       2.915687      -2.131482      24.777305      -0.139216      24.239636           4.687920
            7             Mn       2.876571       1.894562      16.054223       1.001086     131.418037 0.27920911E+04  0.98864871E+05                                22.164885                           18.143328       0.136690       1.829114                    0.999896      54.674198     160.964266       0.391253       0.442115      -1.108114       0.017351       0.018476      -0.029116       0.038602      -0.052874      -0.037603      -0.015573      -0.030410       0.009926      -0.076361       0.020337       0.056024             28.729234      29.376471       0.222872       4.834759      33.870780       1.191665      22.940451           4.659115
            8             Mn      -0.030536       0.920055      17.531399       1.132391     170.206440 0.33700907E+04  0.12364846E+06                                24.107902                           18.575963      -0.027512       1.806147                    0.999669      51.081128     147.439690       0.434777       0.383966      -1.161150      -0.017862       0.043052       0.010294       0.047734      -0.014507      -0.010186       0.006987      -0.138730       0.061234      -0.081941       0.019728       0.062213             30.854925      45.776324       7.559040       5.430201      24.522667       1.683974      22.265784           4.774256
            9              H       2.238001       3.788289       7.432246       0.114115       1.129999 0.78470878E+01  0.76616586E+02                                 1.774576                            1.620813      -1.206446       2.301935                    0.996025       3.594671      10.014864       0.499693       1.255418      -0.712794       0.032313       0.020862      -0.001971       0.038513       0.001075       0.002831       0.001848       0.007818      -0.028956      -0.010327       0.000951       0.009376              1.888396       2.330292       0.507283      -0.194252       1.986730      -0.107340       1.348166          -0.000527
           10              H       2.325984       1.482607       7.384695       0.107992       1.099858 0.78666992E+01  0.76508750E+02                                 1.718044                            1.606293      -1.008799       2.395604                    0.997557       3.484920       9.547872       0.512035       1.229952      -0.719707       0.030320      -0.014208      -0.005018       0.033858      -0.001788      -0.005754       0.002096       0.004076      -0.039135      -0.014617       0.003811       0.010806              1.772328       2.196958      -0.283192      -0.139805       1.818922      -0.007953       1.301104          -0.000035
           11              H      12.223363       1.307556       7.967197       0.113929       1.176828 0.84586183E+01  0.83231400E+02                                 1.766577                            1.644691      -0.932271       2.435371                    0.998601       3.355626       9.054225       0.519061       1.199224      -0.728971      -0.030326      -0.017030       0.009589       0.036078       0.000009      -0.007031      -0.001524       0.004441      -0.045697      -0.017166       0.005467       0.011699              1.834677       2.175274       0.440810      -0.101281       1.982895      -0.001910       1.345861          -0.000032
           12              H      -1.683558       3.609287       7.917268       0.112586       1.110397 0.79424680E+01  0.77283092E+02                                 1.726137                            1.613028      -0.894875       2.452940                    0.998890       3.381426       9.208880       0.512410       1.228455      -0.721304      -0.035063       0.016454       0.003563       0.038895      -0.001544      -0.003897      -0.000885       0.015063      -0.044590      -0.015440      -0.000153       0.015593              1.791717       2.181456      -0.365361      -0.130213       1.813075       0.085863       1.380620          -0.000141
           13              H       2.295125      -0.560623       8.321453       0.110555       1.103496 0.78379334E+01  0.75724251E+02                                 1.691298                            1.581314      -0.873615       2.458471                    0.999093       3.340314       8.952276       0.529915       1.196372      -0.728868       0.026774       0.016534       0.011961       0.033664       0.000459       0.010686       0.002771       0.003059      -0.038622      -0.017630       0.004865       0.012765              1.747696       1.984259       0.318850       0.273534       1.858603       0.093122       1.400227           0.000007
           14              H      -0.588970      12.251527       8.257259       0.105860       1.066993 0.71861268E+01  0.68734917E+02                                 1.721990                            1.559920      -1.015347       2.393211                    0.997080       3.535862       9.795937       0.504293       1.269816      -0.709748       0.031381      -0.016434       0.011862       0.037357      -0.001421       0.009561      -0.000194       0.014266      -0.027014      -0.012765      -0.002726       0.015491              1.831670       2.255162      -0.456668       0.387787       1.812231      -0.153084       1.427617          -0.000232
           15              H       9.602151      12.137269       6.761775       0.100356       1.269014 0.88340532E+01  0.88967874E+02                                 1.919436                            1.718968      -1.328328       2.228864                    0.994375       3.845991      10.931269       0.484871       1.254316      -0.711973      -0.028756      -0.014919      -0.008682       0.033539      -0.000557       0.008565      -0.000154      -0.000046      -0.009710      -0.009724       0.001601       0.008123              2.068513       2.602916       0.552311       0.340146       2.102021       0.211165       1.500600          -0.000096
           16              H      12.456666      -0.673183       6.868765       0.104637       1.161303 0.83439875E+01  0.82297490E+02                                 1.779347                            1.652588      -1.010542       2.390380                    0.997534       3.523539       9.699675       0.505949       1.227402      -0.720580      -0.028889       0.015708      -0.011311       0.034774      -0.003372       0.012379      -0.001231       0.000381      -0.026571      -0.016235       0.002892       0.013344              1.841361       2.282639      -0.290309       0.265838       1.859618      -0.046716       1.381827          -0.000035
           17              H       1.419041       6.674392       2.398956       0.115209       1.221421 0.87332320E+01  0.86789890E+02                                 1.825181                            1.680173      -1.010446       2.401703                    0.997419       3.416031       9.321554       0.508450       1.212172      -0.725616       0.035077      -0.016773       0.005250       0.039234      -0.011457      -0.001014       0.004242       0.012628      -0.010917      -0.012426      -0.002967       0.015393              1.906313       2.515547      -0.274360       0.257508       1.467050      -0.068703       1.736342          -0.000125
           18              H       0.537506       6.645906       0.271042       0.106106       1.175028 0.83957627E+01  0.82236960E+02                                 1.743530                            1.621379      -0.908591       2.438708                    0.998768       3.354696       8.951900       0.532548       1.174195      -0.734804       0.018442      -0.016458      -0.023930       0.034404      -0.012855      -0.000526       0.005021       0.013349       0.014990      -0.017704       0.004501       0.013204              1.807139       1.764039      -0.166196      -0.200910       1.401122       0.241085       2.256255           0.000036
           19              H      11.049481       8.353145       1.647648       0.106318       1.145538 0.80680855E+01  0.78300012E+02                                 1.721197                            1.594105      -0.874662       2.456329                    0.999011       3.314832       8.825070       0.534343       1.181122      -0.733206      -0.030749       0.010352      -0.002753       0.032562      -0.009650      -0.001299       0.005078       0.021980       0.011969      -0.017491       0.003860       0.013631              1.785169       2.239371      -0.251226       0.272413       1.351761      -0.022662       1.764374           0.000048
           20              H      -1.869538       8.463877       3.713746       0.105182       1.196771 0.85340504E+01  0.84428485E+02                                 1.799545                            1.658834      -1.048612       2.371842                    0.997641       3.497958       9.562685       0.512024       1.209155      -0.725158      -0.017699       0.016136       0.025628       0.035077      -0.009807      -0.002513       0.006112       0.011943      -0.001622      -0.012726      -0.001003       0.013729              1.893905       1.783645      -0.230477      -0.333732       1.521569       0.349405       2.376500           0.000715
           21              H       4.359998       9.348714      10.523072       0.125722       1.107659 0.78299603E+01  0.75982889E+02                                 1.731718                            1.608240      -1.003389       2.417883                    0.997626       3.333310       9.091281       0.509538       1.238721      -0.719182       0.030381      -0.029255       0.004049       0.042371      -0.008875       0.009813      -0.000047      -0.002412      -0.010661      -0.013651       0.000028       0.013623              1.821781       1.897255      -0.542616      -0.027304       2.035170       0.121612       1.532919          -0.000002
           22              H       4.370045      11.028613      12.089882       0.114727       1.045454 0.73480024E+01  0.69533667E+02                                 1.605598                            1.511043      -0.823651       2.486487                    0.999463       3.194861       8.347627       0.555475       1.165241      -0.737073       0.025825      -0.003398       0.023072       0.034797      -0.010354       0.010471       0.003826       0.002393      -0.004443      -0.016544       0.002862       0.013682              1.649737       1.606242      -0.027678       0.385362       1.443330       0.175457       1.899638          -0.000044
           23              H       1.234596      12.721546      10.330490       0.110859       1.056121 0.75233155E+01  0.72336006E+02                                 1.677010                            1.575819      -0.860121       2.468510                    0.999118       3.374673       9.184222       0.514667       1.237755      -0.718781      -0.024497       0.023722      -0.002317       0.034180      -0.009894       0.008192       0.004111       0.000474      -0.005473      -0.014889       0.003177       0.011712              1.732160       1.768364      -0.397709       0.087126       1.887127       0.149811       1.540990          -0.000070
           24              H       1.179596      11.017128       8.794587       0.108779       1.136081 0.79633374E+01  0.78215426E+02                                 1.797351                            1.644532      -1.264251       2.271394                    0.995106       3.661172      10.306696       0.489653       1.273563      -0.708630      -0.025047       0.001688      -0.028516       0.037992      -0.007882       0.007102       0.000745       0.002094       0.012762      -0.011926       0.001369       0.010557              1.900947       2.171609      -0.027842       0.585885       1.598158       0.142109       1.933074          -0.000271
           25              H       7.438502       8.213140       3.219214       0.094529       1.253779 0.91415878E+01  0.91787187E+02                                 1.834099                            1.700443      -1.091189       2.338872                    0.997328       3.585868       9.798866       0.514295       1.186134      -0.730398       0.030352       0.001877       0.012067       0.032716       0.001014      -0.002968       0.000889       0.030020      -0.005075      -0.014278      -0.002090       0.016368              1.910010       2.271611       0.147890       0.425274       1.407194       0.139927       2.051227           0.002030
           26              H       7.404566       7.842884       0.948646       0.105783       1.098121 0.75970190E+01  0.72915020E+02                                 1.692871                            1.560061      -0.850931       2.467070                    0.999147       3.357797       9.005377       0.531204       1.201354      -0.727223       0.030030      -0.000960      -0.016435       0.034246       0.002362      -0.000767       0.003052       0.026155       0.013234      -0.015969       0.004847       0.011121              1.772351       2.052072      -0.001926      -0.434119       1.246281       0.074782       2.018701          -0.000094
           27              H       3.476317       7.647123       1.055636       0.104189       1.123898 0.79525883E+01  0.77520939E+02                                 1.742466                            1.613284      -0.983155       2.405209                    0.997557       3.492137       9.565113       0.511978       1.227282      -0.720408      -0.029103      -0.000448      -0.013261       0.031986       0.001979       0.002453       0.001778       0.021073       0.011627      -0.012804       0.002878       0.009926              1.811575       2.182856       0.089189       0.306034       1.267071       0.088627       1.984800           0.000003
           28              H       3.501649       7.848192       3.297673       0.111358       1.138838 0.78953924E+01  0.77253353E+02                                 1.786950                            1.627318      -1.209638       2.296606                    0.995974       3.631726      10.148990       0.497691       1.257774      -0.712029      -0.031469      -0.001537       0.017804       0.036189      -0.002318      -0.000381       0.001992       0.014879       0.000359      -0.008288       0.000495       0.007794              1.903116       2.365004       0.091409      -0.513391       1.310058      -0.002559       2.034284          -0.000406
           29              H       7.678938       4.603500       7.453644       0.118376       1.090785 0.77357440E+01  0.75092995E+02                                 1.733798                            1.613328      -0.898175       2.455834                    0.998918       3.401310       9.380379       0.500074       1.261753      -0.713482       0.021276       0.031722       0.008464       0.039123       0.007781       0.006332       0.001914       0.003680      -0.038252      -0.014518      -0.001198       0.015717              1.807008       1.723259       0.332323       0.165629       2.308489       0.199025       1.389276          -0.000205
           30              H       8.710110       2.542153       7.589165       0.111303       1.084854 0.77505616E+01  0.74615711E+02                                 1.672209                            1.573805      -0.835220       2.479890                    0.999371       3.278612       8.750349       0.530895       1.198395      -0.729096       0.035286       0.001273       0.011041       0.036995       0.002269       0.009856       0.001953       0.003087      -0.046817      -0.019078       0.005275       0.013803              1.717827       2.255720      -0.106647       0.254267       1.551932       0.015953       1.345828           0.000006
           31              H       5.357717       0.799829       6.243467       0.111579       1.227975 0.91114253E+01  0.90817920E+02                                 1.785282                            1.685253      -0.892221       2.451699                    0.998902       3.310572       8.824648       0.525710       1.168894      -0.737846      -0.019565      -0.027238      -0.015251       0.036841       0.001406       0.012540       0.006109       0.000384      -0.037697      -0.019718       0.005020       0.014698              1.816026       1.744422       0.259029       0.143507       2.253894       0.163335       1.449761           0.000003
           32              H       4.330719       2.838723       6.150743       0.115619       1.223206 0.88084323E+01  0.87741907E+02                                 1.828976                            1.689925      -0.980744       2.415986                    0.997681       3.416640       9.339966       0.505744       1.215814      -0.724933      -0.037006       0.000567      -0.014212       0.039645       0.003547       0.009436       0.006268       0.010350      -0.024312      -0.013864      -0.001600       0.015464              1.903298       2.572430      -0.167308       0.242948       1.658144      -0.055699       1.479319          -0.000073
           33              H       9.488928       0.479045       6.181651       0.110720       1.259696 0.93423022E+01  0.93830258E+02                                 1.827154                            1.714813      -0.890055       2.452131                    0.998932       3.345448       8.991197       0.516662       1.180350      -0.735055       0.019685       0.024327      -0.017232       0.035724      -0.000432      -0.013382      -0.006322      -0.000158      -0.026538      -0.018546       0.004804       0.013742              1.865277       1.856850       0.283685      -0.231159       2.175016      -0.295426       1.563966          -0.000009
           34              H       7.407885      13.453336       6.260110       0.112575       1.220734 0.87046006E+01  0.86634291E+02                                 1.840564                            1.689374      -0.989344       2.411370                    0.997471       3.450703       9.494563       0.500531       1.229516      -0.721375       0.034992      -0.006690      -0.017082       0.039509      -0.001343      -0.013170      -0.006195       0.011287      -0.018891      -0.016543      -0.000093       0.016636              1.924492       2.576712      -0.237798      -0.324550       1.681310       0.064566       1.515455          -0.000062
           35              H       4.213015      12.247711       8.304810       0.103991       1.075286 0.76028251E+01  0.74253756E+02                                 1.762028                            1.628624      -1.418017       2.197841                    0.992640       3.821578      10.937802       0.479363       1.308271      -0.699720      -0.017728      -0.025017       0.017259       0.035185       0.002269      -0.005143      -0.004950       0.002191      -0.008781      -0.007507      -0.000880       0.008387              1.844851       1.729797       0.337611      -0.358442       2.162169      -0.407366       1.642587          -0.000151
           36              H       6.248521      -0.774432       8.100340       0.109579       1.126187 0.82831935E+01  0.81615416E+02                                 1.751405                            1.655031      -1.026114       2.387888                    0.997697       3.484406       9.612769       0.501286       1.240069      -0.718145      -0.030200       0.003903       0.013091       0.033146      -0.001310      -0.010116      -0.002830       0.004983      -0.028476      -0.014824       0.002824       0.012000              1.790966       2.202066      -0.191400      -0.349294       1.646518      -0.049196       1.524314           0.000023
           37              H       7.733139       6.690027      11.552554       0.114706       1.170054 0.85370003E+01  0.83723054E+02                                 1.722390                            1.624418      -0.978692       2.415297                    0.998480       3.285940       8.689849       0.538821       1.159101      -0.739357      -0.034842       0.008184       0.016837       0.039553      -0.002923      -0.012957      -0.004420       0.015089       0.013188      -0.014211      -0.003660       0.017872              1.770830       2.204118      -0.280077      -0.237593       1.463097      -0.002999       1.645276           0.000170
           38              H       9.194222       5.368042      12.767486       0.109448       1.110193 0.78449439E+01  0.76474179E+02                                 1.756170                            1.624988      -0.932152       2.434263                    0.998204       3.473076       9.620571       0.497782       1.262239      -0.712911      -0.012832      -0.014881       0.030451       0.036240      -0.003580      -0.007617      -0.011732       0.016785       0.007258      -0.018736       0.004894       0.013842              1.831490       1.600451      -0.039796      -0.154236       1.565790      -0.415529       2.328228           0.000021
           39              H      -1.926462       5.823484       9.928682       0.098615       1.163174 0.83016471E+01  0.82763162E+02                                 1.848240                            1.695619      -1.312260       2.239346                    0.994482       3.883712      11.178424       0.473053       1.298743      -0.701998       0.029061      -0.008441      -0.011668       0.032433      -0.006896      -0.000788      -0.004010       0.018612      -0.002581      -0.012559       0.000525       0.012034              1.957655       2.485653      -0.305607      -0.344403       1.558784      -0.067611       1.828529           0.000580
           40              H      10.387993       6.996336       8.668576       0.106049       1.229647 0.89907832E+01  0.91212745E+02                                 1.911339                            1.761987      -1.302317       2.256238                    0.993443       3.792531      10.923202       0.466239       1.294909      -0.704255       0.009644       0.009430      -0.033959       0.036540      -0.002709      -0.007246      -0.003954       0.007334       0.026428      -0.011089      -0.001865       0.012955              2.006870       1.848856      -0.000871      -0.233937       1.761421      -0.462654       2.410333           0.000563
           41              H       6.391177       6.379532      16.343334       0.114107       1.130033 0.78473892E+01  0.76620429E+02                                 1.774626                            1.620855      -1.206478       2.301916                    0.996024       3.594765      10.015255       0.499681       1.255435      -0.712790      -0.032314      -0.020861       0.001972       0.038513       0.001075       0.002830       0.001848       0.007818      -0.028961      -0.010329       0.000952       0.009377              1.888456       2.330369       0.507305      -0.194261       1.986799      -0.107344       1.348199          -0.000519
           42              H       6.303194       8.685214      16.390885       0.107987       1.099839 0.78665565E+01  0.76507303E+02                                 1.718054                            1.606303      -1.008797       2.395610                    0.997557       3.484922       9.547991       0.512020       1.229989      -0.719699      -0.030321       0.014210       0.005020       0.033860      -0.001789      -0.005754       0.002096       0.004076      -0.039137      -0.014618       0.003811       0.010807              1.772340       2.196971      -0.283189      -0.139807       1.818938      -0.007954       1.301111          -0.000024
           43              H      -3.594185       8.860265      15.808383       0.113916       1.176848 0.84588143E+01  0.83234084E+02                                 1.766625                            1.644732      -0.932312       2.435355                    0.998600       3.355676       9.054498       0.519042       1.199256      -0.728964       0.030327       0.017033      -0.009586       0.036079       0.000009      -0.007030      -0.001524       0.004442      -0.045701      -0.017166       0.005467       0.011699              1.834730       2.175341       0.440829      -0.101285       1.982959      -0.001909       1.345891          -0.000022
           44              H      10.312736       6.558534      15.858312       0.112576       1.110401 0.79424871E+01  0.77283212E+02                                 1.726131                            1.613022      -0.894892       2.452930                    0.998890       3.381433       9.208851       0.512416       1.228443      -0.721307       0.035064      -0.016453      -0.003561       0.038895      -0.001544      -0.003897      -0.000885       0.015064      -0.044592      -0.015440      -0.000153       0.015593              1.791712       2.181447      -0.365360      -0.130212       1.813072       0.085863       1.380616          -0.000122
           45              H       6.334053      10.728444      15.454127       0.110532       1.103555 0.78384763E+01  0.75730966E+02                                 1.691375                            1.581381      -0.873682       2.458431                    0.999092       3.340447       8.952781       0.529897       1.196389      -0.728863      -0.026774      -0.016533      -0.011957       0.033663       0.000458       0.010686       0.002771       0.003060      -0.038630      -0.017632       0.004867       0.012766              1.747779       1.984355       0.318870       0.273551       1.858699       0.093127       1.400284           0.000014
           46              H       9.218148      -2.083706      15.518321       0.105842       1.067028 0.71864406E+01  0.68738969E+02                                 1.722059                            1.559979      -1.015374       2.393192                    0.997080       3.535986       9.796495       0.504269       1.269857      -0.709739      -0.031379       0.016435      -0.011859       0.037355      -0.001420       0.009562      -0.000193       0.014266      -0.027020      -0.012767      -0.002725       0.015492              1.831749       2.255262      -0.456693       0.387808       1.812315      -0.153091       1.427670          -0.000222
           47              H      -0.972973      -1.969448      17.013805       0.100358       1.268969 0.88337641E+01  0.88965700E+02                                 1.919533                            1.719049      -1.328291       2.228894                    0.994375       3.846050      10.932070       0.484805       1.254475      -0.711938       0.028754       0.014922       0.008684       0.033540      -0.000557       0.008565      -0.000153      -0.000050      -0.009719      -0.009726       0.001605       0.008122              2.068627       2.603073       0.552341       0.340167       2.102143       0.211175       1.500666          -0.000073
           48              H      -3.827488      10.841004      16.906815       0.104623       1.161336 0.83443472E+01  0.82302927E+02                                 1.779481                            1.652703      -1.010515       2.390393                    0.997535       3.523653       9.700486       0.505888       1.227520      -0.720554       0.028891      -0.015707       0.011311       0.034775      -0.003372       0.012380      -0.001230       0.000381      -0.026582      -0.016238       0.002893       0.013345              1.841508       2.282837      -0.290334       0.265867       1.859772      -0.046718       1.381915          -0.000012
           49              H       7.210137       3.493429      21.376624       0.115211       1.221441 0.87333906E+01  0.86791757E+02                                 1.825189                            1.680179      -1.010470       2.401690                    0.997419       3.416051       9.321588       0.508453       1.212158      -0.725619      -0.035076       0.016773      -0.005251       0.039233      -0.011456      -0.001014       0.004242       0.012627      -0.010918      -0.012425      -0.002967       0.015392              1.906323       2.515564      -0.274365       0.257512       1.467057      -0.068705       1.736349          -0.000116
           50              H       8.091672       3.521915      23.504538       0.106106       1.175005 0.83955317E+01  0.82233576E+02                                 1.743449                            1.621310      -0.908614       2.438692                    0.998768       3.354682       8.951604       0.532586       1.174127      -0.734819      -0.018442       0.016458       0.023929       0.034403      -0.012855      -0.000525       0.005022       0.013348       0.014989      -0.017704       0.004501       0.013203              1.807050       1.763956      -0.166185      -0.200896       1.401065       0.241066       2.256129           0.000021
           51              H      -2.420303       1.814676      22.127932       0.106323       1.145549 0.80682034E+01  0.78302034E+02                                 1.721275                            1.594171      -0.874606       2.456360                    0.999012       3.314806       8.825268       0.534301       1.181202      -0.733188       0.030750      -0.010353       0.002750       0.032562      -0.009650      -0.001300       0.005078       0.021985       0.011978      -0.017494       0.003862       0.013632              1.785253       2.239491      -0.251247       0.272433       1.351813      -0.022664       1.764456           0.000082
           52              H      10.498716       1.703944      20.061834       0.105202       1.196580 0.85323806E+01  0.84407961E+02                                 1.799379                            1.658693      -1.048424       2.371952                    0.997643       3.497624       9.561591       0.512035       1.209186      -0.725152       0.017704      -0.016138      -0.025632       0.035083      -0.009806      -0.002517       0.006113       0.011951      -0.001626      -0.012727      -0.001006       0.013733              1.893721       1.783476      -0.230444      -0.333687       1.521442       0.349357       2.376246           0.000752
           53              H       4.269180       0.819107      13.252508       0.125722       1.107702 0.78303578E+01  0.75987946E+02                                 1.731783                            1.608296      -1.003447       2.417855                    0.997625       3.333405       9.091704       0.509520       1.238744      -0.719176      -0.030384       0.029253      -0.004046       0.042371      -0.008874       0.009812      -0.000047      -0.002413      -0.010663      -0.013651       0.000029       0.013622              1.821854       1.897332      -0.542648      -0.027306       2.035257       0.121622       1.532975           0.000012
           54              H       4.259133      -0.860792      11.685698       0.114716       1.045511 0.73485129E+01  0.69539772E+02                                 1.605661                            1.511099      -0.823690       2.486459                    0.999462       3.194974       8.348025       0.555463       1.165246      -0.737072      -0.025827       0.003397      -0.023067       0.034794      -0.010354       0.010471       0.003827       0.002392      -0.004446      -0.016546       0.002863       0.013682              1.649802       1.606301      -0.027680       0.385382       1.443387       0.175471       1.899719          -0.000041
           55              H       7.394582      -2.553725      13.445090       0.110863       1.056095 0.75230894E+01  0.72333407E+02                                 1.676996                            1.575806      -0.860082       2.468535                    0.999118       3.374630       9.184127       0.514663       1.237772      -0.718777       0.024498      -0.023724       0.002322       0.034182      -0.009895       0.008193       0.004110       0.000473      -0.005474      -0.014889       0.003177       0.011712              1.732146       1.768354      -0.397707       0.087127       1.887108       0.149804       1.540976          -0.000065
           56              H       7.449582      -0.849307      14.980993       0.108792       1.136014 0.79627777E+01  0.78208806E+02                                 1.797309                            1.644495      -1.264224       2.271419                    0.995106       3.661075      10.306457       0.489647       1.273597      -0.708623       0.025048      -0.001689       0.028518       0.037994      -0.007881       0.007102       0.000744       0.002093       0.012764      -0.011925       0.001368       0.010557              1.900901       2.171559      -0.027845       0.585865       1.598121       0.142099       1.933025          -0.000262
           57              H       1.190676       1.954681      20.556366       0.094568       1.253364 0.91378926E+01  0.91741006E+02                                 1.833737                            1.700135      -1.090627       2.339171                    0.997335       3.585195       9.796610       0.514324       1.186184      -0.730389      -0.030359      -0.001882      -0.012076       0.032727       0.001021      -0.002951       0.000895       0.030033      -0.005075      -0.014286      -0.002084       0.016370              1.909618       2.271111       0.147844       0.425141       1.406963       0.139882       2.050781           0.002074
           58              H       1.224612       2.324937      22.826934       0.105787       1.098135 0.75971278E+01  0.72916369E+02                                 1.692888                            1.560074      -0.850924       2.467070                    0.999147       3.357817       9.005467       0.531200       1.201358      -0.727222      -0.030030       0.000960       0.016434       0.034246       0.002362      -0.000767       0.003052       0.026156       0.013236      -0.015970       0.004848       0.011122              1.772371       2.052102      -0.001925      -0.434124       1.246292       0.074783       2.018719          -0.000078
           59              H       5.152861       2.520698      22.719944       0.104189       1.123912 0.79527029E+01  0.77522140E+02                                 1.742459                            1.613278      -0.983171       2.405198                    0.997556       3.492155       9.565089       0.511988       1.227255      -0.720414       0.029103       0.000448       0.013260       0.031985       0.001979       0.002452       0.001779       0.021073       0.011629      -0.012804       0.002879       0.009926              1.811567       2.182842       0.089188       0.306030       1.267067       0.088626       1.984791           0.000004
           60              H       5.127529       2.319629      20.477907       0.111365       1.138849 0.78954805E+01  0.77254227E+02                                 1.786938                            1.627308      -1.209664       2.296591                    0.995974       3.631730      10.148915       0.497703       1.257744      -0.712035       0.031468       0.001537      -0.017804       0.036188      -0.002318      -0.000380       0.001992       0.014877       0.000357      -0.008287       0.000494       0.007793              1.903103       2.364982       0.091408      -0.513388       1.310052      -0.002559       2.034275          -0.000392
           61              H       0.950240       5.564321      16.321936       0.118375       1.090772 0.77356486E+01  0.75092045E+02                                 1.733807                            1.613335      -0.898151       2.455849                    0.998918       3.401310       9.380462       0.500063       1.261781      -0.713476      -0.021277      -0.031722      -0.008463       0.039123       0.007780       0.006332       0.001914       0.003681      -0.038253      -0.014519      -0.001198       0.015717              1.807019       1.723268       0.332323       0.165630       2.308505       0.199027       1.389284          -0.000178
           62              H      -0.080932       7.625668      16.186415       0.111296       1.084861 0.77506471E+01  0.74616942E+02                                 1.672238                            1.573831      -0.835235       2.479884                    0.999371       3.278643       8.750533       0.530881       1.198421      -0.729090      -0.035287      -0.001272      -0.011040       0.036996       0.002269       0.009856       0.001953       0.003087      -0.046821      -0.019079       0.005275       0.013803              1.717858       2.255763      -0.106652       0.254272       1.551963       0.015954       1.345849           0.000022
           63              H       3.271461       9.367992      17.532113       0.111567       1.228026 0.91119304E+01  0.90824706E+02                                 1.785381                            1.685341      -0.892224       2.451701                    0.998902       3.310625       8.825031       0.525674       1.168951      -0.737833       0.019565       0.027240       0.015250       0.036843       0.001406       0.012539       0.006109       0.000384      -0.037702      -0.019719       0.005020       0.014698              1.816130       1.744521       0.259048       0.143519       2.254039       0.163348       1.449831           0.000041
           64              H       4.298459       7.329098      17.624837       0.115611       1.223266 0.88089983E+01  0.87749530E+02                                 1.829091                            1.690023      -0.980755       2.415980                    0.997681       3.416738       9.340540       0.505706       1.215878      -0.724918       0.037006      -0.000566       0.014211       0.039645       0.003547       0.009436       0.006268       0.010349      -0.024320      -0.013865      -0.001599       0.015464              1.903424       2.572620      -0.167328       0.242970       1.658250      -0.055705       1.479401          -0.000055
           65              H      -0.859750       9.688776      17.593929       0.110709       1.259736 0.93427205E+01  0.93835861E+02                                 1.827225                            1.714878      -0.890066       2.452124                    0.998932       3.345516       8.991557       0.516638       1.180387      -0.735047      -0.019686      -0.024326       0.017231       0.035724      -0.000431      -0.013382      -0.006323      -0.000157      -0.026544      -0.018547       0.004804       0.013743              1.865351       1.856922       0.283691      -0.231169       2.175112      -0.295440       1.564020           0.000038
           66              H       1.221293      -3.285515      17.515470       0.112559       1.220921 0.87063251E+01  0.86657636E+02                                 1.840941                            1.689689      -0.989413       2.411341                    0.997471       3.450982       9.496346       0.500408       1.229730      -0.721328      -0.034994       0.006690       0.017080       0.039510      -0.001342      -0.013169      -0.006195       0.011290      -0.018905      -0.016544      -0.000093       0.016637              1.924908       2.577350      -0.237880      -0.324653       1.681646       0.064584       1.515728          -0.000023
           67              H       4.416163      -2.079890      15.470770       0.103982       1.075300 0.76029454E+01  0.74255232E+02                                 1.762044                            1.628637      -1.418003       2.197843                    0.992640       3.821620      10.937948       0.479361       1.308272      -0.699720       0.017726       0.025017      -0.017257       0.035183       0.002268      -0.005144      -0.004952       0.002193      -0.008782      -0.007509      -0.000879       0.008387              1.844870       1.729816       0.337613      -0.358447       2.162191      -0.407371       1.642603          -0.000140
           68              H       2.380657      10.942253      15.675240       0.109567       1.126196 0.82832784E+01  0.81616463E+02                                 1.751416                            1.655041      -1.026115       2.387882                    0.997697       3.484439       9.612873       0.501285       1.240070      -0.718144       0.030201      -0.003902      -0.013089       0.033146      -0.001310      -0.010117      -0.002831       0.004984      -0.028481      -0.014825       0.002825       0.012001              1.790979       2.202082      -0.191403      -0.349296       1.646531      -0.049198       1.524323           0.000031
           69              H       0.896039       3.477794      12.223026       0.114691       1.170167 0.85380636E+01  0.83736413E+02                                 1.722528                            1.624540      -0.978805       2.415236                    0.998479       3.286130       8.690613       0.538789       1.159131      -0.739350       0.034841      -0.008184      -0.016833       0.039551      -0.002923      -0.012957      -0.004421       0.015087       0.013192      -0.014212      -0.003660       0.017872              1.770976       2.204315      -0.280114      -0.237617       1.463205      -0.003003       1.645407           0.000176
           70              H      -0.565044       4.799779      11.008094       0.109437       1.110232 0.78452955E+01  0.76478465E+02                                 1.756209                            1.625022      -0.932156       2.434251                    0.998204       3.473165       9.620872       0.497778       1.262236      -0.712911       0.012834       0.014882      -0.030448       0.036239      -0.003581      -0.007617      -0.011733       0.016787       0.007259      -0.018738       0.004895       0.013843              1.831532       1.600486      -0.039800      -0.154236       1.565825      -0.415544       2.328285           0.000019
           71              H      10.555640       4.344337      13.846898       0.098614       1.163179 0.83016891E+01  0.82763720E+02                                 1.848249                            1.695625      -1.312253       2.239348                    0.994482       3.883724      11.178483       0.473051       1.298747      -0.701997      -0.029060       0.008441       0.011670       0.032433      -0.006896      -0.000788      -0.004011       0.018611      -0.002582      -0.012559       0.000525       0.012034              1.957666       2.485670      -0.305608      -0.344411       1.558790      -0.067609       1.828538           0.000582
           72              H      -1.758815       3.171485      15.107004       0.106060       1.229574 0.89901413E+01  0.91204849E+02                                 1.911290                            1.761946      -1.302312       2.256253                    0.993444       3.792416      10.922884       0.466235       1.294940      -0.704249      -0.009645      -0.009431       0.033962       0.036543      -0.002707      -0.007247      -0.003953       0.007331       0.026432      -0.011087      -0.001869       0.012956              2.006816       1.848808      -0.000868      -0.233931       1.761378      -0.462634       2.410262           0.000578
           73              C       0.261194       3.944864       7.681890      -0.026987      37.285470 0.41153851E+03  0.94636396E+04                                 9.634903                            6.693775       0.124695       2.051922                    0.999414      26.651891      73.727237       0.652372       0.408285      -1.078481       0.003171      -0.039193      -0.002237       0.039385       0.000505       0.004824      -0.000482       0.012763      -0.000171      -0.006471      -0.002516       0.008987             12.722277      11.077731       0.847550      -1.191260      21.852630      -0.755533       5.236471          -0.003673
           74              C       1.454075       3.296608       7.524971      -0.086660      35.204665 0.41674135E+03  0.97322462E+04                                 9.482165                            6.909797      -0.087091       1.952124                    0.999532      29.019815      84.211177       0.610470       0.429631      -1.051828      -0.017486      -0.020611       0.002892       0.027183       0.021933       0.006399      -0.001660       0.020665       0.052438      -0.033446       0.012068       0.021378             11.746904      11.547991      -0.017056      -1.142297      18.691788      -0.356529       5.000932           0.002739
           75              C       1.503876       1.904253       7.498818      -0.148385      36.489352 0.42596942E+03  0.99842545E+04                                 9.616559                            6.911839       0.094456       2.001066                    0.999679      29.557609      85.421721       0.621339       0.420572      -1.059365      -0.011008       0.030869       0.002687       0.032882      -0.023880      -0.004986       0.000765       0.020670      -0.019443      -0.023052      -0.006790       0.029842             12.093051      11.114036       2.105481      -0.890156      20.203118      -0.409526       4.961999          -0.000437
           76              C       0.385493       1.142071       7.636716       0.083370      39.155257 0.39617309E+03  0.90514365E+04                                10.109236                            6.652823      -0.114863       1.976861                    0.999299      26.170585      72.879449       0.639905       0.418946      -1.068310      -0.001775       0.003556       0.000347       0.003990      -0.004641       0.012149       0.000449      -0.029021      -0.015035      -0.021563       0.003710       0.017853             14.129337      10.876781       0.512422      -0.769649      26.301734       0.380982       5.209497           0.002673
           77              C      -0.816384       1.796029       7.831676      -0.151558      35.502190 0.42836773E+03  0.10043973E+05                                 9.409541                            6.910523       0.123094       2.008476                    0.999704      29.578162      85.202022       0.624857       0.418058      -1.062074       0.007838       0.025765       0.006190       0.027633       0.023297      -0.008015      -0.003321       0.020498      -0.044713      -0.018962      -0.015418       0.034380             11.572586      10.683077      -0.821759      -0.910579      19.078012       0.455477       4.956669          -0.000729
           78              C      -0.860768       3.185209       7.822166      -0.097611      34.691920 0.41502622E+03  0.96710419E+04                                 9.329079                            6.852272       0.030377       1.982792                    0.999686      29.142950      84.158457       0.619560       0.424253      -1.056363       0.024407      -0.021814      -0.001974       0.032794      -0.021196      -0.006145      -0.003543       0.044727      -0.006073      -0.030885      -0.001509       0.032395             11.511242      10.791840       1.268441      -1.058538      18.597730      -0.096141       5.144154           0.002869
           79              C       0.446235      -0.348400       7.610563       0.093399      38.908601 0.38388381E+03  0.87058679E+04                                10.078543                            6.553921      -0.107650       1.983233                    0.999406      25.888969      71.937105       0.643665       0.419598      -1.067401       0.003084      -0.002447       0.005007       0.006369      -0.000497      -0.020086       0.000404      -0.011800      -0.020656      -0.024879       0.009277       0.015602             14.147620      10.495295       0.175658       1.806413      26.271298       0.781036       5.676266           0.001578
           80              C       1.556026      -1.031944       8.009993      -0.154307      35.594559 0.41875242E+03  0.97615037E+04                                 9.404783                            6.823571       0.130164       2.011472                    0.999770      29.403392      84.411310       0.630158       0.416963      -1.062928      -0.010820      -0.024439      -0.004790       0.027153       0.026262       0.008021       0.008075       0.019933      -0.015231      -0.025787      -0.008062       0.033850             11.634275      10.415273      -1.774572       1.963998      19.039165      -0.054282       5.448388           0.000189
           81              C      -1.356600      12.684445       7.960064      -0.093024      36.082382 0.41554401E+03  0.96852346E+04                                 9.577026                            6.861067       0.046920       1.988724                    0.999741      29.063550      83.913146       0.618608       0.424813      -1.056112      -0.028272       0.021534      -0.007434       0.036309      -0.021555       0.001064      -0.009871       0.048537       0.009387      -0.036038       0.004402       0.031636             11.922402      11.376977       0.107445       2.544578      18.571862       0.905384       5.818368           0.001622
           82              C      -2.398145      11.933673       7.489308      -0.043120      37.770830 0.40829171E+03  0.93666701E+04                                 9.662280                            6.636350       0.108412       2.042613                    0.999451      26.794022      73.936004       0.660043       0.404501      -1.081425      -0.000437       0.047868       0.007657       0.048479       0.002560      -0.008207      -0.002944       0.018191       0.014707      -0.012143      -0.002457       0.014601             12.705155      11.472518      -0.740170       2.173276      21.053938       1.107988       5.589008           0.000830
           83              C      10.333568      12.608160       7.089878      -0.099726      36.751673 0.41960668E+03  0.98494087E+04                                 9.815421                            6.972756      -0.184296       1.915008                    0.999417      29.657583      87.246325       0.600538       0.434508      -1.045302       0.013758       0.032078       0.023549       0.042105       0.023372      -0.009368      -0.004586       0.038667       0.056514      -0.039752       0.009395       0.030356             12.260523      12.475770      -0.341960       2.177013      18.797695       0.687614       5.508104           0.001668
           84              C      -0.586752      -1.101635       7.151694      -0.142943      36.636902 0.42056874E+03  0.98412698E+04                                 9.689974                            6.894617       0.076901       1.998957                    0.999589      29.495722      85.597263       0.617557       0.423852      -1.055698       0.008839      -0.032852       0.007804       0.034904      -0.022413       0.004000      -0.011950       0.021745      -0.001138      -0.027275      -0.001246       0.028521             12.198881      11.136567       1.937049       1.994165      20.000821       1.438282       5.459256           0.000259
           85              C       0.205229       5.446269       7.677135       0.600128      25.405471 0.25063775E+03  0.51864003E+04                                 7.985086                            5.607352       0.010744       2.061468                    0.999663      22.194817      61.860165       0.629196       0.470436      -1.021916       0.002995       0.059699      -0.007055       0.060189       0.003688       0.006052      -0.002699       0.072009       0.323225      -0.090109      -0.017955       0.108065             10.356092       9.977179       0.795616      -1.007704      16.317285      -1.017815       4.773812           0.022351
           86              C      -2.310198      10.425948       7.429869       0.661647      25.423352 0.23118966E+03  0.46906609E+04                                 7.991506                            5.422691      -0.107553       2.037184                    0.999109      21.336769      58.981456       0.632919       0.476972      -1.017892       0.004351      -0.082532       0.002942       0.082699       0.008108      -0.061120      -0.008605       0.057155       0.240716      -0.069825      -0.041665       0.111490             10.349173      11.674275      -0.527027       1.911989      14.452366       0.751893       4.920880           0.014427
           87              C      -0.126888       7.597588       3.290540      -0.025212      39.255705 0.41656708E+03  0.96007930E+04                                 9.969100                            6.722932       0.039435       2.020902                    0.999300      26.766863      73.936759       0.653161       0.406878      -1.080268      -0.020304      -0.001657      -0.040738       0.045548       0.001528      -0.003941      -0.000937      -0.007395      -0.015915      -0.007655       0.000733       0.006922             13.857021      12.595756      -1.851179       5.483415       5.836768       0.825269      23.138538           0.003958
           88              C       0.578794       7.041521       2.244415      -0.101184      35.742365 0.41499362E+03  0.96705239E+04                                 9.519527                            6.846817       0.042551       1.987212                    0.999702      29.181263      84.282434       0.620483       0.423611      -1.056716      -0.027066       0.003351      -0.010156       0.029102      -0.007755       0.001395      -0.006159       0.013093      -0.098869      -0.033825       0.006944       0.026881             12.155746      11.649854      -1.545894       3.547818       5.521970       1.014637      19.295414           0.001970
           89              C       0.045536       7.022809       0.965289      -0.149610      37.244729 0.42693344E+03  0.10007166E+05                                 9.747477                            6.910143       0.099025       1.998473                    0.999714      29.659733      85.568954       0.623032       0.419416      -1.060660      -0.001915      -0.001791       0.028641       0.028761      -0.013796      -0.023833       0.018105      -0.008661       0.037884      -0.025843      -0.013978       0.039821             12.707526      12.871582      -1.772271       5.679884       5.610502       0.331790      19.640493           0.000205
           90              C      -1.198897       7.552983       0.701380       0.076747      41.676853 0.40870835E+03  0.94098386E+04                                10.571192                            6.761146      -0.103161       1.976673                    0.999369      26.474318      73.983393       0.634277       0.419429      -1.068116      -0.000717       0.002566       0.007726       0.008173      -0.003157       0.010899       0.002406       0.008115       0.045852      -0.014324      -0.005965       0.020289             16.011477      13.244043      -1.621275       7.493292       6.131788       0.838400      28.658599           0.001602
           91              C      11.916151       8.043775       1.778413      -0.146908      37.330976 0.41590702E+03  0.96973140E+04                                 9.779522                            6.838206       0.063131       1.989568                    0.999683      29.536542      85.337871       0.623062       0.421618      -1.057943       0.023240      -0.006755       0.019404       0.031021      -0.015769       0.009376      -0.005638       0.032735      -0.076562      -0.027541      -0.009805       0.037346             12.927152      10.880668      -1.234302       3.831137       5.596194       1.563810      22.304595           0.000014
           92              C      -1.372855       8.089500       3.021876      -0.099945      36.015580 0.40399435E+03  0.93655302E+04                                 9.579222                            6.765656      -0.043486       1.957813                    0.999689      29.215557      84.585061       0.621832       0.424889      -1.054305       0.015979      -0.007773      -0.022325       0.028534      -0.000742      -0.023292       0.010809      -0.022701      -0.028017      -0.032485       0.008323       0.024162             12.382241      11.994838      -1.816065       4.562672       5.719330       0.926299      19.432554           0.002081
           93              C       0.452695       7.616771       4.676657       0.612252      25.286731 0.24505945E+03  0.50345174E+04                                 7.927074                            5.529958       0.069619       2.083303                    0.999518      21.866120      60.410554       0.637113       0.467954      -1.024894       0.027003       0.001385       0.065214       0.070597       0.050587      -0.021588      -0.016144      -0.103066      -0.198964      -0.074690      -0.033763       0.108453             10.422231      10.370382      -1.700714       2.602707       5.024093       0.668174      15.872218           0.016347
           94              C       2.770325      10.003606       9.489785      -0.037557      38.048898 0.43153569E+03  0.10065316E+05                                 9.836076                            6.899681      -0.023848       2.000129                    0.999269      27.247941      76.492507       0.634779       0.413688      -1.072442       0.012481       0.042985       0.026514       0.052024      -0.006797       0.000670      -0.007574      -0.001247       0.002703      -0.009796      -0.000850       0.010647             13.071019       9.258622      -1.667652       1.606346      15.679599       7.982767      14.274836          -0.001543
           95              C       3.720848      10.023262      10.480276      -0.073037      33.247935 0.40446061E+03  0.93736983E+04                                 9.138577                            6.810765      -0.040294       1.973451                    0.999450      28.601141      82.640518       0.614504       0.430078      -1.051710      -0.004413       0.027377      -0.000116       0.027731      -0.009108      -0.006683      -0.023760       0.008408      -0.047072      -0.034136       0.012539       0.021598             11.229344       8.370493      -1.708234       1.427336      12.330211       5.817658      12.987327           0.004658
           96              C       3.730000      11.041742      11.414656      -0.139786      34.345145 0.41656921E+03  0.96883772E+04                                 9.210862                            6.817950       0.172829       2.030393                    0.999763      29.017337      82.940192       0.629347       0.418458      -1.063024      -0.002634      -0.015755      -0.025470       0.030064       0.000571       0.017194      -0.006603       0.040264       0.021926      -0.025600      -0.004329       0.029929             11.442453       7.710661      -2.404493       0.584003      13.680681       6.510275      12.936017          -0.000075
           97              C       2.823461      12.076069      11.376615       0.079072      38.576840 0.41022109E+03  0.94523995E+04                                10.046103                            6.780839      -0.051190       1.994643                    0.999371      26.375973      73.713387       0.632415       0.420320      -1.067662       0.001275      -0.003187      -0.004291       0.005495      -0.001006       0.001004       0.011652      -0.007660       0.010436      -0.009413      -0.005044       0.014458             13.963507       8.267817      -1.479345       1.590679      16.210441       9.672130      17.412261           0.004735
           98              C       1.868363      12.042994      10.378041      -0.143337      34.961411 0.42528423E+03  0.99658651E+04                                 9.378574                            6.921803       0.184967       2.034183                    0.999737      29.391145      84.977546       0.618700       0.422465      -1.057998       0.008470      -0.022018      -0.011009       0.026033      -0.019764      -0.012429      -0.010114       0.001747      -0.036647      -0.028897       0.002882       0.026016             11.598405       8.476278      -0.611996       2.632020      12.294933       6.316853      14.024003          -0.000551
           99              C       1.837887      11.021033       9.453171      -0.100133      35.535527 0.43068731E+03  0.10155043E+05                                 9.577695                            7.046638      -0.020255       1.969443                    0.999622      29.491890      86.381762       0.600832       0.432348      -1.048723       0.024847       0.012623       0.018837       0.033638       0.005757       0.001205      -0.019727       0.035192       0.060693      -0.035573       0.008235       0.027338             11.880971       9.785068      -1.878707       1.772078      13.954157       6.010906      11.903687           0.005448
          100              C       2.753076       8.945704       8.446988       0.593807      26.282198 0.26334142E+03  0.55286344E+04                                 8.241901                            5.788298      -0.087027       2.025611                    0.999555      22.627954      63.961713       0.611496       0.477105      -1.016192       0.008022      -0.042355      -0.063728       0.076939       0.035587      -0.031769      -0.088642      -0.017451       0.009346      -0.083600      -0.028732       0.112332             10.830680       9.505285      -0.918283       1.310255      12.220220       6.141975      10.766535           0.035264
          101              C       5.473528       8.096688       3.511653      -0.029771      38.954958 0.40915123E+03  0.93956869E+04                                 9.957906                            6.670981       0.130120       2.054430                    0.999415      26.626298      73.621158       0.653935       0.407875      -1.078681      -0.008382      -0.009685      -0.046658       0.048384      -0.003156       0.000745      -0.002926      -0.011715      -0.029268      -0.010176      -0.001776       0.011952             14.143837      10.943005       0.640086       0.166882       5.438029       2.484859      26.050476           0.000179
          102              C       6.624215       8.078422       2.791253      -0.110292      36.724261 0.41993826E+03  0.98223156E+04                                 9.694182                            6.883853      -0.029573       1.954604                    0.999637      29.638806      85.979346       0.618826       0.423164      -1.056182      -0.020103      -0.014231      -0.026608       0.036258      -0.001601       0.016509      -0.006369       0.022497      -0.064024      -0.028041       0.000089       0.027951             12.659145      10.679413       0.431230      -1.033470       5.246533       2.165416      22.051489           0.003803
          103              C       6.601278       7.862053       1.417025      -0.145173      37.307274 0.42088556E+03  0.98309326E+04                                 9.778490                            6.872583       0.104296       2.004378                    0.999709      29.408419      84.713880       0.623115       0.420831      -1.059697      -0.007169      -0.000554       0.031313       0.032128      -0.004767      -0.029969      -0.002979       0.024399      -0.019425      -0.028783      -0.007714       0.036497             12.952288      10.521152       0.488134       0.651015       5.233697       2.406045      23.102015          -0.000255
          104              C       5.438078       7.676424       0.739421       0.086530      40.588955 0.38745925E+03  0.87986042E+04                                10.367870                            6.567586      -0.075035       1.991581                    0.999347      25.958339      71.944022       0.646103       0.417462      -1.069825      -0.002443      -0.000232       0.004724       0.005324      -0.002870       0.000657       0.000070       0.002690       0.044319      -0.010563      -0.004231       0.014794             16.015671      10.863824       0.217921      -1.275719       5.756467       3.324602      31.426721           0.002652
          105              C       4.295281       7.726514       1.488351      -0.139943      37.340394 0.40649830E+03  0.94293347E+04                                 9.809757                            6.769759       0.092423       2.006896                    0.999693      29.173205      84.230884       0.624547       0.422784      -1.056601       0.014371       0.006766       0.020989       0.026322       0.004466       0.026731      -0.004644       0.003270      -0.051756      -0.034513       0.007843       0.026670             13.252827      11.167945       0.052713      -2.471149       5.063676       1.839366      23.526860          -0.000079
          106              C       4.303958       7.883364       2.829294      -0.079112      35.839652 0.39919967E+03  0.92368790E+04                                 9.638596                            6.781800      -0.093314       1.955204                    0.999387      28.735157      83.412536       0.612689       0.432047      -1.048765       0.024389      -0.005136      -0.017512       0.030461      -0.010268      -0.017138      -0.008631      -0.022432      -0.083056      -0.037760       0.008636       0.029124             12.673204      11.447063       0.746664       0.220241       5.042055       1.624312      21.530496           0.002482
          107              C       5.490493       8.304077       4.994774       0.628957      25.079509 0.23842535E+03  0.48894612E+04                                 8.017576                            5.525141      -0.105426       2.033917                    0.999238      21.898509      61.455288       0.622059       0.480138      -1.013180       0.006029       0.015723       0.076265       0.078102      -0.024159       0.005094      -0.014478      -0.152224      -0.235563      -0.079867      -0.040393       0.120260             10.799168       9.897681       1.127329       0.409280       4.957116       1.526255      17.542708           0.023054
          108              C       5.887399       3.923664       6.866388      -0.031168      39.024112 0.43513493E+03  0.10136681E+05                                 9.921599                            6.873898       0.021748       2.009617                    0.999332      27.152337      75.355880       0.645685       0.407205      -1.080262       0.016592      -0.050117       0.005290       0.053057       0.002892       0.007066       0.004675      -0.004061       0.011652      -0.008131      -0.002717       0.010848             13.123009      12.939864      -4.656365       1.789368      20.923420       0.215207       5.505744           0.001608
          109              C       7.201422       3.832757       7.246797      -0.097469      34.887973 0.41898163E+03  0.97921282E+04                                 9.383771                            6.896954      -0.015311       1.967638                    0.999642      29.252382      84.761576       0.615564       0.425746      -1.054817      -0.001845      -0.029337       0.006298       0.030062       0.024177       0.000811       0.011308      -0.003016       0.007056      -0.027225       0.000821       0.026403             11.575377      12.242534      -3.726127       1.934211      17.158311      -0.164371       5.325287           0.001898
          110              C       7.819267       2.593823       7.325256      -0.148275      35.707847 0.42710152E+03  0.10006153E+05                                 9.444270                            6.900070       0.146447       2.014446                    0.999742      29.568602      85.119814       0.625407       0.418030      -1.062168      -0.018716       0.028486       0.002540       0.034179       0.001255       0.018707       0.004281       0.053751      -0.051788      -0.025211      -0.016359       0.041570             11.705755      10.750326      -2.808368       1.458137      19.164830       0.222029       5.202110          -0.000050
          111              C       7.136663       1.436214       7.018551       0.074345      41.116732 0.42381179E+03  0.98442087E+04                                10.471705                            6.898212      -0.152151       1.960614                    0.999267      26.631291      74.695096       0.626278       0.421048      -1.067335      -0.007663       0.001303       0.000780       0.007812      -0.016261      -0.013269      -0.007416      -0.015457      -0.040015      -0.027555       0.002861       0.024694             14.634070      12.989458      -6.323634       1.954944      25.063292      -0.943628       5.849460           0.001811
          112              C       5.814768       1.559334       6.526397      -0.153809      35.336351 0.42854003E+03  0.10052216E+05                                 9.366350                            6.899482       0.130221       2.005727                    0.999752      29.803351      85.957802       0.626849       0.416555      -1.062692       0.003202       0.027544      -0.005977       0.028366       0.025560       0.020164       0.015288      -0.012114      -0.036260      -0.027571      -0.015706       0.043277             11.423559      12.463329      -4.705500       1.994223      16.397237      -0.492315       5.410110          -0.000122
          113              C       5.205254       2.774180       6.462203      -0.107144      35.260686 0.41950902E+03  0.98138065E+04                                 9.442719                            6.903586       0.004997       1.972821                    0.999677      29.474116      85.623318       0.614569       0.426029      -1.053968       0.023362      -0.004672       0.002141       0.023921       0.006336       0.010013       0.009564       0.058810       0.023554      -0.035721       0.004230       0.031491             11.490969      11.715498      -3.050738       1.550795      17.458778       0.133532       5.298629           0.001643
          114              C       7.773646       0.089803       7.142184       0.090290      39.536324 0.40037827E+03  0.91788915E+04                                10.212608                            6.708207      -0.151193       1.966408                    0.999312      26.223415      73.339475       0.633888       0.421477      -1.065866       0.002234      -0.001995      -0.000418       0.003024      -0.002348       0.021984       0.010231      -0.016448      -0.026635      -0.030451       0.010251       0.020201             14.171395      12.586559      -6.279277      -1.521240      23.545906      -2.219205       6.381719           0.001918
          115              C       9.007283      -0.197382       6.597723      -0.154711      34.859707 0.42006875E+03  0.98094167E+04                                 9.284425                            6.829403       0.137629       2.011001                    0.999752      29.661114      85.497411       0.629951       0.416367      -1.062274      -0.002493      -0.031203       0.002186       0.031379       0.022716      -0.017081      -0.017232      -0.013072      -0.003927      -0.023989      -0.014785       0.038774             11.258066      12.118903      -4.359070      -1.989527      15.979621      -0.724145       5.675673          -0.000246
          116              C       6.585157      13.627667       6.657162      -0.104388      34.945083 0.42093336E+03  0.98481819E+04                                 9.371561                            6.900917       0.016095       1.976052                    0.999678      29.407296      85.227454       0.617066       0.424259      -1.055847      -0.026693       0.010309       0.008026       0.029719      -0.002953      -0.012502       0.002275       0.055174       0.000548      -0.027938      -0.004628       0.032567             11.284944      11.318012      -2.499686      -1.915433      16.747250      -1.457395       5.789570           0.001985
          117              C       5.901854      12.614647       7.306236      -0.037960      37.429232 0.42150639E+03  0.97405243E+04                                 9.612362                            6.744935       0.084079       2.032974                    0.999274      26.920316      74.390372       0.654855       0.404746      -1.081996      -0.015582       0.044875      -0.003122       0.047606       0.001962       0.001673      -0.001037       0.013688      -0.001955      -0.007049      -0.000674       0.007723             12.442961      11.144500      -3.529260      -2.437703      20.134697      -0.875075       6.049685           0.003599
          118              C       4.682506      12.911905       7.853074      -0.085468      34.918056 0.42156094E+03  0.98950414E+04                                 9.477921                            6.981352      -0.158596       1.926581                    0.999405      29.361953      86.041667       0.601865       0.433561      -1.047113       0.009875       0.026621      -0.014286       0.031785       0.026833       0.013101       0.000874       0.000983       0.039854      -0.035052       0.007351       0.027701             11.583614      11.067332      -3.385238      -2.659697      17.139139      -1.325630       6.544370           0.002064
          119              C       7.096305      -0.932956       7.750839      -0.152152      35.318796 0.42431458E+03  0.99507855E+04                                 9.428399                            6.908954       0.068013       1.992925                    0.999599      29.696611      86.270218       0.619111       0.421860      -1.056961       0.018732      -0.023042      -0.003037       0.029851      -0.005467      -0.005551       0.008728       0.045163       0.010898      -0.027192       0.003490       0.023702             11.608622       9.644160      -2.487469      -1.722728      18.873242      -2.677456       6.308463           0.000024
          120              C       5.190028       5.273691       6.878275       0.610861      24.675062 0.24304447E+03  0.49856683E+04                                 7.793745                            5.507179       0.107717       2.096327                    0.999528      21.887124      60.536094       0.638064       0.467955      -1.024309      -0.036443       0.059589       0.009070       0.070436       0.031054      -0.050089      -0.029137       0.044847       0.238578      -0.078153      -0.031545       0.109698              9.954802      10.447750      -2.363633       1.900074      14.380360       0.484188       5.036296           0.015201
          121              C       6.415159      11.201410       7.337144       0.627607      24.236616 0.24365833E+03  0.50027700E+04                                 7.708162                            5.525591       0.021981       2.069092                    0.999348      21.800464      60.377050       0.634847       0.469902      -1.022969       0.034112      -0.064822       0.002252       0.073284       0.022133       0.055312       0.013835       0.069210       0.241182      -0.081316      -0.028814       0.110130              9.668676       9.654595      -1.423112      -1.835452      14.506111      -0.361402       4.845324           0.015867
          122              C       8.889934       6.945738       9.976233      -0.024781      37.617970 0.40161034E+03  0.91882619E+04                                 9.725821                            6.618868       0.098079       2.045126                    0.999435      26.584999      73.593359       0.654461       0.409066      -1.076893       0.024391      -0.025920       0.020811       0.041229       0.006790      -0.000404       0.006652      -0.008389      -0.005984      -0.009298      -0.002153       0.011450             13.097964      16.017603      -5.565796       4.070689       9.435177      -5.352050      13.841111           0.001665
          123              C       8.570011       6.491733      11.198298      -0.090605      33.078830 0.39978618E+03  0.92250198E+04                                 9.017934                            6.710293       0.006218       1.977236                    0.999640      28.820627      82.698478       0.628463       0.422364      -1.058020       0.027371      -0.011622      -0.002195       0.029817       0.006865      -0.019491       0.015205       0.026657      -0.048583      -0.034106       0.004398       0.029708             10.878563      11.411266      -3.754738       2.161416       8.206554      -4.414722      13.017870           0.002231
          124              C       9.464837       5.724211      11.951984      -0.145570      35.255568 0.43418485E+03  0.10220623E+05                                 9.399382                            6.980715       0.116442       2.008496                    0.999729      29.553495      85.459304       0.618226       0.420878      -1.059681      -0.012887       0.010696      -0.020867       0.026757       0.005965      -0.011244      -0.019341      -0.007319       0.071471      -0.018929      -0.017114       0.036043             11.459338      13.680884      -4.343084       1.897867       8.525392      -4.151913      12.171739           0.000331
          125              C      10.740079       5.495780      11.495493       0.082126      36.622033 0.38803565E+03  0.88292239E+04                                 9.663738                            6.586025      -0.080348       1.988308                    0.999373      26.110395      72.820743       0.642168       0.419186      -1.066998       0.000295       0.002955       0.000609       0.003032      -0.005330       0.010488      -0.002400       0.006622      -0.001795      -0.009639      -0.004439       0.014078             12.932811      14.541761      -5.492976       3.637785       9.828178      -5.930434      14.428495           0.001434
          126              C      11.042462       5.977448      10.271051      -0.150514      38.060397 0.44201871E+03  0.10513782E+05                                10.052570                            7.146470      -0.156023       1.918879                    0.999256      30.356302      89.963290       0.594311       0.433285      -1.045795      -0.032660       0.004114      -0.008936       0.034110      -0.007969      -0.001010       0.024072       0.021242      -0.051663      -0.035145       0.010303       0.024842             12.671088      13.770329      -4.332324       1.974209       9.476949      -5.430354      14.765985           0.001393
          127              C      10.138819       6.689088       9.510232      -0.102758      35.617192 0.42178550E+03  0.99069515E+04                                 9.581290                            6.950126      -0.094245       1.943054                    0.999603      29.624453      86.992522       0.607201       0.429462      -1.049039      -0.003625      -0.020798       0.027304       0.034514       0.013302      -0.004852       0.006280      -0.043219       0.059636      -0.036048       0.012670       0.023378             11.984438      15.682635      -4.653782       1.866152       8.889029      -4.072409      11.381651           0.002775
          128              C       7.887347       7.701855       9.146466       0.607878      25.060610 0.25400727E+03  0.52732590E+04                                 7.961516                            5.659749      -0.112326       2.022787                    0.999331      22.199938      61.958194       0.623869       0.472911      -1.020662      -0.035139       0.032673      -0.050468       0.069637       0.052760      -0.008191       0.053562      -0.113539      -0.074809      -0.081822      -0.025328       0.107150             10.331163      12.722865      -3.849777       3.242906       7.626498      -3.815129      10.644126           0.016322
          129              C       8.367984       6.222957      16.093690      -0.027005      37.286445 0.41154805E+03  0.94639134E+04                                 9.635052                            6.693832       0.124672       2.051907                    0.999414      26.652302      73.728576       0.652372       0.408282      -1.078483      -0.003170       0.039196       0.002247       0.039388       0.000506       0.004824      -0.000481       0.012757      -0.000201      -0.006463      -0.002524       0.008987             12.722598      11.077907       0.847579      -1.191277      21.853339      -0.755543       5.236548          -0.003654
          130              C       7.175103       6.871213      16.250609      -0.086678      35.205883 0.41675548E+03  0.97326710E+04                                 9.482409                            6.909922      -0.087138       1.952101                    0.999532      29.020442      84.213765       0.610463       0.429632      -1.051826       0.017487       0.020612      -0.002883       0.027183       0.021935       0.006397      -0.001659       0.020672       0.052406      -0.033444       0.012070       0.021374             11.747316      11.548302      -0.017002      -1.142328      18.692598      -0.356545       5.001049           0.002762
          131              C       7.125302       8.263568      16.276762      -0.148395      36.490124 0.42597625E+03  0.99844691E+04                                 9.616758                            6.911925       0.094410       2.001052                    0.999679      29.557813      85.422946       0.621330       0.420575      -1.059361       0.011007      -0.030865      -0.002677       0.032878      -0.023883      -0.004986       0.000766       0.020663      -0.019457      -0.023051      -0.006794       0.029845             12.093431      11.114254       2.105643      -0.890171      20.203947      -0.409543       4.962094          -0.000402
          132              C       8.243685       9.025750      16.138864       0.083376      39.155810 0.39617423E+03  0.90514832E+04                                10.109406                            6.652867      -0.114905       1.976848                    0.999299      26.170625      72.880019       0.639897       0.418951      -1.068306       0.001776      -0.003555      -0.000336       0.003988      -0.004642       0.012151       0.000449      -0.029007      -0.015026      -0.021561       0.003715       0.017846             14.129765      10.876946       0.512530      -0.769653      26.302762       0.380998       5.209587           0.002687
          133              C       9.445562       8.371792      15.943904      -0.151563      35.502392 0.42836840E+03  0.10043996E+05                                 9.409583                            6.910522       0.123058       2.008465                    0.999704      29.578215      85.202307       0.624858       0.418057      -1.062074      -0.007834      -0.025761      -0.006172       0.027624       0.023297      -0.008010      -0.003320       0.020494      -0.044724      -0.018960      -0.015421       0.034381             11.572719      10.683133      -0.821726      -0.910586      19.078337       0.455486       4.956687          -0.000696
          134              C       9.489946       6.982612      15.953414      -0.097620      34.692241 0.41502904E+03  0.96711149E+04                                 9.329096                            6.852258       0.030387       1.982790                    0.999686      29.143141      84.158775       0.619566       0.424248      -1.056367      -0.024405       0.021814       0.001989       0.032793      -0.021197      -0.006144      -0.003540       0.044737      -0.006089      -0.030885      -0.001515       0.032401             11.511332      10.791871       1.268472      -1.058542      18.597964      -0.096136       5.144161           0.002910
          135              C       8.182943      10.516221      16.165017       0.093374      38.909853 0.38389246E+03  0.87061362E+04                                10.078835                            6.554028      -0.107661       1.983228                    0.999407      25.889374      71.939149       0.643653       0.419603      -1.067395      -0.003086       0.002447      -0.004998       0.006364      -0.000498      -0.020086       0.000403      -0.011812      -0.020697      -0.024886       0.009290       0.015596             14.148221      10.495649       0.175741       1.806473      26.272593       0.781082       5.676422           0.001593
          136              C       7.073152      11.199765      15.765587      -0.154333      35.596314 0.41877277E+03  0.97621296E+04                                 9.405175                            6.823788       0.130082       2.011436                    0.999770      29.404259      84.415388       0.630139       0.416969      -1.062920       0.010817       0.024441       0.004806       0.027157       0.026265       0.008024       0.008074       0.019945      -0.015278      -0.025784      -0.008077       0.033861             11.634858      10.415753      -1.774618       1.964097      19.040229      -0.054267       5.448591           0.000214
          137              C       9.985778      -2.516624      15.815516      -0.093063      36.084523 0.41556926E+03  0.96860139E+04                                 9.577535                            6.861359       0.046846       1.988692                    0.999741      29.064524      83.918022       0.618580       0.424823      -1.056101       0.028266      -0.021533       0.007445       0.036306      -0.021557       0.001065      -0.009873       0.048532       0.009349      -0.036033       0.004391       0.031642             11.923139      11.377635       0.107400       2.544727      18.573138       0.905431       5.818643           0.001666
          138              C      11.027323      -1.765852      16.286272      -0.043129      37.772265 0.40830115E+03  0.93670000E+04                                 9.662748                            6.636562       0.108305       2.042582                    0.999451      26.794336      73.938849       0.660008       0.404517      -1.081407       0.000437      -0.047861      -0.007649       0.048470       0.002561      -0.008211      -0.002945       0.018200       0.014720      -0.012150      -0.002458       0.014607             12.705962      11.473157      -0.740408       2.173382      21.055482       1.108019       5.589246           0.000862
          139              C      -1.704390      -2.440339      16.685702      -0.099756      36.754072 0.41963289E+03  0.98502708E+04                                 9.816216                            6.973207      -0.184423       1.914972                    0.999417      29.658364      87.252409       0.600483       0.434537      -1.045274      -0.013758      -0.032075      -0.023545       0.042100       0.023368      -0.009371      -0.004584       0.038655       0.056477      -0.039738       0.009386       0.030352             12.261685      12.476930      -0.342055       2.177207      18.799626       0.687667       5.508499           0.001747
          140              C       9.215930      11.269456      16.623886      -0.142970      36.639033 0.42059145E+03  0.98420078E+04                                 9.690611                            6.894963       0.076856       1.998941                    0.999589      29.496502      85.602514       0.617516       0.423872      -1.055678      -0.008840       0.032855      -0.007801       0.034906      -0.022412       0.004003      -0.011949       0.021756      -0.001198      -0.027268      -0.001262       0.028530             12.199839      11.137412       1.937184       1.994317      20.002535       1.438376       5.459571           0.000332
          141              C       8.423949       4.721552      16.098445       0.600130      25.405943 0.25064166E+03  0.51865047E+04                                 7.985187                            5.607392       0.010711       2.061452                    0.999663      22.195096      61.861219       0.629194       0.470435      -1.021916      -0.002997      -0.059701       0.007061       0.060191       0.003689       0.006051      -0.002698       0.072012       0.323209      -0.090108      -0.017951       0.108059             10.356301       9.977305       0.795591      -1.007719      16.317729      -1.017822       4.773870           0.022353
          142              C      10.939376      -0.258127      16.345711       0.661611      25.424330 0.23119746E+03  0.46908685E+04                                 7.991754                            5.422803      -0.107565       2.037169                    0.999109      21.337288      58.983600       0.632907       0.476975      -1.017888      -0.004366       0.082518      -0.002947       0.082686       0.008102      -0.061120      -0.008609       0.057158       0.240718      -0.069825      -0.041666       0.111491             10.349595      11.674646      -0.527143       1.912030      14.453134       0.751913       4.921004           0.014458
          143              C       8.756066       2.570233      20.485040      -0.025199      39.254856 0.41655915E+03  0.96005481E+04                                 9.968915                            6.722843       0.039446       2.020907                    0.999300      26.766570      73.935296       0.653170       0.406875      -1.080272       0.020305       0.001658       0.040734       0.045544       0.001531      -0.003944      -0.000939      -0.007404      -0.015934      -0.007662       0.000732       0.006931             13.856726      12.595489      -1.851134       5.483302       5.836675       0.825246      23.138014           0.003989
          144              C       8.050384       3.126300      21.531165      -0.101178      35.741902 0.41498812E+03  0.96703449E+04                                 9.519364                            6.846715       0.042561       1.987215                    0.999702      29.181137      84.281310       0.620497       0.423604      -1.056722       0.027066      -0.003347       0.010156       0.029102      -0.007751       0.001396      -0.006161       0.013083      -0.098872      -0.033826       0.006950       0.026876             12.155527      11.649690      -1.545880       3.547806       5.521890       1.014583      19.295001           0.001999
          145              C       8.583642       3.145012      22.810291      -0.149609      37.244785 0.42693478E+03  0.10007183E+05                                 9.747415                            6.910108       0.099028       1.998468                    0.999714      29.659824      85.568518       0.623041       0.419411      -1.060666       0.001916       0.001792      -0.028643       0.028763      -0.013799      -0.023834       0.018106      -0.008664       0.037886      -0.025846      -0.013978       0.039824             12.707450      12.871562      -1.772264       5.679954       5.610471       0.331730      19.640318           0.000201
          146              C       9.828075       2.614838      23.074200       0.076738      41.677046 0.40871163E+03  0.94099233E+04                                10.571181                            6.761145      -0.103144       1.976675                    0.999369      26.474449      73.983541       0.634282       0.419425      -1.068119       0.000717      -0.002566      -0.007726       0.008172      -0.003160       0.010903       0.002407       0.008122       0.045873      -0.014333      -0.005965       0.020298             16.011455      13.244050      -1.621279       7.493300       6.131784       0.838386      28.658531           0.001608
          147              C      -3.286973       2.124046      21.997167      -0.146901      37.330046 0.41589755E+03  0.96970304E+04                                 9.779319                            6.838091       0.063188       1.989589                    0.999683      29.536195      85.336376       0.623073       0.421614      -1.057947      -0.023239       0.006755      -0.019410       0.031024      -0.015770       0.009368      -0.005635       0.032748      -0.076541      -0.027532      -0.009814       0.037346             12.926839      10.880536      -1.234312       3.831050       5.596093       1.563744      22.303886           0.000096
          148              C      10.002033       2.078321      20.753704      -0.099926      36.013801 0.40397422E+03  0.93649185E+04                                 9.578874                            6.765460      -0.043392       1.957856                    0.999689      29.214458      84.580392       0.621847       0.424886      -1.054310      -0.015973       0.007773       0.022323       0.028528      -0.000737      -0.023296       0.010807      -0.022692      -0.028032      -0.032489       0.008331       0.024158             12.381760      11.994430      -1.815991       4.562580       5.719144       0.926216      19.431705           0.002174
          149              C       8.176483       2.551050      19.098923       0.612256      25.286642 0.24505925E+03  0.50345041E+04                                 7.927005                            5.529924       0.069665       2.083318                    0.999518      21.866072      60.410040       0.637121       0.467949      -1.024898      -0.027004      -0.001382      -0.065210       0.070594       0.050587      -0.021585      -0.016145      -0.103068      -0.198958      -0.074686      -0.033767       0.108453             10.422122      10.370275      -1.700714       2.602617       5.024072       0.668190      15.872018           0.016367
          150              C       5.858853       0.164215      14.285795      -0.037551      38.049060 0.43153668E+03  0.10065356E+05                                 9.836146                            6.899716      -0.023894       2.000115                    0.999269      27.247955      76.492899       0.634773       0.413691      -1.072438      -0.012490      -0.042989      -0.026502       0.052023      -0.006793       0.000669      -0.007579      -0.001241       0.002690      -0.009796      -0.000850       0.010646             13.071131       9.258723      -1.667652       1.606388      15.679719       7.982829      14.274951          -0.001531
          151              C       4.908330       0.144559      13.295304      -0.073032      33.248422 0.40446549E+03  0.93738574E+04                                 9.138714                            6.810835      -0.040380       1.973424                    0.999450      28.601390      82.641948       0.614496       0.430081      -1.051706       0.004397      -0.027390       0.000131       0.027741      -0.009103      -0.006683      -0.023757       0.008409      -0.047092      -0.034136       0.012542       0.021594             11.229547       8.370630      -1.708283       1.427349      12.330456       5.817795      12.987555           0.004680
          152              C       4.899178      -0.873921      12.360924      -0.139794      34.346157 0.41658185E+03  0.96887599E+04                                 9.211071                            6.818071       0.172785       2.030372                    0.999763      29.017910      82.942635       0.629338       0.418460      -1.063021       0.002617       0.015741       0.025490       0.030073       0.000568       0.017198      -0.006598       0.040272       0.021911      -0.025598      -0.004337       0.029935             11.442752       7.710824      -2.404554       0.584011      13.681052       6.510498      12.936381          -0.000063
          153              C       5.805717      -1.908248      12.398965       0.079062      38.577205 0.41022592E+03  0.94525352E+04                                10.046138                            6.780858      -0.051178       1.994645                    0.999371      26.376172      73.713958       0.632417       0.420318      -1.067664      -0.001289       0.003176       0.004304       0.005502      -0.001008       0.001009       0.011663      -0.007667       0.010433      -0.009425      -0.005045       0.014470             13.963556       8.267862      -1.479364       1.590689      16.210494       9.672149      17.412311           0.004735
          154              C       6.760815      -1.875173      13.397539      -0.143326      34.960857 0.42527773E+03  0.99656739E+04                                 9.378484                            6.921756       0.184978       2.034193                    0.999737      29.390829      84.976450       0.618701       0.422465      -1.057997      -0.008479       0.022010       0.011028       0.026037      -0.019763      -0.012420      -0.010119       0.001750      -0.036652      -0.028894       0.002880       0.026014             11.598258       8.476255      -0.612017       2.632015      12.294737       6.316683      14.023783          -0.000539
          155              C       6.791291      -0.853212      14.322409      -0.100115      35.534830 0.43067835E+03  0.10154789E+05                                 9.577642                            7.046615      -0.020307       1.969439                    0.999622      29.491372      86.380319       0.600826       0.432354      -1.048718      -0.024850      -0.012634      -0.018827       0.033640       0.005760       0.001199      -0.019730       0.035184       0.060674      -0.035570       0.008234       0.027336             11.880888       9.785081      -1.878729       1.772077      13.954032       6.010790      11.903551           0.005464
          156              C       5.876102       1.222117      15.328592       0.593815      26.282370 0.26334287E+03  0.55286780E+04                                 8.241956                            5.788325      -0.087068       2.025598                    0.999555      22.628088      63.962377       0.611492       0.477107      -1.016190      -0.008027       0.042349       0.063731       0.076938       0.035588      -0.031768      -0.088638      -0.017452       0.009333      -0.083597      -0.028731       0.112328             10.830776       9.505395      -0.918269       1.310289      12.220326       6.142025      10.766609           0.035277
          157              C       3.155650       2.071133      20.263927      -0.029749      38.954062 0.40914165E+03  0.93954064E+04                                 9.957756                            6.670907       0.130086       2.054423                    0.999415      26.625935      73.619779       0.653938       0.407875      -1.078681       0.008381       0.009682       0.046653       0.048378      -0.003156       0.000743      -0.002927      -0.011729      -0.029299      -0.010186      -0.001776       0.011962             14.143619      10.942706       0.640061       0.166834       5.437976       2.484826      26.050175           0.000219
          158              C       2.004963       2.089399      20.984327      -0.110284      36.723186 0.41992936E+03  0.98220167E+04                                 9.693941                            6.883749      -0.029423       1.954659                    0.999637      29.637901      85.975218       0.618837       0.423160      -1.056189       0.020100       0.014227       0.026605       0.036252      -0.001595       0.016521      -0.006359       0.022507      -0.064008      -0.028040       0.000081       0.027959             12.658803      10.679012       0.431176      -1.033693       5.246440       2.165345      22.050957           0.003890
          159              C       2.027900       2.305768      22.358555      -0.145174      37.307604 0.42089254E+03  0.98311407E+04                                 9.778550                            6.872651       0.104290       2.004371                    0.999709      29.408692      84.714980       0.623110       0.420832      -1.059696       0.007171       0.000555      -0.031316       0.032132      -0.004767      -0.029970      -0.002977       0.024415      -0.019414      -0.028779      -0.007724       0.036504             12.952331      10.521274       0.488122       0.650864       5.233730       2.406028      23.101990          -0.000194
          160              C       3.191100       2.491397      23.036159       0.086522      40.589262 0.38746365E+03  0.87987256E+04                                10.367891                            6.567604      -0.075018       1.991584                    0.999347      25.958535      71.944560       0.646105       0.417459      -1.069827       0.002443       0.000235      -0.004726       0.005325      -0.002869       0.000657       0.000075       0.002703       0.044354      -0.010571      -0.004235       0.014805             16.015700      10.863849       0.217914      -1.275786       5.756479       3.324603      31.426771           0.002657
          161              C       4.333897       2.441307      22.287229      -0.139938      37.340503 0.40649983E+03  0.94293708E+04                                 9.809734                            6.769744       0.092438       2.006896                    0.999694      29.173338      84.231029       0.624552       0.422781      -1.056604      -0.014373      -0.006765      -0.020992       0.026326       0.004464       0.026731      -0.004643       0.003279      -0.051759      -0.034512       0.007839       0.026673             13.252810      11.167898       0.052704      -2.471212       5.063671       1.839362      23.526861          -0.000057
          162              C       4.325220       2.284457      20.946286      -0.079105      35.839458 0.39919799E+03  0.92368231E+04                                 9.638536                            6.781770      -0.093307       1.955207                    0.999387      28.735109      83.412104       0.612693       0.432045      -1.048767      -0.024386       0.005135       0.017512       0.030458      -0.010271      -0.017137      -0.008630      -0.022443      -0.083051      -0.037759       0.008630       0.029129             12.673141      11.446903       0.746644       0.220169       5.042037       1.624306      21.530484           0.002533
          163              C       3.138685       1.863744      18.780806       0.628946      25.080043 0.23843148E+03  0.48896050E+04                                 8.017612                            5.525162      -0.105341       2.033938                    0.999238      21.898677      61.455322       0.622069       0.480129      -1.013187      -0.006015      -0.015726      -0.076256       0.078092      -0.024155       0.005091      -0.014476      -0.152225      -0.235537      -0.079858      -0.040397       0.120254             10.799229       9.897755       1.127362       0.409375       4.957151       1.526279      17.542782           0.023084
          164              C       2.741779       6.244157      16.909192      -0.031185      39.025591 0.43514911E+03  0.10137117E+05                                 9.921914                            6.874045       0.021717       2.009602                    0.999332      27.152825      75.358165       0.645672       0.407210      -1.080257      -0.016593       0.050117      -0.005290       0.053057       0.002891       0.007067       0.004675      -0.004063       0.011622      -0.008131      -0.002713       0.010844             13.123578      12.940339      -4.656655       1.789427      20.924485       0.215227       5.505911           0.001632
          165              C       1.427756       6.335064      16.528783      -0.097477      34.888646 0.41898900E+03  0.97923597E+04                                 9.383949                            6.897048      -0.015323       1.967633                    0.999642      29.252639      84.763037       0.615554       0.425750      -1.054813       0.001844       0.029335      -0.006293       0.030059       0.024180       0.000811       0.011309      -0.003015       0.007037      -0.027225       0.000817       0.026408             11.575678      12.242823      -3.726305       1.934252      17.158827      -0.164373       5.325383           0.001958
          166              C       0.809911       7.573998      16.450324      -0.148283      35.708532 0.42710860E+03  0.10006377E+05                                 9.444449                            6.900159       0.146406       2.014433                    0.999742      29.568841      85.121204       0.625398       0.418034      -1.062164       0.018712      -0.028486      -0.002534       0.034176       0.001254       0.018706       0.004281       0.053751      -0.051813      -0.025216      -0.016357       0.041572             11.706065      10.750588      -2.808555       1.458169      19.165403       0.222033       5.202203          -0.000003
          167              C       1.492515       8.731607      16.757029       0.074350      41.117320 0.42381375E+03  0.98442812E+04                                10.471874                            6.898260      -0.152175       1.960607                    0.999267      26.631371      74.695807       0.626270       0.421052      -1.067331       0.007662      -0.001301      -0.000778       0.007811      -0.016257      -0.013272      -0.007416      -0.015451      -0.040016      -0.027556       0.002866       0.024690             14.634488      12.989846      -6.324010       1.954990      25.064061      -0.943660       5.849558           0.001821
          168              C       2.814410       8.608487      17.249183      -0.153810      35.336705 0.42854116E+03  0.10052275E+05                                 9.366503                            6.899536       0.130200       2.005725                    0.999752      29.803409      85.958841       0.626839       0.416561      -1.062686      -0.003199      -0.027540       0.005973       0.028362       0.025561       0.020160       0.015286      -0.012114      -0.036289      -0.027570      -0.015706       0.043277             11.423848      12.463631      -4.705699       1.994267      16.397729      -0.492323       5.410183          -0.000067
          169              C       3.423924       7.393641      17.313377      -0.107153      35.261555 0.41951771E+03  0.98140928E+04                                 9.442976                            6.903714       0.004975       1.972812                    0.999677      29.474492      85.625693       0.614554       0.426036      -1.053961      -0.023361       0.004674      -0.002146       0.023920       0.006339       0.010012       0.009564       0.058813       0.023514      -0.035717       0.004221       0.031495             11.491379      11.715924      -3.050931       1.550853      17.459455       0.133536       5.298758           0.001685
          170              C       0.855532      10.078018      16.633396       0.090276      39.537369 0.40038577E+03  0.91791194E+04                                10.212835                            6.708286      -0.151207       1.966400                    0.999312      26.223740      73.340947       0.633881       0.421479      -1.065864      -0.002233       0.001997       0.000421       0.003025      -0.002351       0.021982       0.010228      -0.016455      -0.026668      -0.030455       0.010258       0.020197             14.171886      12.587032      -6.279712      -1.521259      23.546778      -2.219235       6.381847           0.001931
          171              C      -0.378105      10.365203      17.177857      -0.154721      34.860766 0.42007911E+03  0.98097501E+04                                 9.284734                            6.829549       0.137620       2.010996                    0.999752      29.661509      85.499829       0.629934       0.416375      -1.062266       0.002491       0.031203      -0.002190       0.031379       0.022720      -0.017082      -0.017235      -0.013063      -0.003964      -0.023984      -0.014795       0.038779             11.258575      12.119487      -4.359507      -1.989588      15.980415      -0.724137       5.675824          -0.000169
          172              C       2.044021      -3.459846      17.118418      -0.104390      34.945866 0.42093852E+03  0.98483941E+04                                 9.371851                            6.901022       0.016001       1.976026                    0.999678      29.407686      85.230714       0.617049       0.424267      -1.055836       0.026688      -0.010309      -0.008031       0.029716      -0.002948      -0.012494       0.002274       0.055175       0.000519      -0.027933      -0.004630       0.032563             11.285402      11.318722      -2.499933      -1.915591      16.747753      -1.457399       5.789731           0.002064
          173              C       2.727324      -2.446826      16.469344      -0.037967      37.430621 0.42151904E+03  0.97409274E+04                                 9.612729                            6.745120       0.083950       2.032931                    0.999274      26.920724      74.392863       0.654831       0.404756      -1.081985       0.015578      -0.044872       0.003122       0.047602       0.001967       0.001681      -0.001036       0.013695      -0.001941      -0.007055      -0.000672       0.007728             12.443554      11.145004      -3.529388      -2.437825      20.135754      -0.875179       6.049906           0.003623
          174              C       3.946672      -2.744084      15.922506      -0.085490      34.919119 0.42157376E+03  0.98954313E+04                                 9.478142                            6.981472      -0.158580       1.926579                    0.999405      29.362531      86.044136       0.601857       0.433562      -1.047111      -0.009872      -0.026618       0.014290       0.031783       0.026831       0.013099       0.000867       0.000981       0.039831      -0.035048       0.007355       0.027693             11.583952      11.067673      -3.385384      -2.659776      17.139670      -1.325671       6.544514           0.002105
          175              C       1.532873      11.100777      16.024741      -0.152166      35.319747 0.42432604E+03  0.99511320E+04                                 9.428588                            6.909059       0.067984       1.992909                    0.999599      29.697107      86.272301       0.619104       0.421861      -1.056959      -0.018731       0.023045       0.003047       0.029853      -0.005466      -0.005556       0.008724       0.045175       0.010867      -0.027192       0.003478       0.023713             11.608920       9.644418      -2.487626      -1.722758      18.873767      -2.677512       6.308577           0.000053
          176              C       3.439150       4.894130      16.897305       0.610868      24.675408 0.24304677E+03  0.49857356E+04                                 7.793852                            5.507222       0.107690       2.096316                    0.999528      21.887345      60.537162       0.638058       0.467958      -1.024306       0.036444      -0.059589      -0.009067       0.070436       0.031057      -0.050088      -0.029137       0.044854       0.238568      -0.078156      -0.031540       0.109696              9.955016      10.447915      -2.363731       1.900094      14.380767       0.484206       5.036366           0.015223
          177              C       2.214019      -1.033589      16.438436       0.627584      24.237440 0.24366654E+03  0.50029877E+04                                 7.708345                            5.525686       0.021972       2.069077                    0.999348      21.800997      60.379105       0.634841       0.469903      -1.022967      -0.034094       0.064820      -0.002263       0.073274       0.022129       0.055312       0.013834       0.069191       0.241174      -0.081305      -0.028822       0.110126              9.668971       9.654832      -1.423159      -1.835483      14.506661      -0.361446       4.845420           0.015909
          178              C      -0.260756       3.222083      13.799347      -0.024770      37.617868 0.40160646E+03  0.91881757E+04                                 9.725920                            6.618912       0.098019       2.045114                    0.999435      26.584797      73.593458       0.654446       0.409076      -1.076884      -0.024386       0.025917      -0.020803       0.041220       0.006802      -0.000406       0.006660      -0.008409      -0.006014      -0.009313      -0.002158       0.011471             13.098137      16.017851      -5.565898       4.070752       9.435308      -5.352134      13.841252           0.001685
          179              C       0.059167       3.676088      12.577282      -0.090618      33.079792 0.39979695E+03  0.92253604E+04                                 9.018186                            6.710432       0.006153       1.977212                    0.999640      28.821177      82.701342       0.628448       0.422370      -1.058013      -0.027365       0.011630       0.002200       0.029815       0.006862      -0.019486       0.015200       0.026654      -0.048594      -0.034100       0.004397       0.029703             10.878919      11.411709      -3.754930       2.161543       8.206817      -4.414890      13.018232           0.002250
          180              C      -0.835659       4.443610      11.823596      -0.145591      35.256875 0.43420172E+03  0.10221129E+05                                 9.399611                            6.980844       0.116442       2.008484                    0.999729      29.554241      85.462158       0.618220       0.420877      -1.059681       0.012891      -0.010687       0.020880       0.026765       0.005964      -0.011252      -0.019349      -0.007311       0.071490      -0.018929      -0.017127       0.036056             11.459667      13.681303      -4.343274       1.898013       8.525642      -4.152072      12.172056           0.000329
          181              C      -2.110901       4.672041      12.280087       0.082108      36.622494 0.38804162E+03  0.88293898E+04                                 9.663782                            6.586050      -0.080321       1.988313                    0.999373      26.110662      72.821508       0.642171       0.419182      -1.067001      -0.000290      -0.002947      -0.000603       0.003022      -0.005341       0.010493      -0.002411       0.006632      -0.001799      -0.009642      -0.004452       0.014094             12.932874      14.541863      -5.493010       3.637790       9.828221      -5.930452      14.428538           0.001436
          182              C      -2.413284       4.190373      13.504529      -0.150511      38.060141 0.44201646E+03  0.10513717E+05                                10.052536                            7.146459      -0.155992       1.918890                    0.999256      30.356201      89.963014       0.594311       0.433286      -1.045795       0.032666      -0.004111       0.008943       0.034116      -0.007966      -0.001016       0.024069       0.021234      -0.051660      -0.035139       0.010299       0.024840             12.671021      13.770323      -4.332281       1.974099       9.476888      -5.430269      14.765853           0.001406
          183              C      -1.509641       3.478733      14.265348      -0.102741      35.616284 0.42177319E+03  0.99066018E+04                                 9.581216                            6.950086      -0.094281       1.943057                    0.999603      29.623780      86.990618       0.607194       0.429470      -1.049033       0.003623       0.020796      -0.027300       0.034509       0.013307      -0.004848       0.006289      -0.043238       0.059594      -0.036052       0.012671       0.023381             11.984331      15.682551      -4.653728       1.866067       8.888952      -4.072330      11.381491           0.002805
          184              C       0.741831       2.465966      14.629114       0.607859      25.061026 0.25401171E+03  0.52733788E+04                                 7.961612                            5.659801      -0.112240       2.022810                    0.999331      22.200231      61.959345       0.623866       0.472911      -1.020661       0.035139      -0.032671       0.050446       0.069620       0.052758      -0.008182       0.053560      -0.113544      -0.074840      -0.081814      -0.025341       0.107155             10.331315      12.723025      -3.849843       3.242973       7.626631      -3.815225      10.644290           0.016364
          185              O       1.289546       6.091061       7.675946      -0.604451      42.356892 0.56313572E+03  0.13709436E+05                                 9.684430                            7.311211       0.167133       2.088419                    0.996629      28.478008      75.585304       0.706810       0.355956      -1.140239      -0.009845      -0.051488       0.014910       0.054500       0.043530       0.019338       0.009340       0.058872       0.118231      -0.072260       0.014421       0.057839             12.507000      15.792445       6.831825      -2.382142      14.976107      -1.974673       6.752447           0.058686
          186              O      -0.894450       6.028922       7.699008      -0.546290      32.228365 0.47488992E+03  0.11070692E+05                                 8.011482                            6.709133       0.550220       2.240269                    0.996714      26.985603      69.920310       0.739185       0.355444      -1.141490      -0.000806      -0.032251      -0.012949       0.034762      -0.053953      -0.014581      -0.009068       0.047508       0.101806      -0.078088       0.031275       0.046814              9.241371      11.260186      -2.472855      -1.668666      10.358513      -0.467925       6.105414           0.037388
          187              O      -1.236733       9.910529       7.833816      -0.570920      40.842273 0.50020583E+03  0.11800355E+05                                 9.401888                            6.852474       0.458445       2.205690                    0.996967      27.233278      70.730001       0.737535       0.352028      -1.145499      -0.029874       0.025076      -0.026920       0.047392      -0.030874      -0.017070      -0.004499       0.085065       0.058968      -0.063510       0.013356       0.050153             12.042552      16.491486      -6.848843       1.938143      13.389785      -0.421555       6.246386           0.045083
          188              O      10.562998       9.760419       7.006663      -0.599440      44.362543 0.54753256E+03  0.13196906E+05                                 9.852782                            7.154619       0.515785       2.206607                    0.998129      27.896137      72.958224       0.724853       0.350586      -1.147995       0.046902       0.021067       0.052866       0.073746       0.030684      -0.034090       0.004869       0.069642       0.130431      -0.070782       0.003768       0.067014             12.573900      19.239326       6.002009       3.046809      11.659591       1.735984       6.822783           0.045307
          189              O       1.597166       7.126783       4.834051      -0.561640      35.992693 0.49331900E+03  0.11588125E+05                                 8.610043                            6.804886       0.489419       2.222647                    0.996715      26.929388      69.604548       0.740757       0.352002      -1.146459      -0.028769       0.007265      -0.011211       0.031720       0.002220       0.006370      -0.027325       0.001896      -0.224510      -0.081558       0.038618       0.042940             10.500879      15.239917      -2.208287       4.105021       5.835454      -1.184421      10.427267           0.050423
          190              O      -0.273087       8.088301       5.584408      -0.566743      37.116947 0.52175494E+03  0.12450232E+05                                 8.828911                            7.045473       0.276571       2.143549                    0.996515      27.477867      71.982508       0.719466       0.356767      -1.140664       0.025578      -0.003995      -0.030544       0.040039       0.026173      -0.049920       0.018618      -0.070564      -0.021947      -0.079537       0.031772       0.047766             10.716987       8.329988      -1.634968      -2.906256       6.623190       2.701517      17.197783           0.055728
          191              O       1.843999       8.919299       7.569194      -0.573537      37.297024 0.53457795E+03  0.12865093E+05                                 8.924007                            7.156703       0.167373       2.104066                    0.995942      27.930938      74.066324       0.708367       0.359291      -1.135893       0.042367       0.046523      -0.013127       0.064278       0.033712       0.024260      -0.050317       0.047895       0.075295      -0.082804       0.028735       0.054069             10.921668      13.505743       2.102193       4.260066       8.760806       3.372138      10.498454           0.069229
          192              O       3.682032       8.064371       8.424164      -0.555395      36.000443 0.52545363E+03  0.12593163E+05                                 8.743076                            7.108146       0.077877       2.084399                    0.993983      27.647985      73.201347       0.708755       0.360587      -1.134695      -0.019250       0.000738       0.040501       0.044849      -0.025219      -0.022085      -0.053555      -0.032407      -0.124887      -0.080284       0.013310       0.066975             10.690227      13.067852      -3.705205      -1.563201      11.351735       2.777301       7.651093           0.069935
          193              O       4.405994       8.279127       5.625064      -0.566274      38.225198 0.53677660E+03  0.12926012E+05                                 9.083516                            7.185521       0.115540       2.089454                    0.995551      27.782179      73.596884       0.705149       0.360707      -1.135239       0.013596       0.032656      -0.029982       0.046370      -0.022749      -0.039582      -0.001894      -0.034250      -0.175355      -0.077211       0.016872       0.060339             11.213987      14.554110       1.630607      -5.037912       6.369400      -0.399753      12.718451           0.060664
          194              O       6.581986       8.485952       5.573947      -0.614060      45.668149 0.63261151E+03  0.15858779E+05                                10.211060                            7.780803       0.063259       2.043527                    0.997416      29.168300      78.616322       0.680817       0.358875      -1.137664      -0.056405      -0.017471      -0.022494       0.063188      -0.024159       0.049271      -0.007481      -0.078350      -0.140971      -0.083514       0.009710       0.073804             13.148580      15.993658       3.399594       6.728520       7.885298       2.628548      15.566785           0.062169
          195              O       5.818753       6.204082       7.392779      -0.557131      40.099780 0.54200298E+03  0.13083269E+05                                 9.399343                            7.256239       0.123122       2.099925                    0.995406      27.497017      72.924419       0.696528       0.364295      -1.132455      -0.013721      -0.029737       0.000788       0.032759       0.048831      -0.032055       0.008018      -0.006945       0.151541      -0.080707       0.017618       0.063089             11.567230       8.713451       2.815969       1.887804      19.130734       2.891041       6.857506           0.042746
          196              O       4.030348       5.341485       6.390876      -0.573144      34.563615 0.48886633E+03  0.11464128E+05                                 8.362604                            6.770251       0.537851       2.232941                    0.997013      27.153394      70.256200       0.742856       0.351601      -1.146126       0.025618      -0.014792       0.012552       0.032135      -0.002593       0.003968      -0.035140       0.115928       0.068605      -0.081268       0.033155       0.048114              9.966419      14.817385      -2.978994       2.214882       9.099842      -1.047012       5.982029           0.050189
          197              O       5.656525      10.331234       7.814082      -0.542980      38.358330 0.54022258E+03  0.13010368E+05                                 9.082851                            7.213647       0.090163       2.093769                    0.994537      27.230920      71.789130       0.704078       0.361217      -1.136534       0.006959       0.027033      -0.000792       0.027926       0.053532       0.029003      -0.014151       0.012189       0.117765      -0.081005       0.027140       0.053865             11.020937       8.973550       3.280847      -1.879745      17.569309      -1.492250       6.519953           0.044445
          198              O       7.568867      10.985736       6.840948      -0.607415      38.897185 0.56362190E+03  0.13679012E+05                                 9.016616                            7.270373       0.348210       2.150619                    0.996905      28.171847      73.856940       0.717600       0.351687      -1.147464      -0.035439       0.034906       0.041972       0.065084       0.003818       0.015893       0.016254       0.109529       0.065640      -0.068632       0.015427       0.053205             10.583340      15.564804      -2.703567      -2.356695      10.209025       1.222323       5.976193           0.060154
          199              O       6.728591       7.881552       9.619600      -0.529818      29.478528 0.43304107E+03  0.98329414E+04                                 7.446916                            6.303373       0.545014       2.239318                    0.997636      26.402851      66.803276       0.783977       0.344071      -1.154554       0.007208      -0.012548       0.004711       0.015218       0.014635      -0.014529       0.043437       0.039549      -0.192266      -0.086435       0.029790       0.056646              8.678114      12.882764      -2.836414       0.464832       6.218555      -0.382523       6.933023           0.051753
          200              O       8.198524       8.062474       7.981700      -0.613828      41.579595 0.61352230E+03  0.15250581E+05                                 9.505700                            7.645465       0.124081       2.074209                    0.995694      28.772219      77.018237       0.689670       0.357280      -1.139850      -0.000655      -0.031887       0.061675       0.069433       0.039725       0.003786       0.029021      -0.076171       0.074217      -0.068131       0.004693       0.063438             11.237646       9.449924       0.002225       0.781539       9.647344      -5.346693      14.615671           0.077479
          201              O       7.339632       4.076760      16.099634      -0.604470      42.359013 0.56316583E+03  0.13710366E+05                                 9.684776                            7.311423       0.167081       2.088392                    0.996629      28.478657      75.587814       0.706797       0.355958      -1.140236       0.009851       0.051490      -0.014903       0.054501       0.043528       0.019338       0.009339       0.058868       0.118216      -0.072255       0.014419       0.057836             12.507552      15.793094       6.832143      -2.382256      14.976894      -1.974767       6.752667           0.058698
          202              O       9.523628       4.138899      16.076572      -0.546281      32.228340 0.47488780E+03  0.11070631E+05                                 8.011485                            6.709118       0.550225       2.240272                    0.996714      26.985550      69.920167       0.739186       0.355444      -1.141489       0.000809       0.032247       0.012955       0.034762      -0.053955      -0.014580      -0.009069       0.047508       0.101784      -0.078087       0.031273       0.046814              9.241413      11.260231      -2.472909      -1.668672      10.358607      -0.467903       6.105402           0.037415
          203              O       9.865911       0.257292      15.941764      -0.570974      40.847077 0.50026745E+03  0.11802201E+05                                 9.402692                            6.852943       0.458405       2.205653                    0.996967      27.234582      70.735123       0.737500       0.352033      -1.145493       0.029893      -0.025081       0.026931       0.047413      -0.030879      -0.017073      -0.004499       0.085045       0.058929      -0.063499       0.013345       0.050154             12.043782      16.493071      -6.849826       1.938279      13.391435      -0.421607       6.246840           0.045105
          204              O      -1.933820       0.407402      16.768917      -0.599430      44.360016 0.54749567E+03  0.13195779E+05                                 9.852365                            7.154332       0.515894       2.206659                    0.998129      27.895228      72.954906       0.724875       0.350581      -1.148000      -0.046869      -0.021070      -0.052846       0.073711       0.030701      -0.034090       0.004873       0.069687       0.130426      -0.070809       0.003787       0.067021             12.573349      19.238356       6.001739       3.046647      11.659189       1.735904       6.822500           0.045303
          205              O       7.032012       3.041038      18.941529      -0.561645      35.993355 0.49333086E+03  0.11588472E+05                                 8.610133                            6.804958       0.489410       2.222636                    0.996716      26.929753      69.605682       0.740754       0.352001      -1.146460       0.028775      -0.007265       0.011204       0.031722       0.002221       0.006371      -0.027327       0.001894      -0.224509      -0.081559       0.038617       0.042942             10.501002      15.240065      -2.208325       4.105066       5.835528      -1.184441      10.427413           0.050445
          206              O       8.902265       2.079520      18.191172      -0.566708      37.115245 0.52172691E+03  0.12449386E+05                                 8.828621                            7.045270       0.276571       2.143561                    0.996514      27.477236      71.980155       0.719479       0.356766      -1.140666      -0.025568       0.003989       0.030531       0.040023       0.026170      -0.049925       0.018621      -0.070564      -0.021962      -0.079542       0.031775       0.047767             10.716599       8.329758      -1.634953      -2.906222       6.623047       2.701460      17.196990           0.055752
          207              O       6.785179       1.248522      16.206386      -0.573519      37.297076 0.53457744E+03  0.12865082E+05                                 8.924029                            7.156706       0.167360       2.104064                    0.995941      27.930874      74.066222       0.708365       0.359292      -1.135893      -0.042360      -0.046522       0.013127       0.064273       0.033711       0.024263      -0.050318       0.047896       0.075276      -0.082804       0.028737       0.054067             10.921720      13.505884       2.102172       4.260087       8.760833       3.372120      10.498445           0.069251
          208              O       4.947146       2.103450      15.351416      -0.555398      36.001793 0.52547631E+03  0.12593852E+05                                 8.743320                            7.108316       0.077850       2.084383                    0.993984      27.648439      73.203157       0.708743       0.360588      -1.134693       0.019248      -0.000743      -0.040492       0.044840      -0.025217      -0.022084      -0.053555      -0.032410      -0.124896      -0.080285       0.013309       0.066976             10.690588      13.068321      -3.705317      -1.563241      11.352128       2.777423       7.651316           0.069959
          209              O       4.223184       1.888694      18.150516      -0.566295      38.226635 0.53680254E+03  0.12926793E+05                                 9.083717                            7.185679       0.115551       2.089442                    0.995551      27.782914      73.599272       0.705144       0.360705      -1.135240      -0.013610      -0.032659       0.029978       0.046373      -0.022747      -0.039589      -0.001893      -0.034258      -0.175334      -0.077213       0.016876       0.060337             11.214264      14.554381       1.630664      -5.038018       6.369573      -0.399764      12.718839           0.060708
          210              O       2.047192       1.681869      18.201633      -0.613990      45.661430 0.63250242E+03  0.15855309E+05                                10.209997                            7.780066       0.063460       2.043631                    0.997415      29.166013      78.607506       0.680860       0.358869      -1.137673       0.056369       0.017447       0.022480       0.063144      -0.024141       0.049258      -0.007485      -0.078278      -0.140987      -0.083490       0.009720       0.073769             13.147086      15.991966       3.399202       6.727684       7.884559       2.628200      15.564733           0.062201
          211              O       2.810425       3.963739      16.382801      -0.557129      40.101252 0.54202226E+03  0.13083863E+05                                 9.399618                            7.256391       0.123077       2.099904                    0.995406      27.497361      72.925914       0.696517       0.364297      -1.132452       0.013716       0.029737      -0.000785       0.032757       0.048826      -0.032052       0.008021      -0.006945       0.151530      -0.080701       0.017618       0.063083             11.567690       8.713707       2.816081       1.887877      19.131656       2.891205       6.857706           0.042784
          212              O       4.598830       4.826336      17.384704      -0.573141      34.564843 0.48888530E+03  0.11464692E+05                                 8.362826                            6.770396       0.537838       2.232930                    0.997013      27.153772      70.257701       0.742845       0.351603      -1.146124      -0.025622       0.014797      -0.012556       0.032142      -0.002591       0.003966      -0.035140       0.115924       0.068586      -0.081264       0.033151       0.048113              9.966750      14.817884      -2.979165       2.214955       9.100195      -1.047053       5.982171           0.050217
          213              O       2.972653      -0.163413      15.961498      -0.543025      38.360894 0.54026150E+03  0.13011551E+05                                 9.083272                            7.213910       0.090229       2.093773                    0.994538      27.231823      71.792380       0.704064       0.361217      -1.136533      -0.006982      -0.027043       0.000799       0.027941       0.053523       0.028999      -0.014150       0.012167       0.117734      -0.080991       0.027139       0.053852             11.021571       8.973973       3.281063      -1.879836      17.570523      -1.492386       6.520215           0.044493
          214              O       1.060311      -0.817915      16.934632      -0.607403      38.896907 0.56361433E+03  0.13678796E+05                                 9.016625                            7.270360       0.348195       2.150634                    0.996903      28.171285      73.855623       0.717595       0.351691      -1.147460       0.035411      -0.034881      -0.041961       0.065049       0.003800       0.015888       0.016258       0.109574       0.065603      -0.068649       0.015432       0.053217             10.583387      15.564925      -2.703545      -2.356693      10.209058       1.222293       5.976179           0.060153
          215              O       1.900587       2.286269      14.155980      -0.529861      29.481756 0.43309820E+03  0.98345818E+04                                 7.447509                            6.303830       0.544969       2.239279                    0.997637      26.404127      66.808088       0.783940       0.344076      -1.154548      -0.007223       0.012540      -0.004692       0.015213       0.014625      -0.014519       0.043434       0.039548      -0.192310      -0.086440       0.029793       0.056647              8.678884      12.883956      -2.836767       0.465016       6.219091      -0.382623       6.933604           0.051798
          216              O       0.430654       2.105347      15.793880      -0.613789      41.576548 0.61346807E+03  0.15248890E+05                                 9.505248                            7.645131       0.123980       2.074211                    0.995690      28.770850      77.013619       0.689685       0.357280      -1.139850       0.000643       0.031854      -0.061644       0.069391       0.039742       0.003773       0.028999      -0.076199       0.074258      -0.068160       0.004731       0.063429             11.237063       9.449392       0.002305       0.781343       9.646913      -5.346376      14.614884           0.077476

******************************************************
Auxiliary information for the entire system
The total spin magnetic moment of the unit cell is   39.958636
The total net atomic charge of the unit cell is   -0.000002
Accuracy of reproducing the electrostatic potential in the unit cell:
  The inner radius (bohr) =    5.0000
  The outer radius (bohr) =   12.0000
  Valid grid points have density less than (e/(bohr^3)) =    0.0001
  The number of valid grid points were=       472904
  The rms potential error without charges in kcal/mol is=      4.02815
  The rms potential error with partial charges in kcal/mol is=      0.81139
  The RRMSE value at monopole order=      0.20143
  The rms potential error with partial charges and cloud penetration in kcal/mol is=      0.80627
  The RRMSE value at monopole order with cloud penetration is=      0.20016
  The rms potential error with partial charges and atomic dipoles in kcal/mol is=      0.42030
  The RRMSE value at dipole order=      0.10434
  The rms potential error with partial charges, atomic dipoles and cloud penetration in kcal/mol is=      0.40877
  The RRMSE value at dipole order with cloud penetration=      0.10148

******************************************************
The electron densities and ab initio electrostatic potential were computed in VASP using the PBE functional and
projector augmented wave method. See the main text of the journal article for a description of computational details.
The atomic charges, dipoles, and quadrupoles were computed with the DDEC6 method as described in
(a) T. A. Manz and N. Gabaldon Limas, RSC Adv. 6 (2016) 47771-47801 DOI: 10.1039/c6ra04656h
(b) N. Gabaldon Limas and T. A. Manz, RSC Adv. 8 (2018) 2678-2707 DOI: 10.1039/c7ra11829e.
For each atom in the material, the electron cloud parameters were fit to the spherically averaged atom-in-material
electron density using radial positions for which this density was between 10^-4 and 10^-2 electrons per cubic bohr.
The polarizabilities, dispersion coefficients, and quantum Drude oscillator (QDO) parameters were fit using the MCLF method.
The magnetic structure of the system was optimized in VASP from the default ferromagnetic initial guess using spin polarization.
The atomic spin moments (ASMs) were computed on this optimized magnetic structure using the DDEC6 partition as inputs
to the method of T. A. Manz and D. S. Sholl, J. Chem. Theory Comput. 7 (2011) 4146-4164 DOI: 10.1021/ct200539n.
The RMSE and RRMSE were computed using a uniform grid with Ewald summation.
