# Supplementary material for: A collection of forcefield precursors for metal–organic frameworks
Source: RSC Adv. 2019 Nov 13;9(63):36492–507. doi: 10.1039/c9ra07327b (PMC9075174; doi:10.1039/c9ra07327b)
Supplement: RA-009-C9RA07327B-s5950 [file RA-009-C9RA07327B-s5950.xyz]

  216
jmolscript: load "" {1 1 1} spacegroup "x,y,z" unitcell [{     13.819000     0.000000     0.000000 }, {     -2.958738    15.094760     0.000000 }, {     -2.231084    -4.926939    23.775580 }]
Mn    -0.213221     8.121819     7.689498     1.036300
Mn     2.826716     7.046312     6.510943     1.054614
Mn     5.752362     8.272553     7.721120     0.999837
Mn     8.660686     9.248770     6.243705     1.134037
Mn     8.842399     2.046002    16.086082     1.036673
Mn     5.802462     3.121509    17.264637     1.055760
Mn     2.876816     1.895268    16.054460     0.999488
Mn    -0.031508     0.919051    17.531875     1.133781
H      2.235291     3.783698     7.417981     0.115782
H      2.322339     1.479001     7.365675     0.108720
H     12.223645     1.309956     7.941044     0.112002
H     -1.687322     3.601865     7.945799     0.111163
H      2.287269    -0.558002     8.345229     0.110628
H     -0.586791    12.246412     8.238238     0.105203
H      9.601511    12.136745     6.757020     0.100254
H     12.475689    -0.663853     6.816459     0.106394
H      1.398353     6.635670     2.403711     0.114596
H      0.542616     6.660508     0.273419     0.104446
H     11.051013     8.355640     1.642893     0.105402
H     -1.866702     8.461875     3.716123     0.105279
H      4.347236     9.334637    10.525449     0.125182
H      4.384960    11.043121    12.070862     0.114120
H      1.213835    12.699459    10.342377     0.108977
H      1.169472    11.009644     8.808852     0.109786
H      7.433270     8.211630     3.219214     0.092742
H      7.408832     7.844425     0.955778     0.107325
H      3.467661     7.671768     1.053258     0.104866
H      3.508564     7.905091     3.307183     0.111816
H      7.677080     4.601561     7.470287     0.118290
H      8.721374     2.546555     7.560634     0.113945
H      5.345700     0.782952     6.295774     0.113628
H      4.333065     2.853325     6.153120     0.114916
H      9.488807     0.477504     6.174518     0.110788
H      7.406082    13.446806     6.262488     0.111503
H      4.235880    12.257910     8.335718     0.104981
H      6.246695    -0.790051     8.095585     0.108971
H      7.703951     6.619910    11.512136     0.114654
H      9.203941     5.400852    12.791262     0.111758
H     -1.941338     5.772529     9.897774     0.099042
H     10.389449     6.979700     8.661444     0.106162
H      6.393887     6.384123    16.357599     0.115785
H      6.306839     8.688820    16.409905     0.108745
H     -3.594467     8.857865    15.834536     0.112052
H     10.316500     6.565956    15.829781     0.111198
H      6.341909    10.725823    15.430351     0.110640
H      9.215969    -2.078591    15.537342     0.105213
H     -0.972333    -1.968924    17.018560     0.100265
H     -3.846511    10.831674    16.959121     0.106395
H      7.230825     3.532151    21.371869     0.114585
H      8.086562     3.507313    23.502161     0.104459
H     -2.421835     1.812181    22.132687     0.105404
H     10.495880     1.705946    20.059457     0.105260
H      4.281942     0.833184    13.250131     0.125201
H      4.244218    -0.875300    11.704718     0.114162
H      7.415343    -2.531638    13.433203     0.108979
H      7.459706    -0.841823    14.966728     0.109770
H      1.195908     1.956191    20.556366     0.092717
H      1.220346     2.323396    22.819802     0.107338
H      5.161517     2.496053    22.722322     0.104872
H      5.120614     2.262730    20.468397     0.111783
H      0.952098     5.566260    16.305293     0.118310
H     -0.092196     7.621266    16.214946     0.113980
H      3.283478     9.384869    17.479806     0.113667
H      4.296113     7.314496    17.622460     0.114937
H     -0.859629     9.690317    17.601062     0.110801
H      1.223096    -3.278985    17.513092     0.111508
H      4.393298    -2.090089    15.439862     0.104987
H      2.382483    10.957872    15.679995     0.108979
H      0.925227     3.547911    12.263444     0.114657
H     -0.574763     4.766969    10.984318     0.111788
H     10.570516     4.395292    13.877806     0.099013
H     -1.760271     3.188121    15.114136     0.106127
C      0.260565     3.948689     7.670715    -0.029259
C      1.449687     3.293526     7.510706    -0.087023
C      1.502030     1.900679     7.486930    -0.149524
C      0.386802     1.144074     7.634339     0.084941
C     -0.814478     1.801512     7.819788    -0.149976
C     -0.866373     3.180712     7.829298    -0.096901
C      0.444093    -0.350465     7.598675     0.091049
C      1.555851    -1.028893     8.017126    -0.152691
C     -1.356202    12.681887     7.950554    -0.095241
C     -2.394957    11.934609     7.484790    -0.040960
C     10.334980    12.609114     7.077990    -0.102038
C     -0.578843    -1.094213     7.123164    -0.141868
C      0.203486     5.442036     7.675708     0.599848
C     -2.311457    10.421894     7.434862     0.660623
C     -0.125263     7.603724     3.290065    -0.023138
C      0.568796     7.027443     2.246792    -0.099328
C      0.043043     7.026845     0.967666    -0.148442
C     -1.200026     7.554430     0.687114     0.077328
C     11.916597     8.044760     1.773658    -0.148803
C     -1.367550     8.089008     3.024254    -0.100944
C      0.448237     7.616081     4.679985     0.609534
C      2.766233    10.004999     9.497631    -0.036357
C      3.715574    10.016059    10.478611    -0.072119
C      3.733905    11.047700    11.407761    -0.141270
C      2.819793    12.078398    11.379944     0.079047
C      1.857697    12.027438    10.387551    -0.139465
C      1.829116    11.015649     9.464583    -0.102253
C      2.753551     8.944589     8.445086     0.593013
C      5.473542     8.104482     3.510464    -0.027797
C      6.618771     8.080769     2.787211    -0.107737
C      6.603590     7.863218     1.418689    -0.146114
C      5.443262     7.674391     0.734665     0.085543
C      4.289413     7.745613     1.483596    -0.140866
C      4.308921     7.916604     2.836427    -0.080911
C      5.491824     8.306128     4.992159     0.629425
C      5.888757     3.929209     6.868765    -0.032494
C      7.202285     3.833774     7.249174    -0.096227
C      7.826133     2.596779     7.310991    -0.152540
C      7.135039     1.433132     7.004286     0.079463
C      5.814536     1.545843     6.547795    -0.159487
C      5.204759     2.784285     6.471713    -0.106254
C      7.779668     0.094331     7.142184     0.086644
C      9.006124    -0.196889     6.595346    -0.155315
C      6.582122    13.623632     6.654785    -0.104321
C      5.897020    12.610580     7.296726    -0.035488
C      4.690399    12.914463     7.862584    -0.090679
C      7.097857    -0.942505     7.753217    -0.148172
C      5.189859     5.268607     6.866388     0.615756
C      6.415164    11.199260     7.340235     0.628363
C      8.892874     6.951726     9.976471    -0.024300
C      8.560907     6.464992    11.181655    -0.089245
C      9.465821     5.726769    11.961494    -0.149498
C     10.745009     5.483261    11.497633     0.083443
C     11.037504     5.950708    10.254408    -0.152364
C     10.139979     6.673962     9.503099    -0.100060
C      7.885213     7.698030     9.157640     0.606416
C      8.368613     6.219132    16.104865    -0.029286
C      7.179491     6.874295    16.264874    -0.086984
C      7.127148     8.267142    16.288650    -0.149495
C      8.242376     9.023747    16.141241     0.084997
C      9.443656     8.366309    15.955792    -0.149935
C      9.495551     6.987109    15.946282    -0.096842
C      8.185085    10.518286    16.176905     0.091035
C      7.073327    11.196714    15.758454    -0.152670
C      9.985380    -2.514066    15.825026    -0.095210
C     11.024135    -1.766788    16.290790    -0.040934
C     -1.705802    -2.441293    16.697590    -0.102003
C      9.208021    11.262034    16.652416    -0.141857
C      8.425692     4.725785    16.099872     0.599970
C     10.940635    -0.254073    16.340718     0.660639
C      8.754441     2.564097    20.485515    -0.023242
C      8.060382     3.140378    21.528788    -0.099332
C      8.586135     3.140976    22.807914    -0.148448
C      9.829204     2.613391    23.088466     0.077415
C     -3.287419     2.123061    22.001922    -0.148819
C      9.996728     2.078813    20.751326    -0.100946
C      8.180941     2.551740    19.095595     0.609652
C      5.862945     0.162822    14.277949    -0.036428
C      4.913604     0.151762    13.296969    -0.072074
C      4.895273    -0.879879    12.367819    -0.141249
C      5.809385    -1.910577    12.395636     0.079135
C      6.771481    -1.859617    13.388029    -0.139483
C      6.800062    -0.847828    14.310997    -0.102271
C      5.875627     1.223232    15.330494     0.593062
C      3.155636     2.063339    20.265116    -0.027908
C      2.010407     2.087052    20.988369    -0.107708
C      2.025588     2.304603    22.356891    -0.146099
C      3.185916     2.493430    23.040915     0.085621
C      4.339765     2.422208    22.291984    -0.140870
C      4.320257     2.251217    20.939153    -0.080931
C      3.137354     1.861693    18.783421     0.629530
C      2.740421     6.238612    16.906815    -0.032494
C      1.426893     6.334047    16.526406    -0.096157
C      0.803045     7.571042    16.464589    -0.152498
C      1.494139     8.734689    16.771294     0.079510
C      2.814642     8.621978    17.227785    -0.159447
C      3.424419     7.383536    17.303867    -0.106226
C      0.849510    10.073490    16.633396     0.086631
C     -0.376946    10.364710    17.180234    -0.155300
C      2.047056    -3.455811    17.120795    -0.104297
C      2.732158    -2.442759    16.478854    -0.035455
C      3.938779    -2.746642    15.912996    -0.090658
C      1.531321    11.110326    16.022363    -0.148149
C      3.439319     4.899214    16.909192     0.615820
C      2.214014    -1.031439    16.435345     0.628335
C     -0.263696     3.216095    13.799109    -0.024329
C      0.068271     3.702829    12.593925    -0.089221
C     -0.836643     4.441052    11.814086    -0.149438
C     -2.115831     4.684560    12.277947     0.083471
C     -2.408326     4.217113    13.521172    -0.152423
C     -1.510801     3.493859    14.272481    -0.100121
C      0.743965     2.469791    14.617940     0.606399
O      1.290650     6.087226     7.673331    -0.606383
O     -0.895679     6.025822     7.692113    -0.545331
O     -1.236718     9.910129     7.834291    -0.569753
O     10.560419     9.768157     7.004286    -0.597207
O      1.597213     7.121287     4.831436    -0.562497
O     -0.276029     8.088557     5.585359    -0.562888
O      1.843430     8.918791     7.568005    -0.574179
O      3.678716     8.060631     8.420359    -0.554474
O      4.402942     8.278973     5.624351    -0.568934
O      6.580145     8.493234     5.570856    -0.611849
O      5.819283     6.208714     7.382080    -0.564955
O      4.033577     5.337970     6.392540    -0.570556
O      5.658920    10.334745     7.811705    -0.540823
O      7.568993    10.989745     6.848556    -0.608113
O      6.731790     7.878189     9.621264    -0.522180
O      8.201108     8.053041     7.976232    -0.621931
O      7.338528     4.080595    16.102249    -0.606508
O      9.524857     4.141999    16.083467    -0.545226
O      9.865896     0.257692    15.941289    -0.569792
O     -1.931241     0.399664    16.771294    -0.597154
O      7.031965     3.046534    18.944144    -0.562597
O      8.905207     2.079264    18.190221    -0.562908
O      6.785748     1.249030    16.207575    -0.574319
O      4.950462     2.107190    15.355221    -0.554479
O      4.226236     1.888848    18.151229    -0.569099
O      2.049033     1.674587    18.204724    -0.611736
O      2.809895     3.959107    16.393500    -0.564848
O      4.595601     4.829851    17.383040    -0.570655
O      2.970258    -0.166924    15.963875    -0.540780
O      1.060185    -0.821924    16.927024    -0.608095
O      1.897388     2.289632    14.154316    -0.522145
O      0.428070     2.114780    15.799348    -0.621942

The following XYZ coordinates are in angstroms. Other properties are in atomic units.
The sperically averaged electron density of each atom fit to a function of the form exp(a - br)
eigen_1, eigen_2 and eigen_3 are the three eigenvalues of traceless quadrupole moment tensor
  atom number  atomic symbol              X              Y              Z     net charge C6 coefficient C8 coefficient C10 coefficient fluctuating dipole atomic polarizability isotropic forcefield polarizability              a              b squared Pearson coefficient          <r^3>          <r^4>         wp_QDO          m_QDO          q_QDO       dipole_x       dipole_y       dipole_z         dipole            Qxy            Qxz            Qyz     Q(x^2-y^2)  Q(3z^2 - R^2)        eigen_1        eigen_2        eigen_3 static polarizability      alpha(xx)      alpha(xy)      alpha(xz)      alpha(yy)      alpha(yz)      alpha(zz) atomic spin moment
            1             Mn      -0.213221       8.121819       7.689498       1.036300     160.142120 0.36292591E+04  0.13571175E+06                                23.224066                           19.142083       0.125390       1.837336                    0.999904      53.363486     155.741578       0.432628       0.378610      -1.164677      -0.006885       0.040986      -0.010073       0.042764       0.042418       0.041181      -0.020543       0.015137       0.106041      -0.077073       0.017174       0.059899             29.031870      29.971090      -6.291052      -2.162821      36.104700       1.624815      21.019822           4.749212
            2             Mn       2.826716       7.046312       6.510943       1.054614     162.125048 0.34213297E+04  0.12622722E+06                                23.400874                           18.559043       0.117504       1.837508                    0.999990      52.870826     153.921535       0.439745       0.377527      -1.163997      -0.000793      -0.020134      -0.016476       0.026028       0.038091      -0.020005      -0.002213      -0.164449       0.142577      -0.116599       0.047597       0.069002             30.624001      42.873083       3.008597      -2.129299      24.778637      -0.133965      24.220284           4.687533
            3             Mn       5.752362       8.272553       7.721120       0.999837     132.477453 0.28163690E+04  0.99918749E+05                                22.260928                           18.208962       0.136919       1.828728                    0.999896      54.720406     161.141952       0.391054       0.441481      -1.108754      -0.016861      -0.019521       0.028350       0.038328      -0.052599      -0.037409      -0.015587      -0.030650       0.012129      -0.076217       0.020804       0.055413             28.874335      29.556632       0.217327       4.879488      34.047577       1.160808      23.018795           4.661046
            4             Mn       8.660686       9.248770       6.243705       1.134037     170.414083 0.33728552E+04  0.12377497E+06                                24.129869                           18.585433      -0.028498       1.805786                    0.999667      51.084556     147.463397       0.434602       0.384042      -1.161095       0.019392      -0.043144      -0.012147       0.048837      -0.012306      -0.011377       0.006807      -0.139515       0.059114      -0.081828       0.019404       0.062424             30.908946      45.855636       7.640013       5.474532      24.606247       1.676200      22.264954           4.774030
            5             Mn       8.842399       2.046002      16.086082       1.036673     160.075962 0.36274997E+04  0.13562816E+06                                23.217130                           19.136938       0.125761       1.837524                    0.999903      53.353494     155.697112       0.432708       0.378590      -1.164704       0.006921      -0.041011       0.009875       0.042747       0.042467       0.041224      -0.020573       0.015215       0.106685      -0.077217       0.017146       0.060071             29.022183      29.959978      -6.287490      -2.161915      36.092239       1.624240      21.014331           4.749798
            6             Mn       5.802462       3.121509      17.264637       1.055760     162.057273 0.34196400E+04  0.12614570E+06                                23.391727                           18.552220       0.118323       1.837855                    0.999990      52.857783     153.857499       0.439918       0.377435      -1.164101       0.000757       0.020140       0.016515       0.026057       0.038087      -0.020017      -0.002189      -0.164587       0.142762      -0.116692       0.047672       0.069020             30.611072      42.852562       3.007477      -2.128068      24.769044      -0.134337      24.211611           4.689582
            7             Mn       2.876816       1.895268      16.054460       0.999488     132.488093 0.28167430E+04  0.99935954E+05                                22.262550                           18.210579       0.136690       1.828633                    0.999896      54.724048     161.159127       0.391021       0.441501      -1.108735       0.016832       0.019498      -0.028395       0.038338      -0.052623      -0.037486      -0.015573      -0.030659       0.012123      -0.076280       0.020812       0.055467             28.875724      29.558509       0.217064       4.879900      34.048088       1.160889      23.020575           4.660092
            8             Mn      -0.031508       0.919051      17.531875       1.133781     170.414927 0.33730149E+04  0.12378202E+06                                24.129661                           18.585698      -0.028493       1.805785                    0.999667      51.086040     147.467305       0.434606       0.384035      -1.161103      -0.019426       0.043146       0.012223       0.048871      -0.012329      -0.011421       0.006763      -0.139512       0.058804      -0.081790       0.019331       0.062459             30.907829      45.852961       7.639316       5.473748      24.605578       1.675853      22.264948           4.773399
            9              H       2.235291       3.783698       7.417981       0.115782       1.125428 0.78205921E+01  0.76343858E+02                                 1.774795                            1.621789      -1.223926       2.295258                    0.995737       3.595021      10.036591       0.497498       1.261189      -0.711506       0.031532       0.020070      -0.000762       0.037385       0.001283       0.002653       0.001489       0.007532      -0.027956      -0.009863       0.000777       0.009085              1.888074       2.333410       0.505183      -0.194743       1.982877      -0.106648       1.347935          -0.000504
           10              H       2.322339       1.479001       7.365675       0.108720       1.094405 0.78091842E+01  0.75800678E+02                                 1.711793                            1.600050      -0.991676       2.403604                    0.997718       3.472116       9.499586       0.513270       1.229399      -0.719878       0.030263      -0.014339      -0.005970       0.034016      -0.001971      -0.006294       0.002182       0.004424      -0.037697      -0.014440       0.003322       0.011118              1.766112       2.191690      -0.282421      -0.143760       1.808856      -0.005535       1.297791          -0.000033
           11              H      12.223645       1.309956       7.941044       0.112002       1.185636 0.85317719E+01  0.84132608E+02                                 1.774817                            1.651016      -0.934737       2.432217                    0.998550       3.373899       9.113523       0.518426       1.198104      -0.729137      -0.030235      -0.016968       0.007445       0.035461      -0.000029      -0.007020      -0.000997       0.004688      -0.047068      -0.017512       0.005534       0.011978              1.844517       2.188949       0.449101      -0.091094       1.998440       0.006025       1.346162          -0.000039
           12              H      -1.687322       3.601865       7.945799       0.111163       1.103337 0.78682274E+01  0.76365086E+02                                 1.716257                            1.603320      -0.872001       2.462040                    0.999090       3.381105       9.189913       0.515102       1.225165      -0.721940      -0.036134       0.016607       0.004734       0.040049      -0.001220      -0.004564      -0.000101       0.015090      -0.044447      -0.015505      -0.000222       0.015726              1.782151       2.161216      -0.364699      -0.148538       1.803459       0.099506       1.381779          -0.000114
           13              H       2.287269      -0.558002       8.345229       0.110628       1.108354 0.78809311E+01  0.76245762E+02                                 1.696583                            1.586148      -0.876003       2.457428                    0.999075       3.342441       8.964942       0.528843       1.197130      -0.728734       0.027013       0.016749       0.013252       0.034436       0.000544       0.011090       0.003322       0.003152      -0.037789      -0.017808       0.004667       0.013141              1.752789       1.981286       0.315824       0.285660       1.860062       0.101320       1.417018           0.000004
           14              H      -0.586791      12.246412       8.238238       0.105203       1.071293 0.72267739E+01  0.69220448E+02                                 1.726872                            1.564604      -1.019108       2.391421                    0.997039       3.538975       9.811051       0.503408       1.270269      -0.709693       0.031985      -0.016758       0.011439       0.037878      -0.001521       0.008959       0.000422       0.014387      -0.026392      -0.012267      -0.002793       0.015060              1.836778       2.264837      -0.457668       0.383853       1.818039      -0.149147       1.427459          -0.000221
           15              H       9.601511      12.136745       6.757020       0.100254       1.264838 0.87976021E+01  0.88509589E+02                                 1.914865                            1.715213      -1.325402       2.230134                    0.994586       3.844438      10.921373       0.485487       1.254016      -0.712012      -0.029267      -0.015120      -0.007989       0.033897      -0.000281       0.008553      -0.000565      -0.000359      -0.010406      -0.009878       0.001868       0.008009              2.063878       2.600275       0.551487       0.331547       2.098136       0.203968       1.493222          -0.000056
           16              H      12.475689      -0.663853       6.816459       0.106394       1.162385 0.83580007E+01  0.82427291E+02                                 1.778906                            1.653257      -1.003071       2.396151                    0.997649       3.497056       9.609895       0.506440       1.226336      -0.721112      -0.028328       0.015186      -0.012610       0.034527      -0.003216       0.013190      -0.001772      -0.000178      -0.026161      -0.016929       0.003028       0.013901              1.838856       2.263407      -0.287085       0.279959       1.856617      -0.057444       1.396543          -0.000017
           17              H       1.398353       6.635670       2.403711       0.114596       1.228068 0.88124516E+01  0.87683085E+02                                 1.825797                            1.683599      -0.993618       2.409179                    0.997664       3.402863       9.259458       0.510358       1.206180      -0.727278       0.034489      -0.018825       0.006149       0.039770      -0.012176      -0.001378       0.004132       0.011362      -0.011266      -0.012466      -0.003438       0.015904              1.904407       2.480140      -0.295474       0.262425       1.488738      -0.078644       1.744344          -0.000112
           18              H       0.542616       6.660508       0.273419       0.104446       1.172186 0.83835795E+01  0.82087183E+02                                 1.740239                            1.619615      -0.907266       2.438658                    0.998734       3.360064       8.964336       0.533132       1.173344      -0.734943       0.018749      -0.015443      -0.024207       0.034292      -0.012755      -0.000706       0.004138       0.013905       0.016000      -0.017643       0.004757       0.012886              1.803296       1.770131      -0.163500      -0.203885       1.391281       0.230660       2.248476           0.000017
           19              H      11.051013       8.355640       1.642893       0.105402       1.147877 0.81102315E+01  0.78811699E+02                                 1.723119                            1.598006      -0.873558       2.455903                    0.998995       3.323503       8.853951       0.533819       1.180742      -0.733264      -0.031167       0.010640      -0.003043       0.033073      -0.009700      -0.000897       0.005055       0.021825       0.012982      -0.017657       0.004383       0.013274              1.785615       2.233911      -0.250329       0.268174       1.354813      -0.020810       1.768123           0.000087
           20              H      -1.866702       8.461875       3.716123       0.105279       1.195036 0.85269067E+01  0.84337424E+02                                 1.797524                            1.657897      -1.044466       2.373240                    0.997686       3.497382       9.558945       0.512298       1.208800      -0.725235      -0.017796       0.015755       0.025671       0.034984      -0.009846      -0.002586       0.006082       0.012477      -0.001589      -0.012872      -0.001013       0.013885              1.891249       1.784445      -0.230247      -0.333067       1.519448       0.345878       2.369855           0.000777
           21              H       4.347236       9.334637      10.525449       0.125182       1.109633 0.78361898E+01  0.75996599E+02                                 1.727943                            1.604504      -0.982537       2.425844                    0.998013       3.326579       9.046059       0.512636       1.231992      -0.720748       0.030070      -0.029900       0.004318       0.042624      -0.009061       0.009892      -0.000233      -0.003763      -0.011657      -0.013996       0.000074       0.013923              1.817549       1.885044      -0.540013      -0.021614       2.040125       0.115115       1.527477           0.000035
           22              H       4.384960      11.043121      12.070862       0.114120       1.045439 0.73615777E+01  0.69696533E+02                                 1.605726                            1.512694      -0.822321       2.486788                    0.999463       3.197055       8.356304       0.555013       1.165636      -0.736987       0.026710      -0.002685       0.022764       0.035197      -0.009912       0.010344       0.004058       0.002290      -0.005913      -0.016314       0.003025       0.013289              1.648785       1.619331      -0.023433       0.385163       1.444420       0.177940       1.882604          -0.000048
           23              H       1.213835      12.699459      10.342377       0.108977       1.070477 0.76479521E+01  0.73748405E+02                                 1.683387                            1.581830      -0.839749       2.473890                    0.999205       3.386004       9.192316       0.517718       1.226890      -0.721233      -0.025163       0.023459      -0.002814       0.034517      -0.010018       0.007990       0.004469       0.001330      -0.004823      -0.015032       0.003385       0.011648              1.738426       1.785300      -0.402064       0.085891       1.886117       0.152246       1.543861          -0.000074
           24              H       1.169472      11.009644       8.808852       0.109786       1.129295 0.78872852E+01  0.77321987E+02                                 1.793754                            1.639286      -1.281348       2.265187                    0.994842       3.657886      10.304748       0.489010       1.277654      -0.707704      -0.024687       0.001867      -0.027850       0.037264      -0.007877       0.006973       0.000919       0.002937       0.012918      -0.011946       0.001441       0.010506              1.898664       2.169170      -0.024466       0.589994       1.593135       0.145061       1.933686          -0.000239
           25              H       7.433270       8.211630       3.219214       0.092742       1.268775 0.92681156E+01  0.93337552E+02                                 1.845102                            1.709101      -1.096372       2.334272                    0.997354       3.603706       9.848483       0.514596       1.181884      -0.731370       0.029878       0.001598       0.012102       0.032276       0.001203      -0.002699       0.000795       0.030258      -0.004798      -0.014442      -0.001931       0.016373              1.922969       2.285950       0.146245       0.432707       1.412130       0.140862       2.070827           0.002076
           26              H       7.408832       7.844425       0.955778       0.107325       1.089942 0.75335416E+01  0.72177032E+02                                 1.687024                            1.555587      -0.847348       2.470253                    0.999205       3.346644       8.976720       0.530745       1.204538      -0.726512       0.029705      -0.000751      -0.016164       0.033826       0.002311      -0.000771       0.002910       0.026090       0.013801      -0.015976       0.004985       0.010991              1.765053       2.048355      -0.002157      -0.430777       1.243594       0.075832       2.003210          -0.000077
           27              H       3.467661       7.671768       1.053258       0.104866       1.133910 0.80583647E+01  0.78823135E+02                                 1.753859                            1.625108      -1.000292       2.397653                    0.997444       3.502111       9.613428       0.509507       1.228992      -0.720056      -0.029854      -0.000391      -0.013437       0.032740       0.001707       0.002568       0.002028       0.021272       0.012642      -0.013074       0.003092       0.009982              1.821941       2.199426       0.085896       0.308138       1.276879       0.089460       1.989519           0.000002
           28              H       3.508564       7.905091       3.307183       0.111816       1.151448 0.80299207E+01  0.78895691E+02                                 1.800950                            1.642166      -1.218293       2.293881                    0.995890       3.631205      10.165815       0.495005       1.259372      -0.711862      -0.031483       0.000160       0.018028       0.036279      -0.003240      -0.000554       0.002318       0.015182      -0.001300      -0.008612       0.000025       0.008586              1.915580       2.377823       0.073525      -0.512851       1.319504       0.010784       2.049411          -0.000376
           29              H       7.677080       4.601561       7.470287       0.118290       1.083531 0.76789636E+01  0.74441964E+02                                 1.729189                            1.609656      -0.907105       2.452349                    0.998812       3.403704       9.396068       0.499340       1.265304      -0.712623       0.021064       0.031519       0.010113       0.039235       0.007501       0.006211       0.002262       0.003988      -0.037416      -0.014195      -0.001238       0.015433              1.801435       1.718383       0.328280       0.171876       2.293390       0.210084       1.392531          -0.000156
           30              H       8.721374       2.546555       7.560634       0.113945       1.080262 0.77115534E+01  0.74177923E+02                                 1.669427                            1.571242      -0.835268       2.479793                    0.999381       3.279923       8.762263       0.530393       1.200537      -0.728462       0.034629       0.002131       0.009712       0.036028       0.002223       0.009760       0.002259       0.004448      -0.049113      -0.019635       0.005114       0.014521              1.715458       2.257448      -0.107637       0.240651       1.551854       0.017424       1.337071           0.000016
           31              H       5.345700       0.782952       6.295774       0.113628       1.227864 0.91116403E+01  0.90922740E+02                                 1.793437                            1.691767      -0.951492       2.426511                    0.998501       3.316219       8.877230       0.521092       1.177920      -0.735601      -0.020149      -0.027686      -0.013685       0.036875       0.001820       0.011364       0.005351      -0.000135      -0.040729      -0.019331       0.005298       0.014033              1.825829       1.774562       0.273493       0.136451       2.262863       0.137071       1.440061           0.000020
           32              H       4.333065       2.853325       6.153120       0.114916       1.225645 0.88479547E+01  0.88233075E+02                                 1.830791                            1.693268      -0.986246       2.412926                    0.997713       3.424867       9.367210       0.505449       1.215178      -0.725038      -0.036940       0.000894      -0.015516       0.040077       0.003554       0.009761       0.005536       0.010726      -0.023722      -0.013485      -0.002080       0.015565              1.904407       2.564109      -0.163254       0.247778       1.664241      -0.056630       1.484871          -0.000067
           33              H       9.488807       0.477504       6.174518       0.110788       1.262200 0.93688409E+01  0.94167498E+02                                 1.830252                            1.717751      -0.884974       2.454334                    0.998962       3.346976       8.999913       0.515971       1.181044      -0.734917       0.019555       0.024164      -0.017536       0.035691      -0.000746      -0.013485      -0.006544      -0.000540      -0.025870      -0.018713       0.005061       0.013652              1.868330       1.861604       0.283885      -0.234516       2.173746      -0.296554       1.569641           0.000001
           34              H       7.406082      13.446806       6.262488       0.111503       1.219441 0.86881372E+01  0.86412046E+02                                 1.836475                            1.685490      -0.981731       2.413031                    0.997557       3.457546       9.503900       0.502229       1.226188      -0.722010       0.035378      -0.006872      -0.016498       0.039636      -0.001522      -0.013281      -0.006029       0.011527      -0.020027      -0.016755      -0.000057       0.016812              1.920610       2.571902      -0.237768      -0.323120       1.680491       0.063470       1.509436          -0.000019
           35              H       4.235880      12.257910       8.335718       0.104981       1.062880 0.75059267E+01  0.73171864E+02                                 1.758637                            1.625968      -1.435337       2.192536                    0.992277       3.822298      10.978276       0.475681       1.320842      -0.697103      -0.016664      -0.023785       0.018615       0.034496       0.001623      -0.005290      -0.005288       0.002161      -0.007236      -0.007770      -0.000454       0.008224              1.840187       1.711752       0.322164      -0.361100       2.147858      -0.418807       1.660951          -0.000139
           36              H       6.246695      -0.790051       8.095585       0.108971       1.123829 0.82627993E+01  0.81363711E+02                                 1.748745                            1.652860      -1.019005       2.390748                    0.997768       3.483303       9.606499       0.501680       1.239869      -0.718179      -0.031018       0.002806       0.011873       0.033331      -0.001383      -0.010030      -0.003372       0.005101      -0.030229      -0.015352       0.003230       0.012122              1.788241       2.204204      -0.194808      -0.340753       1.644358      -0.051262       1.516160           0.000029
           37              H       7.703951       6.619910      11.512136       0.114654       1.169498 0.85436193E+01  0.83731104E+02                                 1.715320                            1.619797      -0.968271       2.418260                    0.998469       3.282524       8.653168       0.542688       1.151624      -0.741201      -0.036876       0.004634       0.014911       0.040046      -0.000752      -0.012178      -0.005312       0.017804       0.011488      -0.013938      -0.004059       0.017997              1.763026       2.224126      -0.242215      -0.216939       1.441405      -0.025147       1.623547           0.000172
           38              H       9.203941       5.400852      12.791262       0.111758       1.093325 0.77079912E+01  0.74870177E+02                                 1.743003                            1.614196      -0.938147       2.432776                    0.998200       3.469124       9.618044       0.497434       1.267660      -0.711566      -0.012361      -0.013063       0.031201       0.036013      -0.003581      -0.006591      -0.010901       0.018568       0.011167      -0.018450       0.005179       0.013271              1.817029       1.586657      -0.048948      -0.146202       1.530293      -0.384626       2.334137           0.000032
           39              H      -1.941338       5.772529       9.897774       0.099042       1.147140 0.81669539E+01  0.81106632E+02                                 1.832119                            1.682218      -1.296905       2.245419                    0.994384       3.880064      11.154733       0.474651       1.299378      -0.701751       0.028673      -0.009573      -0.013074       0.032935      -0.007832      -0.000888      -0.003864       0.017415      -0.002557      -0.012599       0.000436       0.012163              1.940410       2.441155      -0.322334      -0.345910       1.555137      -0.052330       1.824937           0.000484
           40              H      10.389449       6.979700       8.661444       0.106162       1.224426 0.89460120E+01  0.90617613E+02                                 1.903692                            1.755860      -1.280292       2.265444                    0.993706       3.782118      10.873880       0.467887       1.292354      -0.704818       0.009699       0.009169      -0.034265       0.036773      -0.002733      -0.007351      -0.003999       0.006765       0.027144      -0.011110      -0.002045       0.013155              1.998792       1.842438      -0.003156      -0.231512       1.755647      -0.458424       2.398292           0.000606
           41              H       6.393887       6.384123      16.357599       0.115785       1.125435 0.78205896E+01  0.76342969E+02                                 1.774715                            1.621721      -1.223865       2.295277                    0.995737       3.594927      10.035903       0.497545       1.261084      -0.711529      -0.031535      -0.020065       0.000755       0.037384       0.001283       0.002652       0.001493       0.007533      -0.027948      -0.009861       0.000776       0.009085              1.887981       2.333288       0.505157      -0.194729       1.982774      -0.106643       1.347882          -0.000511
           42              H       6.306839       8.688820      16.409905       0.108745       1.094365 0.78088128E+01  0.75795932E+02                                 1.711729                            1.599996      -0.991642       2.403627                    0.997719       3.471969       9.499014       0.513288       1.229374      -0.719884      -0.030261       0.014342       0.005967       0.034016      -0.001972      -0.006293       0.002183       0.004424      -0.037685      -0.014436       0.003319       0.011117              1.766041       2.191595      -0.282411      -0.143750       1.808779      -0.005534       1.297750          -0.000032
           43              H      -3.594467       8.857865      15.834536       0.112052       1.185419 0.85297951E+01  0.84107560E+02                                 1.774540                            1.650778      -0.934578       2.432311                    0.998551       3.373496       9.111892       0.518489       1.198037      -0.729154       0.030234       0.016971      -0.007451       0.035463      -0.000027      -0.007023      -0.000999       0.004687      -0.047046      -0.017507       0.005531       0.011976              1.844214       2.188564       0.448993      -0.091074       1.998092       0.006023       1.345987          -0.000046
           44              H      10.316500       6.565956      15.829781       0.111198       1.103243 0.78673570E+01  0.76354278E+02                                 1.716139                            1.603216      -0.871860       2.462124                    0.999091       3.380864       9.189018       0.515128       1.225142      -0.721945       0.036138      -0.016607      -0.004740       0.040053      -0.001223      -0.004562      -0.000104       0.015088      -0.044441      -0.015503      -0.000222       0.015724              1.782023       2.161059      -0.364666      -0.148524       1.803316       0.099496       1.381696          -0.000119
           45              H       6.341909      10.725823      15.430351       0.110640       1.108290 0.78803540E+01  0.76238645E+02                                 1.696509                            1.586083      -0.875900       2.457484                    0.999076       3.342302       8.964426       0.528858       1.197120      -0.728737      -0.027013      -0.016746      -0.013260       0.034438       0.000545       0.011090       0.003322       0.003150      -0.037783      -0.017807       0.004667       0.013140              1.752707       1.981195       0.315805       0.285645       1.859963       0.101315       1.416964           0.000006
           46              H       9.215969      -2.078591      15.537342       0.105213       1.071263 0.72264914E+01  0.69216752E+02                                 1.726809                            1.564550      -1.019080       2.391440                    0.997039       3.538846       9.810478       0.503431       1.270231      -0.709702      -0.031983       0.016758      -0.011445       0.037878      -0.001521       0.008959       0.000422       0.014383      -0.026388      -0.012266      -0.002792       0.015058              1.836705       2.264746      -0.457646       0.383835       1.817957      -0.149141       1.427411          -0.000221
           47              H      -0.972333      -1.968924      17.018560       0.100265       1.264706 0.87965113E+01  0.88495961E+02                                 1.914753                            1.715124      -1.325296       2.230200                    0.994587       3.844171      10.920487       0.485491       1.254042      -0.712008       0.029268       0.015122       0.007992       0.033899      -0.000281       0.008554      -0.000563      -0.000362      -0.010397      -0.009878       0.001869       0.008009              2.063745       2.600085       0.551442       0.331518       2.098003       0.203953       1.493148          -0.000084
           48              H      -3.846511      10.831674      16.959121       0.106395       1.162440 0.83585095E+01  0.82433940E+02                                 1.779006                            1.653342      -1.003047       2.396161                    0.997650       3.497079       9.610197       0.506408       1.226388      -0.721101       0.028329      -0.015183       0.012611       0.034527      -0.003216       0.013192      -0.001770      -0.000178      -0.026160      -0.016931       0.003029       0.013901              1.838959       2.263550      -0.287111       0.279985       1.856716      -0.057453       1.396611          -0.000036
           49              H       7.230825       3.532151      21.371869       0.114585       1.228085 0.88126347E+01  0.87685835E+02                                 1.825868                            1.683660      -0.993475       2.409248                    0.997664       3.402866       9.259678       0.510327       1.206241      -0.727265      -0.034492       0.018823      -0.006145       0.039772      -0.012178      -0.001374       0.004131       0.011366      -0.011237      -0.012473      -0.003428       0.015901              1.904483       2.480246      -0.295490       0.262442       1.488787      -0.078647       1.744416          -0.000107
           50              H       8.086562       3.507313      23.502161       0.104459       1.172164 0.83834489E+01  0.82086469E+02                                 1.740313                            1.619679      -0.907237       2.438693                    0.998734       3.359988       8.964479       0.533078       1.173455      -0.734917      -0.018747       0.015441       0.024213       0.034295      -0.012753      -0.000708       0.004139       0.013905       0.015998      -0.017641       0.004756       0.012885              1.803376       1.770209      -0.163511      -0.203901       1.391333       0.230676       2.248587           0.000030
           51              H      -2.421835       1.812181      22.132687       0.105404       1.147887 0.81103733E+01  0.78814236E+02                                 1.723217                            1.598091      -0.873559       2.455918                    0.998995       3.323499       8.854304       0.533764       1.180846      -0.733240       0.031168      -0.010640       0.003049       0.033075      -0.009699      -0.000898       0.005054       0.021828       0.012978      -0.017656       0.004382       0.013274              1.785721       2.234052      -0.250349       0.268199       1.354880      -0.020811       1.768233           0.000061
           52              H      10.495880       1.705946      20.059457       0.105260       1.194999 0.85266225E+01  0.84334401E+02                                 1.797546                            1.657916      -1.044316       2.373315                    0.997687       3.497334       9.558983       0.512270       1.208868      -0.725220       0.017801      -0.015757      -0.025671       0.034988      -0.009847      -0.002584       0.006084       0.012487      -0.001569      -0.012879      -0.001006       0.013885              1.891274       1.784467      -0.230250      -0.333071       1.519463       0.345883       2.369891           0.000749
           53              H       4.281942       0.833184      13.250131       0.125201       1.109427 0.78343248E+01  0.75973386E+02                                 1.727685                            1.604280      -0.982272       2.425990                    0.998015       3.326144       9.044336       0.512692       1.231941      -0.720761      -0.030074       0.029904      -0.004320       0.042630      -0.009062       0.009891      -0.000229      -0.003769      -0.011647      -0.013998       0.000078       0.013920              1.817263       1.884750      -0.539895      -0.021605       2.039789       0.115076       1.527250           0.000018
           54              H       4.244218      -0.875300      11.704718       0.114162       1.045249 0.73598699E+01  0.69676068E+02                                 1.605514                            1.512506      -0.822188       2.486882                    0.999464       3.196671       8.354943       0.555056       1.165616      -0.736993      -0.026709       0.002686      -0.022773       0.035203      -0.009910       0.010344       0.004053       0.002295      -0.005908      -0.016309       0.003019       0.013289              1.648560       1.619123      -0.023430       0.385091       1.444230       0.177893       1.882328          -0.000056
           55              H       7.415343      -2.531638      13.433203       0.108979       1.070482 0.76480135E+01  0.73749232E+02                                 1.683399                            1.581842      -0.839795       2.473868                    0.999205       3.386027       9.192429       0.517712       1.226899      -0.721231       0.025163      -0.023458       0.002803       0.034515      -0.010018       0.007989       0.004469       0.001334      -0.004824      -0.015031       0.003384       0.011648              1.738439       1.785304      -0.402062       0.085890       1.886135       0.152258       1.543879          -0.000071
           56              H       7.459706      -0.841823      14.966728       0.109770       1.129355 0.78877633E+01  0.77327150E+02                                 1.793746                            1.639280      -1.281298       2.265194                    0.994842       3.657926      10.304590       0.489040       1.277567      -0.707722       0.024686      -0.001867       0.027847       0.037261      -0.007881       0.006972       0.000926       0.002935       0.012920      -0.011953       0.001450       0.010503              1.898653       2.169148      -0.024461       0.589990       1.593128       0.145066       1.933683          -0.000242
           57              H       1.195908       1.956191      20.556366       0.092717       1.268732 0.92676575E+01  0.93331334E+02                                 1.845031                            1.709037      -1.096389       2.334269                    0.997354       3.603596       9.847942       0.514618       1.181854      -0.731379      -0.029884      -0.001600      -0.012099       0.032279       0.001201      -0.002699       0.000793       0.030258      -0.004801      -0.014441      -0.001932       0.016373              1.922891       2.285869       0.146239       0.432690       1.412079       0.140852       2.070724           0.002032
           58              H       1.220346       2.323396      22.819802       0.107338       1.089849 0.75327106E+01  0.72166693E+02                                 1.686891                            1.555473      -0.847344       2.470272                    0.999205       3.346448       8.975889       0.530781       1.204495      -0.726523      -0.029704       0.000749       0.016168       0.033828       0.002311      -0.000771       0.002909       0.026083       0.013792      -0.015971       0.004982       0.010990              1.764907       2.048185      -0.002157      -0.430728       1.243511       0.075821       2.003025          -0.000088
           59              H       5.161517       2.496053      22.722322       0.104872       1.133844 0.80577883E+01  0.78816039E+02                                 1.753790                            1.625049      -1.000278       2.397670                    0.997445       3.501996       9.613004       0.509517       1.228991      -0.720056       0.029852       0.000389       0.013443       0.032741       0.001706       0.002569       0.002028       0.021271       0.012637      -0.013072       0.003090       0.009982              1.821866       2.199321       0.085890       0.308117       1.276837       0.089456       1.989441           0.000006
           60              H       5.120614       2.262730      20.468397       0.111783       1.151533 0.80305921E+01  0.78903362E+02                                 1.800979                            1.642188      -1.218297       2.293860                    0.995888       3.631336      10.166009       0.495027       1.259300      -0.711877       0.031487      -0.000164      -0.018020       0.036279      -0.003236      -0.000556       0.002320       0.015191      -0.001312      -0.008613       0.000022       0.008591              1.915612       2.377870       0.073527      -0.512870       1.319518       0.010785       2.049448          -0.000389
           61              H       0.952098       5.566260      16.305293       0.118310       1.083471 0.76783801E+01  0.74434413E+02                                 1.729082                            1.609561      -0.907049       2.452392                    0.998813       3.403496       9.395176       0.499373       1.265251      -0.712635      -0.021066      -0.031522      -0.010117       0.039240       0.007502       0.006209       0.002260       0.003982      -0.037406      -0.014191      -0.001240       0.015430              1.801316       1.718275       0.328266       0.171864       2.293219       0.210069       1.392452          -0.000182
           62              H      -0.092196       7.621266      16.214946       0.113980       1.080206 0.77109686E+01  0.74170074E+02                                 1.669284                            1.571115      -0.835230       2.479816                    0.999381       3.279738       8.761322       0.530454       1.200434      -0.728486      -0.034625      -0.002129      -0.009717       0.036025       0.002222       0.009760       0.002258       0.004447      -0.049094      -0.019629       0.005112       0.014518              1.715304       2.257234      -0.107616       0.240624       1.551709       0.017420       1.336971           0.000007
           63              H       3.283478       9.384869      17.479806       0.113667       1.227622 0.91092442E+01  0.90891166E+02                                 1.793035                            1.691411      -0.951449       2.426535                    0.998502       3.315908       8.875485       0.521218       1.177734      -0.735644       0.020146       0.027687       0.013686       0.036875       0.001819       0.011362       0.005354      -0.000139      -0.040708      -0.019325       0.005295       0.014031              1.825409       1.774158       0.273414       0.136405       2.262286       0.137028       1.439782          -0.000002
           64              H       4.296113       7.314496      17.622460       0.114937       1.225514 0.88466763E+01  0.88215777E+02                                 1.830533                            1.693046      -0.986112       2.412985                    0.997714       3.424612       9.365799       0.505535       1.215034      -0.725070       0.036937      -0.000895       0.015519       0.040074       0.003551       0.009762       0.005534       0.010717      -0.023719      -0.013484      -0.002076       0.015560              1.904126       2.563692      -0.163210       0.247733       1.663998      -0.056618       1.484688          -0.000072
           65              H      -0.859629       9.690317      17.601062       0.110801       1.262012 0.93669357E+01  0.94141518E+02                                 1.829870                            1.717415      -0.885007       2.454307                    0.998962       3.346797       8.998467       0.516105       1.180822      -0.734967      -0.019552      -0.024159       0.017540       0.035688      -0.000748      -0.013484      -0.006543      -0.000541      -0.025848      -0.018709       0.005059       0.013650              1.867930       1.861205       0.283809      -0.234445       2.173237      -0.296465       1.569346          -0.000030
           66              H       1.223096      -3.278985      17.513092       0.111508       1.219323 0.86870030E+01  0.86396634E+02                                 1.836231                            1.685282      -0.981711       2.413042                    0.997557       3.457330       9.502608       0.502311       1.226046      -0.722042      -0.035376       0.006875       0.016502       0.039636      -0.001522      -0.013279      -0.006029       0.011529      -0.020011      -0.016751      -0.000060       0.016811              1.920342       2.571509      -0.237709      -0.323064       1.680256       0.063460       1.509262          -0.000054
           67              H       4.393298      -2.090089      15.439862       0.104987       1.062900 0.75060861E+01  0.73173614E+02                                 1.758636                            1.625967      -1.435406       2.192504                    0.992277       3.822298      10.978197       0.475690       1.320812      -0.697109       0.016662       0.023783      -0.018621       0.034496       0.001624      -0.005289      -0.005288       0.002162      -0.007232      -0.007769      -0.000456       0.008224              1.840182       1.711750       0.322168      -0.361102       2.147847      -0.418805       1.660949          -0.000148
           68              H       2.382483      10.957872      15.679995       0.108979       1.123855 0.82630050E+01  0.81366023E+02                                 1.748748                            1.652861      -1.019009       2.390747                    0.997767       3.483307       9.606442       0.501689       1.239841      -0.718185       0.031014      -0.002806      -0.011880       0.033330      -0.001384      -0.010029      -0.003372       0.005099      -0.030222      -0.015350       0.003230       0.012120              1.788243       2.204216      -0.194807      -0.340761       1.644350      -0.051257       1.516163           0.000025
           69              H       0.925227       3.547911      12.263444       0.114657       1.169385 0.85425770E+01  0.83718452E+02                                 1.715235                            1.619721      -0.968139       2.418344                    0.998470       3.282298       8.652486       0.542689       1.151656      -0.741195       0.036877      -0.004638      -0.014923       0.040051      -0.000751      -0.012180      -0.005310       0.017802       0.011490      -0.013936      -0.004062       0.017998              1.762936       2.224010      -0.242194      -0.216934       1.441334      -0.025139       1.623464           0.000153
           70              H      -0.574763       4.766969      10.984318       0.111788       1.093162 0.77066149E+01  0.74854356E+02                                 1.742935                            1.614136      -0.938057       2.432864                    0.998201       3.468845       9.617486       0.497399       1.267791      -0.711539       0.012365       0.013061      -0.031213       0.036025      -0.003579      -0.006592      -0.010900       0.018561       0.011170      -0.018446       0.005176       0.013271              1.816954       1.586592      -0.048938      -0.146205       1.530232      -0.384603       2.334039           0.000025
           71              H      10.570516       4.395292      13.877806       0.099013       1.147271 0.81680607E+01  0.81119502E+02                                 1.832168                            1.682261      -1.296913       2.245383                    0.994384       3.880234      11.154960       0.474680       1.299269      -0.701773      -0.028668       0.009572       0.013066       0.032927      -0.007831      -0.000891      -0.003866       0.017413      -0.002536      -0.012602       0.000444       0.012158              1.940462       2.441223      -0.322349      -0.345911       1.555178      -0.052338       1.824986           0.000485
           72              H      -1.760271       3.188121      15.114136       0.106127       1.224611 0.89476329E+01  0.90637290E+02                                 1.903799                            1.755952      -1.280394       2.265362                    0.993704       3.782381      10.874500       0.467906       1.292256      -0.704838      -0.009693      -0.009171       0.034259       0.036766      -0.002737      -0.007353      -0.003999       0.006771       0.027140      -0.011115      -0.002042       0.013156              1.998909       1.842542      -0.003161      -0.231523       1.755743      -0.458466       2.398441           0.000586
           73              C       0.260565       3.948689       7.670715      -0.029259      37.574079 0.41389766E+03  0.95302088E+04                                 9.681778                            6.710822       0.128897       2.052789                    0.999412      26.690094      73.847968       0.651939       0.408028      -1.078797       0.000413      -0.040365      -0.003710       0.040537       0.002570       0.004140      -0.001941       0.012174      -0.006406      -0.007286      -0.001665       0.008951             12.807325      11.039012       0.807892      -1.225173      22.111742      -0.759860       5.271221          -0.003714
           74              C       1.449687       3.293526       7.510706      -0.087023      35.284627 0.41761716E+03  0.97573984E+04                                 9.495254                            6.915448      -0.086579       1.952021                    0.999447      29.032358      84.256009       0.610459       0.429431      -1.051995      -0.020403      -0.022938       0.002287       0.030784       0.021168       0.005656      -0.001302       0.018478       0.057162      -0.032963       0.011530       0.021433             11.768844      11.530346      -0.042766      -1.156102      18.768187      -0.344144       5.007999           0.003031
           75              C       1.502030       1.900679       7.486930      -0.149524      36.406641 0.42433801E+03  0.99372823E+04                                 9.602204                            6.898998       0.098649       2.002619                    0.999684      29.543633      85.366368       0.621812       0.420621      -1.059248      -0.009543       0.031639       0.001294       0.033072      -0.023051      -0.003813       0.001177       0.021154      -0.014348      -0.023033      -0.005168       0.028201             12.070279      11.127844       2.098758      -0.919198      20.125092      -0.411817       4.957900          -0.000489
           76              C       0.386802       1.144074       7.634339       0.084941      39.010414 0.39475445E+03  0.90114005E+04                                10.089180                            6.643515      -0.114469       1.977970                    0.999261      26.124151      72.731535       0.639942       0.419276      -1.068046      -0.002828       0.003455       0.001776       0.004805      -0.005391       0.013881       0.000790      -0.028040      -0.011940      -0.023048       0.005830       0.017218             14.090802      10.894811       0.499551      -0.783920      26.176514       0.390868       5.201079           0.002832
           77              C      -0.814478       1.801512       7.819788      -0.149976      35.401884 0.42442722E+03  0.99319182E+04                                 9.394199                            6.880665       0.117251       2.007203                    0.999724      29.524164      85.054816       0.625731       0.418301      -1.061566       0.008900       0.025459       0.005293       0.027484       0.023173      -0.009525      -0.002212       0.023228      -0.041681      -0.020807      -0.013836       0.034643             11.561335      10.671944      -0.871257      -0.883483      19.078071       0.551862       4.933991          -0.000809
           78              C      -0.866373       3.180712       7.829298      -0.096901      34.746499 0.41529222E+03  0.96782051E+04                                 9.342191                            6.857661       0.034782       1.984641                    0.999683      29.119171      84.077369       0.618922       0.424648      -1.056181       0.022763      -0.019051      -0.001282       0.029711      -0.019650      -0.006517      -0.001851       0.045244      -0.008809      -0.029124      -0.003161       0.032285             11.530123      10.752865       1.208053      -1.144357      18.652809       0.004229       5.184695           0.002948
           79              C       0.444093      -0.350465       7.598675       0.091049      38.844784 0.38512716E+03  0.87404032E+04                                10.063406                            6.561523      -0.107959       1.982514                    0.999380      25.934768      72.070972       0.643787       0.419215      -1.067734       0.002777      -0.002400       0.003897       0.005354      -0.002147      -0.019243      -0.000702      -0.013731      -0.022403      -0.024773       0.010362       0.014411             14.097687      10.483860       0.249453       1.875828      26.089735       0.828030       5.719466           0.001509
           80              C       1.555851      -1.028893       8.017126      -0.152691      35.623133 0.42169169E+03  0.98449846E+04                                 9.410523                            6.847688       0.125508       2.009855                    0.999768      29.421237      84.464002       0.629161       0.416989      -1.063154      -0.010044      -0.023699      -0.003312       0.025951       0.026079       0.009345       0.009100       0.017266      -0.024702      -0.023646      -0.011762       0.035408             11.621173      10.389194      -1.736306       2.030830      18.958168       0.000833       5.516156           0.000219
           81              C      -1.356202      12.681887       7.950554      -0.095241      36.136632 0.41703118E+03  0.97293289E+04                                 9.585379                            6.872321       0.047563       1.987795                    0.999721      29.137838      84.189565       0.618190       0.424688      -1.056109      -0.026709       0.021148      -0.009315       0.035318      -0.023027       0.000966      -0.009832       0.047035       0.010619      -0.036601       0.004677       0.031924             11.926018      11.409544       0.129821       2.532060      18.552673       0.968147       5.815837           0.001614
           82              C      -2.394957      11.934609       7.484790      -0.040960      37.566206 0.40748841E+03  0.93434273E+04                                 9.626644                            6.629114       0.110025       2.043402                    0.999458      26.771154      73.848386       0.660523       0.404415      -1.081507      -0.000728       0.047399       0.007081       0.047930       0.002123      -0.008816      -0.001386       0.017243       0.009474      -0.010469      -0.003918       0.014387             12.630808      11.459046      -0.654696       2.197988      20.853222       1.070136       5.580156           0.000958
           83              C      10.334980      12.609114       7.077990      -0.102038      37.075348 0.42534415E+03  0.10016249E+05                                 9.875824                            7.023479      -0.188136       1.912558                    0.999425      29.759646      87.636294       0.598062       0.434906      -1.045249       0.012884       0.031664       0.023318       0.041381       0.022864      -0.008937      -0.003347       0.038058       0.054466      -0.038835       0.009823       0.029011             12.334860      12.564058      -0.267499       2.193550      18.904557       0.617523       5.535966           0.001775
           84              C      -0.578843      -1.094213       7.123164      -0.141868      36.351737 0.41768357E+03  0.97571964E+04                                 9.637486                            6.869288       0.077917       2.000245                    0.999586      29.437948      85.364195       0.618901       0.423650      -1.055798       0.009526      -0.033896       0.007129       0.035924      -0.023540       0.004418      -0.012275       0.017460      -0.001232      -0.027216      -0.002049       0.029265             12.110383      11.010675       1.957227       2.064004      19.826913       1.379176       5.493561           0.000350
           85              C       0.203486       5.442036       7.675708       0.599848      25.495630 0.25083086E+03  0.51928098E+04                                 8.007329                            5.612205       0.002758       2.057895                    0.999688      22.225484      62.015190       0.628300       0.470888      -1.021393       0.003806       0.058661      -0.006593       0.059153       0.004182       0.004607      -0.003011       0.070896       0.322596      -0.089514      -0.018227       0.107742             10.389389       9.993642       0.772863      -1.001978      16.393752      -1.006591       4.780773           0.022338
           86              C      -2.311457      10.421894       7.434862       0.660623      25.343264 0.23053379E+03  0.46739960E+04                                 7.971657                            5.414507      -0.100777       2.039854                    0.999064      21.327314      58.932635       0.633487       0.476886      -1.017946       0.005090      -0.082599       0.003646       0.082836       0.008248      -0.062434      -0.008260       0.058184       0.243940      -0.070897      -0.042459       0.113357             10.309522      11.737839      -0.517099       1.944835      14.271482       0.721257       4.919244           0.014530
           87              C      -0.125263       7.603724       3.290065      -0.023138      39.052485 0.41379775E+03  0.95225964E+04                                 9.937831                            6.702106       0.037392       2.020932                    0.999294      26.723263      73.799143       0.653842       0.407067      -1.079970      -0.017688      -0.001104      -0.040319       0.044043       0.002469      -0.004599      -0.001348      -0.008966      -0.018268      -0.008919       0.000299       0.008620             13.825555      12.526118      -1.849985       5.487849       5.848343       0.861284      23.102205           0.004054
           88              C       0.568796       7.027443       2.246792      -0.099328      35.659138 0.41279210E+03  0.96058205E+04                                 9.500928                            6.826486       0.049844       1.989973                    0.999719      29.122188      84.035507       0.621740       0.423345      -1.056950      -0.026497       0.002660      -0.009374       0.028232      -0.007979       0.000957      -0.006049       0.017195      -0.098446      -0.033697       0.005400       0.028298             12.156289      11.486302      -1.626899       3.581463       5.582839       0.953154      19.399727           0.001933
           89              C       0.043043       7.026845       0.967666      -0.148442      37.494958 0.42649747E+03  0.99951870E+04                                 9.796346                            6.910045       0.091935       1.996736                    0.999744      29.641806      85.531869       0.622523       0.419833      -1.060312      -0.003757       0.000581       0.027944       0.028201      -0.013886      -0.024655       0.016981      -0.009550       0.038768      -0.027077      -0.012677       0.039754             12.845930      12.969622      -1.806016       5.846983       5.617340       0.194020      19.950829           0.000201
           90              C      -1.200026       7.554430       0.687114       0.077328      41.992643 0.40390441E+03  0.92741783E+04                                10.616155                            6.718960      -0.104576       1.977390                    0.999349      26.405412      73.753397       0.636433       0.419138      -1.068026      -0.000980       0.002178       0.005859       0.006327      -0.003284       0.009388       0.001933       0.007593       0.040142      -0.012972      -0.004701       0.017673             16.197501      13.334971      -1.604932       7.819890       6.143221       0.772559      29.114310           0.001528
           91              C      11.916597       8.044760       1.773658      -0.148803      37.737711 0.42215702E+03  0.98763151E+04                                 9.852113                            6.888642       0.066583       1.989490                    0.999707      29.628620      85.649392       0.621099       0.421526      -1.058375       0.022536      -0.007192       0.018599       0.030092      -0.017713       0.010210      -0.005955       0.033599      -0.070778      -0.025962      -0.012468       0.038430             13.067503      10.924756      -1.228955       3.920074       5.637345       1.563130      22.640410           0.000125
           92              C      -1.367550       8.089008       3.024254      -0.100944      36.155861 0.40625038E+03  0.94306738E+04                                 9.604570                            6.784715      -0.048213       1.955504                    0.999693      29.274919      84.806568       0.620950       0.424914      -1.054320       0.014610      -0.008117      -0.024229       0.029434      -0.000220      -0.024201       0.011123      -0.022568      -0.017591      -0.032579       0.008134       0.024445             12.429405      12.051114      -1.831630       4.603549       5.737642       0.904737      19.499458           0.002178
           93              C       0.448237       7.616081       4.679985       0.609534      25.348466 0.24630970E+03  0.50654578E+04                                 7.936991                            5.542112       0.071002       2.083607                    0.999500      21.884420      60.446232       0.636896       0.467628      -1.025313       0.026162       0.001618       0.065207       0.070278       0.050802      -0.020826      -0.015555      -0.104079      -0.202794      -0.075279      -0.034065       0.109344             10.439057      10.362914      -1.707696       2.581517       5.038666       0.673235      15.915591           0.016311
           94              C       2.766233      10.004999       9.497631      -0.036357      37.836665 0.43020777E+03  0.10027242E+05                                 9.801457                            6.889869      -0.020127       2.001173                    0.999274      27.233139      76.439523       0.635079       0.413785      -1.072311       0.009843       0.044067       0.025392       0.051803      -0.006916      -0.000128      -0.007839      -0.003002       0.003310      -0.010341      -0.000511       0.010852             13.003339       9.291943      -1.722731       1.581113      15.537926       7.887972      14.180147          -0.001412
           95              C       3.715574      10.016059      10.478611      -0.072119      33.026813 0.40273770E+03  0.93236153E+04                                 9.098563                            6.796897      -0.037743       1.974858                    0.999474      28.557655      82.464272       0.615055       0.430160      -1.051681      -0.002952       0.026727       0.002086       0.026971      -0.009787      -0.006425      -0.022744       0.006804      -0.048582      -0.033350       0.011343       0.022007             11.160748       8.348334      -1.690577       1.472824      12.325103       5.713137      12.808807           0.004600
           96              C       3.733905      11.047700      11.407761      -0.141270      34.414718 0.41988628E+03  0.97829729E+04                                 9.222537                            6.843839       0.176543       2.030671                    0.999767      29.073936      83.122494       0.628446       0.418311      -1.063328      -0.001848      -0.016545      -0.027062       0.031773       0.001436       0.018688      -0.006002       0.039863       0.022238      -0.025488      -0.005657       0.031145             11.450922       7.772143      -2.355141       0.605375      13.721396       6.537464      12.859226           0.000018
           97              C       2.819793      12.078398      11.379944       0.079047      38.771186 0.40934096E+03  0.94274257E+04                                10.078823                            6.773888      -0.050164       1.995263                    0.999372      26.355924      73.648457       0.632668       0.420361      -1.067594       0.000680      -0.002451      -0.003982       0.004725      -0.001220       0.001944       0.011686      -0.006130       0.008736      -0.010300      -0.003683       0.013983             14.052026       8.303057      -1.375123       1.633267      16.320568       9.843663      17.532452           0.004525
           98              C       1.857697      12.027438      10.387551      -0.139465      34.818282 0.42052302E+03  0.98275400E+04                                 9.352587                            6.882830       0.182782       2.034662                    0.999737      29.283134      84.576768       0.620405       0.422450      -1.057905       0.009564      -0.022299      -0.009040       0.025892      -0.018924      -0.012474      -0.011276       0.003358      -0.036277      -0.029291       0.004161       0.025130             11.587950       8.503560      -0.560727       2.643729      12.260487       6.381416      13.999803          -0.000510
           99              C       1.829116      11.015649       9.464583      -0.102253      35.465104 0.42714337E+03  0.10053501E+05                                 9.565170                            7.018627      -0.016609       1.970476                    0.999580      29.469564      86.317834       0.601728       0.432476      -1.048353       0.025349       0.011203       0.018258       0.033188       0.005570       0.000713      -0.020780       0.035511       0.057140      -0.035909       0.008812       0.027097             11.876625       9.802536      -1.876468       1.778182      13.901033       6.034552      11.926307           0.005155
          100              C       2.753551       8.944589       8.445086       0.593013      26.284737 0.26446647E+03  0.55570624E+04                                 8.242612                            5.800292      -0.082066       2.027243                    0.999546      22.636166      63.970796       0.611042       0.477046      -1.016427       0.008133      -0.043173      -0.065317       0.078717       0.036263      -0.031854      -0.088693      -0.018384       0.011168      -0.083302      -0.029670       0.112972             10.825389       9.504722      -0.942862       1.288483      12.190469       6.132689      10.780976           0.035331
          101              C       5.473542       8.104482       3.510464      -0.027797      38.579329 0.40272328E+03  0.92161372E+04                                 9.901758                            6.623978       0.120771       2.052875                    0.999428      26.526255      73.337275       0.655091       0.408566      -1.077686      -0.006546      -0.010350      -0.044875       0.046516      -0.002775      -0.000148      -0.002207      -0.015512      -0.036353      -0.012318      -0.002152       0.014470             14.055202      10.951411       0.586172       0.154092       5.378126       2.404666      25.836068           0.000306
          102              C       6.618771       8.080769       2.787211      -0.107737      36.653138 0.41523789E+03  0.96858195E+04                                 9.678458                            6.842463      -0.028910       1.956098                    0.999668      29.529815      85.567265       0.621023       0.422824      -1.056315      -0.023082      -0.013094      -0.026642       0.037604      -0.001269       0.016897      -0.006609       0.022312      -0.066408      -0.029032       0.000709       0.028323             12.673195      10.657884       0.395071      -1.095495       5.234420       2.194268      22.127281           0.003798
          103              C       6.603590       7.863218       1.418689      -0.146114      37.402865 0.41980077E+03  0.98009186E+04                                 9.797306                            6.866150       0.095744       2.001962                    0.999706      29.407590      84.737843       0.622971       0.421128      -1.059331      -0.008479       0.000350       0.029761       0.030947      -0.004787      -0.028486      -0.002912       0.023201      -0.021020      -0.027835      -0.006895       0.034730             13.003148      10.505593       0.481568       0.667914       5.253458       2.459690      23.250393          -0.000201
          104              C       5.443262       7.674391       0.734665       0.085543      40.870480 0.38994738E+03  0.88698858E+04                                10.413943                            6.588835      -0.081171       1.988549                    0.999371      26.025398      72.205950       0.644988       0.417487      -1.069737      -0.000150      -0.000664       0.004277       0.004331      -0.002943       0.000009      -0.000245       0.003230       0.045117      -0.010878      -0.004163       0.015041             16.094044      10.814506       0.198888      -1.057756       5.815117       3.494096      31.652511           0.002596
          105              C       4.289413       7.745613       1.483596      -0.140866      37.629447 0.41552452E+03  0.96851120E+04                                 9.855245                            6.838635       0.100153       2.007683                    0.999712      29.284998      84.566658       0.622622       0.422059      -1.057782       0.012533       0.006914       0.021870       0.026138       0.004839       0.025713      -0.003036       0.009479      -0.041155      -0.030530       0.002682       0.027848             13.281200      11.192637       0.005392      -2.327585       5.111909       1.957812      23.539055          -0.000027
          106              C       4.308921       7.916604       2.836427      -0.080911      35.739258 0.39983223E+03  0.92563420E+04                                 9.621894                            6.785015      -0.097641       1.952973                    0.999474      28.792985      83.636539       0.612759       0.431773      -1.048799       0.024485      -0.004988      -0.019516       0.031706      -0.009585      -0.019070      -0.008366      -0.024512      -0.079146      -0.038385       0.009565       0.028820             12.630841      11.449399       0.660540       0.348267       5.029328       1.684238      21.413795           0.002541
          107              C       5.491824       8.306128       4.992159       0.629425      25.116974 0.23842077E+03  0.48886298E+04                                 8.024671                            5.524171      -0.103322       2.034912                    0.999244      21.872567      61.348578       0.622360       0.479978      -1.013412       0.005361       0.014632       0.076658       0.078226      -0.024372       0.005120      -0.014507      -0.151059      -0.236433      -0.080157      -0.039765       0.119921             10.822865       9.893369       1.147112       0.459489       4.960402       1.506220      17.614825           0.022953
          108              C       5.888757       3.929209       6.868765      -0.032494      38.929573 0.43159855E+03  0.10037028E+05                                 9.904985                            6.846035       0.013277       2.007471                    0.999321      27.126953      75.299605       0.646772       0.407220      -1.079905       0.019939      -0.047496       0.007629       0.052073       0.003187       0.005352       0.005284      -0.002150       0.015876      -0.006411      -0.004415       0.010825             13.110416      13.024712      -4.716087       1.819804      20.816249       0.134311       5.490286           0.001632
          109              C       7.202285       3.833774       7.249174      -0.096227      34.938123 0.41906681E+03  0.97955159E+04                                 9.394258                            6.899453      -0.012455       1.968395                    0.999607      29.253689      84.796837       0.615155       0.425968      -1.054583      -0.005020      -0.027809       0.005275       0.028747       0.024670      -0.000001       0.009917      -0.002808       0.006180      -0.027372       0.001432       0.025940             11.584635      12.335380      -3.784135       1.940236      17.078356      -0.086626       5.340167           0.001895
          110              C       7.826133       2.596779       7.310991      -0.152540      36.075754 0.43332760E+03  0.10188048E+05                                 9.515105                            6.955181       0.142944       2.012144                    0.999715      29.685108      85.585652       0.622300       0.418631      -1.061866      -0.020893       0.024645       0.002407       0.032398       0.001249       0.018603       0.004817       0.050837      -0.053860      -0.025805      -0.014652       0.040457             11.792484      10.890545      -2.852705       1.399683      19.281486       0.274683       5.205423          -0.000027
          111              C       7.135039       1.433132       7.004286       0.079463      40.821087 0.42090356E+03  0.97641508E+04                                10.428398                            6.878855      -0.160127       1.958577                    0.999236      26.607810      74.689100       0.626287       0.421581      -1.066527      -0.006905       0.002832      -0.000419       0.007475      -0.015404      -0.014002      -0.005959      -0.014700      -0.039596      -0.026981       0.003120       0.023861             14.540261      13.127153      -6.328854       1.913130      24.705986      -0.916876       5.787646           0.001744
          112              C       5.814536       1.545843       6.547795      -0.159487      35.704447 0.43448156E+03  0.10226417E+05                                 9.433959                            6.947353       0.121536       2.001751                    0.999714      29.944165      86.502752       0.624677       0.416580      -1.062709      -0.002184       0.028629      -0.005244       0.029187       0.023315       0.019458       0.012840      -0.022041      -0.041468      -0.029607      -0.011547       0.041155             11.520102      12.663904      -4.658762       1.956887      16.515284      -0.579032       5.381118          -0.000112
          113              C       5.204759       2.784285       6.471713      -0.106254      35.556028 0.42572459E+03  0.99914265E+04                                 9.497507                            6.952708       0.012514       1.974084                    0.999658      29.533577      85.809230       0.612910       0.425805      -1.054579       0.024804      -0.007197       0.001996       0.025904       0.004376       0.010530       0.007210       0.060413       0.011593      -0.033619       0.000749       0.032870             11.575402      11.764016      -3.041420       1.584541      17.628137       0.067384       5.334053           0.001819
          114              C       7.779668       0.094331       7.142184       0.086644      39.802893 0.40405762E+03  0.92823004E+04                                10.254221                            6.735591      -0.147248       1.966583                    0.999298      26.295156      73.560032       0.633220       0.421056      -1.066380       0.001866      -0.002381       0.000726       0.003110      -0.001326       0.020928       0.010368      -0.016944      -0.030426      -0.029769       0.009270       0.020499             14.243033      12.696278      -6.457870      -1.490882      23.637737      -2.208868       6.395084           0.001873
          115              C       9.006124      -0.196889       6.595346      -0.155315      34.937255 0.42060517E+03  0.98257381E+04                                 9.298704                            6.833746       0.132547       2.009013                    0.999723      29.687298      85.608224       0.629711       0.416365      -1.062204      -0.001714      -0.031917       0.000998       0.031979       0.021955      -0.016110      -0.017774      -0.015310      -0.003344      -0.023472      -0.014793       0.038265             11.287306      12.118993      -4.388175      -1.994049      16.050307      -0.725356       5.692618          -0.000178
          116              C       6.582122      13.623632       6.654785      -0.104321      35.038870 0.42160426E+03  0.98682131E+04                                 9.392277                            6.909291       0.013085       1.974674                    0.999686      29.423659      85.305098       0.616282       0.424613      -1.055584      -0.026192       0.012675       0.007979       0.030172      -0.004197      -0.012122       0.002407       0.055343      -0.000938      -0.027921      -0.004787       0.032708             11.323508      11.324686      -2.512066      -1.916263      16.846652      -1.464146       5.799185           0.002075
          117              C       5.897020      12.610580       7.296726      -0.035488      37.380938 0.41962965E+03  0.96879549E+04                                 9.610306                            6.733746       0.081616       2.032958                    0.999297      26.870932      74.259026       0.654729       0.405209      -1.081507      -0.017608       0.044066      -0.002663       0.047528       0.002623       0.001649      -0.000188       0.013474      -0.002064      -0.006925      -0.000943       0.007868             12.454119      11.121779      -3.565344      -2.468742      20.162830      -0.850926       6.077746           0.003716
          118              C       4.690399      12.914463       7.862584      -0.090679      34.789120 0.41900122E+03  0.98229657E+04                                 9.450904                            6.956622      -0.155168       1.927411                    0.999406      29.395013      86.171109       0.603206       0.433125      -1.047060       0.011903       0.025203      -0.015141       0.031720       0.027599       0.014331       0.000506       0.003653       0.046722      -0.037197       0.007881       0.029316             11.543384      11.014240      -3.492115      -2.677769      17.005264      -1.339694       6.610649           0.001967
          119              C       7.097857      -0.942505       7.753217      -0.148172      35.244384 0.42463595E+03  0.99582254E+04                                 9.414462                            6.910845       0.075666       1.995501                    0.999592      29.655027      86.093029       0.619247       0.421771      -1.057227       0.019737      -0.021560      -0.004680       0.029602      -0.004897      -0.007158       0.006151       0.045055       0.006604      -0.025248       0.000538       0.024710             11.578266       9.672000      -2.575956      -1.676310      18.778738      -2.681005       6.284060           0.000059
          120              C       5.189859       5.268607       6.866388       0.615756      24.612692 0.24118057E+03  0.49393066E+04                                 7.789011                            5.490417       0.098402       2.093991                    0.999499      21.825175      60.370474       0.638091       0.468705      -1.023612      -0.036724       0.058871       0.006463       0.069687       0.031282      -0.049342      -0.028023       0.041314       0.235933      -0.076825      -0.031139       0.107964              9.963225      10.480498      -2.438001       1.889582      14.401826       0.428754       5.007350           0.015205
          121              C       6.415164      11.199260       7.340235       0.628363      24.064160 0.24098993E+03  0.49360416E+04                                 7.674615                            5.497928       0.013574       2.067023                    0.999367      21.763000      60.266762       0.635764       0.470360      -1.022376       0.034765      -0.064545       0.003110       0.073378       0.022191       0.055323       0.014893       0.069274       0.247776      -0.082444      -0.029438       0.111883              9.626944       9.641442      -1.383978      -1.822500      14.418364      -0.378997       4.821027           0.015406
          122              C       8.892874       6.951726       9.976471      -0.024300      37.654166 0.40042637E+03  0.91566196E+04                                 9.738055                            6.613186       0.089042       2.042638                    0.999443      26.574528      73.603947       0.653979       0.409572      -1.076301       0.027012      -0.023654       0.018695       0.040481       0.006991      -0.000112       0.006165      -0.005952      -0.001444      -0.009082      -0.001295       0.010377             13.144242      16.123312      -5.667515       4.057063       9.578316      -5.402235      13.731098           0.001649
          123              C       8.560907       6.464992      11.181655      -0.089245      33.180709 0.40096651E+03  0.92573601E+04                                 9.036985                            6.719798       0.014685       1.979789                    0.999612      28.815253      82.655764       0.628191       0.422314      -1.058248       0.028198      -0.015636      -0.002770       0.032361       0.006040      -0.018249       0.016727       0.028288      -0.038541      -0.033233       0.004582       0.028651             10.925045      11.554954      -3.613559       2.319764       8.131032      -4.538819      13.089149           0.002326
          124              C       9.465821       5.726769      11.961494      -0.149498      35.763222 0.44191316E+03  0.10445799E+05                                 9.492702                            7.045776       0.115767       2.006998                    0.999676      29.683974      85.941426       0.615105       0.421262      -1.059717      -0.010824       0.012174      -0.019334       0.025282       0.006076      -0.009445      -0.018896       0.000041       0.070288      -0.020469      -0.013862       0.034331             11.593163      13.854900      -4.400718       2.063641       8.437421      -4.102032      12.487167           0.000397
          125              C      10.745009       5.483261      11.497633       0.083443      36.983465 0.38874466E+03  0.88498532E+04                                 9.721201                            6.589404      -0.071655       1.990728                    0.999337      26.128725      72.902738       0.642355       0.418851      -1.067156      -0.000015       0.003349      -0.001427       0.003640      -0.004495       0.009010      -0.002156       0.003033       0.007473      -0.008509      -0.003407       0.011916             13.059347      14.680992      -5.600724       3.868711       9.819587      -5.963515      14.677462           0.001553
          126              C      11.037504       5.950708      10.254408      -0.152364      38.544056 0.44736218E+03  0.10671280E+05                                10.142950                            7.194766      -0.166893       1.915168                    0.999249      30.426927      90.256705       0.591757       0.433916      -1.045573      -0.030267       0.003488      -0.007178       0.031302      -0.008369      -0.001128       0.023281       0.020743      -0.053454      -0.034607       0.009508       0.025099             12.823080      13.829405      -4.515962       2.070670       9.613013      -5.457773      15.026823           0.001435
          127              C      10.139979       6.673962       9.503099      -0.100060      35.755300 0.42200414E+03  0.99145492E+04                                 9.613181                            6.958695      -0.105586       1.940165                    0.999614      29.606885      86.985482       0.605870       0.430299      -1.048404      -0.006202      -0.021875       0.026117       0.034628       0.012987      -0.005343       0.007623      -0.042216       0.060189      -0.035760       0.011268       0.024492             12.050698      15.777084      -4.771098       1.866348       8.999766      -4.080326      11.375244           0.002940
          128              C       7.885213       7.698030       9.157640       0.606416      25.235491 0.25534058E+03  0.53078036E+04                                 7.999887                            5.674696      -0.126131       2.017337                    0.999287      22.231695      62.084005       0.623038       0.472930      -1.020667      -0.034712       0.032670      -0.050547       0.069478       0.053890      -0.008146       0.052068      -0.115470      -0.074387      -0.082211      -0.025280       0.107490             10.407511      12.890924      -3.956046       3.289637       7.688465      -3.818863      10.643143           0.016580
          129              C       8.368613       6.219132      16.104865      -0.029286      37.573186 0.41389800E+03  0.95301789E+04                                 9.681476                            6.710749       0.129056       2.052841                    0.999413      26.690028      73.846632       0.651956       0.408019      -1.078807      -0.000414       0.040378       0.003681       0.040548       0.002573       0.004145      -0.001934       0.012157      -0.006479      -0.007276      -0.001679       0.008955             12.806636      11.038625       0.807881      -1.225154      22.110190      -0.759832       5.271093          -0.003702
          130              C       7.179491       6.874295      16.264874      -0.086984      35.282038 0.41758770E+03  0.97564781E+04                                 9.494574                            6.915065      -0.086361       1.952095                    0.999447      29.031354      84.250404       0.610498       0.429414      -1.052012       0.020402       0.022947      -0.002319       0.030792       0.021170       0.005662      -0.001290       0.018500       0.057172      -0.032970       0.011524       0.021446             11.767795      11.529410      -0.042771      -1.156012      18.766280      -0.344115       5.007693           0.003024
          131              C       7.127148       8.267142      16.288650      -0.149495      36.404287 0.42431210E+03  0.99364997E+04                                 9.601755                            6.898782       0.098727       2.002660                    0.999684      29.542466      85.361559       0.621824       0.420621      -1.059251       0.009537      -0.031635      -0.001318       0.033068      -0.023048      -0.003802       0.001180       0.021131      -0.014273      -0.023038      -0.005143       0.028180             12.069514      11.127212       2.098573      -0.919145      20.123625      -0.411796       4.957706          -0.000485
          132              C       8.242376       9.023747      16.141241       0.084997      39.007304 0.39472770E+03  0.90106235E+04                                10.088653                            6.643312      -0.114403       1.978007                    0.999261      26.122989      72.727265       0.639950       0.419279      -1.068045       0.002826      -0.003450      -0.001794       0.004807      -0.005387       0.013883       0.000790      -0.028008      -0.011840      -0.023038       0.005852       0.017186             14.089720      10.894159       0.499567      -0.783876      26.174173       0.390839       5.200827           0.002830
          133              C       9.443656       8.366309      15.955792      -0.149935      35.398627 0.42439008E+03  0.99307874E+04                                 9.393583                            6.880359       0.117429       2.007285                    0.999724      29.522292      85.047055       0.625748       0.418300      -1.061571      -0.008898      -0.025452      -0.005325       0.027483       0.023166      -0.009529      -0.002214       0.023202      -0.041579      -0.020804      -0.013814       0.034618             11.560364      10.671108      -0.871318      -0.883416      19.076257       0.551840       4.933727          -0.000810
          134              C       9.495551       6.987109      15.946282      -0.096842      34.743434 0.41525695E+03  0.96771486E+04                                 9.341602                            6.857360       0.034886       1.984695                    0.999683      29.117577      84.070921       0.618938       0.424647      -1.056185      -0.022772       0.019055       0.001250       0.029719      -0.019647      -0.006517      -0.001856       0.045255      -0.008761      -0.029134      -0.003144       0.032279             11.529174      10.752176       1.207867      -1.144290      18.650915       0.004245       5.184431           0.002936
          135              C       8.185085      10.518286      16.176905       0.091035      38.843177 0.38511878E+03  0.87401397E+04                                10.063030                            6.561400      -0.107830       1.982559                    0.999380      25.934397      72.068942       0.643803       0.419208      -1.067741      -0.002773       0.002400      -0.003912       0.005362      -0.002146      -0.019236      -0.000700      -0.013755      -0.022396      -0.024770       0.010370       0.014400             14.096805      10.483547       0.249517       1.875824      26.087588       0.827981       5.719280           0.001506
          136              C       7.073327      11.196714      15.758454      -0.152670      35.621091 0.42167045E+03  0.98443386E+04                                 9.410107                            6.847491       0.125626       2.009902                    0.999768      29.420278      84.459871       0.629175       0.416986      -1.063158       0.010055       0.023707       0.003277       0.025959       0.026073       0.009352       0.009097       0.017265      -0.024649      -0.023647      -0.011751       0.035399             11.620446      10.388773      -1.736230       2.030776      18.956604       0.000797       5.515961           0.000220
          137              C       9.985380      -2.514066      15.825026      -0.095210      36.133862 0.41700098E+03  0.97284122E+04                                 9.584808                            6.872029       0.047663       1.987842                    0.999721      29.136559      84.183934       0.618211       0.424682      -1.056116       0.026718      -0.021151       0.009281       0.035318      -0.023021       0.000968      -0.009832       0.047018       0.010668      -0.036598       0.004691       0.031907             11.925089      11.408867       0.129779       2.531925      18.550861       0.968035       5.815538           0.001605
          138              C      11.024135      -1.766788      16.290790      -0.040934      37.562295 0.40745269E+03  0.93423458E+04                                 9.625810                            6.628722       0.110237       2.043486                    0.999458      26.769798      73.842119       0.660562       0.404402      -1.081522       0.000737      -0.047394      -0.007097       0.047928       0.002122      -0.008810      -0.001389       0.017244       0.009504      -0.010474      -0.003908       0.014382             12.629352      11.458013      -0.654581       2.197813      20.850316       1.069972       5.579725           0.000933
          139              C      -1.705802      -2.441293      16.697590      -0.102003      37.072685 0.42531485E+03  0.10015368E+05                                 9.875373                            7.023261      -0.188069       1.912599                    0.999425      29.758134      87.630479       0.598069       0.434909      -1.045249      -0.012878      -0.031664      -0.023325       0.041383       0.022858      -0.008939      -0.003347       0.038045       0.054517      -0.038835       0.009824       0.029010             12.334099      12.563311      -0.267509       2.193431      18.903239       0.617465       5.535748           0.001690
          140              C       9.208021      11.262034      16.652416      -0.141857      36.350427 0.41767124E+03  0.97568411E+04                                 9.637268                            6.869202       0.078004       2.000279                    0.999586      29.437449      85.362584       0.618902       0.423652      -1.055796      -0.009522       0.033904      -0.007135       0.035931      -0.023531       0.004423      -0.012272       0.017467      -0.001214      -0.027210      -0.002048       0.029258             12.109911      11.010462       1.957094       2.063998      19.825803       1.379096       5.493468           0.000294
          141              C       8.425692       4.725785      16.099872       0.599970      25.493251 0.25080835E+03  0.51922104E+04                                 8.006813                            5.611956       0.002743       2.057913                    0.999688      22.223984      62.009542       0.628316       0.470888      -1.021396      -0.003840      -0.058674       0.006542       0.059162       0.004189       0.004640      -0.002994       0.070963       0.322676      -0.089561      -0.018209       0.107770             10.388497       9.992988       0.772776      -1.001916      16.392001      -1.006493       4.780502           0.022297
          142              C      10.940635      -0.254073      16.340718       0.660639      25.341696 0.23052288E+03  0.46736931E+04                                 7.971250                            5.414344      -0.100696       2.039893                    0.999064      21.326292      58.928202       0.633506       0.476880      -1.017955      -0.005096       0.082599      -0.003674       0.082838       0.008249      -0.062428      -0.008263       0.058203       0.243998      -0.070916      -0.042451       0.113367             10.308787      11.737079      -0.516926       1.944749      14.270259       0.721211       4.919024           0.014502
          143              C       8.754441       2.564097      20.485515      -0.023242      39.054290 0.41382013E+03  0.95232096E+04                                 9.937959                            6.702159       0.037631       2.020994                    0.999294      26.724233      73.801430       0.653861       0.407051      -1.079984       0.017691       0.001096       0.040340       0.044062       0.002427      -0.004575      -0.001327      -0.008878      -0.018116      -0.008855       0.000326       0.008529             13.825791      12.526381      -1.850033       5.488018       5.848415       0.861277      23.102575           0.004056
          144              C       8.060382       3.140378      21.528788      -0.099332      35.659497 0.41279646E+03  0.96059649E+04                                 9.501045                            6.826549       0.049916       1.989993                    0.999719      29.122373      84.036735       0.621732       0.423348      -1.056946       0.026497      -0.002679       0.009380       0.028236      -0.008003       0.000959      -0.006043       0.017251      -0.098421      -0.033688       0.005358       0.028330             12.156465      11.486467      -1.626932       3.581537       5.582899       0.953165      19.400030           0.001956
          145              C       8.586135       3.140976      22.807914      -0.148448      37.494687 0.42649185E+03  0.99950615E+04                                 9.796472                            6.910113       0.091872       1.996734                    0.999744      29.641343      85.531652       0.622502       0.419847      -1.060299       0.003749      -0.000589      -0.027925       0.028182      -0.013868      -0.024643       0.016976      -0.009550       0.038793      -0.027064      -0.012672       0.039736             12.846106      12.969800      -1.806059       5.847005       5.617407       0.194043      19.951112           0.000221
          146              C       9.829204       2.613391      23.088466       0.077415      41.990581 0.40387999E+03  0.92735060E+04                                10.615970                            6.718858      -0.104637       1.977386                    0.999349      26.404443      73.750987       0.636421       0.419150      -1.068015       0.000980      -0.002183      -0.005850       0.006320      -0.003267       0.009362       0.001928       0.007556       0.040001      -0.012922      -0.004693       0.017615             16.197171      13.334771      -1.604935       7.819650       6.143129       0.772553      29.113612           0.001539
          147              C      -3.287419       2.123061      22.001922      -0.148819      37.738458 0.42216342E+03  0.98765544E+04                                 9.852455                            6.888838       0.066500       1.989477                    0.999707      29.628640      85.651313       0.621067       0.421544      -1.058359      -0.022526       0.007182      -0.018586       0.030074      -0.017703       0.010220      -0.005960       0.033601      -0.070731      -0.025952      -0.012469       0.038421             13.068012      10.925211      -1.229018       3.920285       5.637524       1.563175      22.641300           0.000080
          148              C       9.996728       2.078813      20.751326      -0.100946      36.156599 0.40625897E+03  0.94309372E+04                                 9.604736                            6.784802      -0.048157       1.955515                    0.999694      29.275250      84.808227       0.620943       0.424916      -1.054318      -0.014618       0.008113       0.024238       0.029444      -0.000242      -0.024215       0.011138      -0.022511      -0.017544      -0.032575       0.008103       0.024472             12.429649      12.051375      -1.831671       4.603685       5.737728       0.904741      19.499845           0.002140
          149              C       8.180941       2.551740      19.095595       0.609652      25.347208 0.24629499E+03  0.50650915E+04                                 7.936811                            5.541999       0.070876       2.083572                    0.999500      21.883760      60.444492       0.636892       0.467637      -1.025306      -0.026192      -0.001624      -0.065197       0.070280       0.050785      -0.020877      -0.015540      -0.104070      -0.202992      -0.075367      -0.033995       0.109362             10.438804      10.362623      -1.707637       2.581435       5.038563       0.673230      15.915226           0.016309
          150              C       5.862945       0.162822      14.277949      -0.036428      37.837938 0.43022848E+03  0.10027806E+05                                 9.801504                            6.889933      -0.020012       2.001195                    0.999274      27.233889      76.440932       0.635093       0.413773      -1.072323      -0.009850      -0.044081      -0.025404       0.051822      -0.006954      -0.000102      -0.007798      -0.003002       0.003340      -0.010332      -0.000518       0.010850             13.003368       9.291881      -1.722753       1.581016      15.538009       7.888049      14.180214          -0.001433
          151              C       4.913604       0.151762      13.296969      -0.072074      33.023192 0.40269262E+03  0.93222424E+04                                 9.097730                            6.796409      -0.037538       1.974943                    0.999474      28.555647      82.455037       0.615096       0.430147      -1.051697       0.002963      -0.026722      -0.002092       0.026967      -0.009802      -0.006427      -0.022744       0.006809      -0.048533      -0.033348       0.011336       0.022012             11.159578       8.347568      -1.690363       1.472713      12.323730       5.712344      12.807435           0.004594
          152              C       4.895273      -0.879879      12.367819      -0.141249      34.411620 0.41984817E+03  0.97818128E+04                                 9.221908                            6.843489       0.176684       2.030742                    0.999767      29.072093      83.114676       0.628470       0.418306      -1.063337       0.001859       0.016559       0.027028       0.031752       0.001443       0.018666      -0.006009       0.039845       0.022275      -0.025488      -0.005630       0.031119             11.450022       7.771646      -2.354980       0.605316      13.720302       6.536783      12.858118          -0.000001
          153              C       5.809385      -1.910577      12.395636       0.079135      38.769109 0.40931508E+03  0.94266901E+04                                10.078570                            6.773744      -0.050210       1.995262                    0.999372      26.354877      73.645226       0.632665       0.420369      -1.067587      -0.000663       0.002461       0.003959       0.004709      -0.001210       0.001927       0.011647      -0.006094       0.008736      -0.010259      -0.003675       0.013935             14.051650       8.302811      -1.375049       1.633213      16.320127       9.843409      17.532011           0.004545
          154              C       6.771481      -1.859617      13.388029      -0.139483      34.818944 0.42052954E+03  0.98277320E+04                                 9.352724                            6.882897       0.182729       2.034644                    0.999737      29.283331      84.577551       0.620400       0.422452      -1.057904      -0.009547       0.022304       0.009010       0.025880      -0.018920      -0.012494      -0.011263       0.003351      -0.036261      -0.029292       0.004167       0.025125             11.588204       8.503562      -0.560676       2.643720      12.260819       6.381750      14.000230          -0.000509
          155              C       6.800062      -0.847828      14.310997      -0.102271      35.465316 0.42714591E+03  0.10053530E+05                                 9.564992                            7.018493      -0.016436       1.970513                    0.999581      29.469967      86.317605       0.601757       0.432457      -1.048369      -0.025352      -0.011191      -0.018272       0.033194       0.005557       0.000731      -0.020762       0.035541       0.057176      -0.035912       0.008823       0.027090             11.876415       9.802196      -1.876396       1.778076      13.900840       6.034571      11.926210           0.005168
          156              C       5.875627       1.223232      15.330494       0.593062      26.283850 0.26445832E+03  0.55568220E+04                                 8.242287                            5.800112      -0.081914       2.027287                    0.999546      22.635689      63.968064       0.611069       0.477031      -1.016440      -0.008135       0.043140       0.065338       0.078716       0.036235      -0.031823      -0.088746      -0.018278       0.011119      -0.083385      -0.029586       0.112971             10.824870       9.504277      -0.942904       1.288361      12.189858       6.132321      10.780475           0.035358
          157              C       3.155636       2.063339      20.265116      -0.027908      38.582632 0.40276731E+03  0.92173674E+04                                 9.902121                            6.624224       0.120758       2.052841                    0.999428      26.527980      73.342170       0.655098       0.408552      -1.077699       0.006546       0.010332       0.044906       0.046542      -0.002780      -0.000152      -0.002191      -0.015473      -0.036256      -0.012284      -0.002151       0.014435             14.055699      10.951777       0.586182       0.154029       5.378288       2.404730      25.837031           0.000272
          158              C       2.010407       2.087052      20.988369      -0.107708      36.650744 0.41521133E+03  0.96850006E+04                                 9.677881                            6.842141      -0.028895       1.956107                    0.999668      29.528879      85.562392       0.621054       0.422811      -1.056328       0.023089       0.013075       0.026650       0.037607      -0.001270       0.016896      -0.006614       0.022317      -0.066485      -0.029054       0.000720       0.028333             12.672290      10.657363       0.395056      -1.095412       5.234119       2.194056      22.125388           0.003699
          159              C       2.025588       2.304603      22.356891      -0.146099      37.399932 0.41976684E+03  0.97998792E+04                                 9.796685                            6.865798       0.095792       2.001997                    0.999706      29.406142      84.731217       0.623000       0.421119      -1.059343       0.008472      -0.000366      -0.029745       0.030930      -0.004786      -0.028482      -0.002917       0.023143      -0.021024      -0.027840      -0.006866       0.034706             13.002221      10.504932       0.481542       0.667927       5.253150       2.459490      23.248582          -0.000228
          160              C       3.185916       2.493430      23.040915       0.085621      40.868456 0.38992463E+03  0.88692413E+04                                10.413687                            6.588695      -0.081241       1.988539                    0.999370      26.024421      72.202783       0.644987       0.417493      -1.069733       0.000151       0.000653      -0.004269       0.004322      -0.002946       0.000008      -0.000261       0.003189       0.044984      -0.010849      -0.004149       0.014998             16.093640      10.814180       0.198878      -1.057733       5.814992       3.494012      31.651748           0.002587
          161              C       4.339765       2.422208      22.291984      -0.140870      37.628923 0.41551642E+03  0.96848583E+04                                 9.855132                            6.838554       0.100073       2.007665                    0.999712      29.284561      84.564616       0.622629       0.422058      -1.057785      -0.012531      -0.006930      -0.021855       0.026128       0.004835       0.025719      -0.003035       0.009438      -0.041139      -0.030537       0.002699       0.027838             13.281121      11.192380       0.005377      -2.327638       5.111872       1.957829      23.539111          -0.000015
          162              C       4.320257       2.251217      20.939153      -0.080931      35.739496 0.39983674E+03  0.92564293E+04                                 9.621691                            6.784879      -0.097508       1.952992                    0.999475      28.793600      83.636975       0.612791       0.431750      -1.048818      -0.024490       0.004961       0.019528       0.031713      -0.009584      -0.019079      -0.008356      -0.024461      -0.079191      -0.038394       0.009590       0.028804             12.630560      11.449127       0.660514       0.348200       5.029228       1.684204      21.413324           0.002510
          163              C       3.137354       1.861693      18.783421       0.629530      25.115085 0.23840113E+03  0.48881215E+04                                 8.024280                            5.523954      -0.103433       2.034892                    0.999244      21.871437      61.344549       0.622371       0.479980      -1.013412      -0.005313      -0.014676      -0.076686       0.078259      -0.024406       0.005118      -0.014506      -0.151074      -0.236481      -0.080172      -0.039775       0.119947             10.822237       9.892855       1.147030       0.459555       4.960143       1.506130      17.613714           0.022872
          164              C       2.740421       6.238612      16.906815      -0.032494      38.926791 0.43157766E+03  0.10036340E+05                                 9.904233                            6.845709       0.013490       2.007541                    0.999321      27.126255      75.294915       0.646816       0.407201      -1.079927      -0.019945       0.047501      -0.007631       0.052081       0.003178       0.005371       0.005285      -0.002152       0.015850      -0.006414      -0.004417       0.010830             13.109007      13.023620      -4.715379       1.819694      20.813489       0.134257       5.489913           0.001608
          165              C       1.426893       6.334047      16.526406      -0.096157      34.934025 0.41901680E+03  0.97939840E+04                                 9.393320                            6.898916      -0.012297       1.968464                    0.999607      29.251704      84.787510       0.615200       0.425953      -1.054600       0.005029       0.027813      -0.005290       0.028755       0.024672      -0.000003       0.009911      -0.002812       0.006267      -0.027385       0.001457       0.025928             11.583206      12.334029      -3.783394       1.940054      17.075886      -0.086601       5.339702           0.001856
          166              C       0.803045       7.571042      16.464589      -0.152498      36.072218 0.43328732E+03  0.10186786E+05                                 9.514254                            6.954719       0.143093       2.012204                    0.999715      29.683606      85.577884       0.622344       0.418615      -1.061885       0.020894      -0.024639      -0.002432       0.032397       0.001242       0.018601       0.004813       0.050811      -0.053751      -0.025778      -0.014652       0.040430             11.791151      10.889410      -2.852099       1.399545      19.279028       0.274664       5.205015          -0.000065
          167              C       1.494139       8.734689      16.771294       0.079510      40.818074 0.42088147E+03  0.97634595E+04                                10.427730                            6.878605      -0.160117       1.958587                    0.999236      26.606884      74.684553       0.626311       0.421572      -1.066538       0.006906      -0.002829       0.000408       0.007474      -0.015397      -0.014005      -0.005956      -0.014684      -0.039502      -0.026968       0.003131       0.023837             14.538846      13.125888      -6.327820       1.912976      24.703352      -0.916786       5.787298           0.001740
          168              C       2.814642       8.621978      17.227785      -0.159447      35.701403 0.43444920E+03  0.10225352E+05                                 9.433100                            6.946913       0.121598       2.001776                    0.999714      29.942781      86.494365       0.624728       0.416559      -1.062734       0.002181      -0.028627       0.005249       0.029185       0.023306       0.019455       0.012843      -0.022061      -0.041351      -0.029595      -0.011544       0.041139             11.518778      12.662555      -4.658088       1.956688      16.513067      -0.579008       5.380714          -0.000151
          169              C       3.424419       7.383536      17.303867      -0.106226      35.553038 0.42569342E+03  0.99904000E+04                                 9.496594                            6.952220       0.012736       1.974152                    0.999658      29.532413      85.801436       0.612969       0.425776      -1.054608      -0.024812       0.007197      -0.001986       0.025911       0.004366       0.010545       0.007209       0.060405       0.011633      -0.033620       0.000749       0.032871             11.574023      11.762683      -3.040847       1.584376      17.625764       0.067365       5.333621           0.001810
          170              C       0.849510      10.073490      16.633396       0.086631      39.801311 0.40405253E+03  0.92820977E+04                                10.253714                            6.735426      -0.147188       1.966598                    0.999298      26.294911      73.557543       0.633249       0.421040      -1.066396      -0.001869       0.002380      -0.000735       0.003114      -0.001340       0.020921       0.010365      -0.016961      -0.030398      -0.029764       0.009277       0.020487             14.241867      12.695262      -6.456902      -1.490849      23.635540      -2.208760       6.394799           0.001864
          171              C      -0.376946      10.364710      17.180234      -0.155300      34.935069 0.42058624E+03  0.98250679E+04                                 9.297917                            6.833359       0.132607       2.009024                    0.999723      29.686587      85.601837       0.629768       0.416337      -1.062234       0.001722       0.031927      -0.000986       0.031989       0.021951      -0.016117      -0.017776      -0.015313      -0.003228      -0.023488      -0.014776       0.038264             11.286048      12.117801      -4.387489      -1.993889      16.048142      -0.725217       5.692201          -0.000249
          172              C       2.047056      -3.455811      17.120795      -0.104297      35.036230 0.42157690E+03  0.98673235E+04                                 9.391518                            6.908907       0.013153       1.974699                    0.999686      29.422563      85.298326       0.616326       0.424593      -1.055605       0.026197      -0.012672      -0.007967       0.030172      -0.004206      -0.012118       0.002407       0.055335      -0.000828      -0.027936      -0.004755       0.032691             11.322315      11.323665      -2.511545      -1.916139      16.844486      -1.463979       5.798794           0.001999
          173              C       2.732158      -2.442759      16.478854      -0.035455      37.377627 0.41959951E+03  0.96870173E+04                                 9.609506                            6.733369       0.081692       2.032990                    0.999297      26.869904      74.253564       0.654772       0.405192      -1.081525       0.017602      -0.044068       0.002653       0.047528       0.002620       0.001651      -0.000187       0.013477      -0.001992      -0.006937      -0.000921       0.007858             12.452698      11.120819      -3.564755      -2.468586      20.159972      -0.850774       6.077302           0.003655
          174              C       3.938779      -2.746642      15.912996      -0.090658      34.787698 0.41898571E+03  0.98224791E+04                                 9.450543                            6.956434      -0.155212       1.927403                    0.999405      29.394369      86.167756       0.603224       0.433117      -1.047068      -0.011916      -0.025214       0.015115       0.031721       0.027592       0.014338       0.000515       0.003657       0.046790      -0.037201       0.007874       0.029327             11.542760      11.013768      -3.491819      -2.677692      17.004084      -1.339586       6.610427           0.001937
          175              C       1.531321      11.110326      16.022363      -0.148149      35.242605 0.42461639E+03  0.99576170E+04                                 9.414010                            6.910605       0.075719       1.995522                    0.999592      29.654369      86.089479       0.619271       0.421761      -1.057236      -0.019753       0.021555       0.004651       0.029605      -0.004896      -0.007158       0.006152       0.045048       0.006674      -0.025256       0.000557       0.024699             11.577492       9.671494      -2.575600      -1.676280      18.777190      -2.680797       6.283791           0.000036
          176              C       3.439319       4.899214      16.909192       0.615820      24.611282 0.24116934E+03  0.49390005E+04                                 7.788620                            5.490244       0.098497       2.094031                    0.999499      21.824423      60.367189       0.638112       0.468697      -1.023620       0.036763      -0.058844      -0.006427       0.069681       0.031311      -0.049326      -0.028020       0.041344       0.236024      -0.076872      -0.031107       0.107979              9.962488      10.479850      -2.437564       1.889534      14.400463       0.428750       5.007151           0.015199
          177              C       2.214014      -1.031439      16.435345       0.628335      24.063567 0.24098708E+03  0.49359405E+04                                 7.674370                            5.497835       0.013646       2.067052                    0.999367      21.762502      60.264006       0.635783       0.470350      -1.022387      -0.034785       0.064543      -0.003118       0.073386       0.022182       0.055326       0.014890       0.069245       0.247789      -0.082430      -0.029454       0.111884              9.626450       9.641137      -1.383821      -1.822478      14.417325      -0.378956       4.820887           0.015372
          178              C      -0.263696       3.216095      13.799109      -0.024329      37.654503 0.40043530E+03  0.91568518E+04                                 9.737985                            6.613185       0.089030       2.042623                    0.999443      26.574952      73.604632       0.653991       0.409563      -1.076310      -0.027031       0.023635      -0.018711       0.040489       0.006978      -0.000112       0.006159      -0.005933      -0.001416      -0.009070      -0.001289       0.010358             13.144034      16.123058      -5.667360       4.056902       9.578134      -5.402089      13.730909           0.001612
          179              C       0.068271       3.702829      12.593925      -0.089221      33.178112 0.40093546E+03  0.92564384E+04                                 9.036482                            6.719513       0.014806       1.979846                    0.999612      28.813807      82.649957       0.628209       0.422311      -1.058253      -0.028209       0.015604       0.002736       0.032353       0.006046      -0.018260       0.016733       0.028263      -0.038484      -0.033235       0.004591       0.028644             10.924316      11.554175      -3.613188       2.319390       8.130469      -4.538408      13.088302           0.002292
          180              C      -0.836643       4.441052      11.814086      -0.149438      35.759275 0.44186097E+03  0.10444255E+05                                 9.492111                            7.045429       0.115829       2.007061                    0.999676      29.681563      85.933120       0.615111       0.421270      -1.059712       0.010823      -0.012206       0.019304       0.025274       0.006083      -0.009444      -0.018871       0.000020       0.070229      -0.020442      -0.013860       0.034302             11.592323      13.853870      -4.400268       2.063281       8.436797      -4.101637      12.486302           0.000381
          181              C      -2.115831       4.684560      12.277947       0.083471      36.982967 0.38873799E+03  0.88496684E+04                                 9.721162                            6.589381      -0.071719       1.990712                    0.999337      26.128422      72.901886       0.642351       0.418855      -1.067153       0.000004      -0.003373       0.001414       0.003658      -0.004487       0.009007      -0.002148       0.003021       0.007483      -0.008507      -0.003398       0.011905             13.059288      14.680885      -5.600690       3.868708       9.819547      -5.963504      14.677430           0.001551
          182              C      -2.408326       4.217113      13.521172      -0.152423      38.546615 0.44739368E+03  0.10672195E+05                                10.143208                            7.194894      -0.166796       1.915166                    0.999250      30.428587      90.261649       0.591769       0.433901      -1.045585       0.030259      -0.003504       0.007150       0.031289      -0.008393      -0.001134       0.023278       0.020788      -0.053462      -0.034614       0.009484       0.025130             12.823466      13.829743      -4.516190       2.070974       9.613341      -5.458057      15.027313           0.001434
          183              C      -1.510801       3.493859      14.272481      -0.100121      35.758317 0.42204347E+03  0.99156925E+04                                 9.613555                            6.958917      -0.105588       1.940126                    0.999615      29.608941      86.992151       0.605875       0.430286      -1.048413       0.006212       0.021852      -0.026138       0.034631       0.012975      -0.005348       0.007604      -0.042204       0.060272      -0.035761       0.011272       0.024488             12.051185      15.777629      -4.771337       1.866564       9.000137      -4.080584      11.375789           0.002910
          184              C       0.743965       2.469791      14.617940       0.606399      25.235387 0.25534050E+03  0.53077810E+04                                 7.999794                            5.674657      -0.126099       2.017348                    0.999287      22.231392      62.082251       0.623049       0.472923      -1.020674       0.034709      -0.032693       0.050554       0.069493       0.053885      -0.008136       0.052068      -0.115459      -0.074365      -0.082199      -0.025285       0.107484             10.407328      12.890715      -3.955959       3.289552       7.688288      -3.818764      10.642980           0.016549
          185              O       1.290650       6.087226       7.673331      -0.606383      42.520047 0.56567978E+03  0.13785736E+05                                 9.708602                            7.326191       0.172541       2.089471                    0.996610      28.516417      75.705883       0.706366       0.355809      -1.140453      -0.009929      -0.051926       0.013977       0.054683       0.044156       0.019536       0.009229       0.059478       0.113489      -0.072162       0.014429       0.057733             12.544631      15.831977       6.875638      -2.380392      15.037661      -1.977538       6.764254           0.058511
          186              O      -0.895679       6.025822       7.692113      -0.545331      32.232138 0.47446970E+03  0.11058769E+05                                 8.014534                            6.707524       0.555967       2.242665                    0.996691      26.971633      69.884019       0.739028       0.355588      -1.141341      -0.000407      -0.033003      -0.014049       0.035871      -0.054013      -0.015366      -0.010194       0.049321       0.101605      -0.078850       0.031492       0.047357              9.247522      11.262581      -2.485905      -1.659051      10.368684      -0.479694       6.111301           0.037316
          187              O      -1.236718       9.910129       7.834291      -0.569753      40.801723 0.49880410E+03  0.11759533E+05                                 9.394564                            6.843607       0.455974       2.205412                    0.996931      27.205104      70.643329       0.737861       0.352104      -1.145389      -0.028475       0.025952      -0.027886       0.047560      -0.029976      -0.017158      -0.004990       0.084612       0.059134      -0.062937       0.013349       0.049588             12.029531      16.499244      -6.826997       1.952945      13.343376      -0.422798       6.245974           0.045173
          188              O      10.560419       9.768157       7.004286      -0.597207      44.330182 0.54513670E+03  0.13126676E+05                                 9.850052                            7.141827       0.507460       2.204668                    0.998115      27.856974      72.855863       0.724957       0.350869      -1.147596       0.046795       0.022733       0.051764       0.073390       0.029087      -0.034057       0.004310       0.071163       0.132750      -0.070379       0.002875       0.067504             12.578642      19.305245       5.977447       3.090669      11.602073       1.740122       6.828609           0.045425
          189              O       1.597213       7.121287       4.831436      -0.562497      35.959858 0.49494959E+03  0.11632397E+05                                 8.597665                            6.810204       0.509178       2.227958                    0.996882      26.953969      69.615057       0.741664       0.351391      -1.147315      -0.029020       0.006897      -0.012291       0.032261       0.000606       0.006743      -0.026364       0.005609      -0.228742      -0.082529       0.040380       0.042149             10.479377      15.193979      -2.197492       4.095101       5.840957      -1.182257      10.403196           0.050476
          190              O      -0.276029       8.088557       5.585359      -0.562888      36.915523 0.51814960E+03  0.12343369E+05                                 8.797441                            7.022170       0.271945       2.143482                    0.996525      27.406116      71.745107       0.720458       0.356877      -1.140522       0.025192      -0.004333      -0.030266       0.039616       0.026636      -0.049004       0.018433      -0.070751      -0.023871      -0.078903       0.030495       0.048408             10.676997       8.280570      -1.622532      -2.875478       6.607228       2.693424      17.143192           0.055406
          191              O       1.843430       8.918791       7.568005      -0.574179      37.234209 0.53471435E+03  0.12869559E+05                                 8.912056                            7.157075       0.170397       2.104703                    0.995938      27.944181      74.111665       0.708408       0.359237      -1.135904       0.041588       0.046531      -0.013182       0.063784       0.033564       0.024141      -0.050685       0.047541       0.075793      -0.082881       0.028400       0.054481             10.894865      13.490754       2.060327       4.233864       8.722557       3.338650      10.471286           0.069544
          192              O       3.678716       8.060631       8.420359      -0.554474      35.927055 0.52472645E+03  0.12572220E+05                                 8.731977                            7.104025       0.084257       2.086651                    0.994140      27.636160      73.175754       0.708794       0.360668      -1.134555      -0.019557       0.000143       0.039581       0.044149      -0.025288      -0.022534      -0.053021      -0.034712      -0.125418      -0.080176       0.012713       0.067462             10.671783      13.036280      -3.688818      -1.550700      11.327270       2.772905       7.651799           0.069973
          193              O       4.402942       8.278973       5.624351      -0.568934      38.381130 0.54006539E+03  0.13021509E+05                                 9.103879                            7.202911       0.124438       2.091510                    0.995547      27.816527      73.667947       0.705164       0.360248      -1.135912       0.013879       0.033201      -0.030117       0.046926      -0.022037      -0.040192      -0.002001      -0.030831      -0.172395      -0.076639       0.017969       0.058671             11.245189      14.570931       1.659714      -5.054648       6.388393      -0.438863      12.776244           0.061017
          194              O       6.580145       8.493234       5.570856      -0.611849      45.576441 0.62977977E+03  0.15770258E+05                                10.197860                            7.764021       0.060606       2.043455                    0.997392      29.120966      78.447836       0.681460       0.358935      -1.137605      -0.055784      -0.017227      -0.021345       0.062163      -0.024384       0.048364      -0.007182      -0.079876      -0.142877      -0.083252       0.008713       0.074539             13.141215      15.970021       3.413448       6.745883       7.887807       2.635399      15.565816           0.061944
          195              O       5.819283       6.208714       7.382080      -0.564955      40.483163 0.54932247E+03  0.13297356E+05                                 9.443978                            7.291614       0.139268       2.102715                    0.995500      27.606503      73.189554       0.697135       0.362954      -1.134108      -0.013811      -0.030822       0.001346       0.033801       0.050769      -0.030335       0.009014      -0.011819       0.144909      -0.081661       0.021795       0.059867             11.627382       8.736843       2.824877       1.878538      19.275321       2.870522       6.869981           0.043600
          196              O       4.033577       5.337970       6.392540      -0.570556      34.402848 0.48399006E+03  0.11324033E+05                                 8.342669                            6.740485       0.523205       2.229858                    0.996913      27.072256      70.020592       0.743643       0.352028      -1.145509       0.024175      -0.013258       0.013177       0.030559      -0.002796       0.000609      -0.034924       0.111586       0.077813      -0.080298       0.037062       0.043236              9.954667      14.847420      -2.995671       2.200430       9.080167      -1.041077       5.936415           0.049715
          197              O       5.658920      10.334745       7.811705      -0.540823      38.159712 0.53442663E+03  0.12838043E+05                                 9.051217                            7.176062       0.093786       2.096276                    0.994588      27.154965      71.532776       0.705634       0.361340      -1.136268       0.007639       0.027117      -0.002528       0.028286       0.053118       0.029417      -0.012463       0.011206       0.122930      -0.080868       0.025329       0.055539             10.989585       8.950561       3.294639      -1.869761      17.527896      -1.485624       6.490299           0.044107
          198              O       7.568993      10.989745       6.848556      -0.608113      38.940144 0.56276809E+03  0.13652878E+05                                 9.022932                            7.264591       0.347302       2.150657                    0.996837      28.160194      73.807593       0.717938       0.351661      -1.147506      -0.035704       0.035096       0.041927       0.065302       0.005026       0.015224       0.016091       0.110719       0.063592      -0.068880       0.015487       0.053393             10.603253      15.649198      -2.681337      -2.360773      10.194694       1.205230       5.965868           0.059896
          199              O       6.731790       7.878189       9.621264      -0.522180      29.201380 0.42603747E+03  0.96367033E+04                                 7.404365                            6.254959       0.539923       2.240307                    0.997597      26.260197      66.362660       0.786309       0.344376      -1.154042       0.007593      -0.013016       0.002752       0.015318       0.015213      -0.012710       0.042504       0.030470      -0.196793      -0.085808       0.031209       0.054599              8.643022      12.853294      -2.868613       0.480251       6.207340      -0.389079       6.868431           0.050641
          200              O       8.201108       8.053041       7.976232      -0.621931      42.106296 0.62700591E+03  0.15661421E+05                                 9.576325                            7.717930       0.141567       2.076575                    0.995724      28.955032      77.545593       0.688312       0.356255      -1.141343      -0.001279      -0.034845       0.062035       0.071163       0.039586       0.001313       0.025664      -0.072275       0.087601      -0.069102       0.010230       0.058871             11.327729       9.532893      -0.009234       0.807607       9.729326      -5.373874      14.720968           0.078982
          201              O       7.338528       4.080595      16.102249      -0.606508      42.522447 0.56572887E+03  0.13787180E+05                                 9.708766                            7.326381       0.172635       2.089455                    0.996613      28.518381      75.710852       0.706378       0.355797      -1.140467       0.009956       0.051997      -0.014114       0.054791       0.044130       0.019569       0.009249       0.059473       0.113687      -0.072172       0.014390       0.057782             12.544702      15.831931       6.875683      -2.380514      15.037714      -1.977671       6.764459           0.058557
          202              O       9.524857       4.141999      16.083467      -0.545226      32.225340 0.47435030E+03  0.11055244E+05                                 8.013345                            6.706634       0.556083       2.242759                    0.996690      26.968860      69.873541       0.739087       0.355583      -1.141349       0.000490       0.033030       0.014026       0.035888      -0.054004      -0.015329      -0.010177       0.049379       0.101673      -0.078854       0.031513       0.047341              9.245979      11.260813      -2.485447      -1.658747      10.366654      -0.479560       6.110469           0.037286
          203              O       9.865896       0.257692      15.941289      -0.569792      40.795468 0.49873393E+03  0.11757391E+05                                 9.393386                            6.842968       0.456349       2.205539                    0.996932      27.204233      70.638145       0.737926       0.352088      -1.145409       0.028501      -0.025990       0.027842       0.047570      -0.029977      -0.017154      -0.004996       0.084594       0.059192      -0.062941       0.013367       0.049573             12.027653      16.496543      -6.825604       1.952648      13.341134      -0.422741       6.245281           0.045170
          204              O      -1.931241       0.399664      16.771294      -0.597154      44.321983 0.54503376E+03  0.13123518E+05                                 9.848705                            7.141062       0.507634       2.204756                    0.998116      27.854863      72.847390       0.725013       0.350860      -1.147609      -0.046765      -0.022734      -0.051764       0.073371       0.029094      -0.034047       0.004316       0.071164       0.132849      -0.070400       0.002888       0.067512             12.576567      19.301592       5.976378       3.090113      11.600305       1.739858       6.827802           0.045345
          205              O       7.031965       3.046534      18.944144      -0.562597      35.964911 0.49503018E+03  0.11634797E+05                                 8.598575                            6.810842       0.508906       2.227837                    0.996881      26.955964      69.622346       0.741614       0.351400      -1.147305       0.029042      -0.006891       0.012450       0.032341       0.000599       0.006723      -0.026339       0.005555      -0.228709      -0.082504       0.040367       0.042137             10.480588      15.195652      -2.197710       4.095860       5.841450      -1.182424      10.404661           0.050515
          206              O       8.905207       2.079264      18.190221      -0.562908      36.914899 0.51813881E+03  0.12343023E+05                                 8.797301                            7.022051       0.271928       2.143472                    0.996525      27.406150      71.744460       0.720473       0.356873      -1.140528      -0.025117       0.004282       0.030332       0.039614       0.026650      -0.049002       0.018421      -0.070748      -0.023987      -0.078904       0.030472       0.048432             10.676831       8.280361      -1.622465      -2.875416       6.607070       2.693405      17.143062           0.055399
          207              O       6.785748       1.249030      16.207575      -0.574319      37.238043 0.53478561E+03  0.12871675E+05                                 8.912543                            7.157469       0.170478       2.104677                    0.995940      27.946551      74.118577       0.708403       0.359228      -1.135913      -0.041586      -0.046675       0.013131       0.063878       0.033555       0.024118      -0.050712       0.047525       0.075802      -0.082884       0.028384       0.054500             10.895436      13.491321       2.060513       4.234054       8.723077       3.338953      10.471908           0.069533
          208              O       4.950462       2.107190      15.355221      -0.554479      35.924069 0.52467644E+03  0.12570672E+05                                 8.731347                            7.103573       0.084266       2.086652                    0.994140      27.635661      73.172465       0.708836       0.360656      -1.134569       0.019441      -0.000217      -0.039698       0.044203      -0.025286      -0.022506      -0.053052      -0.034707      -0.125354      -0.080171       0.012690       0.067481             10.670852      13.035112      -3.688515      -1.550551      11.326214       2.772554       7.651229           0.069907
          209              O       4.226236       1.888848      18.151229      -0.569099      38.386435 0.54015941E+03  0.13024340E+05                                 9.104646                            7.203505       0.124384       2.091444                    0.995549      27.819134      73.676421       0.705140       0.360244      -1.135915      -0.013952      -0.033319       0.030157       0.047056      -0.022059      -0.040171      -0.001996      -0.030875      -0.172396      -0.076628       0.017932       0.058696             11.246150      14.572025       1.659891      -5.055073       6.388856      -0.438904      12.777570           0.060986
          210              O       2.049033       1.674587      18.204724      -0.611736      45.567290 0.62963339E+03  0.15765632E+05                                10.196485                            7.763105       0.060552       2.043494                    0.997391      29.117724      78.435984       0.681503       0.358934      -1.137609       0.055745       0.017218       0.021315       0.062115      -0.024406       0.048356      -0.007194      -0.079874      -0.142940      -0.083254       0.008689       0.074565             13.139167      15.967659       3.412759       6.744734       7.886617       2.634855      15.563226           0.061809
          211              O       2.809895       3.959107      16.393500      -0.564848      40.476260 0.54922156E+03  0.13294267E+05                                 9.442823                            7.290901       0.139219       2.102737                    0.995500      27.604319      73.181357       0.697177       0.362949      -1.134114       0.013740       0.030781      -0.001382       0.033737       0.050800      -0.030350       0.009011      -0.011812       0.145014      -0.081709       0.021800       0.059908             11.625595       8.735792       2.824624       1.878365      19.271717       2.870108       6.869275           0.043458
          212              O       4.595601       4.829851      17.383040      -0.570655      34.405642 0.48404200E+03  0.11325551E+05                                 8.343078                            6.740833       0.523110       2.229791                    0.996913      27.074091      70.026242       0.743626       0.352026      -1.145510      -0.024255       0.013359      -0.013136       0.030649      -0.002793       0.000616      -0.034902       0.111530       0.077882      -0.080267       0.037065       0.043202              9.955080      14.847982      -2.995798       2.200558       9.080572      -1.041152       5.936686           0.049740
          213              O       2.970258      -0.166924      15.963875      -0.540780      38.154496 0.53434799E+03  0.12835645E+05                                 9.050281                            7.175471       0.093912       2.096345                    0.994588      27.153346      71.526407       0.705675       0.361333      -1.136276      -0.007664      -0.027083       0.002499       0.028257       0.053129       0.029418      -0.012471       0.011197       0.122949      -0.080884       0.025341       0.055542             10.988149       8.949631       3.294187      -1.869527      17.525132      -1.485390       6.489685           0.043949
          214              O       1.060185      -0.821924      16.927024      -0.608095      38.934961 0.56268472E+03  0.13650294E+05                                 9.021986                            7.263948       0.347477       2.150731                    0.996837      28.158782      73.801391       0.717989       0.351651      -1.147519       0.035715      -0.035088      -0.041939       0.065312       0.005025       0.015211       0.016089       0.110707       0.063615      -0.068878       0.015501       0.053377             10.601939      15.647214      -2.680845      -2.360525      10.193248       1.205063       5.965356           0.059772
          215              O       1.897388       2.289632      14.154316      -0.522145      29.196032 0.42594409E+03  0.96340202E+04                                 7.403304                            6.254150       0.540211       2.240430                    0.997598      26.258386      66.355156       0.786386       0.344362      -1.154058      -0.007592       0.012988      -0.002754       0.015294       0.015213      -0.012708       0.042506       0.030483      -0.196754      -0.085799       0.031203       0.054596              8.641632      12.851140      -2.867983       0.479995       6.206384      -0.388930       6.867373           0.050479
          216              O       0.428070       2.114780      15.799348      -0.621942      42.103849 0.62696578E+03  0.15660121E+05                                 9.575830                            7.717587       0.141798       2.076649                    0.995726      28.954475      77.542595       0.688342       0.356246      -1.141354       0.001310       0.034831      -0.062067       0.071184       0.039579       0.001327       0.025660      -0.072243       0.087588      -0.069081       0.010219       0.058863             11.327055       9.532284      -0.009322       0.807622       9.728678      -5.373496      14.720203           0.078879

******************************************************
Auxiliary information for the entire system
The total spin magnetic moment of the unit cell is   39.963905
The total net atomic charge of the unit cell is   0.000004
Accuracy of reproducing the electrostatic potential in the unit cell:
  The inner radius (bohr) =    5.0000
  The outer radius (bohr) =   12.0000
  Valid grid points have density less than (e/(bohr^3)) =    0.0001
  The number of valid grid points were=       472681
  The rms potential error without charges in kcal/mol is=      3.92440
  The rms potential error with partial charges in kcal/mol is=      0.78207
  The RRMSE value at monopole order=      0.19928
  The rms potential error with partial charges and cloud penetration in kcal/mol is=      0.77766
  The RRMSE value at monopole order with cloud penetration is=      0.19816
  The rms potential error with partial charges and atomic dipoles in kcal/mol is=      0.42632
  The RRMSE value at dipole order=      0.10863
  The rms potential error with partial charges, atomic dipoles and cloud penetration in kcal/mol is=      0.41464
  The RRMSE value at dipole order with cloud penetration=      0.10566

******************************************************
The electron densities and ab initio electrostatic potential were computed in VASP using the PBE functional and
projector augmented wave method. See the main text of the journal article for a description of computational details.
The atomic charges, dipoles, and quadrupoles were computed with the DDEC6 method as described in
(a) T. A. Manz and N. Gabaldon Limas, RSC Adv. 6 (2016) 47771-47801 DOI: 10.1039/c6ra04656h
(b) N. Gabaldon Limas and T. A. Manz, RSC Adv. 8 (2018) 2678-2707 DOI: 10.1039/c7ra11829e.
For each atom in the material, the electron cloud parameters were fit to the spherically averaged atom-in-material
electron density using radial positions for which this density was between 10^-4 and 10^-2 electrons per cubic bohr.
The polarizabilities, dispersion coefficients, and quantum Drude oscillator (QDO) parameters were fit using the MCLF method.
The magnetic structure of the system was optimized in VASP from the default ferromagnetic initial guess using spin polarization.
The atomic spin moments (ASMs) were computed on this optimized magnetic structure using the DDEC6 partition as inputs
to the method of T. A. Manz and D. S. Sholl, J. Chem. Theory Comput. 7 (2011) 4146-4164 DOI: 10.1021/ct200539n.
The RMSE and RRMSE were computed using a uniform grid with Ewald summation.
