# Supplementary material for: A collection of forcefield precursors for metal–organic frameworks
Source: RSC Adv. 2019 Nov 13;9(63):36492–507. doi: 10.1039/c9ra07327b (PMC9075174; doi:10.1039/c9ra07327b)
Supplement: RA-009-C9RA07327B-s5951 [file RA-009-C9RA07327B-s5951.xyz]

  162
jmolscript: load "" {1 1 1} spacegroup "x,y,z" unitcell [{     12.351000     0.000000     0.000000 }, {     -5.630456    12.771990     0.000000 }, {      0.000000     0.000000    18.507000 }]
Mn     3.211903    11.687393     8.901682     1.058379
Mn     9.684141     1.084597    18.155182     1.058111
Mn     3.508641     1.084597     9.605318     1.058809
Mn    -2.963597    11.687393     0.351818     1.058293
Mn     0.000000     0.000000     9.253500     1.110027
Mn     6.175500     0.000000     0.000000     1.109569
H      3.660443     8.456335    11.616844     0.115658
H      4.095067     6.543090    12.830903     0.108118
H      7.741680     7.917357    13.682225     0.110012
H      7.299264     9.865085    12.523687     0.121206
H      8.207303     5.558370    13.504558     0.106817
H      8.760589     3.748579    14.827808     0.114021
H      5.009063     3.634908    16.225087     0.107021
H      4.476174     5.474075    14.955507     0.107805
H     -1.318599     2.949052     8.292987     0.111880
H     -1.260123     5.245456     8.111618     0.110679
H      8.031646     5.508559    10.665584     0.111162
H      7.918045     3.208324    10.785880     0.119369
H      9.235601     4.315655     2.363344     0.115687
H      8.800977     6.228900     3.577403     0.108120
H      5.154364     4.854633     4.428725     0.109994
H      5.596780     2.906905     3.270187     0.121214
H      4.688741     7.213620     4.251058     0.106843
H      4.135455     9.023411     5.574308     0.114017
H      7.886981     9.137082     6.971587     0.106998
H      8.419870     7.297915     5.702007     0.107805
H      1.863643     9.822938    17.546487     0.111883
H      1.805167     7.526534    17.365118     0.110670
H      4.864398     7.263431     1.412084     0.111148
H      4.977999     9.563666     1.532380     0.119354
H      3.060101     4.315655     6.890156     0.115709
H      2.625477     6.228900     5.676097     0.108135
H     -1.021136     4.854633     4.824775     0.110031
H     -0.578720     2.906905     5.983313     0.121215
H     -1.486759     7.213620     5.002442     0.106827
H     -2.040045     9.023411     3.679192     0.114042
H      1.711481     9.137082     2.281913     0.107032
H      2.244370     7.297915     3.551493     0.107816
H     -4.311857     9.822938    10.214013     0.111887
H      7.980667     7.526534    10.395382     0.110684
H     -1.311102     7.263431     7.841416     0.111164
H     -1.197501     9.563666     7.721120     0.119377
H     -2.515057     8.456335    16.143656     0.115707
H     -2.080433     6.543090    14.929597     0.108128
H      1.566180     7.917357    14.078275     0.110004
H      1.123764     9.865085    15.236813     0.121211
H      2.031803     5.558370    14.255942     0.106857
H      2.585089     3.748579    12.932692     0.114056
H     -1.166437     3.634908    11.535413     0.107011
H     -1.699326     5.474075    12.804993     0.107821
H      4.856901     2.949052     0.960513     0.111884
H      4.915377     5.245456     1.141882     0.110672
H      1.856146     5.508559    17.094916     0.111144
H      1.742545     3.208324    16.974620     0.119350
C      5.436037     9.356760    11.916657    -0.032913
C      4.487305     8.354159    12.029550    -0.105476
C      4.753438     7.195739    12.753174    -0.153894
C      5.987555     6.999051    13.362054     0.076445
C      6.916616     8.018255    13.263967    -0.151615
C      6.656750     9.193278    12.560701    -0.096598
C      6.289286     5.748673    14.117140     0.077703
C      7.567209     5.189260    14.069021    -0.162692
C      7.895805     4.090868    14.851867    -0.104230
C      6.936671     3.495694    15.677280    -0.030277
C      5.662489     4.027008    15.692085    -0.096239
C      5.342302     5.134340    14.925895    -0.149469
C      5.169614    10.566267    11.037575     0.621369
C      7.312400     2.329611    16.573018     0.630065
C      9.458683     2.843045     9.536657    -0.025881
C     10.408355     3.462486     8.753811    -0.085131
C     -1.906575     4.843139     8.644620    -0.141986
C      9.521796     5.638834     9.327528     0.077381
C      8.617514     4.997680    10.156642    -0.143762
C      8.559103     3.614473    10.247326    -0.099530
C      9.357515     1.355108     9.549612     0.592299
C      7.460007     3.415230     2.663157    -0.032871
C      8.408739     4.417831     2.776050    -0.105480
C      8.142606     5.576251     3.499674    -0.153889
C      6.908489     5.772939     4.108554     0.076410
C      5.979428     4.753735     4.010467    -0.151641
C      6.239294     3.578712     3.307201    -0.096608
C      6.606758     7.023317     4.863640     0.077744
C      5.328835     7.582730     4.815521    -0.162658
C      5.000239     8.681122     5.598367    -0.104211
C      5.959373     9.276296     6.423780    -0.030318
C      7.233555     8.744982     6.438585    -0.096254
C      7.553742     7.637650     5.672396    -0.149472
C      7.726430     2.205723     1.784075     0.621314
C      5.583644    10.442379     7.319519     0.630120
C      3.437361     9.928945     0.283157    -0.025865
C      2.487689     9.309504    18.007311    -0.085143
C      2.451619     7.928851    17.898120    -0.142015
C      3.374248     7.133156     0.074028     0.077364
C      4.278530     7.774310     0.903142    -0.143794
C      4.336941     9.157517     0.993826    -0.099552
C      3.538529    11.416882     0.296112     0.592244
C      1.284507     3.415230     6.590343    -0.032911
C      2.233239     4.417831     6.477450    -0.105470
C      1.967106     5.576251     5.753826    -0.153856
C      0.732989     5.772939     5.144946     0.076462
C     -0.196072     4.753735     5.243033    -0.151592
C      0.063794     3.578712     5.946299    -0.096558
C      0.431258     7.023317     4.389860     0.077701
C     -0.846665     7.582730     4.437979    -0.162673
C     -1.175261     8.681122     3.655133    -0.104217
C     -0.216127     9.276296     2.829720    -0.030269
C      1.058055     8.744982     2.814915    -0.096220
C      1.378242     7.637650     3.581104    -0.149444
C      1.550930     2.205723     7.469425     0.621415
C     -0.591856    10.442379     1.933982     0.630082
C     -2.738139     9.928945     8.970343    -0.025895
C     -3.687811     9.309504     9.753189    -0.085101
C      8.627119     7.928851     9.862380    -0.141971
C     -2.801252     7.133156     9.179472     0.077396
C     -1.896970     7.774310     8.350358    -0.143760
C     -1.838559     9.157517     8.259674    -0.099517
C     -2.636971    11.416882     8.957388     0.592324
C     -0.739463     9.356760    15.843843    -0.032866
C     -1.688195     8.354159    15.730950    -0.105471
C     -1.422062     7.195739    15.007326    -0.153872
C     -0.187945     6.999051    14.398446     0.076407
C      0.741116     8.018255    14.496533    -0.151621
C      0.481250     9.193278    15.199799    -0.096582
C      0.113786     5.748673    13.643360     0.077762
C      1.391709     5.189260    13.691479    -0.162627
C      1.720305     4.090868    12.908633    -0.104203
C      0.761171     3.495694    12.083220    -0.030318
C     -0.513011     4.027008    12.068415    -0.096223
C     -0.833198     5.134340    12.834604    -0.149446
C     -1.005886    10.566267    16.722925     0.621335
C      1.136900     2.329611    11.187482     0.630164
C      3.283183     2.843045    18.223843    -0.025873
C      4.232855     3.462486     0.499689    -0.085133
C      4.268925     4.843139     0.608880    -0.142010
C      3.346296     5.638834    18.432972     0.077370
C      2.442014     4.997680    17.603858    -0.143800
C      2.383603     3.614473    17.513174    -0.099556
C      3.182015     1.355108    18.210888     0.592253
O      6.124465    11.350468    10.828446    -0.571596
O      4.007132    10.676106    10.595258    -0.587205
O      8.551040     2.195505    16.771043    -0.603204
O      6.405847     1.620766    17.033843    -0.550433
O     10.282815     0.665421     8.992551    -0.589919
O      8.332648     0.796972    10.010436    -0.550444
O      6.771579     1.421522     1.574946    -0.571539
O      8.888912     2.095884     1.341757    -0.587215
O      4.345004    10.576485     7.517543    -0.603196
O      6.490197    11.151224     7.780343    -0.550489
O      2.613229    12.106569    18.246051    -0.589882
O      4.563396    11.975018     0.756936    -0.550476
O      0.596079     1.421522     7.678554    -0.571541
O      2.713412     2.095884     7.911742    -0.587215
O     -1.830496    10.576485     1.735957    -0.603215
O      0.314697    11.151224     1.473157    -0.550402
O     -3.562271    12.106569     9.514449    -0.589921
O     -1.612104    11.975018     8.496564    -0.550400
O     -0.051035    11.350468    16.932054    -0.571513
O     -2.168368    10.676106    17.165243    -0.587222
O      2.375540     2.195505    10.989457    -0.603215
O      0.230347     1.620766    10.726657    -0.550436
O      4.107315     0.665421     0.260949    -0.589888
O      2.157148     0.796972    17.750064    -0.550473

The following XYZ coordinates are in angstroms. Other properties are in atomic units.
The sperically averaged electron density of each atom fit to a function of the form exp(a - br)
eigen_1, eigen_2 and eigen_3 are the three eigenvalues of traceless quadrupole moment tensor
  atom number  atomic symbol              X              Y              Z     net charge C6 coefficient C8 coefficient C10 coefficient fluctuating dipole atomic polarizability isotropic forcefield polarizability              a              b squared Pearson coefficient          <r^3>          <r^4>         wp_QDO          m_QDO          q_QDO       dipole_x       dipole_y       dipole_z         dipole            Qxy            Qxz            Qyz     Q(x^2-y^2)  Q(3z^2 - R^2)        eigen_1        eigen_2        eigen_3 static polarizability      alpha(xx)      alpha(xy)      alpha(xz)      alpha(yy)      alpha(yz)      alpha(zz) atomic spin moment
            1             Mn       3.211903      11.687393       8.901682       1.058379     135.800070 0.34923888E+04  0.12915346E+06                                20.921064                           18.839465       0.052970       1.830842                    0.999699      51.919306     149.962819       0.434587       0.381106      -1.164485      -0.079479      -0.057293      -0.000513       0.097978       0.076453      -0.002999      -0.019524       0.044584      -0.054144      -0.074096      -0.016420       0.090516             22.866784      20.808414      -2.602621       0.527968      28.795818       3.484995      18.996120           4.773690
            2             Mn       9.684141       1.084597      18.155182       1.058111     135.827229 0.34932556E+04  0.12919425E+06                                20.924352                           18.842258       0.052689       1.830733                    0.999699      51.923009     149.981315       0.434537       0.381124      -1.164465       0.079468       0.057280      -0.000493       0.097961       0.076397       0.003026       0.019517       0.044668      -0.054195      -0.074042      -0.016444       0.090486             22.870579      20.812280      -2.603184      -0.528061      28.800720      -3.485695      18.998737           4.773960
            3             Mn       3.508641       1.084597       9.605318       1.058809     135.754091 0.34908742E+04  0.12908200E+06                                20.915226                           18.834367       0.053595       1.831063                    0.999698      51.913697     149.932174       0.434686       0.381065      -1.164530       0.079532       0.057298       0.000543       0.098024       0.076460      -0.002938      -0.019582       0.044687      -0.054093      -0.074164      -0.016360       0.090524             22.860266      20.802402      -2.601676       0.527791      28.787390       3.483835      18.991008           4.774056
            4             Mn      -2.963597      11.687393       0.351818       1.058293     135.820104 0.34930088E+04  0.12918260E+06                                20.923398                           18.841385       0.052800       1.830770                    0.999699      51.922268     149.976834       0.434555       0.381116      -1.164473      -0.079424      -0.057274       0.000469       0.097922       0.076372       0.003049       0.019498       0.044630      -0.054167      -0.074004      -0.016451       0.090455             22.869549      20.811213      -2.602988      -0.528003      28.799515      -3.485592      18.997918           4.774088
            5             Mn       0.000000       0.000000       9.253500       1.110027     152.871631 0.30905252E+04  0.11157748E+06                                23.518603                           18.569352       0.051141       1.824968                    0.999967      52.048573     151.739671       0.405480       0.418401      -1.130223      -0.000019      -0.000019      -0.000003       0.000027      -0.087159       0.025918      -0.005853       0.015962       0.158718      -0.115025       0.034218       0.080807             29.424692      25.326497       1.710519      -1.257342      41.588693       2.131264      21.358886           4.735749
            6             Mn       6.175500       0.000000       0.000000       1.109569     152.887362 0.30908875E+04  0.11159584E+06                                23.522403                           18.572160       0.050655       1.824783                    0.999967      52.054283     151.768808       0.405386       0.418478      -1.130150       0.000003       0.000005      -0.000001       0.000006      -0.087101      -0.025905       0.005850       0.015910       0.158668      -0.114956       0.034199       0.080757             29.429757      25.331449       1.711336       1.257552      41.596017      -2.131560      21.361807           4.735084
            7              H       3.660443       8.456335      11.616844       0.115658       1.178362 0.87236533E+01  0.86388917E+02                                 1.759315                            1.664822      -1.014956       2.398608                    0.998071       3.354920       9.041869       0.519132       1.191430      -0.731133      -0.035818       0.001767      -0.016054       0.039291       0.007661       0.008144      -0.001938       0.015282      -0.028265      -0.014024      -0.003294       0.017318              1.788701       2.200406      -0.071140       0.320263       1.535862      -0.178355       1.629836          -0.000041
            8              H       4.095067       6.543090      12.830903       0.108118       1.105873 0.78891910E+01  0.77173887E+02                                 1.757292                            1.633092      -1.068882       2.368025                    0.996631       3.578416       9.997262       0.493910       1.267711      -0.710663      -0.025506      -0.024192       0.000632       0.035160       0.004320       0.008673      -0.008463      -0.000624      -0.027330      -0.017428       0.008475       0.008953              1.819153       2.076425       0.507284      -0.084351       1.905168      -0.206048       1.475866           0.000023
            9              H       7.741680       7.917357      13.682225       0.110012       1.027178 0.73418000E+01  0.70442872E+02                                 1.667039                            1.571769      -0.959477       2.419441                    0.998311       3.454665       9.515858       0.505901       1.261846      -0.712464       0.031194      -0.000951       0.016018       0.035079       0.006257       0.009353      -0.007562       0.003112      -0.020227      -0.016930       0.006146       0.010783              1.709887       2.084159      -0.106749       0.401336       1.474013      -0.128357       1.571490           0.000046
           10              H       7.299264       9.865085      12.523687       0.121206       1.112446 0.81445930E+01  0.79336248E+02                                 1.699817                            1.614756      -0.873727       2.469517                    0.999153       3.264010       8.744368       0.523755       1.200537      -0.729238       0.029943       0.030218       0.000335       0.042542       0.010921       0.007344      -0.001151       0.008324      -0.035024      -0.015322      -0.003201       0.018523              1.725753       1.755957       0.372451      -0.043392       1.912519      -0.126710       1.508781          -0.000060
           11              H       8.207303       5.558370      13.504558       0.106817       1.023241 0.71468329E+01  0.68731710E+02                                 1.715852                            1.588616      -1.058897       2.368269                    0.996613       3.657491      10.388936       0.480958       1.324206      -0.697580       0.023426       0.010783      -0.020778       0.033118      -0.003408      -0.007747      -0.009581       0.008265      -0.009411      -0.015464       0.004815       0.010650              1.798711       1.995354       0.202876      -0.434760       1.576998      -0.287028       1.823781           0.000004
           12              H       8.760589       3.748579      14.827808       0.114021       1.153745 0.84836086E+01  0.83941567E+02                                 1.769762                            1.667278      -1.026416       2.392583                    0.997676       3.457564       9.503289       0.503782       1.228759      -0.721075       0.036705      -0.014430      -0.001606       0.039472      -0.004846      -0.006716      -0.004217       0.012985      -0.024470      -0.013226      -0.000259       0.013485              1.807750       2.287925      -0.266993      -0.101746       1.611022      -0.129076       1.524303          -0.000230
           13              H       5.009063       3.634908      16.225087       0.107021       1.153585 0.83936797E+01  0.83933095E+02                                 1.840111                            1.707602      -1.465824       2.174683                    0.992546       3.859633      11.135153       0.470190       1.302724      -0.701282      -0.024123      -0.014590       0.017653       0.033263       0.000956      -0.001621      -0.004863       0.008110      -0.014781      -0.008440       0.001319       0.007121              1.917077       2.033046       0.233629      -0.536770       1.704012      -0.393640       2.014173          -0.000119
           14              H       4.476174       5.474075      14.955507       0.107805       1.032161 0.74139744E+01  0.71920341E+02                                 1.727757                            1.621738      -0.995736       2.402197                    0.997311       3.612710      10.288623       0.474640       1.330275      -0.697148      -0.032963       0.011062       0.001454       0.034800      -0.003370      -0.003081      -0.007345       0.008586      -0.026802      -0.013856       0.003912       0.009945              1.779863       2.301462      -0.291372      -0.033889       1.511748      -0.123915       1.526379          -0.000000
           15              H      -1.318599       2.949052       8.292987       0.111880       1.045034 0.74696394E+01  0.73084973E+02                                 1.771567                            1.648146      -1.444616       2.189662                    0.992769       3.881343      11.347338       0.459044       1.363713      -0.688199       0.025884      -0.020776      -0.016710       0.037160       0.001399      -0.004995       0.004208      -0.001074      -0.006926      -0.007923       0.002609       0.005313              1.838340       1.893206      -0.394475      -0.416384       1.888255       0.211596       1.733560          -0.000264
           16              H      -1.260123       5.245456       8.111618       0.110679       1.081259 0.79758004E+01  0.78547765E+02                                 1.757670                            1.663843      -1.173686       2.318124                    0.995887       3.638504      10.333446       0.477821       1.301612      -0.703172       0.027402       0.014295      -0.017158       0.035349       0.002482      -0.007661      -0.003642       0.000452      -0.028768      -0.013198       0.002538       0.010660              1.794510       1.762055       0.165614      -0.428509       1.813787      -0.251697       1.807688          -0.000058
           17              H       8.031646       5.508559      10.665584       0.111162       1.087870 0.78104747E+01  0.76296856E+02                                 1.753326                            1.638276      -0.961909       2.421950                    0.998002       3.507526       9.827769       0.486574       1.288630      -0.706979      -0.023081       0.017894       0.019687       0.035221      -0.001614      -0.012142      -0.000100      -0.003885      -0.016656      -0.014972       0.004516       0.010456              1.806328       1.750336      -0.336672      -0.369042       1.915245       0.238773       1.753404          -0.000011
           18              H       7.918045       3.208324      10.785880       0.119369       1.158191 0.84852028E+01  0.83790232E+02                                 1.767528                            1.663466      -0.997544       2.410633                    0.998119       3.368664       9.188311       0.507199       1.222917      -0.723408      -0.025941      -0.016398       0.023823       0.038851      -0.001659      -0.014675      -0.003456       0.002653      -0.013441      -0.016484       0.001680       0.014805              1.805146       1.916997       0.268003      -0.418876       1.741269      -0.183790       1.757172           0.000157
           19              H       9.235601       4.315655       2.363344       0.115687       1.178295 0.87230223E+01  0.86380837E+02                                 1.759218                            1.664737      -1.014983       2.398598                    0.998071       3.354824       9.041422       0.519159       1.191394      -0.731140       0.035815      -0.001766      -0.016060       0.039291       0.007662      -0.008144       0.001936       0.015285      -0.028267      -0.014023      -0.003297       0.017321              1.788600       2.200267      -0.071130      -0.320232       1.535783       0.178337       1.629748          -0.000036
           20              H       8.800977       6.228900       3.577403       0.108120       1.105795 0.78884650E+01  0.77164731E+02                                 1.757187                            1.633001      -1.068774       2.368079                    0.996633       3.578248       9.996542       0.493933       1.267686      -0.710669       0.025506       0.024196       0.000623       0.035163       0.004320      -0.008674       0.008463      -0.000624      -0.027332      -0.017429       0.008475       0.008953              1.819043       2.076292       0.507244       0.084344       1.905053       0.206028       1.475785           0.000026
           21              H       5.154364       4.854633       4.428725       0.109994       1.027262 0.73425791E+01  0.70452345E+02                                 1.667135                            1.571857      -0.959499       2.419413                    0.998310       3.454883       9.516650       0.505884       1.261853      -0.712462      -0.031197       0.000950       0.016006       0.035076       0.006260      -0.009353       0.007563       0.003116      -0.020240      -0.016933       0.006145       0.010788              1.709989       2.084286      -0.106759      -0.401367       1.474099       0.128372       1.571581           0.000045
           22              H       5.596780       2.906905       3.270187       0.121214       1.112515 0.81453082E+01  0.79345502E+02                                 1.699934                            1.614864      -0.873854       2.469462                    0.999153       3.264154       8.745076       0.523716       1.200592      -0.729225      -0.029946      -0.030218       0.000324       0.042544       0.010922      -0.007344       0.001150       0.008327      -0.035032      -0.015324      -0.003203       0.018527              1.725873       1.756076       0.372481       0.043396       1.912659       0.126728       1.508885          -0.000062
           23              H       4.688741       7.213620       4.251058       0.106843       1.023142 0.71459780E+01  0.68721495E+02                                 1.715754                            1.588531      -1.058841       2.368315                    0.996614       3.657265      10.388174       0.480965       1.324223      -0.697577      -0.023424      -0.010782      -0.020788       0.033122      -0.003405       0.007746       0.009581       0.008262      -0.009414      -0.015463       0.004814       0.010649              1.798603       1.995229       0.202859       0.434723       1.576909       0.287001       1.823671           0.000004
           24              H       4.135455       9.023411       5.574308       0.114017       1.153686 0.84830421E+01  0.83934564E+02                                 1.769709                            1.667230      -1.026303       2.392644                    0.997677       3.457441       9.502873       0.503786       1.228770      -0.721073      -0.036706       0.014433      -0.001614       0.039475      -0.004848       0.006714       0.004218       0.012982      -0.024463      -0.013225      -0.000258       0.013483              1.807695       2.287856      -0.266985       0.101742       1.610973       0.129067       1.524257          -0.000231
           25              H       7.886981       9.137082       6.971587       0.106998       1.153634 0.83940703E+01  0.83937473E+02                                 1.840116                            1.707606      -1.465740       2.174705                    0.992546       3.859664      11.135055       0.470207       1.302669      -0.701293       0.024123       0.014590       0.017646       0.033259       0.000953       0.001622       0.004864       0.008113      -0.014780      -0.008442       0.001321       0.007121              1.917083       2.033051       0.233632       0.536772       1.704018       0.393645       2.014182          -0.000114
           26              H       8.419870       7.297915       5.702007       0.107805       1.032175 0.74140948E+01  0.71921784E+02                                 1.727769                            1.621749      -0.995759       2.402184                    0.997311       3.612733      10.288700       0.474639       1.330271      -0.697149       0.032963      -0.011059       0.001444       0.034799      -0.003370       0.003082       0.007344       0.008586      -0.026796      -0.013855       0.003910       0.009944              1.779876       2.301483      -0.291372       0.033888       1.511757       0.123916       1.526389           0.000002
           27              H       1.863643       9.822938      17.546487       0.111883       1.045021 0.74695375E+01  0.73083891E+02                                 1.771568                            1.648147      -1.444639       2.189654                    0.992769       3.881358      11.347458       0.459038       1.363734      -0.688195      -0.025886       0.020778      -0.016706       0.037160       0.001401       0.004996      -0.004205      -0.001073      -0.006926      -0.007921       0.002612       0.005310              1.838343       1.893208      -0.394475       0.416385       1.888258      -0.211594       1.733563          -0.000264
           28              H       1.805167       7.526534      17.365118       0.110670       1.081265 0.79758526E+01  0.78548259E+02                                 1.757661                            1.663837      -1.173675       2.318124                    0.995887       3.638525      10.333441       0.477828       1.301594      -0.703176      -0.027403      -0.014294      -0.017155       0.035349       0.002480       0.007664       0.003641       0.000453      -0.028768      -0.013200       0.002541       0.010659              1.794501       1.762044       0.165609       0.428502       1.813783       0.251691       1.807675          -0.000060
           29              H       4.864398       7.263431       1.412084       0.111148       1.087899 0.78107275E+01  0.76299667E+02                                 1.753327                            1.638279      -0.961904       2.421937                    0.998002       3.507586       9.827843       0.486586       1.288592      -0.706987       0.023081      -0.017893       0.019682       0.035217      -0.001612       0.012145       0.000101      -0.003886      -0.016657      -0.014975       0.004517       0.010457              1.806330       1.750334      -0.336670       0.369037       1.915254      -0.238769       1.753400          -0.000009
           30              H       4.977999       9.563666       1.532380       0.119354       1.158224 0.84855391E+01  0.83794769E+02                                 1.767596                            1.663526      -0.997591       2.410606                    0.998119       3.368770       9.188805       0.507175       1.222957      -0.723399       0.025945       0.016401       0.023815       0.038850      -0.001660       0.014675       0.003453       0.002656      -0.013440      -0.016483       0.001678       0.014805              1.805218       1.917075       0.268018       0.418899       1.741343       0.183799       1.757238           0.000164
           31              H       3.060101       4.315655       6.890156       0.115709       1.178245 0.87225492E+01  0.86374829E+02                                 1.759154                            1.664679      -1.014805       2.398683                    0.998072       3.354729       9.041045       0.519175       1.191376      -0.731144       0.035818      -0.001764       0.016052       0.039290       0.007660       0.008145      -0.001940       0.015278      -0.028271      -0.014027      -0.003291       0.017318              1.788533       2.200179      -0.071127       0.320214       1.535728      -0.178326       1.629692          -0.000037
           32              H       2.625477       6.228900       5.676097       0.108135       1.105769 0.78882625E+01  0.77162541E+02                                 1.757190                            1.633004      -1.068823       2.368071                    0.996633       3.578198       9.996510       0.493920       1.267723      -0.710661       0.025507       0.024197      -0.000631       0.035164       0.004320       0.008672      -0.008461      -0.000629      -0.027328      -0.017425       0.008472       0.008953              1.819045       2.076298       0.507244      -0.084345       1.905052      -0.206028       1.475786           0.000024
           33              H      -1.021136       4.854633       4.824775       0.110031       1.027108 0.73411685E+01  0.70435283E+02                                 1.666966                            1.571704      -0.959418       2.419484                    0.998311       3.454500       9.515293       0.505910       1.261850      -0.712463      -0.031197       0.000951      -0.016018       0.035082       0.006256       0.009352      -0.007561       0.003113      -0.020224      -0.016928       0.006145       0.010783              1.709810       2.084062      -0.106741       0.401310       1.473948      -0.128347       1.571421           0.000047
           34              H      -0.578720       2.906905       5.983313       0.121215       1.112331 0.81435332E+01  0.79323418E+02                                 1.699718                            1.614666      -0.873601       2.469595                    0.999155       3.263794       8.743678       0.523762       1.200560      -0.729234      -0.029949      -0.030222      -0.000334       0.042549       0.010922       0.007343      -0.001151       0.008321      -0.035028      -0.015323      -0.003201       0.018524              1.725651       1.755856       0.372424      -0.043390       1.912400      -0.126696       1.508695          -0.000060
           35              H      -1.486759       7.213620       5.002442       0.106827       1.023222 0.71466551E+01  0.68729526E+02                                 1.715826                            1.588593      -1.058880       2.368281                    0.996613       3.657432      10.388710       0.480963       1.324200      -0.697582      -0.023428      -0.010783       0.020778       0.033119      -0.003407      -0.007747      -0.009581       0.008265      -0.009411      -0.015464       0.004814       0.010650              1.798684       1.995325       0.202875      -0.434752       1.576973      -0.287023       1.823753           0.000005
           36              H      -2.040045       9.023411       3.679192       0.114042       1.153714 0.84833162E+01  0.83937891E+02                                 1.769721                            1.667242      -1.026391       2.392599                    0.997676       3.457505       9.503060       0.503792       1.228748      -0.721077      -0.036706       0.014429       0.001606       0.039473      -0.004847      -0.006714      -0.004217       0.012984      -0.024471      -0.013226      -0.000259       0.013484              1.807707       2.287867      -0.266983      -0.101743       1.610985      -0.129071       1.524269          -0.000224
           37              H       1.711481       9.137082       2.281913       0.107032       1.153531 0.83931869E+01  0.83926884E+02                                 1.840051                            1.707551      -1.465779       2.174710                    0.992547       3.859506      11.134679       0.470197       1.302722      -0.701282       0.024125       0.014592      -0.017651       0.033264       0.000957      -0.001620      -0.004862       0.008110      -0.014780      -0.008439       0.001318       0.007120              1.917012       2.032979       0.233619      -0.536743       1.703955      -0.393618       2.014100          -0.000118
           38              H       2.244370       7.297915       3.551493       0.107816       1.032132 0.74136858E+01  0.71916754E+02                                 1.727717                            1.621701      -0.995699       2.402221                    0.997312       3.612615      10.288255       0.474648       1.330266      -0.697150       0.032966      -0.011058      -0.001452       0.034802      -0.003370      -0.003081      -0.007344       0.008585      -0.026801      -0.013855       0.003911       0.009944              1.779821       2.301411      -0.291365      -0.033887       1.511712      -0.123908       1.526341           0.000001
           39              H      -4.311857       9.822938      10.214013       0.111887       1.044999 0.74693291E+01  0.73081323E+02                                 1.771544                            1.648125      -1.444592       2.189681                    0.992770       3.881285      11.347194       0.459041       1.363735      -0.688195      -0.025890       0.020774       0.016708       0.037162       0.001402      -0.004995       0.004207      -0.001077      -0.006932      -0.007924       0.002614       0.005310              1.838316       1.893181      -0.394469      -0.416379       1.888227       0.211594       1.733540          -0.000264
           40              H       7.980667       7.526534      10.395382       0.110684       1.081201 0.79752796E+01  0.78541511E+02                                 1.757627                            1.663805      -1.173668       2.318145                    0.995888       3.638401      10.333147       0.477818       1.301638      -0.703168      -0.027406      -0.014295       0.017157       0.035352       0.002482      -0.007660      -0.003643       0.000455      -0.028767      -0.013198       0.002538       0.010660              1.794465       1.762012       0.165608      -0.428494       1.813740      -0.251687       1.807643          -0.000059
           41              H      -1.311102       7.263431       7.841416       0.111164       1.087852 0.78103066E+01  0.76294709E+02                                 1.753298                            1.638252      -0.961875       2.421966                    0.998002       3.507479       9.827565       0.486581       1.288620      -0.706981       0.023080      -0.017894      -0.019686       0.035220      -0.001612      -0.012142      -0.000099      -0.003883      -0.016659      -0.014972       0.004516       0.010456              1.806298       1.750309      -0.336662      -0.369032       1.915210       0.238764       1.753376          -0.000010
           42              H      -1.197501       9.563666       7.721120       0.119377       1.158059 0.84839796E+01  0.83775065E+02                                 1.767396                            1.663349      -0.997342       2.410738                    0.998121       3.368441       9.187509       0.507216       1.222920      -0.723408       0.025947       0.016399      -0.023821       0.038854      -0.001656      -0.014675      -0.003455       0.002650      -0.013451      -0.016485       0.001682       0.014804              1.805009       1.916850       0.267976      -0.418828       1.741137      -0.183771       1.757041           0.000157
           43              H      -2.515057       8.456335      16.143656       0.115707       1.178235 0.87224706E+01  0.86374013E+02                                 1.759159                            1.664684      -1.014914       2.398637                    0.998072       3.354725       9.041086       0.519167       1.191394      -0.731140      -0.035816       0.001765       0.016060       0.039292       0.007661      -0.008144       0.001936       0.015285      -0.028267      -0.014024      -0.003297       0.017321              1.788538       2.200185      -0.071125      -0.320214       1.535734       0.178326       1.629695          -0.000034
           44              H      -2.080433       6.543090      14.929597       0.108128       1.105754 0.78880972E+01  0.77160233E+02                                 1.757147                            1.632965      -1.068744       2.368100                    0.996633       3.578161       9.996240       0.493938       1.267689      -0.710668      -0.025509      -0.024197      -0.000622       0.035165       0.004320      -0.008673       0.008463      -0.000625      -0.027331      -0.017428       0.008475       0.008953              1.819000       2.076242       0.507229       0.084343       1.905006       0.206020       1.475752           0.000024
           45              H       1.566180       7.917357      14.078275       0.110004       1.027185 0.73418814E+01  0.70444021E+02                                 1.667063                            1.571792      -0.959415       2.419467                    0.998311       3.454716       9.516099       0.505889       1.261868      -0.712459       0.031200      -0.000948      -0.016008       0.035080       0.006260      -0.009353       0.007562       0.003117      -0.020238      -0.016932       0.006144       0.010788              1.709913       2.084190      -0.106752      -0.401342       1.474035       0.128362       1.571514           0.000044
           46              H       1.123764       9.865085      15.236813       0.121211       1.112477 0.81449475E+01  0.79341135E+02                                 1.699905                            1.614836      -0.873817       2.469488                    0.999153       3.264067       8.744805       0.523716       1.200604      -0.729223       0.029949       0.030219      -0.000326       0.042547       0.010923      -0.007344       0.001150       0.008328      -0.035032      -0.015324      -0.003204       0.018527              1.725843       1.756049       0.372477       0.043395       1.912624       0.126723       1.508856          -0.000066
           47              H       2.031803       5.558370      14.255942       0.106857       1.023096 0.71455768E+01  0.68716738E+02                                 1.715712                            1.588495      -1.058823       2.368335                    0.996614       3.657160      10.387840       0.480967       1.324236      -0.697575       0.023426       0.010785       0.020789       0.033125      -0.003403       0.007746       0.009581       0.008261      -0.009411      -0.015462       0.004812       0.010650              1.798558       1.995180       0.202855       0.434708       1.576870       0.286990       1.823623           0.000003
           48              H       2.585089       3.748579      12.932692       0.114056       1.153659 0.84827658E+01  0.83930730E+02                                 1.769635                            1.667164      -1.026238       2.392674                    0.997677       3.457363       9.502442       0.503816       1.228713      -0.721085       0.036705      -0.014430       0.001616       0.039472      -0.004849       0.006713       0.004220       0.012977      -0.024461      -0.013226      -0.000254       0.013480              1.807617       2.287748      -0.266966       0.101736       1.610907       0.129058       1.524197          -0.000231
           49              H      -1.166437       3.634908      11.535413       0.107011       1.153542 0.83932383E+01  0.83927097E+02                                 1.840027                            1.707529      -1.465680       2.174747                    0.992547       3.859471      11.134372       0.470214       1.302681      -0.701291      -0.024128      -0.014593      -0.017644       0.033263       0.000954       0.001621       0.004864       0.008107      -0.014786      -0.008441       0.001321       0.007120              1.916987       2.032950       0.233618       0.536735       1.703935       0.393615       2.014076          -0.000116
           50              H      -1.699326       5.474075      12.804993       0.107821       1.032121 0.74135999E+01  0.71915779E+02                                 1.727712                            1.621697      -0.995729       2.402211                    0.997312       3.612595      10.288219       0.474645       1.330276      -0.697148      -0.032966       0.011059      -0.001443       0.034801      -0.003370       0.003082       0.007343       0.008585      -0.026798      -0.013853       0.003909       0.009944              1.779816       2.301404      -0.291359       0.033887       1.511706       0.123908       1.526338           0.000001
           51              H       4.856901       2.949052       0.960513       0.111884       1.045008 0.74694343E+01  0.73082743E+02                                 1.771567                            1.648146      -1.444634       2.189659                    0.992769       3.881352      11.347488       0.459033       1.363750      -0.688192       0.025889      -0.020777       0.016704       0.037161       0.001402       0.004996      -0.004204      -0.001073      -0.006927      -0.007922       0.002612       0.005309              1.838341       1.893205      -0.394474       0.416385       1.888254      -0.211594       1.733564          -0.000264
           52              H       4.915377       5.245456       1.141882       0.110672       1.081241 0.79756373E+01  0.78545686E+02                                 1.757645                            1.663822      -1.173663       2.318134                    0.995887       3.638484      10.333328       0.477826       1.301606      -0.703174       0.027405       0.014294       0.017155       0.035350       0.002480       0.007664       0.003641       0.000453      -0.028766      -0.013200       0.002540       0.010660              1.794484       1.762027       0.165607       0.428497       1.813765       0.251688       1.807659          -0.000060
           53              H       1.856146       5.508559      17.094916       0.111144       1.087909 0.78108174E+01  0.76300749E+02                                 1.753337                            1.638287      -0.961899       2.421937                    0.998002       3.507605       9.827903       0.486585       1.288590      -0.706987      -0.023080       0.017893      -0.019681       0.035216      -0.001611       0.012145       0.000101      -0.003886      -0.016658      -0.014975       0.004518       0.010457              1.806340       1.750344      -0.336672       0.369039       1.915266      -0.238770       1.753409          -0.000011
           54              H       1.742545       3.208324      16.974620       0.119350       1.158209 0.84853981E+01  0.83792881E+02                                 1.767568                            1.663502      -0.997578       2.410610                    0.998119       3.368747       9.188662       0.507184       1.222941      -0.723403      -0.025947      -0.016401      -0.023813       0.038850      -0.001659       0.014675       0.003452       0.002656      -0.013445      -0.016483       0.001678       0.014805              1.805189       1.917043       0.268011       0.418887       1.741316       0.183794       1.757209           0.000161
           55              C       5.436037       9.356760      11.916657      -0.032913      36.971984 0.43746329E+03  0.10205120E+05                                 9.570569                            6.899020       0.097268       2.035102                    0.999414      27.165483      75.459174       0.643525       0.408004      -1.079670       0.008601      -0.038358       0.027409       0.047922      -0.003298      -0.004189       0.004889       0.013735      -0.023970      -0.011128      -0.001819       0.012947             11.858440      10.005383       0.032401       1.642094      15.228334      -6.997368      10.341602           0.005052
           56              C       4.487305       8.354159      12.029550      -0.105476      33.129237 0.42211595E+03  0.98690727E+04                                 8.990142                            6.877924      -0.005875       1.965559                    0.999649      29.394956      84.777256       0.623372       0.420256      -1.059822       0.019846      -0.008858       0.014862       0.026329      -0.003428       0.011079       0.011582       0.046723      -0.007766      -0.028649       0.000048       0.028601             10.342996       9.598920       1.024623       0.826036      13.039086      -5.164800       8.390982           0.001605
           57              C       4.753438       7.195739      12.753174      -0.153894      34.982811 0.44537283E+03  0.10551742E+05                                 9.321650                            7.059750       0.113714       2.001906                    0.999723      29.950721      86.910534       0.616055       0.419649      -1.060370       0.001088       0.027592      -0.010968       0.029711       0.026895       0.000700      -0.001666      -0.002119      -0.034734      -0.021407      -0.011309       0.032716             10.796568      11.155664      -0.357894       2.129477      12.346897      -5.091825       8.887142           0.000017
           58              C       5.987555       6.999051      13.362054       0.076445      36.695858 0.41501738E+03  0.95945578E+04                                 9.645004                            6.814906      -0.095618       1.977134                    0.999314      26.564788      74.460348       0.631339       0.419648      -1.067665      -0.003337       0.004040       0.004431       0.006862      -0.012914      -0.008082      -0.017063      -0.007052      -0.006186      -0.025447       0.005429       0.020018             11.973286      10.501147      -0.707115       2.197823      15.376132      -6.873426      10.042580           0.001366
           59              C       6.916616       8.018255      13.263967      -0.151615      34.240813 0.44065251E+03  0.10408033E+05                                 9.190523                            7.024662       0.177745       2.025186                    0.999781      29.723454      86.008492       0.617515       0.419939      -1.060605      -0.016283       0.024153      -0.010892       0.031099      -0.000567       0.018452      -0.000482       0.046003      -0.009816      -0.021379      -0.012448       0.033827             10.635409       9.519672       0.614278       1.366958      13.500034      -5.202633       8.886522           0.000281
           60              C       6.656750       9.193278      12.560701      -0.096598      32.236382 0.42422449E+03  0.99397430E+04                                 8.895493                            6.954907      -0.009821       1.972903                    0.999505      29.211422      84.588854       0.611376       0.427581      -1.054298      -0.007875      -0.021935       0.007940       0.024621       0.022695      -0.011150       0.013044       0.015044      -0.010044      -0.032336       0.006668       0.025669             10.113632       9.306958      -0.589348       1.979966      12.049469      -4.758812       8.984468           0.001778
           61              C       6.289286       5.748673      14.117140       0.077703      37.891498 0.41260601E+03  0.95192546E+04                                 9.832357                            6.777064      -0.114422       1.971608                    0.999217      26.481436      74.006508       0.636004       0.417425      -1.069720       0.003209      -0.003329       0.007282       0.008626       0.002106       0.019334      -0.009125      -0.011458      -0.014322      -0.025365       0.007310       0.018055             12.423665      11.271864      -1.766196      -0.936237      14.702467      -7.430692      11.296664           0.001674
           62              C       7.567209       5.189260      14.069021      -0.162692      36.597615 0.46589931E+03  0.11163758E+05                                 9.626554                            7.235492       0.109447       1.998358                    0.999659      30.246775      88.285131       0.606614       0.421381      -1.059215      -0.006691      -0.023097       0.020870       0.031840       0.014679      -0.019663      -0.000254       0.001580       0.009854      -0.024393      -0.000633       0.025026             11.262262      12.044114      -2.162302      -0.896604      11.666996      -5.205049      10.075675          -0.000135
           63              C       7.895805       4.090868      14.851867      -0.104230      34.741243 0.43034228E+03  0.10115752E+05                                 9.312601                            6.961777      -0.002957       1.967595                    0.999688      29.510972      85.498170       0.616971       0.422335      -1.057921      -0.022675       0.013906      -0.002969       0.026765      -0.013600       0.001284       0.017745       0.029885      -0.029335      -0.029992       0.003957       0.026035             10.992364      10.474491      -0.159923      -1.943485      11.614248      -6.073393      10.888351           0.001742
           64              C       6.936671       3.495694      15.677280      -0.030277      38.321594 0.43584433E+03  0.10153687E+05                                 9.780735                            6.866363       0.049478       2.019935                    0.999297      27.113906      75.162566       0.648127       0.405652      -1.081684      -0.007277       0.035349      -0.028902       0.046237       0.007094       0.003306       0.002425       0.008368      -0.022928      -0.008503      -0.004364       0.012867             12.388415      11.018962      -1.711533      -0.835928      14.124078      -7.690831      12.022206           0.001148
           65              C       5.662489       4.027008      15.692085      -0.096239      34.282539 0.43816944E+03  0.10388811E+05                                 9.358574                            7.118336      -0.242010       1.895656                    0.998993      29.868063      88.079124       0.595712       0.433657      -1.046643       0.015914       0.019838      -0.022852       0.034191       0.024757      -0.000190       0.013212       0.000867       0.000103      -0.028203       0.000277       0.027926             10.855267      10.939542      -2.056608      -0.891678      11.493728      -5.398122      10.132531           0.001432
           66              C       5.342302       5.134340      14.925895      -0.149469      36.056436 0.44773879E+03  0.10633237E+05                                 9.557550                            7.098617       0.123249       2.010042                    0.999576      29.888319      87.137682       0.611099       0.422040      -1.057731       0.014627      -0.019162       0.014769       0.028271      -0.010902       0.010295       0.010307       0.036070      -0.053252      -0.028506      -0.002577       0.031082             11.373929      10.816648      -0.450191      -1.665165      11.994037      -6.401436      11.311101          -0.000009
           67              C       5.169614      10.566267      11.037575       0.621369      23.234006 0.24785129E+03  0.51149064E+04                                 7.537756                            5.601122      -0.001408       2.061121                    0.999514      21.999739      61.252489       0.625273       0.474668      -1.019535      -0.023390       0.058581      -0.034319       0.071810      -0.017429      -0.031862       0.084774      -0.023001       0.107055      -0.073612      -0.037550       0.111162              8.977803       8.458346       0.209110       0.822725      10.894601      -4.563725       7.580462           0.012836
           68              C       7.312400       2.329611      16.573018       0.630065      23.323990 0.24433144E+03  0.50267206E+04                                 7.569380                            5.573068      -0.017824       2.059641                    0.999438      21.852840      60.846489       0.624540       0.476695      -1.017953       0.032239      -0.052306       0.035731       0.071077      -0.005295      -0.022404       0.090574      -0.031250       0.125657      -0.077648      -0.037147       0.114795              9.108588       8.607956      -0.077916       0.248398      10.515662      -5.068482       8.202146           0.010497
           69              C       9.458683       2.843045       9.536657      -0.025881      36.619863 0.42807429E+03  0.99593826E+04                                 9.573749                            6.871196       0.007565       2.015319                    0.999141      26.981950      75.523358       0.636526       0.413596      -1.073052       0.008845       0.045242       0.003661       0.046244      -0.002636      -0.001798      -0.002168       0.012058       0.004222      -0.007955       0.001685       0.006270             11.830582       8.610655      -0.595364      -2.635477      19.656229       0.531716       7.224861          -0.003233
           70              C      10.408355       3.462486       8.753811      -0.085131      33.415828 0.43984021E+03  0.10456026E+05                                 9.295703                            7.198739      -0.285841       1.891194                    0.998381      29.659418      88.064853       0.583157       0.441824      -1.040011      -0.010033       0.018880       0.018060       0.027986      -0.008416       0.020532       0.016796       0.032564       0.031539      -0.034798       0.002760       0.032039             10.649988       8.388463      -0.454307      -2.717936      15.907199      -1.187493       7.654301           0.002285
           71              C      -1.906575       4.843139       8.644620      -0.141986      34.254021 0.44776670E+03  0.10650320E+05                                 9.288454                            7.140794      -0.014767       1.968709                    0.999324      29.909177      87.702264       0.603008       0.427044      -1.053009      -0.001693      -0.021382       0.014137       0.025689       0.015820       0.007116      -0.014174       0.025301      -0.009983      -0.028559       0.006635       0.021924             10.702222       8.087763      -2.027565      -2.598986      16.412238      -0.324543       7.606666          -0.000261
           72              C       9.521796       5.638834       9.327528       0.077381      35.935389 0.41769045E+03  0.96739210E+04                                 9.536101                            6.849872      -0.048618       1.995225                    0.999339      26.512591      74.433228       0.627793       0.421252      -1.066421      -0.001862      -0.004630       0.000982       0.005086      -0.001710      -0.002409      -0.000202      -0.016436      -0.022516      -0.008883      -0.003264       0.012147             11.662415       7.870891      -1.545492      -2.354493      19.487223      -1.607007       7.629131           0.002853
           73              C       8.617514       4.997680      10.156642      -0.143762      33.263157 0.43647207E+03  0.10304737E+05                                 9.066981                            7.032068       0.136848       2.017826                    0.999575      29.656857      86.342556       0.610639       0.424855      -1.055472       0.010623      -0.023610      -0.007697       0.027010      -0.023949      -0.004743       0.012440       0.018740      -0.003716      -0.027500      -0.002759       0.030259             10.257461       7.696076      -0.064471      -2.611723      15.301578      -1.095778       7.774728          -0.000101
           74              C       8.559103       3.614473      10.247326      -0.099530      32.556560 0.41696603E+03  0.97274012E+04                                 8.923317                            6.863544       0.097476       2.007123                    0.999753      29.095201      84.063823       0.619701       0.423670      -1.056746       0.018989       0.021001      -0.009772       0.029952       0.006790      -0.001897      -0.011437       0.025254       0.031016      -0.022967       0.006533       0.016434             10.164182       8.390767      -1.124393      -2.656028      14.991027       0.599274       7.110750           0.003425
           75              C       9.357515       1.355108       9.549612       0.592299      25.210769 0.26030717E+03  0.54412561E+04                                 7.974269                            5.734382      -0.043525       2.041658                    0.999577      22.449851      63.022555       0.618550       0.473716      -1.019476       0.016179      -0.061958       0.020737       0.067310      -0.020857       0.039092      -0.019879       0.075758       0.304685      -0.094540      -0.022199       0.116739              9.773265       8.247812      -0.235347      -1.608051      16.055755       0.599897       5.016228           0.020091
           76              C       7.460007       3.415230       2.663157      -0.032871      36.972277 0.43746272E+03  0.10205137E+05                                 9.570740                            6.899092       0.097110       2.035054                    0.999413      27.165441      75.460001       0.643508       0.408013      -1.079660      -0.008613       0.038369       0.027377       0.047915      -0.003305       0.004200      -0.004913       0.013747      -0.023961      -0.011148      -0.001814       0.012962             11.858724      10.005567       0.032290      -1.642199      15.228743       6.997616      10.341861           0.005046
           77              C       8.408739       4.417831       2.776050      -0.105480      33.129730 0.42212489E+03  0.98693313E+04                                 8.990234                            6.878009      -0.005884       1.965553                    0.999649      29.395188      84.778067       0.623367       0.420258      -1.059822      -0.019859       0.008880       0.014823       0.026324      -0.003429      -0.011080      -0.011584       0.046701      -0.007774      -0.028643       0.000050       0.028593             10.343104       9.598997       1.024690      -0.826005      13.039276       5.164854       8.391040           0.001609
           78              C       8.142606       5.576251       3.499674      -0.153889      34.982425 0.44536913E+03  0.10551613E+05                                 9.321523                            7.059685       0.113816       2.001936                    0.999724      29.950556      86.909386       0.616064       0.419645      -1.060374      -0.001109      -0.027570      -0.011017       0.029711       0.026905      -0.000708       0.001660      -0.002119      -0.034760      -0.021414      -0.011317       0.032731             10.796397      11.155499      -0.357802      -2.129404      12.346716       5.091700       8.886976           0.000020
           79              C       6.908489       5.772939       4.108554       0.076410      36.696882 0.41503086E+03  0.95949478E+04                                 9.645151                            6.814994      -0.095612       1.977130                    0.999314      26.565331      74.462188       0.631338       0.419645      -1.067667       0.003328      -0.004023       0.004391       0.006822      -0.012908       0.008073       0.017086      -0.007082      -0.006225      -0.025454       0.005407       0.020046             11.973489      10.501230      -0.707009      -2.197764      15.376492       6.873593      10.042746           0.001363
           80              C       5.979428       4.753735       4.010467      -0.151641      34.243421 0.44068959E+03  0.10409164E+05                                 9.191045                            7.024990       0.177601       2.025119                    0.999781      29.725041      86.015120       0.617495       0.419943      -1.060598       0.016266      -0.024133      -0.010948       0.031094      -0.000556      -0.018456       0.000492       0.046045      -0.009889      -0.021388      -0.012464       0.033852             10.636077       9.520173       0.614283      -1.367040      13.500954       5.203081       8.887104           0.000276
           81              C       6.239294       3.578712       3.307201      -0.096608      32.238243 0.42425056E+03  0.99405594E+04                                 8.895979                            6.955217      -0.010061       1.972821                    0.999505      29.212485      84.594274       0.611347       0.427593      -1.054285       0.007851       0.021956       0.007889       0.024616       0.022689       0.011153      -0.013037       0.015043      -0.010083      -0.032328       0.006658       0.025671             10.114249       9.307435      -0.589436      -1.980095      12.050281       4.759228       8.985031           0.001770
           82              C       6.606758       7.023317       4.863640       0.077744      37.890216 0.41258899E+03  0.95187723E+04                                 9.832222                            6.776980      -0.114432       1.971616                    0.999217      26.480724      74.004385       0.635999       0.417432      -1.069714      -0.003198       0.003353       0.007243       0.008598       0.002125      -0.019335       0.009100      -0.011449      -0.014291      -0.025360       0.007329       0.018031             12.423498      11.271640      -1.766057       0.936292      14.702316       7.430615      11.296537           0.001681
           83              C       5.328835       7.582730       4.815521      -0.162658      36.595319 0.46586715E+03  0.11162781E+05                                 9.626191                            7.235273       0.109464       1.998389                    0.999658      30.245289      88.279614       0.606620       0.421385      -1.059214       0.006702       0.023122       0.020822       0.031830       0.014677       0.019647       0.000249       0.001552       0.009866      -0.024388      -0.000617       0.025005             11.261798      12.043634      -2.162250       0.896544      11.666522       5.204772      10.075237          -0.000130
           84              C       5.000239       8.681122       5.598367      -0.104211      34.739521 0.43031980E+03  0.10115070E+05                                 9.312268                            6.961580      -0.002843       1.967643                    0.999688      29.509951      85.493989       0.616983       0.422333      -1.057924       0.022690      -0.013878      -0.003007       0.026767      -0.013600      -0.001280      -0.017749       0.029904      -0.029307      -0.029997       0.003959       0.026038             10.991919      10.474159      -0.159947       1.943408      11.613713       6.073045      10.887885           0.001748
           85              C       5.959373       9.276296       6.423780      -0.030318      38.320889 0.43584004E+03  0.10153527E+05                                 9.780493                            6.866249       0.049633       2.019985                    0.999297      27.113786      75.161144       0.648146       0.405642      -1.081694       0.007286      -0.035337      -0.028930       0.046246       0.007084      -0.003309      -0.002397       0.008375      -0.022931      -0.008495      -0.004362       0.012856             12.388032      11.018710      -1.711484       0.835917      14.123553       7.690498      12.021834           0.001159
           86              C       7.233555       8.744982       6.438585      -0.096254      34.282465 0.43816786E+03  0.10388741E+05                                 9.358470                            7.118262      -0.241829       1.895704                    0.998994      29.868115      88.078502       0.595724       0.433649      -1.046650      -0.015909      -0.019814      -0.022890       0.034200       0.024759       0.000199      -0.013206       0.000891       0.000122      -0.028209       0.000291       0.027918             10.855137      10.939385      -2.056571       0.891647      11.493585       5.398061      10.132442           0.001446
           87              C       7.553742       7.637650       5.672396      -0.149472      36.056163 0.44773367E+03  0.10633083E+05                                 9.557509                            7.098583       0.123242       2.010044                    0.999576      29.888096      87.136848       0.611099       0.422041      -1.057731      -0.014612       0.019193       0.014720       0.028259      -0.010904      -0.010306      -0.010310       0.036058      -0.053219      -0.028506      -0.002569       0.031076             11.373891      10.816584      -0.450141       1.665161      11.994002       6.401431      11.311085          -0.000002
           88              C       7.726430       2.205723       1.784075       0.621314      23.235109 0.24786381E+03  0.51152329E+04                                 7.537976                            5.601243      -0.001303       2.061147                    0.999514      22.000484      61.255105       0.625269       0.474665      -1.019536       0.023397      -0.058557      -0.034335       0.071800      -0.017444       0.031864      -0.084744      -0.023038       0.107059      -0.073570      -0.037576       0.111146              8.978122       8.458597       0.209052      -0.822792      10.895034       4.563958       7.580735           0.012854
           89              C       5.583644      10.442379       7.319519       0.630120      23.322912 0.24431953E+03  0.50264137E+04                                 7.569180                            5.572962      -0.017936       2.059612                    0.999437      21.852140      60.844146       0.624541       0.476700      -1.017950      -0.032226       0.052329       0.035724       0.071085      -0.005280       0.022410      -0.090600      -0.031204       0.125650      -0.077691      -0.037119       0.114811              9.108291       8.607747      -0.077908      -0.248389      10.515248       5.068242       8.201878           0.010486
           90              C       3.437361       9.928945       0.283157      -0.025865      36.620613 0.42807954E+03  0.99595606E+04                                 9.573961                            6.871290       0.007452       2.015282                    0.999141      26.982179      75.524842       0.636513       0.413603      -1.073045      -0.008842      -0.045239       0.003657       0.046240      -0.002636       0.001798       0.002167       0.012085       0.004168      -0.007959       0.001670       0.006288             11.830957       8.610846      -0.595364       2.635515      19.657061      -0.531709       7.224965          -0.003228
           91              C       2.487689       9.309504      18.007311      -0.085143      33.416662 0.43985150E+03  0.10456371E+05                                 9.295873                            7.198838      -0.285898       1.891170                    0.998381      29.659882      88.066816       0.583151       0.441825      -1.040010       0.010020      -0.018876       0.018074       0.027989      -0.008418      -0.020529      -0.016794       0.032569       0.031491      -0.034795       0.002764       0.032031             10.650250       8.388636      -0.454340       2.717984      15.907706       1.187529       7.654408           0.002291
           92              C       2.451619       7.928851      17.898120      -0.142015      34.255280 0.44778431E+03  0.10650839E+05                                 9.288632                            7.140895      -0.014726       1.968707                    0.999324      29.909951      87.704826       0.603009       0.427039      -1.053013       0.001683       0.021380       0.014148       0.025692       0.015819      -0.007097       0.014179       0.025307      -0.010027      -0.028555       0.006623       0.021931             10.702506       8.087913      -2.027688       2.599009      16.412855       0.324532       7.606750          -0.000263
           93              C       3.374248       7.133156       0.074028       0.077364      35.936989 0.41770647E+03  0.96743931E+04                                 9.536379                            6.849990      -0.048707       1.995184                    0.999339      26.513289      74.435784       0.627789       0.421250      -1.066421       0.001862       0.004634       0.000982       0.005090      -0.001710       0.002418       0.000204      -0.016438      -0.022565      -0.008901      -0.003255       0.012156             11.662910       7.871085      -1.545582       2.354512      19.488370       1.607112       7.629274           0.002862
           94              C       4.278530       7.774310       0.903142      -0.143794      33.264786 0.43649486E+03  0.10305410E+05                                 9.067236                            7.032219       0.136860       2.017811                    0.999575      29.657892      86.346135       0.610637       0.424851      -1.055474      -0.010612       0.023609      -0.007715       0.027009      -0.023951       0.004758      -0.012448       0.018740      -0.003774      -0.027494      -0.002783       0.030277             10.257822       7.696262      -0.064444       2.611756      15.302338       1.095867       7.774865          -0.000097
           95              C       4.336941       9.157517       0.993826      -0.099552      32.557666 0.41698010E+03  0.97278254E+04                                 8.923531                            6.863659       0.097466       2.007111                    0.999753      29.095850      84.066505       0.619696       0.423670      -1.056744      -0.018968      -0.020996      -0.009798       0.029943       0.006799       0.001896       0.011435       0.025267       0.030951      -0.022967       0.006542       0.016425             10.164495       8.390973      -1.124406       2.656080      14.991646      -0.599261       7.110866           0.003441
           96              C       3.538529      11.416882       0.296112       0.592244      25.211783 0.26031720E+03  0.54415256E+04                                 7.974477                            5.734481      -0.043507       2.041654                    0.999577      22.450530      63.025089       0.618545       0.473714      -1.019476      -0.016175       0.061947       0.020740       0.067299      -0.020856      -0.039096       0.019879       0.075759       0.304571      -0.094521      -0.022188       0.116709              9.773603       8.248050      -0.235370       1.608089      16.056425      -0.599921       5.016334           0.020139
           97              C       1.284507       3.415230       6.590343      -0.032911      36.971609 0.43746347E+03  0.10205088E+05                                 9.570356                            6.898927       0.097360       2.035125                    0.999414      27.165564      75.458386       0.643544       0.407993      -1.079681      -0.008606       0.038361      -0.027411       0.047927      -0.003295      -0.004181       0.004874       0.013733      -0.024021      -0.011125      -0.001821       0.012945             11.858093      10.005151       0.032437       1.642008      15.227845      -6.997079      10.341284           0.005057
           98              C       2.233239       4.417831       6.477450      -0.105470      33.129250 0.42212018E+03  0.98691649E+04                                 8.990059                            6.877912      -0.005755       1.965592                    0.999649      29.394969      84.776390       0.623381       0.420251      -1.059829      -0.019847       0.008867      -0.014866       0.026335      -0.003423       0.011084       0.011582       0.046721      -0.007812      -0.028645       0.000036       0.028609             10.342862       9.598784       1.024673       0.825950      13.038930      -5.164696       8.390871           0.001612
           99              C       1.967106       5.576251       5.753826      -0.153856      34.981043 0.44534892E+03  0.10551018E+05                                 9.321337                            7.059570       0.113747       2.001934                    0.999723      29.949622      86.906281       0.616063       0.419650      -1.060370      -0.001086      -0.027584       0.010978       0.029708       0.026887       0.000699      -0.001655      -0.002141      -0.034719      -0.021399      -0.011307       0.032706             10.796151      11.155307      -0.357843       2.129367      12.346362      -5.091540       8.886783           0.000019
          100              C       0.732989       5.772939       5.144946       0.076462      36.694841 0.41500859E+03  0.95942862E+04                                 9.644779                            6.814811      -0.095548       1.977160                    0.999314      26.564386      74.458507       0.631348       0.419645      -1.067669       0.003335      -0.004033      -0.004427       0.006855      -0.012908      -0.008081      -0.017053      -0.007046      -0.006187      -0.025436       0.005431       0.020005             11.972919      10.500917      -0.707067       2.197746      15.375587      -6.873118      10.042254           0.001368
          101              C      -0.196072       4.753735       5.243033      -0.151592      34.239350 0.44063420E+03  0.10407469E+05                                 9.190228                            7.024499       0.177814       2.025220                    0.999781      29.722590      86.004837       0.617526       0.419937      -1.060608       0.016273      -0.024152       0.010894       0.031094      -0.000565       0.018446      -0.000478       0.045993      -0.009804      -0.021375      -0.012442       0.033817             10.635008       9.519388       0.614285       1.366886      13.499459      -5.202349       8.886177           0.000284
          102              C       0.063794       3.578712       5.946299      -0.096558      32.234465 0.42419803E+03  0.99389344E+04                                 8.895063                            6.954637      -0.009741       1.972942                    0.999505      29.210251      84.583725       0.611397       0.427574      -1.054305       0.007869       0.021938      -0.007936       0.024620       0.022695      -0.011149       0.013047       0.015051      -0.010054      -0.032339       0.006667       0.025672             10.113079       9.306530      -0.589286       1.979833      12.048747      -4.758449       8.983960           0.001782
          103              C       0.431258       7.023317       4.389860       0.077701      37.890605 0.41259922E+03  0.95190375E+04                                 9.832133                            6.776968      -0.114322       1.971642                    0.999217      26.481140      74.004901       0.636015       0.417421      -1.069725      -0.003206       0.003335      -0.007272       0.008619       0.002109       0.019337      -0.009127      -0.011462      -0.014334      -0.025372       0.007316       0.018056             12.423298      11.271659      -1.766118      -0.936248      14.701942      -7.430365      11.296293           0.001676
          104              C      -0.846665       7.582730       4.437979      -0.162673      36.596795 0.46588833E+03  0.11163415E+05                                 9.626383                            7.235392       0.109476       1.998373                    0.999659      30.246304      88.283076       0.606621       0.421380      -1.059217       0.006690       0.023103      -0.020869       0.031843       0.014683      -0.019655      -0.000252       0.001589       0.009843      -0.024390      -0.000632       0.025022             11.262034      12.043924      -2.162210      -0.896613      11.666719      -5.204906      10.075460          -0.000131
          105              C      -1.175261       8.681122       3.655133      -0.104217      34.740665 0.43033521E+03  0.10115530E+05                                 9.312465                            6.961700      -0.002913       1.967613                    0.999688      29.510640      85.496587       0.616978       0.422333      -1.057924       0.022675      -0.013908       0.002972       0.026766      -0.013593       0.001289       0.017743       0.029887      -0.029340      -0.029989       0.003961       0.026029             10.992184      10.474332      -0.159881      -1.943467      11.614053      -6.073278      10.888167           0.001751
          106              C      -0.216127       9.276296       2.829720      -0.030269      38.321032 0.43583885E+03  0.10153515E+05                                 9.780606                            6.866300       0.049529       2.019952                    0.999297      27.113701      75.161535       0.648134       0.405649      -1.081687       0.007280      -0.035342       0.028908       0.046236       0.007098       0.003311       0.002427       0.008373      -0.022930      -0.008505      -0.004369       0.012874             12.388212      11.018837      -1.711503      -0.835916      14.123821      -7.690656      12.021978           0.001154
          107              C       1.058055       8.744982       2.814915      -0.096220      34.281402 0.43815425E+03  0.10388348E+05                                 9.358364                            7.118217      -0.241965       1.895680                    0.998992      29.867318      88.076144       0.595717       0.433657      -1.046644      -0.015905      -0.019827       0.022868       0.034191       0.024760      -0.000180       0.013219       0.000870       0.000107      -0.028205       0.000269       0.027936             10.854981      10.939334      -2.056578      -0.891639      11.493392      -5.397904      10.132217           0.001436
          108              C       1.378242       7.637650       3.581104      -0.149444      36.054889 0.44771853E+03  0.10632618E+05                                 9.557252                            7.098443       0.123321       2.010076                    0.999576      29.887451      87.134105       0.611109       0.422039      -1.057734      -0.014620       0.019179      -0.014754       0.028271      -0.010890       0.010299       0.010316       0.036067      -0.053242      -0.028509      -0.002566       0.031075             11.373520      10.816378      -0.450190      -1.665100      11.993547      -6.401103      11.310635          -0.000006
          109              C       1.550930       2.205723       7.469425       0.621415      23.233690 0.24784845E+03  0.51148172E+04                                 7.537601                            5.601034      -0.001343       2.061144                    0.999514      21.999485      61.250983       0.625289       0.474659      -1.019543       0.023412      -0.058579       0.034316       0.071814      -0.017428      -0.031862       0.084783      -0.022971       0.107024      -0.073631      -0.037532       0.111162              8.977574       8.458215       0.209178       0.822665      10.894281      -4.563528       7.580227           0.012843
          110              C      -0.591856      10.442379       1.933982       0.630082      23.323811 0.24432993E+03  0.50266769E+04                                 7.569305                            5.573027      -0.017785       2.059655                    0.999438      21.852770      60.846029       0.624547       0.476691      -1.017956      -0.032241       0.052307      -0.035727       0.071077      -0.005293      -0.022401       0.090576      -0.031247       0.125657      -0.077650      -0.037145       0.114795              9.108477       8.607890      -0.077890       0.248382      10.515522      -5.068385       8.202020           0.010502
          111              C      -2.738139       9.928945       8.970343      -0.025895      36.619726 0.42807662E+03  0.99594247E+04                                 9.573616                            6.871149       0.007637       2.015339                    0.999141      26.982026      75.522888       0.636539       0.413589      -1.073059      -0.008854      -0.045247      -0.003675       0.046251      -0.002635      -0.001816      -0.002168       0.012050       0.004133      -0.007941       0.001655       0.006287             11.830352       8.610554      -0.595354      -2.635423      19.655729       0.531707       7.224771          -0.003228
          112              C      -3.687811       9.309504       9.753189      -0.085101      33.414865 0.43982716E+03  0.10455633E+05                                 9.295532                            7.198639      -0.285904       1.891183                    0.998380      29.658809      88.062540       0.583160       0.441825      -1.040011       0.010011      -0.018886      -0.018081       0.027997      -0.008411       0.020530       0.016792       0.032583       0.031514      -0.034795       0.002757       0.032039             10.649767       8.388328      -0.454328      -2.717887      15.906784      -1.187431       7.654188           0.002287
          113              C       8.627119       7.928851       9.862380      -0.141971      34.253010 0.44775237E+03  0.10649889E+05                                 9.288294                            7.140697      -0.014780       1.968718                    0.999323      29.908470      87.699700       0.603010       0.427046      -1.053009       0.001672       0.021380      -0.014149       0.025693       0.015811       0.007124      -0.014173       0.025309      -0.009995      -0.028558       0.006636       0.021922             10.702021       8.087630      -2.027562      -2.598937      16.411886      -0.324498       7.606547          -0.000262
          114              C      -2.801252       7.133156       9.179472       0.077396      35.935008 0.41768572E+03  0.96737846E+04                                 9.536049                            6.849844      -0.048626       1.995225                    0.999339      26.512392      74.432581       0.627793       0.421253      -1.066420       0.001854       0.004625      -0.000992       0.005080      -0.001709      -0.002404      -0.000201      -0.016413      -0.022503      -0.008873      -0.003260       0.012133             11.662344       7.870849      -1.545493      -2.354468      19.487096      -1.606991       7.629087           0.002853
          115              C      -1.896970       7.774310       8.350358      -0.143760      33.262872 0.43646910E+03  0.10304647E+05                                 9.066937                            7.032058       0.136839       2.017827                    0.999575      29.656661      86.341826       0.610638       0.424857      -1.055471      -0.010623       0.023608       0.007693       0.027007      -0.023942      -0.004738       0.012441       0.018743      -0.003751      -0.027493      -0.002762       0.030255             10.257392       7.696058      -0.064455      -2.611695      15.301423      -1.095787       7.774693          -0.000100
          116              C      -1.838559       9.157517       8.259674      -0.099517      32.555641 0.41695432E+03  0.97270381E+04                                 8.923112                            6.863428       0.097563       2.007158                    0.999753      29.094549      84.060937       0.619711       0.423667      -1.056749      -0.018985      -0.021003       0.009778       0.029953       0.006799      -0.001897      -0.011432       0.025277       0.030962      -0.022970       0.006544       0.016426             10.163913       8.390593      -1.124360      -2.655930      14.990566       0.599257       7.110580           0.003426
          117              C      -2.636971      11.416882       8.957388       0.592324      25.210738 0.26030851E+03  0.54412697E+04                                 7.974148                            5.734328      -0.043477       2.041669                    0.999577      22.449742      63.021360       0.618566       0.473705      -1.019487      -0.016183       0.061955      -0.020753       0.067312      -0.020862       0.039077      -0.019883       0.075831       0.304675      -0.094574      -0.022157       0.116732              9.773067       8.247749      -0.235303      -1.608038      16.055289       0.599862       5.016162           0.020099
          118              C      -0.739463       9.356760      15.843843      -0.032866      36.971878 0.43745997E+03  0.10205033E+05                                 9.570584                            6.899014       0.097148       2.035063                    0.999414      27.165378      75.459111       0.643521       0.408006      -1.079667       0.008613      -0.038370      -0.027373       0.047913      -0.003304       0.004199      -0.004912       0.013750      -0.023968      -0.011149      -0.001814       0.012963             11.858483      10.005424       0.032305      -1.642159      15.228396       6.997413      10.341629           0.005050
          119              C      -1.688195       8.354159      15.730950      -0.105471      33.129466 0.42212244E+03  0.98692496E+04                                 8.990171                            6.877982      -0.005851       1.965566                    0.999649      29.394983      84.777084       0.623369       0.420257      -1.059823       0.019855      -0.008883      -0.014824       0.026323      -0.003426      -0.011077      -0.011583       0.046700      -0.007784      -0.028640       0.000048       0.028592             10.343015       9.598913       1.024707      -0.825962      13.039171       5.164794       8.390961           0.001612
          120              C      -1.422062       7.195739      15.007326      -0.153872      34.981678 0.44535936E+03  0.10551315E+05                                 9.321380                            7.059603       0.113843       2.001951                    0.999723      29.950113      86.907575       0.616068       0.419644      -1.060375       0.001105       0.027571       0.011021       0.029713       0.026902      -0.000708       0.001657      -0.002113      -0.034760      -0.021410      -0.011318       0.032727             10.796203      11.155356      -0.357776      -2.129344      12.346459       5.091558       8.886794           0.000017
          121              C      -0.187945       6.999051      14.398446       0.076407      36.696473 0.41502928E+03  0.95948844E+04                                 9.645014                            6.814944      -0.095536       1.977154                    0.999314      26.565226      74.461337       0.631347       0.419640      -1.067672      -0.003327       0.004021      -0.004392       0.006821      -0.012905       0.008067       0.017089      -0.007085      -0.006235      -0.025450       0.005399       0.020051             11.973249      10.501124      -0.706988      -2.197728      15.376107       6.873366      10.042516           0.001362
          122              C       0.741116       8.018255      14.496533      -0.151621      34.242092 0.44067240E+03  0.10408635E+05                                 9.190774                            7.024834       0.177684       2.025156                    0.999781      29.724235      86.011706       0.617505       0.419940      -1.060602      -0.016262       0.024139       0.010944       0.031095      -0.000549      -0.018456       0.000486       0.046044      -0.009877      -0.021389      -0.012461       0.033850             10.635714       9.519928       0.614288      -1.366987      13.500437       5.202818       8.886778           0.000274
          123              C       0.481250       9.193278      15.199799      -0.096582      32.236808 0.42423010E+03  0.99399353E+04                                 8.895647                            6.955000      -0.010002       1.972850                    0.999505      29.211663      84.590587       0.611364       0.427587      -1.054291      -0.007844      -0.021956      -0.007892       0.024615       0.022687       0.011148      -0.013040       0.015049      -0.010073      -0.032326       0.006659       0.025667             10.113826       9.307134      -0.589370      -1.980002      12.049726       4.758935       8.984617           0.001768
          124              C       0.113786       5.748673      13.643360       0.077762      37.889052 0.41257807E+03  0.95184431E+04                                 9.831988                            6.776875      -0.114358       1.971645                    0.999217      26.480264      74.002437       0.636007       0.417430      -1.069717       0.003197      -0.003350      -0.007240       0.008594       0.002132      -0.019338       0.009089      -0.011440      -0.014288      -0.025358       0.007335       0.018023             12.423121      11.271427      -1.765996       0.936287      14.701787       7.430282      11.296150           0.001679
          125              C       1.391709       5.189260      13.691479      -0.162627      36.594133 0.46585092E+03  0.11162291E+05                                 9.626007                            7.235171       0.109435       1.998392                    0.999658      30.244554      88.276962       0.606622       0.421388      -1.059213      -0.006696      -0.023120      -0.020825       0.031829       0.014681       0.019638       0.000240       0.001539       0.009867      -0.024390      -0.000603       0.024993             11.261545      12.043441      -2.162163       0.896543      11.666212       5.204592      10.074983          -0.000133
          126              C       1.720305       4.090868      12.908633      -0.104203      34.739435 0.43032093E+03  0.10115082E+05                                 9.312186                            6.961551      -0.002758       1.967667                    0.999688      29.509969      85.493396       0.616990       0.422329      -1.057930      -0.022693       0.013883       0.003013       0.026773      -0.013597      -0.001277      -0.017743       0.029906      -0.029326      -0.029992       0.003953       0.026039             10.991794      10.474064      -0.159870       1.943426      11.613570       6.072947      10.887750           0.001747
          127              C       0.761171       3.495694      12.083220      -0.030318      38.320433 0.43583871E+03  0.10153459E+05                                 9.780300                            6.866166       0.049753       2.020019                    0.999297      27.113790      75.160336       0.648162       0.405634      -1.081703      -0.007293       0.035332       0.028940       0.046250       0.007084      -0.003309      -0.002380       0.008381      -0.022966      -0.008499      -0.004360       0.012860             12.387715      11.018492      -1.711357       0.835970      14.123154       7.690228      12.021501           0.001158
          128              C      -0.513011       4.027008      12.068415      -0.096223      34.280999 0.43814912E+03  0.10388163E+05                                 9.358169                            7.118092      -0.241796       1.895726                    0.998993      29.867191      88.074589       0.595735       0.433647      -1.046653       0.015902       0.019805       0.022902       0.034200       0.024763       0.000198      -0.013214       0.000887       0.000085      -0.028212       0.000281       0.027931             10.854732      10.939054      -2.056466       0.891641      11.493113       5.397778      10.132030           0.001441
          129              C      -0.833198       5.134340      12.834604      -0.149446      36.054510 0.44771267E+03  0.10632440E+05                                 9.557196                            7.098405       0.123301       2.010077                    0.999576      29.887138      87.132934       0.611110       0.422040      -1.057733       0.014604      -0.019196      -0.014716       0.028255      -0.010894      -0.010309      -0.010315       0.036042      -0.053213      -0.028506      -0.002558       0.031064             11.373461      10.816278      -0.450103       1.665122      11.993493       6.401098      11.310611          -0.000006
          130              C      -1.005886      10.566267      16.722925       0.621335      23.235020 0.24786357E+03  0.51152174E+04                                 7.537892                            5.601198      -0.001286       2.061152                    0.999514      22.000460      61.254614       0.625280       0.474658      -1.019542      -0.023399       0.058555       0.034336       0.071800      -0.017444       0.031863      -0.084745      -0.023036       0.107054      -0.073571      -0.037575       0.111146              8.977996       8.458520       0.209079      -0.822769      10.894864       4.563852       7.580605           0.012855
          131              C       1.136900       2.329611      11.187482       0.630164      23.322628 0.24431700E+03  0.50263365E+04                                 7.569059                            5.572896      -0.017879       2.059634                    0.999437      21.851881      60.842783       0.624552       0.476694      -1.017956       0.032246      -0.052329      -0.035715       0.071090      -0.005276       0.022411      -0.090611      -0.031173       0.125621      -0.077711      -0.037099       0.114810              9.108112       8.607630      -0.077821      -0.248326      10.515024       5.068092       8.201682           0.010486
          132              C       3.283183       2.843045      18.223843      -0.025873      36.620959 0.42808343E+03  0.99596767E+04                                 9.574024                            6.871322       0.007446       2.015278                    0.999141      26.982328      75.525429       0.636511       0.413603      -1.073044       0.008846       0.045241      -0.003661       0.046242      -0.002635       0.001800       0.002165       0.012088       0.004139      -0.007955       0.001661       0.006294             11.831052       8.610891      -0.595361       2.635517      19.657262      -0.531723       7.225002          -0.003227
          133              C       4.232855       3.462486       0.499689      -0.085133      33.416402 0.43984779E+03  0.10456264E+05                                 9.295844                            7.198820      -0.285926       1.891165                    0.998380      29.659709      88.066321       0.583150       0.441826      -1.040008      -0.010010       0.018878      -0.018084       0.027993      -0.008415      -0.020528      -0.016793       0.032576       0.031480      -0.034793       0.002762       0.032031             10.650214       8.388609      -0.454325       2.717982      15.907631       1.187523       7.654403           0.002292
          134              C       4.268925       4.843139       0.608880      -0.142010      34.254994 0.44778035E+03  0.10650722E+05                                 9.288594                            7.140873      -0.014734       1.968709                    0.999324      29.909738      87.704115       0.603008       0.427040      -1.053012      -0.001673      -0.021379      -0.014157       0.025696       0.015816      -0.007098       0.014178       0.025311      -0.010028      -0.028554       0.006623       0.021931             10.702458       8.087878      -2.027673       2.599004      16.412760       0.324526       7.606735          -0.000264
          135              C       3.346296       5.638834      18.432972       0.077370      35.936882 0.41770508E+03  0.96743547E+04                                 9.536369                            6.849985      -0.048714       1.995183                    0.999339      26.513237      74.435659       0.627788       0.421251      -1.066420      -0.001856      -0.004633      -0.000990       0.005088      -0.001709       0.002416       0.000203      -0.016433      -0.022567      -0.008899      -0.003254       0.012154             11.662897       7.871075      -1.545580       2.354504      19.488351       1.607108       7.629266           0.002862
          136              C       2.442014       4.997680      17.603858      -0.143800      33.265006 0.43649800E+03  0.10305507E+05                                 9.067284                            7.032252       0.136846       2.017804                    0.999575      29.658025      86.346722       0.610634       0.424852      -1.055473       0.010615      -0.023607       0.007713       0.027009      -0.023948       0.004757      -0.012451       0.018742      -0.003793      -0.027492      -0.002786       0.030278             10.257883       7.696305      -0.064457       2.611757      15.302451       1.095866       7.774892          -0.000100
          137              C       2.383603       3.614473      17.513174      -0.099556      32.557868 0.41698295E+03  0.97279081E+04                                 8.923569                            6.863685       0.097457       2.007106                    0.999753      29.095950      84.066853       0.619694       0.423670      -1.056744       0.018966       0.020996       0.009802       0.029943       0.006805       0.001897       0.011432       0.025276       0.030921      -0.022967       0.006546       0.016421             10.164545       8.391002      -1.124427       2.656069      14.991754      -0.599281       7.110878           0.003438
          138              C       3.182015       1.355108      18.210888       0.592253      25.212066 0.26032022E+03  0.54416089E+04                                 7.974543                            5.734518      -0.043541       2.041640                    0.999577      22.450749      63.025988       0.618542       0.473715      -1.019475       0.016175      -0.061947      -0.020742       0.067300      -0.020857      -0.039093       0.019881       0.075771       0.304555      -0.094525      -0.022180       0.116704              9.773693       8.248119      -0.235349       1.608099      16.056588      -0.599927       5.016371           0.020139
          139              O       6.124465      11.350468      10.828446      -0.571596      35.912684 0.52126635E+03  0.12431230E+05                                 8.626464                            7.043914       0.316322       2.154194                    0.996064      27.567279      72.111431       0.719535       0.356944      -1.140930      -0.017241      -0.009078       0.026889       0.033207       0.030908      -0.045675       0.053842       0.008707      -0.033993      -0.089399       0.036857       0.052543              9.931854       9.059092       3.723896      -2.036185      12.999028      -3.679080       7.737441           0.041800
          140              O       4.007132      10.676106      10.595258      -0.587205      31.714893 0.48745733E+03  0.11422941E+05                                 7.806835                            6.723091       0.425331       2.180041                    0.997892      27.575927      71.326068       0.751678       0.347722      -1.149299       0.044257       0.004490       0.041990       0.061172      -0.030756       0.017213       0.039125       0.041884       0.045690      -0.066964       0.028748       0.038216              8.432161      10.065435      -2.012270       2.723163       7.439491      -2.597377       7.791556           0.060665
          141              O       8.551040       2.195505      16.771043      -0.603204      33.189816 0.50509616E+03  0.11932353E+05                                 8.022286                            6.822088       0.466749       2.186059                    0.998339      27.893217      72.249243       0.750347       0.345535      -1.152038      -0.056924       0.011321      -0.018824       0.061015      -0.013821       0.023179       0.034060       0.062116       0.039791      -0.060969       0.016451       0.044518              8.699593      11.036064      -2.328357       2.289842       7.428007      -2.603644       7.634708           0.042335
          142              O       6.405847       1.620766      17.033843      -0.550433      36.569290 0.51713766E+03  0.12319444E+05                                 8.788862                            7.056313       0.284183       2.154803                    0.994437      27.250606      71.455946       0.712099       0.361061      -1.136632       0.011473       0.012751      -0.019780       0.026181       0.036681      -0.043349       0.052359      -0.023648       0.018251      -0.088553       0.028387       0.060166             10.393118       8.835610       3.405570      -2.632115      13.201518      -5.107142       9.142227           0.041411
          143              O      10.282815       0.665421       8.992551      -0.589919      41.137430 0.60827032E+03  0.15122237E+05                                 9.538630                            7.667734      -0.146867       1.993857                    0.994307      28.709845      77.435275       0.679701       0.362467      -1.133146      -0.000661       0.055376       0.009914       0.056260      -0.034778      -0.010924       0.018100       0.020514       0.155130      -0.062694       0.002725       0.059969             11.173421      12.026622      -4.229389      -1.917618      14.795366       2.186435       6.698276           0.083867
          144              O       8.332648       0.796972      10.010436      -0.550444      28.647202 0.42964381E+03  0.97540607E+04                                 7.267167                            6.272969       0.674350       2.261392                    0.999065      27.047682      68.830110       0.785525       0.343454      -1.153005       0.037272       0.030009       0.047366       0.067330       0.050818       0.010460      -0.024788       0.022306       0.087877      -0.073234       0.029414       0.043820              7.853363       9.122276       2.109038      -1.720988       9.085603      -0.483710       5.352211           0.024891
          145              O       6.771579       1.421522       1.574946      -0.571539      35.912603 0.52126235E+03  0.12431142E+05                                 8.626575                            7.043980       0.316209       2.154175                    0.996063      27.566670      72.110461       0.719516       0.356953      -1.140919       0.017231       0.009046       0.026817       0.033134       0.030918       0.045684      -0.053831       0.008696      -0.034048      -0.089405       0.036875       0.052530              9.932023       9.059241       3.723969       2.036219      12.999301       3.679172       7.737527           0.041774
          146              O       8.888912       2.095884       1.341757      -0.587215      31.716287 0.48748154E+03  0.11423664E+05                                 7.807090                            6.723277       0.425260       2.180012                    0.997892      27.576340      71.327921       0.751664       0.347724      -1.149296      -0.044281      -0.004522       0.041952       0.061165      -0.030767      -0.017228      -0.039109       0.041894       0.045648      -0.066964       0.028773       0.038191              8.432470      10.065828      -2.012394      -2.723295       7.439785       2.597507       7.791799           0.060666
          147              O       4.345004      10.576485       7.517543      -0.603196      33.188141 0.50506749E+03  0.11931491E+05                                 8.021990                            6.821872       0.466829       2.186091                    0.998339      27.892753      72.247166       0.750364       0.345533      -1.152041       0.056901      -0.011353      -0.018867       0.061013      -0.013807      -0.023167      -0.034080       0.062116       0.039836      -0.060979       0.016460       0.044518              8.699232      11.035638      -2.328216      -2.289715       7.427655       2.603467       7.634404           0.042338
          148              O       6.490197      11.151224       7.780343      -0.550489      36.570151 0.51715501E+03  0.12319943E+05                                 8.788920                            7.056375       0.284249       2.154808                    0.994437      27.251359      71.457827       0.712105       0.361055      -1.136638      -0.011467      -0.012792      -0.019843       0.026246       0.036671       0.043337      -0.052368      -0.023639       0.018281      -0.088542       0.028367       0.060176             10.393159       8.835600       3.405533       2.632096      13.201552       5.107182       9.142325           0.041426
          149              O       2.613229      12.106569      18.246051      -0.589882      41.136269 0.60824501E+03  0.15121469E+05                                 9.538514                            7.667606      -0.146864       1.993878                    0.994306      28.709018      77.432997       0.679702       0.362470      -1.133142       0.000633      -0.055361       0.009941       0.056250      -0.034778       0.010925      -0.018109       0.020511       0.155017      -0.062676       0.002732       0.059944             11.173347      12.026606      -4.229385       1.917632      14.795232      -2.186418       6.698204           0.083874
          150              O       4.563396      11.975018       0.756936      -0.550476      28.649961 0.42969246E+03  0.97554713E+04                                 7.267757                            6.273426       0.674341       2.261387                    0.999065      27.048263      68.833361       0.785475       0.343465      -1.152992      -0.037260      -0.030003       0.047316       0.067285       0.050823      -0.010479       0.024782       0.022304       0.087734      -0.073221       0.029421       0.043801              7.854060       9.123087       2.109240       1.721145       9.086517       0.483744       5.352578           0.024933
          151              O       0.596079       1.421522       7.678554      -0.571541      35.910579 0.52122877E+03  0.12430106E+05                                 8.626149                            7.043678       0.316202       2.154173                    0.996063      27.566359      72.108305       0.719545       0.356945      -1.140929       0.017190       0.009062      -0.026909       0.033192       0.030918      -0.045670       0.053861       0.008726      -0.033997      -0.089417       0.036868       0.052549              9.931455       9.058807       3.723768      -2.036111      12.998459      -3.678842       7.737100           0.041798
          152              O       2.713412       2.095884       7.911742      -0.587215      31.714750 0.48745620E+03  0.11422882E+05                                 7.806717                            6.723008       0.425329       2.180020                    0.997893      27.576540      71.327031       0.751697       0.347715      -1.149308      -0.044271      -0.004477      -0.042032       0.061210      -0.030747       0.017194       0.039116       0.041886       0.045706      -0.066946       0.028734       0.038212              8.432011      10.065298      -2.012185       2.723098       7.439319      -2.597289       7.791416           0.060666
          153              O      -1.830496      10.576485       1.735957      -0.603215      33.191103 0.50512076E+03  0.11933088E+05                                 8.022506                            6.822265       0.466682       2.186025                    0.998339      27.893884      72.251607       0.750335       0.345536      -1.152036       0.056926      -0.011323       0.018825       0.061018      -0.013816       0.023177       0.034064       0.062110       0.039807      -0.060969       0.016450       0.044519              8.699838      11.036351      -2.328422       2.289914       7.428232      -2.603755       7.634930           0.042342
          154              O       0.314697      11.151224       1.473157      -0.550402      36.568443 0.51712360E+03  0.12319022E+05                                 8.788726                            7.056217       0.284185       2.154810                    0.994436      27.250258      71.454716       0.712104       0.361061      -1.136632      -0.011463      -0.012744       0.019786       0.026178       0.036686      -0.043347       0.052361      -0.023641       0.018255      -0.088555       0.028389       0.060166             10.392933       8.835507       3.405521      -2.632063      13.201269      -5.106995       9.142023           0.041409
          155              O      -3.562271      12.106569       9.514449      -0.589921      41.138133 0.60828494E+03  0.15122679E+05                                 9.538699                            7.667806      -0.147012       1.993794                    0.994308      28.710448      77.436906       0.679701       0.362465      -1.133148       0.000615      -0.055430      -0.009924       0.056314      -0.034760      -0.010929       0.018096       0.020518       0.155135      -0.062677       0.002709       0.059968             11.173463      12.026724      -4.229342      -1.917612      14.795358       2.186423       6.698309           0.083871
          156              O      -1.612104      11.975018       8.496564      -0.550400      28.644376 0.42959133E+03  0.97525438E+04                                 7.266617                            6.272524       0.674624       2.261496                    0.999066      27.046757      68.825972       0.785567       0.343448      -1.153014      -0.037224      -0.030074      -0.047395       0.067353       0.050790       0.010450      -0.024779       0.022362       0.087856      -0.073206       0.029405       0.043801              7.852745       9.121640       2.108903      -1.720847       9.084749      -0.483693       5.351847           0.024883
          157              O      -0.051035      11.350468      16.932054      -0.571513      35.911535 0.52124444E+03  0.12430597E+05                                 8.626365                            7.043830       0.316193       2.154173                    0.996063      27.566399      72.109187       0.719528       0.356950      -1.140923      -0.017223      -0.009042      -0.026818       0.033130       0.030921       0.045682      -0.053834       0.008700      -0.034054      -0.089409       0.036879       0.052529              9.931752       9.059052       3.723871       2.036145      12.998917       3.679005       7.737288           0.041769
          158              O      -2.168368      10.676106      17.165243      -0.587222      31.717101 0.48749778E+03  0.11424143E+05                                 7.807220                            6.723390       0.425220       2.179989                    0.997892      27.576842      71.329587       0.751657       0.347724      -1.149295       0.044280       0.004523      -0.041955       0.061167      -0.030767      -0.017221      -0.039111       0.041892       0.045652      -0.066963       0.028768       0.038195              8.432607      10.065973      -2.012413      -2.723332       7.439916       2.597568       7.791933           0.060663
          159              O       2.375540       2.195505      10.989457      -0.603215      33.187384 0.50505649E+03  0.11931123E+05                                 8.021706                            6.821664       0.466883       2.186082                    0.998340      27.893446      72.247785       0.750400       0.345519      -1.152057      -0.056929       0.011375       0.018900       0.061053      -0.013802      -0.023153      -0.034078       0.062093       0.039858      -0.060966       0.016463       0.044502              8.698895      11.035259      -2.328062      -2.289593       7.427339       2.603307       7.634086           0.042336
          160              O       0.230347       1.620766      10.726657      -0.550436      36.568497 0.51712583E+03  0.12319077E+05                                 8.788703                            7.056213       0.284124       2.154785                    0.994436      27.250528      71.455214       0.712108       0.361059      -1.136634       0.011412       0.012778       0.019858       0.026226       0.036681       0.043332      -0.052384      -0.023613       0.018278      -0.088554       0.028371       0.060183             10.392883       8.835405       3.405482       2.632048      13.201199       5.106989       9.142046           0.041417
          161              O       4.107315       0.665421       0.260949      -0.589888      41.137651 0.60826928E+03  0.15122237E+05                                 9.538750                            7.667779      -0.146908       1.993856                    0.994306      28.709533      77.435050       0.679691       0.362472      -1.133140      -0.000624       0.055371      -0.009944       0.056260      -0.034775       0.010929      -0.018107       0.020513       0.155019      -0.062673       0.002728       0.059945             11.173633      12.026922      -4.229467       1.917685      14.795627      -2.186481       6.698351           0.083874
          162              O       2.157148       0.796972      17.750064      -0.550473      28.650396 0.42969995E+03  0.97556852E+04                                 7.267832                            6.273479       0.674315       2.261374                    0.999065      27.048507      68.834172       0.785472       0.343465      -1.152992       0.037249       0.030013      -0.047316       0.067284       0.050814      -0.010476       0.024785       0.022325       0.087711      -0.073213       0.029415       0.043797              7.854150       9.123204       2.109281       1.721171       9.086622       0.483750       5.352625           0.024930

******************************************************
Auxiliary information for the entire system
The total spin magnetic moment of the unit cell is   30.002072
The total net atomic charge of the unit cell is   0.000004
Accuracy of reproducing the electrostatic potential in the unit cell:
  The inner radius (bohr) =    5.0000
  The outer radius (bohr) =   12.0000
  Valid grid points have density less than (e/(bohr^3)) =    0.0001
  The number of valid grid points were=       153282
  The rms potential error without charges in kcal/mol is=      5.59175
  The rms potential error with partial charges in kcal/mol is=      1.17140
  The RRMSE value at monopole order=      0.20949
  The rms potential error with partial charges and cloud penetration in kcal/mol is=      1.18110
  The RRMSE value at monopole order with cloud penetration is=      0.21122
  The rms potential error with partial charges and atomic dipoles in kcal/mol is=      0.62544
  The RRMSE value at dipole order=      0.11185
  The rms potential error with partial charges, atomic dipoles and cloud penetration in kcal/mol is=      0.62766
  The RRMSE value at dipole order with cloud penetration=      0.11225

******************************************************
The electron densities and ab initio electrostatic potential were computed in VASP using the PBE functional and
projector augmented wave method. See the main text of the journal article for a description of computational details.
The atomic charges, dipoles, and quadrupoles were computed with the DDEC6 method as described in
(a) T. A. Manz and N. Gabaldon Limas, RSC Adv. 6 (2016) 47771-47801 DOI: 10.1039/c6ra04656h
(b) N. Gabaldon Limas and T. A. Manz, RSC Adv. 8 (2018) 2678-2707 DOI: 10.1039/c7ra11829e.
For each atom in the material, the electron cloud parameters were fit to the spherically averaged atom-in-material
electron density using radial positions for which this density was between 10^-4 and 10^-2 electrons per cubic bohr.
The polarizabilities, dispersion coefficients, and quantum Drude oscillator (QDO) parameters were fit using the MCLF method.
The magnetic structure of the system was optimized in VASP from the default ferromagnetic initial guess using spin polarization.
The atomic spin moments (ASMs) were computed on this optimized magnetic structure using the DDEC6 partition as inputs
to the method of T. A. Manz and D. S. Sholl, J. Chem. Theory Comput. 7 (2011) 4146-4164 DOI: 10.1021/ct200539n.
The RMSE and RRMSE were computed using a uniform grid with Ewald summation.
