# Supplementary material for: A collection of forcefield precursors for metal–organic frameworks
Source: RSC Adv. 2019 Nov 13;9(63):36492–507. doi: 10.1039/c9ra07327b (PMC9075174; doi:10.1039/c9ra07327b)
Supplement: RA-009-C9RA07327B-s5952 [file RA-009-C9RA07327B-s5952.xyz]

  162
jmolscript: load "" {1 1 1} spacegroup "x,y,z" unitcell [{     12.168700     0.000000     0.000000 }, {     -5.485797    12.818474     0.000000 }, {      0.000000     0.000000    18.250100 }]
Mn     0.782819     7.465095     9.478737     1.061186
Mn    -0.184266     5.353379     0.353687     1.060382
Mn     5.900084     5.353379     8.771363     1.061501
Mn     6.867169     7.465095    17.896413     1.060949
Mn    -2.742898     6.409237     9.125050     1.114250
Mn     3.341451     6.409237     0.000000     1.113094
H     -0.133164    10.152231    12.804270     0.114277
H     -0.685231    12.010910    14.089077     0.101788
H     -4.443175    11.940409    12.592569     0.105591
H     -3.916264    10.038147    11.360687     0.103054
H      0.653560     0.184586    14.715056     0.109433
H      0.223221     2.148376    15.890362     0.115646
H      3.909699     3.528926    14.983332     0.120315
H      4.365662     1.553599    13.837226     0.110416
H      1.678904     3.171290     7.602992     0.115890
H      1.548782     0.853710     7.717967     0.109061
H     10.614296     1.149817    10.291231     0.108914
H     -1.485793     3.466115    10.103255     0.113184
H      0.731717     2.666243     3.679220     0.114245
H      1.283784     0.807564     4.964027     0.101719
H      5.041728     0.878065     3.467519     0.105585
H      4.514817     2.780327     2.235637     0.103092
H     -0.055007    12.633888     5.590006     0.109444
H      0.375332    10.670098     6.765312     0.115652
H     -3.311146     9.289548     5.858282     0.120333
H     -3.767109    11.264875     4.712176     0.110477
H     -1.080351     9.647184    16.728042     0.115842
H     -0.950229    11.964764    16.843017     0.109023
H      2.152957    11.668657     1.166181     0.108887
H      2.084346     9.352359     0.978205     0.113176
H      6.816067     2.666243     5.445830     0.114273
H      7.368134     0.807564     4.161023     0.101795
H     11.126078     0.878065     5.657531     0.105599
H     10.599167     2.780327     6.889413     0.103065
H      6.029343    12.633888     3.535044     0.109449
H      6.459682    10.670098     2.359738     0.115690
H      2.773204     9.289548     3.266768     0.120330
H      2.317241    11.264875     4.412874     0.110435
H      5.003999     9.647184    10.647108     0.115901
H      5.134121    11.964764    10.532133     0.109062
H     -3.931393    11.668657     7.958869     0.108923
H     -4.000004     9.352359     8.146845     0.113189
H      5.951186    10.152231    14.570880     0.114270
H      5.399119    12.010910    13.286073     0.101730
H      1.641175    11.940409    14.782581     0.105596
H      2.168086    10.038147    16.014463     0.103103
H      6.737910     0.184586    12.660094     0.109450
H      6.307571     2.148376    11.484788     0.115636
H      9.994049     3.528926    12.391818     0.120335
H     10.450012     1.553599    13.537924     0.110482
H      7.763254     3.171290     1.522058     0.115843
H      7.633132     0.853710     1.407083     0.109023
H      4.529946     1.149817    17.083919     0.108893
H      4.598557     3.466115    17.271895     0.113185
C     -1.962386     9.921114    11.927718    -0.035419
C     -1.010241    10.514097    12.757550    -0.100185
C     -1.338274    11.628920    13.515659    -0.157070
C     -2.610373    12.198701    13.450689     0.070644
C     -3.564617    11.581619    12.637464    -0.144570
C     -3.248692    10.452440    11.895780    -0.089942
C      2.569886     0.643231    14.176495     0.075437
C      1.327259     0.851275    14.780938    -0.154514
C      1.070391     2.025575    15.478457    -0.102528
C      2.029783     3.021314    15.584125    -0.035220
C      3.253618     2.842112    14.947014    -0.093145
C      3.521652     1.665889    14.258803    -0.150969
C     -1.583714     8.745404    11.050436     0.631545
C      1.770806     4.240351    16.449910     0.619255
C      0.117058     3.550589     8.858416    -0.033180
C      1.016506     2.762253     8.147940    -0.097313
C      0.948064     1.379909     8.233350    -0.143350
C      0.020102     0.743215     9.055700     0.081295
C     11.275859     1.553984     9.742633    -0.141427
C     -0.848846     2.936584     9.637330    -0.083499
C      0.237982     5.036635     8.856044     0.595940
C      2.560939     2.897360     2.802668    -0.035289
C      1.608794     2.304377     3.632500    -0.100232
C      1.936827     1.189554     4.390609    -0.157155
C      3.208926     0.619773     4.325639     0.070498
C      4.163170     1.236855     3.512414    -0.144562
C      3.847245     2.366034     2.770730    -0.089928
C     -1.971333    12.175243     5.051445     0.075577
C     -0.728706    11.967199     5.655888    -0.154498
C     -0.471838    10.792899     6.353407    -0.102509
C     -1.431230     9.797160     6.459075    -0.035337
C     -2.655065     9.976362     5.821964    -0.093107
C     -2.923099    11.152585     5.133753    -0.150907
C      2.182267     4.073070     1.925386     0.631358
C     -1.172253     8.578123     7.324860     0.619437
C      0.481495     9.267885    17.983466    -0.033137
C     -0.417953    10.056221    17.272990    -0.097393
C     -0.349511    11.438565    17.358400    -0.143437
C      0.578451    12.075259    18.180750     0.081245
C      1.491394    11.264490     0.617583    -0.141512
C      1.447399     9.881890     0.512280    -0.083555
C      0.360571     7.781839    17.981094     0.595785
C      8.645289     2.897360     6.322382    -0.035422
C      7.693144     2.304377     5.492550    -0.100170
C      8.021177     1.189554     4.734441    -0.157058
C      9.293276     0.619773     4.799411     0.070643
C     10.247520     1.236855     5.612636    -0.144553
C      9.931595     2.366034     6.354320    -0.089925
C      4.113017    12.175243     4.073605     0.075454
C      5.355644    11.967199     3.469162    -0.154489
C      5.612512    10.792899     2.771643    -0.102523
C      4.653120     9.797160     2.665975    -0.035219
C      3.429285     9.976362     3.303086    -0.093120
C      3.161251    11.152585     3.991297    -0.150951
C      8.266617     4.073070     7.199664     0.631553
C      4.912097     8.578123     1.800190     0.619281
C      6.565845     9.267885     9.391684    -0.033186
C      5.666397    10.056221    10.102160    -0.097313
C      5.734839    11.438565    10.016750    -0.143346
C      6.662801    12.075259     9.194400     0.081307
C     -4.592956    11.264490     8.507467    -0.141422
C      7.531749     9.881890     8.612770    -0.083487
C      6.444921     7.781839     9.394056     0.595939
C      4.121964     9.921114    15.447432    -0.035284
C      5.074109    10.514097    14.617600    -0.100232
C      4.746076    11.628920    13.859491    -0.157137
C      3.473977    12.198701    13.924461     0.070512
C      2.519733    11.581619    14.737686    -0.144545
C      2.835658    10.452440    15.479370    -0.089907
C      8.654236     0.643231    13.198655     0.075571
C      7.411609     0.851275    12.594212    -0.154489
C      7.154741     2.025575    11.896693    -0.102501
C      8.114133     3.021314    11.791025    -0.035345
C      9.337968     2.842112    12.428136    -0.093093
C      9.606002     1.665889    13.116347    -0.150896
C      4.500636     8.745404    16.324714     0.631397
C      7.855156     4.240351    10.925240     0.619452
C      6.201408     3.550589     0.266634    -0.033144
C      7.100856     2.762253     0.977110    -0.097375
C      7.032414     1.379909     0.891700    -0.143438
C      6.104452     0.743215     0.069350     0.081256
C      5.191509     1.553984    17.632517    -0.141503
C      5.235504     2.936584    17.737820    -0.083533
C      6.322332     5.036635     0.269006     0.595800
O     -0.349866     8.591710    10.858627    -0.599661
O     -2.504540     8.037440    10.586336    -0.558441
O      0.601510     4.357512    16.896490    -0.591308
O      2.734142     5.013049    16.662341    -0.567396
O      1.265703     5.572447     8.392491    -0.550503
O     -0.687554     5.727551     9.408657    -0.589804
O      0.948419     4.226764     1.733577    -0.599694
O      3.103093     4.781034     1.461286    -0.558339
O     -0.002957     8.460962     7.771440    -0.591280
O     -2.135589     7.805425     7.537291    -0.567478
O     -0.667150     7.246027    17.517541    -0.550640
O      1.286107     7.090923     0.283607    -0.589675
O      7.032769     4.226764     7.391473    -0.599673
O      9.187443     4.781034     7.663764    -0.558394
O      6.081393     8.460962     1.353610    -0.591339
O      3.948761     7.805425     1.587759    -0.567346
O      5.417200     7.246027     9.857609    -0.550490
O      7.370457     7.090923     8.841443    -0.589796
O      5.734484     8.591710    16.516523    -0.599751
O      3.579810     8.037440    16.788814    -0.558297
O      6.685860     4.357512    10.478660    -0.591275
O      8.818492     5.013049    10.712809    -0.567440
O      7.350053     5.572447     0.732559    -0.550621
O      5.396796     5.727551    17.966493    -0.589702

The following XYZ coordinates are in angstroms. Other properties are in atomic units.
The sperically averaged electron density of each atom fit to a function of the form exp(a - br)
eigen_1, eigen_2 and eigen_3 are the three eigenvalues of traceless quadrupole moment tensor
  atom number  atomic symbol              X              Y              Z     net charge C6 coefficient C8 coefficient C10 coefficient fluctuating dipole atomic polarizability isotropic forcefield polarizability              a              b squared Pearson coefficient          <r^3>          <r^4>         wp_QDO          m_QDO          q_QDO       dipole_x       dipole_y       dipole_z         dipole            Qxy            Qxz            Qyz     Q(x^2-y^2)  Q(3z^2 - R^2)        eigen_1        eigen_2        eigen_3 static polarizability      alpha(xx)      alpha(xy)      alpha(xz)      alpha(yy)      alpha(yz)      alpha(zz) atomic spin moment
            1             Mn       0.782819       7.465095       9.478737       1.061186     134.973626 0.34734279E+04  0.12826332E+06                                20.829927                           18.783499       0.051437       1.831073                    0.999701      51.805635     149.470229       0.435448       0.380913      -1.164762       0.080371       0.059319       0.002880       0.099933       0.076025      -0.001248      -0.019440       0.043587      -0.049353      -0.074675      -0.014188       0.088863             22.707554      20.802128      -2.433203       0.604927      28.550522       3.321303      18.770011           4.774157
            2             Mn      -0.184266       5.353379       0.353687       1.060382     135.064364 0.34763529E+04  0.12840114E+06                                20.841341                           18.793279       0.050298       1.830671                    0.999701      51.817006     149.531033       0.435260       0.380989      -1.164679      -0.080318      -0.059300       0.002819       0.099877       0.075936       0.001322       0.019390       0.043710      -0.049564      -0.074545      -0.014289       0.088834             22.720537      20.814712      -2.435048      -0.605232      28.567445      -3.323731      18.779455           4.773007
            3             Mn       5.900084       5.353379       8.771363       1.061501     134.941581 0.34723570E+04  0.12821313E+06                                20.826123                           18.780121       0.051822       1.831230                    0.999701      51.800772     149.447088       0.435506       0.380894      -1.164784      -0.080447      -0.059345      -0.002915       0.100010       0.076074      -0.001191      -0.019478       0.043660      -0.049417      -0.074752      -0.014172       0.088924             22.703384      20.798101      -2.432680       0.604726      28.545320       3.320711      18.766729           4.773810
            4             Mn       6.867169       7.465095      17.896413       1.060949     135.005418 0.34743879E+04  0.12830904E+06                                20.834356                           18.787101       0.050843       1.830897                    0.999701      51.808042     149.488494       0.435366       0.380954      -1.164718       0.080358       0.059306      -0.002844       0.099914       0.075943       0.001251       0.019437       0.043807      -0.049513      -0.074611      -0.014227       0.088838             22.712844      20.807401      -2.434219      -0.604987      28.557620      -3.322486      18.773510           4.775820
            5             Mn      -2.742898       6.409237       9.125050       1.114250     150.499872 0.30354502E+04  0.10916254E+06                                23.407996                           18.499592       0.046049       1.824056                    0.999956      51.984899     151.553218       0.402831       0.422798      -1.126602       0.000006       0.000008       0.000000       0.000010      -0.088345       0.027664      -0.005569       0.004753       0.159742      -0.116408       0.034326       0.082082             29.209760      25.071854       1.638375      -1.226724      41.369655       1.979866      21.187771           4.731632
            6             Mn       3.341451       6.409237       0.000000       1.113094     150.533733 0.30362802E+04  0.10920416E+06                                23.416049                           18.505693       0.045035       1.823664                    0.999956      51.997336     151.617178       0.402632       0.422961      -1.126449      -0.000012      -0.000015       0.000001       0.000020      -0.088214      -0.027632       0.005548       0.004678       0.159637      -0.116259       0.034298       0.081962             29.220239      25.081993       1.639964       1.227180      41.384815      -1.980395      21.193908           4.729500
            7              H      -0.133164      10.152231      12.804270       0.114277       1.218025 0.91131349E+01  0.91820621E+02                                 1.835869                            1.728243      -1.092755       2.357722                    0.996774       3.545833       9.842383       0.494607       1.229060      -0.720858       0.036651      -0.015960       0.002509       0.040054      -0.005572       0.007511       0.003671       0.012348      -0.025128      -0.013583      -0.000510       0.014093              1.875373       2.375985      -0.288843       0.134651       1.672997       0.122480       1.577138          -0.000199
            8              H      -0.685231      12.010910      14.089077       0.101788       1.083222 0.76882080E+01  0.75487839E+02                                 1.796119                            1.656875      -1.241432       2.278527                    0.994083       3.833377      11.091821       0.465874       1.339016      -0.693915       0.023910       0.011226       0.021592       0.034116      -0.003126       0.008122       0.010039       0.007272      -0.011228      -0.015970       0.004993       0.010977              1.888319       2.111417       0.226120       0.470424       1.645778       0.297631       1.907762           0.000025
            9              H      -4.443175      11.940409      12.592569       0.105591       1.084634 0.79130713E+01  0.78118770E+02                                 1.790975                            1.678277      -1.114143       2.340264                    0.995644       3.746307      10.806466       0.464817       1.334792      -0.695698      -0.033409       0.012586      -0.002477       0.035787      -0.004020       0.003714       0.006299       0.008381      -0.029282      -0.013853       0.003092       0.010762              1.847954       2.400634      -0.311456       0.047533       1.564204       0.117754       1.579025           0.000028
           10              H      -3.916264      10.038147      11.360687       0.103054       1.239527 0.92048453E+01  0.94152884E+02                                 1.924413                            1.782625      -1.512593       2.144016                    0.992081       3.997115      11.647370       0.462545       1.294598      -0.702670      -0.026807      -0.017575      -0.017794       0.036663       0.001488       0.001687       0.004175       0.007432      -0.016379      -0.007993       0.000719       0.007274              2.006784       2.131215       0.259352       0.570634       1.788629       0.418800       2.100507          -0.000106
           11              H       0.653560       0.184586      14.715056       0.109433       1.170202 0.84782258E+01  0.84441766E+02                                 1.823217                            1.690967      -1.197503       2.304049                    0.994969       3.671324      10.349231       0.486247       1.264727      -0.711087      -0.026073      -0.024442       0.000599       0.035743       0.003790      -0.008966       0.007636      -0.001352      -0.027661      -0.017021       0.008437       0.008584              1.889604       2.174137       0.541524       0.092459       1.977802       0.205048       1.516872           0.000045
           12              H       0.223221       2.148376      15.890362       0.115646       1.238653 0.93168095E+01  0.93773982E+02                                 1.817305                            1.718669      -1.040934       2.380853                    0.997752       3.427295       9.306194       0.511849       1.188909      -0.731666      -0.036561       0.003275       0.015859       0.039987       0.007177      -0.008283       0.001919       0.015159      -0.030143      -0.014324      -0.002992       0.017315              1.847833       2.289083      -0.089177      -0.318918       1.583398       0.190632       1.671017          -0.000012
           13              H       3.909699       3.528926      14.983332       0.120315       1.180209 0.88203479E+01  0.87694672E+02                                 1.773023                            1.683812      -0.965490       2.422615                    0.998245       3.349313       9.080929       0.511076       1.205405      -0.728113       0.031257       0.030097      -0.000543       0.043395       0.011121      -0.007331       0.001466       0.007000      -0.037229      -0.016037      -0.002678       0.018715              1.799281       1.831699       0.394496       0.042139       1.994776       0.128357       1.571368          -0.000048
           14              H       4.365662       1.553599      13.837226       0.110416       1.064839 0.76935911E+01  0.74887326E+02                                 1.723835                            1.620695      -1.037552       2.381268                    0.997118       3.565008       9.977553       0.491498       1.280280      -0.707987       0.033259      -0.000204      -0.017371       0.037523       0.005920      -0.009126       0.007873       0.003181      -0.019998      -0.016823       0.006435       0.010388              1.772243       2.182760      -0.122599      -0.431418       1.513558       0.129256       1.620410           0.000072
           15              H       1.678904       3.171290       7.602992       0.115890       1.220466 0.90994024E+01  0.91384387E+02                                 1.824298                            1.717208      -1.031075       2.387688                    0.997521       3.457582       9.492185       0.501860       1.215246      -0.724981       0.027782       0.016759      -0.024566       0.040697      -0.001611      -0.015451      -0.003854       0.002757      -0.015095      -0.017531       0.001941       0.015590              1.862992       1.992104       0.283188      -0.434962       1.787662      -0.183385       1.809211           0.000238
           16              H       1.548782       0.853710       7.717967       0.109061       1.160390 0.85057614E+01  0.84896811E+02                                 1.830633                            1.709152      -1.019536       2.388796                    0.997088       3.620063      10.259796       0.476484       1.287892      -0.706933       0.024762      -0.018642      -0.019891       0.036828      -0.001839      -0.012435       0.000344      -0.002691      -0.017487      -0.015139       0.003890       0.011249              1.886227       1.824219      -0.353853      -0.387836       2.000750       0.255627       1.833713           0.000031
           17              H      10.614296       1.149817      10.291231       0.108914       1.144335 0.86048641E+01  0.86450073E+02                                 1.830762                            1.731461      -1.252336       2.276697                    0.994676       3.759914      10.819345       0.466630       1.306509      -0.701835      -0.028000      -0.014279       0.018108       0.036274       0.002659      -0.007673      -0.003878       0.001032      -0.028301      -0.013098       0.002151       0.010947              1.870384       1.830499       0.175853      -0.458803       1.883698      -0.264423       1.896956          -0.000023
           18              H      -1.485793       3.466115      10.103255       0.113184       1.085448 0.78635618E+01  0.77976519E+02                                 1.818952                            1.691778      -1.496403       2.161823                    0.992057       3.974245      11.717800       0.452546       1.364894      -0.687676      -0.026397       0.022141       0.016369       0.038144       0.001502      -0.004738       0.004318      -0.000557      -0.008569      -0.008034       0.002945       0.005089              1.887431       1.941079      -0.410690      -0.430726       1.938012       0.219991       1.783203          -0.000245
           19              H       0.731717       2.666243       3.679220       0.114245       1.218160 0.91144819E+01  0.91838235E+02                                 1.836056                            1.728411      -1.093033       2.357583                    0.996772       3.546140       9.843679       0.494563       1.229117      -0.720844      -0.036654       0.015956       0.002490       0.040054      -0.005566      -0.007514      -0.003667       0.012363      -0.025146      -0.013583      -0.000517       0.014100              1.875569       2.376245      -0.288883      -0.134670       1.673168      -0.122508       1.577294          -0.000205
           20              H       1.283784       0.807564       4.964027       0.101719       1.083516 0.76907476E+01  0.75518416E+02                                 1.796368                            1.657087      -1.241512       2.278427                    0.994083       3.833965      11.093652       0.465874       1.338916      -0.693933      -0.023914      -0.011222       0.021572       0.034106      -0.003134      -0.008123      -0.010038       0.007280      -0.011226      -0.015975       0.004999       0.010976              1.888592       2.111738       0.226166      -0.470524       1.646000      -0.297700       1.908040           0.000028
           21              H       5.041728       0.878065       3.467519       0.105585       1.084638 0.79130999E+01  0.78119028E+02                                 1.790971                            1.678273      -1.114095       2.340282                    0.995644       3.746313      10.806439       0.464821       1.334781      -0.695700       0.033409      -0.012587      -0.002496       0.035789      -0.004019      -0.003712      -0.006303       0.008379      -0.029292      -0.013857       0.003095       0.010762              1.847950       2.400626      -0.311463      -0.047536       1.564204      -0.117753       1.579021           0.000026
           22              H       4.514817       2.780327       2.235637       0.103092       1.239469 0.92044165E+01  0.94148520E+02                                 1.924447                            1.782656      -1.512773       2.143959                    0.992080       3.997129      11.647864       0.462507       1.294703      -0.702648       0.026804       0.017574      -0.017807       0.036666       0.001495      -0.001685      -0.004172       0.007434      -0.016370      -0.007988       0.000712       0.007276              2.006818       2.131258       0.259352      -0.570648       1.788657      -0.418805       2.100540          -0.000109
           23              H      -0.055007      12.633888       5.590006       0.109444       1.170288 0.84790480E+01  0.84452515E+02                                 1.823348                            1.691081      -1.197703       2.303964                    0.994967       3.671491      10.350064       0.486214       1.264775      -0.711076       0.026069       0.024440       0.000582       0.035739       0.003789       0.008963      -0.007632      -0.001359      -0.027653      -0.017015       0.008433       0.008582              1.889741       2.174307       0.541575      -0.092468       1.977945      -0.205071       1.516972           0.000063
           24              H       0.375332      10.670098       6.765312       0.115652       1.238687 0.93170958E+01  0.93777325E+02                                 1.817312                            1.718675      -1.040768       2.380920                    0.997752       3.427326       9.306217       0.511859       1.188880      -0.731672       0.036564      -0.003275       0.015844       0.039983       0.007175       0.008286      -0.001924       0.015146      -0.030145      -0.014328      -0.002982       0.017310              1.847840       2.289096      -0.089182       0.318923       1.583399      -0.190634       1.671025           0.000022
           25              H      -3.311146       9.289548       5.858282       0.120333       1.179955 0.88178845E+01  0.87663600E+02                                 1.772741                            1.683555      -0.965007       2.422851                    0.998248       3.348882       9.079265       0.511128       1.205374      -0.728122      -0.031252      -0.030101      -0.000562       0.043394       0.011118       0.007330      -0.001471       0.006989      -0.037217      -0.016036      -0.002671       0.018707              1.798990       1.831409       0.394416      -0.042131       1.994437      -0.128318       1.571125          -0.000041
           26              H      -3.767109      11.264875       4.712176       0.110477       1.064685 0.76921477E+01  0.74869463E+02                                 1.723646                            1.620526      -1.037564       2.381295                    0.997118       3.564586       9.975987       0.491534       1.280252      -0.707993      -0.033252       0.000208      -0.017394       0.037527       0.005913       0.009124      -0.007870       0.003172      -0.019970      -0.016814       0.006436       0.010378              1.772043       2.182505      -0.122578       0.431353       1.513392      -0.129229       1.620233           0.000068
           27              H      -1.080351       9.647184      16.728042       0.115842       1.220750 0.91021346E+01  0.91419451E+02                                 1.824631                            1.717503      -1.031420       2.387494                    0.997518       3.458158       9.494421       0.501797       1.215299      -0.724967      -0.027782      -0.016763      -0.024549       0.040688      -0.001616       0.015451       0.003848       0.002761      -0.015087      -0.017529       0.001938       0.015591              1.863341       1.992482       0.283261       0.435078       1.788007       0.183430       1.809535           0.000193
           28              H      -0.950229      11.964764      16.843017       0.109023       1.160514 0.85068848E+01  0.84910409E+02                                 1.830714                            1.709226      -1.019583       2.388739                    0.997088       3.620326      10.260520       0.476493       1.287833      -0.706945      -0.024760       0.018641      -0.019881       0.036821      -0.001836       0.012441      -0.000342      -0.002696      -0.017485      -0.015145       0.003894       0.011251              1.886314       1.824293      -0.353872       0.387850       2.000865      -0.255639       1.833784           0.000011
           29              H       2.152957      11.668657       1.166181       0.108887       1.144399 0.86054453E+01  0.86456913E+02                                 1.830784                            1.731482      -1.252321       2.276682                    0.994675       3.760048      10.819605       0.466644       1.306453      -0.701846       0.028000       0.014276       0.018104       0.036270       0.002654       0.007680       0.003875       0.001030      -0.028297      -0.013101       0.002157       0.010945              1.870406       1.830515       0.175849       0.458803       1.883732       0.264420       1.896972          -0.000038
           30              H       2.084346       9.352359       0.978205       0.113176       1.085436 0.78634931E+01  0.77976014E+02                                 1.818974                            1.691799      -1.496468       2.161797                    0.992057       3.974311      11.718178       0.452530       1.364938      -0.687667       0.026397      -0.022146       0.016362       0.038144       0.001504       0.004740      -0.004311      -0.000554      -0.008559      -0.008029       0.002945       0.005084              1.887457       1.941103      -0.410694       0.430733       1.938039      -0.219989       1.783230          -0.000250
           31              H       6.816067       2.666243       5.445830       0.114273       1.217981 0.91127295E+01  0.91815683E+02                                 1.835846                            1.728222      -1.092690       2.357760                    0.996775       3.545759       9.842191       0.494602       1.229085      -0.720853      -0.036653       0.015960      -0.002509       0.040056      -0.005572       0.007510       0.003673       0.012349      -0.025127      -0.013583      -0.000509       0.014092              1.875350       2.375956      -0.288839       0.134649       1.672976       0.122477       1.577117          -0.000196
           32              H       7.368134       0.807564       4.161023       0.101795       1.083211 0.76881084E+01  0.75486540E+02                                 1.796100                            1.656858      -1.241423       2.278533                    0.994083       3.833337      11.091645       0.465879       1.339006      -0.693917      -0.023910      -0.011225      -0.021593       0.034117      -0.003125       0.008121       0.010039       0.007272      -0.011230      -0.015970       0.004994       0.010977              1.888299       2.111395       0.226119       0.470419       1.645760       0.297628       1.907741           0.000026
           33              H      11.126078       0.878065       5.657531       0.105599       1.084622 0.79129392E+01  0.78117049E+02                                 1.790953                            1.678256      -1.114127       2.340274                    0.995644       3.746255      10.806246       0.464824       1.334781      -0.695700       0.033411      -0.012583       0.002476       0.035787      -0.004019       0.003714       0.006298       0.008380      -0.029282      -0.013852       0.003091       0.010761              1.847931       2.400608      -0.311452       0.047532       1.564184       0.117750       1.579003           0.000030
           34              H      10.599167       2.780327       6.889413       0.103065       1.239453 0.92041682E+01  0.94144225E+02                                 1.924341                            1.782564      -1.512535       2.144051                    0.992082       3.996962      11.646816       0.462551       1.294604      -0.702669       0.026810       0.017578       0.017792       0.036664       0.001489       0.001687       0.004175       0.007430      -0.016378      -0.007992       0.000719       0.007273              2.006705       2.131132       0.259338       0.570602       1.788562       0.418774       2.100421          -0.000102
           35              H       6.029343      12.633888       3.535044       0.109449       1.170122 0.84774987E+01  0.84432673E+02                                 1.823135                            1.690896      -1.197462       2.304081                    0.994970       3.671159      10.348636       0.486257       1.264728      -0.711088       0.026073       0.024447      -0.000601       0.035746       0.003790      -0.008965       0.007634      -0.001357      -0.027659      -0.017019       0.008435       0.008583              1.889517       2.174032       0.541490       0.092454       1.977709       0.205032       1.516809           0.000051
           36              H       6.459682      10.670098       2.359738       0.115690       1.238556 0.93158718E+01  0.93761825E+02                                 1.817171                            1.718551      -1.040813       2.380911                    0.997753       3.427145       9.305535       0.511883       1.188865      -0.731675       0.036560      -0.003273      -0.015858       0.039985       0.007177      -0.008285       0.001919       0.015156      -0.030147      -0.014325      -0.002990       0.017315              1.847693       2.288893      -0.089164      -0.318879       1.583287       0.190607       1.670899          -0.000031
           37              H       2.773204       9.289548       3.266768       0.120330       1.180117 0.88195162E+01  0.87684722E+02                                 1.772973                            1.683767      -0.965370       2.422688                    0.998246       3.349164       9.080569       0.511065       1.205453      -0.728103      -0.031261      -0.030100       0.000542       0.043400       0.011122      -0.007331       0.001466       0.006997      -0.037231      -0.016038      -0.002678       0.018716              1.799229       1.831647       0.394481       0.042138       1.994714       0.128350       1.571325          -0.000036
           38              H       2.317241      11.264875       4.412874       0.110435       1.064806 0.76932809E+01  0.74883533E+02                                 1.723797                            1.620661      -1.037531       2.381285                    0.997118       3.564925       9.977261       0.491504       1.280277      -0.707987      -0.033261       0.000204       0.017371       0.037524       0.005919      -0.009125       0.007872       0.003181      -0.019996      -0.016821       0.006434       0.010388              1.772202       2.182708      -0.122595      -0.431404       1.513523       0.129251       1.620375           0.000073
           39              H       5.003999       9.647184      10.647108       0.115901       1.220425 0.90990230E+01  0.91379588E+02                                 1.824254                            1.717169      -1.030990       2.387730                    0.997522       3.457519       9.491948       0.501868       1.215241      -0.724981      -0.027783      -0.016760       0.024564       0.040696      -0.001609      -0.015450      -0.003853       0.002752      -0.015102      -0.017531       0.001943       0.015588              1.862946       1.992054       0.283178      -0.434945       1.787618      -0.183378       1.809167           0.000237
           40              H       5.134121      11.964764      10.532133       0.109062       1.160391 0.85057704E+01  0.84896918E+02                                 1.830634                            1.709152      -1.019540       2.388794                    0.997088       3.620062      10.259792       0.476484       1.287891      -0.706934      -0.024760       0.018643       0.019891       0.036828      -0.001839      -0.012434       0.000345      -0.002691      -0.017487      -0.015138       0.003890       0.011248              1.886228       1.824221      -0.353853      -0.387836       2.000750       0.255627       1.833713           0.000030
           41              H      -3.931393      11.668657       7.958869       0.108923       1.144311 0.86046412E+01  0.86447318E+02                                 1.830740                            1.731441      -1.252325       2.276707                    0.994676       3.759871      10.819207       0.466631       1.306514      -0.701834       0.028001       0.014280      -0.018108       0.036275       0.002660      -0.007673      -0.003879       0.001032      -0.028299      -0.013097       0.002151       0.010947              1.870361       1.830476       0.175850      -0.458795       1.883674      -0.264418       1.896934          -0.000023
           42              H      -4.000004       9.352359       8.146845       0.113189       1.085423 0.78633512E+01  0.77974075E+02                                 1.818942                            1.691769      -1.496387       2.161836                    0.992057       3.974218      11.717775       0.452541       1.364916      -0.687672       0.026398      -0.022141      -0.016368       0.038145       0.001504      -0.004738       0.004318      -0.000560      -0.008570      -0.008034       0.002947       0.005087              1.887421       1.941068      -0.410686      -0.430723       1.937999       0.219989       1.783196          -0.000244
           43              H       5.951186      10.152231      14.570880       0.114270       1.218165 0.91144992E+01  0.91838084E+02                                 1.836020                            1.728380      -1.093006       2.357591                    0.996772       3.546124       9.843488       0.494583       1.229071      -0.720854       0.036652      -0.015953      -0.002491       0.040051      -0.005567      -0.007514      -0.003669       0.012357      -0.025143      -0.013585      -0.000512       0.014097              1.875531       2.376192      -0.288872      -0.134666       1.673137      -0.122505       1.577266          -0.000230
           44              H       5.399119      12.010910      13.286073       0.101730       1.083474 0.76903881E+01  0.75514127E+02                                 1.796337                            1.657060      -1.241509       2.278438                    0.994083       3.833884      11.093421       0.465872       1.338935      -0.693930       0.023916       0.011225      -0.021572       0.034108      -0.003133      -0.008123      -0.010038       0.007279      -0.011223      -0.015974       0.004997       0.010977              1.888559       2.111701       0.226162      -0.470511       1.645971      -0.297692       1.908004           0.000027
           45              H       1.641175      11.940409      14.782581       0.105596       1.084595 0.79127004E+01  0.78114112E+02                                 1.790927                            1.678235      -1.114075       2.340301                    0.995645       3.746208      10.806075       0.464825       1.334787      -0.695699      -0.033411       0.012588       0.002497       0.035791      -0.004019      -0.003711      -0.006302       0.008379      -0.029294      -0.013856       0.003094       0.010762              1.847904       2.400565      -0.311452      -0.047534       1.564166      -0.117747       1.578983           0.000025
           46              H       2.168086      10.038147      16.014463       0.103103       1.239404 0.92038164E+01  0.94140820E+02                                 1.924381                            1.782599      -1.512742       2.143983                    0.992080       3.996994      11.647363       0.462514       1.294705      -0.702648      -0.026807      -0.017576       0.017807       0.036669       0.001495      -0.001685      -0.004171       0.007430      -0.016375      -0.007988       0.000712       0.007275              2.006748       2.131184       0.259342      -0.570621       1.788595      -0.418783       2.100463          -0.000109
           47              H       6.737910       0.184586      12.660094       0.109450       1.170259 0.84787920E+01  0.84449360E+02                                 1.823322                            1.691059      -1.197681       2.303979                    0.994968       3.671437      10.349888       0.486215       1.264780      -0.711075      -0.026072      -0.024439      -0.000582       0.035740       0.003789       0.008963      -0.007632      -0.001357      -0.027652      -0.017015       0.008433       0.008582              1.889714       2.174276       0.541565      -0.092466       1.977915      -0.205066       1.516951           0.000062
           48              H       6.307571       2.148376      11.484788       0.115636       1.238671 0.93169527E+01  0.93775694E+02                                 1.817321                            1.718682      -1.040721       2.380951                    0.997753       3.427285       9.306151       0.511849       1.188908      -0.731667      -0.036566       0.003275      -0.015843       0.039985       0.007173       0.008285      -0.001927       0.015144      -0.030148      -0.014330      -0.002978       0.017308              1.847849       2.289112      -0.089183       0.318927       1.583404      -0.190636       1.671032           0.000023
           49              H       9.994049       3.528926      12.391818       0.120335       1.179902 0.88173563E+01  0.87656855E+02                                 1.772677                            1.683497      -0.964953       2.422885                    0.998249       3.348768       9.078817       0.511141       1.205362      -0.728125       0.031255       0.030102       0.000563       0.043397       0.011118       0.007330      -0.001472       0.006988      -0.037218      -0.016037      -0.002670       0.018707              1.798925       1.831344       0.394398      -0.042130       1.994360      -0.128308       1.571069          -0.000038
           50              H      10.450012       1.553599      13.537924       0.110482       1.064613 0.76914943E+01  0.74861593E+02                                 1.723583                            1.620470      -1.037498       2.381339                    0.997119       3.564437       9.975504       0.491536       1.280272      -0.707990       0.033254      -0.000206       0.017397       0.037530       0.005913       0.009125      -0.007870       0.003173      -0.019967      -0.016813       0.006435       0.010378              1.771977       2.182420      -0.122571       0.431330       1.513337      -0.129220       1.620174           0.000071
           51              H       7.763254       3.171290       1.522058       0.115843       1.220603 0.91007568E+01  0.91402147E+02                                 1.824496                            1.717382      -1.031246       2.387589                    0.997520       3.457922       9.493591       0.501810       1.215312      -0.724965       0.027788       0.016764       0.024547       0.040692      -0.001613       0.015451       0.003847       0.002759      -0.015094      -0.017529       0.001939       0.015590              1.863201       1.992330       0.283234       0.435029       1.787872       0.183412       1.809400           0.000203
           52              H       7.633132       0.853710       1.407083       0.109023       1.160495 0.85067055E+01  0.84908043E+02                                 1.830685                            1.709200      -1.019551       2.388753                    0.997088       3.620276      10.260293       0.476500       1.287821      -0.706948       0.024761      -0.018640       0.019880       0.036821      -0.001835       0.012441      -0.000343      -0.002694      -0.017487      -0.015145       0.003893       0.011252              1.886282       1.824265      -0.353861       0.387841       2.000827      -0.255630       1.833753           0.000015
           53              H       4.529946       1.149817      17.083919       0.108893       1.144362 0.86051045E+01  0.86452762E+02                                 1.830758                            1.731459      -1.252320       2.276691                    0.994675       3.759986      10.819434       0.466642       1.306470      -0.701843      -0.028002      -0.014276      -0.018104       0.036272       0.002654       0.007680       0.003875       0.001031      -0.028297      -0.013101       0.002157       0.010944              1.870379       1.830488       0.175845       0.458793       1.883704       0.264414       1.896945          -0.000036
           54              H       4.598557       3.466115      17.271895       0.113185       1.085402 0.78631898E+01  0.77972360E+02                                 1.818947                            1.691775      -1.496449       2.161813                    0.992057       3.974250      11.718001       0.452529       1.364953      -0.687665      -0.026401       0.022145      -0.016360       0.038145       0.001505       0.004739      -0.004310      -0.000556      -0.008563      -0.008030       0.002948       0.005082              1.887429       1.941073      -0.410685       0.430724       1.938010      -0.219986       1.783205          -0.000252
           55              C      -1.962386       9.921114      11.927718      -0.035419      38.801047 0.44276754E+03  0.10359575E+05                                 9.872187                            6.930026       0.018324       2.007822                    0.999314      27.301253      75.938216       0.643598       0.406748      -1.080550      -0.011582       0.036462       0.028065       0.047448       0.006950      -0.005759      -0.005870       0.005985      -0.026109      -0.011782      -0.002917       0.014699             12.462933      11.149721      -1.661615       1.008033      14.256492       7.651216      11.982586           0.001236
           56              C      -1.010241      10.514097      12.757550      -0.100185      35.015170 0.43411213E+03  0.10222750E+05                                 9.340043                            6.975667       0.009811       1.971583                    0.999685      29.516456      85.484696       0.618785       0.420340      -1.059578      -0.025009       0.014089       0.003616       0.028931      -0.012794      -0.000907      -0.018591       0.027156      -0.019717      -0.029397       0.005823       0.023574             11.002020      10.523190      -0.147863       2.109134      11.719148       5.983764      10.763722           0.001853
           57              C      -1.338274      11.628920      13.515659      -0.157070      37.095842 0.47276345E+03  0.11369458E+05                                 9.706345                            7.280169       0.095070       1.994079                    0.999628      30.316807      88.643455       0.605815       0.420407      -1.059853      -0.008236      -0.022369      -0.020435       0.031397       0.017876       0.019742       0.001118       0.001011       0.018091      -0.026968      -0.000394       0.027362             11.345134      12.256327      -2.121067       1.114351      11.818530       5.100838       9.960544          -0.000097
           58              C      -2.610373      12.198701      13.450689       0.070644      38.125558 0.41886962E+03  0.97042792E+04                                 9.871247                            6.831834      -0.121608       1.966764                    0.999154      26.692518      74.854566       0.632695       0.417856      -1.068998       0.002611      -0.002576      -0.007749       0.008573       0.002023      -0.022382       0.005937      -0.012711      -0.006767      -0.027065       0.007604       0.019461             12.372544      11.480924      -1.805449       1.089973      14.680554       7.130672      10.956155           0.001770
           59              C      -3.564617      11.581619      12.637464      -0.144570      36.645172 0.46098675E+03  0.11024565E+05                                 9.658917                            7.200857       0.095969       1.999564                    0.999517      30.049844      87.826635       0.607186       0.421805      -1.058204       0.016617      -0.016365      -0.010652       0.025640      -0.009091      -0.007571      -0.011183       0.037066      -0.054279      -0.028117      -0.002100       0.030217             11.441662      11.070013      -0.459451       1.815882      12.103117       6.259140      11.151856           0.000059
           60              C      -3.248692      10.452440      11.895780      -0.089942      34.635573 0.44737677E+03  0.10651414E+05                                 9.390321                            7.166840      -0.227097       1.899259                    0.998972      29.902830      88.068525       0.597529       0.430540      -1.049614       0.016411       0.018425       0.018799       0.031020       0.025754       0.001819      -0.011256       0.001782       0.007927      -0.029852       0.003484       0.026368             10.843777      11.047797      -1.977235       1.060597      11.541720       5.259711       9.941814           0.001522
           61              C       2.569886       0.643231      14.176495       0.075437      36.975778 0.42450779E+03  0.98702626E+04                                 9.696929                            6.899654      -0.110768       1.970025                    0.999256      26.740891      75.185342       0.626416       0.420533      -1.067030      -0.002044       0.006331      -0.003843       0.007683      -0.013256       0.010451       0.018655      -0.012791      -0.000098      -0.028327       0.005676       0.022651             11.932778      10.684945      -0.739673      -2.146965      15.382074       6.637670       9.731316           0.001529
           62              C       1.327259       0.851275      14.780938      -0.154514      35.512547 0.45557671E+03  0.10850153E+05                                 9.398856                            7.129242       0.115987       2.001046                    0.999654      30.097876      87.444378       0.614717       0.418366      -1.061635       0.005067       0.025855       0.011257       0.028651       0.025028      -0.000998       0.000537      -0.003283      -0.030485      -0.020121      -0.010043       0.030165             10.845343      11.351704      -0.295666      -2.006231      12.513190       4.981253       8.671134           0.000051
           63              C       1.070391       2.025575      15.478457      -0.102528      33.470956 0.42815569E+03  0.10041144E+05                                 9.031587                            6.912588       0.009144       1.969490                    0.999606      29.436362      84.896057       0.624042       0.418515      -1.061425       0.021661      -0.009973      -0.015217       0.028288      -0.004111      -0.008233      -0.011002       0.041657       0.007197      -0.027260       0.004328       0.022933             10.356635       9.769549       1.047474      -0.732770      13.086330       5.075467       8.214026           0.001749
           64              C       2.029783       3.021314      15.584125      -0.035220      37.245819 0.44178595E+03  0.10336719E+05                                 9.630299                            6.944843       0.067157       2.024310                    0.999333      27.298898      76.072474       0.639427       0.409397      -1.078188       0.008128      -0.039144      -0.026930       0.048204      -0.003093       0.005278      -0.005001       0.012546      -0.016703      -0.009925      -0.002189       0.012115             11.885886      10.187713       0.065121      -1.587833      15.257514       6.916785      10.212432           0.005003
           65              C       3.253618       2.842112      14.947014      -0.093145      32.452579 0.42862108E+03  0.10066074E+05                                 8.911871                            6.972498      -0.009984       1.971731                    0.999495      29.265184      84.771256       0.613176       0.425338      -1.055957      -0.012108      -0.021574      -0.004112       0.025079       0.023568       0.012059      -0.015126       0.014372      -0.001182      -0.035187       0.010324       0.024863             10.097130       9.409066      -0.652850      -1.991056      12.036848       4.663131       8.845477           0.001857
           66              C       3.521652       1.665889      14.258803      -0.150969      34.871964 0.45493683E+03  0.10824065E+05                                 9.280693                            7.122139       0.196244       2.029100                    0.999767      29.913396      86.680546       0.615695       0.418120      -1.062482      -0.015007       0.021296       0.009443       0.027711      -0.001144      -0.015843       0.002041       0.044874      -0.012100      -0.020692      -0.010890       0.031582             10.683712       9.785497       0.527639      -1.471002      13.463038       5.052490       8.802602           0.000315
           67              C      -1.583714       8.745404      11.050436       0.631545      23.419591 0.24659202E+03  0.50850403E+04                                 7.589813                            5.599597      -0.024983       2.056000                    0.999407      21.910969      61.083953       0.622909       0.476832      -1.017856       0.030397      -0.052476      -0.034667       0.069853      -0.002755       0.021731      -0.088525      -0.030159       0.127960      -0.076767      -0.035700       0.112468              9.098772       8.656866      -0.162975      -0.240965      10.546053       5.013352       8.093398           0.010629
           68              C       1.770806       4.240351      16.449910       0.619255      23.396915 0.25075462E+03  0.51892986E+04                                 7.566899                            5.631626      -0.009329       2.056928                    0.999515      22.080344      61.539132       0.624017       0.474297      -1.019855      -0.023860       0.059704       0.032090       0.071859      -0.017330       0.032103      -0.085455      -0.022168       0.103854      -0.074678      -0.036638       0.111316              8.984206       8.515604       0.228144      -0.770627      10.913606       4.533529       7.523407           0.013340
           69              C       0.117058       3.550589       8.858416      -0.033180      37.183534 0.43820938E+03  0.10255186E+05                                 9.672888                            6.954291      -0.016587       2.004941                    0.999011      27.220500      76.419534       0.632396       0.413862      -1.072860      -0.008217      -0.045628      -0.006410       0.046803      -0.003301       0.001713      -0.004327       0.013158       0.003345      -0.009368       0.001375       0.007993             11.923594       8.693452      -0.406612      -2.623367      19.804028       0.618696       7.273301          -0.003263
           70              C       1.016506       2.762253       8.147940      -0.097313      33.117296 0.42811880E+03  0.10048659E+05                                 9.008215                            6.943214       0.091535       2.002973                    0.999737      29.268675      84.684075       0.617980       0.422268      -1.058153      -0.021030      -0.016288       0.008488       0.027921       0.007565      -0.002841      -0.013550       0.031823       0.035141      -0.027597       0.007986       0.019611             10.232658       8.474818      -1.015724      -2.664539      15.057097       0.667596       7.166060           0.003582
           71              C       0.948064       1.379909       8.233350      -0.143350      33.865910 0.44908179E+03  0.10674145E+05                                 9.159943                            7.120794       0.117400       2.009626                    0.999496      29.862449      87.126371       0.608605       0.423411      -1.056772      -0.005953       0.023930       0.004229       0.025020      -0.025077      -0.000835       0.014153       0.017224      -0.001749      -0.030491       0.000858       0.029633             10.334467       7.831730       0.026884      -2.665641      15.311524      -1.011238       7.860148          -0.000018
           72              C       0.020102       0.743215       9.055700       0.081295      36.147106 0.42270664E+03  0.98262579E+04                                 9.588488                            6.906832      -0.058221       1.991024                    0.999426      26.641436      75.105035       0.622597       0.423204      -1.064441       0.002735       0.008281      -0.001805       0.008906       0.000885      -0.000544      -0.003213      -0.016936      -0.026292      -0.009264      -0.004105       0.013369             11.667907       7.878916      -1.390092      -2.387450      19.443630      -1.508882       7.681174           0.003034
           73              C      11.275859       1.553984       9.742633      -0.141427      34.854848 0.45905651E+03  0.10981346E+05                                 9.369554                            7.210305      -0.006424       1.968859                    0.999350      30.086554      88.324861       0.602899       0.424690      -1.055012       0.003483       0.023234      -0.014058       0.027378       0.016671       0.008079      -0.015643       0.029176      -0.007181      -0.031561       0.008169       0.023392             10.768882       8.083191      -1.931019      -2.650153      16.468821      -0.300770       7.754632          -0.000122
           74              C      -0.848846       2.936584       9.637330      -0.083499      33.978829 0.45150937E+03  0.10796747E+05                                 9.379595                            7.278891      -0.283520       1.889918                    0.998416      29.808725      88.576418       0.582083       0.440043      -1.041754       0.010850      -0.018431      -0.020736       0.029790      -0.007674       0.022530       0.016219       0.033159       0.033338      -0.034862       0.000533       0.034329             10.720046       8.478633      -0.394620      -2.756603      15.945822      -1.138483       7.735683           0.002478
           75              C       0.237982       5.036635       8.856044       0.595940      24.933821 0.25749185E+03  0.53700242E+04                                 7.914147                            5.703865      -0.043912       2.041769                    0.999586      22.422601      62.958966       0.619851       0.473812      -1.019002      -0.015238       0.059593      -0.018993       0.064376      -0.021232       0.040786      -0.020359       0.075455       0.311323      -0.095674      -0.024022       0.119697              9.655013       8.260544      -0.102996      -1.608170      15.725707       0.613225       4.978787           0.020326
           76              C       2.560939       2.897360       2.802668      -0.035289      38.798544 0.44272610E+03  0.10358408E+05                                 9.871997                            6.929840       0.018094       2.007772                    0.999313      27.299747      75.934381       0.643585       0.406764      -1.080534       0.011558      -0.036474       0.028002       0.047414       0.006976       0.005763       0.005952       0.005975      -0.026048      -0.011814      -0.002930       0.014743             12.462773      11.149586      -1.661682      -1.007955      14.256370      -7.651145      11.982363           0.001223
           77              C       1.608794       2.304377       3.632500      -0.100232      35.017914 0.43414669E+03  0.10223814E+05                                 9.340623                            6.975997       0.009560       1.971490                    0.999684      29.517971      85.491403       0.618760       0.420346      -1.059569       0.024972      -0.014136       0.003536       0.028912      -0.012789       0.000926       0.018583       0.027125      -0.019760      -0.029386       0.005828       0.023558             11.002796      10.523792      -0.147911      -2.109223      11.720100      -5.984367      10.764496           0.001851
           78              C       1.936827       1.189554       4.390609      -0.157155      37.100703 0.47283153E+03  0.11371516E+05                                 9.707026                            7.280570       0.095144       1.994042                    0.999629      30.320069      88.654912       0.605813       0.420393      -1.059861       0.008221       0.022335      -0.020520       0.031425       0.017878      -0.019776      -0.001139       0.001104       0.018043      -0.026966      -0.000447       0.027413             11.345998      12.257271      -2.121179      -1.114492      11.819401      -5.101331       9.961323          -0.000092
           79              C       3.208926       0.619773       4.325639       0.070498      38.128951 0.41891585E+03  0.97055853E+04                                 9.871586                            6.832050      -0.121541       1.966754                    0.999154      26.694384      74.859882       0.632710       0.417837      -1.069014      -0.002629       0.002548      -0.007816       0.008631       0.001981       0.022379      -0.006004      -0.012752      -0.006859      -0.027082       0.007602       0.019480             12.372953      11.481482      -1.805699      -1.089932      14.680915      -7.130842      10.956463           0.001771
           80              C       4.163170       1.236855       3.512414      -0.144562      36.645526 0.46099397E+03  0.11024784E+05                                 9.658953                            7.200892       0.096021       1.999570                    0.999518      30.050262      87.828128       0.607187       0.421802      -1.058206      -0.016648       0.016327      -0.010733       0.025670      -0.009083       0.007548       0.011183       0.037105      -0.054331      -0.028121      -0.002114       0.030235             11.441675      11.070122      -0.459539      -1.815905      12.103081      -6.259077      11.151822           0.000058
           81              C       3.847245       2.366034       2.770730      -0.089928      34.636003 0.44738304E+03  0.10651658E+05                                 9.390642                            7.167058      -0.227483       1.899156                    0.998970      29.902760      88.070259       0.597496       0.430560      -1.049596      -0.016416      -0.018463       0.018731       0.031003       0.025748      -0.001786       0.011272       0.001746       0.007956      -0.029844       0.003465       0.026379             10.844177      11.048272      -1.977363      -1.060663      11.542147      -5.259895       9.942113           0.001521
           82              C      -1.971333      12.175243       5.051445       0.075577      36.972120 0.42446022E+03  0.98688781E+04                                 9.696391                            6.899337      -0.110770       1.970046                    0.999256      26.739034      75.179017       0.626421       0.420542      -1.067025       0.002060      -0.006355      -0.003917       0.007744      -0.013262      -0.010476      -0.018587      -0.012721       0.000003      -0.028304       0.005740       0.022564             11.932048      10.684450      -0.739815       2.146976      15.380960      -6.637147       9.730732           0.001532
           83              C      -0.728706      11.967199       5.655888      -0.154498      35.511925 0.45556453E+03  0.10849816E+05                                 9.398871                            7.129233       0.115781       2.001002                    0.999653      30.097304      87.443219       0.614705       0.418376      -1.061626      -0.005030      -0.025881       0.011166       0.028633       0.025000       0.000980      -0.000531      -0.003334      -0.030405      -0.020105      -0.010020       0.030125             10.845373      11.351716      -0.295752       2.006258      12.513206      -4.981304       8.671196           0.000090
           84              C      -0.471838      10.792899       6.353407      -0.102509      33.470299 0.42814599E+03  0.10040832E+05                                 9.031349                            6.912420       0.009276       1.969525                    0.999606      29.436185      84.894422       0.624063       0.418504      -1.061435      -0.021643       0.009936      -0.015303       0.028308      -0.004106       0.008243       0.011005       0.041690       0.007168      -0.027273       0.004316       0.022956             10.356333       9.769274       1.047446       0.732721      13.085891      -5.075297       8.213836           0.001790
           85              C      -1.431230       9.797160       6.459075      -0.035337      37.247304 0.44181507E+03  0.10337515E+05                                 9.630314                            6.944926       0.067477       2.024394                    0.999333      27.299962      76.074541       0.639447       0.409379      -1.078205      -0.008108       0.039131      -0.027012       0.048235      -0.003077      -0.005248       0.004935       0.012519      -0.016790      -0.009871      -0.002203       0.012074             11.885795      10.187637       0.065339       1.587650      15.257377      -6.916663      10.212369           0.005023
           86              C      -2.655065       9.976362       5.821964      -0.093107      32.449035 0.42857272E+03  0.10064563E+05                                 8.910989                            6.971950      -0.009463       1.971909                    0.999496      29.263047      84.760942       0.613226       0.425319      -1.055979       0.012158       0.021537      -0.004211       0.025088       0.023584      -0.012057       0.015135       0.014376      -0.001136      -0.035206       0.010336       0.024870             10.096009       9.408148      -0.652720       1.990813      12.035368      -4.662413       8.844512           0.001843
           87              C      -2.923099      11.152585       5.133753      -0.150907      34.866833 0.45486252E+03  0.10821784E+05                                 9.279693                            7.121504       0.196530       2.029234                    0.999767      29.910276      86.667600       0.615734       0.418114      -1.062493       0.015036      -0.021325       0.009338       0.027714      -0.001175       0.015826      -0.002023       0.044776      -0.011950      -0.020660      -0.010858       0.031518             10.682449       9.784469       0.527607       1.470834      13.461326      -5.051706       8.801552           0.000295
           88              C       2.182267       4.073070       1.925386       0.631358      23.421842 0.24661805E+03  0.50857213E+04                                 7.590289                            5.599876      -0.024774       2.056054                    0.999408      21.912513      61.089514       0.622895       0.476830      -1.017855      -0.030415       0.052432      -0.034688       0.069839      -0.002788      -0.021713       0.088458      -0.030288       0.128009      -0.076656      -0.035779       0.112435              9.099440       8.657390      -0.163051       0.241027      10.546949      -5.013852       8.093980           0.010649
           89              C      -1.172253       8.578123       7.324860       0.619437      23.394593 0.25072702E+03  0.51885805E+04                                 7.566446                            5.631362      -0.009491       2.056892                    0.999515      22.078739      61.533623       0.624025       0.474304      -1.019851       0.023860      -0.059755       0.032046       0.071881      -0.017299      -0.032102       0.085528      -0.022060       0.103817      -0.074786      -0.036566       0.111352              8.983564       8.515104       0.228279       0.770481      10.912726      -4.533058       7.522863           0.013324
           90              C       0.481495       9.267885      17.983466      -0.033137      37.185004 0.43821378E+03  0.10255403E+05                                 9.673455                            6.954520      -0.016900       2.004844                    0.999010      27.220770      76.422860       0.632353       0.413885      -1.072836       0.008205       0.045615      -0.006393       0.046786      -0.003301      -0.001732       0.004325       0.013218       0.003306      -0.009385       0.001356       0.008029             11.924587       8.693949      -0.406552       2.623505      19.806196      -0.618711       7.273615          -0.003293
           91              C      -0.417953      10.056221      17.272990      -0.097393      33.121587 0.42817557E+03  0.10050391E+05                                 9.009082                            6.943713       0.091400       2.002895                    0.999737      29.271342      84.695317       0.617948       0.422273      -1.058143       0.020998       0.016273       0.008534       0.027903       0.007580       0.002845       0.013552       0.031817       0.035037      -0.027588       0.007982       0.019606             10.233832       8.475619      -1.015772       2.664812      15.059243      -0.667613       7.166635           0.003524
           92              C      -0.349511      11.438565      17.358400      -0.143437      33.870281 0.44914252E+03  0.10675967E+05                                 9.160660                            7.121210       0.117412       2.009582                    0.999497      29.865213      87.136434       0.608595       0.423404      -1.056775       0.005942      -0.023927       0.004266       0.025020      -0.025089       0.000871      -0.014174       0.017212      -0.001847      -0.030487       0.000809       0.029678             10.335453       7.832262       0.026951       2.665789      15.313508       1.011426       7.860589          -0.000069
           93              C       0.578451      12.075259      18.180750       0.081245      36.150561 0.42274197E+03  0.98273044E+04                                 9.589084                            6.907089      -0.058384       1.990945                    0.999426      26.643003      75.110806       0.622588       0.423200      -1.064441      -0.002736      -0.008294      -0.001805       0.008918       0.000886       0.000564       0.003216      -0.016959      -0.026404      -0.009304      -0.004096       0.013400             11.668924       7.879336      -1.390192       2.387530      19.445918       1.509115       7.681517           0.003031
           94              C       1.491394      11.264490       0.617583      -0.141512      34.858474 0.45910891E+03  0.10982913E+05                                 9.370100                            7.210635      -0.006334       1.968846                    0.999351      30.088849      88.332874       0.602895       0.424681      -1.055018      -0.003475      -0.023230      -0.014077       0.027383       0.016675      -0.008031       0.015652       0.029178      -0.007254      -0.031551       0.008148       0.023403             10.769662       8.083645      -1.931224       2.650281      16.470360       0.300795       7.754982          -0.000151
           95              C       1.447399       9.881890       0.512280      -0.083555      33.981308 0.45154322E+03  0.10797793E+05                                 9.380116                            7.279201      -0.283613       1.889872                    0.998416      29.810116      88.582449       0.582064       0.440047      -1.041748      -0.010839       0.018418      -0.020753       0.029789      -0.007680      -0.022523      -0.016219       0.033152       0.033269      -0.034857       0.000545       0.034312             10.720787       8.479137      -0.394619       2.756781      15.947167       1.138613       7.736056           0.002460
           96              C       0.360571       7.781839      17.981094       0.595785      24.936256 0.25751504E+03  0.53706688E+04                                 7.914780                            5.704178      -0.043903       2.041755                    0.999586      22.424333      62.966312       0.619820       0.473821      -1.018989       0.015223      -0.059573      -0.019002       0.064356      -0.021229      -0.040803       0.020362       0.075398       0.311080      -0.095607      -0.024030       0.119637              9.656002       8.261170      -0.103056       1.608277      15.727714      -0.613339       4.979121           0.020363
           97              C       8.645289       2.897360       6.322382      -0.035422      38.800118 0.44275778E+03  0.10359281E+05                                 9.872030                            6.929951       0.018411       2.007857                    0.999314      27.300854      75.936656       0.643602       0.406748      -1.080551       0.011586      -0.036452      -0.028071       0.047444       0.006951      -0.005765      -0.005869       0.005992      -0.026109      -0.011782      -0.002922       0.014704             12.462695      11.149559      -1.661569       1.008025      14.256201       7.651017      11.982324           0.001245
           98              C       7.693144       2.304377       5.492550      -0.100170      35.013895 0.43409494E+03  0.10222231E+05                                 9.339806                            6.975519       0.009874       1.971614                    0.999685      29.515700      85.481702       0.618793       0.420339      -1.059580       0.025010      -0.014086      -0.003621       0.028931      -0.012790      -0.000915      -0.018588       0.027163      -0.019716      -0.029396       0.005828       0.023568             11.001717      10.522942      -0.147844       2.109080      11.718816       5.983557      10.763394           0.001862
           99              C       8.021177       1.189554       4.734441      -0.157058      37.095066 0.47275327E+03  0.11369137E+05                                 9.706181                            7.280073       0.095106       1.994096                    0.999628      30.316368      88.641476       0.605822       0.420405      -1.059856       0.008239       0.022378       0.020429       0.031400       0.017878       0.019735       0.001118       0.001019       0.018079      -0.026964      -0.000394       0.027358             11.344918      12.256144      -2.120994       1.114348      11.818277       5.100703       9.960333          -0.000091
          100              C       9.293276       0.619773       4.799411       0.070643      38.124819 0.41886356E+03  0.97040877E+04                                 9.871075                            6.831758      -0.121540       1.966788                    0.999154      26.692256      74.853228       0.632704       0.417853      -1.069002      -0.002607       0.002584       0.007737       0.008564       0.002026      -0.022384       0.005936      -0.012719      -0.006772      -0.027069       0.007610       0.019460             12.372272      11.480764      -1.805371       1.089991      14.680168       7.130438      10.955886           0.001775
          101              C      10.247520       1.236855       5.612636      -0.144553      36.643979 0.46097075E+03  0.11024074E+05                                 9.658695                            7.200726       0.096012       1.999586                    0.999517      30.049181      87.823924       0.607193       0.421804      -1.058206      -0.016611       0.016380       0.010639       0.025640      -0.009082      -0.007573      -0.011190       0.037060      -0.054264      -0.028119      -0.002090       0.030209             11.441363      11.069813      -0.459437       1.815843      12.102758       6.258901      11.151518           0.000070
          102              C       9.931595       2.366034       6.354320      -0.089925      34.634410 0.44736102E+03  0.10650936E+05                                 9.390128                            7.166730      -0.227069       1.899279                    0.998971      29.902040      88.065513       0.597532       0.430542      -1.049613      -0.016405      -0.018414      -0.018815       0.031019       0.025756       0.001811      -0.011263       0.001783       0.007936      -0.029856       0.003481       0.026375             10.843522      11.047581      -1.977206       1.060553      11.541440       5.259535       9.941546           0.001536
          103              C       4.113017      12.175243       4.073605       0.075454      36.974948 0.42450007E+03  0.98700276E+04                                 9.696764                            6.899582      -0.110730       1.970041                    0.999256      26.740556      75.183932       0.626421       0.420532      -1.067032       0.002042      -0.006324       0.003837       0.007674      -0.013251       0.010451       0.018646      -0.012790      -0.000095      -0.028318       0.005678       0.022641             11.932519      10.684766      -0.739619      -2.146897      15.381701       6.637463       9.731092           0.001533
          104              C       5.355644      11.967199       3.469162      -0.154489      35.511339 0.45556044E+03  0.10849657E+05                                 9.398647                            7.129125       0.116003       2.001063                    0.999654      30.097131      87.441490       0.614722       0.418367      -1.061635      -0.005069      -0.025848      -0.011267       0.028649       0.025021      -0.000996       0.000528      -0.003305      -0.030472      -0.020116      -0.010041       0.030157             10.845065      11.351457      -0.295616      -2.006145      12.512836       4.981066       8.670901           0.000057
          105              C       5.612512      10.792899       2.771643      -0.102523      33.471000 0.42815924E+03  0.10041225E+05                                 9.031533                            6.912582       0.009238       1.969515                    0.999606      29.436391      84.895506       0.624048       0.418511      -1.061431      -0.021662       0.009979       0.015217       0.028291      -0.004108      -0.008238      -0.011004       0.041652       0.007169      -0.027257       0.004321       0.022936             10.356551       9.769450       1.047529      -0.732695      13.086243       5.075407       8.213960           0.001728
          106              C       4.653120       9.797160       2.665975      -0.035219      37.245851 0.44178833E+03  0.10336777E+05                                 9.630257                            6.944832       0.067200       2.024321                    0.999333      27.298998      76.072502       0.639432       0.409393      -1.078191      -0.008132       0.039146       0.026930       0.048206      -0.003093       0.005274      -0.004991       0.012544      -0.016739      -0.009922      -0.002191       0.012113             11.885805      10.187657       0.065121      -1.587809      15.257394       6.916716      10.212363           0.004989
          107              C       3.429285       9.976362       3.303086      -0.093120      32.451607 0.42860799E+03  0.10065680E+05                                 8.911682                            6.972384      -0.009939       1.971755                    0.999495      29.264536      84.768733       0.613182       0.425337      -1.055959       0.012105       0.021577       0.004108       0.025079       0.023570       0.012058      -0.015128       0.014377      -0.001188      -0.035189       0.010323       0.024866             10.096886       9.408882      -0.652829      -1.991000      12.036515       4.662972       8.845262           0.001860
          108              C       3.161251      11.152585       3.991297      -0.150951      34.871177 0.45492694E+03  0.10823759E+05                                 9.280538                            7.122052       0.196285       2.029120                    0.999767      29.912943      86.678631       0.615701       0.418119      -1.062484       0.015001      -0.021294      -0.009447       0.027708      -0.001142      -0.015838       0.002040       0.044866      -0.012095      -0.020688      -0.010887       0.031575             10.683503       9.785348       0.527640      -1.470967      13.462732       5.052349       8.802431           0.000317
          109              C       8.266617       4.073070       7.199664       0.631553      23.419192 0.24658768E+03  0.50849302E+04                                 7.589755                            5.599568      -0.024967       2.056013                    0.999407      21.910704      61.083163       0.622907       0.476836      -1.017853      -0.030409       0.052476       0.034661       0.069856      -0.002748       0.021732      -0.088535      -0.030143       0.127948      -0.076784      -0.035688       0.112472              9.098683       8.656816      -0.162930      -0.240936      10.545944       5.013267       8.093290           0.010632
          110              C       4.912097       8.578123       1.800190       0.619281      23.396835 0.25075384E+03  0.51892779E+04                                 7.566875                            5.631615      -0.009310       2.056934                    0.999515      22.080298      61.538957       0.624018       0.474296      -1.019855       0.023878      -0.059703      -0.032086       0.071862      -0.017332       0.032107      -0.085466      -0.022146       0.103827      -0.074696      -0.036626       0.111321              8.984162       8.515601       0.228187      -0.770597      10.913540       4.533470       7.523346           0.013321
          111              C       6.565845       9.267885       9.391684      -0.033186      37.183730 0.43821243E+03  0.10255282E+05                                 9.672942                            6.954331      -0.016593       2.004939                    0.999011      27.220602      76.420076       0.632391       0.413864      -1.072858       0.008220       0.045627       0.006414       0.046803      -0.003300       0.001705      -0.004326       0.013151       0.003309      -0.009361       0.001373       0.007988             11.923654       8.693505      -0.406616      -2.623372      19.804120       0.618708       7.273337          -0.003264
          112              C       5.666397      10.056221      10.102160      -0.097313      33.117270 0.42811921E+03  0.10048666E+05                                 9.008199                            6.943211       0.091572       2.002983                    0.999737      29.268639      84.683821       0.617981       0.422267      -1.058154       0.021032       0.016287      -0.008490       0.027923       0.007571      -0.002841      -0.013548       0.031825       0.035116      -0.027596       0.007987       0.019609             10.232634       8.474816      -1.015733      -2.664518      15.057048       0.667608       7.166038           0.003581
          113              C       5.734839      11.438565      10.016750      -0.143346      33.865745 0.44907944E+03  0.10674076E+05                                 9.159918                            7.120780       0.117390       2.009625                    0.999496      29.862350      87.126040       0.608605       0.423412      -1.056772       0.005957      -0.023929      -0.004225       0.025018      -0.025075      -0.000830       0.014155       0.017220      -0.001764      -0.030491       0.000859       0.029632             10.334435       7.831722       0.026875      -2.665627      15.311461      -1.011225       7.860121          -0.000021
          114              C       6.662801      12.075259       9.194400       0.081307      36.146876 0.42270352E+03  0.98261708E+04                                 9.588468                            6.906821      -0.058240       1.991020                    0.999426      26.641314      75.104719       0.622595       0.423206      -1.064439      -0.002730      -0.008280       0.001811       0.008904       0.000885      -0.000540      -0.003211      -0.016924      -0.026280      -0.009260      -0.004102       0.013361             11.667881       7.878899      -1.390091      -2.387439      19.443586      -1.508877       7.681157           0.003035
          115              C      -4.592956      11.264490       8.507467      -0.141422      34.854636 0.45905396E+03  0.10981269E+05                                 9.369524                            7.210291      -0.006427       1.968861                    0.999350      30.086397      88.324313       0.602898       0.424691      -1.055011      -0.003475      -0.023233       0.014064       0.027379       0.016669       0.008080      -0.015642       0.029172      -0.007184      -0.031559       0.008169       0.023390             10.768842       8.083161      -1.931022      -2.650142      16.468747      -0.300759       7.754617          -0.000123
          116              C       7.531749       9.881890       8.612770      -0.083487      33.978527 0.45150553E+03  0.10796637E+05                                 9.379569                            7.278881      -0.283557       1.889910                    0.998415      29.808527      88.575907       0.582081       0.440045      -1.041752      -0.010845       0.018432       0.020745       0.029794      -0.007672       0.022529       0.016219       0.033160       0.033334      -0.034861       0.000533       0.034328             10.720008       8.478615      -0.394619      -2.756599      15.945730      -1.138472       7.735680           0.002480
          117              C       6.444921       7.781839       9.394056       0.595939      24.934041 0.25749456E+03  0.53700958E+04                                 7.914196                            5.703899      -0.043910       2.041767                    0.999586      22.422728      62.959453       0.619848       0.473813      -1.019001       0.015240      -0.059589       0.019004       0.064376      -0.021237       0.040776      -0.020364       0.075496       0.311331      -0.095697      -0.023999       0.119696              9.655068       8.260620      -0.102978      -1.608183      15.725768       0.613224       4.978816           0.020328
          118              C       4.121964       9.921114      15.447432      -0.035284      38.797915 0.44272157E+03  0.10358248E+05                                 9.871784                            6.929734       0.018189       2.007800                    0.999314      27.299647      75.933245       0.643601       0.406756      -1.080543      -0.011561       0.036475      -0.028004       0.047416       0.006974       0.005764       0.005940       0.005978      -0.026075      -0.011814      -0.002928       0.014742             12.462443      11.149362      -1.661573      -1.007987      14.255934      -7.650875      11.982033           0.001204
          119              C       5.074109      10.514097      14.617600      -0.100232      35.018179 0.43415200E+03  0.10223959E+05                                 9.340632                            6.976020       0.009593       1.971495                    0.999684      29.518183      85.491806       0.618762       0.420344      -1.059571      -0.024972       0.014143      -0.003535       0.028916      -0.012788       0.000922       0.018578       0.027125      -0.019775      -0.029381       0.005821       0.023559             11.002791      10.523809      -0.147865      -2.109245      11.720079      -5.984350      10.764486           0.001822
          120              C       4.746076      11.628920      13.859491      -0.157137      37.100010 0.47282228E+03  0.11371239E+05                                 9.706934                            7.280523       0.095102       1.994037                    0.999629      30.319635      88.653475       0.605812       0.420396      -1.059859      -0.008215      -0.022328       0.020529       0.031424       0.017880      -0.019770      -0.001134       0.001094       0.018048      -0.026969      -0.000438       0.027406             11.345866      12.257194      -2.121137      -1.114483      11.819221      -5.101227       9.961183          -0.000099
          121              C       3.473977      12.198701      13.924461       0.070512      38.128136 0.41890795E+03  0.97053516E+04                                 9.871444                            6.831989      -0.121508       1.966769                    0.999154      26.694049      74.858622       0.632713       0.417837      -1.069014       0.002630      -0.002540       0.007820       0.008632       0.001984       0.022380      -0.005996      -0.012744      -0.006851      -0.027080       0.007600       0.019480             12.372717      11.481369      -1.805665      -1.089924      14.680560      -7.130626      10.956222           0.001771
          122              C       2.519733      11.581619      14.737686      -0.144545      36.644427 0.46098031E+03  0.11024363E+05                                 9.658746                            7.200780       0.096048       1.999587                    0.999518      30.049637      87.825579       0.607193       0.421801      -1.058207       0.016645      -0.016322       0.010738       0.025667      -0.009077       0.007551       0.011185       0.037093      -0.054332      -0.028121      -0.002108       0.030228             11.441387      11.069927      -0.459501      -1.815883      12.102719      -6.258850      11.151515           0.000055
          123              C       2.835658      10.452440      15.479370      -0.089907      34.635027 0.44737074E+03  0.10651271E+05                                 9.390418                            7.166930      -0.227457       1.899170                    0.998970      29.902177      88.067572       0.597506       0.430556      -1.049600       0.016414       0.018463      -0.018732       0.031004       0.025750      -0.001787       0.011278       0.001743       0.007926      -0.029845       0.003458       0.026387             10.843875      11.048031      -1.977276      -1.060661      11.541774      -5.259688       9.941821           0.001515
          124              C       8.654236       0.643231      13.198655       0.075571      36.971724 0.42445757E+03  0.98687914E+04                                 9.696292                            6.899301      -0.110726       1.970061                    0.999256      26.738896      75.178288       0.626425       0.420540      -1.067027      -0.002060       0.006355       0.003922       0.007747      -0.013262      -0.010473      -0.018588      -0.012719       0.000008      -0.028302       0.005737       0.022565             11.931873      10.684385      -0.739799       2.146955      15.380665      -6.636977       9.730570           0.001529
          125              C       7.411609       0.851275      12.594212      -0.154489      35.511340 0.45555708E+03  0.10849588E+05                                 9.398768                            7.129176       0.115796       2.001011                    0.999653      30.096950      87.441826       0.614707       0.418376      -1.061626       0.005025       0.025885      -0.011164       0.028635       0.024998       0.000980      -0.000531      -0.003322      -0.030401      -0.020103      -0.010019       0.030122             10.845232      11.351625      -0.295748       2.006233      12.513001      -4.981197       8.671069           0.000085
          126              C       7.154741       2.025575      11.896693      -0.102501      33.469431 0.42813372E+03  0.10040468E+05                                 9.031199                            6.912323       0.009299       1.969540                    0.999606      29.435656      84.892458       0.624068       0.418504      -1.061436       0.021640      -0.009938       0.015305       0.028307      -0.004106       0.008240       0.011001       0.041695       0.007159      -0.027271       0.004314       0.022957             10.356140       9.769149       1.047430       0.732716      13.085602      -5.075154       8.213668           0.001789
          127              C       8.114133       3.021314      11.791025      -0.035345      37.246690 0.44181022E+03  0.10337351E+05                                 9.630137                            6.944843       0.067546       2.024416                    0.999333      27.299799      76.073363       0.639458       0.409374      -1.078211       0.008111      -0.039129       0.027008       0.048231      -0.003077      -0.005245       0.004929       0.012519      -0.016801      -0.009866      -0.002205       0.012072             11.885519      10.187478       0.065386       1.587590      15.256983      -6.916421      10.212098           0.005017
          128              C       9.337968       2.842112      12.428136      -0.093093      32.447890 0.42855679E+03  0.10064073E+05                                 8.910733                            6.971791      -0.009438       1.971925                    0.999496      29.262365      84.757878       0.613238       0.425316      -1.055983      -0.012155      -0.021538       0.004213       0.025088       0.023583      -0.012053       0.015136       0.014384      -0.001125      -0.035205       0.010337       0.024869             10.095680       9.407903      -0.652671       1.990735      12.034934      -4.662188       8.844202           0.001840
          129              C       9.606002       1.665889      13.116347      -0.150896      34.865673 0.45484713E+03  0.10821314E+05                                 9.279485                            7.121388       0.196569       2.029257                    0.999767      29.909551      86.664757       0.615739       0.418114      -1.062494      -0.015034       0.021331      -0.009331       0.027714      -0.001170       0.015824      -0.002020       0.044773      -0.011929      -0.020662      -0.010852       0.031513             10.682169       9.784279       0.527624       1.470783      13.460925      -5.051501       8.801304           0.000299
          130              C       4.500636       8.745404      16.324714       0.631397      23.421639 0.24661644E+03  0.50856727E+04                                 7.590210                            5.599837      -0.024798       2.056047                    0.999408      21.912364      61.088725       0.622902       0.476826      -1.017858       0.030434      -0.052430       0.034685       0.069844      -0.002784      -0.021716       0.088470      -0.030268       0.127988      -0.076674      -0.035765       0.112440              9.099318       8.657310      -0.162971       0.240970      10.546788      -5.013748       8.093857           0.010621
          131              C       7.855156       4.240351      10.925240       0.619452      23.394265 0.25072393E+03  0.51884907E+04                                 7.566331                            5.631300      -0.009497       2.056893                    0.999515      22.078491      61.532394       0.624034       0.474300      -1.019856      -0.023872       0.059751      -0.032047       0.071883      -0.017297      -0.032104       0.085538      -0.022040       0.103794      -0.074803      -0.036553       0.111356              8.983398       8.514991       0.228329       0.770438      10.912511      -4.532922       7.522692           0.013316
          132              C       6.201408       3.550589       0.266634      -0.033144      37.184641 0.43821222E+03  0.10255334E+05                                 9.673307                            6.954456      -0.016840       2.004864                    0.999010      27.220693      76.421962       0.632365       0.413879      -1.072842      -0.008212      -0.045614       0.006402       0.046787      -0.003301      -0.001720       0.004327       0.013214       0.003243      -0.009380       0.001355       0.008025             11.924355       8.693823      -0.406528       2.623439      19.805739      -0.618674       7.273504          -0.003308
          133              C       7.100856       2.762253       0.977110      -0.097375      33.120278 0.42815772E+03  0.10049841E+05                                 9.008801                            6.943540       0.091494       2.002936                    0.999737      29.270452      84.691471       0.617961       0.422269      -1.058148      -0.020991      -0.016274      -0.008541       0.027900       0.007586       0.002843       0.013550       0.031834       0.034998      -0.027591       0.007990       0.019601             10.233481       8.475365      -1.015730       2.664687      15.058678      -0.667582       7.166401           0.003537
          134              C       7.032414       1.379909       0.891700      -0.143438      33.869963 0.44913918E+03  0.10675860E+05                                 9.160597                            7.121186       0.117415       2.009586                    0.999497      29.865012      87.135551       0.608596       0.423404      -1.056776      -0.005937       0.023926      -0.004267       0.025018      -0.025084       0.000869      -0.014172       0.017215      -0.001872      -0.030481       0.000806       0.029676             10.335362       7.832229       0.026962       2.665759      15.313319       1.011428       7.860539          -0.000066
          135              C       6.104452       0.743215       0.069350       0.081256      36.150295 0.42273875E+03  0.98272109E+04                                 9.589046                            6.907070      -0.058384       1.990946                    0.999426      26.642869      75.110360       0.622588       0.423201      -1.064440       0.002734       0.008291       0.001807       0.008915       0.000886       0.000560       0.003216      -0.016944      -0.026395      -0.009301      -0.004090       0.013391             11.668873       7.879306      -1.390198       2.387511      19.445829       1.509102       7.681483           0.003036
          136              C       5.191509       1.553984      17.632517      -0.141503      34.857900 0.45910068E+03  0.10982663E+05                                 9.370008                            7.210578      -0.006345       1.968850                    0.999351      30.088439      88.331357       0.602897       0.424682      -1.055018       0.003465       0.023229       0.014081       0.027384       0.016668      -0.008036       0.015653       0.029181      -0.007263      -0.031550       0.008149       0.023400             10.769551       8.083563      -1.931232       2.650244      16.470180       0.300771       7.754911          -0.000154
          137              C       5.235504       2.936584      17.737820      -0.083533      33.980592 0.45153324E+03  0.10797489E+05                                 9.379988                            7.279124      -0.283649       1.889868                    0.998415      29.809649      88.580628       0.582067       0.440048      -1.041748       0.010826      -0.018421       0.020766       0.029796      -0.007678      -0.022523      -0.016214       0.033163       0.033253      -0.034854       0.000541       0.034312             10.720629       8.479017      -0.394631       2.756727      15.946907       1.138585       7.735962           0.002454
          138              C       6.322332       5.036635       0.269006       0.595800      24.936262 0.25751641E+03  0.53706889E+04                                 7.914691                            5.704138      -0.043884       2.041754                    0.999586      22.424313      62.965604       0.619833       0.473812      -1.018997      -0.015227       0.059569       0.019018       0.064358      -0.021234      -0.040792       0.020367       0.075456       0.311084      -0.095637      -0.023999       0.119636              9.655856       8.261138      -0.103025       1.608269      15.727357      -0.613296       4.979073           0.020351
          139              O      -0.349866       8.591710      10.858627      -0.599661      32.948709 0.50079532E+03  0.11805070E+05                                 7.978587                            6.791798       0.461472       2.185733                    0.998218      27.811611      71.951374       0.752241       0.345415      -1.152179      -0.057472       0.010346       0.018929       0.061387      -0.015547      -0.023238      -0.037284       0.061298       0.042020      -0.064190       0.019131       0.045059              8.631852      10.968887      -2.395052      -2.219014       7.431895       2.566270       7.494774           0.041952
          140              O      -2.504540       8.037440      10.586336      -0.558441      36.976036 0.52793737E+03  0.12636444E+05                                 8.846138                            7.122599       0.293935       2.155060                    0.994681      27.408505      71.939431       0.710130       0.360351      -1.137680       0.009993       0.013057       0.020469       0.026255       0.038936       0.043021      -0.052843      -0.016456       0.015213      -0.089926       0.031503       0.058423             10.434556       8.900216       3.400967       2.642228      13.281248       5.079396       9.122204           0.042069
          141              O       0.601510       4.357512      16.896490      -0.591308      32.000064 0.49458153E+03  0.11628143E+05                                 7.847077                            6.767710       0.436657       2.181530                    0.997929      27.684203      71.646473       0.750165       0.347278      -1.150048       0.043719       0.003297      -0.040562       0.059729      -0.031532      -0.017859      -0.038890       0.044701       0.040854      -0.067889       0.031205       0.036685              8.461809      10.087661      -2.041514      -2.702150       7.490424       2.622567       7.807342           0.061440
          142              O       2.734142       5.013049      16.662341      -0.567396      35.825631 0.52027976E+03  0.12403038E+05                                 8.614319                            7.040166       0.301321       2.149867                    0.996020      27.528789      72.020181       0.719209       0.357240      -1.140582      -0.016819      -0.008535      -0.026357       0.032410       0.030726       0.044109      -0.055310       0.008804      -0.034484      -0.089444       0.036530       0.052915              9.893109       9.093191       3.712280       2.065802      12.872566       3.640759       7.713570           0.041769
          143              O       1.265703       5.572447       8.392491      -0.550503      28.861996 0.43167057E+03  0.98128311E+04                                 7.306524                            6.292321       0.670912       2.260578                    0.999065      27.046768      68.900557       0.783364       0.343954      -1.152443      -0.037751      -0.031920      -0.050519       0.070684       0.046463       0.012585      -0.024006       0.024797       0.099827      -0.071543       0.029542       0.042001              7.899871       9.262341       2.127951      -1.725403       9.087213      -0.461931       5.350059           0.026161
          144              O      -0.687554       5.727551       9.408657      -0.589804      41.154096 0.60933885E+03  0.15157166E+05                                 9.542974                            7.679306      -0.147518       1.993749                    0.994205      28.724986      77.526158       0.678470       0.362925      -1.132661      -0.001458      -0.054927      -0.008639       0.055621      -0.034119      -0.011528       0.015895       0.023788       0.158700      -0.062938       0.002850       0.060088             11.139591      11.990696      -4.170904      -1.898827      14.743817       2.144124       6.684260           0.084112
          145              O       0.948419       4.226764       1.733577      -0.599694      32.954276 0.50089218E+03  0.11808017E+05                                 7.979762                            6.792689       0.461243       2.185665                    0.998216      27.812379      71.957235       0.752147       0.345438      -1.152150       0.057505      -0.010270       0.018815       0.061370      -0.015565       0.023273       0.037248       0.061303       0.041923      -0.064175       0.019108       0.045067              8.633230      10.970495      -2.395575       2.219462       7.433215      -2.566917       7.495980           0.041869
          146              O       3.103093       4.781034       1.461286      -0.558339      36.972904 0.52788187E+03  0.12634812E+05                                 8.845765                            7.122314       0.293942       2.155101                    0.994680      27.406572      71.934023       0.710129       0.360360      -1.137670      -0.010059      -0.012960       0.020319       0.026116       0.038957      -0.043052       0.052806      -0.016501       0.015159      -0.089938       0.031546       0.058392             10.434089       8.900035       3.400875      -2.642127      13.280594      -5.079008       9.121638           0.042039
          147              O      -0.002957       8.460962       7.771440      -0.591280      31.996777 0.49452343E+03  0.11626372E+05                                 7.846365                            6.767167       0.436809       2.181573                    0.997930      27.683843      71.643030       0.750223       0.347263      -1.150067      -0.043677      -0.003228      -0.040673       0.059770      -0.031507       0.017818       0.038910       0.044699       0.040967      -0.067879       0.031152       0.036727              8.460963      10.086685      -2.041184       2.701830       7.489565      -2.622179       7.806638           0.061555
          148              O      -2.135589       7.805425       7.537291      -0.567478      35.826914 0.52030397E+03  0.12403716E+05                                 8.614368                            7.040213       0.301452       2.149879                    0.996022      27.530061      72.022994       0.719227       0.357228      -1.140595       0.016789       0.008595      -0.026542       0.032561       0.030713      -0.044083       0.055352       0.008852      -0.034381      -0.089449       0.036501       0.052948              9.893134       9.093171       3.712311      -2.065859      12.872556      -3.640778       7.713674           0.041814
          149              O      -0.667150       7.246027      17.517541      -0.550640      28.871540 0.43184187E+03  0.98177940E+04                                 7.308468                            6.293843       0.670474       2.260403                    0.999063      27.049457      68.913341       0.783211       0.343984      -1.152407       0.037774       0.031861      -0.050409       0.070591       0.046497      -0.012629       0.024011       0.024751       0.099542      -0.071544       0.029611       0.041933              7.902129       9.264873       2.128584       1.725900       9.090228       0.462013       5.351285           0.026044
          150              O       1.286107       7.090923       0.283607      -0.589675      41.149365 0.60924297E+03  0.15154241E+05                                 9.542463                            7.678829      -0.147365       1.993871                    0.994200      28.721887      77.517364       0.678472       0.362937      -1.132647       0.001502       0.054838      -0.008698       0.055544      -0.034141       0.011534      -0.015913       0.023770       0.158466      -0.062918       0.002881       0.060038             11.139117      11.990276      -4.170802       1.898842      14.743117      -2.144068       6.683958           0.084057
          151              O       7.032769       4.226764       7.391473      -0.599673      32.949259 0.50080682E+03  0.11805416E+05                                 7.978714                            6.791905       0.461520       2.185741                    0.998218      27.811914      71.952515       0.752230       0.345417      -1.152176       0.057483      -0.010378      -0.018959       0.061412      -0.015531      -0.023233      -0.037285       0.061285       0.042028      -0.064178       0.019121       0.045057              8.631993      10.969060      -2.395082      -2.219053       7.432025       2.566333       7.494895           0.041972
          152              O       9.187443       4.781034       7.663764      -0.558394      36.974742 0.52791483E+03  0.12635771E+05                                 8.845967                            7.122471       0.293917       2.155069                    0.994681      27.407824      71.937297       0.710133       0.360354      -1.137677      -0.009968      -0.013050      -0.020479       0.026249       0.038942       0.043019      -0.052850      -0.016449       0.015219      -0.089933       0.031505       0.058428             10.434336       8.900074       3.400924       2.642178      13.280967       5.079232       9.121967           0.042076
          153              O       6.081393       8.460962       1.353610      -0.591339      32.001297 0.49460601E+03  0.11628852E+05                                 7.847242                            6.767845       0.436640       2.181501                    0.997930      27.685221      71.649312       0.750164       0.347274      -1.150052      -0.043732      -0.003289       0.040604       0.059766      -0.031532      -0.017844      -0.038891       0.044703       0.040878      -0.067886       0.031194       0.036692              8.461990      10.087887      -2.041550      -2.702225       7.490560       2.622642       7.807524           0.061444
          154              O       3.948761       7.805425       1.587759      -0.567346      35.824517 0.52025889E+03  0.12402420E+05                                 8.614181                            7.040055       0.301261       2.149862                    0.996020      27.528141      72.018223       0.719209       0.357243      -1.140579       0.016786       0.008523       0.026373       0.032403       0.030732       0.044106      -0.055323       0.008813      -0.034493      -0.089457       0.036537       0.052920              9.892939       9.093080       3.712246       2.065780      12.872333       3.640649       7.713403           0.041768
          155              O       5.417200       7.246027       9.857609      -0.550490      28.861369 0.43165845E+03  0.98124799E+04                                 7.306408                            6.292221       0.671015       2.260613                    0.999065      27.046587      68.899677       0.783373       0.343953      -1.152445       0.037728       0.031962       0.050547       0.070710       0.046450       0.012576      -0.024007       0.024829       0.099820      -0.071533       0.029534       0.041999              7.899746       9.262235       2.127940      -1.725379       9.087024      -0.461928       5.349980           0.026168
          156              O       7.370457       7.090923       8.841443      -0.589796      41.155151 0.60935740E+03  0.15157757E+05                                 9.543180                            7.679461      -0.147577       1.993721                    0.994205      28.725352      77.527718       0.678457       0.362928      -1.132657       0.001488       0.054961       0.008641       0.055656      -0.034112      -0.011534       0.015891       0.023790       0.158716      -0.062934       0.002841       0.060092             11.139833      11.990983      -4.170974      -1.898870      14.744130       2.144176       6.684386           0.084138
          157              O       5.734484       8.591710      16.516523      -0.599751      32.954816 0.50090514E+03  0.11808369E+05                                 7.979723                            6.792670       0.461260       2.185635                    0.998218      27.813602      71.959935       0.752168       0.345427      -1.152162      -0.057534       0.010296      -0.018845       0.061411      -0.015562       0.023260       0.037254       0.061278       0.041948      -0.064168       0.019113       0.045055              8.633180      10.970437      -2.395528       2.219443       7.433158      -2.566900       7.495945           0.041808
          158              O       3.579810       8.037440      16.788814      -0.558297      36.971578 0.52785852E+03  0.12634108E+05                                 8.845553                            7.122155       0.293847       2.155080                    0.994680      27.406051      71.932150       0.710137       0.360360      -1.137670       0.010023       0.012952      -0.020326       0.026103       0.038963      -0.043048       0.052819      -0.016488       0.015158      -0.089947       0.031546       0.058401             10.433816       8.899846       3.400823      -2.642082      13.280220      -5.078820       9.121381           0.042026
          159              O       6.685860       4.357512      10.478660      -0.591275      31.996396 0.49451750E+03  0.11626194E+05                                 7.846304                            6.767130       0.436821       2.181574                    0.997931      27.683836      71.642797       0.750225       0.347263      -1.150067       0.043677       0.003201       0.040708       0.059792      -0.031496       0.017806       0.038911       0.044693       0.040965      -0.067867       0.031137       0.036730              8.460884      10.086582      -2.041132       2.701785       7.489497      -2.622147       7.806572           0.061576
          160              O       8.818492       5.013049      10.712809      -0.567440      35.825239 0.52027498E+03  0.12402839E+05                                 8.614065                            7.039989       0.301386       2.149865                    0.996022      27.529519      72.020773       0.719243       0.357225      -1.140599      -0.016766      -0.008592       0.026549       0.032554       0.030716      -0.044084       0.055360       0.008854      -0.034383      -0.089458       0.036504       0.052954              9.892759       9.092876       3.712179      -2.065770      12.872045      -3.640567       7.713356           0.041807
          161              O       7.350053       5.572447       0.732559      -0.550621      28.870209 0.43181673E+03  0.98170632E+04                                 7.308217                            6.293639       0.670715       2.260489                    0.999064      27.049024      68.911302       0.783229       0.343982      -1.152410      -0.037737      -0.031921       0.050442       0.070621       0.046469      -0.012623       0.024006       0.024814       0.099520      -0.071521       0.029603       0.041918              7.901850       9.264623       2.128522       1.725845       9.089809       0.462008       5.351119           0.026030
          162              O       5.396796       5.727551      17.966493      -0.589702      41.150729 0.60926901E+03  0.15155036E+05                                 9.542615                            7.678957      -0.147445       1.993822                    0.994201      28.722813      77.519988       0.678471       0.362933      -1.132651      -0.001539      -0.054884       0.008707       0.055592      -0.034129       0.011537      -0.015911       0.023782       0.158481      -0.062911       0.002870       0.060041             11.139271      11.990492      -4.170835       1.898858      14.743279      -2.144072       6.684043           0.084070

******************************************************
Auxiliary information for the entire system
The total spin magnetic moment of the unit cell is   30.013883
The total net atomic charge of the unit cell is   0.000006
Accuracy of reproducing the electrostatic potential in the unit cell:
  The inner radius (bohr) =    5.0000
  The outer radius (bohr) =   12.0000
  Valid grid points have density less than (e/(bohr^3)) =    0.0001
  The number of valid grid points were=       126923
  The rms potential error without charges in kcal/mol is=      5.50556
  The rms potential error with partial charges in kcal/mol is=      1.25842
  The RRMSE value at monopole order=      0.22857
  The rms potential error with partial charges and cloud penetration in kcal/mol is=      1.26872
  The RRMSE value at monopole order with cloud penetration is=      0.23044
  The rms potential error with partial charges and atomic dipoles in kcal/mol is=      0.65455
  The RRMSE value at dipole order=      0.11889
  The rms potential error with partial charges, atomic dipoles and cloud penetration in kcal/mol is=      0.65686
  The RRMSE value at dipole order with cloud penetration=      0.11931

******************************************************
The electron densities and ab initio electrostatic potential were computed in VASP using the PBE functional and
projector augmented wave method. See the main text of the journal article for a description of computational details.
The atomic charges, dipoles, and quadrupoles were computed with the DDEC6 method as described in
(a) T. A. Manz and N. Gabaldon Limas, RSC Adv. 6 (2016) 47771-47801 DOI: 10.1039/c6ra04656h
(b) N. Gabaldon Limas and T. A. Manz, RSC Adv. 8 (2018) 2678-2707 DOI: 10.1039/c7ra11829e.
For each atom in the material, the electron cloud parameters were fit to the spherically averaged atom-in-material
electron density using radial positions for which this density was between 10^-4 and 10^-2 electrons per cubic bohr.
The polarizabilities, dispersion coefficients, and quantum Drude oscillator (QDO) parameters were fit using the MCLF method.
The magnetic structure of the system was optimized in VASP from the default ferromagnetic initial guess using spin polarization.
The atomic spin moments (ASMs) were computed on this optimized magnetic structure using the DDEC6 partition as inputs
to the method of T. A. Manz and D. S. Sholl, J. Chem. Theory Comput. 7 (2011) 4146-4164 DOI: 10.1021/ct200539n.
The RMSE and RRMSE were computed using a uniform grid with Ewald summation.
