# Supplementary material for: A collection of forcefield precursors for metal–organic frameworks
Source: RSC Adv. 2019 Nov 13;9(63):36492–507. doi: 10.1039/c9ra07327b (PMC9075174; doi:10.1039/c9ra07327b)
Supplement: RA-009-C9RA07327B-s5953 [file RA-009-C9RA07327B-s5953.xyz]

  202
jmolscript: load "" {1 1 1} spacegroup "x,y,z" unitcell [{     14.196000     0.000000     0.000000 }, {      6.592658    13.880978     0.000000 }, {      0.603329     4.111257    16.087007 }]
Cd    10.190868     7.435877     5.173421     0.781341
Cd    12.480007     8.162493     8.195847     0.784719
Cd    10.287646     8.255265     1.415335     0.747023
Cd    11.201119    10.556358    10.913586     0.781341
Cd     8.911980     9.829742     7.891160     0.784719
Cd    11.104341     9.736970    14.671672     0.747023
P      6.640375     1.186572     3.204693     1.247285
P      7.266070    17.226484    13.335646     1.245882
P     14.751612    16.805663    12.882314     1.247285
P     14.125917     0.765751     2.751361     1.245882
H      3.402554     3.036528     2.675269     0.165827
H      2.097818     3.383420     3.473185     0.146760
H      3.325742     4.356472     3.516620     0.147014
H      3.327698     3.514054     6.542586     0.143967
H      1.981874     3.045920     5.889453     0.151598
H      2.968047     1.989927     6.499151     0.149418
H     12.570689    13.262414     8.513244     0.150737
H     12.783423    14.815134     8.473027     0.140779
H     11.537202    14.176989     7.768416     0.142914
H     15.033763    13.439268     7.499763     0.141546
H     14.204111    12.185192     7.057370     0.146724
H     14.913376    13.075740     5.979541     0.156499
H     12.308964    12.444826     3.923621     0.147058
H     11.359106    10.375822     3.600272     0.082959
H     12.175793    14.837473    15.844093     0.088551
H     13.179634    16.892663    16.021050     0.148034
H      6.524836     4.270596     3.207749     0.157518
H      7.474520     6.120365     4.221231     0.093414
H     10.961183     4.420706     4.327405     0.091523
H     10.146772     2.542197     3.315532     0.145994
H     11.381528     5.669507     9.653813     0.090656
H     11.678556     4.196869    11.381557     0.141274
H     15.013759     6.147099    12.364474     0.155066
H     14.629848     7.513839    10.548250     0.091675
H      7.734111    13.946397    13.503434     0.154470
H      6.967364    12.266559     0.608089     0.145108
H      8.149875    16.024270     8.989420     0.133863
H      9.142887    14.840607     9.251638     0.144192
H      7.957473    15.102189    10.242597     0.154009
H      4.711995     3.248418    10.570772     0.149816
H     11.130779    16.097026     9.404464     0.142338
H      3.975536     3.670995     9.253246     0.135530
H      2.828412     5.210095    15.786180     0.156962
H      4.344630     5.555506    15.980833     0.146238
H      3.386833     6.588578    15.292309     0.140422
H      5.057039     6.261630    12.991867     0.143870
H      5.842794     5.512355    14.122783     0.145590
H      5.402991     4.740806    12.830997     0.149676
H      8.434293    10.853109     1.687527     0.084618
H      9.249775    12.629694    14.668133     0.089432
H     17.989433    14.955707    13.411738     0.165827
H     19.294169    14.608815    12.613822     0.146760
H     18.066245    13.635763    12.570387     0.147014
H     18.064289    14.478181     9.544421     0.143967
H     19.410113    14.946315    10.197554     0.151598
H     18.423940    16.002308     9.587856     0.149418
H      8.821298     4.729821     7.573763     0.150737
H      8.608564     3.177101     7.613980     0.140779
H      9.854785     3.815246     8.318591     0.142914
H      6.358224     4.552967     8.587244     0.141546
H      7.187876     5.807043     9.029637     0.146724
H      6.478611     4.916495    10.107466     0.156499
H      9.083023     5.547409    12.163386     0.147058
H     10.032881     7.616413    12.486735     0.082959
H      9.216194     3.154762     0.242914     0.088551
H      8.212353     1.099572     0.065957     0.148034
H     14.867151    13.721639    12.879258     0.157518
H     13.917467    11.871870    11.865776     0.093413
H     10.430804    13.571529    11.759602     0.091523
H     11.245215    15.450038    12.771475     0.145994
H     10.010459    12.322728     6.433194     0.090657
H      9.713431    13.795366     4.705450     0.141274
H      6.378228    11.845136     3.722533     0.155066
H      6.762139    10.478396     5.538757     0.091675
H     13.657876     4.045838     2.583573     0.154470
H     14.424623     5.725676    15.478918     0.145108
H     13.242112     1.967965     7.097587     0.133863
H     12.249100     3.151628     6.835369     0.144192
H     13.434514     2.890046     5.844410     0.154009
H     16.679992    14.743817     5.516235     0.149816
H     10.261208     1.895209     6.682543     0.142338
H     17.416451    14.321240     6.833761     0.135530
H     18.563575    12.782140     0.300827     0.156962
H     17.047357    12.436729     0.106174     0.146238
H     18.005154    11.403657     0.794698     0.140422
H     16.334948    11.730605     3.095140     0.143870
H     15.549193    12.479880     1.964224     0.145590
H     15.988996    13.251429     3.256010     0.149676
H     12.957694     7.139126    14.399480     0.084618
H     12.142212     5.362541     1.418874     0.089432
C      4.720603     1.972026     4.560666     0.506500
C     12.917384    14.581401     5.603105     0.507834
C      3.057088     3.436990     3.476402    -0.349704
C      2.905006     2.823090     6.027802    -0.357769
C     12.465096    14.054969     7.980764    -0.364821
C     14.455051    13.081567     6.822500    -0.350229
C     12.554910    12.841250     1.949745     0.351258
C     12.177919    12.112849     3.064575    -0.273829
C     11.599803    10.876332     2.853835     0.123806
C     11.730011    11.076137     0.604871     0.112613
C     12.329583    12.313180     0.698176    -0.256527
C      8.238642     3.218214     3.185227     0.347618
C      7.425749     4.282346     3.432967    -0.250832
C      8.009543     5.382224     4.037839     0.126509
C     10.060258     4.387723     4.100578     0.113724
C      9.586426     3.260750     3.503750    -0.238617
C     12.133993     5.755874    10.192728     0.121527
C     12.297227     4.876126    11.236774    -0.239050
C     13.377691     5.012642    12.058820     0.354714
C     14.271846     6.016056    11.819124    -0.253648
C     14.025685     6.832522    10.728425     0.123699
C      7.547815    15.316556    14.986656     0.330485
C      8.010695    14.178019    14.360871    -0.251891
C      7.302691    11.513122     0.180174    -0.240025
C      2.419844     3.061228    11.603558     0.511849
C      2.940691     4.357063    13.442303     0.507454
C      8.603204    15.517186     9.666683    -0.355268
C      4.129234     2.949379     9.867770    -0.368561
C      3.586320     5.655971    15.401701    -0.353009
C      5.156749     5.426823    13.456781    -0.361304
C      8.185240    10.661383     0.812394     0.107607
C      8.908738    13.394032    15.073526     0.116466
C     16.671384    16.020209    11.526341     0.506500
C      8.474603     3.410834    10.483902     0.507834
C     18.334899    14.555245    12.610605    -0.349704
C     18.486981    15.169145    10.059205    -0.357769
C      8.926891     3.937266     8.106243    -0.364821
C      6.936936     4.910668     9.264507    -0.350229
C      8.837077     5.150985    14.137262     0.351258
C      9.214068     5.879386    13.022432    -0.273829
C      9.792184     7.115903    13.233172     0.123806
C      9.661976     6.916098    15.482136     0.112613
C      9.062404     5.679055    15.388831    -0.256527
C     13.153345    14.774021    12.901780     0.347618
C     13.966238    13.709889    12.654040    -0.250832
C     13.382444    12.610011    12.049168     0.126509
C     11.331729    13.604512    11.986429     0.113724
C     11.805561    14.731485    12.583257    -0.238617
C      9.257994    12.236361     5.894279     0.121527
C      9.094760    13.116109     4.850233    -0.239050
C      8.014296    12.979593     4.028187     0.354714
C      7.120141    11.976179     4.267883    -0.253648
C      7.366302    11.159713     5.358582     0.123699
C     13.844172     2.675679     1.100351     0.330485
C     13.381292     3.814216     1.726136    -0.251891
C     14.089296     6.479113    15.906833    -0.240025
C     18.972143    14.931007     4.483449     0.511849
C     18.451296    13.635172     2.644704     0.507454
C     12.788783     2.475049     6.420324    -0.355268
C     17.262753    15.042856     6.219237    -0.368561
C     17.805667    12.336264     0.685306    -0.353009
C     16.235238    12.565412     2.630226    -0.361304
C     13.206747     7.330852    15.274613     0.107607
C     12.483249     4.598203     1.013481     0.116466
N     13.756859    14.423109     4.565493    -0.762442
N     11.790586    15.278014     5.667453    -0.599364
N      5.267909     1.933645     3.318750    -0.774197
N     13.250869    13.914487     6.719543    -0.000242
N      3.600673     2.697166     4.687754    -0.022289
N     11.365535    10.354322     1.658570    -0.225196
N      9.301402     5.441364     4.372449    -0.229466
N     12.981375     6.700528     9.924075    -0.226287
N      7.763375    16.584502    11.979994    -0.783502
N      3.281104     3.832945    12.255082    -0.589509
N      1.762359     4.224615    14.080957    -0.768087
N      9.443727    16.395927    10.443685     0.002792
N      3.885454     5.070170    14.103479    -0.000330
N      8.701478     9.577389     0.231653    -0.223120
N      7.635128     3.569126    11.521514    -0.762442
N      9.601401     2.714221    10.419554    -0.599364
N     16.124078    16.058590    12.768257    -0.774197
N      8.141118     4.077748     9.367464    -0.000242
N     17.791314    15.295069    11.399253    -0.022288
N     10.026452     7.637913    14.428437    -0.225196
N     12.090585    12.550871    11.714558    -0.229466
N      8.410612    11.291707     6.162932    -0.226287
N     13.628612     1.407733     4.107013    -0.783502
N     18.110883    14.159290     3.831925    -0.589509
N     19.629628    13.767620     2.006050    -0.768087
N     11.948260     1.596308     5.643322     0.002792
N     17.506533    12.922065     1.983528    -0.000330
N     12.690509     8.414846    15.855354    -0.223120
Cl    11.739661     6.115149     6.797082    -0.488410
Cl    11.244867     9.573920     6.374155    -0.454894
Cl    11.976967     7.341657     3.235580    -0.531905
Cl     8.780776     8.785762     3.484607    -0.514420
Cl     8.103739     7.683031     6.793382    -0.491591
Cl    12.293402    11.948559    15.331883    -0.512059
Cl     9.652326    11.877086     9.289925    -0.488411
Cl    10.147120     8.418315     9.712852    -0.454894
Cl     9.415020    10.650578    12.851427    -0.531905
Cl    12.611211     9.206473    12.602400    -0.514419
Cl    13.288248    10.309204     9.293625    -0.491591
Cl     9.098585     6.043676     0.755124    -0.512059
O     13.245272    14.040460     1.981919    -0.385013
O      7.766448     2.087599     2.514399    -0.389132
O     13.495306     4.134331    13.130215    -0.379254
O      6.629531    16.153132    14.322262    -0.390548
O      8.146715     3.951775    14.105088    -0.385013
O     13.625539    15.904636    13.572608    -0.389132
O      7.896681    13.857904     2.956792    -0.379254
O     14.762456     1.839103     1.764745    -0.390548

The following XYZ coordinates are in angstroms. Other properties are in atomic units.
The sperically averaged electron density of each atom fit to a function of the form exp(a - br)
eigen_1, eigen_2 and eigen_3 are the three eigenvalues of traceless quadrupole moment tensor
  atom number  atomic symbol              X              Y              Z     net charge C6 coefficient C8 coefficient C10 coefficient fluctuating dipole atomic polarizability isotropic forcefield polarizability              a              b squared Pearson coefficient          <r^3>          <r^4>         wp_QDO          m_QDO          q_QDO       dipole_x       dipole_y       dipole_z         dipole            Qxy            Qxz            Qyz     Q(x^2-y^2)  Q(3z^2 - R^2)        eigen_1        eigen_2        eigen_3 static polarizability      alpha(xx)      alpha(xy)      alpha(xz)      alpha(yy)      alpha(yz)      alpha(zz) atomic spin moment
            1             Cd      10.190868       7.435877       5.173421       0.781341     150.342575 0.40288836E+04  0.15314330E+06                                24.307479                           22.003088       0.619043       1.860384                    0.999358      86.580853     246.790746       0.357585       0.450623      -1.125972       0.020159       0.041351       0.014401       0.048205      -0.041540      -0.015695      -0.040057       0.099122      -0.030840      -0.084465       0.014641       0.069824             27.137052      17.296944       2.008929       2.545237      30.086704       2.601437      34.027509           0.000001
            2             Cd      12.480007       8.162493       8.195847       0.784719     182.249585 0.50016431E+04  0.19894697E+06                                25.020150                           22.366165       0.596233       1.859709                    0.999238      85.857735     243.346679       0.410563       0.375061      -1.189122       0.031722       0.031412      -0.065035       0.078883       0.020352      -0.128717       0.029254       0.274605      -0.145340      -0.146569      -0.076176       0.222745             28.063068      17.504014      -1.996700       6.156697      31.275640      -2.387339      35.409548           0.000003
            3             Cd      10.287646       8.255265       1.415335       0.747023     164.077952 0.45062742E+04  0.17513243E+06                                25.073152                           22.773464       0.793391       1.907345                    0.998851      86.586257     244.869118       0.365162       0.431590      -1.144816       0.012391      -0.079540       0.025429       0.084421      -0.002608      -0.046697       0.021783       0.077641       0.127371      -0.065204      -0.015690       0.080895             28.019797      19.164277      -0.359876       1.279483      37.385588      -0.178246      27.509525           0.000000
            4             Cd      11.201119      10.556358      10.913586       0.781341     150.342576 0.40288836E+04  0.15314330E+06                                24.307479                           22.003088       0.619043       1.860384                    0.999358      86.580853     246.790744       0.357585       0.450623      -1.125972      -0.020159      -0.041351      -0.014401       0.048205      -0.041540      -0.015695      -0.040057       0.099122      -0.030839      -0.084465       0.014641       0.069824             27.137052      17.296944       2.008929       2.545237      30.086704       2.601437      34.027509           0.000001
            5             Cd       8.911980       9.829742       7.891160       0.784719     182.249573 0.50016427E+04  0.19894695E+06                                25.020149                           22.366163       0.596232       1.859709                    0.999238      85.857734     243.346671       0.410563       0.375061      -1.189122      -0.031722      -0.031412       0.065035       0.078883       0.020352      -0.128717       0.029254       0.274605      -0.145340      -0.146569      -0.076176       0.222745             28.063066      17.504013      -1.996700       6.156696      31.275638      -2.387339      35.409546           0.000003
            6             Cd      11.104341       9.736970      14.671672       0.747023     164.077943 0.45062739E+04  0.17513242E+06                                25.073153                           22.773464       0.793391       1.907345                    0.998851      86.586260     244.869133       0.365162       0.431590      -1.144816      -0.012391       0.079540      -0.025429       0.084421      -0.002608      -0.046697       0.021783       0.077641       0.127371      -0.065204      -0.015690       0.080895             28.019797      19.164277      -0.359876       1.279483      37.385590      -0.178246      27.509524           0.000000
            7              P       6.640375       1.186572       3.204693       1.247285      78.874208 0.12827361E+04  0.38897331E+05                                14.908806                           11.388522       0.318751       1.879944                    0.999873      49.747747     154.159883       0.532715       0.379165      -1.106988       0.046886      -0.005901      -0.087349       0.099312      -0.007488      -0.006049      -0.009829      -0.015117       0.032610      -0.019170       0.001877       0.017293             18.325819      19.001260       4.040061      -3.248614      17.601298       2.357579      18.374899           0.000001
            8              P       7.266070      17.226484      13.335646       1.245882      72.405414 0.12330649E+04  0.37082164E+05                                14.444091                           11.448884       0.340538       1.885556                    0.999926      49.837871     154.593646       0.510923       0.398632      -1.091497      -0.088871      -0.011340       0.039330       0.097844       0.003784      -0.009571       0.015292       0.028263      -0.003810      -0.025682       0.006059       0.019624             17.303960      20.274883      -3.457582       0.186078      14.761552      -2.949196      16.875444           0.000001
            9              P      14.751612      16.805663      12.882314       1.247285      78.874204 0.12827360E+04  0.38897328E+05                                14.908806                           11.388522       0.318751       1.879944                    0.999873      49.747746     154.159882       0.532715       0.379165      -1.106988      -0.046886       0.005901       0.087349       0.099312      -0.007488      -0.006049      -0.009829      -0.015117       0.032610      -0.019170       0.001877       0.017293             18.325819      19.001260       4.040061      -3.248614      17.601299       2.357579      18.374899           0.000001
           10              P      14.125917       0.765751       2.751361       1.245882      72.405416 0.12330650E+04  0.37082165E+05                                14.444091                           11.448884       0.340538       1.885556                    0.999926      49.837871     154.593643       0.510923       0.398631      -1.091497       0.088871       0.011340      -0.039330       0.097844       0.003784      -0.009571       0.015292       0.028263      -0.003810      -0.025682       0.006059       0.019624             17.303960      20.274883      -3.457582       0.186078      14.761552      -2.949197      16.875445           0.000001
           11              H       3.402554       3.036528       2.675269       0.165827       0.964626 0.70924313E+01  0.67153940E+02                                 1.582989                            1.531301      -0.978681       2.435712                    0.999018       3.181631       8.575496       0.521762       1.239816      -0.718921       0.006996      -0.010845      -0.019550       0.023425      -0.001894       0.003267      -0.003258      -0.012710       0.035507      -0.012871      -0.000352       0.013224              1.592962       1.535693      -0.140757      -0.160884       1.394697       0.241166       1.848496           0.000000
           12              H       2.097818       3.383420       3.473185       0.146760       1.005350 0.69742073E+01  0.65939785E+02                                 1.645888                            1.529694      -0.902481       2.461100                    0.999082       3.262362       8.866537       0.514882       1.258188      -0.714304      -0.019641      -0.002520      -0.002115       0.019914      -0.001258       0.001361      -0.009554       0.008365       0.003023      -0.011811       0.003017       0.008794              1.724289       2.511229       0.039767       0.146318       1.287538      -0.014596       1.374101           0.000000
           13              H       3.325742       4.356472       3.516620       0.147014       0.918779 0.64502664E+01  0.58181318E+02                                 1.395065                            1.352905      -0.714115       2.548194                    0.999983       2.844880       6.901938       0.638134       1.064114      -0.765667       0.006911       0.014129       0.001112       0.015768       0.003443       0.006441       0.000075      -0.001989       0.009863      -0.007926       0.000049       0.007877              1.398377       1.260341       0.190854       0.026887       1.784317       0.003013       1.150473           0.000001
           14              H       3.327698       3.514054       6.542586       0.143967       1.032982 0.75848026E+01  0.72134886E+02                                 1.589338                            1.531745      -0.789933       2.512273                    0.999855       3.081971       7.996200       0.555195       1.160005      -0.740062       0.011742       0.012428       0.006067       0.018143       0.006847      -0.004382      -0.000474       0.001203      -0.001462      -0.007701      -0.000879       0.008580              1.605921       1.471684       0.235710       0.206637       1.641873       0.359951       1.704207           0.000001
           15              H       1.981874       3.045920       5.889453       0.151598       0.977752 0.68470251E+01  0.64234666E+02                                 1.604252                            1.508933      -0.792416       2.520789                    0.999761       3.128440       8.381600       0.523564       1.247007      -0.718189      -0.020105       0.004421      -0.003187       0.020831      -0.003999      -0.002941       0.000199       0.010190       0.012734      -0.008648       0.001484       0.007163              1.661926       2.318679      -0.209593       0.115904       1.273929      -0.013892       1.393169           0.000000
           16              H       2.968047       1.989927       6.499151       0.149418       0.972120 0.74090161E+01  0.71961753E+02                                 1.671287                            1.627729      -1.189433       2.324536                    0.996934       3.570763      10.222529       0.470251       1.341019      -0.694766       0.002309      -0.018477       0.009611       0.020955       0.001299      -0.003882      -0.003421      -0.018946       0.019967      -0.013568       0.003128       0.010439              1.667232       1.454684      -0.080844      -0.003162       1.837634      -0.268844       1.709377          -0.000000
           17              H      12.570689      13.262414       8.513244       0.150737       0.924816 0.67293231E+01  0.64372107E+02                                 1.679131                            1.599633      -1.153498       2.350447                    0.995742       3.589888      10.497584       0.449034       1.425938      -0.678172       0.001837      -0.019052       0.011620       0.022392      -0.003754      -0.004974      -0.000449      -0.004233       0.013901      -0.008267       0.001241       0.007025              1.715661       1.380000      -0.060969      -0.008859       1.913595      -0.453594       1.853388           0.000000
           18              H      12.783423      14.815134       8.473027       0.140779       0.873310 0.62250667E+01  0.57202796E+02                                 1.499472                            1.448051      -0.649781       2.576877                    0.999996       3.158112       8.459086       0.527689       1.263150      -0.713670       0.008895       0.015400       0.007170       0.019175       0.008139      -0.003379       0.003175      -0.004241      -0.001352      -0.010341       0.001680       0.008661              1.529311       1.355743       0.173809       0.103787       1.640162       0.403347       1.592026           0.000000
           19              H      11.537202      14.176989       7.768416       0.142914       0.978967 0.73507643E+01  0.71714969E+02                                 1.714903                            1.647209      -1.363582       2.232919                    0.995645       3.774560      11.060007       0.453558       1.384192      -0.684865      -0.017975      -0.001388      -0.005873       0.018961      -0.000323      -0.001381       0.009159       0.018721       0.003054      -0.015087       0.005652       0.009435              1.743200       2.209936      -0.094795       0.153513       1.390748       0.013715       1.628917           0.000000
           20              H      15.033763      13.439268       7.499763       0.141546       1.003600 0.72943270E+01  0.69246075E+02                                 1.608144                            1.539990      -0.687880       2.559275                    0.999984       3.140064       8.353392       0.529193       1.219220      -0.725127       0.005905       0.008833       0.011230       0.015459      -0.004211       0.000780       0.006059      -0.005113      -0.008832      -0.007747      -0.000932       0.008678              1.637641       1.771917       0.244639       0.363144       1.389648       0.217944       1.751359           0.000000
           21              H      14.204111      12.185192       7.057370       0.146724       1.082684 0.79684249E+01  0.77765441E+02                                 1.720758                            1.630574      -1.033798       2.395222                    0.998597       3.337635       9.167038       0.501594       1.251237      -0.716461      -0.008043      -0.017462       0.002476       0.019384      -0.000982      -0.000395       0.000889       0.007380      -0.027052      -0.009102       0.000760       0.008342              1.751212       1.485036       0.257817      -0.108348       2.278641      -0.303990       1.489960           0.000001
           22              H      14.913376      13.075740       5.979541       0.156499       0.973477 0.69532950E+01  0.65728751E+02                                 1.614638                            1.531401      -0.941011       2.445843                    0.999049       3.239673       8.819761       0.512298       1.264790      -0.712979       0.008617       0.000040      -0.021089       0.022781      -0.007522      -0.005347       0.003326       0.008034      -0.009654      -0.006926      -0.005711       0.012637              1.653459       1.643612       0.031169      -0.393490       1.291708      -0.046802       2.025057           0.000000
           23              H      12.308964      12.444826       3.923621       0.147058       0.918961 0.65088032E+01  0.61553413E+02                                 1.645192                            1.556463      -1.092461       2.378998                    0.997107       3.495994      10.061351       0.464031       1.395751      -0.683944       0.004333       0.005569       0.035147       0.035849       0.000715      -0.001355      -0.000985      -0.009422       0.041016      -0.011666      -0.002144       0.013810              1.694174       1.405994       0.153096       0.124274       1.586482       0.401969       2.090045           0.000000
           24              H      11.359106      10.375822       3.600272       0.082959       1.150288 0.82983518E+01  0.83692657E+02                                 1.917197                            1.757409      -1.465912       2.167889                    0.992174       4.138509      12.446182       0.435136       1.395678      -0.681482      -0.008122      -0.023443       0.038077       0.045447       0.007702      -0.000606      -0.000233      -0.011297       0.034003      -0.015225       0.003853       0.011372              2.000339       1.585491       0.265409      -0.273623       2.082152      -0.564074       2.333375           0.000000
           25              H      12.175793      14.837473      15.844093       0.088551       1.086757 0.76856223E+01  0.75685386E+02                                 1.824306                            1.676530      -1.228869       2.289902                    0.993963       3.845336      11.253827       0.453522       1.371434      -0.687688      -0.005754      -0.015037      -0.042558       0.045501       0.004528       0.002690      -0.001936      -0.005516       0.035953      -0.011752      -0.000700       0.012452              1.906109       1.492444       0.158282       0.140109       1.692006       0.427659       2.533879           0.000000
           26              H      13.179634      16.892663      16.021050       0.148034       0.906829 0.61959080E+01  0.57748154E+02                                 1.612508                            1.502851      -1.210962       2.322225                    0.996614       3.469208       9.839940       0.480745       1.366967      -0.689052       0.007485       0.016938      -0.026250       0.032125       0.005563       0.004506      -0.002994      -0.013731       0.008181      -0.012072       0.004129       0.007942              1.672733       1.420038       0.175818      -0.227410       1.503715      -0.303381       2.094446          -0.000000
           27              H       6.524836       4.270596       3.207749       0.157518       0.948430 0.67208856E+01  0.62968661E+02                                 1.586401                            1.512622      -0.870954       2.493895                    0.999687       3.109576       8.416847       0.512086       1.276631      -0.711608      -0.033700       0.004714      -0.011198       0.035823      -0.008507       0.003272       0.005888       0.010403      -0.018904      -0.013302       0.000180       0.013122              1.610662       2.128905       0.152224       0.161365       1.403214       0.020394       1.299866           0.000000
           28              H       7.474520       6.120365       4.221231       0.093414       1.411311 0.10607911E+02  0.11133212E+03                                 2.061932                            1.894352      -1.163040       2.326456                    0.995381       3.674919      10.507493       0.460037       1.268594      -0.713156      -0.032341       0.036742       0.005374       0.049243      -0.007437       0.005734       0.007870       0.021425      -0.038710      -0.019661      -0.000162       0.019822              2.129086       1.929110      -0.495181      -0.112691       2.781522       0.258563       1.676625           0.000001
           29              H      10.961183       4.420706       4.327405       0.091523       1.034646 0.75226922E+01  0.73381438E+02                                 1.742438                            1.644171      -1.008532       2.397221                    0.996787       3.673430      10.556473       0.465952       1.347571      -0.693571       0.046295      -0.000252       0.009495       0.047259      -0.006374       0.004819       0.006668       0.017808      -0.035028      -0.017011      -0.000028       0.017039              1.775300       2.302742       0.021463       0.234424       1.501323       0.031550       1.521835           0.000000
           30              H      10.146772       2.542197       3.315532       0.145994       0.893010 0.63364844E+01  0.59572048E+02                                 1.617722                            1.539103      -1.122745       2.365023                    0.997100       3.498689      10.066455       0.464722       1.401905      -0.682632       0.020119      -0.024464      -0.008187       0.032715      -0.000568       0.000997       0.010195       0.006909      -0.013714      -0.013273       0.005781       0.007492              1.652467       1.737342      -0.419329      -0.072995       1.834392       0.132730       1.385667           0.000000
           31              H      11.381528       5.669507       9.653813       0.090656       1.048831 0.73804073E+01  0.72051927E+02                                 1.790905                            1.650754      -1.207343       2.301207                    0.994354       3.827468      11.206188       0.453133       1.384572      -0.685053      -0.041299      -0.005169      -0.023463       0.047779       0.009424       0.008824      -0.004629       0.016240      -0.019332      -0.016336      -0.001052       0.017389              1.868048       2.146904       0.125532       0.592277       1.497014       0.031440       1.960226           0.000000
           32              H      11.678556       4.196869      11.381557       0.141274       0.897655 0.63538318E+01  0.60186201E+02                                 1.658022                            1.565724      -1.398499       2.230266                    0.993328       3.736802      11.035880       0.446909       1.446857      -0.672651      -0.019307      -0.021450       0.005969       0.029470       0.004472       0.002309      -0.008538       0.003980       0.002116      -0.011357       0.003265       0.008093              1.695264       1.890482       0.490115      -0.015078       1.819931      -0.057332       1.375379           0.000000
           33              H      15.013759       6.147099      12.364474       0.155066       0.969559 0.69491008E+01  0.65959566E+02                                 1.639618                            1.560841      -0.887887       2.486665                    0.999361       3.204282       8.863831       0.490837       1.314679      -0.703115       0.028691       0.011467       0.020418       0.037035       0.013041       0.006455      -0.001441       0.010207      -0.008360      -0.014689      -0.001813       0.016502              1.675543       1.932993      -0.044231       0.448602       1.388905      -0.022440       1.704732           0.000001
           34              H      14.629848       7.513839      10.548250       0.091675       1.396355 0.10469371E+02  0.10839094E+03                                 1.978108                            1.831629      -0.968307       2.417367                    0.997619       3.469141       9.524554       0.492321       1.201671      -0.730398       0.034287       0.037149      -0.003647       0.050685       0.014269       0.007884      -0.005275       0.018908      -0.003715      -0.020286       0.001455       0.018831              2.013836       2.017622       0.533183      -0.139765       2.365622      -0.286817       1.658264           0.000002
           35              H       7.734111      13.946397      13.503434       0.154470       1.025379 0.75199330E+01  0.72940570E+02                                 1.712410                            1.632051      -1.064729       2.403913                    0.997657       3.313572       9.324307       0.475408       1.328265      -0.699964      -0.009009      -0.012847      -0.031406       0.035107      -0.004301       0.005527       0.007472      -0.000944       0.022344      -0.012304       0.000395       0.011910              1.730904       1.563870      -0.018016       0.276405       1.489648       0.137357       2.139196           0.000001
           36              H       6.967364      12.266559       0.608089       0.145108       0.925952 0.64257283E+01  0.60864801E+02                                 1.673958                            1.559070      -1.387896       2.234991                    0.993749       3.698114      10.820099       0.455850       1.418535      -0.677915      -0.008965       0.025519       0.012997       0.030009      -0.002824       0.008630      -0.000016      -0.010946       0.006753      -0.012222       0.004070       0.008153              1.742493       1.590099      -0.412620      -0.214958       1.921499       0.392185       1.715880          -0.000000
           37              H       8.149875      16.024270       8.989420       0.133863       0.947045 0.68110622E+01  0.63407736E+02                                 1.527463                            1.471530      -0.659820       2.564980                    0.999994       3.110913       8.131563       0.551854       1.192215      -0.730947      -0.004379       0.014601      -0.007119       0.016824       0.001467       0.002818      -0.002426      -0.017862      -0.011879      -0.008967      -0.002387       0.011354              1.553097       1.529307      -0.165576       0.319538       1.308592      -0.223589       1.821392           0.000000
           38              H       9.142887      14.840607       9.251638       0.144192       0.959999 0.68165913E+01  0.64827970E+02                                 1.665737                            1.566374      -1.019370       2.404568                    0.998130       3.448370       9.761555       0.477151       1.349755      -0.693795       0.011925      -0.014460      -0.005085       0.019421      -0.000691       0.003705       0.006270       0.008428      -0.010916      -0.009973       0.002416       0.007557              1.723459       1.698443      -0.370329      -0.280010       1.788978       0.395884       1.682955           0.000000
           39              H       7.957473      15.102189      10.242597       0.154009       1.058620 0.78888938E+01  0.77096037E+02                                 1.716409                            1.638023      -1.111172       2.362352                    0.998074       3.402261       9.470697       0.491400       1.275426      -0.710268      -0.010591      -0.008781       0.016557       0.021527       0.010492       0.004628      -0.002977      -0.001814       0.005914      -0.013431       0.003747       0.009684              1.743600       1.943743       0.210843      -0.379805       1.466633      -0.104439       1.820426           0.000000
           40              H       4.711995       3.248418      10.570772       0.149816       1.011375 0.75040978E+01  0.73411275E+02                                 1.728146                            1.643746      -1.582357       2.133153                    0.993155       3.818563      11.115728       0.463703       1.350212      -0.690809       0.012632       0.005543       0.015407       0.020680       0.006651       0.003008      -0.002979       0.010803      -0.007930      -0.009572      -0.000493       0.010065              1.770802       1.906461       0.205191       0.319000       1.425419       0.234298       1.980525          -0.000000
           41              H      11.130779      16.097026       9.404464       0.142338       0.851603 0.59568070E+01  0.54875772E+02                                 1.549542                            1.473391      -0.817125       2.502278                    0.999314       3.369059       9.443801       0.486502       1.366639      -0.690353       0.007552      -0.016503      -0.007266       0.019549       0.002020      -0.005524       0.002077      -0.002205      -0.024776      -0.010960       0.004391       0.006569              1.599461       1.517862      -0.286457      -0.276041       1.663695       0.417208       1.616826          -0.000000
           42              H       3.975536       3.670995       9.253246       0.135530       1.069996 0.82574233E+01  0.80701169E+02                                 1.665189                            1.630095      -0.727789       2.532598                    0.999920       3.238372       8.686036       0.519347       1.206737      -0.728402      -0.007845       0.013428      -0.004825       0.016283      -0.004312       0.000853      -0.002946       0.003828      -0.026088      -0.009431       0.000060       0.009371              1.655781       1.474213      -0.025318       0.051068       1.653834      -0.356208       1.839296           0.000000
           43              H       2.828412       5.210095      15.786180       0.156962       0.945997 0.68461240E+01  0.65268995E+02                                 1.649462                            1.569083      -1.233625       2.308378                    0.996795       3.512216       9.999355       0.476393       1.348585      -0.692991      -0.017426      -0.013126       0.006981       0.022906       0.001537      -0.006075      -0.000517      -0.005528       0.005691      -0.007709       0.001551       0.006158              1.689259       2.023052       0.262022      -0.331061       1.420511      -0.062739       1.624214          -0.000000
           44              H       4.344630       5.555506      15.980833       0.146238       0.943517 0.66653484E+01  0.62071668E+02                                 1.559010                            1.483443      -0.717808       2.548500                    0.999974       3.126595       8.328498       0.531233       1.238085      -0.719939       0.013896      -0.004248       0.011525       0.018547      -0.006212       0.000752       0.003593       0.007580       0.009830      -0.009854       0.003643       0.006211              1.596262       1.868879      -0.060146       0.424861       1.211264      -0.001342       1.708642          -0.000000
           45              H       3.386833       6.588578      15.292309       0.140422       1.033955 0.77816212E+01  0.74192516E+02                                 1.571051                            1.537900      -0.690703       2.555258                    0.999987       3.035529       7.785839       0.563636       1.139771      -0.746228      -0.004681       0.013446      -0.006873       0.015810      -0.002642      -0.001113      -0.002614      -0.005852       0.024975      -0.008347      -0.000658       0.009005              1.564935       1.377228      -0.179519      -0.027132       1.980135       0.007451       1.337442           0.000001
           46              H       5.057039       6.261630      12.991867       0.143870       1.001979 0.74921048E+01  0.70658622E+02                                 1.529168                            1.501982      -0.692989       2.555766                    0.999988       2.985155       7.580085       0.575159       1.129163      -0.749029      -0.005403       0.012476      -0.009009       0.016310      -0.004764      -0.002350      -0.003748       0.008765      -0.012478      -0.008666       0.000077       0.008590              1.514543       1.334832      -0.029520      -0.010129       1.802564      -0.279424       1.406233           0.000002
           47              H       5.842794       5.512355      14.122783       0.145590       0.992323 0.71458025E+01  0.68150160E+02                                 1.651264                            1.566049      -0.839543       2.492967                    0.999265       3.286114       9.046032       0.498998       1.287037      -0.708431       0.013988      -0.000255       0.013151       0.019201       0.003784       0.000175      -0.003317       0.011695       0.012197      -0.009755       0.004124       0.005632              1.699139       2.088901       0.087709       0.416406       1.288094       0.089673       1.720423           0.000000
           48              H       5.402991       4.740806      12.830997       0.149676       0.994893 0.72917483E+01  0.70742374E+02                                 1.704540                            1.616662      -1.456275       2.194029                    0.994267       3.742552      10.808506       0.469699       1.344121      -0.692387       0.005450      -0.016324      -0.012223       0.021108      -0.000298      -0.007821      -0.001564      -0.008416      -0.005919      -0.010548       0.004330       0.006218              1.745917       1.675022      -0.170920      -0.224609       1.755069       0.476546       1.807660           0.000000
           49              H       8.434293      10.853109       1.687527       0.084618       1.076052 0.77443234E+01  0.76488913E+02                                 1.814963                            1.685163      -1.237426       2.279698                    0.993832       3.918634      11.524732       0.450982       1.375092      -0.686509       0.010358       0.011285       0.042305       0.044993      -0.004570       0.005788       0.009261      -0.008995       0.009982      -0.013502       0.001098       0.012403              1.872028       1.566895      -0.041236       0.308765       1.523312       0.191347       2.525877           0.000000
           50              H       9.249775      12.629694      14.668133       0.089432       1.177273 0.83629326E+01  0.84611512E+02                                 1.954217                            1.768940      -1.505728       2.149386                    0.991847       4.176192      12.630006       0.431456       1.403133      -0.679739       0.012599      -0.037011      -0.019392       0.043642      -0.007297       0.004821       0.003490      -0.006874       0.008474      -0.011880       0.005149       0.006731              2.067257       1.741349      -0.524892      -0.188696       2.671533       0.447202       1.788890           0.000000
           51              H      17.989433      14.955707      13.411738       0.165827       0.964626 0.70924312E+01  0.67153940E+02                                 1.582989                            1.531301      -0.978681       2.435712                    0.999018       3.181631       8.575497       0.521762       1.239816      -0.718921      -0.006996       0.010845       0.019550       0.023425      -0.001894       0.003267      -0.003258      -0.012710       0.035507      -0.012871      -0.000353       0.013224              1.592962       1.535693      -0.140757      -0.160884       1.394697       0.241166       1.848496           0.000000
           52              H      19.294169      14.608815      12.613822       0.146760       1.005350 0.69742068E+01  0.65939775E+02                                 1.645887                            1.529694      -0.902481       2.461100                    0.999082       3.262362       8.866535       0.514882       1.258188      -0.714304       0.019641       0.002520       0.002115       0.019914      -0.001258       0.001361      -0.009554       0.008365       0.003023      -0.011811       0.003017       0.008794              1.724289       2.511228       0.039767       0.146318       1.287538      -0.014596       1.374100           0.000000
           53              H      18.066245      13.635763      12.570387       0.147014       0.918779 0.64502623E+01  0.58181265E+02                                 1.395064                            1.352904      -0.714115       2.548194                    0.999983       2.844880       6.901935       0.638135       1.064113      -0.765667      -0.006911      -0.014129      -0.001112       0.015768       0.003443       0.006441       0.000075      -0.001989       0.009862      -0.007926       0.000049       0.007877              1.398376       1.260340       0.190854       0.026887       1.784315       0.003013       1.150473           0.000001
           54              H      18.064289      14.478181       9.544421       0.143967       1.032982 0.75848037E+01  0.72134893E+02                                 1.589338                            1.531744      -0.789933       2.512273                    0.999855       3.081972       7.996200       0.555195       1.160004      -0.740063      -0.011742      -0.012428      -0.006067       0.018143       0.006847      -0.004382      -0.000474       0.001203      -0.001462      -0.007701      -0.000879       0.008580              1.605921       1.471683       0.235710       0.206637       1.641872       0.359951       1.704206           0.000001
           55              H      19.410113      14.946315      10.197554       0.151598       0.977752 0.68470251E+01  0.64234666E+02                                 1.604252                            1.508933      -0.792416       2.520789                    0.999761       3.128440       8.381600       0.523564       1.247007      -0.718189       0.020105      -0.004421       0.003187       0.020831      -0.003999      -0.002941       0.000199       0.010190       0.012734      -0.008648       0.001484       0.007163              1.661926       2.318679      -0.209593       0.115904       1.273929      -0.013892       1.393169           0.000000
           56              H      18.423940      16.002308       9.587856       0.149418       0.972119 0.74090116E+01  0.71961703E+02                                 1.671287                            1.627729      -1.189433       2.324536                    0.996934       3.570762      10.222528       0.470251       1.341020      -0.694766      -0.002309       0.018477      -0.009611       0.020955       0.001299      -0.003882      -0.003421      -0.018946       0.019967      -0.013568       0.003128       0.010439              1.667232       1.454684      -0.080844      -0.003162       1.837634      -0.268844       1.709377           0.000000
           57              H       8.821298       4.729821       7.573763       0.150737       0.924816 0.67293223E+01  0.64372099E+02                                 1.679131                            1.599633      -1.153498       2.350447                    0.995742       3.589888      10.497585       0.449034       1.425938      -0.678172      -0.001837       0.019052      -0.011620       0.022392      -0.003754      -0.004974      -0.000449      -0.004233       0.013901      -0.008267       0.001241       0.007025              1.715661       1.380000      -0.060969      -0.008859       1.913596      -0.453594       1.853388           0.000000
           58              H       8.608564       3.177101       7.613980       0.140779       0.873310 0.62250667E+01  0.57202796E+02                                 1.499472                            1.448051      -0.649781       2.576877                    0.999996       3.158112       8.459086       0.527689       1.263150      -0.713670      -0.008895      -0.015400      -0.007170       0.019175       0.008139      -0.003379       0.003175      -0.004241      -0.001352      -0.010341       0.001680       0.008661              1.529311       1.355743       0.173809       0.103787       1.640162       0.403347       1.592026           0.000000
           59              H       9.854785       3.815246       8.318591       0.142914       0.978967 0.73507643E+01  0.71714969E+02                                 1.714903                            1.647209      -1.363582       2.232919                    0.995645       3.774560      11.060007       0.453558       1.384192      -0.684865       0.017975       0.001388       0.005873       0.018961      -0.000323      -0.001381       0.009159       0.018721       0.003054      -0.015087       0.005652       0.009435              1.743200       2.209936      -0.094795       0.153513       1.390748       0.013715       1.628917           0.000000
           60              H       6.358224       4.552967       8.587244       0.141546       1.003600 0.72943270E+01  0.69246075E+02                                 1.608144                            1.539990      -0.687880       2.559275                    0.999984       3.140064       8.353392       0.529193       1.219220      -0.725127      -0.005905      -0.008833      -0.011230       0.015459      -0.004211       0.000780       0.006059      -0.005113      -0.008832      -0.007747      -0.000932       0.008678              1.637641       1.771917       0.244639       0.363144       1.389648       0.217944       1.751359           0.000000
           61              H       7.187876       5.807043       9.029637       0.146724       1.082684 0.79684249E+01  0.77765441E+02                                 1.720758                            1.630574      -1.033798       2.395222                    0.998597       3.337635       9.167038       0.501594       1.251237      -0.716461       0.008043       0.017462      -0.002476       0.019384      -0.000982      -0.000395       0.000889       0.007380      -0.027052      -0.009102       0.000760       0.008342              1.751212       1.485036       0.257817      -0.108348       2.278641      -0.303990       1.489960           0.000001
           62              H       6.478611       4.916495      10.107466       0.156499       0.973477 0.69532945E+01  0.65728740E+02                                 1.614637                            1.531401      -0.941011       2.445843                    0.999049       3.239673       8.819759       0.512299       1.264790      -0.712979      -0.008617      -0.000040       0.021089       0.022781      -0.007522      -0.005347       0.003326       0.008034      -0.009654      -0.006926      -0.005711       0.012637              1.653459       1.643612       0.031169      -0.393490       1.291708      -0.046802       2.025057           0.000000
           63              H       9.083023       5.547409      12.163386       0.147058       0.918961 0.65088032E+01  0.61553413E+02                                 1.645192                            1.556463      -1.092461       2.378998                    0.997107       3.495994      10.061351       0.464031       1.395751      -0.683944      -0.004333      -0.005569      -0.035147       0.035849       0.000715      -0.001355      -0.000985      -0.009422       0.041016      -0.011666      -0.002144       0.013810              1.694174       1.405994       0.153096       0.124274       1.586482       0.401969       2.090045           0.000000
           64              H      10.032881       7.616413      12.486735       0.082959       1.150288 0.82983527E+01  0.83692667E+02                                 1.917197                            1.757409      -1.465912       2.167889                    0.992174       4.138509      12.446181       0.435136       1.395678      -0.681482       0.008122       0.023443      -0.038077       0.045447       0.007702      -0.000606      -0.000233      -0.011297       0.034003      -0.015225       0.003853       0.011372              2.000339       1.585491       0.265409      -0.273623       2.082152      -0.564074       2.333375           0.000000
           65              H       9.216194       3.154762       0.242914       0.088551       1.086757 0.76856227E+01  0.75685393E+02                                 1.824306                            1.676530      -1.228869       2.289902                    0.993963       3.845336      11.253828       0.453522       1.371434      -0.687688       0.005754       0.015037       0.042558       0.045501       0.004528       0.002690      -0.001936      -0.005516       0.035953      -0.011752      -0.000700       0.012452              1.906110       1.492444       0.158282       0.140109       1.692006       0.427659       2.533879           0.000000
           66              H       8.212353       1.099572       0.065957       0.148034       0.906829 0.61959080E+01  0.57748154E+02                                 1.612508                            1.502851      -1.210962       2.322225                    0.996614       3.469208       9.839940       0.480745       1.366967      -0.689052      -0.007485      -0.016938       0.026250       0.032125       0.005563       0.004506      -0.002994      -0.013731       0.008181      -0.012072       0.004129       0.007942              1.672733       1.420038       0.175818      -0.227410       1.503715      -0.303381       2.094446          -0.000000
           67              H      14.867151      13.721639      12.879258       0.157518       0.948430 0.67208895E+01  0.62968704E+02                                 1.586401                            1.512622      -0.870954       2.493895                    0.999687       3.109577       8.416849       0.512086       1.276631      -0.711608       0.033700      -0.004714       0.011198       0.035823      -0.008507       0.003272       0.005888       0.010403      -0.018904      -0.013302       0.000180       0.013122              1.610662       2.128906       0.152224       0.161365       1.403214       0.020394       1.299866           0.000000
           68              H      13.917467      11.871870      11.865776       0.093413       1.411311 0.10607914E+02  0.11133218E+03                                 2.061933                            1.894353      -1.163040       2.326455                    0.995381       3.674919      10.507496       0.460037       1.268595      -0.713156       0.032341      -0.036742      -0.005374       0.049243      -0.007437       0.005734       0.007870       0.021425      -0.038710      -0.019661      -0.000162       0.019822              2.129087       1.929112      -0.495181      -0.112692       2.781524       0.258563       1.676626           0.000001
           69              H      10.430804      13.571529      11.759602       0.091523       1.034646 0.75226921E+01  0.73381438E+02                                 1.742438                            1.644171      -1.008532       2.397221                    0.996787       3.673430      10.556473       0.465952       1.347571      -0.693571      -0.046295       0.000252      -0.009495       0.047259      -0.006374       0.004819       0.006668       0.017808      -0.035028      -0.017011      -0.000028       0.017039              1.775300       2.302742       0.021463       0.234424       1.501323       0.031550       1.521835           0.000000
           70              H      11.245215      15.450038      12.771475       0.145994       0.893010 0.63364851E+01  0.59572055E+02                                 1.617722                            1.539103      -1.122745       2.365023                    0.997100       3.498689      10.066454       0.464722       1.401904      -0.682632      -0.020119       0.024464       0.008187       0.032715      -0.000568       0.000997       0.010195       0.006909      -0.013714      -0.013273       0.005781       0.007492              1.652467       1.737341      -0.419329      -0.072995       1.834392       0.132730       1.385667           0.000000
           71              H      10.010459      12.322728       6.433194       0.090657       1.048832 0.73804094E+01  0.72051950E+02                                 1.790905                            1.650754      -1.207343       2.301207                    0.994354       3.827468      11.206187       0.453133       1.384571      -0.685053       0.041299       0.005169       0.023463       0.047779       0.009424       0.008824      -0.004629       0.016240      -0.019332      -0.016336      -0.001052       0.017389              1.868048       2.146904       0.125532       0.592277       1.497014       0.031440       1.960226           0.000000
           72              H       9.713431      13.795366       4.705450       0.141274       0.897655 0.63538327E+01  0.60186210E+02                                 1.658022                            1.565723      -1.398499       2.230266                    0.993328       3.736802      11.035879       0.446909       1.446857      -0.672651       0.019307       0.021450      -0.005969       0.029470       0.004472       0.002309      -0.008538       0.003980       0.002116      -0.011357       0.003265       0.008093              1.695264       1.890482       0.490115      -0.015078       1.819931      -0.057332       1.375379           0.000000
           73              H       6.378228      11.845136       3.722533       0.155066       0.969559 0.69491005E+01  0.65959565E+02                                 1.639618                            1.560841      -0.887887       2.486665                    0.999361       3.204282       8.863832       0.490837       1.314680      -0.703115      -0.028691      -0.011467      -0.020418       0.037035       0.013041       0.006455      -0.001441       0.010207      -0.008360      -0.014689      -0.001813       0.016502              1.675544       1.932993      -0.044231       0.448602       1.388905      -0.022440       1.704732           0.000001
           74              H       6.762139      10.478396       5.538757       0.091675       1.396356 0.10469377E+02  0.10839103E+03                                 1.978110                            1.831630      -0.968307       2.417367                    0.997619       3.469141       9.524558       0.492320       1.201672      -0.730398      -0.034287      -0.037149       0.003647       0.050685       0.014269       0.007884      -0.005275       0.018908      -0.003715      -0.020286       0.001455       0.018831              2.013838       2.017624       0.533184      -0.139765       2.365624      -0.286817       1.658266           0.000002
           75              H      13.657876       4.045838       2.583573       0.154470       1.025379 0.75199324E+01  0.72940568E+02                                 1.712411                            1.632051      -1.064729       2.403913                    0.997657       3.313572       9.324309       0.475407       1.328266      -0.699963       0.009009       0.012847       0.031406       0.035107      -0.004301       0.005527       0.007471      -0.000944       0.022344      -0.012304       0.000395       0.011910              1.730905       1.563870      -0.018016       0.276405       1.489648       0.137357       2.139196           0.000001
           76              H      14.424623       5.725676      15.478918       0.145108       0.925946 0.64256778E+01  0.60864251E+02                                 1.673957                            1.559069      -1.387896       2.234991                    0.993749       3.698105      10.820094       0.455848       1.418545      -0.677913       0.008965      -0.025519      -0.012997       0.030009      -0.002824       0.008630      -0.000016      -0.010946       0.006753      -0.012222       0.004070       0.008153              1.742491       1.590098      -0.412619      -0.214958       1.921497       0.392184       1.715878          -0.000000
           77              H      13.242112       1.967965       7.097587       0.133863       0.947045 0.68110622E+01  0.63407735E+02                                 1.527463                            1.471530      -0.659820       2.564980                    0.999994       3.110913       8.131563       0.551854       1.192215      -0.730947       0.004379      -0.014601       0.007119       0.016824       0.001467       0.002818      -0.002426      -0.017862      -0.011879      -0.008967      -0.002387       0.011354              1.553097       1.529307      -0.165576       0.319538       1.308592      -0.223589       1.821392           0.000000
           78              H      12.249100       3.151628       6.835369       0.144192       0.959998 0.68165862E+01  0.64827916E+02                                 1.665737                            1.566374      -1.019370       2.404568                    0.998130       3.448369       9.761555       0.477151       1.349756      -0.693795      -0.011925       0.014460       0.005085       0.019421      -0.000691       0.003705       0.006270       0.008428      -0.010916      -0.009973       0.002416       0.007557              1.723459       1.698443      -0.370329      -0.280010       1.788978       0.395884       1.682955           0.000000
           79              H      13.434514       2.890046       5.844410       0.154009       1.058620 0.78888928E+01  0.77096022E+02                                 1.716408                            1.638023      -1.111172       2.362352                    0.998074       3.402261       9.470696       0.491400       1.275426      -0.710269       0.010591       0.008781      -0.016557       0.021527       0.010492       0.004628      -0.002977      -0.001814       0.005914      -0.013431       0.003747       0.009684              1.743600       1.943743       0.210843      -0.379805       1.466632      -0.104439       1.820425           0.000000
           80              H      16.679992      14.743817       5.516235       0.149816       1.011375 0.75040978E+01  0.73411274E+02                                 1.728146                            1.643746      -1.582357       2.133153                    0.993155       3.818563      11.115728       0.463703       1.350212      -0.690809      -0.012632      -0.005543      -0.015407       0.020680       0.006651       0.003008      -0.002979       0.010802      -0.007930      -0.009572      -0.000493       0.010065              1.770802       1.906461       0.205191       0.319000       1.425419       0.234298       1.980525          -0.000000
           81              H      10.261208       1.895209       6.682543       0.142338       0.851603 0.59568077E+01  0.54875779E+02                                 1.549541                            1.473391      -0.817125       2.502278                    0.999314       3.369059       9.443800       0.486503       1.366639      -0.690353      -0.007552       0.016503       0.007266       0.019549       0.002020      -0.005524       0.002077      -0.002205      -0.024776      -0.010960       0.004391       0.006569              1.599461       1.517862      -0.286457      -0.276041       1.663695       0.417208       1.616826          -0.000000
           82              H      17.416451      14.321240       6.833761       0.135530       1.069996 0.82574219E+01  0.80701153E+02                                 1.665188                            1.630095      -0.727789       2.532599                    0.999920       3.238372       8.686036       0.519347       1.206737      -0.728402       0.007845      -0.013428       0.004825       0.016283      -0.004312       0.000853      -0.002946       0.003828      -0.026088      -0.009431       0.000060       0.009371              1.655781       1.474213      -0.025318       0.051068       1.653834      -0.356208       1.839296           0.000000
           83              H      18.563575      12.782140       0.300827       0.156962       0.945997 0.68461233E+01  0.65268988E+02                                 1.649462                            1.569083      -1.233624       2.308378                    0.996795       3.512216       9.999356       0.476393       1.348585      -0.692991       0.017426       0.013126      -0.006981       0.022906       0.001537      -0.006075      -0.000517      -0.005528       0.005691      -0.007709       0.001551       0.006158              1.689259       2.023052       0.262022      -0.331061       1.420511      -0.062739       1.624214          -0.000000
           84              H      17.047357      12.436729       0.106174       0.146238       0.943518 0.66653516E+01  0.62071701E+02                                 1.559010                            1.483443      -0.717808       2.548500                    0.999974       3.126596       8.328499       0.531233       1.238084      -0.719939      -0.013896       0.004248      -0.011525       0.018547      -0.006212       0.000752       0.003593       0.007580       0.009830      -0.009854       0.003643       0.006211              1.596262       1.868879      -0.060146       0.424861       1.211264      -0.001342       1.708642          -0.000000
           85              H      18.005154      11.403657       0.794698       0.140422       1.033956 0.77816272E+01  0.74192589E+02                                 1.571052                            1.537901      -0.690703       2.555258                    0.999987       3.035530       7.785843       0.563635       1.139771      -0.746228       0.004681      -0.013446       0.006873       0.015810      -0.002642      -0.001113      -0.002614      -0.005852       0.024975      -0.008347      -0.000658       0.009005              1.564936       1.377229      -0.179519      -0.027132       1.980136       0.007451       1.337443           0.000001
           86              H      16.334948      11.730605       3.095140       0.143870       1.001979 0.74921088E+01  0.70658675E+02                                 1.529169                            1.501983      -0.692990       2.555766                    0.999988       2.985155       7.580088       0.575158       1.129164      -0.749029       0.005403      -0.012476       0.009009       0.016310      -0.004764      -0.002350      -0.003748       0.008765      -0.012478      -0.008666       0.000077       0.008590              1.514544       1.334833      -0.029520      -0.010129       1.802565      -0.279424       1.406234           0.000002
           87              H      15.549193      12.479880       1.964224       0.145590       0.992323 0.71458010E+01  0.68150143E+02                                 1.651264                            1.566049      -0.839543       2.492967                    0.999265       3.286114       9.046033       0.498998       1.287038      -0.708431      -0.013988       0.000255      -0.013151       0.019201       0.003784       0.000175      -0.003317       0.011695       0.012197      -0.009755       0.004124       0.005632              1.699139       2.088901       0.087709       0.416406       1.288094       0.089673       1.720423           0.000000
           88              H      15.988996      13.251429       3.256010       0.149676       0.994893 0.72917492E+01  0.70742383E+02                                 1.704540                            1.616662      -1.456274       2.194029                    0.994267       3.742552      10.808505       0.469699       1.344120      -0.692387      -0.005450       0.016324       0.012223       0.021108      -0.000298      -0.007821      -0.001564      -0.008416      -0.005919      -0.010548       0.004330       0.006218              1.745917       1.675022      -0.170920      -0.224609       1.755069       0.476546       1.807660           0.000000
           89              H      12.957694       7.139126      14.399480       0.084618       1.076052 0.77443219E+01  0.76488890E+02                                 1.814962                            1.685163      -1.237426       2.279698                    0.993832       3.918633      11.524727       0.450982       1.375092      -0.686509      -0.010358      -0.011285      -0.042305       0.044993      -0.004570       0.005788       0.009261      -0.008995       0.009982      -0.013502       0.001098       0.012403              1.872028       1.566895      -0.041236       0.308765       1.523312       0.191347       2.525876           0.000000
           90              H      12.142212       5.362541       1.418874       0.089432       1.177274 0.83629345E+01  0.84611532E+02                                 1.954217                            1.768940      -1.505728       2.149386                    0.991847       4.176192      12.630004       0.431456       1.403132      -0.679739      -0.012599       0.037011       0.019392       0.043642      -0.007297       0.004821       0.003490      -0.006874       0.008474      -0.011880       0.005149       0.006731              2.067257       1.741349      -0.524891      -0.188696       2.671532       0.447202       1.788889           0.000000
           91              C       4.720603       1.972026       4.560666       0.506500      25.152047 0.28191542E+03  0.60078004E+04                                 7.767077                            5.850786       0.141231       2.078166                    0.999905      23.633243      66.849921       0.631202       0.455345      -1.030258       0.030278      -0.008033      -0.031656       0.044536       0.033647       0.008698      -0.000958      -0.040989       0.051249      -0.048924       0.017218       0.031706              8.999467      11.940377      -3.717238      -0.842053       6.456120      -0.774601       8.601904           0.000001
           92              C      12.917384      14.581401       5.603105       0.507834      24.571243 0.27158549E+03  0.57297055E+04                                 7.605310                            5.719535       0.272928       2.123931                    0.999597      23.316814      65.467087       0.642738       0.451696      -1.033089       0.016246       0.018462      -0.037776       0.045076       0.015060      -0.007416       0.034205       0.001204      -0.092046      -0.051827       0.013927       0.037899              8.784689       8.621822      -2.200216       0.032975       5.877786      -2.261653      11.854458           0.000001
           93              C       3.057088       3.436990       3.476402      -0.349704      24.910115 0.38233170E+03  0.86906277E+04                                 7.261310                            6.360999       0.407017       2.108484                    0.999239      29.742818      83.640804       0.678975       0.396864      -1.078790       0.041902      -0.050808       0.072433       0.097897      -0.032066       0.035933      -0.051254       0.000619       0.150544      -0.059512      -0.034887       0.094399              7.729481       9.199800      -0.879498       1.494408       6.702226      -0.865541       7.286417           0.000002
           94              C       2.905006       2.823090       6.027802      -0.357769      25.679274 0.40108637E+03  0.92520752E+04                                 7.416568                            6.516616       0.265843       2.053765                    0.998693      30.601735      87.471741       0.668755       0.397043      -1.075715       0.047938      -0.002010      -0.090925       0.102808      -0.010310      -0.048523      -0.003816       0.021588       0.164027      -0.050656      -0.028612       0.079267              7.906499       8.594088      -0.722498      -1.250423       6.130403       0.842284       8.995005           0.000001
           95              C      12.465096      14.054969       7.980764      -0.364821      27.493281 0.43195091E+03  0.10179852E+05                                 7.873038                            6.828481       0.033976       1.982102                    0.998142      31.142300      90.830193       0.642028       0.404804      -1.067428       0.057059      -0.014619      -0.077624       0.097443      -0.003093      -0.051299       0.013687       0.032370       0.123307      -0.042855      -0.033163       0.076018              8.645276       7.378484       0.087344      -1.410252       6.614970      -0.096379      11.942374           0.000000
           96              C      14.455051      13.081567       6.822500      -0.350229      23.824231 0.36884411E+03  0.83374743E+04                                 7.040289                            6.233462       0.327522       2.088760                    0.998677      29.734575      84.318569       0.685910       0.395045      -1.076355      -0.080393       0.053352      -0.010663       0.097073      -0.059391      -0.003489       0.002566       0.038048      -0.079311      -0.049145      -0.026621       0.075766              7.323433       8.210741      -0.372401       0.070252       6.724221      -0.691990       7.035338           0.000001
           97              C      12.554910      12.841250       1.949745       0.351258      28.911771 0.33009842E+03  0.72500044E+04                                 8.401709                            6.228866       0.089465       2.057704                    0.999425      24.109153      67.163749       0.632711       0.440764      -1.048366       0.049972       0.079094      -0.000986       0.093563       0.032625       0.001832      -0.003942      -0.055066      -0.084346      -0.031748      -0.025093       0.056841             10.059586       7.053466       4.499136       0.789244      12.309075       2.277888      10.816217          -0.000000
           98              C      12.177919      12.112849       3.064575      -0.273829      34.364801 0.47868136E+03  0.11516372E+05                                 9.126170                            7.259938       0.219832       2.041108                    0.999573      30.481941      88.358140       0.616576       0.412905      -1.067525      -0.001126      -0.033375       0.027968       0.043559      -0.016880       0.015138       0.010187       0.026455       0.033263      -0.032886       0.007845       0.025041             10.299053       7.286255       4.485847      -0.129582      13.187863       1.066335      10.423040           0.000000
           99              C      11.599803      10.876332       2.853835       0.123806      27.224395 0.33778354E+03  0.75298773E+04                                 8.123838                            6.303483      -0.156081       1.966965                    0.999101      26.489492      76.590618       0.622878       0.441117      -1.038652       0.019599       0.004053      -0.038778       0.043638      -0.031784       0.001583      -0.006923       0.056373      -0.012213      -0.041313      -0.003582       0.044895              9.179929       5.947023       3.393252       0.081065      11.333802       0.522131      10.258963           0.000000
          100              C      11.730011      11.076137       0.604871       0.112613      26.383464 0.33216737E+03  0.73470785E+04                                 7.856489                            6.183668       0.026117       2.025398                    0.999510      26.138268      74.396100       0.641478       0.431685      -1.048065       0.010055      -0.006965       0.040153       0.041975      -0.033190       0.004484       0.001384       0.045265      -0.002110      -0.040101      -0.000689       0.040790              8.839898       6.041346       3.300430      -0.127623      10.101201       0.371998      10.377146          -0.000000
          101              C      12.329583      12.313180       0.698176      -0.256527      35.760864 0.46190673E+03  0.11006928E+05                                 9.370924                            7.133171       0.168831       2.027464                    0.999356      29.969633      86.273643       0.622231       0.413088      -1.068106       0.000804      -0.016541      -0.026029       0.030850      -0.002946      -0.003457      -0.023021       0.000608      -0.061122      -0.033244       0.010864       0.022380             10.950343       7.290907       4.152679       0.575213      12.254966       2.131364      13.305156          -0.000000
          102              C       8.238642       3.218214       3.185227       0.347618      27.741950 0.33823714E+03  0.74958156E+04                                 8.265135                            6.364990      -0.040273       2.016234                    0.999406      24.403827      68.940205       0.615323       0.449164      -1.040410      -0.021446      -0.067650      -0.069600       0.099402       0.018661       0.019516       0.039150      -0.051331      -0.005675      -0.036405      -0.025721       0.062126              9.678811      11.251543       2.730229       1.439954      12.186627       2.602669       5.598264          -0.000000
          103              C       7.425749       4.282346       3.432967      -0.250832      32.142587 0.45352256E+03  0.10771498E+05                                 8.765819                            7.107008       0.174664       2.030426                    0.999483      29.930114      86.376998       0.617480       0.417644      -1.063823      -0.021339       0.048068      -0.016463       0.055108       0.002068       0.002003      -0.011858       0.033143       0.063084      -0.030018       0.006103       0.023915              9.723167      10.113850       2.018016       1.190480      13.186920       2.763140       5.868729           0.000001
          104              C       8.009543       5.382224       4.037839       0.126509      25.089699 0.32298741E+03  0.71028650E+04                                 7.602701                            6.097322      -0.013207       2.014347                    0.999532      26.046451      74.217860       0.645259       0.431642      -1.046805       0.034233      -0.014075      -0.023993       0.044110      -0.016568      -0.012181      -0.022824       0.025188       0.079210      -0.043571       0.007593       0.035978              8.374576       8.490236       0.937218       1.128056      11.215539       2.418895       5.417954           0.000001
          105              C      10.060258       4.387723       4.100578       0.113724      25.391748 0.33472696E+03  0.74412094E+04                                 7.736924                            6.282947       0.018566       2.026435                    0.999389      26.322257      75.882565       0.622997       0.442250      -1.038487      -0.035560       0.024880      -0.009571       0.044443      -0.005002      -0.006665      -0.026632       0.027257       0.074247      -0.038726       0.002068       0.036657              8.525033       8.855594      -0.045298       0.998057      10.929129       2.525729       5.790376           0.000000
          106              C       9.586426       3.260750       3.503750      -0.238617      33.128616 0.47084884E+03  0.11312733E+05                                 9.013036                            7.293013       0.010795       1.985801                    0.997626      30.068536      87.896390       0.601806       0.423608      -1.057771       0.030794       0.003140      -0.002158       0.031029      -0.010855      -0.006219      -0.000503      -0.045314       0.065218      -0.036646       0.014159       0.022487             10.126041      12.315484       1.127154       1.541354      11.603919       2.735726       6.458720          -0.000000
          107              C      12.133993       5.755874      10.192728       0.121527      25.364340 0.32764233E+03  0.72508490E+04                                 7.767282                            6.233789      -0.043331       2.009298                    0.999327      26.179475      75.503916       0.622274       0.444770      -1.036157       0.031844       0.023053       0.018729       0.043546      -0.019227      -0.013644       0.039696       0.015391      -0.034433      -0.046820      -0.001997       0.048817              8.573779       8.159264       1.167482       2.318124       8.398181      -2.878645       9.163892           0.000000
          108              C      12.297227       4.876126      11.236774      -0.239050      33.752322 0.46103142E+03  0.11017097E+05                                 9.114583                            7.195877       0.036181       1.996462                    0.997764      29.843830      86.963562       0.608557       0.421180      -1.059442      -0.021414       0.004922      -0.018690       0.028846      -0.005653      -0.024987      -0.000159      -0.035949      -0.000898      -0.035952       0.014799       0.021153             10.392807      11.422388       0.846173       3.885784       9.112635      -3.152157      10.643398          -0.000000
          109              C      13.377691       5.012642      12.058820       0.354714      26.579710 0.32766791E+03  0.72023456E+04                                 8.026891                            6.259716       0.073442       2.057151                    0.999462      24.111363      67.779137       0.621383       0.448442      -1.041094      -0.006429      -0.053149       0.082936       0.098714       0.001446      -0.005507      -0.033984      -0.039850       0.100351      -0.037140      -0.018699       0.055839              9.278747       9.874171      -0.598958       3.961647       8.520990      -3.252506       9.441079           0.000000
          110              C      14.271846       6.016056      11.819124      -0.253648      31.873906 0.46687819E+03  0.11177355E+05                                 8.742043                            7.237792       0.074074       2.000074                    0.998671      30.151282      87.564433       0.608038       0.420765      -1.061094       0.018375       0.046239      -0.002031       0.049798      -0.005327       0.003100       0.024731       0.024048       0.022253      -0.032395       0.009243       0.023152              9.518864       8.870339      -0.215246       2.901285       9.663279      -3.678131      10.022973           0.000001
          111              C      14.025685       6.832522      10.728425       0.123699      24.735768 0.31127323E+03  0.67636749E+04                                 7.444739                            5.932064       0.065803       2.037214                    0.999738      25.732889      72.233388       0.664912       0.423937      -1.054429      -0.042986      -0.010960       0.010162       0.045510       0.005214      -0.018434       0.031969       0.015635      -0.048560      -0.046114       0.015865       0.030249              8.149712       7.810844       0.604134       2.356936       8.102943      -2.829408       8.535348           0.000001
          112              C       7.547815      15.316556      14.986656       0.330485      28.259425 0.33790358E+03  0.74654632E+04                                 8.270190                            6.290505       0.038964       2.036288                    0.999183      24.436867      68.294698       0.631295       0.439147      -1.049253      -0.078015       0.047564      -0.035684       0.098092      -0.041006       0.031006      -0.021293       0.036726      -0.068185      -0.037960      -0.033366       0.071326              9.694982       7.461547      -4.003831       2.518503      10.534597      -1.191717      11.088803           0.000000
          113              C       8.010695      14.178019      14.360871      -0.251891      32.603062 0.45005615E+03  0.10664930E+05                                 8.801678                            7.024417       0.217811       2.045434                    0.999553      29.988788      86.348836       0.628680       0.411136      -1.068384       0.011799      -0.040821      -0.011493       0.044019       0.022362      -0.004485      -0.005241       0.031491       0.024523      -0.031608       0.005986       0.025622              9.856489       8.562574      -4.521090       2.237571      11.531995      -0.315136       9.474897           0.000001
          114              C       7.302691      11.513122       0.180174      -0.240025      34.663515 0.46660515E+03  0.11188170E+05                                 9.297822                            7.254587      -0.032765       1.966533                    0.998434      30.211928      88.297163       0.603934       0.422968      -1.057912       0.011488       0.003516       0.031844       0.034035       0.009811      -0.012525      -0.006549       0.004205      -0.086155      -0.032316       0.004506       0.027810             10.627475       8.872057      -4.450099       2.359178      10.240424      -0.143113      12.769942          -0.000000
          115              C       2.419844       3.061228      11.603558       0.511849      25.387706 0.27694078E+03  0.58742644E+04                                 7.832445                            5.802819       0.181045       2.096323                    0.999881      23.396896      65.978675       0.633311       0.455955      -1.030144      -0.034369      -0.000716       0.023902       0.041869       0.008292       0.021408      -0.036272      -0.012421      -0.051599      -0.050438       0.011248       0.039190              9.377885       9.521331      -0.019597      -2.487599       6.421668       4.049694      12.190656           0.000001
          116              C       2.940691       4.357063      13.442303       0.507454      25.308771 0.27840376E+03  0.58965299E+04                                 7.723995                            5.771466       0.241211       2.112935                    0.999671      23.265829      64.962885       0.644549       0.448671      -1.037202      -0.038877      -0.016107       0.003466       0.042224      -0.026121      -0.026355      -0.023015      -0.042477       0.011667      -0.055167       0.018284       0.036883              9.005618      10.743398       2.003835       0.425545       6.519979       3.509020       9.753478           0.000000
          117              C       8.603204      15.517186       9.666683      -0.355268      25.388103 0.38587940E+03  0.88300435E+04                                 7.394590                            6.397707       0.259589       2.060015                    0.998755      30.201915      86.440883       0.672925       0.397767      -1.073477       0.051834       0.061260       0.052248       0.095757       0.040861       0.020389       0.031026      -0.024215      -0.023982      -0.038952      -0.026399       0.065351              7.986210       7.676612       0.296879       0.534398       6.870239       2.052609       9.411780          -0.000000
          118              C       4.129234       2.949379       9.867770      -0.368561      26.580975 0.41593526E+03  0.97155317E+04                                 7.691109                            6.697885       0.004247       1.973571                    0.997535      31.079741      90.405428       0.648312       0.404465      -1.067072      -0.086841      -0.025844       0.033835       0.096717       0.024157      -0.030542       0.006163       0.077782      -0.118658      -0.053448      -0.019076       0.072524              8.365023      10.018034       0.280837      -2.064273       6.018153       0.537137       9.058882          -0.000000
          119              C       3.586320       5.655971      15.401701      -0.353009      24.827901 0.38030996E+03  0.86558900E+04                                 7.257515                            6.343980       0.299674       2.075879                    0.998637      29.897698      84.854612       0.678133       0.396842      -1.075980       0.013911      -0.037931      -0.086579       0.095542      -0.000689      -0.019253       0.031140       0.002893       0.159416      -0.041013      -0.026389       0.067402              7.746893       7.599999      -0.125234      -0.463762       6.237118       1.616977       9.403562          -0.000000
          120              C       5.156749       5.426823      13.456781      -0.361304      26.179270 0.39814732E+03  0.91861031E+04                                 7.593883                            6.542931       0.045710       1.990867                    0.997463      30.608084      88.082801       0.658395       0.403211      -1.069396      -0.080402      -0.019355       0.040401       0.092040       0.018041      -0.046813      -0.006949       0.088899      -0.024977      -0.044174      -0.033855       0.078029              8.277380      11.653520       0.948856      -1.116835       6.354288       0.352032       6.824333           0.000001
          121              C       8.185240      10.661383       0.812394       0.107607      26.701713 0.33794239E+03  0.75129241E+04                                 7.942832                            6.253100       0.060876       2.035846                    0.999566      26.321203      75.298243       0.634981       0.433890      -1.045918      -0.004736      -0.027074      -0.029317       0.040186       0.036531      -0.018391      -0.000708       0.001170      -0.008582      -0.039580      -0.002677       0.042257              8.934779       7.647690      -3.696537       2.007794       9.340794       0.313275       9.815852           0.000000
          122              C       8.908738      13.394032      15.073526       0.116466      27.642607 0.35023398E+03  0.78848971E+04                                 8.269386                            6.462139      -0.219158       1.946894                    0.998709      26.777790      78.017398       0.608475       0.447122      -1.034293      -0.016235       0.023011       0.033193       0.043530       0.038763      -0.023125      -0.004855       0.011012      -0.023091      -0.040139      -0.010383       0.050522              9.296502       7.585431      -3.789516       1.840554      10.624451       0.516487       9.679626           0.000001
          123              C      16.671384      16.020209      11.526341       0.506500      25.152047 0.28191542E+03  0.60078004E+04                                 7.767077                            5.850786       0.141231       2.078166                    0.999905      23.633243      66.849921       0.631202       0.455345      -1.030258      -0.030278       0.008033       0.031656       0.044536       0.033647       0.008698      -0.000958      -0.040989       0.051249      -0.048924       0.017218       0.031706              8.999467      11.940377      -3.717237      -0.842053       6.456120      -0.774601       8.601904           0.000001
          124              C       8.474603       3.410834      10.483902       0.507834      24.571243 0.27158549E+03  0.57297055E+04                                 7.605310                            5.719535       0.272928       2.123931                    0.999597      23.316814      65.467087       0.642738       0.451696      -1.033089      -0.016246      -0.018462       0.037776       0.045076       0.015060      -0.007416       0.034205       0.001204      -0.092046      -0.051827       0.013927       0.037899              8.784689       8.621821      -2.200215       0.032975       5.877786      -2.261653      11.854458           0.000001
          125              C      18.334899      14.555245      12.610605      -0.349704      24.910115 0.38233169E+03  0.86906273E+04                                 7.261309                            6.360999       0.407017       2.108484                    0.999239      29.742817      83.640795       0.678975       0.396864      -1.078791      -0.041902       0.050808      -0.072433       0.097897      -0.032066       0.035933      -0.051254       0.000619       0.150544      -0.059512      -0.034887       0.094399              7.729481       9.199799      -0.879498       1.494408       6.702225      -0.865541       7.286417           0.000002
          126              C      18.486981      15.169145      10.059205      -0.357769      25.679275 0.40108639E+03  0.92520758E+04                                 7.416568                            6.516616       0.265843       2.053765                    0.998693      30.601735      87.471742       0.668755       0.397043      -1.075715      -0.047938       0.002010       0.090925       0.102808      -0.010310      -0.048523      -0.003816       0.021588       0.164027      -0.050656      -0.028612       0.079267              7.906499       8.594089      -0.722498      -1.250424       6.130403       0.842284       8.995005           0.000001
          127              C       8.926891       3.937266       8.106243      -0.364821      27.493281 0.43195091E+03  0.10179852E+05                                 7.873038                            6.828481       0.033976       1.982102                    0.998142      31.142300      90.830192       0.642028       0.404804      -1.067428      -0.057059       0.014619       0.077624       0.097443      -0.003093      -0.051299       0.013687       0.032370       0.123307      -0.042855      -0.033163       0.076018              8.645276       7.378484       0.087344      -1.410252       6.614970      -0.096379      11.942373           0.000000
          128              C       6.936936       4.910668       9.264507      -0.350229      23.824232 0.36884413E+03  0.83374749E+04                                 7.040289                            6.233462       0.327522       2.088760                    0.998677      29.734576      84.318570       0.685910       0.395045      -1.076355       0.080393      -0.053352       0.010663       0.097073      -0.059391      -0.003489       0.002566       0.038048      -0.079311      -0.049145      -0.026621       0.075766              7.323433       8.210741      -0.372401       0.070253       6.724221      -0.691990       7.035338           0.000001
          129              C       8.837077       5.150985      14.137262       0.351258      28.911772 0.33009842E+03  0.72500044E+04                                 8.401709                            6.228866       0.089465       2.057704                    0.999425      24.109153      67.163749       0.632711       0.440764      -1.048366      -0.049972      -0.079094       0.000986       0.093563       0.032625       0.001832      -0.003942      -0.055066      -0.084346      -0.031748      -0.025093       0.056841             10.059586       7.053466       4.499136       0.789244      12.309075       2.277888      10.816217          -0.000000
          130              C       9.214068       5.879386      13.022432      -0.273829      34.364801 0.47868136E+03  0.11516371E+05                                 9.126170                            7.259937       0.219832       2.041108                    0.999573      30.481941      88.358138       0.616576       0.412905      -1.067525       0.001126       0.033375      -0.027968       0.043559      -0.016880       0.015138       0.010187       0.026455       0.033263      -0.032886       0.007845       0.025041             10.299052       7.286255       4.485847      -0.129582      13.187862       1.066335      10.423040           0.000000
          131              C       9.792184       7.115903      13.233172       0.123806      27.224395 0.33778353E+03  0.75298772E+04                                 8.123838                            6.303484      -0.156081       1.966965                    0.999101      26.489492      76.590621       0.622877       0.441117      -1.038652      -0.019599      -0.004053       0.038778       0.043638      -0.031784       0.001583      -0.006923       0.056373      -0.012213      -0.041313      -0.003582       0.044895              9.179930       5.947024       3.393253       0.081065      11.333803       0.522132      10.258963           0.000000
          132              C       9.661976       6.916098      15.482136       0.112613      26.383464 0.33216737E+03  0.73470785E+04                                 7.856490                            6.183668       0.026117       2.025398                    0.999510      26.138268      74.396103       0.641478       0.431685      -1.048065      -0.010055       0.006965      -0.040153       0.041975      -0.033190       0.004484       0.001384       0.045265      -0.002110      -0.040101      -0.000689       0.040790              8.839898       6.041347       3.300430      -0.127623      10.101201       0.371998      10.377146          -0.000000
          133              C       9.062404       5.679055      15.388831      -0.256527      35.760864 0.46190673E+03  0.11006928E+05                                 9.370924                            7.133171       0.168831       2.027464                    0.999356      29.969633      86.273644       0.622231       0.413088      -1.068106      -0.000804       0.016541       0.026029       0.030850      -0.002946      -0.003457      -0.023021       0.000608      -0.061122      -0.033244       0.010864       0.022380             10.950343       7.290907       4.152680       0.575213      12.254966       2.131364      13.305156          -0.000000
          134              C      13.153345      14.774021      12.901780       0.347618      27.741950 0.33823714E+03  0.74958155E+04                                 8.265135                            6.364990      -0.040273       2.016234                    0.999406      24.403827      68.940206       0.615323       0.449164      -1.040410       0.021446       0.067650       0.069600       0.099402       0.018661       0.019516       0.039150      -0.051331      -0.005675      -0.036405      -0.025721       0.062126              9.678811      11.251543       2.730229       1.439954      12.186627       2.602669       5.598264          -0.000000
          135              C      13.966238      13.709889      12.654040      -0.250832      32.142591 0.45352261E+03  0.10771499E+05                                 8.765820                            7.107009       0.174664       2.030426                    0.999483      29.930116      86.377010       0.617480       0.417644      -1.063823       0.021339      -0.048068       0.016463       0.055108       0.002068       0.002003      -0.011858       0.033143       0.063084      -0.030018       0.006103       0.023915              9.723168      10.113851       2.018016       1.190480      13.186923       2.763141       5.868730           0.000001
          136              C      13.382444      12.610011      12.049168       0.126509      25.089699 0.32298741E+03  0.71028651E+04                                 7.602701                            6.097322      -0.013207       2.014347                    0.999532      26.046452      74.217864       0.645259       0.431642      -1.046805      -0.034233       0.014075       0.023993       0.044110      -0.016568      -0.012181      -0.022824       0.025188       0.079210      -0.043571       0.007593       0.035978              8.374576       8.490236       0.937217       1.128056      11.215539       2.418895       5.417954           0.000001
          137              C      11.331729      13.604512      11.986429       0.113724      25.391749 0.33472698E+03  0.74412101E+04                                 7.736924                            6.282947       0.018566       2.026435                    0.999389      26.322258      75.882567       0.622997       0.442250      -1.038487       0.035560      -0.024880       0.009571       0.044443      -0.005002      -0.006665      -0.026632       0.027257       0.074247      -0.038726       0.002068       0.036657              8.525033       8.855594      -0.045298       0.998057      10.929129       2.525729       5.790376           0.000000
          138              C      11.805561      14.731485      12.583257      -0.238617      33.128616 0.47084883E+03  0.11312733E+05                                 9.013036                            7.293013       0.010795       1.985801                    0.997626      30.068536      87.896391       0.601806       0.423608      -1.057771      -0.030794      -0.003140       0.002158       0.031029      -0.010855      -0.006219      -0.000503      -0.045314       0.065218      -0.036646       0.014159       0.022487             10.126041      12.315484       1.127154       1.541354      11.603919       2.735726       6.458720          -0.000000
          139              C       9.257994      12.236361       5.894279       0.121527      25.364340 0.32764232E+03  0.72508488E+04                                 7.767282                            6.233789      -0.043331       2.009298                    0.999327      26.179475      75.503916       0.622274       0.444770      -1.036157      -0.031844      -0.023053      -0.018729       0.043546      -0.019227      -0.013644       0.039696       0.015391      -0.034433      -0.046820      -0.001997       0.048817              8.573779       8.159264       1.167482       2.318124       8.398181      -2.878645       9.163892           0.000000
          140              C       9.094760      13.116109       4.850233      -0.239050      33.752320 0.46103138E+03  0.11017096E+05                                 9.114583                            7.195877       0.036181       1.996463                    0.997764      29.843829      86.963561       0.608557       0.421180      -1.059442       0.021414      -0.004922       0.018690       0.028846      -0.005653      -0.024987      -0.000159      -0.035949      -0.000898      -0.035952       0.014799       0.021153             10.392807      11.422388       0.846174       3.885784       9.112636      -3.152157      10.643398          -0.000000
          141              C       8.014296      12.979593       4.028187       0.354714      26.579710 0.32766790E+03  0.72023456E+04                                 8.026892                            6.259716       0.073442       2.057151                    0.999462      24.111363      67.779138       0.621383       0.448442      -1.041094       0.006429       0.053149      -0.082936       0.098714       0.001446      -0.005507      -0.033984      -0.039850       0.100351      -0.037140      -0.018699       0.055839              9.278747       9.874171      -0.598958       3.961647       8.520990      -3.252506       9.441079           0.000000
          142              C       7.120141      11.976179       4.267883      -0.253648      31.873908 0.46687822E+03  0.11177356E+05                                 8.742043                            7.237792       0.074074       2.000074                    0.998671      30.151283      87.564436       0.608038       0.420765      -1.061094      -0.018375      -0.046239       0.002031       0.049798      -0.005327       0.003100       0.024731       0.024048       0.022253      -0.032395       0.009243       0.023152              9.518864       8.870339      -0.215246       2.901285       9.663280      -3.678131      10.022973           0.000001
          143              C       7.366302      11.159713       5.358582       0.123699      24.735766 0.31127321E+03  0.67636743E+04                                 7.444738                            5.932063       0.065803       2.037214                    0.999738      25.732889      72.233388       0.664912       0.423937      -1.054429       0.042986       0.010960      -0.010162       0.045510       0.005214      -0.018434       0.031969       0.015635      -0.048560      -0.046114       0.015865       0.030249              8.149711       7.810844       0.604135       2.356935       8.102943      -2.829408       8.535347           0.000001
          144              C      13.844172       2.675679       1.100351       0.330485      28.259399 0.33790327E+03  0.74654548E+04                                 8.270185                            6.290501       0.038964       2.036288                    0.999183      24.436852      68.294650       0.631296       0.439146      -1.049253       0.078015      -0.047564       0.035684       0.098092      -0.041006       0.031006      -0.021293       0.036726      -0.068185      -0.037960      -0.033366       0.071326              9.694976       7.461542      -4.003827       2.518501      10.534590      -1.191715      11.088797           0.000000
          145              C      13.381292       3.814216       1.726136      -0.251891      32.603060 0.45005613E+03  0.10664930E+05                                 8.801677                            7.024417       0.217811       2.045434                    0.999553      29.988786      86.348829       0.628680       0.411136      -1.068384      -0.011799       0.040821       0.011493       0.044019       0.022362      -0.004485      -0.005241       0.031491       0.024523      -0.031608       0.005986       0.025622              9.856488       8.562573      -4.521089       2.237571      11.531994      -0.315135       9.474897           0.000001
          146              C      14.089296       6.479113      15.906833      -0.240025      34.663385 0.46660298E+03  0.11188114E+05                                 9.297843                            7.254604      -0.032765       1.966533                    0.998434      30.211818      88.297076       0.603929       0.422972      -1.057908      -0.011488      -0.003516      -0.031844       0.034035       0.009811      -0.012525      -0.006549       0.004205      -0.086155      -0.032316       0.004506       0.027810             10.627500       8.872079      -4.450110       2.359185      10.240447      -0.143116      12.769975          -0.000000
          147              C      18.972143      14.931007       4.483449       0.511849      25.387706 0.27694078E+03  0.58742644E+04                                 7.832444                            5.802819       0.181045       2.096323                    0.999881      23.396896      65.978674       0.633311       0.455955      -1.030144       0.034369       0.000716      -0.023902       0.041869       0.008292       0.021408      -0.036272      -0.012421      -0.051599      -0.050438       0.011248       0.039190              9.377885       9.521331      -0.019597      -2.487599       6.421667       4.049694      12.190656           0.000001
          148              C      18.451296      13.635172       2.644704       0.507454      25.308771 0.27840376E+03  0.58965299E+04                                 7.723995                            5.771466       0.241211       2.112935                    0.999671      23.265829      64.962886       0.644549       0.448672      -1.037202       0.038877       0.016107      -0.003466       0.042224      -0.026121      -0.026355      -0.023015      -0.042477       0.011667      -0.055167       0.018284       0.036883              9.005618      10.743398       2.003835       0.425545       6.519979       3.509020       9.753478           0.000001
          149              C      12.788783       2.475049       6.420324      -0.355268      25.388104 0.38587942E+03  0.88300441E+04                                 7.394590                            6.397707       0.259590       2.060016                    0.998755      30.201915      86.440881       0.672925       0.397767      -1.073477      -0.051834      -0.061260      -0.052248       0.095757       0.040861       0.020389       0.031026      -0.024215      -0.023982      -0.038952      -0.026399       0.065351              7.986210       7.676612       0.296879       0.534398       6.870239       2.052609       9.411780          -0.000000
          150              C      17.262753      15.042856       6.219237      -0.368561      26.580977 0.41593529E+03  0.97155325E+04                                 7.691109                            6.697885       0.004247       1.973571                    0.997535      31.079742      90.405430       0.648312       0.404465      -1.067072       0.086841       0.025844      -0.033835       0.096717       0.024157      -0.030542       0.006162       0.077782      -0.118658      -0.053448      -0.019076       0.072524              8.365023      10.018034       0.280837      -2.064273       6.018153       0.537137       9.058882          -0.000000
          151              C      17.805667      12.336264       0.685306      -0.353009      24.827901 0.38030996E+03  0.86558901E+04                                 7.257516                            6.343981       0.299674       2.075879                    0.998637      29.897699      84.854620       0.678133       0.396842      -1.075980      -0.013911       0.037931       0.086579       0.095542      -0.000689      -0.019253       0.031140       0.002893       0.159417      -0.041013      -0.026389       0.067402              7.746893       7.599999      -0.125234      -0.463763       6.237119       1.616977       9.403562          -0.000000
          152              C      16.235238      12.565412       2.630226      -0.361304      26.179269 0.39814731E+03  0.91861027E+04                                 7.593883                            6.542931       0.045710       1.990867                    0.997463      30.608084      88.082805       0.658395       0.403211      -1.069396       0.080402       0.019355      -0.040401       0.092040       0.018041      -0.046813      -0.006949       0.088899      -0.024977      -0.044174      -0.033855       0.078029              8.277380      11.653520       0.948856      -1.116835       6.354288       0.352031       6.824333           0.000001
          153              C      13.206747       7.330852      15.274613       0.107607      26.701692 0.33794212E+03  0.75129168E+04                                 7.942828                            6.253096       0.060876       2.035846                    0.999566      26.321189      75.298198       0.634981       0.433890      -1.045918       0.004736       0.027074       0.029317       0.040186       0.036531      -0.018391      -0.000708       0.001170      -0.008582      -0.039580      -0.002677       0.042257              8.934774       7.647686      -3.696535       2.007793       9.340789       0.313275       9.815848           0.000000
          154              C      12.483249       4.598203       1.013481       0.116466      27.642604 0.35023393E+03  0.78848954E+04                                 8.269385                            6.462139      -0.219157       1.946894                    0.998709      26.777788      78.017386       0.608475       0.447122      -1.034293       0.016235      -0.023011      -0.033193       0.043530       0.038763      -0.023125      -0.004855       0.011012      -0.023091      -0.040139      -0.010383       0.050522              9.296501       7.585429      -3.789515       1.840553      10.624449       0.516487       9.679624           0.000001
          155              N      13.756859      14.423109       4.565493      -0.762442      51.165059 0.87260656E+03  0.23827514E+05                                11.137193                            9.366737       0.131500       1.992601                    0.998096      34.742538      99.365787       0.594917       0.377042      -1.118009      -0.010122      -0.016910       0.091328       0.093430       0.033014      -0.010848      -0.007581      -0.040339       0.188468      -0.070351       0.004845       0.065506             12.506748      11.372013      -0.063736      -3.028621       7.486498      -1.526167      18.661732          -0.000000
          156              N      11.790586      15.278014       5.667453      -0.599364      47.603386 0.68580133E+03  0.17711283E+05                                10.644424                            8.354671       0.173221       2.022010                    0.998795      32.507643      91.751809       0.621388       0.381673      -1.109617       0.059117      -0.008120      -0.088907       0.107076      -0.029922       0.075136      -0.040942      -0.013345      -0.179695      -0.107254       0.005410       0.101844             11.829753      14.637523      -5.101552       3.124585       9.099586      -2.926200      11.752150          -0.000001
          157              N       5.267909       1.933645       3.318750      -0.774197      50.620892 0.84404383E+03  0.22891427E+05                                11.078138                            9.206413       0.087298       1.971280                    0.998910      35.076410     100.478559       0.599723       0.376571      -1.116657      -0.074525       0.034812       0.056094       0.099561       0.002363      -0.057001       0.037265       0.021885      -0.098820      -0.080366       0.013113       0.067254             12.450602      16.993995      -2.454960      -5.078023       7.937482       1.072931      12.420331          -0.000001
          158              N      13.250869      13.914487       6.719543      -0.000242      29.997526 0.36106406E+03  0.79069355E+04                                 7.999724                            6.053921       0.367343       2.214956                    0.999004      22.938055      58.738532       0.734787       0.380645      -1.115425       0.042772      -0.046616       0.100586       0.118827      -0.111148      -0.072916      -0.027779       0.109197       0.126863      -0.164436       0.032369       0.132068              9.300874       8.322361      -2.235198      -0.161182       6.133836      -2.478423      13.446426          -0.000001
          159              N       3.600673       2.697166       4.687754      -0.022289      30.789034 0.37747300E+03  0.83476058E+04                                 8.129090                            6.186913       0.261040       2.175095                    0.998827      23.308378      59.721669       0.728344       0.380271      -1.117173      -0.086217       0.071144       0.010366       0.112261      -0.091021      -0.036122      -0.056137       0.062584       0.385316      -0.175117       0.031944       0.143173              9.459454      12.066571      -4.028082      -0.994717       6.721932      -0.626364       9.589859          -0.000001
          160              N      11.365535      10.354322       1.658570      -0.225196      35.992471 0.52289779E+03  0.12701688E+05                                 9.240845                            7.525562      -0.216142       1.961494                    0.997072      28.072187      78.500636       0.620825       0.406156      -1.085387       0.072004       0.122524       0.015211       0.142927      -0.041895      -0.008691      -0.015350       0.074552       0.176991      -0.087679       0.026502       0.061177             10.293548       6.677335       3.055360       0.009646      11.254076       0.082717      12.949233           0.000000
          161              N       9.301402       5.441364       4.372449      -0.229466      35.865129 0.54701637E+03  0.13445172E+05                                 9.237530                            7.706224      -0.243726       1.949018                    0.996950      28.421437      80.082991       0.612105       0.407112      -1.084186      -0.049138      -0.111973      -0.079991       0.146120      -0.051202      -0.012556      -0.039736       0.081870      -0.018030      -0.084339       0.015219       0.069120             10.150103      10.575879      -0.372820       0.978077      13.030493       2.487929       6.843936           0.000000
          162              N      12.981375       6.700528       9.924075      -0.226287      34.682117 0.50401523E+03  0.12124022E+05                                 8.965417                            7.344277      -0.178350       1.969244                    0.997684      27.984572      77.729136       0.634479       0.401315      -1.089268       0.006119      -0.077931       0.119851       0.143091       0.017519       0.000695       0.054192       0.057637      -0.132463      -0.083474       0.024101       0.059372              9.867211      10.008982       1.382425       3.028001       9.524693      -2.599165      10.067959           0.000001
          163              N       7.763375      16.584502      11.979994      -0.783502      52.622720 0.88817619E+03  0.24377101E+05                                11.351137                            9.431159       0.110779       1.972620                    0.999093      35.466543     101.928048       0.594239       0.375545      -1.118342       0.077810      -0.013015      -0.061730       0.100172      -0.039739      -0.064520      -0.019413       0.039245       0.049137      -0.083277       0.002860       0.080417             12.921873      16.764001      -1.385069      -5.969690       7.832923       2.414535      14.168696          -0.000000
          164              N       3.281104       3.832945      12.255082      -0.589509      47.820514 0.66740226E+03  0.17103746E+05                                10.665745                            8.220292       0.220253       2.040588                    0.998898      32.161350      90.156607       0.629484       0.379680      -1.112083      -0.089301      -0.022559       0.044679       0.102371      -0.006664       0.050943       0.049196      -0.095804       0.152901      -0.096455       0.000009       0.096446             12.232466      10.040989       1.231020       0.573657      10.055897       7.029422      16.600512          -0.000000
          165              N       1.762359       4.224615      14.080957      -0.768087      50.543182 0.88000280E+03  0.24088751E+05                                11.050665                            9.415190       0.076543       1.974620                    0.998046      34.860203      99.940593       0.592339       0.377751      -1.117089       0.090132       0.034088       0.012941       0.097228       0.022511       0.009862      -0.021551       0.048883      -0.146854      -0.059911       0.002188       0.057723             12.237253      18.023256       1.790372      -1.002138       8.178412       1.599152      10.510090          -0.000001
          166              N       9.443727      16.395927      10.443685       0.002792      30.656895 0.35590838E+03  0.77761268E+04                                 8.145271                            6.013542       0.271073       2.182549                    0.999151      22.986017      59.043061       0.735745       0.381025      -1.113703       0.016899      -0.022927      -0.116443       0.119876       0.106720      -0.036900       0.066849       0.125345      -0.038689      -0.157597       0.027376       0.130222              9.876260       9.984130       0.724245      -2.665719       6.715798       3.973290      12.928852          -0.000001
          167              N       3.885454       5.070170      14.103479      -0.000330      29.675291 0.34743257E+03  0.75167670E+04                                 7.861096                            5.871277       0.363438       2.209963                    0.998973      22.771029      57.487518       0.760886       0.372071      -1.124602       0.064490       0.089403       0.045659       0.119317       0.056345      -0.084611       0.071282       0.144382       0.154634      -0.162444       0.028042       0.134402              9.233075      11.688300       2.550483      -0.337519       6.253267       2.878748       9.757657          -0.000001
          168              N       8.701478       9.577389       0.231653      -0.223120      35.562427 0.52893608E+03  0.12875212E+05                                 9.145137                            7.551401      -0.174428       1.974091                    0.997210      28.082212      78.409884       0.622403       0.404281      -1.087495      -0.103012       0.078882      -0.066297       0.145703       0.043664      -0.039937       0.049070      -0.019490       0.072353      -0.090576       0.028327       0.062249             10.027812       7.762301      -3.072592       1.647518      10.941474       1.714840      11.379660           0.000000
          169              N       7.635128       3.569126      11.521514      -0.762442      51.165059 0.87260656E+03  0.23827513E+05                                11.137193                            9.366737       0.131500       1.992601                    0.998096      34.742538      99.365786       0.594917       0.377042      -1.118009       0.010122       0.016910      -0.091328       0.093430       0.033014      -0.010848      -0.007581      -0.040339       0.188468      -0.070351       0.004845       0.065506             12.506747      11.372013      -0.063736      -3.028621       7.486498      -1.526167      18.661731          -0.000000
          170              N       9.601401       2.714221      10.419554      -0.599364      47.603386 0.68580132E+03  0.17711282E+05                                10.644423                            8.354671       0.173222       2.022010                    0.998795      32.507643      91.751808       0.621388       0.381673      -1.109617      -0.059117       0.008120       0.088907       0.107076      -0.029922       0.075136      -0.040942      -0.013345      -0.179695      -0.107254       0.005410       0.101844             11.829753      14.637522      -5.101552       3.124584       9.099586      -2.926200      11.752150          -0.000001
          171              N      16.124078      16.058590      12.768257      -0.774197      50.620893 0.84404385E+03  0.22891428E+05                                11.078138                            9.206413       0.087298       1.971280                    0.998910      35.076410     100.478561       0.599723       0.376571      -1.116657       0.074525      -0.034812      -0.056094       0.099561       0.002363      -0.057001       0.037265       0.021885      -0.098820      -0.080366       0.013113       0.067254             12.450603      16.993995      -2.454959      -5.078024       7.937482       1.072931      12.420331          -0.000001
          172              N       8.141118       4.077748       9.367464      -0.000242      29.997526 0.36106406E+03  0.79069355E+04                                 7.999724                            6.053921       0.367343       2.214956                    0.999004      22.938055      58.738532       0.734787       0.380645      -1.115425      -0.042772       0.046616      -0.100586       0.118827      -0.111148      -0.072916      -0.027779       0.109197       0.126863      -0.164436       0.032369       0.132068              9.300874       8.322361      -2.235198      -0.161182       6.133837      -2.478423      13.446426          -0.000001
          173              N      17.791314      15.295069      11.399253      -0.022288      30.789032 0.37747297E+03  0.83476052E+04                                 8.129090                            6.186912       0.261040       2.175095                    0.998827      23.308377      59.721667       0.728344       0.380271      -1.117173       0.086217      -0.071144      -0.010366       0.112261      -0.091021      -0.036122      -0.056137       0.062584       0.385316      -0.175117       0.031944       0.143173              9.459453      12.066571      -4.028082      -0.994718       6.721931      -0.626364       9.589859          -0.000001
          174              N      10.026452       7.637913      14.428437      -0.225196      35.992473 0.52289783E+03  0.12701689E+05                                 9.240846                            7.525563      -0.216142       1.961494                    0.997072      28.072188      78.500643       0.620825       0.406156      -1.085387      -0.072004      -0.122524      -0.015211       0.142927      -0.041895      -0.008691      -0.015350       0.074552       0.176991      -0.087679       0.026502       0.061177             10.293549       6.677335       3.055360       0.009646      11.254078       0.082717      12.949234           0.000000
          175              N      12.090585      12.550871      11.714558      -0.229466      35.865129 0.54701637E+03  0.13445172E+05                                 9.237530                            7.706224      -0.243726       1.949018                    0.996950      28.421437      80.082993       0.612105       0.407112      -1.084186       0.049138       0.111973       0.079991       0.146120      -0.051202      -0.012556      -0.039736       0.081870      -0.018030      -0.084339       0.015219       0.069120             10.150103      10.575879      -0.372821       0.978077      13.030494       2.487929       6.843936           0.000000
          176              N       8.410612      11.291707       6.162932      -0.226287      34.682118 0.50401524E+03  0.12124023E+05                                 8.965417                            7.344277      -0.178350       1.969244                    0.997684      27.984572      77.729139       0.634479       0.401315      -1.089268      -0.006119       0.077931      -0.119851       0.143091       0.017519       0.000695       0.054192       0.057637      -0.132463      -0.083474       0.024101       0.059372              9.867212      10.008983       1.382425       3.028002       9.524694      -2.599165      10.067959           0.000001
          177              N      13.628612       1.407733       4.107013      -0.783502      52.622720 0.88817619E+03  0.24377101E+05                                11.351137                            9.431159       0.110779       1.972620                    0.999093      35.466543     101.928048       0.594239       0.375545      -1.118342      -0.077810       0.013015       0.061730       0.100172      -0.039739      -0.064520      -0.019413       0.039245       0.049137      -0.083277       0.002860       0.080417             12.921873      16.764001      -1.385069      -5.969690       7.832923       2.414535      14.168696          -0.000000
          178              N      18.110883      14.159290       3.831925      -0.589509      47.820516 0.66740227E+03  0.17103746E+05                                10.665745                            8.220292       0.220253       2.040589                    0.998898      32.161350      90.156608       0.629484       0.379680      -1.112083       0.089301       0.022559      -0.044679       0.102371      -0.006664       0.050943       0.049196      -0.095804       0.152901      -0.096455       0.000009       0.096446             12.232466      10.040989       1.231020       0.573657      10.055898       7.029423      16.600512          -0.000000
          179              N      19.629628      13.767620       2.006050      -0.768087      50.543185 0.88000281E+03  0.24088752E+05                                11.050666                            9.415191       0.076543       1.974620                    0.998046      34.860203      99.940595       0.592339       0.377751      -1.117089      -0.090132      -0.034088      -0.012941       0.097228       0.022511       0.009862      -0.021551       0.048883      -0.146854      -0.059911       0.002188       0.057723             12.237253      18.023257       1.790372      -1.002138       8.178412       1.599152      10.510090          -0.000001
          180              N      11.948260       1.596308       5.643322       0.002792      30.656895 0.35590837E+03  0.77761267E+04                                 8.145271                            6.013542       0.271073       2.182549                    0.999151      22.986017      59.043060       0.735745       0.381025      -1.113703      -0.016899       0.022927       0.116443       0.119876       0.106720      -0.036900       0.066849       0.125345      -0.038689      -0.157597       0.027376       0.130222              9.876260       9.984130       0.724245      -2.665719       6.715798       3.973290      12.928852          -0.000001
          181              N      17.506533      12.922065       1.983528      -0.000330      29.675289 0.34743254E+03  0.75167665E+04                                 7.861097                            5.871277       0.363438       2.209963                    0.998973      22.771028      57.487517       0.760886       0.372071      -1.124602      -0.064490      -0.089403      -0.045659       0.119317       0.056345      -0.084611       0.071282       0.144382       0.154634      -0.162444       0.028042       0.134402              9.233075      11.688301       2.550483      -0.337519       6.253267       2.878748       9.757657          -0.000001
          182              N      12.690509       8.414846      15.855354      -0.223120      35.562427 0.52893610E+03  0.12875212E+05                                 9.145137                            7.551400      -0.174427       1.974091                    0.997210      28.082212      78.409880       0.622403       0.404281      -1.087495       0.103012      -0.078882       0.066297       0.145703       0.043664      -0.039937       0.049070      -0.019490       0.072353      -0.090576       0.028327       0.062249             10.027811       7.762302      -3.072593       1.647518      10.941474       1.714840      11.379658           0.000000
          183             Cl      11.739661       6.115149       6.797082      -0.488410     147.340711 0.42760815E+04  0.16619100E+06                                19.018926                           17.756134       1.339944       2.075341                    0.998890      74.547541     220.070333       0.569984       0.276492      -1.262925      -0.016237      -0.118897      -0.035090       0.125026       0.022409       0.064235       0.036841      -0.099448       0.109880      -0.098724       0.002947       0.095777             20.396896      14.303948      -0.194828       5.044219      21.455092       2.207002      25.431646           0.000002
          184             Cl      11.244867       9.573920       6.374155      -0.454894     150.463548 0.45820287E+04  0.18126377E+06                                19.386676                           18.508203       1.062479       2.008207                    0.998123      74.237682     221.418984       0.552269       0.280351      -1.258010       0.043583       0.112104      -0.089063       0.149663      -0.015558       0.018089      -0.011127      -0.014855       0.049942      -0.028076      -0.005064       0.033140             20.778743      14.684395      -0.795466       2.672139      21.989406      -2.155871      25.662429           0.000003
          185             Cl      11.976967       7.341657       3.235580      -0.531905     142.290510 0.44947718E+04  0.17757988E+06                                18.687075                           18.369013       1.073449       1.991679                    0.998046      77.148080     232.593997       0.550712       0.281511      -1.252320       0.096436      -0.014372      -0.027402       0.101278      -0.033908      -0.029314      -0.007203      -0.028144       0.177768      -0.072514       0.005456       0.067058             19.080820      14.914326      -1.206746      -1.025941      20.757578      -0.985704      21.570555           0.000005
          186             Cl       8.780776       8.785762       3.484607      -0.514420     145.658844 0.44312170E+04  0.17396463E+06                                18.936371                           18.131982       1.138960       2.020566                    0.997628      75.420592     224.627460       0.560750       0.278227      -1.259480      -0.071801       0.030477      -0.009950       0.078634      -0.029246      -0.012853      -0.025192      -0.023458       0.195340      -0.068744      -0.003421       0.072165             20.087263      13.660757      -2.702587      -0.277995      22.263361      -3.865953      24.337672           0.000003
          187             Cl       8.103739       7.683031       6.793382      -0.491591     136.958820 0.41033942E+04  0.15815298E+06                                18.056833                           17.395687       1.250071       2.045541                    0.999081      75.077352     222.123430       0.574646       0.276548      -1.260396      -0.055677      -0.114428      -0.038134       0.132846       0.038028      -0.002557       0.057044      -0.145234       0.035141      -0.090895      -0.016894       0.107789             18.645525      13.842011       2.069993      -1.460267      22.808535       1.185203      19.286029           0.000005
          188             Cl      12.293402      11.948559      15.331883      -0.512059     141.686323 0.43468216E+04  0.17000191E+06                                18.611054                           17.984797       1.140459       2.018528                    0.997472      75.656921     225.633825       0.561246       0.279043      -1.257308       0.073639       0.033131      -0.042521       0.091260       0.030273      -0.038165       0.048579      -0.092332       0.113696      -0.094852       0.012877       0.081976             19.751515      13.514003       1.728762      -2.334385      26.005744       1.725173      19.734797           0.000003
          189             Cl       9.652326      11.877086       9.289925      -0.488411     147.340714 0.42760816E+04  0.16619101E+06                                19.018926                           17.756134       1.339944       2.075341                    0.998890      74.547542     220.070336       0.569984       0.276492      -1.262925       0.016237       0.118897       0.035090       0.125026       0.022410       0.064235       0.036841      -0.099448       0.109880      -0.098724       0.002947       0.095778             20.396896      14.303949      -0.194828       5.044219      21.455092       2.207002      25.431646           0.000002
          190             Cl      10.147120       8.418315       9.712852      -0.454894     150.463546 0.45820287E+04  0.18126377E+06                                19.386676                           18.508202       1.062479       2.008206                    0.998123      74.237683     221.418985       0.552269       0.280351      -1.258010      -0.043583      -0.112104       0.089063       0.149663      -0.015558       0.018089      -0.011127      -0.014855       0.049942      -0.028076      -0.005064       0.033140             20.778743      14.684395      -0.795466       2.672139      21.989406      -2.155871      25.662428           0.000003
          191             Cl       9.415020      10.650578      12.851427      -0.531905     142.290514 0.44947720E+04  0.17757989E+06                                18.687075                           18.369013       1.073448       1.991679                    0.998046      77.148085     232.594010       0.550712       0.281511      -1.252320      -0.096436       0.014372       0.027402       0.101278      -0.033908      -0.029314      -0.007203      -0.028144       0.177767      -0.072514       0.005456       0.067058             19.080819      14.914325      -1.206746      -1.025941      20.757578      -0.985704      21.570554           0.000005
          192             Cl      12.611211       9.206473      12.602400      -0.514419     145.658850 0.44312172E+04  0.17396464E+06                                18.936372                           18.131983       1.138960       2.020566                    0.997628      75.420591     224.627462       0.560750       0.278227      -1.259480       0.071801      -0.030477       0.009950       0.078634      -0.029246      -0.012853      -0.025192      -0.023459       0.195340      -0.068744      -0.003421       0.072164             20.087264      13.660757      -2.702588      -0.277995      22.263363      -3.865953      24.337673           0.000003
          193             Cl      13.288248      10.309204       9.293625      -0.491591     136.958815 0.41033939E+04  0.15815297E+06                                18.056832                           17.395686       1.250071       2.045541                    0.999081      75.077352     222.123427       0.574647       0.276548      -1.260396       0.055677       0.114428       0.038134       0.132846       0.038028      -0.002558       0.057044      -0.145234       0.035141      -0.090895      -0.016894       0.107789             18.645524      13.842011       2.069993      -1.460267      22.808534       1.185203      19.286028           0.000005
          194             Cl       9.098585       6.043676       0.755124      -0.512059     141.686301 0.43468207E+04  0.17000186E+06                                18.611051                           17.984794       1.140459       2.018528                    0.997472      75.656920     225.633812       0.561247       0.279043      -1.257308      -0.073639      -0.033131       0.042521       0.091261       0.030273      -0.038165       0.048579      -0.092332       0.113695      -0.094852       0.012877       0.081976             19.751512      13.514001       1.728762      -2.334385      26.005740       1.725172      19.734794           0.000003
          195              O      13.245272      14.040460       1.981919      -0.385013      38.829765 0.46256082E+03  0.10712006E+05                                 9.296479                            6.707618      -0.109396       2.067574                    0.994986      24.677523      63.716950       0.725112       0.364753      -1.134198      -0.042485      -0.074403       0.001992       0.085702       0.053830       0.011752       0.044359      -0.095909      -0.073590      -0.062161      -0.038607       0.100768             11.722246       8.656598       5.146623       1.303927      16.397670       5.488416      10.112468          -0.000000
          196              O       7.766448       2.087599       2.514399      -0.389132      37.840579 0.45935223E+03  0.10630761E+05                                 9.210211                            6.715541      -0.019640       2.103898                    0.994316      24.640310      63.826460       0.718853       0.368169      -1.130328       0.030440       0.077678       0.026483       0.087532       0.071523       0.004130       0.026391      -0.054831      -0.111384      -0.063822      -0.035614       0.099436             11.696348      12.016800       7.379460      -0.546977      14.880383       1.480907       8.191862          -0.000001
          197              O      13.495306       4.134331      13.130215      -0.379254      33.430269 0.42685671E+03  0.96894270E+04                                 8.430291                            6.440668       0.242834       2.194476                    0.997254      24.200953      61.881323       0.740422       0.364427      -1.134358      -0.011995       0.056706      -0.059288       0.082912      -0.048269       0.036094      -0.067606      -0.040548       0.038722      -0.061489      -0.046091       0.107579             10.360376      11.264061      -4.807859       3.371085      10.057434      -4.254069       9.759632          -0.000000
          198              O       6.629531      16.153132      14.322262      -0.390548      34.920061 0.46520854E+03  0.10782210E+05                                 8.653752                            6.725559      -0.056812       2.087860                    0.994700      24.646395      63.537728       0.724779       0.364620      -1.134985       0.046922      -0.055168       0.051960       0.089135      -0.037237       0.026648      -0.081287      -0.048806      -0.014071      -0.072029      -0.037642       0.109670             10.323020       9.164766      -2.663379       1.918306      10.857866      -5.451372      10.946430          -0.000000
          199              O       8.146715       3.951775      14.105088      -0.385013      38.829765 0.46256082E+03  0.10712006E+05                                 9.296479                            6.707618      -0.109396       2.067574                    0.994986      24.677523      63.716950       0.725112       0.364753      -1.134198       0.042485       0.074403      -0.001992       0.085702       0.053830       0.011752       0.044359      -0.095909      -0.073590      -0.062161      -0.038607       0.100768             11.722246       8.656598       5.146623       1.303927      16.397670       5.488416      10.112468          -0.000000
          200              O      13.625539      15.904636      13.572608      -0.389132      37.840579 0.45935223E+03  0.10630761E+05                                 9.210211                            6.715541      -0.019640       2.103898                    0.994316      24.640310      63.826460       0.718853       0.368169      -1.130328      -0.030440      -0.077678      -0.026483       0.087532       0.071523       0.004130       0.026391      -0.054831      -0.111384      -0.063822      -0.035614       0.099436             11.696348      12.016800       7.379460      -0.546977      14.880383       1.480907       8.191862          -0.000000
          201              O       7.896681      13.857904       2.956792      -0.379254      33.430268 0.42685671E+03  0.96894268E+04                                 8.430291                            6.440668       0.242834       2.194476                    0.997254      24.200953      61.881323       0.740422       0.364427      -1.134358       0.011995      -0.056706       0.059288       0.082912      -0.048269       0.036094      -0.067606      -0.040548       0.038722      -0.061489      -0.046091       0.107579             10.360376      11.264061      -4.807859       3.371085      10.057434      -4.254069       9.759632          -0.000000
          202              O      14.762456       1.839103       1.764745      -0.390548      34.920054 0.46520845E+03  0.10782208E+05                                 8.653751                            6.725558      -0.056812       2.087860                    0.994700      24.646393      63.537719       0.724779       0.364620      -1.134985      -0.046922       0.055168      -0.051960       0.089135      -0.037237       0.026648      -0.081287      -0.048806      -0.014071      -0.072029      -0.037642       0.109670             10.323019       9.164765      -2.663379       1.918307      10.857864      -5.451371      10.946429          -0.000000

******************************************************
Auxiliary information for the entire system
The total spin magnetic moment of the unit cell is   0.000099
The total net atomic charge of the unit cell is   0.000007
Accuracy of reproducing the electrostatic potential in the unit cell:
  The inner radius (bohr) =    5.0000
  The outer radius (bohr) =   12.0000
  Valid grid points have density less than (e/(bohr^3)) =    0.0001
  The number of valid grid points were=       120042
  The rms potential error without charges in kcal/mol is=      6.17492
  The rms potential error with partial charges in kcal/mol is=      1.81378
  The RRMSE value at monopole order=      0.29373
  The rms potential error with partial charges and cloud penetration in kcal/mol is=      1.81780
  The RRMSE value at monopole order with cloud penetration is=      0.29438
  The rms potential error with partial charges and atomic dipoles in kcal/mol is=      0.38785
  The RRMSE value at dipole order=      0.06281
  The rms potential error with partial charges, atomic dipoles and cloud penetration in kcal/mol is=      0.36910
  The RRMSE value at dipole order with cloud penetration=      0.05977

******************************************************
The electron densities and ab initio electrostatic potential were computed in VASP using the PBE functional and
projector augmented wave method. See the main text of the journal article for a description of computational details.
The atomic charges, dipoles, and quadrupoles were computed with the DDEC6 method as described in
(a) T. A. Manz and N. Gabaldon Limas, RSC Adv. 6 (2016) 47771-47801 DOI: 10.1039/c6ra04656h
(b) N. Gabaldon Limas and T. A. Manz, RSC Adv. 8 (2018) 2678-2707 DOI: 10.1039/c7ra11829e.
For each atom in the material, the electron cloud parameters were fit to the spherically averaged atom-in-material
electron density using radial positions for which this density was between 10^-4 and 10^-2 electrons per cubic bohr.
The polarizabilities, dispersion coefficients, and quantum Drude oscillator (QDO) parameters were fit using the MCLF method.
The magnetic structure of the system was optimized in VASP from the default ferromagnetic initial guess using spin polarization.
The atomic spin moments (ASMs) were computed on this optimized magnetic structure using the DDEC6 partition as inputs
to the method of T. A. Manz and D. S. Sholl, J. Chem. Theory Comput. 7 (2011) 4146-4164 DOI: 10.1021/ct200539n.
The RMSE and RRMSE were computed using a uniform grid with Ewald summation.
