# Supplementary material for: A collection of forcefield precursors for metal–organic frameworks
Source: RSC Adv. 2019 Nov 13;9(63):36492–507. doi: 10.1039/c9ra07327b (PMC9075174; doi:10.1039/c9ra07327b)
Supplement: RA-009-C9RA07327B-s5954 [file RA-009-C9RA07327B-s5954.xyz]

  392
jmolscript: load "" {1 1 1} spacegroup "x,y,z" unitcell [{     13.957000     0.000000     0.000000 }, {     -0.928163    15.799761     0.000000 }, {      0.000000     0.000000    25.704000 }]
Cd    11.257284    15.733086     0.889358     0.752143
Cd     7.795739    15.705752    24.896894     0.750172
Cd     1.307472     7.966555    13.741358     0.752143
Cd     4.769016     7.993889    12.044894     0.750173
Cd     1.771553     0.066675    24.814642     0.752143
Cd     5.233098     0.094009     0.807106     0.750173
Cd    11.721365     7.833206    11.962642     0.752143
Cd     8.259821     7.805872    13.659106     0.750172
P      0.985263     4.796175     6.186696     1.254061
P      8.582828    11.922500     6.794081     1.240087
P     12.507655     3.103705    19.038696     1.254061
P      3.981928    11.777142    19.646081     1.240087
P     12.043574    11.003586    19.517304     1.254061
P      4.446009     3.877261    18.909919     1.240087
P      0.521182    12.696056     6.665304     1.254061
P      9.046909     4.022619     6.057919     1.240087
H      4.252544    14.257704     5.621465     0.129387
H      4.728927    12.872065     6.174101     0.138453
H      5.518715    13.564095     5.012280     0.136060
H      5.685082     0.159578     6.906665     0.140517
H      7.209310     0.371294     7.204831     0.134479
H      5.368348    15.458486     8.261266     0.130472
H      8.770222    14.142366     2.058890     0.080290
H      7.950054     8.027859     7.911691     0.145847
H      3.153900     8.226936     9.253440     0.082495
H      3.705013     5.022744    11.268634     0.088498
H     11.943678     3.338489     4.981435     0.142698
H      6.941413    11.750282     9.063230     0.142604
H      2.515329     3.820382     9.790654     0.146748
H     11.701634    12.709328     5.225623     0.145330
H      6.610343     7.217331     9.533614     0.085978
H      1.709019     2.126648     4.297709     0.151474
H      0.918602     0.946406     2.452162     0.085966
H     11.239979     2.155087     3.166733     0.090745
H      1.898443     7.098833     7.677785     0.143566
H      8.111395    12.480231     3.593419     0.155382
H     12.282459    14.178706     3.539441     0.086413
H      5.639361    10.773857    10.662019     0.088718
H      4.799459     5.232881     2.701490     0.143029
H      3.683775     4.220116     3.135888     0.146006
H      4.615453     4.872646     4.215456     0.145625
H      4.071823     7.070393     2.022905     0.143651
H      3.370670     8.029439     3.045924     0.141641
H      2.509495     7.198371     2.033186     0.141454
H     11.656587     8.795727     5.721710     0.146333
H     12.377211     8.004159     6.865538     0.139831
H     11.602112     7.228391     5.744844     0.136845
H     12.713253     9.625214     4.264294     0.147623
H     -0.543436     8.632989     3.272119     0.136782
H      0.316903     9.478277     4.274575     0.147367
H     10.569863     0.281236    10.595189     0.146319
H      8.182004    15.578564    10.322726     0.147017
H      9.876060     0.592491     9.222595     0.149424
H     11.171538    14.557900    10.533499     0.146418
H     11.436249    13.876930     9.145483     0.144120
H     10.655475    13.102742    10.263607     0.149742
H      8.312212     9.441937    18.473465     0.129387
H      7.835829    10.827576    19.026101     0.138453
H      7.046041    10.135547    17.864280     0.136060
H      7.807837     7.740303    19.758665     0.140517
H      6.283609     7.528586    20.056831     0.134479
H      7.196407     8.241155    21.113266     0.130472
H      3.794534     9.557275    14.910890     0.080290
H      4.614701    15.671783    20.763691     0.145847
H      9.410856    15.472706    22.105440     0.082495
H      9.787905     2.877136    24.120634     0.088498
H      1.549241     4.561391    17.833435     0.142698
H      5.623343    11.949359    21.915230     0.142604
H     10.977589     4.079498    22.642654     0.146748
H      0.863122    10.990314    18.077623     0.145330
H      6.882575     0.682550    22.385614     0.085978
H     11.783899     5.773233    17.149709     0.151474
H     12.574317     6.953475    15.304162     0.085966
H      2.252939     5.744793    16.018733     0.090745
H     11.594476     0.801048    20.529785     0.143566
H      4.453361    11.219410    16.445419     0.155382
H      0.282296     9.520936    16.391441     0.086413
H      6.925394    12.925784    23.514019     0.088718
H      8.693460     2.667000    15.553490     0.143029
H      9.809144     3.679764    15.987888     0.146006
H      8.877466     3.027234    17.067456     0.145625
H      9.421096     0.829487    14.874905     0.143650
H      9.194086    15.670203    15.897924     0.141641
H     10.983424     0.701509    14.885186     0.141454
H      0.908168    14.903915    18.573710     0.146333
H      0.187544    15.695483    19.717538     0.139831
H      1.890806     0.671490    18.596844     0.136845
H     -0.148497    14.074427    17.116294     0.147623
H     -0.848808    15.066652    16.124119     0.136782
H     12.247852    14.221365    17.126575     0.147367
H      2.923055     7.618645    23.447189     0.146319
H      4.382752     8.121077    23.174726     0.147017
H      3.616859     7.307389    22.074595     0.149424
H      1.393218     9.141742    23.385499     0.146418
H      1.128506     9.822711    21.997483     0.144120
H      1.909281    10.596900    23.115607     0.149742
H      8.776293     1.542057    20.082535     0.129387
H      8.299910     2.927696    19.529899     0.138453
H      7.510122     2.235666    20.691720     0.136060
H      7.343755    15.640183    18.797335     0.140518
H      5.819527    15.428467    18.499169     0.134479
H      7.660489     0.341275    17.442734     0.130472
H      4.258615     1.657395    23.645110     0.080290
H      5.078783     7.771902    17.792309     0.145847
H      9.874937     7.572825    16.450560     0.082495
H      9.323824    10.777017    14.435366     0.088498
H      1.085159    12.461272    20.722565     0.142698
H      6.087424     4.049479    16.640770     0.142604
H     10.513508    11.979379    15.913346     0.146748
H      1.327203     3.090433    20.478377     0.145330
H      6.418494     8.582430    16.170386     0.085978
H     11.319818    13.673113    21.406291     0.151474
H     12.110235    14.853355    23.251838     0.085966
H      1.788858    13.644674    22.537267     0.090745
H     11.130394     8.700928    18.026215     0.143566
H      4.917442     3.319530    22.110581     0.155382
H      0.746378     1.621055    22.164559     0.086413
H      7.389476     5.025904    15.041981     0.088717
H      8.229378    10.566880    23.002510     0.143028
H      9.345062    11.579645    22.568112     0.146006
H      8.413384    10.927115    21.488544     0.145625
H      8.957014     8.729368    23.681095     0.143650
H      9.658167     7.770322    22.658076     0.141642
H     10.519342     8.601390    23.670814     0.141454
H      1.372250     7.004034    19.982290     0.146333
H      0.651626     7.795602    18.838462     0.139831
H      1.426725     8.571370    19.959156     0.136845
H      0.315584     6.174547    21.439706     0.147623
H     -0.384727     7.166772    22.431881     0.136783
H     12.711934     6.321484    21.429425     0.147367
H      2.458974    15.518525    15.108811     0.146319
H      4.846833     0.221197    15.381274     0.147016
H      3.152777    15.207270    16.481405     0.149424
H      1.857299     1.241861    15.170501     0.146418
H      1.592588     1.922831    16.558517     0.144120
H      2.373362     2.697019    15.440393     0.149742
H      4.716625     6.357824     7.230535     0.129387
H      5.193008     4.972185     6.677899     0.138453
H      5.982796     5.664214     7.839720     0.136060
H      5.221000     8.059458     5.945335     0.140518
H      6.745228     8.271175     5.647169     0.134479
H      5.832430     7.558606     4.590734     0.130472
H      9.234303     6.242486    10.793110     0.080290
H      8.414136     0.127978     4.940309     0.145847
H      3.617981     0.327055     3.598560     0.082495
H      3.240932    12.922625     1.583366     0.088498
H     11.479596    11.238370     7.870565     0.142698
H      7.405494     3.850402     3.788770     0.142604
H      2.051248    11.720263     3.061346     0.146748
H     12.165715     4.809447     7.626377     0.145330
H      6.146262    15.117211     3.318386     0.085978
H      1.244938    10.026528     8.554291     0.151474
H      0.454520     8.846286    10.399838     0.085966
H     10.775898    10.054968     9.685267     0.090745
H      1.434361    14.998713     5.174215     0.143566
H      8.575476     4.580351     9.258581     0.155382
H     12.746541     6.278825     9.312559     0.086413
H      6.103443     2.873977     2.189981     0.088717
H      4.335377    13.132761    10.150510     0.143028
H      3.219693    12.119997     9.716112     0.146006
H      4.151371    12.772527     8.636544     0.145625
H      3.607741    14.970274    10.829095     0.143650
H      3.834751     0.129558     9.806076     0.141642
H      2.045413    15.098252    10.818814     0.141454
H     12.120669     0.895846     7.130290     0.146333
H     12.841293     0.104278     5.986462     0.139831
H     11.138031    15.128271     7.107156     0.136845
H     13.177334     1.725334     8.587706     0.147623
H     -0.079355     0.733109     9.579881     0.136783
H      0.780985     1.578396     8.577425     0.147367
H     10.105782     8.181116     2.256811     0.146319
H      8.646085     7.678684     2.529274     0.147016
H      9.411978     8.492372     3.629405     0.149424
H     11.635619     6.658019     2.318501     0.146418
H     11.900331     5.977050     3.706517     0.144120
H     11.119556     5.202861     2.588393     0.149742
C      5.018611    13.714193     5.816815    -0.364506
C      5.534268    15.580144     7.323070    -0.367119
C      9.391167    13.812151     2.668075     0.137572
C      2.113957     5.307140     8.559432     0.376232
C      7.473461     8.609290     8.459186    -0.239519
C     -0.112084     2.810777     4.827211     0.346925
C      3.031875     7.310549     9.356256     0.117081
C      3.353173     5.452498    10.523218     0.127820
C     12.552223     2.839217     4.485348    -0.252305
C      9.812100    12.467591     4.562460     0.345782
C      6.888334    10.824416     9.130061    -0.279318
C      2.642005     4.728868     9.644141    -0.248580
C     11.086911    12.957384     4.572742    -0.243632
C      6.672074     8.138457     9.420516     0.106978
C      0.804791     2.123488     4.081795    -0.249489
C      0.314611     1.415659     2.979094     0.109713
C      2.231110     5.997589     4.421088     0.523434
C      0.263964     6.958215     5.192208     0.506359
C      7.584857    10.015468     8.286970     0.354121
C     12.139085     2.126648     3.400639     0.108824
C      2.276612     6.648539     8.397497    -0.286639
C      8.968128    12.840466     3.629405    -0.265261
C     11.415960    13.842171     3.554863     0.102772
C      6.104421    10.222445    10.075968     0.135034
C      4.158894     5.018004     3.385217    -0.355894
C      3.299739     7.193631     2.580682    -0.352627
C     12.144500     7.997839     5.935054    -0.343909
C     -0.514071     9.012184     4.153766    -0.360321
C      8.818108    13.921169     8.356370     0.468710
C      7.025167    13.745792     7.086593     0.476919
C      9.040384    15.744462     9.926885    -0.363787
C     10.811453    13.963829     9.870336    -0.336255
C      7.546145     9.985449    18.668815    -0.364506
C      7.030487     8.119497    20.175070    -0.367119
C      3.173589     9.887490    15.520075     0.137572
C     11.378962     2.592741    21.411432     0.376232
C      5.091295    15.090352    21.311186    -0.239519
C     13.605002     5.089103    17.679211     0.346925
C     10.461044     0.589331    22.208256     0.117081
C     10.139745     2.447383    23.375218     0.127820
C      0.940695     5.060663    17.337348    -0.252305
C      2.752655    11.232050    17.414460     0.345782
C      5.676421    12.875225    21.982061    -0.279318
C     10.850913     3.171012    22.496141    -0.248580
C      1.477845    10.742258    17.424742    -0.243632
C      5.892681    15.561185    22.272516     0.106978
C     12.688127     5.776393    16.933795    -0.249489
C     13.178307     6.484222    15.831094     0.109713
C     11.261808     1.902291    17.273088     0.523434
C     13.228954     0.941666    18.044208     0.506359
C      4.979899    13.684173    21.138970     0.354121
C      1.353833     5.773233    16.252639     0.108824
C     11.216307     1.251341    21.249497    -0.286639
C      3.596627    10.859176    16.481405    -0.265261
C      1.148796     9.857471    16.406863     0.102772
C      6.460334    13.477196    22.927968     0.135034
C      9.334024     2.881876    16.237217    -0.355894
C     10.193179     0.706249    15.432682    -0.352627
C      0.420255    15.701802    18.787054    -0.343909
C     -0.878173    14.687458    17.005766    -0.360321
C      3.746647     9.778472    21.208370     0.468710
C      5.539589     9.953849    19.938593     0.476919
C      3.524372     7.955180    22.778885    -0.363787
C      1.753302     9.735813    22.722336    -0.336255
C      8.010226     2.085568    19.887185    -0.364506
C      7.494569     0.219617    18.380930    -0.367119
C      3.637670     1.987610    23.035925     0.137572
C     10.914880    10.492621    17.144568     0.376232
C      5.555376     7.190471    17.244814    -0.239519
C     13.140921    12.988984    20.876789     0.346925
C      9.996962     8.489212    16.347744     0.117081
C      9.675664    10.347263    15.180782     0.127820
C      0.476614    12.960544    21.218652    -0.252305
C      3.216737     3.332170    21.141540     0.345782
C      6.140503     4.975345    16.573939    -0.279318
C     10.386832    11.070893    16.059859    -0.248580
C      1.941926     2.842377    21.131258    -0.243632
C      6.356763     7.661304    16.283484     0.106977
C     12.224046    13.676273    21.622205    -0.249488
C     12.714226    14.384102    22.724906     0.109713
C     10.797727     9.802172    21.282912     0.523434
C     12.764873     8.841546    20.511792     0.506359
C      5.443980     5.784293    17.417030     0.354121
C      0.889752    13.673113    22.303361     0.108824
C     10.752225     9.151222    17.306503    -0.286639
C      4.060709     2.959295    22.074595    -0.265261
C      1.612877     1.957590    22.149137     0.102772
C      6.924416     5.577316    15.628032     0.135034
C      8.869943    10.781757    22.318783    -0.355893
C      9.729098     8.606130    23.123318    -0.352627
C      0.884337     7.801922    19.768946    -0.343909
C     -0.414092     6.787577    21.550234    -0.360321
C      4.210729     1.878592    17.347630     0.468710
C      6.003670     2.053969    18.617407     0.476919
C      3.988453     0.055299    15.777115    -0.363787
C      2.217384     1.835932    15.833664    -0.336255
C      5.482692     5.814312     7.035185    -0.364506
C      5.998350     7.680264     5.528930    -0.367119
C      9.855248     5.912271    10.183925     0.137572
C      1.649875    13.207020     4.292568     0.376232
C      7.937542     0.709409     4.392814    -0.239519
C     -0.576165    10.710658     8.024789     0.346925
C      2.567793    15.210430     3.495744     0.117081
C      2.889092    13.352378     2.328782     0.127820
C     12.088142    10.739098     8.366652    -0.252305
C     10.276182     4.567711     8.289540     0.345782
C      7.352416     2.924536     3.721939    -0.279318
C      2.177924    12.628749     3.207859    -0.248580
C     11.550992     5.057503     8.279258    -0.243632
C      7.136156     0.238576     3.431484     0.106977
C      0.340710    10.023368     8.770205    -0.249488
C     -0.149470     9.315539     9.872906     0.109713
C      1.767029    13.897470     8.430912     0.523434
C     -0.200117    14.858095     7.659792     0.506359
C      8.048938     2.115588     4.565030     0.354121
C     11.675004    10.026528     9.451361     0.108824
C      1.812530    14.548420     4.454503    -0.286639
C      9.432210     4.940585     9.222595    -0.265261
C     11.880041     5.942290     9.297137     0.102772
C      6.568503     2.322565     2.776032     0.135034
C      3.694813    12.917885     9.466783    -0.355893
C      2.835658    15.093512    10.271318    -0.352627
C     12.608582     0.097959     6.916946    -0.343909
C     -0.049990     1.112303     8.698234    -0.360321
C      9.282190     6.021289     4.495630     0.468710
C      7.489248     5.845912     5.765407     0.476919
C      9.504465     7.844581     2.925115    -0.363787
C     11.275535     6.063948     2.981664    -0.336255
N     12.975466     1.384059     2.650082    -0.227336
N     10.593020    14.237165     2.616667    -0.206693
N      5.958707     8.925285    10.222481    -0.234949
N      3.577604     6.740178    10.379275    -0.227429
N      3.217794     6.117667     3.531730     0.016514
N     13.336793     7.944120     5.148511     0.013038
N      9.574382    14.494701     9.371678     0.005964
N      5.816766    14.358823     6.742159     0.016165
N     -0.047326     5.984949     6.091848    -0.771539
N      2.226860     4.929525     5.248757    -0.765855
N      1.351129     7.007194     4.408236    -0.612374
N      9.398643    12.758307     7.842290    -0.768900
N      7.176761    12.614529     6.397726    -0.732773
N      7.616858    14.436242     7.975951    -0.531829
N      0.517452     6.515821    15.502082    -0.227336
N      1.971736     9.462477    15.468667    -0.206693
N      6.606048    14.774357    23.074481    -0.234949
N      9.915315     1.159702    23.231275    -0.227429
N     10.275124     1.782213    16.383730     0.016514
N     -0.772037    15.755522    18.000511     0.013038
N      2.990373     9.204941    22.223678     0.005964
N      6.747990     9.340819    19.594159     0.016165
N     13.540244     1.914931    18.943848    -0.771539
N     11.266058     2.970355    18.100757    -0.765855
N     12.141790     0.892686    17.260236    -0.612374
N      3.166112    10.941334    20.694290    -0.768899
N      5.387995    11.085112    19.249726    -0.732773
N      4.947898     9.263400    20.827951    -0.531829
N      0.053371    14.415702    23.053918    -0.227336
N      2.435817     1.562596    23.087333    -0.206693
N      7.070130     6.874476    15.481519    -0.234949
N      9.451233     9.059583    15.324725    -0.227429
N      9.811043     9.682094    22.172270     0.016514
N     -0.307956     7.855641    20.555489     0.013038
N      3.454455     1.305060    16.332322     0.005964
N      7.212071     1.440938    18.961841     0.016165
N     13.076163     9.814812    19.612152    -0.771539
N     10.801977    10.870236    20.455243    -0.765855
N     11.677708     8.792567    21.295764    -0.612374
N      3.630194     3.041454    17.861710    -0.768900
N      5.852076     3.185232    19.306274    -0.732773
N      5.411979     1.363519    17.728049    -0.531829
N     12.511385     9.283940    10.201918    -0.227336
N     11.057101     6.337284    10.235333    -0.206693
N      6.422789     1.025404     2.629519    -0.234949
N      3.113522    14.640059     2.472725    -0.227429
N      2.753713    14.017548     9.320270     0.016514
N     13.800874     0.044239     7.703489     0.013038
N     10.038464     6.594820     3.480322     0.005964
N      6.280847     6.458942     6.109841     0.016165
N     -0.511407    13.884830     6.760152    -0.771539
N      1.762779    12.829406     7.603243    -0.765855
N      0.887047    14.907075     8.443764    -0.612374
N      9.862725     4.858427     5.009710    -0.768900
N      7.640842     4.714649     6.454274    -0.732773
N      8.080939     6.536361     4.876049    -0.531829
Cl     9.928317     1.247233     1.034843    -0.506182
Cl     9.892660    14.130200    24.913088    -0.534604
Cl    13.387280     1.375527    24.807444    -0.523388
Cl     6.310651    14.119772     0.711487    -0.539719
Cl     3.564601     6.652647    13.886843    -0.506182
Cl     2.672095     9.569441    12.061088    -0.534604
Cl     0.105638     6.524353    11.955444    -0.523388
Cl     6.254105     9.579869    13.563487    -0.539719
Cl     3.100520    14.552528    24.669157    -0.506182
Cl     3.136177     1.669561     0.790912    -0.534604
Cl    -0.358443    14.424234     0.896556    -0.523388
Cl     6.718186     1.679989    24.992513    -0.539719
Cl     9.464236     9.147114    11.817157    -0.506182
Cl    10.356742     6.230320    13.642912    -0.534604
Cl    12.923199     9.275408    13.748556    -0.523388
Cl     6.774732     6.219892    12.140513    -0.539719
O      0.301309     3.352709     6.058433    -0.403630
O      1.395982     4.485552     7.706059    -0.393542
O      8.404934    10.405723     7.248528    -0.375909
O      9.426377    11.525926     5.546923    -0.397958
O     13.191610     4.547171    18.910433    -0.403630
O     12.096937     3.414328    20.558059    -0.393542
O      4.159822    13.293919    20.100528    -0.375909
O      3.138378    12.173716    18.398923    -0.397958
O     12.727528    12.447052    19.645567    -0.403630
O     11.632855    11.314209    17.997941    -0.393542
O      4.623903     5.394038    18.455472    -0.375909
O      3.602460     4.273835    20.157077    -0.397958
O     -0.162773    11.252590     6.793567    -0.403630
O      0.931900    12.385433     5.145941    -0.393542
O      8.869015     2.505842     5.603472    -0.375909
O      9.890459     3.626045     7.305077    -0.397958

The following XYZ coordinates are in angstroms. Other properties are in atomic units.
The sperically averaged electron density of each atom fit to a function of the form exp(a - br)
eigen_1, eigen_2 and eigen_3 are the three eigenvalues of traceless quadrupole moment tensor
  atom number  atomic symbol              X              Y              Z     net charge C6 coefficient C8 coefficient C10 coefficient fluctuating dipole atomic polarizability isotropic forcefield polarizability              a              b squared Pearson coefficient          <r^3>          <r^4>         wp_QDO          m_QDO          q_QDO       dipole_x       dipole_y       dipole_z         dipole            Qxy            Qxz            Qyz     Q(x^2-y^2)  Q(3z^2 - R^2)        eigen_1        eigen_2        eigen_3 static polarizability      alpha(xx)      alpha(xy)      alpha(xz)      alpha(yy)      alpha(yz)      alpha(zz) atomic spin moment
            1             Cd      11.257284      15.733086       0.889358       0.752143     171.953458 0.48317493E+04  0.19066755E+06                                25.667019                           23.426612       0.809995       1.911407                    0.998964      86.551422     244.891396       0.364408       0.425937      -1.151107       0.003595      -0.003940      -0.090407       0.090565      -0.045097       0.006074       0.007043       0.054220      -0.173468      -0.060130      -0.021424       0.081554             28.401343      29.101901       2.872278      -1.024501      20.540196      -0.497156      35.561932          -0.000005
            2             Cd       7.795739      15.705752      24.896894       0.750172     166.807605 0.42286685E+04  0.16209168E+06                                25.581085                           22.219945       0.813934       1.913222                    0.998853      86.509831     244.642762       0.364952       0.437838      -1.138318      -0.006857      -0.003715       0.088370       0.088714      -0.060417      -0.005264       0.015671      -0.085148      -0.202562      -0.069251      -0.039930       0.109181             30.007259      38.426401       3.868769       2.931520      17.790633       0.455536      33.804741          -0.000004
            3             Cd       1.307472       7.966555      13.741358       0.752143     171.953422 0.48317493E+04  0.19066755E+06                                25.667015                           23.426612       0.809995       1.911407                    0.998964      86.551421     244.891393       0.364408       0.425937      -1.151107      -0.003595       0.003940      -0.090407       0.090565      -0.045097      -0.006074      -0.007043       0.054220      -0.173468      -0.060130      -0.021424       0.081554             28.401337      29.101899       2.872274       1.024492      20.540194       0.497150      35.561918          -0.000005
            4             Cd       4.769016       7.993889      12.044894       0.750173     166.807606 0.42286686E+04  0.16209168E+06                                25.581085                           22.219944       0.813934       1.913222                    0.998853      86.509830     244.642757       0.364952       0.437838      -1.138318       0.006857       0.003715       0.088370       0.088714      -0.060417       0.005264      -0.015671      -0.085148      -0.202562      -0.069251      -0.039930       0.109181             30.007259      38.426405       3.868769      -2.931517      17.790634      -0.455534      33.804737          -0.000004
            5             Cd       1.771553       0.066675      24.814642       0.752143     171.953460 0.48317494E+04  0.19066755E+06                                25.667019                           23.426612       0.809995       1.911407                    0.998964      86.551423     244.891399       0.364408       0.425937      -1.151107      -0.003595       0.003940       0.090407       0.090565      -0.045097       0.006074       0.007043       0.054220      -0.173468      -0.060130      -0.021424       0.081554             28.401343      29.101901       2.872278      -1.024501      20.540197      -0.497156      35.561933          -0.000005
            6             Cd       5.233098       0.094009       0.807106       0.750173     166.807602 0.42286685E+04  0.16209168E+06                                25.581085                           22.219944       0.813934       1.913222                    0.998853      86.509830     244.642759       0.364952       0.437838      -1.138318       0.006857       0.003715      -0.088370       0.088714      -0.060417      -0.005264       0.015671      -0.085148      -0.202562      -0.069251      -0.039930       0.109181             30.007258      38.426401       3.868769       2.931520      17.790633       0.455536      33.804741          -0.000004
            7             Cd      11.721365       7.833206      11.962642       0.752143     171.953422 0.48317493E+04  0.19066755E+06                                25.667016                           23.426612       0.809995       1.911407                    0.998964      86.551423     244.891402       0.364408       0.425937      -1.151107       0.003595      -0.003940       0.090407       0.090565      -0.045097      -0.006074      -0.007043       0.054220      -0.173468      -0.060130      -0.021424       0.081554             28.401337      29.101899       2.872274       1.024492      20.540194       0.497150      35.561918          -0.000005
            8             Cd       8.259821       7.805872      13.659106       0.750172     166.807607 0.42286686E+04  0.16209169E+06                                25.581085                           22.219945       0.813934       1.913222                    0.998853      86.509831     244.642760       0.364952       0.437838      -1.138318      -0.006857      -0.003715      -0.088370       0.088714      -0.060417       0.005264      -0.015671      -0.085148      -0.202562      -0.069251      -0.039930       0.109181             30.007259      38.426405       3.868769      -2.931517      17.790634      -0.455534      33.804737          -0.000004
            9              P       0.985263       4.796175       6.186696       1.254061      77.965328 0.12980996E+04  0.39414548E+05                                14.546168                           11.284634       0.400224       1.903890                    0.999936      49.451722     152.506716       0.548352       0.367873      -1.117255      -0.015717      -0.072914       0.063109       0.097704       0.003301      -0.005595      -0.007527      -0.000842       0.024593      -0.007622      -0.006477       0.014100             17.173776      15.050846       2.169656       1.276114      19.582513       1.429456      16.887968          -0.000001
           10              P       8.582828      11.922500       6.794081       1.240087      77.219004 0.12988038E+04  0.39440008E+05                                14.515510                           11.317175       0.350764       1.890772                    0.999844      49.480548     152.587423       0.545442       0.369797      -1.115835       0.040222      -0.089504      -0.030970       0.102897      -0.003416       0.018986      -0.001505       0.018116      -0.016142      -0.017677      -0.006777       0.024454             17.263586      15.619770      -0.078630      -3.128984      20.404865      -2.818449      15.766124          -0.000000
           11              P      12.507655       3.103705      19.038696       1.254061      77.965337 0.12980997E+04  0.39414553E+05                                14.546170                           11.284634       0.400224       1.903890                    0.999936      49.451722     152.506717       0.548352       0.367873      -1.117255       0.015717       0.072914       0.063109       0.097704       0.003301       0.005595       0.007527      -0.000842       0.024593      -0.007622      -0.006477       0.014100             17.173777      15.050846       2.169657      -1.276114      19.582510      -1.429453      16.887976          -0.000001
           12              P       3.981928      11.777142      19.646081       1.240087      77.219052 0.12988053E+04  0.39440060E+05                                14.515517                           11.317182       0.350764       1.890772                    0.999844      49.480549     152.587425       0.545442       0.369797      -1.115835      -0.040222       0.089504      -0.030970       0.102897      -0.003416      -0.018986       0.001505       0.018116      -0.016142      -0.017677      -0.006777       0.024454             17.263594      15.619779      -0.078627       3.128987      20.404881       2.818457      15.766122          -0.000000
           13              P      12.043574      11.003586      19.517304       1.254061      77.965328 0.12980995E+04  0.39414547E+05                                14.546168                           11.284634       0.400224       1.903890                    0.999936      49.451722     152.506716       0.548352       0.367873      -1.117255       0.015717       0.072914      -0.063109       0.097704       0.003301      -0.005595      -0.007527      -0.000842       0.024593      -0.007622      -0.006477       0.014100             17.173776      15.050846       2.169656       1.276114      19.582513       1.429456      16.887968          -0.000001
           14              P       4.446009       3.877261      18.909919       1.240087      77.219004 0.12988038E+04  0.39440008E+05                                14.515510                           11.317175       0.350764       1.890772                    0.999844      49.480548     152.587423       0.545442       0.369797      -1.115835      -0.040222       0.089504       0.030970       0.102897      -0.003416       0.018986      -0.001505       0.018116      -0.016142      -0.017677      -0.006777       0.024454             17.263586      15.619770      -0.078630      -3.128984      20.404865      -2.818449      15.766124          -0.000000
           15              P       0.521182      12.696056       6.665304       1.254061      77.965340 0.12980998E+04  0.39414555E+05                                14.546169                           11.284634       0.400224       1.903890                    0.999936      49.451723     152.506716       0.548352       0.367873      -1.117255      -0.015717      -0.072914      -0.063109       0.097704       0.003301       0.005595       0.007527      -0.000842       0.024593      -0.007622      -0.006477       0.014100             17.173777      15.050846       2.169657      -1.276114      19.582509      -1.429453      16.887976          -0.000001
           16              P       9.046909       4.022619       6.057919       1.240087      77.219051 0.12988052E+04  0.39440060E+05                                14.515517                           11.317182       0.350764       1.890772                    0.999844      49.480549     152.587426       0.545442       0.369797      -1.115835       0.040222      -0.089504       0.030970       0.102897      -0.003416      -0.018986       0.001505       0.018116      -0.016142      -0.017677      -0.006777       0.024454             17.263594      15.619779      -0.078627       3.128987      20.404880       2.818457      15.766122          -0.000000
           17              H       4.252544      14.257704       5.621465       0.129387       0.959116 0.68794674E+01  0.65785247E+02                                 1.680156                            1.583830      -1.043205       2.380292                    0.997739       3.617908      10.376837       0.468424       1.367394      -0.689350      -0.011748       0.011576       0.000550       0.016502      -0.001038       0.001941       0.006754      -0.005329       0.002903      -0.006551      -0.001830       0.008381              1.747703       2.266070      -0.388013       0.338027       1.532922      -0.154047       1.444116          -0.000000
           18              H       4.728927      12.872065       6.174101       0.138453       1.144767 0.88683571E+01  0.89093523E+02                                 1.804135                            1.734845      -1.092267       2.366527                    0.997730       3.480189       9.769214       0.479064       1.272651      -0.711834       0.000508      -0.016031       0.010509       0.019176       0.004001       0.004494      -0.000075      -0.013632       0.019774      -0.012212       0.004264       0.007949              1.826980       1.746959       0.330955      -0.121989       2.151560      -0.355025       1.582420          -0.000001
           19              H       5.518715      13.564095       5.012280       0.136060       1.060388 0.81805207E+01  0.81110893E+02                                 1.757961                            1.700597      -1.016056       2.401448                    0.998126       3.530526      10.074928       0.465966       1.325725      -0.699652       0.017067      -0.003506      -0.012366       0.021366       0.008779      -0.004568       0.005512       0.008072       0.008024      -0.014028       0.005473       0.008556              1.761459       1.782502      -0.036046      -0.345824       1.433602      -0.020384       2.068272          -0.000000
           20              H       5.685082       0.159578       6.906665       0.140517       0.979607 0.70671940E+01  0.66264456E+02                                 1.554872                            1.495240      -0.717110       2.547206                    0.999960       3.062249       7.978735       0.550638       1.186331      -0.733373      -0.015480       0.005853      -0.009898       0.019283      -0.004142       0.005142       0.005698      -0.007836      -0.007509      -0.010775       0.002381       0.008394              1.581709       1.894691      -0.299340       0.266734       1.476939      -0.148006       1.373497          -0.000000
           21              H       7.209310       0.371294       7.204831       0.134479       1.110728 0.82888249E+01  0.81691205E+02                                 1.734415                            1.648398      -1.301678       2.257919                    0.996595       3.526949       9.733846       0.505547       1.229313      -0.719654       0.018328       0.010526      -0.002810       0.021321       0.003606      -0.010064       0.009671      -0.007821      -0.015342      -0.017511       0.005185       0.012326              1.772127       1.982660       0.477141      -0.116251       1.933757      -0.172875       1.399965           0.000000
           22              H       5.368348      15.458486       8.261266       0.130472       1.092752 0.83242249E+01  0.81900835E+02                                 1.709564                            1.650003      -1.013232       2.397918                    0.998321       3.396844       9.282619       0.507580       1.226469      -0.722064      -0.000976      -0.009722       0.014981       0.017886       0.002972      -0.004676      -0.002140      -0.024027       0.001334      -0.013958       0.001180       0.012778              1.705794       1.564377       0.034296      -0.291253       1.412002      -0.133377       2.141002           0.000002
           23              H       8.770222      14.142366       2.058890       0.080290       1.215608 0.86138192E+01  0.87898012E+02                                 1.999962                            1.797193      -1.551797       2.120375                    0.991895       4.311013      13.143232       0.426872       1.406128      -0.678590      -0.028960       0.015720      -0.028415       0.043511       0.001511       0.003500      -0.009428       0.010521      -0.000929      -0.013046       0.004648       0.008398              2.124270       2.248809      -0.340380       0.655822       1.738836      -0.421240       2.385167          -0.000001
           24              H       7.950054       8.027859       7.911691       0.145847       0.901377 0.63790138E+01  0.59714458E+02                                 1.598866                            1.522662      -0.908161       2.471773                    0.998859       3.333213       9.384806       0.480060       1.362966      -0.691575       0.017371      -0.022815      -0.019843       0.034872      -0.003029      -0.012700       0.002034      -0.007577      -0.007702      -0.015261       0.003245       0.012016              1.638242       1.543267      -0.222952      -0.231029       1.753817       0.340163       1.617642          -0.000000
           25              H       3.153900       8.226936       9.253440       0.082495       1.186584 0.87757655E+01  0.88242692E+02                                 1.855196                            1.735229      -0.986319       2.398537                    0.997277       3.668807      10.422593       0.473426       1.286648      -0.707393       0.003924       0.044795      -0.005115       0.045256       0.002689       0.007659      -0.010492      -0.022951      -0.004214      -0.017191      -0.000758       0.017949              1.903253       1.663796       0.140830       0.025693       2.560179      -0.006679       1.485784          -0.000001
           26              H       3.705013       5.022744      11.268634       0.088498       1.495197 0.11029964E+02  0.11671098E+03                                 2.127930                            1.919566      -1.170962       2.317927                    0.995157       3.725163      10.639452       0.462067       1.252746      -0.716537       0.013954      -0.024952       0.037528       0.047177       0.002560       0.010583      -0.011294      -0.028468      -0.011675      -0.021511       0.000125       0.021386              2.234411       1.888409      -0.172688       0.559957       1.908336      -0.467773       2.906488           0.000001
           27              H      11.943678       3.338489       4.981435       0.142698       0.927198 0.64599427E+01  0.61429753E+02                                 1.693956                            1.577221      -1.375603       2.240406                    0.993454       3.748751      11.083597       0.446034       1.444069      -0.673145      -0.018707       0.015464       0.016730       0.029478       0.001968      -0.000982       0.010319       0.010139       0.018527      -0.013859       0.002287       0.011573              1.760780       1.923824      -0.426520      -0.295014       1.757427       0.313533       1.601089          -0.000001
           28              H       6.941413      11.750282       9.063230       0.142604       1.019457 0.72930878E+01  0.70719052E+02                                 1.742154                            1.631293      -1.194094       2.329907                    0.995713       3.544223      10.214424       0.461634       1.368308      -0.689692       0.000468       0.034004       0.003432       0.034180      -0.001466      -0.006575       0.003713      -0.017873      -0.005923      -0.012212       0.000620       0.011592              1.803304       1.490331       0.114987      -0.107670       2.479527      -0.267700       1.440055           0.000001
           29              H       2.515329       3.820382       9.790654       0.146748       0.929309 0.63522442E+01  0.57937150E+02                                 1.485568                            1.407829      -0.787134       2.524702                    0.999825       2.967511       7.601511       0.573948       1.170048      -0.736630      -0.005588      -0.029673       0.007796       0.031185       0.003711       0.008108      -0.006271      -0.017973       0.003913      -0.015612       0.003554       0.012058              1.509459       1.244330       0.147069       0.042016       1.998629      -0.084150       1.285418           0.000001
           30              H      11.701634      12.709328       5.225623       0.145330       0.943698 0.65868802E+01  0.62872482E+02                                 1.705841                            1.587461      -1.399697       2.232576                    0.993260       3.727732      11.002202       0.447268       1.434688      -0.674991       0.020656      -0.010433       0.022899       0.032555       0.000794       0.000198      -0.013263       0.008592      -0.000900      -0.015651       0.004452       0.011199              1.765302       1.922999      -0.149051       0.486834       1.511695      -0.224112       1.861213          -0.000001
           31              H       6.610343       7.217331       9.533614       0.085978       1.065869 0.78120021E+01  0.77289171E+02                                 1.801600                            1.692122      -1.221633       2.288871                    0.993968       3.896419      11.451647       0.450420       1.374460      -0.686910       0.001482      -0.043176       0.004854       0.043473      -0.003284      -0.010548       0.003445      -0.017049      -0.021457      -0.016660       0.002266       0.014394              1.849013       1.540970       0.115849      -0.043028       2.429900      -0.086198       1.576168          -0.000000
           32              H       1.709019       2.126648       4.297709       0.151474       0.992709 0.72189319E+01  0.69384736E+02                                 1.678642                            1.600535      -1.065346       2.400999                    0.997378       3.332586       9.368243       0.478880       1.330726      -0.698881       0.034498       0.000067       0.007326       0.035267      -0.005683       0.005713       0.004265       0.024810       0.002375      -0.015864       0.000951       0.014913              1.705069       2.214855      -0.033771       0.149498       1.515489       0.069982       1.384862          -0.000001
           33              H       0.918602       0.946406       2.452162       0.085966       1.105856 0.79012405E+01  0.79015664E+02                                 1.888391                            1.730186      -1.530036       2.134764                    0.991680       4.230515      12.826999       0.431089       1.420762      -0.675887       0.030252      -0.017428      -0.027079       0.044183      -0.005489       0.001740       0.007316       0.016087       0.001219      -0.013884       0.004310       0.009574              1.973467       2.063870      -0.416256      -0.451337       1.842787       0.430337       2.013744          -0.000001
           34              H      11.239979       2.155087       3.166733       0.090745       1.081293 0.77410244E+01  0.76412938E+02                                 1.820149                            1.684616      -1.218176       2.293123                    0.994084       3.867000      11.352534       0.451339       1.374784      -0.686864      -0.043889       0.004948      -0.008912       0.045057      -0.004958      -0.002519       0.006656       0.017453      -0.011557      -0.012390      -0.000686       0.013077              1.882159       2.556845      -0.005535       0.335617       1.494507       0.094243       1.595124          -0.000000
           35              H       1.898443       7.098833       7.677785       0.143566       0.968539 0.70765815E+01  0.67964329E+02                                 1.670791                            1.598986      -1.077904       2.383146                    0.997427       3.459332       9.855446       0.470708       1.354868      -0.692823      -0.013987       0.020520      -0.025412       0.035531       0.000939       0.007532      -0.008523      -0.019149       0.007175      -0.015109       0.000139       0.014970              1.691800       1.629654      -0.159816       0.355931       1.548191      -0.186106       1.897553          -0.000001
           36              H       8.111395      12.480231       3.593419       0.155382       1.095568 0.81316180E+01  0.79904631E+02                                 1.750235                            1.667952      -1.072138       2.400102                    0.997664       3.261181       9.040707       0.485836       1.282984      -0.710710      -0.030867      -0.016336      -0.003120       0.035062       0.009109       0.004705      -0.007047       0.005249      -0.026524      -0.015623       0.001711       0.013913              1.765403       2.206728       0.276852       0.017989       1.585359      -0.043987       1.504122           0.000000
           37              H      12.282459      14.178706       3.539441       0.086413       1.073176 0.76959926E+01  0.75822651E+02                                 1.808591                            1.678137      -1.218097       2.294324                    0.993937       3.857403      11.296425       0.453054       1.372213      -0.687503       0.042680       0.014708       0.000261       0.045143       0.005616       0.007820      -0.007556       0.016246      -0.013188      -0.016131       0.002141       0.013991              1.867465       2.449541       0.412160      -0.023378       1.636146      -0.084557       1.516706          -0.000001
           38              H       5.639361      10.773857      10.662019       0.088718       1.265044 0.93646148E+01  0.95898688E+02                                 1.956355                            1.807917      -1.046325       2.378006                    0.996290       3.717095      10.727199       0.456967       1.308876      -0.702948      -0.018735       0.027807       0.030050       0.045025      -0.000621      -0.011096       0.003934      -0.019733      -0.016706      -0.017614       0.003621       0.013993              2.015133       1.967876      -0.403987      -0.461264       1.991650       0.320901       2.085872           0.000001
           39              H       4.799459       5.232881       2.701490       0.143029       1.045702 0.76789668E+01  0.73691430E+02                                 1.646608                            1.575965      -0.700349       2.554898                    0.999980       3.122896       8.298038       0.526224       1.212890      -0.727536       0.011728       0.002591      -0.014451       0.018791      -0.007639      -0.005743      -0.001515       0.004777      -0.009245      -0.009940      -0.000719       0.010659              1.672048       1.841767      -0.011100      -0.413396       1.444985      -0.079123       1.729393           0.000003
           40              H       3.683775       4.220116       3.135888       0.146006       1.010329 0.75267503E+01  0.73192708E+02                                 1.706412                            1.632994      -1.129679       2.353794                    0.997358       3.496070       9.925247       0.474081       1.328596      -0.698299      -0.016203      -0.012977      -0.003808       0.021105      -0.000825       0.005285      -0.001912       0.005452      -0.031780      -0.012172       0.002516       0.009656              1.731553       1.660840       0.324779       0.093225       2.105356       0.292639       1.428464          -0.000000
           41              H       4.615453       4.872646       4.215456       0.145625       0.965574 0.71960468E+01  0.69466038E+02                                 1.683145                            1.618835      -1.038270       2.400801                    0.997305       3.492748      10.006439       0.464606       1.365660      -0.690808       0.006253      -0.000429       0.021510       0.022405      -0.006241       0.005550       0.004175      -0.003434       0.015079      -0.011844       0.003959       0.007885              1.702531       1.794691      -0.094964       0.447435       1.379644      -0.010408       1.933257          -0.000000
           42              H       4.071823       7.070393       2.022905       0.143651       0.988665 0.69548003E+01  0.64235465E+02                                 1.494826                            1.427837      -0.767555       2.522962                    0.999915       2.954168       7.368324       0.603271       1.099268      -0.755794       0.014122      -0.002778      -0.011730       0.018567      -0.002060      -0.005146      -0.007443      -0.007580       0.000650      -0.010235       0.000432       0.009803              1.514163       1.705299      -0.080209      -0.373507       1.266969      -0.013110       1.570222           0.000005
           43              H       3.370670       8.029439       3.045924       0.141641       1.093859 0.81990109E+01  0.79402941E+02                                 1.630550                            1.575137      -1.092845       2.363854                    0.998267       3.217864       8.388117       0.557346       1.134766      -0.745138      -0.000369       0.015008       0.012948       0.019825       0.001197       0.003816      -0.001470      -0.021066       0.024648      -0.015354       0.005967       0.009387              1.632993       1.372302       0.072838       0.030452       2.022745       0.298459       1.503930           0.000002
           44              H       2.509495       7.198371       2.033186       0.141454       1.083268 0.80593361E+01  0.77341144E+02                                 1.593920                            1.541751      -1.003903       2.404014                    0.998926       3.125068       7.982161       0.577078       1.106013      -0.753567      -0.016764      -0.005426      -0.006156       0.018665       0.007770       0.005014      -0.004526      -0.011481      -0.019498      -0.013032      -0.000060       0.013092              1.594043       1.807976      -0.039866       0.367650       1.284733      -0.062266       1.689418           0.000003
           45              H      11.656587       8.795727       5.721710       0.146333       0.866968 0.61404454E+01  0.56483846E+02                                 1.519099                            1.459851      -0.707091       2.558858                    0.999984       3.184328       8.658985       0.511603       1.301513      -0.705199      -0.011135       0.017871      -0.003624       0.021366      -0.003758      -0.007607      -0.003909       0.004742      -0.013621      -0.011314       0.002143       0.009171              1.554121       1.517645      -0.348396       0.028955       1.875406      -0.078472       1.269312          -0.000000
           46              H      12.377211       8.004159       6.865538       0.139831       0.922582 0.69242669E+01  0.66283526E+02                                 1.631336                            1.586574      -1.121395       2.354737                    0.996126       3.571898      10.231280       0.469350       1.363258      -0.690264       0.010184      -0.002281       0.017909       0.020728       0.000348       0.001586      -0.000862       0.022787       0.017566      -0.014366       0.005151       0.009215              1.633405       1.368875       0.008992       0.141920       1.409038       0.110899       2.122301          -0.000001
           47              H      11.602112       7.228391       5.744844       0.136845       0.972646 0.71886317E+01  0.69639144E+02                                 1.704415                            1.626191      -1.317628       2.258836                    0.994732       3.692973      10.730294       0.458322       1.379520      -0.686469      -0.006870      -0.018463      -0.005354       0.020414       0.002515      -0.008683       0.007367       0.001527      -0.007969      -0.013296       0.003601       0.009695              1.745848       1.835797       0.506161       0.151119       1.980231       0.206779       1.421517          -0.000000
           48              H      12.713253       9.625214       4.264294       0.147623       0.932642 0.66294476E+01  0.61805363E+02                                 1.563676                            1.493448      -0.719129       2.553524                    0.999971       3.130925       8.411713       0.520743       1.261636      -0.714801      -0.013460       0.015594       0.003233       0.020852      -0.004142      -0.004778      -0.007752      -0.005173      -0.001879      -0.011258       0.002163       0.009094              1.597825       1.727376      -0.409975      -0.080105       1.789665       0.028948       1.276435           0.000000
           49              H      -0.543436       8.632989       3.272119       0.136782       1.139820 0.88080172E+01  0.87217236E+02                                 1.712294                            1.663692      -1.023372       2.392667                    0.998794       3.288893       8.791823       0.524908       1.178417      -0.734969       0.001790      -0.008657      -0.012458       0.015276       0.004712      -0.001699      -0.002707      -0.019634       0.009331      -0.012518       0.001955       0.010563              1.704009       1.427182       0.036607       0.057147       1.589149       0.294698       2.095696           0.000003
           50              H       0.316903       9.478277       4.274575       0.147367       1.045548 0.77508970E+01  0.75222526E+02                                 1.682261                            1.608860      -1.117104       2.360290                    0.997122       3.382452       9.305290       0.503958       1.252321      -0.715338       0.018672       0.009095       0.007204       0.021983       0.007023       0.007379      -0.008558       0.005666       0.012931      -0.015964       0.005184       0.010780              1.705289       1.969395       0.433337       0.065821       1.820019       0.053822       1.326453          -0.000000
           51              H      10.569863       0.281236      10.595189       0.146319       0.965741 0.67932139E+01  0.62423729E+02                                 1.475455                            1.414182      -0.761618       2.525754                    0.999944       2.938540       7.329200       0.603761       1.103994      -0.754399       0.010281       0.006415       0.011915       0.016995      -0.004716       0.001747       0.005860      -0.006749      -0.010199      -0.008595      -0.000630       0.009226              1.492044       1.483300       0.147365       0.310955       1.356309       0.248372       1.636522           0.000003
           52              H       8.182004      15.578564      10.322726       0.147017       1.049334 0.77121660E+01  0.73107354E+02                                 1.552602                            1.501944      -1.020148       2.401817                    0.998825       3.062911       7.743707       0.589060       1.096888      -0.756079      -0.015801      -0.006991       0.004227       0.017788       0.000542      -0.005156      -0.001991      -0.012249      -0.025846      -0.011495       0.000755       0.010740              1.552608       1.896904       0.112479      -0.290248       1.295500      -0.003046       1.465420           0.000005
           53              H       9.876060       0.592491       9.222595       0.149424       0.947433 0.69247258E+01  0.65103575E+02                                 1.556637                            1.507420      -0.892070       2.467676                    0.999525       3.186832       8.528582       0.529427       1.230545      -0.721061      -0.003738       0.010810      -0.017811       0.021167      -0.007292      -0.004939      -0.001182      -0.008227       0.015714      -0.012344       0.004697       0.007647              1.563677       1.298183      -0.036542       0.051217       1.742908      -0.378455       1.649939           0.000001
           54              H      11.171538      14.557900      10.533499       0.146418       0.987459 0.70948294E+01  0.66171697E+02                                 1.526382                            1.468636      -0.732197       2.541784                    0.999970       2.984472       7.598040       0.576047       1.140034      -0.745374       0.008090       0.009139       0.012368       0.017377      -0.006076       0.006742       0.000963       0.007779      -0.009027      -0.009299      -0.001704       0.011003              1.537657       1.411736       0.168798       0.221973       1.535368       0.319862       1.665866           0.000003
           55              H      11.436249      13.876930       9.145483       0.144120       0.978689 0.73090658E+01  0.70932769E+02                                 1.697256                            1.629599      -1.290614       2.280745                    0.994488       3.618153      10.441425       0.463223       1.362482      -0.690233       0.010823      -0.002754      -0.018883       0.021938      -0.006408      -0.000240      -0.004591       0.013633       0.015600      -0.013005       0.005051       0.007953              1.716585       1.909200      -0.013422      -0.494796       1.411507      -0.008739       1.829049           0.000000
           56              H      10.655475      13.102742      10.263607       0.149742       0.988839 0.71697234E+01  0.67666438E+02                                 1.580382                            1.516635      -0.844211       2.492731                    0.999600       3.111796       8.212643       0.539441       1.203070      -0.728669      -0.008385      -0.020089       0.005988       0.022577       0.002859       0.000336      -0.004760       0.006739      -0.024903      -0.010456       0.001767       0.008689              1.599088       1.304741       0.069040      -0.026722       2.019995      -0.356182       1.472529           0.000001
           57              H       8.312212       9.441937      18.473465       0.129387       0.959116 0.68794705E+01  0.65785283E+02                                 1.680157                            1.583830      -1.043205       2.380292                    0.997739       3.617908      10.376837       0.468424       1.367394      -0.689350       0.011748      -0.011576       0.000550       0.016502      -0.001038      -0.001941      -0.006754      -0.005329       0.002903      -0.006551      -0.001830       0.008381              1.747703       2.266070      -0.388013      -0.338027       1.532923       0.154048       1.444117          -0.000000
           58              H       7.835829      10.827576      19.026101       0.138453       1.144766 0.88683507E+01  0.89093446E+02                                 1.804135                            1.734844      -1.092267       2.366527                    0.997730       3.480189       9.769214       0.479064       1.272651      -0.711834      -0.000508       0.016031       0.010509       0.019176       0.004001      -0.004494       0.000075      -0.013632       0.019774      -0.012212       0.004264       0.007949              1.826979       1.746959       0.330955       0.121989       2.151559       0.355025       1.582420          -0.000001
           59              H       7.046041      10.135547      17.864280       0.136060       1.060388 0.81805208E+01  0.81110895E+02                                 1.757961                            1.700597      -1.016056       2.401448                    0.998126       3.530526      10.074928       0.465966       1.325725      -0.699652      -0.017067       0.003506      -0.012366       0.021366       0.008779       0.004568      -0.005512       0.008072       0.008024      -0.014028       0.005473       0.008556              1.761459       1.782502      -0.036046       0.345824       1.433602       0.020384       2.068272          -0.000000
           60              H       7.807837       7.740303      19.758665       0.140517       0.979607 0.70671961E+01  0.66264480E+02                                 1.554872                            1.495240      -0.717110       2.547206                    0.999960       3.062249       7.978735       0.550638       1.186331      -0.733373       0.015480      -0.005853      -0.009898       0.019283      -0.004142      -0.005142      -0.005698      -0.007836      -0.007509      -0.010775       0.002381       0.008394              1.581709       1.894691      -0.299339      -0.266734       1.476938       0.148005       1.373497          -0.000000
           61              H       6.283609       7.528586      20.056831       0.134479       1.110728 0.82888201E+01  0.81691145E+02                                 1.734415                            1.648397      -1.301678       2.257919                    0.996595       3.526949       9.733845       0.505547       1.229313      -0.719654      -0.018328      -0.010526      -0.002810       0.021321       0.003606       0.010064      -0.009671      -0.007821      -0.015342      -0.017511       0.005185       0.012326              1.772127       1.982659       0.477142       0.116251       1.933757       0.172876       1.399965           0.000000
           62              H       7.196407       8.241155      21.113266       0.130472       1.092752 0.83242248E+01  0.81900834E+02                                 1.709564                            1.650003      -1.013232       2.397918                    0.998321       3.396844       9.282619       0.507580       1.226469      -0.722064       0.000976       0.009722       0.014981       0.017886       0.002972       0.004676       0.002140      -0.024027       0.001334      -0.013958       0.001180       0.012778              1.705794       1.564377       0.034296       0.291252       1.412002       0.133377       2.141002           0.000002
           63              H       3.794534       9.557275      14.910890       0.080290       1.215609 0.86138203E+01  0.87898024E+02                                 1.999962                            1.797193      -1.551797       2.120375                    0.991895       4.311013      13.143231       0.426872       1.406128      -0.678590       0.028960      -0.015720      -0.028415       0.043511       0.001511      -0.003500       0.009428       0.010521      -0.000929      -0.013046       0.004648       0.008398              2.124270       2.248809      -0.340380      -0.655822       1.738836       0.421240       2.385166          -0.000001
           64              H       4.614701      15.671783      20.763691       0.145847       0.901377 0.63790164E+01  0.59714487E+02                                 1.598866                            1.522663      -0.908161       2.471773                    0.998859       3.333213       9.384806       0.480060       1.362966      -0.691575      -0.017371       0.022815      -0.019843       0.034872      -0.003029       0.012700      -0.002034      -0.007577      -0.007702      -0.015261       0.003245       0.012016              1.638242       1.543268      -0.222952       0.231029       1.753817      -0.340163       1.617642          -0.000000
           65              H       9.410856      15.472706      22.105440       0.082495       1.186583 0.87757576E+01  0.88242595E+02                                 1.855195                            1.735228      -0.986319       2.398537                    0.997277       3.668807      10.422593       0.473427       1.286648      -0.707393      -0.003924      -0.044795      -0.005115       0.045256       0.002689      -0.007659       0.010492      -0.022951      -0.004214      -0.017191      -0.000758       0.017949              1.903252       1.663795       0.140830      -0.025693       2.560178       0.006679       1.485783          -0.000001
           66              H       9.787905       2.877136      24.120634       0.088498       1.495197 0.11029959E+02  0.11671092E+03                                 2.127931                            1.919565      -1.170962       2.317928                    0.995157       3.725163      10.639453       0.462067       1.252746      -0.716537      -0.013954       0.024952       0.037528       0.047177       0.002560      -0.010583       0.011294      -0.028468      -0.011675      -0.021511       0.000125       0.021386              2.234411       1.888409      -0.172688      -0.559958       1.908335       0.467772       2.906489           0.000001
           67              H       1.549241       4.561391      17.833435       0.142698       0.927199 0.64599460E+01  0.61429791E+02                                 1.693956                            1.577222      -1.375603       2.240406                    0.993454       3.748751      11.083597       0.446034       1.444069      -0.673145       0.018707      -0.015464       0.016730       0.029478       0.001968       0.000982      -0.010319       0.010139       0.018527      -0.013859       0.002287       0.011573              1.760780       1.923825      -0.426520       0.295014       1.757427      -0.313533       1.601089          -0.000001
           68              H       5.623343      11.949359      21.915230       0.142604       1.019457 0.72930877E+01  0.70719050E+02                                 1.742154                            1.631293      -1.194094       2.329907                    0.995713       3.544223      10.214424       0.461634       1.368308      -0.689692      -0.000468      -0.034004       0.003432       0.034180      -0.001466       0.006575      -0.003713      -0.017873      -0.005923      -0.012212       0.000620       0.011592              1.803304       1.490331       0.114986       0.107670       2.479527       0.267700       1.440055           0.000001
           69              H      10.977589       4.079498      22.642654       0.146748       0.929309 0.63522445E+01  0.57937155E+02                                 1.485569                            1.407829      -0.787134       2.524702                    0.999825       2.967511       7.601512       0.573948       1.170048      -0.736630       0.005588       0.029673       0.007796       0.031185       0.003711      -0.008108       0.006271      -0.017973       0.003913      -0.015612       0.003554       0.012058              1.509459       1.244330       0.147069      -0.042016       1.998629       0.084150       1.285418           0.000001
           70              H       0.863122      10.990314      18.077623       0.145330       0.943698 0.65868797E+01  0.62872478E+02                                 1.705841                            1.587461      -1.399697       2.232576                    0.993260       3.727732      11.002203       0.447268       1.434689      -0.674991      -0.020656       0.010433       0.022899       0.032555       0.000794      -0.000198       0.013263       0.008592      -0.000900      -0.015651       0.004452       0.011199              1.765303       1.923000      -0.149052      -0.486834       1.511695       0.224112       1.861214          -0.000001
           71              H       6.882575       0.682550      22.385614       0.085978       1.065869 0.78120023E+01  0.77289174E+02                                 1.801600                            1.692122      -1.221633       2.288871                    0.993968       3.896419      11.451647       0.450420       1.374460      -0.686910      -0.001482       0.043176       0.004854       0.043473      -0.003284       0.010548      -0.003445      -0.017049      -0.021457      -0.016660       0.002266       0.014394              1.849013       1.540970       0.115849       0.043028       2.429900       0.086198       1.576168          -0.000000
           72              H      11.783899       5.773233      17.149709       0.151474       0.992709 0.72189318E+01  0.69384734E+02                                 1.678642                            1.600535      -1.065346       2.400999                    0.997378       3.332586       9.368243       0.478880       1.330726      -0.698881      -0.034498      -0.000067       0.007326       0.035267      -0.005683      -0.005713      -0.004265       0.024810       0.002375      -0.015864       0.000951       0.014913              1.705069       2.214855      -0.033771      -0.149498       1.515489      -0.069982       1.384862          -0.000001
           73              H      12.574317       6.953475      15.304162       0.085966       1.105856 0.79012347E+01  0.79015594E+02                                 1.888391                            1.730185      -1.530036       2.134764                    0.991680       4.230515      12.826999       0.431089       1.420762      -0.675887      -0.030252       0.017428      -0.027079       0.044183      -0.005489      -0.001740      -0.007316       0.016087       0.001219      -0.013884       0.004310       0.009574              1.973467       2.063869      -0.416256       0.451337       1.842787      -0.430337       2.013744          -0.000001
           74              H       2.252939       5.744793      16.018733       0.090745       1.081293 0.77410246E+01  0.76412941E+02                                 1.820149                            1.684616      -1.218176       2.293123                    0.994084       3.867000      11.352534       0.451339       1.374784      -0.686864       0.043889      -0.004948      -0.008912       0.045057      -0.004958       0.002519      -0.006656       0.017453      -0.011557      -0.012390      -0.000686       0.013077              1.882159       2.556845      -0.005536      -0.335617       1.494507      -0.094243       1.595124          -0.000000
           75              H      11.594476       0.801048      20.529785       0.143566       0.968539 0.70765784E+01  0.67964293E+02                                 1.670791                            1.598985      -1.077904       2.383146                    0.997427       3.459332       9.855446       0.470708       1.354868      -0.692823       0.013987      -0.020520      -0.025412       0.035531       0.000939      -0.007532       0.008523      -0.019149       0.007175      -0.015109       0.000139       0.014970              1.691799       1.629654      -0.159816      -0.355931       1.548190       0.186105       1.897553          -0.000001
           76              H       4.453361      11.219410      16.445419       0.155382       1.095568 0.81316218E+01  0.79904676E+02                                 1.750236                            1.667952      -1.072138       2.400102                    0.997664       3.261181       9.040707       0.485836       1.282984      -0.710710       0.030867       0.016336      -0.003120       0.035062       0.009109      -0.004705       0.007047       0.005249      -0.026524      -0.015623       0.001711       0.013913              1.765403       2.206729       0.276852      -0.017989       1.585358       0.043987       1.504122           0.000001
           77              H       0.282296       9.520936      16.391441       0.086413       1.073176 0.76959978E+01  0.75822712E+02                                 1.808592                            1.678138      -1.218097       2.294324                    0.993937       3.857403      11.296425       0.453054       1.372213      -0.687503      -0.042680      -0.014708       0.000261       0.045143       0.005616      -0.007820       0.007556       0.016246      -0.013188      -0.016131       0.002141       0.013991              1.867465       2.449542       0.412160       0.023378       1.636146       0.084557       1.516707          -0.000001
           78              H       6.925394      12.925784      23.514019       0.088718       1.265044 0.93646144E+01  0.95898684E+02                                 1.956355                            1.807917      -1.046325       2.378006                    0.996290       3.717095      10.727199       0.456967       1.308876      -0.702948       0.018735      -0.027807       0.030050       0.045025      -0.000621       0.011096      -0.003934      -0.019733      -0.016706      -0.017614       0.003621       0.013993              2.015133       1.967876      -0.403986       0.461264       1.991650      -0.320900       2.085872           0.000001
           79              H       8.693460       2.667000      15.553490       0.143029       1.045702 0.76789618E+01  0.73691370E+02                                 1.646607                            1.575964      -0.700349       2.554897                    0.999980       3.122896       8.298038       0.526224       1.212890      -0.727536      -0.011728      -0.002591      -0.014451       0.018791      -0.007639       0.005743       0.001515       0.004777      -0.009245      -0.009940      -0.000719       0.010659              1.672048       1.841766      -0.011100       0.413396       1.444985       0.079123       1.729393           0.000003
           80              H       9.809144       3.679764      15.987888       0.146006       1.010330 0.75267582E+01  0.73192796E+02                                 1.706412                            1.632994      -1.129679       2.353794                    0.997358       3.496071       9.925247       0.474082       1.328594      -0.698300       0.016203       0.012977      -0.003808       0.021105      -0.000825      -0.005285       0.001912       0.005452      -0.031780      -0.012172       0.002516       0.009656              1.731553       1.660841       0.324780      -0.093225       2.105355      -0.292639       1.428464          -0.000000
           81              H       8.877466       3.027234      17.067456       0.145625       0.965574 0.71960443E+01  0.69466009E+02                                 1.683145                            1.618835      -1.038270       2.400801                    0.997305       3.492748      10.006439       0.464606       1.365660      -0.690808      -0.006253       0.000429       0.021510       0.022405      -0.006241      -0.005550      -0.004175      -0.003434       0.015079      -0.011844       0.003959       0.007885              1.702531       1.794690      -0.094964      -0.447435       1.379644       0.010408       1.933257          -0.000000
           82              H       9.421096       0.829487      14.874905       0.143650       0.988665 0.69547991E+01  0.64235448E+02                                 1.494826                            1.427836      -0.767555       2.522962                    0.999915       2.954169       7.368325       0.603271       1.099268      -0.755794      -0.014122       0.002778      -0.011730       0.018567      -0.002060       0.005146       0.007443      -0.007580       0.000650      -0.010235       0.000432       0.009803              1.514163       1.705298      -0.080209       0.373507       1.266969       0.013110       1.570222           0.000005
           83              H       9.194086      15.670203      15.897924       0.141641       1.093858 0.81990050E+01  0.79402871E+02                                 1.630550                            1.575136      -1.092845       2.363854                    0.998267       3.217864       8.388117       0.557346       1.134766      -0.745138       0.000369      -0.015008       0.012948       0.019825       0.001197      -0.003816       0.001470      -0.021066       0.024648      -0.015354       0.005967       0.009387              1.632992       1.372302       0.072837      -0.030451       2.022745      -0.298459       1.503930           0.000002
           84              H      10.983424       0.701509      14.885186       0.141454       1.083268 0.80593377E+01  0.77341155E+02                                 1.593919                            1.541750      -1.003903       2.404014                    0.998926       3.125068       7.982158       0.577079       1.106012      -0.753567       0.016764       0.005426      -0.006156       0.018665       0.007770      -0.005014       0.004526      -0.011481      -0.019498      -0.013032      -0.000060       0.013092              1.594042       1.807976      -0.039866      -0.367649       1.284733       0.062266       1.689417           0.000003
           85              H       0.908168      14.903915      18.573710       0.146333       0.866968 0.61404418E+01  0.56483805E+02                                 1.519098                            1.459851      -0.707091       2.558858                    0.999984       3.184328       8.658985       0.511603       1.301513      -0.705199       0.011135      -0.017871      -0.003624       0.021366      -0.003758       0.007607       0.003909       0.004742      -0.013621      -0.011314       0.002143       0.009171              1.554121       1.517645      -0.348396      -0.028955       1.875405       0.078472       1.269312          -0.000000
           86              H       0.187544      15.695483      19.717538       0.139831       0.922582 0.69242662E+01  0.66283520E+02                                 1.631336                            1.586574      -1.121395       2.354737                    0.996126       3.571898      10.231281       0.469349       1.363258      -0.690264      -0.010184       0.002281       0.017909       0.020728       0.000348      -0.001586       0.000862       0.022787       0.017566      -0.014366       0.005151       0.009215              1.633405       1.368875       0.008992      -0.141920       1.409038      -0.110898       2.122301          -0.000001
           87              H       1.890806       0.671490      18.596844       0.136845       0.972646 0.71886356E+01  0.69639191E+02                                 1.704415                            1.626191      -1.317628       2.258836                    0.994732       3.692973      10.730295       0.458322       1.379520      -0.686469       0.006870       0.018463      -0.005354       0.020414       0.002515       0.008683      -0.007367       0.001527      -0.007969      -0.013296       0.003601       0.009695              1.745849       1.835797       0.506162      -0.151119       1.980232      -0.206779       1.421517          -0.000000
           88              H      -0.148497      14.074427      17.116294       0.147623       0.932642 0.66294505E+01  0.61805396E+02                                 1.563676                            1.493448      -0.719129       2.553524                    0.999971       3.130925       8.411713       0.520742       1.261636      -0.714801       0.013460      -0.015594       0.003233       0.020852      -0.004142       0.004778       0.007752      -0.005173      -0.001879      -0.011258       0.002163       0.009094              1.597825       1.727375      -0.409975       0.080105       1.789666      -0.028948       1.276435           0.000000
           89              H      -0.848808      15.066652      16.124119       0.136782       1.139819 0.88080098E+01  0.87217147E+02                                 1.712293                            1.663691      -1.023372       2.392667                    0.998794       3.288892       8.791820       0.524908       1.178417      -0.734969      -0.001790       0.008657      -0.012458       0.015276       0.004712       0.001699       0.002707      -0.019634       0.009331      -0.012518       0.001955       0.010563              1.704008       1.427181       0.036607      -0.057147       1.589148      -0.294697       2.095696           0.000003
           90              H      12.247852      14.221365      17.126575       0.147367       1.045548 0.77509007E+01  0.75222570E+02                                 1.682261                            1.608860      -1.117104       2.360290                    0.997122       3.382452       9.305290       0.503958       1.252321      -0.715338      -0.018672      -0.009095       0.007204       0.021983       0.007023      -0.007379       0.008558       0.005666       0.012931      -0.015964       0.005184       0.010780              1.705289       1.969395       0.433337      -0.065821       1.820019      -0.053822       1.326453          -0.000000
           91              H       2.923055       7.618645      23.447189       0.146319       0.965741 0.67932199E+01  0.62423794E+02                                 1.475456                            1.414182      -0.761618       2.525754                    0.999944       2.938541       7.329202       0.603761       1.103993      -0.754399      -0.010281      -0.006415       0.011915       0.016995      -0.004716      -0.001747      -0.005860      -0.006749      -0.010199      -0.008595      -0.000630       0.009226              1.492044       1.483301       0.147365      -0.310955       1.356309      -0.248372       1.636522           0.000003
           92              H       4.382752       8.121077      23.174726       0.147017       1.049334 0.77121706E+01  0.73107411E+02                                 1.552602                            1.501944      -1.020148       2.401817                    0.998825       3.062912       7.743711       0.589059       1.096888      -0.756079       0.015801       0.006991       0.004227       0.017788       0.000542       0.005157       0.001991      -0.012249      -0.025846      -0.011495       0.000755       0.010740              1.552609       1.896905       0.112478       0.290248       1.295501       0.003046       1.465421           0.000005
           93              H       3.616859       7.307389      22.074595       0.149424       0.947433 0.69247291E+01  0.65103612E+02                                 1.556637                            1.507421      -0.892070       2.467676                    0.999525       3.186832       8.528582       0.529427       1.230545      -0.721061       0.003738      -0.010810      -0.017811       0.021167      -0.007292       0.004939       0.001182      -0.008227       0.015714      -0.012344       0.004697       0.007647              1.563677       1.298184      -0.036542      -0.051216       1.742909       0.378455       1.649939           0.000001
           94              H       1.393218       9.141742      23.385499       0.146418       0.987459 0.70948270E+01  0.66171672E+02                                 1.526382                            1.468636      -0.732197       2.541784                    0.999970       2.984472       7.598041       0.576047       1.140034      -0.745373      -0.008090      -0.009139       0.012368       0.017377      -0.006076      -0.006742      -0.000963       0.007779      -0.009027      -0.009299      -0.001704       0.011003              1.537657       1.411736       0.168798      -0.221973       1.535368      -0.319862       1.665866           0.000003
           95              H       1.128506       9.822711      21.997483       0.144120       0.978689 0.73090646E+01  0.70932757E+02                                 1.697256                            1.629599      -1.290614       2.280745                    0.994488       3.618153      10.441426       0.463223       1.362482      -0.690233      -0.010823       0.002754      -0.018883       0.021938      -0.006408       0.000240       0.004591       0.013633       0.015600      -0.013005       0.005051       0.007953              1.716586       1.909201      -0.013421       0.494796       1.411506       0.008739       1.829049           0.000000
           96              H       1.909281      10.596900      23.115607       0.149742       0.988839 0.71697245E+01  0.67666453E+02                                 1.580382                            1.516635      -0.844211       2.492731                    0.999600       3.111796       8.212644       0.539441       1.203071      -0.728669       0.008385       0.020089       0.005988       0.022577       0.002859      -0.000336       0.004760       0.006739      -0.024903      -0.010456       0.001767       0.008689              1.599088       1.304741       0.069041       0.026722       2.019995       0.356182       1.472529           0.000001
           97              H       8.776293       1.542057      20.082535       0.129387       0.959116 0.68794674E+01  0.65785247E+02                                 1.680156                            1.583830      -1.043205       2.380292                    0.997739       3.617908      10.376837       0.468424       1.367394      -0.689350       0.011748      -0.011576      -0.000550       0.016502      -0.001038       0.001941       0.006754      -0.005329       0.002903      -0.006551      -0.001830       0.008381              1.747703       2.266070      -0.388013       0.338027       1.532922      -0.154047       1.444116          -0.000000
           98              H       8.299910       2.927696      19.529899       0.138453       1.144766 0.88683525E+01  0.89093471E+02                                 1.804135                            1.734845      -1.092267       2.366528                    0.997730       3.480188       9.769213       0.479064       1.272652      -0.711834      -0.000508       0.016031      -0.010509       0.019176       0.004001       0.004494      -0.000075      -0.013632       0.019774      -0.012212       0.004264       0.007949              1.826980       1.746959       0.330955      -0.121989       2.151560      -0.355025       1.582420          -0.000001
           99              H       7.510122       2.235666      20.691720       0.136060       1.060388 0.81805198E+01  0.81110880E+02                                 1.757961                            1.700597      -1.016056       2.401448                    0.998126       3.530526      10.074927       0.465966       1.325724      -0.699652      -0.017067       0.003506       0.012366       0.021366       0.008779      -0.004568       0.005512       0.008072       0.008024      -0.014028       0.005473       0.008556              1.761458       1.782502      -0.036046      -0.345824       1.433602      -0.020384       2.068271          -0.000000
          100              H       7.343755      15.640183      18.797335       0.140518       0.979607 0.70671902E+01  0.66264415E+02                                 1.554871                            1.495239      -0.717109       2.547206                    0.999960       3.062248       7.978733       0.550638       1.186331      -0.733373       0.015480      -0.005853       0.009898       0.019283      -0.004142       0.005142       0.005698      -0.007836      -0.007509      -0.010775       0.002381       0.008394              1.581708       1.894690      -0.299339       0.266734       1.476938      -0.148006       1.373497          -0.000000
          101              H       5.819527      15.428467      18.499169       0.134479       1.110728 0.82888252E+01  0.81691206E+02                                 1.734415                            1.648398      -1.301678       2.257919                    0.996595       3.526949       9.733845       0.505547       1.229313      -0.719654      -0.018328      -0.010526       0.002810       0.021321       0.003606      -0.010064       0.009671      -0.007821      -0.015342      -0.017511       0.005185       0.012326              1.772127       1.982660       0.477141      -0.116251       1.933757      -0.172875       1.399965           0.000000
          102              H       7.660489       0.341275      17.442734       0.130472       1.092752 0.83242205E+01  0.81900784E+02                                 1.709564                            1.650002      -1.013232       2.397918                    0.998321       3.396843       9.282617       0.507580       1.226470      -0.722064       0.000976       0.009722      -0.014981       0.017886       0.002972      -0.004676      -0.002140      -0.024027       0.001334      -0.013958       0.001180       0.012778              1.705794       1.564377       0.034296      -0.291253       1.412002      -0.133377       2.141002           0.000002
          103              H       4.258615       1.657395      23.645110       0.080290       1.215608 0.86138192E+01  0.87898013E+02                                 1.999962                            1.797193      -1.551798       2.120375                    0.991895       4.311013      13.143232       0.426872       1.406128      -0.678590       0.028960      -0.015720       0.028415       0.043511       0.001511       0.003500      -0.009428       0.010521      -0.000929      -0.013046       0.004648       0.008398              2.124270       2.248809      -0.340380       0.655822       1.738836      -0.421240       2.385167          -0.000001
          104              H       5.078783       7.771902      17.792309       0.145847       0.901377 0.63790138E+01  0.59714458E+02                                 1.598866                            1.522662      -0.908161       2.471773                    0.998859       3.333213       9.384806       0.480060       1.362966      -0.691575      -0.017371       0.022815       0.019843       0.034872      -0.003029      -0.012700       0.002034      -0.007577      -0.007702      -0.015261       0.003245       0.012016              1.638242       1.543267      -0.222952      -0.231029       1.753817       0.340163       1.617642          -0.000000
          105              H       9.874937       7.572825      16.450560       0.082495       1.186584 0.87757699E+01  0.88242746E+02                                 1.855196                            1.735229      -0.986320       2.398537                    0.997277       3.668808      10.422596       0.473427       1.286648      -0.707393      -0.003924      -0.044795       0.005115       0.045256       0.002689       0.007659      -0.010492      -0.022951      -0.004214      -0.017191      -0.000758       0.017949              1.903254       1.663796       0.140830       0.025693       2.560180      -0.006679       1.485784          -0.000001
          106              H       9.323824      10.777017      14.435366       0.088498       1.495197 0.11029964E+02  0.11671099E+03                                 2.127931                            1.919566      -1.170962       2.317928                    0.995157       3.725163      10.639453       0.462067       1.252746      -0.716537      -0.013954       0.024952      -0.037528       0.047177       0.002560       0.010583      -0.011294      -0.028468      -0.011675      -0.021511       0.000125       0.021386              2.234411       1.888409      -0.172688       0.559957       1.908336      -0.467773       2.906488           0.000001
          107              H       1.085159      12.461272      20.722565       0.142698       0.927198 0.64599427E+01  0.61429753E+02                                 1.693956                            1.577221      -1.375603       2.240406                    0.993454       3.748751      11.083597       0.446034       1.444069      -0.673145       0.018707      -0.015464      -0.016730       0.029478       0.001968      -0.000982       0.010319       0.010139       0.018527      -0.013859       0.002287       0.011573              1.760780       1.923824      -0.426520      -0.295014       1.757427       0.313533       1.601089          -0.000001
          108              H       6.087424       4.049479      16.640770       0.142604       1.019457 0.72930885E+01  0.70719062E+02                                 1.742154                            1.631293      -1.194094       2.329907                    0.995713       3.544223      10.214425       0.461633       1.368308      -0.689692      -0.000468      -0.034004      -0.003432       0.034180      -0.001466      -0.006575       0.003713      -0.017873      -0.005923      -0.012212       0.000620       0.011592              1.803305       1.490332       0.114987      -0.107670       2.479528      -0.267700       1.440055           0.000001
          109              H      10.513508      11.979379      15.913346       0.146748       0.929309 0.63522407E+01  0.57937112E+02                                 1.485568                            1.407828      -0.787134       2.524702                    0.999825       2.967510       7.601509       0.573948       1.170048      -0.736630       0.005588       0.029673      -0.007796       0.031185       0.003711       0.008108      -0.006271      -0.017973       0.003913      -0.015612       0.003554       0.012058              1.509459       1.244330       0.147069       0.042016       1.998629      -0.084150       1.285418           0.000001
          110              H       1.327203       3.090433      20.478377       0.145330       0.943698 0.65868791E+01  0.62872469E+02                                 1.705841                            1.587461      -1.399697       2.232576                    0.993260       3.727732      11.002202       0.447268       1.434689      -0.674991      -0.020656       0.010433      -0.022899       0.032555       0.000794       0.000198      -0.013263       0.008592      -0.000900      -0.015651       0.004452       0.011199              1.765302       1.922999      -0.149051       0.486834       1.511695      -0.224112       1.861213          -0.000001
          111              H       6.418494       8.582430      16.170386       0.085978       1.065868 0.78119958E+01  0.77289100E+02                                 1.801600                            1.692121      -1.221633       2.288871                    0.993968       3.896418      11.451646       0.450420       1.374461      -0.686909      -0.001482       0.043176      -0.004854       0.043473      -0.003284      -0.010548       0.003445      -0.017049      -0.021457      -0.016660       0.002266       0.014394              1.849013       1.540970       0.115849      -0.043028       2.429900      -0.086198       1.576168          -0.000000
          112              H      11.319818      13.673113      21.406291       0.151474       0.992709 0.72189363E+01  0.69384785E+02                                 1.678642                            1.600535      -1.065346       2.400999                    0.997378       3.332587       9.368245       0.478880       1.330725      -0.698881      -0.034498      -0.000067      -0.007326       0.035267      -0.005683       0.005713       0.004265       0.024810       0.002375      -0.015864       0.000951       0.014913              1.705069       2.214855      -0.033771       0.149498       1.515489       0.069982       1.384862          -0.000001
          113              H      12.110235      14.853355      23.251838       0.085966       1.105856 0.79012392E+01  0.79015649E+02                                 1.888391                            1.730186      -1.530036       2.134764                    0.991680       4.230515      12.826999       0.431089       1.420762      -0.675887      -0.030252       0.017428       0.027079       0.044183      -0.005489       0.001740       0.007316       0.016087       0.001219      -0.013884       0.004310       0.009574              1.973467       2.063870      -0.416256      -0.451337       1.842787       0.430337       2.013744          -0.000001
          114              H       1.788858      13.644674      22.537267       0.090745       1.081293 0.77410236E+01  0.76412930E+02                                 1.820149                            1.684616      -1.218176       2.293123                    0.994084       3.867000      11.352535       0.451339       1.374784      -0.686864       0.043889      -0.004948       0.008912       0.045057      -0.004958      -0.002519       0.006656       0.017453      -0.011557      -0.012390      -0.000686       0.013077              1.882159       2.556845      -0.005535       0.335617       1.494507       0.094243       1.595124          -0.000000
          115              H      11.130394       8.700928      18.026215       0.143566       0.968539 0.70765815E+01  0.67964329E+02                                 1.670791                            1.598986      -1.077904       2.383146                    0.997427       3.459332       9.855446       0.470708       1.354868      -0.692823       0.013987      -0.020520       0.025412       0.035531       0.000939       0.007532      -0.008523      -0.019149       0.007175      -0.015109       0.000139       0.014970              1.691800       1.629654      -0.159816       0.355931       1.548191      -0.186106       1.897553          -0.000001
          116              H       4.917442       3.319530      22.110581       0.155382       1.095568 0.81316180E+01  0.79904631E+02                                 1.750235                            1.667952      -1.072138       2.400102                    0.997664       3.261181       9.040707       0.485836       1.282984      -0.710710       0.030867       0.016336       0.003120       0.035062       0.009109       0.004705      -0.007047       0.005249      -0.026524      -0.015623       0.001711       0.013913              1.765403       2.206728       0.276852       0.017989       1.585359      -0.043987       1.504122           0.000000
          117              H       0.746378       1.621055      22.164559       0.086413       1.073176 0.76959926E+01  0.75822651E+02                                 1.808591                            1.678137      -1.218097       2.294324                    0.993937       3.857403      11.296425       0.453054       1.372213      -0.687503      -0.042680      -0.014708      -0.000261       0.045143       0.005616       0.007820      -0.007556       0.016246      -0.013188      -0.016131       0.002141       0.013991              1.867465       2.449541       0.412160      -0.023378       1.636146      -0.084557       1.516706          -0.000001
          118              H       7.389476       5.025904      15.041981       0.088717       1.265044 0.93646198E+01  0.95898754E+02                                 1.956356                            1.807918      -1.046325       2.378005                    0.996290       3.717096      10.727203       0.456967       1.308876      -0.702948       0.018735      -0.027807      -0.030050       0.045025      -0.000621      -0.011096       0.003934      -0.019733      -0.016706      -0.017614       0.003621       0.013993              2.015134       1.967877      -0.403987      -0.461264       1.991651       0.320901       2.085873           0.000001
          119              H       8.229378      10.566880      23.002510       0.143028       1.045703 0.76789741E+01  0.73691520E+02                                 1.646609                            1.575966      -0.700349       2.554897                    0.999980       3.122897       8.298043       0.526223       1.212891      -0.727536      -0.011728      -0.002591       0.014451       0.018791      -0.007639      -0.005743      -0.001515       0.004777      -0.009245      -0.009940      -0.000719       0.010659              1.672050       1.841769      -0.011100      -0.413396       1.444987      -0.079123       1.729394           0.000003
          120              H       9.345062      11.579645      22.568112       0.146006       1.010330 0.75267551E+01  0.73192759E+02                                 1.706412                            1.632994      -1.129679       2.353794                    0.997358       3.496071       9.925247       0.474082       1.328595      -0.698300       0.016203       0.012977       0.003808       0.021105      -0.000825       0.005285      -0.001912       0.005452      -0.031780      -0.012172       0.002516       0.009656              1.731553       1.660840       0.324780       0.093225       2.105356       0.292639       1.428464          -0.000000
          121              H       8.413384      10.927115      21.488544       0.145625       0.965574 0.71960475E+01  0.69466044E+02                                 1.683145                            1.618835      -1.038270       2.400801                    0.997305       3.492748      10.006438       0.464606       1.365659      -0.690808      -0.006253       0.000429      -0.021510       0.022405      -0.006241       0.005550       0.004175      -0.003434       0.015079      -0.011844       0.003959       0.007885              1.702531       1.794691      -0.094964       0.447435       1.379644      -0.010408       1.933257          -0.000000
          122              H       8.957014       8.729368      23.681095       0.143650       0.988665 0.69547989E+01  0.64235447E+02                                 1.494826                            1.427837      -0.767555       2.522962                    0.999915       2.954168       7.368323       0.603271       1.099268      -0.755794      -0.014122       0.002778       0.011730       0.018567      -0.002060      -0.005146      -0.007443      -0.007580       0.000650      -0.010235       0.000432       0.009803              1.514163       1.705298      -0.080209      -0.373507       1.266969      -0.013110       1.570222           0.000005
          123              H       9.658167       7.770322      22.658076       0.141642       1.093858 0.81990001E+01  0.79402812E+02                                 1.630549                            1.575136      -1.092844       2.363854                    0.998267       3.217862       8.388111       0.557346       1.134766      -0.745138       0.000369      -0.015008      -0.012948       0.019825       0.001197       0.003816      -0.001470      -0.021066       0.024648      -0.015354       0.005967       0.009387              1.632991       1.372302       0.072838       0.030452       2.022744       0.298459       1.503929           0.000002
          124              H      10.519342       8.601390      23.670814       0.141454       1.083268 0.80593351E+01  0.77341130E+02                                 1.593920                            1.541750      -1.003903       2.404014                    0.998926       3.125068       7.982160       0.577078       1.106013      -0.753567       0.016764       0.005426       0.006156       0.018665       0.007770       0.005014      -0.004526      -0.011481      -0.019498      -0.013032      -0.000060       0.013092              1.594042       1.807976      -0.039866       0.367649       1.284733      -0.062266       1.689418           0.000003
          125              H       1.372250       7.004034      19.982290       0.146333       0.866968 0.61404454E+01  0.56483846E+02                                 1.519099                            1.459851      -0.707091       2.558858                    0.999984       3.184328       8.658985       0.511603       1.301513      -0.705199       0.011135      -0.017871       0.003624       0.021366      -0.003758      -0.007607      -0.003909       0.004742      -0.013621      -0.011314       0.002143       0.009171              1.554121       1.517645      -0.348396       0.028955       1.875406      -0.078472       1.269312          -0.000000
          126              H       0.651626       7.795602      18.838462       0.139831       0.922582 0.69242661E+01  0.66283519E+02                                 1.631336                            1.586574      -1.121395       2.354737                    0.996126       3.571898      10.231281       0.469349       1.363258      -0.690264      -0.010184       0.002281      -0.017909       0.020728       0.000348       0.001586      -0.000862       0.022787       0.017566      -0.014366       0.005151       0.009215              1.633405       1.368875       0.008992       0.141920       1.409038       0.110899       2.122301          -0.000001
          127              H       1.426725       8.571370      19.959156       0.136845       0.972646 0.71886318E+01  0.69639144E+02                                 1.704415                            1.626191      -1.317628       2.258836                    0.994732       3.692973      10.730294       0.458322       1.379520      -0.686469       0.006870       0.018463       0.005354       0.020414       0.002515      -0.008683       0.007367       0.001527      -0.007969      -0.013296       0.003601       0.009695              1.745848       1.835797       0.506161       0.151119       1.980231       0.206779       1.421517          -0.000000
          128              H       0.315584       6.174547      21.439706       0.147623       0.932642 0.66294476E+01  0.61805362E+02                                 1.563676                            1.493448      -0.719129       2.553524                    0.999971       3.130925       8.411713       0.520743       1.261636      -0.714801       0.013460      -0.015594      -0.003233       0.020852      -0.004142      -0.004778      -0.007752      -0.005173      -0.001879      -0.011258       0.002163       0.009094              1.597825       1.727376      -0.409975      -0.080105       1.789665       0.028948       1.276435           0.000000
          129              H      -0.384727       7.166772      22.431881       0.136783       1.139820 0.88080119E+01  0.87217175E+02                                 1.712293                            1.663691      -1.023372       2.392667                    0.998794       3.288892       8.791821       0.524908       1.178417      -0.734969      -0.001790       0.008657       0.012458       0.015276       0.004712      -0.001699      -0.002707      -0.019634       0.009331      -0.012518       0.001955       0.010563              1.704009       1.427181       0.036607       0.057147       1.589149       0.294698       2.095696           0.000003
          130              H      12.711934       6.321484      21.429425       0.147367       1.045548 0.77508957E+01  0.75222511E+02                                 1.682261                            1.608860      -1.117104       2.360290                    0.997122       3.382452       9.305290       0.503958       1.252321      -0.715338      -0.018672      -0.009095      -0.007204       0.021983       0.007023       0.007379      -0.008558       0.005666       0.012931      -0.015964       0.005184       0.010780              1.705289       1.969394       0.433337       0.065821       1.820019       0.053822       1.326453          -0.000000
          131              H       2.458974      15.518525      15.108811       0.146319       0.965741 0.67932132E+01  0.62423719E+02                                 1.475455                            1.414182      -0.761617       2.525754                    0.999944       2.938540       7.329199       0.603761       1.103993      -0.754399      -0.010281      -0.006415      -0.011915       0.016995      -0.004716       0.001747       0.005860      -0.006749      -0.010199      -0.008595      -0.000630       0.009226              1.492043       1.483300       0.147365       0.310955       1.356309       0.248372       1.636522           0.000003
          132              H       4.846833       0.221197      15.381274       0.147016       1.049335 0.77121766E+01  0.73107480E+02                                 1.552603                            1.501945      -1.020149       2.401816                    0.998825       3.062913       7.743713       0.589059       1.096888      -0.756079       0.015801       0.006991      -0.004227       0.017788       0.000542      -0.005156      -0.001991      -0.012249      -0.025846      -0.011495       0.000755       0.010740              1.552609       1.896906       0.112479      -0.290248       1.295501      -0.003046       1.465421           0.000005
          133              H       3.152777      15.207270      16.481405       0.149424       0.947433 0.69247258E+01  0.65103575E+02                                 1.556637                            1.507420      -0.892070       2.467676                    0.999525       3.186832       8.528582       0.529427       1.230545      -0.721061       0.003738      -0.010810       0.017811       0.021167      -0.007292      -0.004939      -0.001182      -0.008227       0.015714      -0.012344       0.004697       0.007647              1.563677       1.298183      -0.036542       0.051217       1.742908      -0.378455       1.649939           0.000001
          134              H       1.857299       1.241861      15.170501       0.146418       0.987459 0.70948277E+01  0.66171676E+02                                 1.526381                            1.468636      -0.732197       2.541784                    0.999970       2.984472       7.598039       0.576047       1.140034      -0.745374      -0.008090      -0.009139      -0.012368       0.017377      -0.006076       0.006742       0.000963       0.007779      -0.009027      -0.009299      -0.001704       0.011003              1.537656       1.411736       0.168798       0.221973       1.535368       0.319862       1.665865           0.000003
          135              H       1.592588       1.922831      16.558517       0.144120       0.978689 0.73090665E+01  0.70932776E+02                                 1.697255                            1.629599      -1.290614       2.280745                    0.994488       3.618153      10.441424       0.463223       1.362482      -0.690234      -0.010823       0.002754       0.018883       0.021938      -0.006408      -0.000240      -0.004591       0.013633       0.015600      -0.013005       0.005051       0.007953              1.716585       1.909200      -0.013422      -0.494796       1.411506      -0.008739       1.829049           0.000000
          136              H       2.373362       2.697019      15.440393       0.149742       0.988839 0.71697234E+01  0.67666438E+02                                 1.580382                            1.516635      -0.844211       2.492731                    0.999600       3.111796       8.212643       0.539441       1.203070      -0.728669       0.008385       0.020089      -0.005988       0.022577       0.002859       0.000336      -0.004760       0.006739      -0.024903      -0.010456       0.001767       0.008689              1.599088       1.304741       0.069040      -0.026722       2.019994      -0.356182       1.472529           0.000001
          137              H       4.716625       6.357824       7.230535       0.129387       0.959116 0.68794705E+01  0.65785282E+02                                 1.680157                            1.583830      -1.043205       2.380292                    0.997739       3.617908      10.376837       0.468424       1.367394      -0.689350      -0.011748       0.011576      -0.000550       0.016502      -0.001038      -0.001941      -0.006754      -0.005329       0.002903      -0.006551      -0.001830       0.008381              1.747703       2.266070      -0.388013      -0.338027       1.532923       0.154048       1.444117          -0.000000
          138              H       5.193008       4.972185       6.677899       0.138453       1.144766 0.88683462E+01  0.89093393E+02                                 1.804135                            1.734844      -1.092267       2.366528                    0.997730       3.480188       9.769212       0.479064       1.272652      -0.711834       0.000508      -0.016031      -0.010509       0.019176       0.004001      -0.004494       0.000075      -0.013632       0.019774      -0.012212       0.004264       0.007949              1.826979       1.746959       0.330955       0.121989       2.151558       0.355025       1.582420          -0.000001
          139              H       5.982796       5.664214       7.839720       0.136060       1.060388 0.81805199E+01  0.81110881E+02                                 1.757961                            1.700597      -1.016056       2.401448                    0.998126       3.530526      10.074927       0.465966       1.325724      -0.699652       0.017067      -0.003506       0.012366       0.021366       0.008779       0.004568      -0.005512       0.008072       0.008024      -0.014028       0.005473       0.008556              1.761458       1.782502      -0.036046       0.345824       1.433602       0.020384       2.068272          -0.000000
          140              H       5.221000       8.059458       5.945335       0.140518       0.979607 0.70671924E+01  0.66264439E+02                                 1.554871                            1.495240      -0.717109       2.547206                    0.999960       3.062248       7.978733       0.550638       1.186331      -0.733373      -0.015480       0.005853       0.009898       0.019283      -0.004142      -0.005142      -0.005698      -0.007836      -0.007509      -0.010775       0.002381       0.008394              1.581709       1.894691      -0.299339      -0.266734       1.476937       0.148005       1.373497          -0.000000
          141              H       6.745228       8.271175       5.647169       0.134479       1.110728 0.82888197E+01  0.81691142E+02                                 1.734415                            1.648398      -1.301678       2.257919                    0.996595       3.526949       9.733846       0.505547       1.229313      -0.719654       0.018328       0.010526       0.002810       0.021321       0.003606       0.010064      -0.009671      -0.007821      -0.015342      -0.017511       0.005185       0.012326              1.772127       1.982659       0.477142       0.116251       1.933757       0.172876       1.399965           0.000000
          142              H       5.832430       7.558606       4.590734       0.130472       1.092752 0.83242236E+01  0.81900817E+02                                 1.709564                            1.650002      -1.013232       2.397918                    0.998321       3.396844       9.282618       0.507581       1.226469      -0.722064      -0.000976      -0.009722      -0.014981       0.017886       0.002972       0.004676       0.002140      -0.024027       0.001334      -0.013958       0.001180       0.012778              1.705793       1.564377       0.034296       0.291252       1.412002       0.133377       2.141001           0.000002
          143              H       9.234303       6.242486      10.793110       0.080290       1.215609 0.86138193E+01  0.87898014E+02                                 1.999962                            1.797193      -1.551798       2.120375                    0.991895       4.311013      13.143232       0.426872       1.406128      -0.678590      -0.028960       0.015720       0.028415       0.043511       0.001511      -0.003500       0.009428       0.010521      -0.000929      -0.013046       0.004648       0.008398              2.124271       2.248809      -0.340380      -0.655822       1.738836       0.421240       2.385166          -0.000001
          144              H       8.414136       0.127978       4.940309       0.145847       0.901377 0.63790164E+01  0.59714487E+02                                 1.598866                            1.522663      -0.908161       2.471773                    0.998859       3.333213       9.384806       0.480060       1.362966      -0.691575       0.017371      -0.022815       0.019843       0.034872      -0.003029       0.012700      -0.002034      -0.007577      -0.007702      -0.015261       0.003245       0.012016              1.638242       1.543268      -0.222952       0.231029       1.753817      -0.340163       1.617642          -0.000000
          145              H       3.617981       0.327055       3.598560       0.082495       1.186584 0.87757620E+01  0.88242650E+02                                 1.855196                            1.735228      -0.986320       2.398537                    0.997277       3.668808      10.422596       0.473427       1.286648      -0.707393       0.003924       0.044795       0.005115       0.045256       0.002689      -0.007659       0.010492      -0.022951      -0.004214      -0.017191      -0.000758       0.017949              1.903253       1.663796       0.140830      -0.025693       2.560179       0.006679       1.485784          -0.000001
          146              H       3.240932      12.922625       1.583366       0.088498       1.495197 0.11029962E+02  0.11671095E+03                                 2.127930                            1.919565      -1.170962       2.317928                    0.995157       3.725164      10.639454       0.462068       1.252746      -0.716537       0.013954      -0.024952      -0.037528       0.047177       0.002560      -0.010583       0.011294      -0.028468      -0.011675      -0.021511       0.000125       0.021386              2.234411       1.888409      -0.172688      -0.559957       1.908335       0.467772       2.906488           0.000001
          147              H      11.479596      11.238370       7.870565       0.142698       0.927199 0.64599460E+01  0.61429791E+02                                 1.693956                            1.577222      -1.375603       2.240406                    0.993454       3.748751      11.083597       0.446034       1.444069      -0.673145      -0.018707       0.015464      -0.016730       0.029478       0.001968       0.000982      -0.010319       0.010139       0.018527      -0.013859       0.002287       0.011573              1.760780       1.923825      -0.426520       0.295014       1.757427      -0.313533       1.601089          -0.000001
          148              H       7.405494       3.850402       3.788770       0.142604       1.019457 0.72930870E+01  0.70719044E+02                                 1.742154                            1.631293      -1.194094       2.329907                    0.995713       3.544223      10.214425       0.461633       1.368308      -0.689692       0.000468       0.034004      -0.003432       0.034180      -0.001466       0.006575      -0.003713      -0.017873      -0.005923      -0.012212       0.000620       0.011592              1.803305       1.490331       0.114987       0.107670       2.479527       0.267700       1.440055           0.000001
          149              H       2.051248      11.720263       3.061346       0.146748       0.929309 0.63522408E+01  0.57937113E+02                                 1.485568                            1.407828      -0.787134       2.524702                    0.999825       2.967510       7.601509       0.573948       1.170048      -0.736630      -0.005588      -0.029673      -0.007796       0.031185       0.003711      -0.008108       0.006271      -0.017973       0.003913      -0.015612       0.003554       0.012058              1.509459       1.244330       0.147069      -0.042016       1.998629       0.084150       1.285418           0.000001
          150              H      12.165715       4.809447       7.626377       0.145330       0.943698 0.65868794E+01  0.62872473E+02                                 1.705841                            1.587461      -1.399697       2.232576                    0.993260       3.727732      11.002202       0.447268       1.434689      -0.674991       0.020656      -0.010433      -0.022899       0.032555       0.000794      -0.000198       0.013263       0.008592      -0.000900      -0.015651       0.004452       0.011199              1.765303       1.923000      -0.149052      -0.486834       1.511695       0.224112       1.861213          -0.000001
          151              H       6.146262      15.117211       3.318386       0.085978       1.065869 0.78120019E+01  0.77289167E+02                                 1.801600                            1.692121      -1.221633       2.288871                    0.993968       3.896419      11.451646       0.450420       1.374459      -0.686910       0.001482      -0.043176      -0.004854       0.043473      -0.003284       0.010548      -0.003445      -0.017049      -0.021457      -0.016660       0.002266       0.014394              1.849013       1.540970       0.115849       0.043028       2.429900       0.086198       1.576168          -0.000000
          152              H       1.244938      10.026528       8.554291       0.151474       0.992709 0.72189358E+01  0.69384781E+02                                 1.678642                            1.600535      -1.065346       2.400999                    0.997378       3.332587       9.368246       0.478880       1.330725      -0.698881       0.034498       0.000067      -0.007326       0.035267      -0.005683      -0.005713      -0.004265       0.024810       0.002375      -0.015864       0.000951       0.014913              1.705069       2.214855      -0.033771      -0.149498       1.515490      -0.069982       1.384862          -0.000001
          153              H       0.454520       8.846286      10.399838       0.085966       1.105856 0.79012357E+01  0.79015604E+02                                 1.888391                            1.730185      -1.530035       2.134764                    0.991680       4.230515      12.826998       0.431089       1.420762      -0.675887       0.030252      -0.017428       0.027079       0.044183      -0.005490      -0.001740      -0.007316       0.016087       0.001219      -0.013884       0.004310       0.009574              1.973467       2.063869      -0.416256       0.451337       1.842787      -0.430337       2.013744          -0.000001
          154              H      10.775898      10.054968       9.685267       0.090745       1.081293 0.77410246E+01  0.76412941E+02                                 1.820149                            1.684616      -1.218176       2.293123                    0.994084       3.867000      11.352534       0.451339       1.374784      -0.686864      -0.043889       0.004948       0.008912       0.045057      -0.004958       0.002519      -0.006656       0.017453      -0.011557      -0.012390      -0.000686       0.013077              1.882159       2.556845      -0.005536      -0.335617       1.494507      -0.094243       1.595124          -0.000000
          155              H       1.434361      14.998713       5.174215       0.143566       0.968539 0.70765784E+01  0.67964293E+02                                 1.670791                            1.598985      -1.077904       2.383146                    0.997427       3.459332       9.855446       0.470708       1.354868      -0.692823      -0.013987       0.020520       0.025412       0.035531       0.000939      -0.007532       0.008523      -0.019149       0.007175      -0.015109       0.000139       0.014970              1.691799       1.629654      -0.159816      -0.355931       1.548190       0.186105       1.897553          -0.000001
          156              H       8.575476       4.580351       9.258581       0.155382       1.095568 0.81316219E+01  0.79904679E+02                                 1.750236                            1.667952      -1.072138       2.400102                    0.997664       3.261181       9.040708       0.485836       1.282984      -0.710710      -0.030867      -0.016336       0.003120       0.035062       0.009109      -0.004705       0.007047       0.005249      -0.026524      -0.015623       0.001711       0.013913              1.765403       2.206729       0.276852      -0.017989       1.585358       0.043987       1.504122           0.000001
          157              H      12.746541       6.278825       9.312559       0.086413       1.073176 0.76959990E+01  0.75822727E+02                                 1.808592                            1.678138      -1.218097       2.294324                    0.993937       3.857403      11.296425       0.453054       1.372213      -0.687503       0.042680       0.014708      -0.000261       0.045143       0.005616      -0.007820       0.007556       0.016246      -0.013188      -0.016131       0.002141       0.013991              1.867465       2.449543       0.412160       0.023378       1.636147       0.084557       1.516707          -0.000001
          158              H       6.103443       2.873977       2.189981       0.088717       1.265044 0.93646191E+01  0.95898747E+02                                 1.956356                            1.807918      -1.046325       2.378005                    0.996290       3.717096      10.727204       0.456967       1.308877      -0.702948      -0.018735       0.027807      -0.030050       0.045025      -0.000621       0.011096      -0.003934      -0.019733      -0.016706      -0.017614       0.003621       0.013993              2.015134       1.967877      -0.403987       0.461264       1.991651      -0.320901       2.085873           0.000001
          159              H       4.335377      13.132761      10.150510       0.143028       1.045703 0.76789703E+01  0.73691475E+02                                 1.646609                            1.575965      -0.700349       2.554897                    0.999980       3.122897       8.298043       0.526223       1.212891      -0.727536       0.011728       0.002591       0.014451       0.018791      -0.007639       0.005743       0.001515       0.004777      -0.009245      -0.009940      -0.000719       0.010659              1.672050       1.841768      -0.011100       0.413397       1.444986       0.079123       1.729395           0.000003
          160              H       3.219693      12.119997       9.716112       0.146006       1.010330 0.75267541E+01  0.73192751E+02                                 1.706412                            1.632994      -1.129679       2.353794                    0.997358       3.496070       9.925246       0.474082       1.328595      -0.698299      -0.016203      -0.012977       0.003808       0.021105      -0.000825      -0.005285       0.001912       0.005452      -0.031780      -0.012172       0.002516       0.009656              1.731554       1.660841       0.324780      -0.093225       2.105356      -0.292639       1.428464          -0.000000
          161              H       4.151371      12.772527       8.636544       0.145625       0.965574 0.71960450E+01  0.69466015E+02                                 1.683145                            1.618835      -1.038270       2.400801                    0.997305       3.492748      10.006438       0.464606       1.365659      -0.690808       0.006253      -0.000429      -0.021510       0.022405      -0.006241      -0.005550      -0.004175      -0.003434       0.015079      -0.011844       0.003959       0.007885              1.702530       1.794690      -0.094964      -0.447435       1.379644       0.010408       1.933257          -0.000000
          162              H       3.607741      14.970274      10.829095       0.143650       0.988665 0.69547990E+01  0.64235447E+02                                 1.494826                            1.427836      -0.767556       2.522962                    0.999915       2.954169       7.368325       0.603271       1.099268      -0.755794       0.014122      -0.002778       0.011730       0.018567      -0.002060       0.005146       0.007443      -0.007580       0.000650      -0.010235       0.000432       0.009803              1.514163       1.705298      -0.080209       0.373507       1.266969       0.013110       1.570222           0.000005
          163              H       3.834751       0.129558       9.806076       0.141642       1.093857 0.81989936E+01  0.79402733E+02                                 1.630548                            1.575135      -1.092844       2.363854                    0.998267       3.217862       8.388110       0.557346       1.134766      -0.745138      -0.000369       0.015008      -0.012948       0.019825       0.001197      -0.003816       0.001470      -0.021066       0.024648      -0.015354       0.005967       0.009387              1.632991       1.372301       0.072837      -0.030451       2.022742      -0.298459       1.503929           0.000002
          164              H       2.045413      15.098252      10.818814       0.141454       1.083268 0.80593377E+01  0.77341155E+02                                 1.593919                            1.541750      -1.003903       2.404014                    0.998926       3.125068       7.982158       0.577079       1.106012      -0.753567      -0.016764      -0.005426       0.006156       0.018665       0.007770      -0.005014       0.004526      -0.011481      -0.019498      -0.013032      -0.000060       0.013092              1.594042       1.807976      -0.039866      -0.367649       1.284733       0.062266       1.689417           0.000003
          165              H      12.120669       0.895846       7.130290       0.146333       0.866968 0.61404418E+01  0.56483805E+02                                 1.519098                            1.459851      -0.707091       2.558858                    0.999984       3.184328       8.658985       0.511603       1.301513      -0.705199      -0.011135       0.017871       0.003624       0.021366      -0.003758       0.007607       0.003909       0.004742      -0.013621      -0.011314       0.002143       0.009171              1.554121       1.517645      -0.348396      -0.028955       1.875405       0.078472       1.269312          -0.000000
          166              H      12.841293       0.104278       5.986462       0.139831       0.922582 0.69242670E+01  0.66283527E+02                                 1.631336                            1.586574      -1.121395       2.354737                    0.996126       3.571898      10.231280       0.469350       1.363258      -0.690264       0.010184      -0.002281      -0.017909       0.020728       0.000348      -0.001586       0.000862       0.022787       0.017566      -0.014366       0.005151       0.009215              1.633405       1.368875       0.008992      -0.141920       1.409038      -0.110898       2.122301          -0.000001
          167              H      11.138031      15.128271       7.107156       0.136845       0.972646 0.71886373E+01  0.69639207E+02                                 1.704415                            1.626191      -1.317628       2.258836                    0.994732       3.692973      10.730293       0.458322       1.379519      -0.686469      -0.006870      -0.018463       0.005354       0.020414       0.002515       0.008683      -0.007367       0.001527      -0.007969      -0.013296       0.003601       0.009695              1.745848       1.835797       0.506161      -0.151119       1.980232      -0.206779       1.421517          -0.000000
          168              H      13.177334       1.725334       8.587706       0.147623       0.932642 0.66294505E+01  0.61805396E+02                                 1.563676                            1.493448      -0.719129       2.553524                    0.999971       3.130925       8.411713       0.520742       1.261636      -0.714801      -0.013460       0.015594      -0.003233       0.020852      -0.004142       0.004778       0.007752      -0.005173      -0.001879      -0.011258       0.002163       0.009094              1.597825       1.727375      -0.409975       0.080105       1.789666      -0.028948       1.276435           0.000000
          169              H      -0.079355       0.733109       9.579881       0.136783       1.139819 0.88080077E+01  0.87217118E+02                                 1.712293                            1.663691      -1.023372       2.392667                    0.998794       3.288892       8.791819       0.524908       1.178416      -0.734969       0.001790      -0.008657       0.012458       0.015276       0.004712       0.001699       0.002707      -0.019634       0.009331      -0.012518       0.001955       0.010563              1.704008       1.427181       0.036607      -0.057147       1.589147      -0.294697       2.095695           0.000003
          170              H       0.780985       1.578396       8.577425       0.147367       1.045548 0.77509007E+01  0.75222570E+02                                 1.682261                            1.608860      -1.117104       2.360290                    0.997122       3.382452       9.305290       0.503958       1.252321      -0.715338       0.018672       0.009095      -0.007204       0.021983       0.007023      -0.007379       0.008558       0.005666       0.012931      -0.015964       0.005184       0.010780              1.705289       1.969395       0.433337      -0.065821       1.820019      -0.053822       1.326453          -0.000000
          171              H      10.105782       8.181116       2.256811       0.146319       0.965741 0.67932192E+01  0.62423785E+02                                 1.475455                            1.414182      -0.761617       2.525754                    0.999944       2.938541       7.329201       0.603761       1.103993      -0.754399       0.010281       0.006415      -0.011915       0.016995      -0.004716      -0.001747      -0.005860      -0.006749      -0.010199      -0.008595      -0.000630       0.009226              1.492044       1.483300       0.147365      -0.310955       1.356309      -0.248371       1.636521           0.000003
          172              H       8.646085       7.678684       2.529274       0.147016       1.049335 0.77121793E+01  0.73107518E+02                                 1.552604                            1.501946      -1.020149       2.401816                    0.998825       3.062913       7.743716       0.589059       1.096889      -0.756079      -0.015801      -0.006991      -0.004227       0.017788       0.000542       0.005156       0.001991      -0.012249      -0.025846      -0.011495       0.000755       0.010740              1.552610       1.896907       0.112479       0.290248       1.295502       0.003046       1.465422           0.000005
          173              H       9.411978       8.492372       3.629405       0.149424       0.947433 0.69247336E+01  0.65103661E+02                                 1.556637                            1.507421      -0.892070       2.467676                    0.999525       3.186833       8.528583       0.529428       1.230544      -0.721062      -0.003738       0.010810       0.017811       0.021167      -0.007292       0.004939       0.001182      -0.008227       0.015714      -0.012344       0.004697       0.007647              1.563677       1.298184      -0.036542      -0.051216       1.742909       0.378455       1.649939           0.000001
          174              H      11.635619       6.658019       2.318501       0.146418       0.987459 0.70948270E+01  0.66171672E+02                                 1.526382                            1.468636      -0.732197       2.541784                    0.999970       2.984472       7.598041       0.576047       1.140034      -0.745373       0.008090       0.009139      -0.012368       0.017376      -0.006076      -0.006742      -0.000963       0.007779      -0.009027      -0.009299      -0.001704       0.011003              1.537657       1.411736       0.168798      -0.221973       1.535368      -0.319862       1.665866           0.000003
          175              H      11.900331       5.977050       3.706517       0.144120       0.978689 0.73090648E+01  0.70932756E+02                                 1.697255                            1.629598      -1.290614       2.280745                    0.994488       3.618153      10.441424       0.463223       1.362482      -0.690234       0.010823      -0.002754       0.018883       0.021938      -0.006408       0.000240       0.004591       0.013633       0.015600      -0.013005       0.005051       0.007953              1.716585       1.909200      -0.013421       0.494796       1.411506       0.008739       1.829049           0.000000
          176              H      11.119556       5.202861       2.588393       0.149742       0.988839 0.71697244E+01  0.67666449E+02                                 1.580382                            1.516635      -0.844211       2.492731                    0.999600       3.111796       8.212643       0.539441       1.203070      -0.728669      -0.008385      -0.020089      -0.005988       0.022577       0.002859      -0.000336       0.004760       0.006739      -0.024903      -0.010456       0.001767       0.008689              1.599088       1.304741       0.069041       0.026722       2.019995       0.356182       1.472528           0.000001
          177              C       5.018611      13.714193       5.816815      -0.364506      24.888326 0.38003839E+03  0.87164618E+04                                 7.349269                            6.360189       0.049881       1.987590                    0.997608      31.028415      90.703874       0.669036       0.399157      -1.065998       0.054901       0.031582       0.057371       0.085457       0.002724       0.025206       0.042923       0.000104       0.016265      -0.047352      -0.005056       0.052408              7.917768      10.281146       0.373901       1.903245       6.294281      -0.362009       7.177878          -0.000001
          178              C       5.534268      15.580144       7.323070      -0.367119      23.637855 0.36747291E+03  0.83267706E+04                                 6.994705                            6.218758       0.327787       2.066427                    0.999600      30.697827      88.121323       0.684923       0.394651      -1.073001       0.011202      -0.071786      -0.029755       0.078512      -0.008594       0.004759       0.046112      -0.078280      -0.088007      -0.052097      -0.022579       0.074676              7.286112       7.679702      -0.844165      -0.308708       8.285898      -0.102489       5.892737           0.000002
          179              C       9.391167      13.812151       2.668075       0.137572      26.581345 0.33015516E+03  0.73279319E+04                                 8.075161                            6.280677      -0.225583       1.953995                    0.998615      26.181193      75.873242       0.615909       0.448050      -1.033197       0.029955      -0.016682       0.021089       0.040254      -0.018527      -0.006479       0.039317      -0.037768       0.020025      -0.034868      -0.020106       0.054974              9.106961      10.037973       0.720248       1.118492       7.320421      -3.854743       9.962488          -0.000001
          180              C       2.113957       5.307140       8.559432       0.376232      27.390736 0.31125634E+03  0.67647445E+04                                 8.236199                            6.140118       0.033656       2.052714                    0.999752      23.714128      66.622862       0.620450       0.454220      -1.036163      -0.056681      -0.058623      -0.048374       0.094812       0.026247       0.014787       0.033234       0.011060      -0.014431      -0.038948      -0.010894       0.049843              9.814082       7.870821       2.227943       4.827609       9.492803       2.100576      12.078621          -0.000001
          181              C       7.473461       8.609290       8.459186      -0.239519      33.860242 0.46503822E+03  0.11124763E+05                                 9.122103                            7.219399       0.095826       2.013571                    0.998023      29.882544      86.812937       0.609199       0.420286      -1.061163       0.007461      -0.019627       0.005291       0.021653      -0.010723      -0.000008       0.017068       0.034007       0.036264      -0.032272       0.011251       0.021022             10.477853       8.279003       1.464132      -3.729611      13.657977      -1.257875       9.496577          -0.000001
          182              C      -0.112084       2.810777       4.827211       0.346925      27.419138 0.32165566E+03  0.70284311E+04                                 8.137457                            6.159011       0.065110       2.052971                    0.999515      24.008949      67.007689       0.633836       0.442244      -1.046076       0.023687       0.029846       0.093401       0.100874       0.010634       0.023531       0.023380      -0.016938       0.134379      -0.038422      -0.021810       0.060233              9.549986      10.423573       0.374033       1.567621       8.778917       4.587734       9.447469          -0.000001
          183              C       3.031875       7.310549       9.356256       0.117081      25.057456 0.32461872E+03  0.71632298E+04                                 7.648539                            6.164546      -0.043943       2.004974                    0.999175      26.270436      75.516607       0.632282       0.438995      -1.040139      -0.014854      -0.035587       0.021897       0.044346      -0.012722      -0.034319      -0.008783       0.004488      -0.046401      -0.043644       0.008683       0.034961              8.459588       7.212400       1.254644       3.161776       9.047825       0.815598       9.118539          -0.000002
          184              C       3.353173       5.452498      10.523218       0.127820      24.924634 0.30590247E+03  0.66535700E+04                                 7.605316                            5.961561      -0.040952       2.009670                    0.999517      25.884486      73.974868       0.646347       0.435681      -1.041670      -0.020931       0.037317      -0.013402       0.044836      -0.015492      -0.027155      -0.014575       0.023561      -0.018410      -0.039100       0.005052       0.034048              8.500134       6.551077       1.498914       3.295780       8.806004       0.467325      10.143320           0.000000
          185              C      12.552223       2.839217       4.485348      -0.252305      33.808146 0.45714132E+03  0.10913602E+05                                 9.122540                            7.166332      -0.019196       1.972265                    0.998155      30.158012      88.168270       0.608995       0.421284      -1.058156      -0.029815      -0.002094      -0.017447       0.034608       0.001075      -0.017396      -0.014376      -0.036114       0.066149      -0.034705       0.000096       0.034609             10.326394      12.437363      -0.314674       1.798206       8.773726       4.150185       9.768094          -0.000002
          186              C       9.812100      12.467591       4.562460       0.345782      27.439262 0.31355227E+03  0.67988397E+04                                 8.087896                            6.047660       0.032845       2.040306                    0.999246      23.868845      66.075919       0.645781       0.437417      -1.050333      -0.019967      -0.081980       0.063594       0.105658       0.019026      -0.013906      -0.044713      -0.062038       0.013884      -0.038818      -0.029609       0.068427              9.514733       9.904373       1.879051      -0.567515       7.680243      -4.471434      10.959583          -0.000000
          187              C       6.888334      10.824416       9.130061      -0.279318      34.221341 0.47166802E+03  0.11342181E+05                                 9.166549                            7.258598       0.025483       1.980376                    0.999157      30.782272      90.147144       0.608059       0.418890      -1.060284      -0.017194       0.018148       0.044461       0.051007       0.004811       0.023078       0.004231      -0.020737      -0.023490      -0.030233       0.008664       0.021569             10.322812       8.961675       1.420611      -4.577647      12.161604      -2.564895       9.845157          -0.000000
          188              C       2.642005       4.728868       9.644141      -0.248580      32.422240 0.41202513E+03  0.95450072E+04                                 8.769997                            6.741674       0.241730       2.058995                    0.999702      29.078383      82.627003       0.639161       0.413660      -1.067372      -0.004439      -0.007803       0.030298       0.031600       0.006630      -0.023862       0.003806      -0.009550      -0.048407      -0.033211       0.012285       0.020926             10.003014       7.886397       1.814944       4.634145       9.732888       1.135590      12.389756          -0.000000
          189              C      11.086911      12.957384       4.572742      -0.243632      34.647616 0.47159685E+03  0.11327528E+05                                 9.261183                            7.269926       0.033839       1.987079                    0.998435      30.218409      88.126925       0.606766       0.420262      -1.060588       0.026990       0.015049      -0.001392       0.030933      -0.018033       0.001642       0.004777      -0.039454       0.031115      -0.032164       0.009402       0.022762             10.486512      12.102368       2.086135       0.409727       8.620380      -4.219389      10.736788          -0.000002
          190              C       6.672074       8.138457       9.420516       0.106978      25.758773 0.33905460E+03  0.75868456E+04                                 7.891874                            6.375807      -0.159563       1.966234                    0.998677      26.833348      78.456695       0.608811       0.449606      -1.030780      -0.001124       0.038892       0.027379       0.047576      -0.010139       0.036391       0.013868       0.006239       0.003214      -0.042104       0.003718       0.038386              8.767047       7.819196       0.435746      -3.682915       9.699868      -0.264941       8.782078          -0.000001
          191              C       0.804791       2.123488       4.081795      -0.249489      32.919170 0.46314144E+03  0.11055435E+05                                 8.881774                            7.147994       0.194860       2.035879                    0.999215      30.073808      86.949012       0.620237       0.413700      -1.066579       0.024623      -0.014476      -0.025650       0.038390       0.003787       0.017798      -0.032349       0.012499       0.042841      -0.039368      -0.000496       0.039863              9.920618      10.151507      -0.829214       0.241819       9.525024       4.883994      10.085323          -0.000002
          192              C       0.314611       1.415659       2.979094       0.109713      27.470151 0.36241628E+03  0.82336002E+04                                 8.252107                            6.591471      -0.255083       1.930754                    0.998498      27.153903      79.612059       0.599702       0.449561      -1.032336      -0.035677       0.030622      -0.000007       0.047017       0.001301      -0.009698      -0.038578      -0.039125      -0.007944      -0.034376      -0.015762       0.050137              9.139048      10.362556      -0.631843       0.342458       7.545205       3.846179       9.509384          -0.000001
          193              C       2.231110       5.997589       4.421088       0.523434      24.815642 0.26952638E+03  0.56761540E+04                                 7.728690                            5.734673       0.144208       2.090646                    0.999858      23.019345      64.600375       0.635632       0.457559      -1.029636      -0.013134      -0.029321       0.033432       0.046367      -0.000633       0.039877       0.017130      -0.031640      -0.003398      -0.050717       0.011003       0.039714              9.054776      11.851153      -1.958838      -4.486087       7.377740      -0.827207       7.935436          -0.000000
          194              C       0.263964       6.958215       5.192208       0.506359      26.044244 0.27799408E+03  0.59061521E+04                                 7.976611                            5.820531       0.041936       2.050486                    0.999860      23.497355      66.460555       0.630835       0.457005      -1.028864       0.010544      -0.034490       0.020725       0.041596       0.029780       0.001975       0.005137      -0.003886       0.075772      -0.042536       0.014756       0.027779              9.544645      12.122059      -4.723810      -2.089392      10.423384      -0.875768       6.088494          -0.000000
          195              C       7.584857      10.015468       8.286970       0.354121      28.475016 0.33790418E+03  0.74761451E+04                                 8.388716                            6.349670       0.002558       2.031561                    0.999594      24.272551      68.201224       0.618703       0.447445      -1.042864       0.064173       0.020973      -0.063299       0.092547       0.015336      -0.033642      -0.017671       0.034855       0.055820      -0.033499      -0.020681       0.054180              9.922541       8.008071       2.028968      -4.125095      12.694400      -2.608537       9.065152          -0.000001
          196              C      12.139085       2.126648       3.400639       0.108824      26.307830 0.33471761E+03  0.74247822E+04                                 7.873407                            6.232220       0.127429       2.060734                    0.999542      26.179342      74.854527       0.634545       0.435149      -1.044968       0.039719      -0.006046      -0.012432       0.042056       0.008881      -0.014501      -0.034136      -0.008982      -0.021024      -0.035520      -0.006012       0.041532              8.778601       9.865185      -0.587664       0.964148       7.538106       3.792295       8.932513          -0.000001
          197              C       2.276612       6.648539       8.397497      -0.286639      33.299917 0.48790270E+03  0.11816344E+05                                 8.979094                            7.375100       0.065798       1.992591                    0.998797      30.844991      90.255114       0.604954       0.418055      -1.062241      -0.000941       0.040566       0.011969       0.042306      -0.013411      -0.001568      -0.014730       0.019864       0.047196      -0.028927       0.006982       0.021945              9.949822       8.541756       1.867691       4.008776      10.618077       1.948921      10.689634          -0.000002
          198              C       8.968128      12.840466       3.629405      -0.265261      32.236659 0.43805900E+03  0.10316498E+05                                 8.738594                            6.937394       0.233334       2.049025                    0.999573      29.883647      85.936066       0.631270       0.411994      -1.067232      -0.019432       0.014846      -0.048720       0.054513       0.008671      -0.022646       0.016918      -0.020880      -0.077043      -0.043678       0.014977       0.028700              9.778403       9.298667       0.985560       0.816584       8.398337      -4.694676      11.638204           0.000001
          199              C      11.415960      13.842171       3.554863       0.102772      26.704061 0.33542665E+03  0.74490328E+04                                 7.964664                            6.248216       0.023738       2.025166                    0.999417      26.334884      75.494074       0.631914       0.436461      -1.043540      -0.041440      -0.009969      -0.020816       0.047434      -0.009910      -0.007485       0.038390       0.003257      -0.013790      -0.040483      -0.000188       0.040671              8.951940       9.683790       1.333711       1.026380       7.341869      -3.672699       9.830162          -0.000001
          200              C       6.104421      10.222445      10.075968       0.135034      25.554309 0.31262475E+03  0.68302684E+04                                 7.731237                            6.026541       0.037670       2.037452                    0.999403      25.800297      73.667714       0.643498       0.435656      -1.042686       0.033996      -0.032445      -0.009401       0.047925      -0.010153       0.036793       0.013921       0.024469      -0.006341      -0.041704      -0.001492       0.043195              8.661381       7.377895       0.799034      -3.530077      10.301666      -1.491522       8.304583          -0.000000
          201              C       4.158894       5.018004       3.385217      -0.355894      25.422123 0.38696902E+03  0.88591441E+04                                 7.377656                            6.371626       0.338765       2.087681                    0.998395      30.134613      86.202496       0.680041       0.393419      -1.076683      -0.067013       0.069709       0.007293       0.096971      -0.052852      -0.008420      -0.005049       0.002274      -0.066404      -0.045644      -0.018361       0.064004              7.993712       9.578359      -2.070846      -0.685046       7.986627       0.967283       6.416151           0.000001
          202              C       3.299739       7.193631       2.580682      -0.352627      23.961501 0.36568603E+03  0.82340726E+04                                 7.032266                            6.210639       0.307582       2.065010                    0.999670      30.026983      84.503565       0.687708       0.395545      -1.077879      -0.009045      -0.073272       0.055364       0.092281       0.004181      -0.011590      -0.055410      -0.104863       0.009825      -0.057031      -0.030980       0.088011              7.257515       6.541658       0.208214      -0.683562       7.426187      -1.463939       7.804700           0.000008
          203              C      12.144500       7.997839       5.935054      -0.343909      24.602227 0.39172056E+03  0.90120224E+04                                 7.263129                            6.466862       0.200096       2.048026                    0.997797      30.156020      87.000925       0.664995       0.400352      -1.070005       0.074197      -0.003244      -0.048750       0.088838      -0.011950      -0.057821      -0.012710       0.078003      -0.034398      -0.059050      -0.021974       0.081024              7.721183       8.916849      -0.491009      -1.072349       7.524323       0.780370       6.722378          -0.000001
          204              C      -0.514071       9.012184       4.153766      -0.360321      24.694694 0.38718334E+03  0.88826873E+04                                 7.286625                            6.451234       0.203312       2.037019                    0.998730      30.641949      88.309983       0.662336       0.403088      -1.068070      -0.007084      -0.057420       0.066117       0.087856       0.005661      -0.014907      -0.073989      -0.063831       0.050242      -0.056999      -0.038738       0.095738              7.658645       6.570104      -0.257173       0.026238       9.791018      -1.081505       6.614812           0.000002
          205              C       8.818108      13.921169       8.356370       0.468710      27.742745 0.31637354E+03  0.68998819E+04                                 8.201904                            6.135826       0.126388       2.064872                    0.999899      24.022786      67.474126       0.629343       0.446249      -1.041388       0.004017      -0.030983      -0.027307       0.041494      -0.019778      -0.025674      -0.018127      -0.029512      -0.025052      -0.046209       0.016213       0.029997              9.519677      12.125570      -0.043670       4.541015       8.075482       2.215411       8.357979           0.000001
          206              C       7.025167      13.745792       7.086593       0.476919      23.763865 0.27606392E+03  0.58655458E+04                                 7.535324                            5.804012       0.037186       2.047437                    0.999831      23.776929      67.652469       0.629983       0.457592      -1.026673       0.022546      -0.031024      -0.010381       0.039731       0.032738      -0.019865      -0.012430      -0.014017       0.050250      -0.042965      -0.000789       0.043754              8.784605      11.681530      -2.624397       3.237431       8.251500       0.599780       6.420785           0.000000
          207              C       9.040384      15.744462       9.926885      -0.363787      23.835485 0.37129152E+03  0.83689146E+04                                 6.947541                            6.213228       0.495362       2.127027                    0.999804      29.802862      83.159675       0.696949       0.389898      -1.084764       0.028604      -0.074519      -0.033483       0.086559      -0.047946      -0.005742       0.032193      -0.069401      -0.083005      -0.051165      -0.030836       0.082001              7.151969       6.319753      -0.286384      -0.024989       8.190234       1.299900       6.945918           0.000007
          208              C      10.811453      13.963829       9.870336      -0.336255      23.427294 0.36114220E+03  0.81192218E+04                                 6.960963                            6.172968       0.379957       2.106974                    0.998698      29.482888      83.338104       0.688539       0.395677      -1.076085      -0.079392       0.025847      -0.030358       0.088842      -0.038875       0.037447      -0.005951       0.073741      -0.081036      -0.048720      -0.031096       0.079816              7.261126       8.445974      -0.508400       0.889668       6.556810      -0.396208       6.780595           0.000003
          209              C       7.546145       9.985449      18.668815      -0.364506      24.888325 0.38003830E+03  0.87164593E+04                                 7.349269                            6.360188       0.049881       1.987590                    0.997608      31.028416      90.703875       0.669036       0.399157      -1.065998      -0.054901      -0.031582       0.057371       0.085457       0.002724      -0.025206      -0.042923       0.000104       0.016265      -0.047352      -0.005056       0.052408              7.917768      10.281146       0.373901      -1.903245       6.294280       0.362010       7.177878          -0.000001
          210              C       7.030487       8.119497      20.175070      -0.367119      23.637852 0.36747294E+03  0.83267713E+04                                 6.994704                            6.218758       0.327787       2.066427                    0.999600      30.697826      88.121318       0.684923       0.394651      -1.073001      -0.011202       0.071786      -0.029755       0.078512      -0.008594      -0.004759      -0.046112      -0.078280      -0.088007      -0.052097      -0.022579       0.074676              7.286111       7.679700      -0.844160       0.308706       8.285898       0.102490       5.892735           0.000002
          211              C       3.173589       9.887490      15.520075       0.137572      26.581337 0.33015513E+03  0.73279311E+04                                 8.075159                            6.280677      -0.225583       1.953995                    0.998615      26.181193      75.873242       0.615909       0.448050      -1.033197      -0.029955       0.016682       0.021089       0.040254      -0.018527       0.006479      -0.039317      -0.037768       0.020025      -0.034868      -0.020106       0.054974              9.106958      10.037971       0.720241      -1.118498       7.320419       3.854742       9.962485          -0.000001
          212              C      11.378962       2.592741      21.411432       0.376232      27.390755 0.31125644E+03  0.67647471E+04                                 8.236202                            6.140119       0.033656       2.052714                    0.999752      23.714128      66.622862       0.620449       0.454220      -1.036163       0.056681       0.058623      -0.048374       0.094812       0.026247      -0.014787      -0.033234       0.011060      -0.014431      -0.038948      -0.010894       0.049843              9.814088       7.870829       2.227942      -4.827620       9.492798      -2.100579      12.078637          -0.000001
          213              C       5.091295      15.090352      21.311186      -0.239519      33.860254 0.46503849E+03  0.11124771E+05                                 9.122105                            7.219401       0.095826       2.013571                    0.998023      29.882544      86.812937       0.609199       0.420286      -1.061163      -0.007461       0.019627       0.005291       0.021653      -0.010723       0.000008      -0.017068       0.034007       0.036264      -0.032272       0.011251       0.021022             10.477855       8.279006       1.464132       3.729614      13.657975       1.257876       9.496583          -0.000001
          214              C      13.605002       5.089103      17.679211       0.346925      27.419140 0.32165569E+03  0.70284320E+04                                 8.137457                            6.159011       0.065110       2.052971                    0.999515      24.008949      67.007689       0.633836       0.442244      -1.046076      -0.023687      -0.029846       0.093401       0.100874       0.010634      -0.023531      -0.023380      -0.016938       0.134379      -0.038422      -0.021810       0.060233              9.549987      10.423568       0.374032      -1.567620       8.778921      -4.587736       9.447471          -0.000001
          215              C      10.461044       0.589331      22.208256       0.117081      25.057437 0.32461842E+03  0.71632216E+04                                 7.648536                            6.164543      -0.043943       2.004974                    0.999175      26.270436      75.516608       0.632282       0.438995      -1.040139       0.014854       0.035587       0.021897       0.044346      -0.012722       0.034319       0.008783       0.004488      -0.046401      -0.043644       0.008683       0.034961              8.459583       7.212397       1.254642      -3.161774       9.047819      -0.815597       9.118534          -0.000002
          216              C      10.139745       2.447383      23.375218       0.127820      24.924637 0.30590242E+03  0.66535687E+04                                 7.605317                            5.961561      -0.040952       2.009670                    0.999517      25.884486      73.974869       0.646348       0.435681      -1.041670       0.020931      -0.037317      -0.013402       0.044836      -0.015492       0.027155       0.014575       0.023561      -0.018410      -0.039100       0.005052       0.034048              8.500136       6.551081       1.498912      -3.295786       8.805999      -0.467329      10.143327           0.000000
          217              C       0.940695       5.060663      17.337348      -0.252305      33.808164 0.45714174E+03  0.10913614E+05                                 9.122543                            7.166335      -0.019196       1.972265                    0.998155      30.158012      88.168270       0.608995       0.421284      -1.058156       0.029815       0.002094      -0.017447       0.034608       0.001075       0.017396       0.014375      -0.036114       0.066149      -0.034705       0.000096       0.034609             10.326398      12.437368      -0.314675      -1.798206       8.773731      -4.150186       9.768095          -0.000002
          218              C       2.752655      11.232050      17.414460       0.345782      27.439247 0.31355204E+03  0.67988338E+04                                 8.087892                            6.047658       0.032845       2.040306                    0.999246      23.868845      66.075918       0.645781       0.437417      -1.050333       0.019967       0.081980       0.063594       0.105658       0.019026       0.013906       0.044713      -0.062038       0.013884      -0.038818      -0.029609       0.068427              9.514728       9.904377       1.879051       0.567510       7.680238       4.471428      10.959570          -0.000000
          219              C       5.676421      12.875225      21.982061      -0.279318      34.221328 0.47166781E+03  0.11342175E+05                                 9.166547                            7.258597       0.025483       1.980376                    0.999157      30.782272      90.147146       0.608059       0.418890      -1.060284       0.017194      -0.018148       0.044461       0.051007       0.004811      -0.023078      -0.004231      -0.020737      -0.023490      -0.030233       0.008664       0.021569             10.322808       8.961671       1.420605       4.577645      12.161599       2.564890       9.845156          -0.000000
          220              C      10.850913       3.171012      22.496141      -0.248580      32.422246 0.41202498E+03  0.95450028E+04                                 8.769997                            6.741673       0.241730       2.058995                    0.999702      29.078384      82.627006       0.639161       0.413660      -1.067372       0.004439       0.007803       0.030298       0.031600       0.006630       0.023862      -0.003806      -0.009550      -0.048407      -0.033211       0.012285       0.020926             10.003017       7.886403       1.814943      -4.634153       9.732882      -1.135593      12.389765          -0.000000
          221              C       1.477845      10.742258      17.424742      -0.243632      34.647603 0.47159640E+03  0.11327515E+05                                 9.261180                            7.269922       0.033839       1.987079                    0.998435      30.218409      88.126925       0.606767       0.420262      -1.060588      -0.026990      -0.015049      -0.001392       0.030933      -0.018033      -0.001642      -0.004777      -0.039454       0.031115      -0.032164       0.009402       0.022762             10.486509      12.102369       2.086134      -0.409729       8.620376       4.219387      10.736783          -0.000002
          222              C       5.892681      15.561185      22.272516       0.106978      25.758762 0.33905441E+03  0.75868406E+04                                 7.891872                            6.375805      -0.159563       1.966234                    0.998677      26.833348      78.456695       0.608811       0.449606      -1.030780       0.001124      -0.038892       0.027379       0.047576      -0.010139      -0.036391      -0.013868       0.006239       0.003214      -0.042104       0.003718       0.038386              8.767044       7.819192       0.435745       3.682913       9.699864       0.264941       8.782077          -0.000001
          223              C      12.688127       5.776393      16.933795      -0.249489      32.919178 0.46314162E+03  0.11055440E+05                                 8.881775                            7.147996       0.194860       2.035879                    0.999215      30.073808      86.949012       0.620237       0.413701      -1.066579      -0.024623       0.014476      -0.025650       0.038390       0.003787      -0.017798       0.032349       0.012499       0.042841      -0.039368      -0.000496       0.039863              9.920620      10.151508      -0.829216      -0.241820       9.525027      -4.883994      10.085324          -0.000002
          224              C      13.178307       6.484222      15.831094       0.109713      27.470140 0.36241608E+03  0.82335945E+04                                 8.252105                            6.591469      -0.255083       1.930754                    0.998498      27.153903      79.612059       0.599702       0.449561      -1.032336       0.035677      -0.030622      -0.000007       0.047017       0.001301       0.009698       0.038578      -0.039125      -0.007944      -0.034376      -0.015762       0.050137              9.139046      10.362552      -0.631846      -0.342457       7.545204      -3.846177       9.509381          -0.000001
          225              C      11.261808       1.902291      17.273088       0.523434      24.815651 0.26952652E+03  0.56761576E+04                                 7.728692                            5.734675       0.144208       2.090646                    0.999858      23.019345      64.600376       0.635632       0.457559      -1.029636       0.013134       0.029321       0.033432       0.046367      -0.000633      -0.039877      -0.017130      -0.031640      -0.003398      -0.050717       0.011003       0.039714              9.054779      11.851160      -1.958838       4.486090       7.377738       0.827207       7.935440          -0.000000
          226              C      13.228954       0.941666      18.044208       0.506359      26.044225 0.27799390E+03  0.59061474E+04                                 7.976608                            5.820529       0.041935       2.050486                    0.999860      23.497355      66.460557       0.630836       0.457005      -1.028864      -0.010544       0.034490       0.020725       0.041596       0.029780      -0.001975      -0.005137      -0.003886       0.075772      -0.042536       0.014756       0.027779              9.544640      12.122054      -4.723801       2.089394      10.423372       0.875770       6.088495          -0.000000
          227              C       4.979899      13.684173      21.138970       0.354121      28.475012 0.33790420E+03  0.74761454E+04                                 8.388715                            6.349670       0.002558       2.031561                    0.999594      24.272551      68.201224       0.618703       0.447445      -1.042864      -0.064173      -0.020973      -0.063299       0.092547       0.015336       0.033642       0.017671       0.034855       0.055820      -0.033499      -0.020681       0.054180              9.922539       8.008070       2.028963       4.125097      12.694391       2.608532       9.065155          -0.000001
          228              C       1.353833       5.773233      16.252639       0.108824      26.307829 0.33471760E+03  0.74247818E+04                                 7.873407                            6.232220       0.127430       2.060734                    0.999542      26.179342      74.854527       0.634545       0.435149      -1.044968      -0.039719       0.006046      -0.012432       0.042056       0.008881       0.014501       0.034136      -0.008982      -0.021024      -0.035520      -0.006012       0.041532              8.778601       9.865186      -0.587669      -0.964144       7.538106      -3.792294       8.932511          -0.000001
          229              C      11.216307       1.251341      21.249497      -0.286639      33.299920 0.48790286E+03  0.11816349E+05                                 8.979095                            7.375101       0.065798       1.992591                    0.998797      30.844991      90.255113       0.604954       0.418055      -1.062241       0.000941      -0.040566       0.011969       0.042306      -0.013411       0.001568       0.014730       0.019864       0.047196      -0.028927       0.006982       0.021945              9.949823       8.541758       1.867691      -4.008779      10.618072      -1.948925      10.689639          -0.000002
          230              C       3.596627      10.859176      16.481405      -0.265261      32.236668 0.43805921E+03  0.10316504E+05                                 8.738596                            6.937395       0.233334       2.049025                    0.999573      29.883647      85.936065       0.631270       0.411994      -1.067232       0.019432      -0.014846      -0.048720       0.054513       0.008671       0.022646      -0.016918      -0.020880      -0.077043      -0.043678       0.014977       0.028700              9.778403       9.298674       0.985556      -0.816592       8.398334       4.694673      11.638202           0.000001
          231              C       1.148796       9.857471      16.406863       0.102772      26.704082 0.33542695E+03  0.74490409E+04                                 7.964669                            6.248219       0.023738       2.025166                    0.999417      26.334884      75.494075       0.631914       0.436461      -1.043540       0.041440       0.009969      -0.020816       0.047434      -0.009910       0.007485      -0.038390       0.003257      -0.013790      -0.040483      -0.000188       0.040671              8.951946       9.683797       1.333711      -1.026379       7.341873       3.672702       9.830167          -0.000001
          232              C       6.460334      13.477196      22.927968       0.135034      25.554320 0.31262500E+03  0.68302751E+04                                 7.731239                            6.026543       0.037670       2.037452                    0.999403      25.800297      73.667712       0.643498       0.435656      -1.042686      -0.033996       0.032445      -0.009401       0.047925      -0.010153      -0.036793      -0.013921       0.024469      -0.006341      -0.041704      -0.001492       0.043195              8.661383       7.377897       0.799034       3.530079      10.301666       1.491523       8.304587          -0.000000
          233              C       9.334024       2.881876      16.237217      -0.355894      25.422107 0.38696874E+03  0.88591361E+04                                 7.377653                            6.371624       0.338765       2.087681                    0.998395      30.134613      86.202495       0.680041       0.393419      -1.076683       0.067013      -0.069709       0.007293       0.096971      -0.052852       0.008420       0.005049       0.002274      -0.066404      -0.045644      -0.018361       0.064004              7.993709       9.578352      -2.070844       0.685046       7.986621      -0.967283       6.416153           0.000001
          234              C      10.193179       0.706249      15.432682      -0.352627      23.961487 0.36568573E+03  0.82340641E+04                                 7.032263                            6.210636       0.307582       2.065010                    0.999670      30.026981      84.503554       0.687709       0.395545      -1.077879       0.009045       0.073272       0.055364       0.092281       0.004181       0.011590       0.055410      -0.104863       0.009825      -0.057031      -0.030980       0.088011              7.257513       6.541655       0.208212       0.683563       7.426184       1.463937       7.804699           0.000008
          235              C       0.420255      15.701802      18.787054      -0.343909      24.602221 0.39172035E+03  0.90120166E+04                                 7.263127                            6.466860       0.200096       2.048026                    0.997797      30.156019      87.000924       0.664995       0.400352      -1.070005      -0.074197       0.003244      -0.048750       0.088838      -0.011950       0.057821       0.012710       0.078003      -0.034398      -0.059050      -0.021974       0.081024              7.721183       8.916846      -0.491013       1.072351       7.524322      -0.780368       6.722379          -0.000001
          236              C      -0.878173      14.687458      17.005766      -0.360321      24.694708 0.38718368E+03  0.88826967E+04                                 7.286628                            6.451236       0.203312       2.037019                    0.998730      30.641949      88.309981       0.662336       0.403088      -1.068070       0.007084       0.057420       0.066117       0.087856       0.005661       0.014907       0.073989      -0.063831       0.050242      -0.056999      -0.038738       0.095738              7.658647       6.570106      -0.257174      -0.026238       9.791018       1.081509       6.614817           0.000002
          237              C       3.746647       9.778472      21.208370       0.468710      27.742752 0.31637357E+03  0.68998829E+04                                 8.201905                            6.135826       0.126388       2.064872                    0.999899      24.022786      67.474126       0.629343       0.446249      -1.041388      -0.004017       0.030983      -0.027307       0.041494      -0.019778       0.025674       0.018127      -0.029512      -0.025052      -0.046209       0.016213       0.029997              9.519679      12.125578      -0.043668      -4.541019       8.075478      -2.215410       8.357981           0.000001
          238              C       5.539589       9.953849      19.938593       0.476919      23.763856 0.27606370E+03  0.58655404E+04                                 7.535322                            5.804010       0.037185       2.047437                    0.999831      23.776929      67.652471       0.629983       0.457592      -1.026673      -0.022546       0.031024      -0.010381       0.039731       0.032738       0.019865       0.012430      -0.014017       0.050250      -0.042965      -0.000789       0.043754              8.784603      11.681530      -2.624393      -3.237434       8.251493      -0.599779       6.420786           0.000000
          239              C       3.524372       7.955180      22.778885      -0.363787      23.835500 0.37129188E+03  0.83689244E+04                                 6.947544                            6.213231       0.495362       2.127027                    0.999804      29.802862      83.159675       0.696949       0.389898      -1.084764      -0.028604       0.074519      -0.033483       0.086559      -0.047946       0.005742      -0.032193      -0.069401      -0.083005      -0.051165      -0.030836       0.082001              7.151971       6.319759      -0.286387       0.024990       8.190237      -1.299900       6.945918           0.000007
          240              C       1.753302       9.735813      22.722336      -0.336255      23.427290 0.36114212E+03  0.81192197E+04                                 6.960963                            6.172968       0.379957       2.106974                    0.998698      29.482888      83.338105       0.688539       0.395677      -1.076085       0.079392      -0.025847      -0.030358       0.088842      -0.038875      -0.037447       0.005951       0.073741      -0.081036      -0.048720      -0.031096       0.079816              7.261125       8.445972      -0.508397      -0.889666       6.556808       0.396209       6.780595           0.000003
          241              C       8.010226       2.085568      19.887185      -0.364506      24.888329 0.38003843E+03  0.87164629E+04                                 7.349269                            6.360189       0.049881       1.987590                    0.997608      31.028416      90.703875       0.669036       0.399157      -1.065998      -0.054901      -0.031582      -0.057371       0.085457       0.002724       0.025206       0.042923       0.000104       0.016265      -0.047352      -0.005056       0.052408              7.917768      10.281146       0.373901       1.903245       6.294281      -0.362009       7.177878          -0.000001
          242              C       7.494569       0.219617      18.380930      -0.367119      23.637857 0.36747296E+03  0.83267719E+04                                 6.994705                            6.218758       0.327787       2.066427                    0.999600      30.697828      88.121325       0.684923       0.394651      -1.073001      -0.011202       0.071786       0.029755       0.078512      -0.008594       0.004759       0.046112      -0.078280      -0.088007      -0.052097      -0.022579       0.074676              7.286112       7.679702      -0.844165      -0.308708       8.285899      -0.102489       5.892737           0.000002
          243              C       3.637670       1.987610      23.035925       0.137572      26.581345 0.33015516E+03  0.73279319E+04                                 8.075161                            6.280677      -0.225583       1.953995                    0.998615      26.181193      75.873245       0.615909       0.448050      -1.033197      -0.029955       0.016682      -0.021089       0.040254      -0.018527      -0.006479       0.039317      -0.037768       0.020025      -0.034868      -0.020106       0.054974              9.106961      10.037973       0.720248       1.118492       7.320422      -3.854744       9.962489          -0.000001
          244              C      10.914880      10.492621      17.144568       0.376232      27.390736 0.31125633E+03  0.67647443E+04                                 8.236199                            6.140118       0.033656       2.052714                    0.999752      23.714128      66.622862       0.620450       0.454220      -1.036163       0.056681       0.058623       0.048374       0.094812       0.026247       0.014787       0.033234       0.011060      -0.014431      -0.038948      -0.010894       0.049843              9.814082       7.870821       2.227943       4.827609       9.492803       2.100576      12.078621          -0.000001
          245              C       5.555376       7.190471      17.244814      -0.239519      33.860244 0.46503824E+03  0.11124763E+05                                 9.122103                            7.219399       0.095826       2.013571                    0.998023      29.882545      86.812940       0.609199       0.420286      -1.061163      -0.007461       0.019627      -0.005291       0.021653      -0.010723      -0.000008       0.017068       0.034007       0.036264      -0.032272       0.011251       0.021022             10.477853       8.279004       1.464132      -3.729611      13.657977      -1.257875       9.496577          -0.000001
          246              C      13.140921      12.988984      20.876789       0.346925      27.419138 0.32165566E+03  0.70284312E+04                                 8.137457                            6.159011       0.065110       2.052971                    0.999515      24.008949      67.007690       0.633836       0.442244      -1.046076      -0.023687      -0.029846      -0.093401       0.100874       0.010634       0.023531       0.023380      -0.016938       0.134379      -0.038422      -0.021810       0.060233              9.549987      10.423574       0.374033       1.567621       8.778917       4.587734       9.447470          -0.000001
          247              C       9.996962       8.489212      16.347744       0.117081      25.057453 0.32461867E+03  0.71632282E+04                                 7.648539                            6.164545      -0.043943       2.004974                    0.999175      26.270434      75.516599       0.632282       0.438995      -1.040139       0.014854       0.035587      -0.021897       0.044346      -0.012722      -0.034319      -0.008783       0.004488      -0.046401      -0.043644       0.008683       0.034961              8.459587       7.212400       1.254644       3.161775       9.047825       0.815598       9.118538          -0.000002
          248              C       9.675664      10.347263      15.180782       0.127820      24.924632 0.30590243E+03  0.66535689E+04                                 7.605316                            5.961561      -0.040952       2.009670                    0.999517      25.884484      73.974864       0.646347       0.435681      -1.041670       0.020931      -0.037317       0.013402       0.044836      -0.015492      -0.027155      -0.014575       0.023561      -0.018410      -0.039100       0.005052       0.034048              8.500134       6.551077       1.498914       3.295780       8.806004       0.467325      10.143320           0.000000
          249              C       0.476614      12.960544      21.218652      -0.252305      33.808147 0.45714135E+03  0.10913602E+05                                 9.122540                            7.166332      -0.019196       1.972265                    0.998155      30.158013      88.168274       0.608995       0.421284      -1.058156       0.029815       0.002094       0.017447       0.034608       0.001075      -0.017396      -0.014376      -0.036114       0.066149      -0.034705       0.000096       0.034609             10.326395      12.437363      -0.314674       1.798206       8.773727       4.150185       9.768094          -0.000002
          250              C       3.216737       3.332170      21.141540       0.345782      27.439262 0.31355227E+03  0.67988397E+04                                 8.087896                            6.047660       0.032845       2.040306                    0.999246      23.868845      66.075920       0.645781       0.437417      -1.050333       0.019967       0.081980      -0.063594       0.105658       0.019026      -0.013906      -0.044713      -0.062038       0.013884      -0.038818      -0.029609       0.068427              9.514733       9.904373       1.879051      -0.567515       7.680243      -4.471434      10.959583          -0.000000
          251              C       6.140503       4.975345      16.573939      -0.279318      34.221340 0.47166799E+03  0.11342180E+05                                 9.166549                            7.258598       0.025483       1.980376                    0.999157      30.782271      90.147142       0.608059       0.418890      -1.060284       0.017194      -0.018148      -0.044461       0.051007       0.004811       0.023078       0.004231      -0.020737      -0.023490      -0.030233       0.008664       0.021569             10.322812       8.961675       1.420611      -4.577647      12.161604      -2.564895       9.845157          -0.000000
          252              C      10.386832      11.070893      16.059859      -0.248580      32.422245 0.41202522E+03  0.95450096E+04                                 8.769997                            6.741675       0.241730       2.058995                    0.999702      29.078386      82.627012       0.639161       0.413660      -1.067372       0.004439       0.007803      -0.030298       0.031600       0.006630      -0.023862       0.003806      -0.009550      -0.048407      -0.033211       0.012285       0.020926             10.003015       7.886398       1.814944       4.634146       9.732888       1.135590      12.389758          -0.000000
          253              C       1.941926       2.842377      21.131258      -0.243632      34.647618 0.47159688E+03  0.11327529E+05                                 9.261183                            7.269926       0.033839       1.987079                    0.998435      30.218410      88.126929       0.606766       0.420262      -1.060588      -0.026990      -0.015049       0.001392       0.030933      -0.018033       0.001642       0.004777      -0.039454       0.031115      -0.032164       0.009402       0.022762             10.486512      12.102368       2.086135       0.409727       8.620381      -4.219390      10.736788          -0.000002
          254              C       6.356763       7.661304      16.283484       0.106977      25.758774 0.33905463E+03  0.75868466E+04                                 7.891875                            6.375807      -0.159563       1.966234                    0.998677      26.833349      78.456699       0.608811       0.449606      -1.030780       0.001124      -0.038892      -0.027379       0.047576      -0.010139       0.036391       0.013868       0.006239       0.003214      -0.042104       0.003718       0.038386              8.767048       7.819197       0.435746      -3.682915       9.699869      -0.264940       8.782078          -0.000001
          255              C      12.224046      13.676273      21.622205      -0.249488      32.919167 0.46314139E+03  0.11055433E+05                                 8.881773                            7.147994       0.194860       2.035879                    0.999215      30.073807      86.949006       0.620237       0.413700      -1.066579      -0.024623       0.014476       0.025650       0.038390       0.003787       0.017798      -0.032349       0.012499       0.042841      -0.039368      -0.000496       0.039863              9.920617      10.151507      -0.829214       0.241819       9.525022       4.883993      10.085322          -0.000002
          256              C      12.714226      14.384102      22.724906       0.109713      27.470151 0.36241629E+03  0.82336004E+04                                 8.252107                            6.591471      -0.255083       1.930754                    0.998498      27.153903      79.612058       0.599702       0.449561      -1.032336       0.035677      -0.030622       0.000007       0.047017       0.001301      -0.009698      -0.038578      -0.039125      -0.007944      -0.034376      -0.015762       0.050137              9.139048      10.362556      -0.631843       0.342458       7.545205       3.846179       9.509383          -0.000001
          257              C      10.797727       9.802172      21.282912       0.523434      24.815642 0.26952638E+03  0.56761540E+04                                 7.728691                            5.734673       0.144208       2.090646                    0.999858      23.019345      64.600378       0.635632       0.457559      -1.029636       0.013134       0.029321      -0.033432       0.046367      -0.000633       0.039877       0.017130      -0.031640      -0.003398      -0.050717       0.011003       0.039714              9.054777      11.851154      -1.958838      -4.486087       7.377740      -0.827207       7.935437          -0.000000
          258              C      12.764873       8.841546      20.511792       0.506359      26.044244 0.27799407E+03  0.59061520E+04                                 7.976611                            5.820531       0.041935       2.050486                    0.999860      23.497355      66.460557       0.630835       0.457005      -1.028864      -0.010544       0.034490      -0.020725       0.041597       0.029780       0.001975       0.005137      -0.003886       0.075772      -0.042536       0.014756       0.027779              9.544646      12.122059      -4.723810      -2.089392      10.423385      -0.875768       6.088494          -0.000000
          259              C       5.443980       5.784293      17.417030       0.354121      28.475018 0.33790421E+03  0.74761457E+04                                 8.388716                            6.349670       0.002558       2.031561                    0.999594      24.272552      68.201225       0.618703       0.447445      -1.042864      -0.064173      -0.020973       0.063299       0.092547       0.015336      -0.033642      -0.017671       0.034855       0.055820      -0.033499      -0.020681       0.054180              9.922541       8.008070       2.028968      -4.125095      12.694400      -2.608537       9.065152          -0.000001
          260              C       0.889752      13.673113      22.303361       0.108824      26.307830 0.33471761E+03  0.74247823E+04                                 7.873407                            6.232221       0.127429       2.060734                    0.999542      26.179342      74.854530       0.634545       0.435149      -1.044968      -0.039719       0.006047       0.012432       0.042056       0.008881      -0.014501      -0.034136      -0.008982      -0.021024      -0.035520      -0.006012       0.041532              8.778602       9.865186      -0.587664       0.964149       7.538106       3.792296       8.932513          -0.000001
          261              C      10.752225       9.151222      17.306503      -0.286639      33.299918 0.48790270E+03  0.11816344E+05                                 8.979094                            7.375100       0.065798       1.992591                    0.998797      30.844991      90.255113       0.604954       0.418055      -1.062241       0.000941      -0.040566      -0.011969       0.042306      -0.013411      -0.001568      -0.014730       0.019864       0.047196      -0.028927       0.006982       0.021945              9.949822       8.541756       1.867691       4.008776      10.618077       1.948921      10.689634          -0.000002
          262              C       4.060709       2.959295      22.074595      -0.265261      32.236661 0.43805903E+03  0.10316498E+05                                 8.738595                            6.937394       0.233334       2.049025                    0.999573      29.883648      85.936070       0.631270       0.411994      -1.067232       0.019432      -0.014846       0.048720       0.054513       0.008671      -0.022646       0.016918      -0.020880      -0.077043      -0.043678       0.014977       0.028700              9.778403       9.298667       0.985560       0.816584       8.398338      -4.694676      11.638204           0.000001
          263              C       1.612877       1.957590      22.149137       0.102772      26.704061 0.33542665E+03  0.74490328E+04                                 7.964664                            6.248216       0.023738       2.025166                    0.999417      26.334884      75.494075       0.631914       0.436461      -1.043540       0.041440       0.009969       0.020816       0.047434      -0.009910      -0.007485       0.038390       0.003257      -0.013790      -0.040483      -0.000188       0.040671              8.951940       9.683790       1.333711       1.026380       7.341870      -3.672699       9.830162          -0.000001
          264              C       6.924416       5.577316      15.628032       0.135034      25.554304 0.31262467E+03  0.68302662E+04                                 7.731236                            6.026540       0.037670       2.037452                    0.999403      25.800294      73.667699       0.643499       0.435656      -1.042686      -0.033996       0.032445       0.009401       0.047925      -0.010153       0.036793       0.013921       0.024469      -0.006341      -0.041704      -0.001492       0.043195              8.661379       7.377893       0.799034      -3.530076      10.301664      -1.491521       8.304581          -0.000000
          265              C       8.869943      10.781757      22.318783      -0.355893      25.422116 0.38696889E+03  0.88591401E+04                                 7.377654                            6.371625       0.338765       2.087681                    0.998395      30.134609      86.202479       0.680041       0.393419      -1.076683       0.067013      -0.069709      -0.007293       0.096971      -0.052852      -0.008420      -0.005049       0.002274      -0.066404      -0.045644      -0.018360       0.064004              7.993710       9.578357      -2.070845      -0.685046       7.986625       0.967283       6.416150           0.000001
          266              C       9.729098       8.606130      23.123318      -0.352627      23.961504 0.36568610E+03  0.82340745E+04                                 7.032267                            6.210639       0.307582       2.065010                    0.999670      30.026984      84.503568       0.687708       0.395545      -1.077879       0.009045       0.073272      -0.055364       0.092281       0.004181      -0.011590      -0.055410      -0.104863       0.009825      -0.057031      -0.030980       0.088011              7.257516       6.541658       0.208214      -0.683562       7.426188      -1.463940       7.804701           0.000008
          267              C       0.884337       7.801922      19.768946      -0.343909      24.602225 0.39172054E+03  0.90120218E+04                                 7.263129                            6.466862       0.200096       2.048026                    0.997797      30.156019      87.000923       0.664995       0.400352      -1.070005      -0.074197       0.003244       0.048750       0.088838      -0.011950      -0.057821      -0.012710       0.078003      -0.034398      -0.059050      -0.021974       0.081024              7.721183       8.916849      -0.491009      -1.072349       7.524323       0.780370       6.722378          -0.000001
          268              C      -0.414092       6.787577      21.550234      -0.360321      24.694696 0.38718339E+03  0.88826887E+04                                 7.286626                            6.451234       0.203312       2.037019                    0.998730      30.641950      88.309988       0.662336       0.403088      -1.068070       0.007084       0.057420      -0.066117       0.087856       0.005661      -0.014907      -0.073989      -0.063831       0.050242      -0.056999      -0.038738       0.095738              7.658645       6.570105      -0.257173       0.026238       9.791019      -1.081506       6.614812           0.000002
          269              C       4.210729       1.878592      17.347630       0.468710      27.742745 0.31637354E+03  0.68998819E+04                                 8.201904                            6.135826       0.126388       2.064872                    0.999899      24.022786      67.474126       0.629343       0.446249      -1.041388      -0.004017       0.030983       0.027307       0.041494      -0.019778      -0.025674      -0.018127      -0.029512      -0.025052      -0.046209       0.016213       0.029997              9.519677      12.125570      -0.043670       4.541015       8.075482       2.215411       8.357979           0.000001
          270              C       6.003670       2.053969      18.617407       0.476919      23.763865 0.27606391E+03  0.58655457E+04                                 7.535324                            5.804013       0.037185       2.047437                    0.999831      23.776929      67.652471       0.629983       0.457592      -1.026673      -0.022546       0.031024       0.010381       0.039731       0.032738      -0.019865      -0.012430      -0.014017       0.050250      -0.042965      -0.000789       0.043754              8.784605      11.681530      -2.624397       3.237431       8.251500       0.599780       6.420785           0.000000
          271              C       3.988453       0.055299      15.777115      -0.363787      23.835482 0.37129144E+03  0.83689124E+04                                 6.947540                            6.213227       0.495362       2.127027                    0.999804      29.802860      83.159668       0.696949       0.389898      -1.084764      -0.028604       0.074519       0.033483       0.086559      -0.047946      -0.005742       0.032193      -0.069401      -0.083005      -0.051165      -0.030836       0.082001              7.151968       6.319753      -0.286384      -0.024990       8.190233       1.299900       6.945917           0.000007
          272              C       2.217384       1.835932      15.833664      -0.336255      23.427294 0.36114220E+03  0.81192220E+04                                 6.960964                            6.172969       0.379957       2.106974                    0.998698      29.482888      83.338104       0.688539       0.395677      -1.076084       0.079392      -0.025847       0.030358       0.088842      -0.038875       0.037447      -0.005951       0.073741      -0.081036      -0.048720      -0.031096       0.079816              7.261126       8.445974      -0.508401       0.889668       6.556810      -0.396208       6.780595           0.000003
          273              C       5.482692       5.814312       7.035185      -0.364506      24.888326 0.38003832E+03  0.87164598E+04                                 7.349269                            6.360188       0.049881       1.987590                    0.997608      31.028416      90.703874       0.669036       0.399157      -1.065998       0.054901       0.031582      -0.057371       0.085457       0.002724      -0.025206      -0.042923       0.000104       0.016265      -0.047352      -0.005056       0.052408              7.917768      10.281146       0.373901      -1.903245       6.294281       0.362010       7.177878          -0.000001
          274              C       5.998350       7.680264       5.528930      -0.367119      23.637855 0.36747300E+03  0.83267732E+04                                 6.994705                            6.218759       0.327787       2.066427                    0.999600      30.697828      88.121327       0.684923       0.394651      -1.073001       0.011202      -0.071786       0.029755       0.078512      -0.008594      -0.004759      -0.046112      -0.078280      -0.088007      -0.052097      -0.022579       0.074676              7.286112       7.679701      -0.844160       0.308706       8.285899       0.102489       5.892736           0.000002
          275              C       9.855248       5.912271      10.183925       0.137572      26.581337 0.33015513E+03  0.73279312E+04                                 8.075159                            6.280677      -0.225583       1.953995                    0.998615      26.181193      75.873244       0.615909       0.448050      -1.033197       0.029955      -0.016682      -0.021089       0.040254      -0.018527       0.006479      -0.039317      -0.037768       0.020025      -0.034868      -0.020106       0.054974              9.106959      10.037972       0.720241      -1.118498       7.320419       3.854742       9.962485          -0.000001
          276              C       1.649875      13.207020       4.292568       0.376232      27.390753 0.31125641E+03  0.67647464E+04                                 8.236202                            6.140119       0.033656       2.052714                    0.999752      23.714127      66.622861       0.620449       0.454220      -1.036163      -0.056681      -0.058623       0.048374       0.094812       0.026247      -0.014787      -0.033234       0.011060      -0.014431      -0.038948      -0.010894       0.049843              9.814088       7.870829       2.227942      -4.827620       9.492798      -2.100579      12.078637          -0.000001
          277              C       7.937542       0.709409       4.392814      -0.239519      33.860254 0.46503849E+03  0.11124771E+05                                 9.122106                            7.219401       0.095826       2.013571                    0.998023      29.882544      86.812938       0.609199       0.420286      -1.061163       0.007461      -0.019627      -0.005291       0.021653      -0.010723       0.000008      -0.017068       0.034007       0.036264      -0.032272       0.011251       0.021022             10.477855       8.279006       1.464132       3.729614      13.657975       1.257876       9.496583          -0.000001
          278              C      -0.576165      10.710658       8.024789       0.346925      27.419140 0.32165569E+03  0.70284320E+04                                 8.137457                            6.159011       0.065110       2.052971                    0.999515      24.008949      67.007690       0.633836       0.442244      -1.046076       0.023687       0.029846      -0.093401       0.100874       0.010634      -0.023531      -0.023380      -0.016938       0.134379      -0.038422      -0.021810       0.060233              9.549987      10.423568       0.374032      -1.567620       8.778921      -4.587736       9.447472          -0.000001
          279              C       2.567793      15.210430       3.495744       0.117081      25.057433 0.32461836E+03  0.71632200E+04                                 7.648535                            6.164543      -0.043943       2.004974                    0.999175      26.270434      75.516601       0.632282       0.438995      -1.040139      -0.014854      -0.035587      -0.021897       0.044346      -0.012722       0.034319       0.008783       0.004488      -0.046401      -0.043644       0.008683       0.034961              8.459583       7.212397       1.254642      -3.161774       9.047819      -0.815597       9.118533          -0.000002
          280              C       2.889092      13.352378       2.328782       0.127820      24.924635 0.30590239E+03  0.66535679E+04                                 7.605317                            5.961561      -0.040953       2.009670                    0.999517      25.884485      73.974868       0.646347       0.435681      -1.041670      -0.020931       0.037317       0.013402       0.044836      -0.015492       0.027155       0.014575       0.023561      -0.018410      -0.039100       0.005052       0.034048              8.500136       6.551081       1.498912      -3.295786       8.805999      -0.467329      10.143328           0.000000
          281              C      12.088142      10.739098       8.366652      -0.252305      33.808165 0.45714176E+03  0.10913614E+05                                 9.122543                            7.166336      -0.019196       1.972265                    0.998155      30.158013      88.168273       0.608995       0.421284      -1.058156      -0.029815      -0.002094       0.017447       0.034608       0.001075       0.017396       0.014376      -0.036114       0.066149      -0.034705       0.000096       0.034609             10.326398      12.437369      -0.314675      -1.798206       8.773731      -4.150186       9.768096          -0.000002
          282              C      10.276182       4.567711       8.289540       0.345782      27.439247 0.31355204E+03  0.67988337E+04                                 8.087893                            6.047658       0.032845       2.040306                    0.999246      23.868845      66.075919       0.645781       0.437417      -1.050333      -0.019967      -0.081980      -0.063594       0.105658       0.019026       0.013906       0.044713      -0.062038       0.013884      -0.038818      -0.029609       0.068427              9.514728       9.904377       1.879051       0.567510       7.680238       4.471428      10.959570          -0.000000
          283              C       7.352416       2.924536       3.721939      -0.279318      34.221328 0.47166781E+03  0.11342175E+05                                 9.166546                            7.258597       0.025483       1.980376                    0.999157      30.782272      90.147144       0.608059       0.418890      -1.060284      -0.017194       0.018148      -0.044461       0.051007       0.004811      -0.023078      -0.004231      -0.020737      -0.023490      -0.030233       0.008664       0.021569             10.322808       8.961670       1.420605       4.577645      12.161599       2.564890       9.845155          -0.000000
          284              C       2.177924      12.628749       3.207859      -0.248580      32.422250 0.41202505E+03  0.95450049E+04                                 8.769998                            6.741673       0.241730       2.058995                    0.999702      29.078386      82.627014       0.639161       0.413660      -1.067372      -0.004439      -0.007803      -0.030298       0.031600       0.006630       0.023862      -0.003806      -0.009550      -0.048407      -0.033211       0.012285       0.020926             10.003018       7.886404       1.814944      -4.634154       9.732882      -1.135594      12.389766          -0.000000
          285              C      11.550992       5.057503       8.279258      -0.243632      34.647604 0.47159643E+03  0.11327515E+05                                 9.261180                            7.269922       0.033839       1.987079                    0.998435      30.218410      88.126926       0.606767       0.420262      -1.060588       0.026990       0.015049       0.001392       0.030933      -0.018033      -0.001642      -0.004777      -0.039454       0.031115      -0.032164       0.009402       0.022762             10.486509      12.102369       2.086134      -0.409729       8.620376       4.219387      10.736783          -0.000002
          286              C       7.136156       0.238576       3.431484       0.106977      25.758764 0.33905443E+03  0.75868411E+04                                 7.891872                            6.375806      -0.159563       1.966234                    0.998677      26.833349      78.456698       0.608811       0.449606      -1.030780      -0.001124       0.038892      -0.027379       0.047576      -0.010139      -0.036391      -0.013868       0.006239       0.003214      -0.042104       0.003718       0.038386              8.767045       7.819192       0.435745       3.682914       9.699864       0.264941       8.782078          -0.000001
          287              C       0.340710      10.023368       8.770205      -0.249488      32.919175 0.46314157E+03  0.11055439E+05                                 8.881775                            7.147995       0.194860       2.035879                    0.999215      30.073807      86.949008       0.620237       0.413700      -1.066579       0.024623      -0.014476       0.025650       0.038390       0.003787      -0.017798       0.032349       0.012499       0.042841      -0.039368      -0.000496       0.039863              9.920619      10.151508      -0.829216      -0.241820       9.525026      -4.883994      10.085323          -0.000002
          288              C      -0.149470       9.315539       9.872906       0.109713      27.470142 0.36241610E+03  0.82335950E+04                                 8.252104                            6.591469      -0.255083       1.930754                    0.998498      27.153904      79.612059       0.599703       0.449561      -1.032336      -0.035677       0.030622       0.000007       0.047017       0.001301       0.009698       0.038578      -0.039125      -0.007944      -0.034376      -0.015762       0.050137              9.139045      10.362552      -0.631846      -0.342457       7.545204      -3.846177       9.509381          -0.000001
          289              C       1.767029      13.897470       8.430912       0.523434      24.815651 0.26952651E+03  0.56761575E+04                                 7.728693                            5.734675       0.144208       2.090646                    0.999858      23.019345      64.600378       0.635632       0.457559      -1.029636      -0.013134      -0.029321      -0.033432       0.046367      -0.000633      -0.039877      -0.017130      -0.031640      -0.003398      -0.050717       0.011003       0.039714              9.054780      11.851160      -1.958838       4.486091       7.377738       0.827206       7.935440          -0.000000
          290              C      -0.200117      14.858095       7.659792       0.506359      26.044225 0.27799390E+03  0.59061474E+04                                 7.976608                            5.820529       0.041936       2.050486                    0.999860      23.497355      66.460557       0.630836       0.457005      -1.028864       0.010544      -0.034490      -0.020725       0.041596       0.029780      -0.001975      -0.005137      -0.003886       0.075772      -0.042536       0.014756       0.027779              9.544640      12.122054      -4.723801       2.089394      10.423372       0.875770       6.088495          -0.000000
          291              C       8.048938       2.115588       4.565030       0.354121      28.475014 0.33790422E+03  0.74761461E+04                                 8.388715                            6.349670       0.002558       2.031561                    0.999594      24.272552      68.201226       0.618703       0.447445      -1.042864       0.064173       0.020973       0.063299       0.092547       0.015336       0.033642       0.017671       0.034855       0.055820      -0.033499      -0.020681       0.054180              9.922539       8.008070       2.028963       4.125097      12.694391       2.608532       9.065155          -0.000001
          292              C      11.675004      10.026528       9.451361       0.108824      26.307829 0.33471760E+03  0.74247818E+04                                 7.873407                            6.232220       0.127429       2.060734                    0.999542      26.179342      74.854529       0.634545       0.435149      -1.044968       0.039719      -0.006046       0.012432       0.042056       0.008881       0.014501       0.034136      -0.008982      -0.021024      -0.035520      -0.006012       0.041532              8.778601       9.865187      -0.587669      -0.964144       7.538106      -3.792295       8.932511          -0.000001
          293              C       1.812530      14.548420       4.454503      -0.286639      33.299918 0.48790284E+03  0.11816348E+05                                 8.979095                            7.375101       0.065798       1.992592                    0.998797      30.844990      90.255111       0.604954       0.418055      -1.062241      -0.000941       0.040566      -0.011969       0.042306      -0.013411       0.001568       0.014730       0.019864       0.047196      -0.028927       0.006982       0.021945              9.949823       8.541758       1.867691      -4.008778      10.618072      -1.948925      10.689639          -0.000002
          294              C       9.432210       4.940585       9.222595      -0.265261      32.236670 0.43805924E+03  0.10316505E+05                                 8.738596                            6.937395       0.233334       2.049025                    0.999573      29.883648      85.936070       0.631270       0.411994      -1.067232      -0.019432       0.014846       0.048720       0.054513       0.008671       0.022646      -0.016918      -0.020880      -0.077043      -0.043678       0.014977       0.028700              9.778404       9.298674       0.985556      -0.816592       8.398335       4.694673      11.638203           0.000001
          295              C      11.880041       5.942290       9.297137       0.102772      26.704082 0.33542694E+03  0.74490407E+04                                 7.964669                            6.248218       0.023738       2.025166                    0.999417      26.334884      75.494074       0.631914       0.436461      -1.043540      -0.041440      -0.009969       0.020816       0.047434      -0.009910       0.007485      -0.038390       0.003257      -0.013790      -0.040483      -0.000188       0.040671              8.951946       9.683797       1.333711      -1.026379       7.341873       3.672702       9.830167          -0.000001
          296              C       6.568503       2.322565       2.776032       0.135034      25.554314 0.31262492E+03  0.68302729E+04                                 7.731238                            6.026542       0.037670       2.037452                    0.999403      25.800294      73.667701       0.643498       0.435656      -1.042686       0.033996      -0.032445       0.009401       0.047925      -0.010153      -0.036793      -0.013921       0.024469      -0.006341      -0.041704      -0.001492       0.043195              8.661382       7.377896       0.799034       3.530078      10.301664       1.491522       8.304586          -0.000000
          297              C       3.694813      12.917885       9.466783      -0.355893      25.422100 0.38696860E+03  0.88591322E+04                                 7.377651                            6.371622       0.338765       2.087681                    0.998395      30.134608      86.202476       0.680041       0.393419      -1.076683      -0.067013       0.069709      -0.007293       0.096971      -0.052852       0.008420       0.005049       0.002274      -0.066404      -0.045644      -0.018361       0.064004              7.993707       9.578350      -2.070843       0.685047       7.986618      -0.967283       6.416152           0.000001
          298              C       2.835658      15.093512      10.271318      -0.352627      23.961489 0.36568577E+03  0.82340651E+04                                 7.032263                            6.210636       0.307582       2.065010                    0.999670      30.026981      84.503552       0.687709       0.395545      -1.077879      -0.009045      -0.073272      -0.055364       0.092281       0.004181       0.011590       0.055410      -0.104863       0.009825      -0.057031      -0.030980       0.088011              7.257513       6.541655       0.208212       0.683563       7.426184       1.463938       7.804699           0.000008
          299              C      12.608582       0.097959       6.916946      -0.343909      24.602219 0.39172032E+03  0.90120156E+04                                 7.263127                            6.466860       0.200096       2.048026                    0.997797      30.156018      87.000920       0.664995       0.400352      -1.070005       0.074197      -0.003244       0.048750       0.088838      -0.011950       0.057821       0.012710       0.078003      -0.034398      -0.059050      -0.021974       0.081024              7.721182       8.916846      -0.491013       1.072351       7.524322      -0.780368       6.722379          -0.000001
          300              C      -0.049990       1.112303       8.698234      -0.360321      24.694712 0.38718377E+03  0.88826992E+04                                 7.286629                            6.451237       0.203312       2.037019                    0.998730      30.641952      88.309994       0.662336       0.403088      -1.068070      -0.007084      -0.057420      -0.066117       0.087856       0.005661       0.014907       0.073989      -0.063831       0.050242      -0.056999      -0.038738       0.095738              7.658648       6.570107      -0.257174      -0.026238       9.791020       1.081509       6.614817           0.000002
          301              C       9.282190       6.021289       4.495630       0.468710      27.742752 0.31637358E+03  0.68998829E+04                                 8.201905                            6.135826       0.126388       2.064872                    0.999899      24.022786      67.474125       0.629343       0.446249      -1.041388       0.004017      -0.030983       0.027307       0.041494      -0.019778       0.025674       0.018127      -0.029512      -0.025052      -0.046209       0.016213       0.029997              9.519679      12.125578      -0.043668      -4.541018       8.075478      -2.215410       8.357981           0.000001
          302              C       7.489248       5.845912       5.765407       0.476919      23.763856 0.27606371E+03  0.58655404E+04                                 7.535322                            5.804010       0.037185       2.047437                    0.999831      23.776929      67.652470       0.629983       0.457592      -1.026673       0.022546      -0.031024       0.010381       0.039731       0.032738       0.019865       0.012430      -0.014017       0.050250      -0.042965      -0.000789       0.043754              8.784603      11.681530      -2.624393      -3.237434       8.251493      -0.599779       6.420786           0.000000
          303              C       9.504465       7.844581       2.925115      -0.363787      23.835494 0.37129174E+03  0.83689205E+04                                 6.947542                            6.213230       0.495362       2.127027                    0.999804      29.802858      83.159660       0.696949       0.389898      -1.084764       0.028604      -0.074519       0.033483       0.086559      -0.047946       0.005742      -0.032193      -0.069401      -0.083005      -0.051165      -0.030836       0.082001              7.151970       6.319759      -0.286387       0.024991       8.190234      -1.299899       6.945916           0.000007
          304              C      11.275535       6.063948       2.981664      -0.336255      23.427291 0.36114214E+03  0.81192203E+04                                 6.960963                            6.172968       0.379957       2.106974                    0.998698      29.482889      83.338107       0.688539       0.395677      -1.076085      -0.079392       0.025847       0.030358       0.088842      -0.038875      -0.037447       0.005951       0.073741      -0.081036      -0.048720      -0.031096       0.079816              7.261125       8.445973      -0.508397      -0.889666       6.556808       0.396209       6.780595           0.000003
          305              N      12.975466       1.384059       2.650082      -0.227336      35.481047 0.53430325E+03  0.13027350E+05                                 9.111128                            7.573955      -0.107192       1.995434                    0.996912      28.102603      78.308045       0.623949       0.402614      -1.089569       0.049614       0.089931       0.105765       0.147429      -0.033535      -0.042883      -0.040704       0.053833      -0.151390      -0.093506       0.020346       0.073159              9.969374      11.969462      -1.008687       0.184973       8.289027       3.626835       9.649633          -0.000001
          306              N      10.593020      14.237165       2.616667      -0.206693      33.808785 0.47843714E+03  0.11384344E+05                                 8.861456                            7.191973      -0.147817       1.987987                    0.997900      27.547311      76.636856       0.634922       0.405417      -1.084166      -0.030282      -0.103616       0.090990       0.141183      -0.033475       0.030320       0.061817       0.056582      -0.050167      -0.095573       0.043238       0.052335              9.799008      11.823572       1.111692       1.837023       7.083022      -3.032386      10.490430          -0.000001
          307              N       5.958707       8.925285      10.222481      -0.234949      36.968130 0.53995427E+03  0.13241339E+05                                 9.459309                            7.671670      -0.280955       1.936961                    0.996045      28.478112      80.404601       0.611050       0.408747      -1.082054       0.109292       0.048324      -0.090505       0.149904      -0.036548       0.040597       0.039785      -0.061748      -0.060565      -0.084335       0.020005       0.064330             10.653590       9.187106       0.442667      -3.923004      12.693255      -0.328193      10.080407          -0.000001
          308              N       3.577604       6.740178      10.379275      -0.227429      34.831126 0.52874588E+03  0.12925284E+05                                 9.143094                            7.649700      -0.361624       1.914490                    0.996011      28.426885      80.674031       0.603726       0.415024      -1.075719      -0.093758      -0.077031      -0.085725       0.148570      -0.037332      -0.040462      -0.054447      -0.027164      -0.033038      -0.089448       0.028289       0.061159              9.997324       8.244889       1.465774       3.134279      10.721839      -0.321555      11.025243          -0.000000
          309              N       3.217794       6.117667       3.531730       0.016514      29.268910 0.33907997E+03  0.73131345E+04                                 7.873486                            5.856442       0.323960       2.206119                    0.999183      22.581594      57.472049       0.748700       0.379312      -1.115895       0.064198      -0.007024      -0.099189       0.118360      -0.078773      -0.051005      -0.076803      -0.087470      -0.091188      -0.141002       0.021510       0.119491              9.219970      11.009928      -2.010702      -4.112448       8.270934      -1.376549       8.379048          -0.000000
          310              N      13.336793       7.944120       5.148511       0.013038      30.007529 0.35372799E+03  0.77451755E+04                                 8.097675                            6.055393       0.117457       2.133503                    0.998879      23.103998      60.131184       0.719611       0.388729      -1.104059      -0.090949       0.073482      -0.009501       0.117310      -0.023971      -0.090491      -0.100322       0.003809      -0.009412      -0.148255       0.025608       0.122647              9.630536      11.192008      -4.390422      -1.817680      11.331890      -1.452548       6.367709          -0.000000
          311              N       9.574382      14.494701       9.371678       0.005964      28.389224 0.35546832E+03  0.77412938E+04                                 7.651632                            5.975427       0.289219       2.185233                    0.999056      22.934735      58.252906       0.746664       0.376676      -1.120195       0.069461       0.040504       0.083233       0.115729      -0.102378       0.058537       0.079001      -0.015211      -0.170415      -0.163082       0.029770       0.133311              8.596373      10.049082      -0.779757       3.255153       8.086381       2.244307       7.653657           0.000001
          312              N       5.816766      14.358823       6.742159       0.016165      29.006399 0.35997439E+03  0.79372593E+04                                 7.960927                            6.124031       0.055103       2.105871                    0.999015      23.416214      61.682282       0.711005       0.390692      -1.099787      -0.096624       0.047346      -0.031128       0.112013      -0.025947       0.064219       0.104786      -0.038733      -0.109376      -0.142860       0.028503       0.114357              9.294743      12.158045      -2.244196       3.301382       8.995280       1.057266       6.730905          -0.000000
          313              N      -0.047326       5.984949       6.091848      -0.771539      51.100787 0.89609524E+03  0.24641843E+05                                11.143641                            9.503903       0.092310       1.978080                    0.997814      35.018639     100.641032       0.589259       0.377991      -1.116857      -0.027166       0.085723      -0.035285       0.096599      -0.011556       0.030944      -0.025907      -0.097921      -0.010973      -0.063238      -0.002588       0.065826             12.119846      11.265130      -3.330339      -0.467467      15.863457      -3.275999       9.230952          -0.000001
          314              N       2.226860       4.929525       5.248757      -0.765855      46.948967 0.82987879E+03  0.22414876E+05                                10.505207                            9.140939       0.033961       1.956986                    0.998605      34.863672      99.702512       0.600601       0.377571      -1.115786       0.044918       0.055553      -0.065972       0.097242       0.069191      -0.018970      -0.026119      -0.007580       0.139709      -0.092712       0.014360       0.078352             11.017948      11.778051       1.575434      -3.909455      10.308185      -2.825956      10.967609          -0.000002
          315              N       1.351129       7.007194       4.408236      -0.612374      52.496691 0.68968296E+03  0.17802362E+05                                11.309228                            8.298879       0.134356       1.998181                    0.999554      32.820007      92.028884       0.633661       0.374473      -1.117062      -0.012454      -0.092786       0.076584       0.120953      -0.052892      -0.033976       0.076495       0.132273      -0.096474      -0.119731      -0.004953       0.124684             13.572805      20.741268      -6.833182      -6.009394      11.074562       1.448001       8.902584           0.000000
          316              N       9.398643      12.758307       7.842290      -0.768900      49.591881 0.91291836E+03  0.25213678E+05                                10.914215                            9.597227       0.032071       1.956825                    0.997773      35.232619     101.373631       0.586153       0.378348      -1.116939       0.011436       0.073877       0.061225       0.096629       0.010060      -0.018610       0.036779      -0.093896       0.054958      -0.064235      -0.001962       0.066197             11.517195      11.037465      -0.472050       1.469358      14.205451       3.541185       9.308669          -0.000001
          317              N       7.176761      12.614529       6.397726      -0.732773      48.132380 0.82503526E+03  0.22249277E+05                                10.734879                            9.123774       0.006516       1.952206                    0.998805      34.583244      98.791592       0.600281       0.378362      -1.115311      -0.067872       0.060801       0.001441       0.091134      -0.059191      -0.031558      -0.000639      -0.041806      -0.099581      -0.067442      -0.014775       0.082217             11.807393      13.521351      -5.880365       0.555598      14.297411       0.325108       7.603418          -0.000001
          318              N       7.616858      14.436242       7.975951      -0.531829      46.456071 0.61801066E+03  0.15554101E+05                                10.519868                            7.927136       0.160585       2.028544                    0.999210      31.237345      87.100665       0.638248       0.381301      -1.109638       0.030453      -0.068393      -0.044323       0.087003       0.021398       0.062488      -0.044817       0.134013       0.019499      -0.104627       0.000520       0.104108             12.266824      18.458455      -1.111531       7.269788       8.227460       0.517025      10.114558           0.000002
          319              N       0.517452       6.515821      15.502082      -0.227336      35.481043 0.53430304E+03  0.13027344E+05                                 9.111127                            7.573953      -0.107192       1.995434                    0.996912      28.102603      78.308044       0.623949       0.402614      -1.089569      -0.049614      -0.089931       0.105765       0.147429      -0.033535       0.042883       0.040704       0.053833      -0.151390      -0.093506       0.020346       0.073159              9.969373      11.969466      -1.008693      -0.184970       8.289023      -3.626832       9.649631          -0.000001
          320              N       1.971736       9.462477      15.468667      -0.206693      33.808772 0.47843700E+03  0.11384340E+05                                 8.861454                            7.191972      -0.147817       1.987987                    0.997900      27.547311      76.636856       0.634922       0.405417      -1.084166       0.030282       0.103616       0.090990       0.141183      -0.033475      -0.030320      -0.061817       0.056582      -0.050167      -0.095573       0.043238       0.052335              9.799005      11.823569       1.111687      -1.837024       7.083018       3.032385      10.490428          -0.000001
          321              N       6.606048      14.774357      23.074481      -0.234949      36.968146 0.53995468E+03  0.13241351E+05                                 9.459312                            7.671673      -0.280955       1.936961                    0.996045      28.478112      80.404601       0.611050       0.408747      -1.082054      -0.109292      -0.048324      -0.090505       0.149904      -0.036548      -0.040597      -0.039785      -0.061748      -0.060565      -0.084335       0.020005       0.064330             10.653593       9.187111       0.442666       3.923007      12.693253       0.328192      10.080415          -0.000001
          322              N       9.915315       1.159702      23.231275      -0.227429      34.831139 0.52874627E+03  0.12925295E+05                                 9.143096                            7.649703      -0.361624       1.914490                    0.996011      28.426885      80.674032       0.603726       0.415024      -1.075719       0.093758       0.077031      -0.085725       0.148570      -0.037332       0.040462       0.054447      -0.027164      -0.033038      -0.089448       0.028289       0.061159              9.997326       8.244891       1.465770      -3.134281      10.721840       0.321556      11.025246          -0.000000
          323              N      10.275124       1.782213      16.383730       0.016514      29.268905 0.33907998E+03  0.73131347E+04                                 7.873485                            5.856442       0.323960       2.206119                    0.999183      22.581594      57.472047       0.748700       0.379312      -1.115895      -0.064198       0.007024      -0.099189       0.118360      -0.078773       0.051005       0.076803      -0.087470      -0.091188      -0.141002       0.021510       0.119491              9.219968      11.009924      -2.010700       4.112446       8.270935       1.376550       8.379047          -0.000000
          324              N      -0.772037      15.755522      18.000511       0.013038      30.007529 0.35372800E+03  0.77451758E+04                                 8.097675                            6.055394       0.117457       2.133503                    0.998879      23.103998      60.131185       0.719611       0.388729      -1.104059       0.090949      -0.073482      -0.009501       0.117310      -0.023971       0.090491       0.100322       0.003809      -0.009412      -0.148255       0.025608       0.122647              9.630536      11.192014      -4.390424       1.817683      11.331884       1.452545       6.367711          -0.000000
          325              N       2.990373       9.204941      22.223678       0.005964      28.389223 0.35546828E+03  0.77412926E+04                                 7.651631                            5.975427       0.289220       2.185233                    0.999056      22.934735      58.252904       0.746664       0.376676      -1.120195      -0.069461      -0.040504       0.083233       0.115729      -0.102378      -0.058537      -0.079001      -0.015211      -0.170415      -0.163082       0.029770       0.133311              8.596373      10.049085      -0.779759      -3.255155       8.086375      -2.244304       7.653657           0.000001
          326              N       6.747990       9.340819      19.594159       0.016165      29.006407 0.35997446E+03  0.79372610E+04                                 7.960928                            6.124032       0.055103       2.105871                    0.999015      23.416214      61.682283       0.711005       0.390692      -1.099787       0.096624      -0.047346      -0.031128       0.112013      -0.025947      -0.064219      -0.104786      -0.038733      -0.109376      -0.142860       0.028503       0.114357              9.294746      12.158053      -2.244192      -3.301389       8.995278      -1.057265       6.730907          -0.000000
          327              N      13.540244       1.914931      18.943848      -0.771539      51.100774 0.89609476E+03  0.24641827E+05                                11.143639                            9.503900       0.092310       1.978080                    0.997814      35.018639     100.641033       0.589259       0.377991      -1.116857       0.027166      -0.085723      -0.035285       0.096599      -0.011556      -0.030944       0.025907      -0.097921      -0.010973      -0.063238      -0.002588       0.065826             12.119844      11.265127      -3.330338       0.467466      15.863451       3.276002       9.230954          -0.000001
          328              N      11.266058       2.970355      18.100757      -0.765855      46.948963 0.82987879E+03  0.22414876E+05                                10.505207                            9.140939       0.033961       1.956986                    0.998605      34.863672      99.702514       0.600601       0.377571      -1.115786      -0.044918      -0.055553      -0.065972       0.097242       0.069191       0.018970       0.026119      -0.007580       0.139709      -0.092712       0.014360       0.078352             11.017948      11.778052       1.575432       3.909457      10.308182       2.825955      10.967610          -0.000002
          329              N      12.141790       0.892686      17.260236      -0.612374      52.496684 0.68968292E+03  0.17802361E+05                                11.309227                            8.298879       0.134355       1.998181                    0.999554      32.820007      92.028885       0.633661       0.374473      -1.117062       0.012454       0.092786       0.076585       0.120953      -0.052892       0.033976      -0.076495       0.132273      -0.096474      -0.119731      -0.004953       0.124684             13.572803      20.741266      -6.833174       6.009396      11.074555      -1.447998       8.902586           0.000000
          330              N       3.166112      10.941334      20.694290      -0.768899      49.591883 0.91291886E+03  0.25213695E+05                                10.914215                            9.597230       0.032071       1.956825                    0.997773      35.232619     101.373631       0.586153       0.378348      -1.116939      -0.011436      -0.073877       0.061225       0.096629       0.010060       0.018610      -0.036779      -0.093896       0.054958      -0.064235      -0.001962       0.066197             11.517194      11.037467      -0.472049      -1.469356      14.205449      -3.541184       9.308666          -0.000001
          331              N       5.387995      11.085112      19.249726      -0.732773      48.132386 0.82503540E+03  0.22249282E+05                                10.734880                            9.123775       0.006516       1.952206                    0.998805      34.583244      98.791592       0.600281       0.378362      -1.115311       0.067872      -0.060801       0.001441       0.091134      -0.059191       0.031558       0.000639      -0.041806      -0.099581      -0.067442      -0.014775       0.082217             11.807394      13.521349      -5.880367      -0.555599      14.297414      -0.325108       7.603418          -0.000001
          332              N       4.947898       9.263400      20.827951      -0.531829      46.456089 0.61801061E+03  0.15554099E+05                                10.519870                            7.927136       0.160585       2.028544                    0.999210      31.237345      87.100664       0.638248       0.381301      -1.109638      -0.030453       0.068393      -0.044323       0.087003       0.021398      -0.062488       0.044817       0.134013       0.019499      -0.104627       0.000520       0.104108             12.266829      18.458468      -1.111527      -7.269795       8.227457      -0.517026      10.114563           0.000002
          333              N       0.053371      14.415702      23.053918      -0.227336      35.481046 0.53430324E+03  0.13027350E+05                                 9.111128                            7.573954      -0.107192       1.995434                    0.996912      28.102603      78.308044       0.623949       0.402614      -1.089569      -0.049614      -0.089931      -0.105765       0.147429      -0.033535      -0.042883      -0.040704       0.053833      -0.151390      -0.093506       0.020346       0.073159              9.969374      11.969461      -1.008687       0.184973       8.289027       3.626835       9.649633          -0.000001
          334              N       2.435817       1.562596      23.087333      -0.206693      33.808784 0.47843714E+03  0.11384344E+05                                 8.861456                            7.191973      -0.147817       1.987987                    0.997900      27.547311      76.636855       0.634922       0.405417      -1.084166       0.030282       0.103616      -0.090990       0.141183      -0.033475       0.030320       0.061817       0.056582      -0.050167      -0.095573       0.043238       0.052335              9.799008      11.823571       1.111692       1.837023       7.083022      -3.032386      10.490430          -0.000001
          335              N       7.070130       6.874476      15.481519      -0.234949      36.968131 0.53995428E+03  0.13241339E+05                                 9.459310                            7.671670      -0.280955       1.936961                    0.996045      28.478112      80.404601       0.611050       0.408747      -1.082054      -0.109292      -0.048324       0.090505       0.149904      -0.036548       0.040597       0.039785      -0.061748      -0.060565      -0.084335       0.020005       0.064330             10.653590       9.187106       0.442667      -3.923004      12.693255      -0.328193      10.080408          -0.000001
          336              N       9.451233       9.059583      15.324725      -0.227429      34.831129 0.52874593E+03  0.12925285E+05                                 9.143094                            7.649700      -0.361624       1.914490                    0.996011      28.426886      80.674032       0.603726       0.415024      -1.075719       0.093758       0.077031       0.085725       0.148570      -0.037332      -0.040462      -0.054447      -0.027164      -0.033038      -0.089448       0.028289       0.061159              9.997324       8.244889       1.465774       3.134279      10.721839      -0.321555      11.025243          -0.000000
          337              N       9.811043       9.682094      22.172270       0.016514      29.268910 0.33907997E+03  0.73131345E+04                                 7.873486                            5.856442       0.323960       2.206119                    0.999183      22.581594      57.472048       0.748700       0.379312      -1.115895      -0.064198       0.007024       0.099189       0.118360      -0.078773      -0.051005      -0.076803      -0.087470      -0.091188      -0.141002       0.021510       0.119491              9.219970      11.009928      -2.010702      -4.112449       8.270934      -1.376548       8.379048          -0.000000
          338              N      -0.307956       7.855641      20.555489       0.013038      30.007529 0.35372799E+03  0.77451756E+04                                 8.097675                            6.055394       0.117457       2.133503                    0.998879      23.103998      60.131186       0.719611       0.388729      -1.104059       0.090949      -0.073482       0.009501       0.117310      -0.023971      -0.090491      -0.100322       0.003809      -0.009412      -0.148255       0.025608       0.122647              9.630536      11.192008      -4.390423      -1.817680      11.331891      -1.452548       6.367709          -0.000000
          339              N       3.454455       1.305060      16.332322       0.005964      28.389224 0.35546832E+03  0.77412939E+04                                 7.651632                            5.975427       0.289219       2.185233                    0.999056      22.934735      58.252906       0.746664       0.376676      -1.120195      -0.069461      -0.040504      -0.083233       0.115729      -0.102378       0.058537       0.079001      -0.015211      -0.170415      -0.163082       0.029770       0.133311              8.596373      10.049082      -0.779757       3.255153       8.086381       2.244307       7.653657           0.000001
          340              N       7.212071       1.440938      18.961841       0.016165      29.006401 0.35997442E+03  0.79372600E+04                                 7.960927                            6.124031       0.055103       2.105871                    0.999015      23.416215      61.682284       0.711005       0.390692      -1.099787       0.096624      -0.047346       0.031128       0.112013      -0.025947       0.064219       0.104786      -0.038733      -0.109376      -0.142860       0.028503       0.114357              9.294743      12.158045      -2.244196       3.301383       8.995280       1.057266       6.730905          -0.000000
          341              N      13.076163       9.814812      19.612152      -0.771539      51.100788 0.89609524E+03  0.24641843E+05                                11.143641                            9.503903       0.092310       1.978080                    0.997814      35.018639     100.641033       0.589259       0.377991      -1.116857       0.027166      -0.085723       0.035285       0.096599      -0.011556       0.030944      -0.025907      -0.097921      -0.010973      -0.063238      -0.002588       0.065826             12.119846      11.265130      -3.330340      -0.467467      15.863457      -3.275999       9.230952          -0.000001
          342              N      10.801977      10.870236      20.455243      -0.765855      46.948968 0.82987881E+03  0.22414876E+05                                10.505208                            9.140939       0.033961       1.956986                    0.998605      34.863672      99.702514       0.600601       0.377571      -1.115786      -0.044918      -0.055553       0.065972       0.097242       0.069191      -0.018970      -0.026119      -0.007580       0.139709      -0.092712       0.014360       0.078352             11.017949      11.778052       1.575434      -3.909456      10.308185      -2.825956      10.967609          -0.000002
          343              N      11.677708       8.792567      21.295764      -0.612374      52.496696 0.68968303E+03  0.17802365E+05                                11.309229                            8.298880       0.134355       1.998181                    0.999554      32.820009      92.028891       0.633661       0.374473      -1.117062       0.012454       0.092786      -0.076585       0.120953      -0.052892      -0.033976       0.076495       0.132273      -0.096474      -0.119731      -0.004953       0.124684             13.572805      20.741269      -6.833182      -6.009394      11.074563       1.448001       8.902584           0.000000
          344              N       3.630194       3.041454      17.861710      -0.768900      49.591881 0.91291835E+03  0.25213677E+05                                10.914215                            9.597227       0.032071       1.956825                    0.997773      35.232619     101.373630       0.586153       0.378348      -1.116939      -0.011436      -0.073877      -0.061225       0.096629       0.010060      -0.018610       0.036779      -0.093896       0.054958      -0.064235      -0.001962       0.066197             11.517195      11.037465      -0.472050       1.469358      14.205451       3.541185       9.308669          -0.000001
          345              N       5.852076       3.185232      19.306274      -0.732773      48.132381 0.82503528E+03  0.22249278E+05                                10.734879                            9.123774       0.006516       1.952206                    0.998805      34.583244      98.791594       0.600281       0.378362      -1.115311       0.067872      -0.060801      -0.001441       0.091134      -0.059191      -0.031558      -0.000639      -0.041806      -0.099581      -0.067442      -0.014775       0.082217             11.807393      13.521351      -5.880365       0.555598      14.297411       0.325108       7.603418          -0.000001
          346              N       5.411979       1.363519      17.728049      -0.531829      46.456073 0.61801069E+03  0.15554101E+05                                10.519868                            7.927136       0.160585       2.028544                    0.999210      31.237346      87.100667       0.638248       0.381301      -1.109638      -0.030453       0.068393       0.044323       0.087003       0.021398       0.062488      -0.044817       0.134013       0.019499      -0.104627       0.000520       0.104108             12.266824      18.458455      -1.111530       7.269788       8.227460       0.517025      10.114558           0.000002
          347              N      12.511385       9.283940      10.201918      -0.227336      35.481043 0.53430304E+03  0.13027344E+05                                 9.111127                            7.573953      -0.107192       1.995434                    0.996912      28.102603      78.308044       0.623949       0.402614      -1.089569       0.049614       0.089931      -0.105765       0.147429      -0.033535       0.042883       0.040704       0.053833      -0.151390      -0.093506       0.020346       0.073159              9.969373      11.969466      -1.008693      -0.184970       8.289023      -3.626832       9.649631          -0.000001
          348              N      11.057101       6.337284      10.235333      -0.206693      33.808774 0.47843703E+03  0.11384340E+05                                 8.861454                            7.191972      -0.147817       1.987987                    0.997900      27.547312      76.636857       0.634922       0.405417      -1.084166      -0.030282      -0.103616      -0.090990       0.141183      -0.033475      -0.030320      -0.061817       0.056582      -0.050167      -0.095573       0.043238       0.052335              9.799005      11.823569       1.111687      -1.837024       7.083018       3.032385      10.490427          -0.000001
          349              N       6.422789       1.025404       2.629519      -0.234949      36.968146 0.53995469E+03  0.13241351E+05                                 9.459313                            7.671673      -0.280955       1.936961                    0.996045      28.478112      80.404603       0.611050       0.408747      -1.082054       0.109292       0.048324       0.090505       0.149904      -0.036548      -0.040597      -0.039785      -0.061748      -0.060565      -0.084335       0.020005       0.064330             10.653593       9.187111       0.442665       3.923007      12.693253       0.328192      10.080415          -0.000001
          350              N       3.113522      14.640059       2.472725      -0.227429      34.831141 0.52874632E+03  0.12925297E+05                                 9.143096                            7.649703      -0.361624       1.914490                    0.996011      28.426886      80.674032       0.603726       0.415024      -1.075719      -0.093758      -0.077031       0.085725       0.148570      -0.037332       0.040462       0.054447      -0.027164      -0.033038      -0.089448       0.028289       0.061159              9.997326       8.244891       1.465770      -3.134280      10.721840       0.321556      11.025246          -0.000000
          351              N       2.753713      14.017548       9.320270       0.016514      29.268906 0.33907998E+03  0.73131348E+04                                 7.873485                            5.856442       0.323960       2.206119                    0.999183      22.581594      57.472048       0.748700       0.379312      -1.115895       0.064198      -0.007024       0.099189       0.118360      -0.078773       0.051005       0.076803      -0.087470      -0.091188      -0.141002       0.021510       0.119491              9.219969      11.009925      -2.010701       4.112447       8.270934       1.376550       8.379047          -0.000000
          352              N      13.800874       0.044239       7.703489       0.013038      30.007529 0.35372800E+03  0.77451758E+04                                 8.097675                            6.055393       0.117457       2.133503                    0.998879      23.103998      60.131184       0.719611       0.388729      -1.104059      -0.090949       0.073482       0.009501       0.117310      -0.023971       0.090491       0.100322       0.003809      -0.009412      -0.148255       0.025608       0.122647              9.630536      11.192014      -4.390424       1.817683      11.331884       1.452545       6.367711          -0.000000
          353              N      10.038464       6.594820       3.480322       0.005964      28.389223 0.35546828E+03  0.77412927E+04                                 7.651631                            5.975427       0.289220       2.185233                    0.999056      22.934735      58.252904       0.746664       0.376676      -1.120195       0.069461       0.040504      -0.083233       0.115729      -0.102378      -0.058537      -0.079001      -0.015211      -0.170415      -0.163082       0.029770       0.133311              8.596373      10.049085      -0.779759      -3.255154       8.086375      -2.244304       7.653657           0.000001
          354              N       6.280847       6.458942       6.109841       0.016165      29.006407 0.35997445E+03  0.79372610E+04                                 7.960928                            6.124032       0.055103       2.105871                    0.999015      23.416214      61.682284       0.711005       0.390692      -1.099787      -0.096624       0.047346       0.031128       0.112013      -0.025947      -0.064219      -0.104786      -0.038733      -0.109376      -0.142860       0.028503       0.114357              9.294746      12.158053      -2.244192      -3.301389       8.995278      -1.057265       6.730907          -0.000000
          355              N      -0.511407      13.884830       6.760152      -0.771539      51.100774 0.89609475E+03  0.24641827E+05                                11.143638                            9.503900       0.092310       1.978080                    0.997814      35.018639     100.641032       0.589259       0.377991      -1.116857      -0.027166       0.085723       0.035285       0.096599      -0.011556      -0.030944       0.025907      -0.097921      -0.010973      -0.063238      -0.002588       0.065826             12.119844      11.265127      -3.330338       0.467466      15.863451       3.276002       9.230954          -0.000001
          356              N       1.762779      12.829406       7.603243      -0.765855      46.948965 0.82987883E+03  0.22414877E+05                                10.505207                            9.140939       0.033961       1.956986                    0.998605      34.863673      99.702517       0.600601       0.377571      -1.115786       0.044918       0.055553       0.065972       0.097242       0.069191       0.018970       0.026119      -0.007580       0.139709      -0.092712       0.014360       0.078352             11.017948      11.778052       1.575432       3.909457      10.308182       2.825955      10.967610          -0.000002
          357              N       0.887047      14.907075       8.443764      -0.612374      52.496688 0.68968298E+03  0.17802363E+05                                11.309228                            8.298879       0.134355       1.998181                    0.999554      32.820009      92.028891       0.633661       0.374473      -1.117062      -0.012454      -0.092786      -0.076585       0.120953      -0.052892       0.033976      -0.076495       0.132273      -0.096474      -0.119731      -0.004953       0.124684             13.572803      20.741267      -6.833174       6.009396      11.074556      -1.447998       8.902587           0.000000
          358              N       9.862725       4.858427       5.009710      -0.768900      49.591883 0.91291886E+03  0.25213694E+05                                10.914215                            9.597230       0.032071       1.956825                    0.997773      35.232619     101.373631       0.586153       0.378348      -1.116939       0.011436       0.073877      -0.061225       0.096629       0.010060       0.018610      -0.036779      -0.093896       0.054958      -0.064235      -0.001962       0.066197             11.517194      11.037467      -0.472049      -1.469356      14.205449      -3.541184       9.308667          -0.000001
          359              N       7.640842       4.714649       6.454274      -0.732773      48.132388 0.82503544E+03  0.22249283E+05                                10.734880                            9.123775       0.006516       1.952206                    0.998805      34.583245      98.791595       0.600281       0.378362      -1.115311      -0.067872       0.060801      -0.001441       0.091134      -0.059191       0.031558       0.000639      -0.041806      -0.099581      -0.067442      -0.014775       0.082217             11.807394      13.521350      -5.880367      -0.555598      14.297414      -0.325108       7.603418          -0.000001
          360              N       8.080939       6.536361       4.876049      -0.531829      46.456087 0.61801059E+03  0.15554098E+05                                10.519870                            7.927135       0.160585       2.028544                    0.999210      31.237345      87.100661       0.638248       0.381301      -1.109638       0.030453      -0.068393       0.044323       0.087003       0.021398      -0.062488       0.044817       0.134013       0.019499      -0.104627       0.000520       0.104108             12.266828      18.458466      -1.111526      -7.269794       8.227457      -0.517026      10.114562           0.000002
          361             Cl       9.928317       1.247233       1.034843      -0.506182     152.201387 0.46058737E+04  0.18237155E+06                                19.515182                           18.494599       1.124295       2.017119                    0.997285      75.363471     224.587915       0.555459       0.278490      -1.260605      -0.046606       0.065064       0.035484       0.087547      -0.017668       0.045487       0.038016       0.136171      -0.016747      -0.092167       0.000101       0.092066             21.056758      24.028799      -0.137148       4.335293      14.431051       3.208771      24.710426          -0.000000
          362             Cl       9.892660      14.130200      24.913088      -0.534604     144.592166 0.44869762E+04  0.17670491E+06                                18.777929                           18.242991       1.268882       2.045598                    0.998758      76.430465     227.989789       0.559167       0.278144      -1.259576       0.043275      -0.063943      -0.011753       0.078100      -0.022470       0.017709       0.020249       0.124539      -0.030141      -0.070178      -0.003486       0.073664             19.585925      21.454945      -1.072486       1.755047      15.236848       1.734900      22.065983          -0.000000
          363             Cl      13.387280       1.375527      24.807444      -0.523388     142.766215 0.44612025E+04  0.17565613E+06                                18.707680                           18.246634       1.120856       2.008458                    0.997763      76.388206     228.772508       0.555840       0.279863      -1.256069      -0.026382       0.061399      -0.027604       0.072304      -0.007762      -0.040391      -0.038080       0.121755      -0.019694      -0.082823      -0.000247       0.083070             19.431515      21.108380      -0.360704      -3.643473      14.207832      -2.115407      22.978333          -0.000003
          364             Cl       6.310651      14.119772       0.711487      -0.539719     147.889497 0.44893162E+04  0.17702921E+06                                19.151943                           18.301081       1.181480       2.022270                    0.998169      76.780019     230.069296       0.555184       0.279772      -1.256254       0.004747      -0.054674       0.009436       0.055685      -0.018522      -0.021547      -0.015399       0.132940      -0.004914      -0.072988      -0.001837       0.074825             20.297663      23.987335      -0.993729      -1.422807      14.334282      -0.134494      22.571373           0.000003
          365             Cl       3.564601       6.652647      13.886843      -0.506182     152.201368 0.46058733E+04  0.18237153E+06                                19.515180                           18.494597       1.124295       2.017119                    0.997285      75.363472     224.587916       0.555459       0.278490      -1.260605       0.046606      -0.065064       0.035484       0.087547      -0.017668      -0.045487      -0.038016       0.136171      -0.016747      -0.092167       0.000101       0.092066             21.056755      24.028795      -0.137151      -4.335292      14.431049      -3.208770      24.710422          -0.000000
          366             Cl       2.672095       9.569441      12.061088      -0.534604     144.592154 0.44869758E+04  0.17670489E+06                                18.777927                           18.242990       1.268882       2.045598                    0.998758      76.430464     227.989784       0.559167       0.278144      -1.259576      -0.043275       0.063943      -0.011753       0.078100      -0.022470      -0.017709      -0.020249       0.124538      -0.030141      -0.070178      -0.003486       0.073664             19.585924      21.454942      -1.072486      -1.755047      15.236846      -1.734900      22.065984          -0.000000
          367             Cl       0.105638       6.524353      11.955444      -0.523388     142.766217 0.44612028E+04  0.17565615E+06                                18.707681                           18.246635       1.120856       2.008458                    0.997763      76.388206     228.772508       0.555840       0.279863      -1.256069       0.026382      -0.061399      -0.027604       0.072304      -0.007762       0.040391       0.038080       0.121755      -0.019694      -0.082823      -0.000247       0.083070             19.431515      21.108381      -0.360703       3.643473      14.207833       2.115406      22.978331          -0.000003
          368             Cl       6.254105       9.579869      13.563487      -0.539719     147.889498 0.44893161E+04  0.17702921E+06                                19.151943                           18.301080       1.181480       2.022270                    0.998169      76.780019     230.069295       0.555184       0.279772      -1.256254      -0.004747       0.054674       0.009436       0.055685      -0.018522       0.021547       0.015399       0.132940      -0.004914      -0.072988      -0.001837       0.074825             20.297664      23.987342      -0.993731       1.422808      14.334280       0.134493      22.571370           0.000003
          369             Cl       3.100520      14.552528      24.669157      -0.506182     152.201390 0.46058738E+04  0.18237155E+06                                19.515182                           18.494599       1.124295       2.017119                    0.997285      75.363472     224.587918       0.555459       0.278490      -1.260605       0.046606      -0.065064      -0.035484       0.087547      -0.017668       0.045487       0.038016       0.136171      -0.016747      -0.092167       0.000101       0.092066             21.056759      24.028799      -0.137148       4.335293      14.431051       3.208771      24.710426          -0.000000
          370             Cl       3.136177       1.669561       0.790912      -0.534604     144.592159 0.44869759E+04  0.17670490E+06                                18.777928                           18.242990       1.268882       2.045598                    0.998758      76.430464     227.989783       0.559167       0.278144      -1.259576      -0.043275       0.063943       0.011753       0.078100      -0.022470       0.017709       0.020249       0.124538      -0.030141      -0.070178      -0.003486       0.073664             19.585925      21.454944      -1.072486       1.755046      15.236848       1.734900      22.065982          -0.000000
          371             Cl      -0.358443      14.424234       0.896556      -0.523388     142.766211 0.44612023E+04  0.17565613E+06                                18.707680                           18.246633       1.120857       2.008458                    0.997763      76.388205     228.772504       0.555840       0.279863      -1.256069       0.026382      -0.061399       0.027604       0.072304      -0.007762      -0.040391      -0.038080       0.121755      -0.019694      -0.082823      -0.000247       0.083070             19.431514      21.108379      -0.360704      -3.643472      14.207832      -2.115407      22.978332          -0.000003
          372             Cl       6.718186       1.679989      24.992513      -0.539719     147.889507 0.44893165E+04  0.17702923E+06                                19.151944                           18.301081       1.181480       2.022270                    0.998169      76.780021     230.069305       0.555184       0.279772      -1.256254      -0.004747       0.054674      -0.009436       0.055685      -0.018522      -0.021547      -0.015399       0.132940      -0.004914      -0.072988      -0.001837       0.074825             20.297664      23.987336      -0.993729      -1.422808      14.334283      -0.134494      22.571374           0.000003
          373             Cl       9.464236       9.147114      11.817157      -0.506182     152.201372 0.46058734E+04  0.18237153E+06                                19.515180                           18.494598       1.124295       2.017119                    0.997285      75.363472     224.587918       0.555459       0.278490      -1.260605      -0.046606       0.065064      -0.035484       0.087547      -0.017668      -0.045487      -0.038016       0.136171      -0.016747      -0.092167       0.000101       0.092066             21.056756      24.028796      -0.137151      -4.335292      14.431049      -3.208770      24.710422          -0.000000
          374             Cl      10.356742       6.230320      13.642912      -0.534604     144.592158 0.44869759E+04  0.17670490E+06                                18.777928                           18.242990       1.268882       2.045598                    0.998758      76.430465     227.989788       0.559167       0.278144      -1.259576       0.043275      -0.063943       0.011753       0.078100      -0.022470      -0.017709      -0.020249       0.124538      -0.030141      -0.070178      -0.003486       0.073664             19.585925      21.454942      -1.072486      -1.755047      15.236847      -1.734900      22.065985          -0.000000
          375             Cl      12.923199       9.275408      13.748556      -0.523388     142.766217 0.44612028E+04  0.17565615E+06                                18.707681                           18.246635       1.120856       2.008458                    0.997763      76.388205     228.772506       0.555840       0.279863      -1.256069      -0.026382       0.061399       0.027604       0.072304      -0.007762       0.040391       0.038080       0.121755      -0.019694      -0.082823      -0.000247       0.083070             19.431515      21.108381      -0.360703       3.643474      14.207833       2.115406      22.978331          -0.000003
          376             Cl       6.774732       6.219892      12.140513      -0.539719     147.889506 0.44893164E+04  0.17702922E+06                                19.151944                           18.301081       1.181480       2.022270                    0.998169      76.780022     230.069306       0.555184       0.279772      -1.256254       0.004747      -0.054674      -0.009436       0.055685      -0.018522       0.021547       0.015399       0.132940      -0.004914      -0.072988      -0.001837       0.074825             20.297665      23.987343      -0.993731       1.422808      14.334281       0.134493      22.571371           0.000003
          377              O       0.301309       3.352709       6.058433      -0.403630      38.643342 0.46654644E+03  0.10823812E+05                                 9.295368                            6.737959       0.015351       2.108007                    0.995245      24.808056      64.040425       0.723482       0.364916      -1.134458      -0.022069      -0.046044      -0.075103       0.090816       0.043086       0.046065       0.057433      -0.057331       0.077710      -0.068667      -0.036838       0.105505             11.844978       8.195409       5.042298       3.407552      15.871748       6.020998      11.467776          -0.000001
          378              O       1.395982       4.485552       7.706059      -0.393542      37.713210 0.43674188E+03  0.99667771E+04                                 9.119148                            6.491573       0.082409       2.129010                    0.997169      24.545710      62.849038       0.741771       0.361831      -1.136836       0.041277       0.063648       0.048049       0.089798       0.025326       0.058032       0.042890       0.026256       0.166033      -0.057870      -0.047265       0.105136             11.496405       9.360563       3.287634       6.285205       8.786632       4.374718      16.342020          -0.000001
          379              O       8.404934      10.405723       7.248528      -0.375909      36.493250 0.43145682E+03  0.98149843E+04                                 8.907206                            6.447983       0.077639       2.130375                    0.997357      24.349322      62.221282       0.745096       0.361361      -1.137352      -0.048692      -0.016960       0.067353       0.084823       0.037637      -0.043419      -0.062218      -0.018900       0.038617      -0.054736      -0.044322       0.099058             11.293527       8.691066       4.179484      -4.201547      14.756721      -5.944970      10.432794          -0.000001
          380              O       9.426377      11.525926       5.546923      -0.397958      35.020071 0.43186543E+03  0.98242425E+04                                 8.642207                            6.445704       0.019774       2.106456                    0.997321      24.520017      62.608163       0.746332       0.360764      -1.138096       0.024127       0.061217      -0.068055       0.094663       0.027839      -0.051799      -0.054908       0.006337       0.173086      -0.059012      -0.050292       0.109304             10.507766       8.346190       1.654129      -5.120000       9.174371      -4.175875      14.002737          -0.000000
          381              O      13.191610       4.547171      18.910433      -0.403630      38.643340 0.46654643E+03  0.10823812E+05                                 9.295367                            6.737959       0.015351       2.108007                    0.995245      24.808056      64.040424       0.723482       0.364916      -1.134458       0.022069       0.046044      -0.075103       0.090816       0.043086      -0.046065      -0.057433      -0.057331       0.077710      -0.068667      -0.036838       0.105505             11.844977       8.195408       5.042297      -3.407552      15.871744      -6.020999      11.467777          -0.000001
          382              O      12.096937       3.414328      20.558059      -0.393542      37.713210 0.43674170E+03  0.99667720E+04                                 9.119148                            6.491572       0.082409       2.129010                    0.997169      24.545710      62.849039       0.741771       0.361831      -1.136836      -0.041277      -0.063648       0.048049       0.089798       0.025326      -0.058032      -0.042890       0.026256       0.166033      -0.057870      -0.047265       0.105136             11.496405       9.360563       3.287632      -6.285206       8.786629      -4.374716      16.342024          -0.000001
          383              O       4.159822      13.293919      20.100528      -0.375909      36.493233 0.43145674E+03  0.98149819E+04                                 8.907203                            6.447983       0.077639       2.130375                    0.997357      24.349322      62.221282       0.745096       0.361361      -1.137352       0.048692       0.016960       0.067353       0.084823       0.037637       0.043419       0.062218      -0.018900       0.038617      -0.054736      -0.044322       0.099058             11.293521       8.691065       4.179479       4.201548      14.756705       5.944963      10.432792          -0.000001
          384              O       3.138378      12.173716      18.398923      -0.397958      35.020067 0.43186567E+03  0.98242489E+04                                 8.642207                            6.445706       0.019774       2.106456                    0.997321      24.520017      62.608162       0.746332       0.360764      -1.138096      -0.024127      -0.061217      -0.068055       0.094663       0.027839       0.051799       0.054908       0.006337       0.173086      -0.059012      -0.050292       0.109304             10.507764       8.346191       1.654129       5.119997       9.174373       4.175874      14.002728          -0.000000
          385              O      12.727528      12.447052      19.645567      -0.403630      38.643341 0.46654643E+03  0.10823812E+05                                 9.295367                            6.737959       0.015351       2.108007                    0.995245      24.808056      64.040424       0.723482       0.364916      -1.134458       0.022069       0.046044       0.075103       0.090816       0.043086       0.046065       0.057433      -0.057331       0.077710      -0.068667      -0.036838       0.105505             11.844977       8.195408       5.042297       3.407552      15.871747       6.020998      11.467776          -0.000002
          386              O      11.632855      11.314209      17.997941      -0.393542      37.713212 0.43674191E+03  0.99667778E+04                                 9.119149                            6.491574       0.082408       2.129010                    0.997169      24.545710      62.849040       0.741771       0.361832      -1.136836      -0.041277      -0.063648      -0.048049       0.089798       0.025326       0.058032       0.042890       0.026256       0.166033      -0.057870      -0.047265       0.105136             11.496406       9.360564       3.287634       6.285206       8.786633       4.374718      16.342022          -0.000001
          387              O       4.623903       5.394038      18.455472      -0.375909      36.493249 0.43145682E+03  0.98149841E+04                                 8.907206                            6.447983       0.077639       2.130375                    0.997357      24.349322      62.221281       0.745096       0.361361      -1.137352       0.048692       0.016960      -0.067353       0.084823       0.037637      -0.043419      -0.062218      -0.018900       0.038617      -0.054736      -0.044322       0.099058             11.293527       8.691066       4.179483      -4.201547      14.756720      -5.944970      10.432794          -0.000001
          388              O       3.602460       4.273835      20.157077      -0.397958      35.020070 0.43186542E+03  0.98242421E+04                                 8.642207                            6.445703       0.019774       2.106456                    0.997321      24.520017      62.608162       0.746332       0.360764      -1.138096      -0.024127      -0.061217       0.068055       0.094663       0.027839      -0.051799      -0.054908       0.006337       0.173086      -0.059012      -0.050292       0.109304             10.507765       8.346190       1.654129      -5.120000       9.174371      -4.175875      14.002736          -0.000000
          389              O      -0.162773      11.252590       6.793567      -0.403630      38.643340 0.46654644E+03  0.10823812E+05                                 9.295367                            6.737959       0.015351       2.108007                    0.995245      24.808056      64.040425       0.723482       0.364916      -1.134458      -0.022069      -0.046044       0.075103       0.090816       0.043086      -0.046065      -0.057433      -0.057331       0.077710      -0.068667      -0.036838       0.105505             11.844977       8.195408       5.042297      -3.407552      15.871745      -6.020999      11.467778          -0.000001
          390              O       0.931900      12.385433       5.145941      -0.393542      37.713209 0.43674169E+03  0.99667717E+04                                 9.119147                            6.491572       0.082409       2.129010                    0.997169      24.545710      62.849038       0.741771       0.361831      -1.136836       0.041277       0.063648      -0.048049       0.089798       0.025326      -0.058032      -0.042890       0.026256       0.166033      -0.057870      -0.047265       0.105136             11.496405       9.360562       3.287632      -6.285206       8.786629      -4.374716      16.342024          -0.000001
          391              O       8.869015       2.505842       5.603472      -0.375909      36.493233 0.43145673E+03  0.98149818E+04                                 8.907203                            6.447983       0.077639       2.130375                    0.997357      24.349322      62.221282       0.745096       0.361361      -1.137352      -0.048692      -0.016960      -0.067353       0.084823       0.037637       0.043419       0.062218      -0.018900       0.038617      -0.054736      -0.044322       0.099058             11.293521       8.691065       4.179479       4.201548      14.756705       5.944963      10.432792          -0.000001
          392              O       9.890459       3.626045       7.305077      -0.397958      35.020067 0.43186567E+03  0.98242489E+04                                 8.642207                            6.445706       0.019774       2.106456                    0.997321      24.520017      62.608162       0.746332       0.360764      -1.138096       0.024127       0.061217       0.068055       0.094663       0.027839       0.051799       0.054908       0.006337       0.173086      -0.059012      -0.050292       0.109304             10.507764       8.346191       1.654129       5.119997       9.174373       4.175874      14.002728          -0.000000

******************************************************
Auxiliary information for the entire system
The total spin magnetic moment of the unit cell is   0.000034
The total net atomic charge of the unit cell is   -0.000010
Accuracy of reproducing the electrostatic potential in the unit cell:
  The inner radius (bohr) =    5.0000
  The outer radius (bohr) =   12.0000
  Valid grid points have density less than (e/(bohr^3)) =    0.0001
  The number of valid grid points were=        98840
  The rms potential error without charges in kcal/mol is=      6.91669
  The rms potential error with partial charges in kcal/mol is=      0.91441
  The RRMSE value at monopole order=      0.13220
  The rms potential error with partial charges and cloud penetration in kcal/mol is=      0.89944
  The RRMSE value at monopole order with cloud penetration is=      0.13004
  The rms potential error with partial charges and atomic dipoles in kcal/mol is=      0.51319
  The RRMSE value at dipole order=      0.07420
  The rms potential error with partial charges, atomic dipoles and cloud penetration in kcal/mol is=      0.49331
  The RRMSE value at dipole order with cloud penetration=      0.07132

******************************************************
The electron densities and ab initio electrostatic potential were computed in VASP using the PBE functional and
projector augmented wave method. See the main text of the journal article for a description of computational details.
The atomic charges, dipoles, and quadrupoles were computed with the DDEC6 method as described in
(a) T. A. Manz and N. Gabaldon Limas, RSC Adv. 6 (2016) 47771-47801 DOI: 10.1039/c6ra04656h
(b) N. Gabaldon Limas and T. A. Manz, RSC Adv. 8 (2018) 2678-2707 DOI: 10.1039/c7ra11829e.
For each atom in the material, the electron cloud parameters were fit to the spherically averaged atom-in-material
electron density using radial positions for which this density was between 10^-4 and 10^-2 electrons per cubic bohr.
The polarizabilities, dispersion coefficients, and quantum Drude oscillator (QDO) parameters were fit using the MCLF method.
The magnetic structure of the system was optimized in VASP from the default ferromagnetic initial guess using spin polarization.
The atomic spin moments (ASMs) were computed on this optimized magnetic structure using the DDEC6 partition as inputs
to the method of T. A. Manz and D. S. Sholl, J. Chem. Theory Comput. 7 (2011) 4146-4164 DOI: 10.1021/ct200539n.
The RMSE and RRMSE were computed using a uniform grid with Ewald summation.
