# Supplementary material for: A collection of forcefield precursors for metal–organic frameworks
Source: RSC Adv. 2019 Nov 13;9(63):36492–507. doi: 10.1039/c9ra07327b (PMC9075174; doi:10.1039/c9ra07327b)
Supplement: RA-009-C9RA07327B-s5955 [file RA-009-C9RA07327B-s5955.xyz]

  106
jmolscript: load "" {1 1 1} spacegroup "x,y,z" unitcell [{     18.251900     0.000000     0.000000 }, {      9.125812    15.806689     0.000000 }, {      9.124979     5.268362    14.903510 }]
Zn    24.407877    12.254658     3.074743     0.946158
Zn    13.686039     6.064339    11.828767     0.946157
Zn    12.094814     8.820393    11.828767     0.946158
Zn    22.816652    15.010712     3.074743     0.946157
Zn    22.812491    13.170931     5.675257     0.949550
Zn    21.221643    12.252445     3.071613     0.950745
Zn    13.690200     7.904120     9.228253     0.949550
Zn    15.281048     8.822606    11.831897     0.950745
H     13.680365     2.840276     5.181950     0.117230
H     22.729341    16.358042     8.369811     0.117704
H     10.967514     1.214983     0.673639     0.121941
H     18.071051    13.590570     0.594650     0.119812
H      9.307394    13.637459     0.700465     0.118461
H     27.202848    10.647564     9.721560     0.117231
H     10.971641     9.569662     6.533699     0.117707
H     29.966805    12.184339    14.229871     0.121940
H     15.697464    12.220165    14.308860     0.119811
H     20.038619    19.833197    14.203045     0.118462
H     22.822326    18.234775     9.721560     0.117230
H     13.773350     4.717009     6.533699     0.117704
H     25.535177    19.860068    14.229871     0.121941
H     18.431640     7.484481    14.308860     0.119812
H     27.195297     7.437592    14.203045     0.118461
H      9.299843    10.427487     5.181950     0.117231
H     25.531050    11.505389     8.369811     0.117706
H      6.535886     8.890712     0.673639     0.121940
H     20.805227     8.854886     0.594650     0.119811
H     16.464072     1.241854     0.700465     0.118462
H     18.089959    10.444348     5.171518     0.118937
H     20.009847    11.552807     8.427935     0.110304
H     18.412732    10.630703     9.731992     0.118937
H     16.492844     9.522244     6.475575     0.110304
C     22.819852    16.113132     5.758716     0.590062
C     22.817961    17.332323     6.658888    -0.011130
C     13.698560     2.749618     6.110439    -0.106335
C     22.778638    17.206348     7.988281    -0.099214
C     20.292233    14.636935     1.636405     0.599170
C     19.261048    15.217598     0.788396    -0.016230
C     10.228333     0.716555     0.412827    -0.102714
C     18.151366    14.488398     0.362155    -0.097498
C      9.216145    14.516322     0.409847    -0.107350
C     11.138485     9.368824     9.144794     0.590063
C     10.083576     9.980048     8.244622    -0.011129
C     27.272263    10.586478     8.793071    -0.106339
C     10.212335     9.951117     6.915229    -0.099218
C     13.680706    10.819730    13.267105     0.599183
C     13.693420    12.003094    14.115114    -0.016232
C     30.768044    12.575282    14.490683    -0.102713
C     14.879762    12.599517    14.541355    -0.097496
C     19.323122    20.351646    14.493663    -0.107349
C     13.682839     4.961919     9.144794     0.590062
C     13.684730     3.742728     8.244622    -0.011130
C     22.804131    18.325433     8.793071    -0.106333
C     13.724053     3.868703     6.915229    -0.099212
C     16.210458     6.438116    13.267105     0.599170
C     17.241643     5.857453    14.115114    -0.016230
C     26.274358    20.358496    14.490683    -0.102714
C     18.351325     6.586653    14.541355    -0.097498
C     27.286546     6.558729    14.493663    -0.107350
C     25.364206    11.706227     5.758716     0.590063
C     26.419115    11.095003     6.658888    -0.011130
C      9.230428    10.488573     6.110439    -0.106336
C     26.290356    11.123934     7.988281    -0.099216
C     22.821985    10.255321     1.636405     0.599183
C     22.809271     9.071957     0.788396    -0.016232
C      5.734647     8.499769     0.412827    -0.102713
C     21.622929     8.475534     0.362155    -0.097496
C     17.179569     0.723405     0.409847    -0.107349
C     20.289259    11.714127     5.857079     0.624049
C     19.236993    11.106595     6.646965    -0.019912
C     18.171122    10.491208     6.095536    -0.094526
C     19.282538    11.132890     8.018088    -0.102166
C     25.319714    14.618491     1.713904     0.593194
C     26.402104    15.243416     0.789886    -0.016536
C     16.213432     9.360924     9.046431     0.624049
C     17.265698     9.968456     8.256545    -0.019912
C     18.331569    10.583843     8.807974    -0.094526
C     17.220153     9.942161     6.885422    -0.102166
C     11.182977     6.456560    13.189606     0.593194
C     10.100587     5.831635    14.113624    -0.016536
O     22.801570    14.987673     6.407019    -0.551553
O     22.845480    16.317610     4.526196    -0.518378
O     20.096012    13.417172     2.013464    -0.547490
O     21.258644    15.390902     1.971734    -0.536003
O     25.515002    13.409796     2.006012    -0.525323
O     12.122308     8.821935     8.496491    -0.551555
O     10.948588     9.448867    10.377314    -0.518383
O     14.835166    10.379791    12.890046    -0.547496
O     12.544550    10.359767    12.931776    -0.536008
O     12.132100     5.683096    12.897498    -0.525323
O     13.701121     6.087378     8.496491    -0.551553
O     13.657211     4.757441    10.377314    -0.518379
O     16.406679     7.657879    12.890046    -0.547490
O     15.244047     5.684149    12.931776    -0.536003
O     10.987689     7.665255    12.897498    -0.525323
O     24.380383    12.253116     6.407019    -0.551555
O     25.554103    11.626184     4.526196    -0.518383
O     21.667525    10.695260     2.013464    -0.547496
O     23.958141    10.715284     1.971734    -0.536008
O     24.370591    15.391955     2.006012    -0.525323
O     22.813616    13.171580     3.728858    -1.026202
O     21.252009    12.269977     6.392115    -0.538518
O     20.108644    11.609848     4.596242    -0.571557
O     13.689075     7.903471    11.174652    -1.026202
O     15.250682     8.805074     8.511395    -0.538518
O     16.394047     9.465203    10.307268    -0.571557

The following XYZ coordinates are in angstroms. Other properties are in atomic units.
The sperically averaged electron density of each atom fit to a function of the form exp(a - br)
eigen_1, eigen_2 and eigen_3 are the three eigenvalues of traceless quadrupole moment tensor
  atom number  atomic symbol              X              Y              Z     net charge C6 coefficient C8 coefficient C10 coefficient fluctuating dipole atomic polarizability isotropic forcefield polarizability              a              b squared Pearson coefficient          <r^3>          <r^4>         wp_QDO          m_QDO          q_QDO       dipole_x       dipole_y       dipole_z         dipole            Qxy            Qxz            Qyz     Q(x^2-y^2)  Q(3z^2 - R^2)        eigen_1        eigen_2        eigen_3 static polarizability      alpha(xx)      alpha(xy)      alpha(xz)      alpha(yy)      alpha(yz)      alpha(zz) atomic spin moment
            1             Zn      24.407877      12.254658       3.074743       0.946158      88.310982 0.17297522E+04  0.54144278E+05                                16.481124                           13.830062       0.092745       1.902385                    0.998503      45.378269     124.146980       0.471891       0.414663      -1.130060       0.039208      -0.029118      -0.016352       0.051503      -0.067160      -0.052509       0.025909       0.080352      -0.114535      -0.062717      -0.056369       0.119086             20.470113      18.760658       2.088329       1.531964      21.139232      -0.643979      21.510448           0.000001
            2             Zn      13.686039       6.064339      11.828767       0.946157      88.311230 0.17297620E+04  0.54144666E+05                                16.481159                           13.830107       0.092711       1.902374                    0.998503      45.378369     124.147379       0.471890       0.414664      -1.130060       0.005614      -0.048515       0.016357       0.051505       0.001214      -0.003816      -0.058428      -0.156501      -0.114538      -0.062716      -0.056370       0.119086             20.470132      22.353142       0.014246       0.208276      17.546790       1.648703      21.510464           0.000002
            3             Zn      12.094814       8.820393      11.828767       0.946158      88.310983 0.17297523E+04  0.54144280E+05                                16.481125                           13.830062       0.092745       1.902385                    0.998503      45.378269     124.146982       0.471891       0.414663      -1.130060      -0.039208       0.029118       0.016352       0.051503      -0.067160      -0.052509       0.025909       0.080352      -0.114535      -0.062717      -0.056369       0.119086             20.470113      18.760658       2.088329       1.531963      21.139233      -0.643979      21.510448           0.000001
            4             Zn      22.816652      15.010712       3.074743       0.946157      88.311231 0.17297621E+04  0.54144668E+05                                16.481159                           13.830107       0.092711       1.902374                    0.998503      45.378369     124.147381       0.471890       0.414664      -1.130060      -0.005614       0.048515      -0.016357       0.051505       0.001214      -0.003816      -0.058428      -0.156501      -0.114538      -0.062716      -0.056370       0.119086             20.470133      22.353143       0.014246       0.208277      17.546791       1.648703      21.510464           0.000002
            5             Zn      22.812491      13.170931       5.675257       0.949550      89.333571 0.17496162E+04  0.54957770E+05                                16.650142                           13.943232       0.073928       1.894998                    0.998571      45.558320     125.118788       0.467955       0.416692      -1.127960      -0.007744      -0.004474       0.054079       0.054813      -0.001325       0.004989       0.002881      -0.001530       0.386198      -0.066067      -0.062836       0.128903             20.724981      22.654050       0.316320      -0.096591      22.288823      -0.055759      17.232069           0.000001
            6             Zn      21.221643      12.252445       3.071613       0.950745      89.594202 0.17528093E+04  0.55086821E+05                                16.690382                           13.960944       0.065263       1.892003                    0.998519      45.589587     125.264438       0.467377       0.416990      -1.127684      -0.047250      -0.027278      -0.012114       0.055887       0.073994       0.053332       0.030790       0.085436      -0.142843      -0.068902      -0.061632       0.130534             20.825697      18.902655      -2.460746      -1.196002      21.744003      -0.690520      21.830432           0.000001
            7             Zn      13.690200       7.904120       9.228253       0.949550      89.333570 0.17496162E+04  0.54957768E+05                                16.650142                           13.943231       0.073928       1.894998                    0.998571      45.558320     125.118786       0.467955       0.416692      -1.127960       0.007744       0.004474      -0.054079       0.054813      -0.001325       0.004989       0.002881      -0.001530       0.386198      -0.066067      -0.062836       0.128903             20.724980      22.654049       0.316320      -0.096591      22.288823      -0.055759      17.232068           0.000001
            8             Zn      15.281048       8.822606      11.831897       0.950745      89.594200 0.17528093E+04  0.55086820E+05                                16.690381                           13.960943       0.065263       1.892003                    0.998519      45.589587     125.264436       0.467377       0.416990      -1.127684       0.047250       0.027278       0.012114       0.055887       0.073994       0.053332       0.030790       0.085436      -0.142843      -0.068902      -0.061632       0.130534             20.825696      18.902655      -2.460746      -1.196002      21.744001      -0.690521      21.830431           0.000001
            9              H      13.680365       2.840276       5.181950       0.117230       1.171287 0.83279162E+01  0.80734314E+02                                 1.689088                            1.576970      -0.934529       2.435212                    0.998771       3.203090       8.275912       0.564212       1.119803      -0.749765      -0.002428       0.005858      -0.037670       0.038200       0.000298       0.001275      -0.009294      -0.019987       0.038643      -0.016518      -0.002122       0.018640              1.747528       1.316399       0.001602       0.016772       1.565392       0.103234       2.360794          -0.000002
           10              H      22.729341      16.358042       8.369811       0.117704       1.161388 0.82268361E+01  0.79534794E+02                                 1.681317                            1.568717      -0.906562       2.448082                    0.998985       3.193430       8.247546       0.564799       1.121728      -0.749222      -0.003637      -0.034903       0.017568       0.039244       0.002274      -0.001030      -0.010173      -0.022641       0.028908      -0.016365      -0.002145       0.018510              1.741082       1.312248       0.045924      -0.016941       2.335219      -0.157168       1.575778          -0.000002
           11              H      10.967514       1.214983       0.673639       0.121941       1.122723 0.79765847E+01  0.76555716E+02                                 1.646949                            1.547184      -0.917332       2.447947                    0.998930       3.157152       8.135843       0.567084       1.125378      -0.748285       0.031394       0.023315       0.009725       0.040295       0.011532       0.004905      -0.002145      -0.010054      -0.035157      -0.015077      -0.003390       0.018467              1.700728       2.023890       0.249729       0.344302       1.594952       0.041164       1.483341          -0.000002
           12              H      18.071051      13.590570       0.594650       0.119812       1.148369 0.82122739E+01  0.79386545E+02                                 1.672594                            1.570894      -0.917382       2.447230                    0.998886       3.177828       8.216223       0.562291       1.126838      -0.748110      -0.006300      -0.040486       0.009147       0.041982       0.009816       0.005773      -0.003276      -0.015214      -0.038475      -0.016870      -0.001966       0.018837              1.725141       1.495137      -0.049213       0.127799       2.189694      -0.302767       1.490590          -0.000002
           13              H       9.307394      13.637459       0.700465       0.118461       1.152060 0.81763692E+01  0.78949503E+02                                 1.674420                            1.565892      -0.907359       2.448935                    0.998969       3.186613       8.233080       0.564057       1.124590      -0.748516       0.006377      -0.036624       0.012280       0.039151      -0.010759      -0.005223      -0.005504      -0.014137      -0.032730      -0.016682      -0.001850       0.018532              1.730970       1.493760       0.035056      -0.125018       2.174663      -0.356754       1.524486          -0.000002
           14              H      27.202848      10.647564       9.721560       0.117231       1.171286 0.83279085E+01  0.80734216E+02                                 1.689087                            1.576969      -0.934539       2.435208                    0.998771       3.203089       8.275907       0.564213       1.119803      -0.749765      -0.003860       0.005030       0.037671       0.038200      -0.008506      -0.007411       0.005750       0.010512       0.038644      -0.016519      -0.002121       0.018640              1.747527       1.504532      -0.107015       0.097790       1.377257      -0.037092       2.360792          -0.000002
           15              H      10.971641       9.569662       6.533699       0.117707       1.161373 0.82267061E+01  0.79533207E+02                                 1.681301                            1.568704      -0.906580       2.448076                    0.998984       3.193404       8.247456       0.564802       1.121727      -0.749222       0.032046      -0.014301      -0.017568       0.039245      -0.008667      -0.009325       0.004194       0.015261       0.028907      -0.016365      -0.002145       0.018511              1.741065       2.119232      -0.419986      -0.144580       1.528199       0.063911       1.575764          -0.000002
           16              H      29.966805      12.184339      14.229871       0.121940       1.122710 0.79764556E+01  0.76553979E+02                                 1.646913                            1.547153      -0.917336       2.447943                    0.998931       3.157162       8.135777       0.567101       1.125350      -0.748292      -0.035887      -0.015530      -0.009725       0.040295       0.001411       0.000595       0.005320       0.025003      -0.035157      -0.015077      -0.003391       0.018468              1.700689       1.918407       0.310591       0.207790       1.700351       0.277584       1.483310          -0.000002
           17              H      15.697464      12.220165      14.308860       0.119811       1.148327 0.82118784E+01  0.79381491E+02                                 1.672520                            1.570830      -0.917383       2.447229                    0.998886       3.177807       8.216012       0.562318       1.126800      -0.748119       0.038212      -0.014787      -0.009145       0.041982      -0.001680       0.000050       0.006637       0.024612      -0.038477      -0.016871      -0.001968       0.018838              1.725062       1.973344      -0.325332      -0.198292       1.711312       0.262039       1.490529          -0.000002
           18              H      20.038619      19.833197      14.203045       0.118462       1.152039 0.81761843E+01  0.78947212E+02                                 1.674394                            1.565869      -0.907363       2.448935                    0.998969       3.186590       8.232974       0.564064       1.124583      -0.748517       0.028530      -0.023835      -0.012279       0.039151      -0.011503      -0.007377      -0.001772      -0.011564      -0.032732      -0.016681      -0.001852       0.018533              1.730941       2.034764      -0.277301      -0.371457       1.633596       0.070103       1.524463          -0.000002
           19              H      22.822326      18.234775       9.721560       0.117230       1.171289 0.83279331E+01  0.80734518E+02                                 1.689090                            1.576971      -0.934530       2.435211                    0.998771       3.203092       8.275919       0.564212       1.119803      -0.749765       0.002428      -0.005858       0.037670       0.038200       0.000299       0.001275      -0.009294      -0.019987       0.038643      -0.016518      -0.002122       0.018640              1.747530       1.316400       0.001602       0.016772       1.565394       0.103234       2.360798          -0.000002
           20              H      13.773350       4.717009       6.533699       0.117704       1.161390 0.82268509E+01  0.79534971E+02                                 1.681318                            1.568718      -0.906564       2.448081                    0.998985       3.193432       8.247552       0.564799       1.121727      -0.749222       0.003637       0.034903      -0.017568       0.039244       0.002274      -0.001030      -0.010173      -0.022641       0.028908      -0.016365      -0.002145       0.018510              1.741083       1.312249       0.045925      -0.016941       2.335222      -0.157169       1.575779          -0.000002
           21              H      25.535177      19.860068      14.229871       0.121941       1.122722 0.79765808E+01  0.76555669E+02                                 1.646948                            1.547184      -0.917332       2.447947                    0.998930       3.157151       8.135840       0.567084       1.125378      -0.748285      -0.031394      -0.023315      -0.009725       0.040295       0.011532       0.004905      -0.002145      -0.010054      -0.035157      -0.015077      -0.003390       0.018467              1.700728       2.023890       0.249729       0.344302       1.594952       0.041164       1.483341          -0.000002
           22              H      18.431640       7.484481      14.308860       0.119812       1.148370 0.82122816E+01  0.79386649E+02                                 1.672596                            1.570895      -0.917383       2.447230                    0.998886       3.177828       8.216228       0.562290       1.126839      -0.748109       0.006300       0.040486      -0.009147       0.041982       0.009816       0.005773      -0.003276      -0.015214      -0.038475      -0.016870      -0.001966       0.018837              1.725143       1.495138      -0.049213       0.127799       2.189697      -0.302768       1.490592          -0.000002
           23              H      27.195297       7.437592      14.203045       0.118461       1.152061 0.81763739E+01  0.78949565E+02                                 1.674421                            1.565893      -0.907360       2.448935                    0.998969       3.186613       8.233083       0.564056       1.124591      -0.748516      -0.006377       0.036624      -0.012280       0.039151      -0.010759      -0.005223      -0.005504      -0.014137      -0.032730      -0.016682      -0.001850       0.018532              1.730971       1.493761       0.035056      -0.125018       2.174665      -0.356754       1.524487          -0.000002
           24              H       9.299843      10.427487       5.181950       0.117231       1.171288 0.83279260E+01  0.80734432E+02                                 1.689090                            1.576971      -0.934540       2.435207                    0.998771       3.203091       8.275916       0.564212       1.119803      -0.749765       0.003860      -0.005030      -0.037671       0.038200      -0.008506      -0.007411       0.005750       0.010512       0.038644      -0.016519      -0.002121       0.018640              1.747530       1.504534      -0.107015       0.097790       1.377259      -0.037092       2.360796          -0.000002
           25              H      25.531050      11.505389       8.369811       0.117706       1.161374 0.82267155E+01  0.79533316E+02                                 1.681303                            1.568705      -0.906581       2.448076                    0.998984       3.193405       8.247458       0.564802       1.121727      -0.749222      -0.032046       0.014301       0.017568       0.039245      -0.008667      -0.009326       0.004194       0.015261       0.028907      -0.016365      -0.002145       0.018511              1.741066       2.119234      -0.419986      -0.144581       1.528200       0.063911       1.575765          -0.000002
           26              H       6.535886       8.890712       0.673639       0.121940       1.122711 0.79764633E+01  0.76554075E+02                                 1.646914                            1.547154      -0.917337       2.447943                    0.998931       3.157163       8.135782       0.567101       1.125350      -0.748292       0.035887       0.015530       0.009725       0.040295       0.001411       0.000595       0.005320       0.025003      -0.035157      -0.015077      -0.003391       0.018468              1.700691       1.918408       0.310591       0.207790       1.700352       0.277584       1.483311          -0.000002
           27              H      20.805227       8.854886       0.594650       0.119811       1.148327 0.82118784E+01  0.79381491E+02                                 1.672520                            1.570830      -0.917384       2.447229                    0.998886       3.177807       8.216012       0.562318       1.126800      -0.748119      -0.038213       0.014787       0.009145       0.041982      -0.001680       0.000050       0.006637       0.024612      -0.038477      -0.016871      -0.001968       0.018839              1.725062       1.973344      -0.325332      -0.198292       1.711312       0.262039       1.490529          -0.000002
           28              H      16.464072       1.241854       0.700465       0.118462       1.152040 0.81761855E+01  0.78947222E+02                                 1.674393                            1.565869      -0.907363       2.448935                    0.998969       3.186591       8.232975       0.564064       1.124582      -0.748518      -0.028530       0.023835       0.012279       0.039151      -0.011503      -0.007377      -0.001772      -0.011564      -0.032732      -0.016681      -0.001852       0.018533              1.730941       2.034763      -0.277301      -0.371457       1.633595       0.070103       1.524463          -0.000002
           29              H      18.089959      10.444348       5.171518       0.118937       1.149262 0.81410518E+01  0.78505378E+02                                 1.671497                            1.562042      -0.912320       2.448154                    0.998954       3.173429       8.187477       0.565133       1.123922      -0.748799      -0.005065      -0.002923      -0.037649       0.038100       0.007764       0.008076       0.004662       0.008965       0.037813      -0.015267      -0.002934       0.018201              1.729325       1.489397       0.107497      -0.091875       1.365273      -0.053044       2.333305          -0.000002
           30              H      20.009847      11.552807       8.427935       0.110304       1.202374 0.86689939E+01  0.84848046E+02                                 1.714902                            1.605292      -0.976854       2.409704                    0.998353       3.257543       8.443786       0.561387       1.114733      -0.750973       0.028182       0.016271       0.020395       0.038405       0.009611       0.008375       0.004834       0.011100       0.033881      -0.016745      -0.001729       0.018474              1.772896       2.109225       0.446931       0.144669       1.593165       0.083526       1.616298          -0.000002
           31              H      18.412732      10.630703       9.731992       0.118937       1.149263 0.81410549E+01  0.78505413E+02                                 1.671497                            1.562042      -0.912320       2.448154                    0.998954       3.173430       8.187479       0.565133       1.123922      -0.748799       0.005065       0.002923       0.037649       0.038100       0.007764       0.008076       0.004662       0.008965       0.037813      -0.015267      -0.002934       0.018201              1.729325       1.489397       0.107497      -0.091875       1.365273      -0.053044       2.333305          -0.000002
           32              H      16.492844       9.522244       6.475575       0.110304       1.202373 0.86689909E+01  0.84848005E+02                                 1.714901                            1.605292      -0.976854       2.409704                    0.998353       3.257543       8.443784       0.561387       1.114733      -0.750974      -0.028182      -0.016271      -0.020395       0.038405       0.009611       0.008375       0.004834       0.011100       0.033881      -0.016745      -0.001729       0.018474              1.772895       2.109224       0.446931       0.144669       1.593164       0.083526       1.616298          -0.000002
           33              C      22.819852      16.113132       5.758716       0.590062      26.773042 0.26666012E+03  0.55701376E+04                                 8.201964                            5.731496       0.080283       2.076156                    0.999434      22.199253      60.942452       0.634730       0.461965      -1.032827       0.002730      -0.052878      -0.037486       0.064875       0.000126       0.002129      -0.032037       0.170342      -0.135755      -0.087092      -0.020735       0.107827             11.095602       4.507271       0.050279      -0.076838      15.681214       4.809329      13.098321           0.000002
           34              C      22.817961      17.332323       6.658888      -0.011130      37.691553 0.39293057E+03  0.89399592E+04                                 9.770440                            6.554319       0.011847       2.017144                    0.999413      26.449088      72.994322       0.656623       0.409987      -1.076378       0.002092       0.030825       0.025862       0.040292       0.000622       0.000659      -0.001056       0.011756      -0.024138      -0.008253      -0.001702       0.009954             14.012371       5.129526       0.027461      -0.103975      21.047566       7.942694      15.860023           0.000000
           35              C      13.698560       2.749618       6.110439      -0.106335      34.094654 0.38990390E+03  0.89294303E+04                                 9.174347                            6.606449       0.072631       2.000488                    0.999728      28.583266      81.368009       0.637133       0.419769      -1.061009      -0.002369       0.008257       0.027580       0.028887       0.000937       0.000437      -0.012525       0.022074       0.072024      -0.026208      -0.000928       0.027136             11.847734       4.871530       0.158545       0.102948      17.884663       5.361201      12.787010          -0.000001
           36              C      22.778638      17.206348       7.988281      -0.099214      33.955427 0.38610738E+03  0.88252866E+04                                 9.166640                            6.588274       0.043350       1.993514                    0.999684      28.477371      81.119929       0.635651       0.421567      -1.059346      -0.001679       0.026860      -0.003649       0.027159       0.001938       0.000442      -0.024309      -0.010950      -0.041661      -0.028436       0.001450       0.026986             11.841172       4.870765       0.234656      -0.051862      16.579502       5.788530      14.073250          -0.000001
           37              C      20.292233      14.636935       1.636405       0.599170      27.121691 0.26036079E+03  0.54129416E+04                                 8.289050                            5.669480       0.054527       2.069125                    0.999440      22.088517      60.744225       0.636365       0.462959      -1.030977       0.042213      -0.021872       0.039030       0.061511      -0.003136      -0.078418       0.045018      -0.004357       0.107007      -0.084466      -0.019362       0.103827             11.383928      13.537947      -2.459412       6.422747      10.717684      -3.813407       9.896153           0.000002
           38              C      19.261048      15.217598       0.788396      -0.016230      39.978508 0.40719812E+03  0.93431541E+04                                10.142672                            6.670309      -0.018034       2.005994                    0.999261      26.647616      73.739958       0.651480       0.409749      -1.077042      -0.032479       0.014790      -0.021921       0.041882       0.004582      -0.007376       0.002833      -0.002217       0.007637      -0.010493       0.002611       0.007882             14.807117      18.320987      -4.689098       9.642899      12.908165      -5.492753      13.192200           0.000000
           39              C      10.228333       0.716555       0.412827      -0.102714      35.053378 0.40475756E+03  0.93511620E+04                                 9.367183                            6.743398       0.043829       1.990041                    0.999709      28.780515      82.131544       0.629277       0.421302      -1.060664      -0.019781      -0.006095      -0.009940       0.022962       0.023024      -0.001481       0.009967       0.007105      -0.016636      -0.024484      -0.002512       0.026997             12.218878      14.124593      -3.553253       6.629432      12.037787      -4.512689      10.494253          -0.000001
           40              C      18.151366      14.488398       0.362155      -0.097498      35.691592 0.41489726E+03  0.96363502E+04                                 9.468757                            6.824439       0.049307       1.990875                    0.999657      28.834386      82.265022       0.626483       0.420944      -1.061831      -0.002762       0.024842      -0.008092       0.026272       0.013516      -0.005149      -0.006193      -0.045831      -0.034815      -0.021987      -0.011614       0.033601             12.324991      15.509983      -2.767603       7.235818      10.866520      -3.526017      10.598469          -0.000001
           41              C       9.216145      14.516322       0.409847      -0.107350      34.481777 0.40186566E+03  0.92760208E+04                                 9.262270                            6.724429       0.028275       1.983701                    0.999692      28.876321      82.609147       0.628875       0.421950      -1.059308       0.008153       0.025005      -0.012982       0.029330      -0.007501       0.009479      -0.008767      -0.048944      -0.023784      -0.025719      -0.006451       0.032170             11.875170      14.635312       2.307205      -6.815683      10.558977      -3.526898      10.431222          -0.000001
           42              C      11.138485       9.368824       9.144794       0.590063      26.773165 0.26666118E+03  0.55701631E+04                                 8.201971                            5.731495       0.080358       2.076178                    0.999432      22.199310      60.942547       0.634732       0.461963      -1.032829       0.044427      -0.028801       0.037484       0.064872       0.073819      -0.026680       0.017863      -0.084952      -0.135749      -0.087090      -0.020733       0.107823             11.095627      12.931381      -4.813284       4.126637       7.257143      -2.471191      13.098357           0.000002
           43              C      10.083576       9.980048       8.244622      -0.011129      37.691868 0.39293337E+03  0.89400428E+04                                 9.770505                            6.554350       0.011836       2.017141                    0.999413      26.449200      72.994822       0.656619       0.409988      -1.076377      -0.027740       0.013601      -0.025862       0.040290       0.005399      -0.000585       0.001098      -0.004793      -0.024132      -0.008250      -0.001699       0.009950             14.012495      17.092104      -6.878977       6.826728       9.085204      -4.061396      15.860176           0.000000
           44              C      27.272263      10.586478       8.793071      -0.106339      34.094871 0.38990676E+03  0.89295110E+04                                 9.174374                            6.606465       0.072568       2.000466                    0.999728      28.583401      81.368436       0.637133       0.419767      -1.061010      -0.005968       0.006178      -0.027581       0.028888       0.010023      -0.010630       0.006637      -0.009408       0.072039      -0.026205      -0.000935       0.027140             11.847777      14.768828      -5.555537       4.694468       7.987435      -2.591425      12.787069          -0.000001
           45              C      10.212335       9.951117       6.915229      -0.099218      33.955654 0.38611025E+03  0.88253685E+04                                 9.166676                            6.588295       0.043309       1.993500                    0.999684      28.477492      81.120342       0.635651       0.421566      -1.059347      -0.022423       0.014886       0.003649       0.027161      -0.003776      -0.020833       0.012537       0.008844      -0.041657      -0.028435       0.001443       0.026992             11.841229      13.855677      -4.952671       4.987157       7.594678      -2.939165      14.073333          -0.000001
           46              C      13.680706      10.819730      13.267105       0.599183      27.121420 0.26035741E+03  0.54128600E+04                                 8.289045                            5.669475       0.054414       2.069092                    0.999441      22.088345      60.743915       0.636359       0.462964      -1.030973      -0.002164      -0.047496      -0.039032       0.061515      -0.003455      -0.000222      -0.090427      -0.003262       0.107024      -0.084469      -0.019369       0.103837             11.383926       9.292840      -0.008539      -0.091194      14.962789       7.468961       9.896150           0.000001
           47              C      13.693420      12.003094      14.115114      -0.016232      39.978160 0.40719468E+03  0.93430498E+04                                10.142594                            6.670263      -0.018021       2.005998                    0.999261      26.647503      73.739398       0.651485       0.409746      -1.077044       0.003431       0.035525       0.021921       0.041885       0.001330      -0.001234      -0.007808       0.009041       0.007649      -0.010495       0.002609       0.007886             14.807006      10.200387      -0.000810       0.064497      21.028518      11.097296      13.192114           0.000000
           48              C      30.768044      12.575282      14.490683      -0.102713      35.053363 0.40475765E+03  0.93511641E+04                                 9.367194                            6.743413       0.043876       1.990057                    0.999709      28.780450      82.131347       0.629274       0.421304      -1.060663       0.015171       0.014085       0.009938       0.022963       0.014586       0.007893      -0.006270       0.036325      -0.016625      -0.024487      -0.002507       0.026993             12.218895       9.482287      -0.873072      -0.593455      16.680118       7.997612      10.494278          -0.000001
           49              C      14.879762      12.599517      14.541355      -0.097496      35.691690 0.41489882E+03  0.96363980E+04                                 9.468815                            6.824489       0.049374       1.990897                    0.999658      28.834311      82.264929       0.626476       0.420949      -1.061827      -0.020135       0.014811       0.008094       0.026273      -0.013089      -0.007933      -0.001369       0.046324      -0.034811      -0.021991      -0.011608       0.033599             12.325078       9.630577       0.626860       0.564250      16.746093       8.029494      10.598564          -0.000001
           50              C      19.323122      20.351646      14.493663      -0.107349      34.481838 0.40186650E+03  0.92760467E+04                                 9.262297                            6.724450       0.028289       1.983705                    0.999692      28.876313      82.609199       0.628872       0.421952      -1.059307      -0.025730       0.005443       0.012985       0.029330      -0.024946      -0.002849       0.012589       0.011487      -0.023788      -0.025721      -0.006449       0.032170             11.875210      13.576127       2.918762      -6.462203      11.618240      -4.139203      10.431262          -0.000001
           51              C      13.682839       4.961919       9.144794       0.590062      26.773046 0.26666016E+03  0.55701390E+04                                 8.201965                            5.731497       0.080282       2.076156                    0.999434      22.199256      60.942467       0.634730       0.461965      -1.032827      -0.002730       0.052878       0.037486       0.064875       0.000126       0.002129      -0.032037       0.170342      -0.135755      -0.087092      -0.020735       0.107827             11.095603       4.507271       0.050279      -0.076838      15.681216       4.809330      13.098323           0.000002
           52              C      13.684730       3.742728       8.244622      -0.011130      37.691590 0.39293099E+03  0.89399711E+04                                 9.770446                            6.554323       0.011847       2.017144                    0.999413      26.449101      72.994367       0.656622       0.409988      -1.076378      -0.002092      -0.030825      -0.025862       0.040292       0.000622       0.000659      -0.001056       0.011756      -0.024138      -0.008252      -0.001702       0.009954             14.012382       5.129529       0.027461      -0.103975      21.047584       7.942703      15.860034           0.000000
           53              C      22.804131      18.325433       8.793071      -0.106333      34.094587 0.38990297E+03  0.89294030E+04                                 9.174333                            6.606440       0.072634       2.000489                    0.999728      28.583235      81.367882       0.637134       0.419768      -1.061009       0.002369      -0.008257      -0.027580       0.028887       0.000937       0.000437      -0.012525       0.022073       0.072024      -0.026208      -0.000928       0.027136             11.847715       4.871523       0.158545       0.102948      17.884628       5.361190      12.786993          -0.000001
           54              C      13.724053       3.868703       6.915229      -0.099212      33.955353 0.38610639E+03  0.88252578E+04                                 9.166624                            6.588263       0.043353       1.993516                    0.999684      28.477338      81.119789       0.635652       0.421567      -1.059347       0.001678      -0.026860       0.003649       0.027159       0.001938       0.000442      -0.024309      -0.010950      -0.041660      -0.028436       0.001450       0.026986             11.841150       4.870757       0.234656      -0.051862      16.579471       5.788514      14.073221          -0.000001
           55              C      16.210458       6.438116      13.267105       0.599170      27.121689 0.26036078E+03  0.54129412E+04                                 8.289049                            5.669480       0.054527       2.069125                    0.999440      22.088516      60.744223       0.636365       0.462959      -1.030977      -0.042213       0.021873      -0.039030       0.061511      -0.003136      -0.078417       0.045018      -0.004357       0.107007      -0.084466      -0.019362       0.103827             11.383928      13.537947      -2.459411       6.422747      10.717683      -3.813406       9.896152           0.000002
           56              C      17.241643       5.857453      14.115114      -0.016230      39.978508 0.40719813E+03  0.93431544E+04                                10.142672                            6.670309      -0.018034       2.005994                    0.999261      26.647616      73.739958       0.651480       0.409749      -1.077042       0.032479      -0.014790       0.021921       0.041882       0.004582      -0.007376       0.002833      -0.002217       0.007636      -0.010493       0.002611       0.007882             14.807117      18.320988      -4.689097       9.642900      12.908165      -5.492752      13.192200           0.000000
           57              C      26.274358      20.358496      14.490683      -0.102714      35.053361 0.40475738E+03  0.93511564E+04                                 9.367179                            6.743395       0.043830       1.990041                    0.999709      28.780509      82.131511       0.629277       0.421302      -1.060664       0.019781       0.006095       0.009940       0.022962       0.023024      -0.001481       0.009967       0.007105      -0.016636      -0.024484      -0.002512       0.026997             12.218871      14.124585      -3.553249       6.629427      12.037780      -4.512685      10.494247          -0.000001
           58              C      18.351325       6.586653      14.541355      -0.097498      35.691594 0.41489725E+03  0.96363501E+04                                 9.468757                            6.824439       0.049307       1.990875                    0.999657      28.834387      82.265031       0.626483       0.420944      -1.061831       0.002762      -0.024842       0.008092       0.026272       0.013516      -0.005148      -0.006193      -0.045831      -0.034815      -0.021987      -0.011614       0.033601             12.324992      15.509984      -2.767604       7.235819      10.866522      -3.526018      10.598469          -0.000001
           59              C      27.286546       6.558729      14.493663      -0.107350      34.481778 0.40186567E+03  0.92760212E+04                                 9.262269                            6.724428       0.028275       1.983701                    0.999692      28.876323      82.609153       0.628875       0.421950      -1.059308      -0.008153      -0.025005       0.012982       0.029330      -0.007501       0.009479      -0.008767      -0.048944      -0.023784      -0.025719      -0.006451       0.032170             11.875170      14.635311       2.307205      -6.815683      10.558978      -3.526898      10.431222          -0.000001
           60              C      25.364206      11.706227       5.758716       0.590063      26.773168 0.26666123E+03  0.55701645E+04                                 8.201972                            5.731496       0.080357       2.076178                    0.999432      22.199313      60.942561       0.634732       0.461963      -1.032829      -0.044427       0.028801      -0.037484       0.064872       0.073819      -0.026680       0.017863      -0.084952      -0.135749      -0.087090      -0.020733       0.107823             11.095628      12.931382      -4.813285       4.126637       7.257144      -2.471191      13.098358           0.000002
           61              C      26.419115      11.095003       6.658888      -0.011130      37.691902 0.39293374E+03  0.89400536E+04                                 9.770512                            6.554354       0.011835       2.017141                    0.999413      26.449211      72.994864       0.656619       0.409989      -1.076377       0.027739      -0.013601       0.025862       0.040290       0.005399      -0.000585       0.001098      -0.004793      -0.024132      -0.008250      -0.001699       0.009950             14.012506      17.092120      -6.878984       6.826735       9.085211      -4.061401      15.860188           0.000000
           62              C       9.230428      10.488573       6.110439      -0.106336      34.094805 0.38990584E+03  0.89294845E+04                                 9.174359                            6.606455       0.072570       2.000467                    0.999728      28.583371      81.368314       0.637134       0.419767      -1.061010       0.005968      -0.006178       0.027581       0.028888       0.010023      -0.010630       0.006637      -0.009408       0.072040      -0.026205      -0.000935       0.027140             11.847758      14.768800      -5.555525       4.694459       7.987421      -2.591420      12.787052          -0.000001
           63              C      26.290356      11.123934       7.988281      -0.099216      33.955579 0.38610925E+03  0.88253392E+04                                 9.166659                            6.588284       0.043312       1.993501                    0.999684      28.477458      81.120195       0.635652       0.421566      -1.059347       0.022423      -0.014886      -0.003649       0.027161      -0.003776      -0.020833       0.012536       0.008844      -0.041656      -0.028435       0.001443       0.026992             11.841205      13.855650      -4.952661       4.987142       7.594664      -2.939156      14.073302          -0.000001
           64              C      22.821985      10.255321       1.636405       0.599183      27.121422 0.26035743E+03  0.54128604E+04                                 8.289046                            5.669476       0.054414       2.069092                    0.999441      22.088346      60.743921       0.636359       0.462964      -1.030973       0.002164       0.047496       0.039032       0.061515      -0.003455      -0.000222      -0.090427      -0.003262       0.107024      -0.084469      -0.019369       0.103837             11.383927       9.292840      -0.008539      -0.091194      14.962790       7.468962       9.896151           0.000002
           65              C      22.809271       9.071957       0.788396      -0.016232      39.978165 0.40719474E+03  0.93430514E+04                                10.142595                            6.670264      -0.018021       2.005998                    0.999261      26.647505      73.739405       0.651485       0.409746      -1.077044      -0.003431      -0.035525      -0.021921       0.041885       0.001330      -0.001234      -0.007808       0.009041       0.007649      -0.010495       0.002609       0.007886             14.807008      10.200388      -0.000811       0.064497      21.028519      11.097297      13.192115          -0.000000
           66              C       5.734647       8.499769       0.412827      -0.102713      35.053360 0.40475759E+03  0.93511627E+04                                 9.367194                            6.743412       0.043877       1.990057                    0.999709      28.780449      82.131347       0.629274       0.421304      -1.060663      -0.015171      -0.014085      -0.009938       0.022963       0.014586       0.007893      -0.006270       0.036325      -0.016625      -0.024487      -0.002507       0.026993             12.218894       9.482287      -0.873071      -0.593455      16.680118       7.997612      10.494278          -0.000001
           67              C      21.622929       8.475534       0.362155      -0.097496      35.691686 0.41489877E+03  0.96363964E+04                                 9.468815                            6.824489       0.049373       1.990897                    0.999658      28.834309      82.264922       0.626476       0.420949      -1.061827       0.020135      -0.014811      -0.008094       0.026273      -0.013089      -0.007933      -0.001369       0.046324      -0.034811      -0.021991      -0.011608       0.033599             12.325077       9.630576       0.626860       0.564249      16.746091       8.029492      10.598563          -0.000001
           68              C      17.179569       0.723405       0.409847      -0.107349      34.481840 0.40186652E+03  0.92760472E+04                                 9.262298                            6.724450       0.028289       1.983705                    0.999692      28.876313      82.609201       0.628872       0.421952      -1.059307       0.025730      -0.005443      -0.012985       0.029330      -0.024946      -0.002849       0.012589       0.011487      -0.023788      -0.025721      -0.006449       0.032170             11.875211      13.576128       2.918763      -6.462204      11.618241      -4.139204      10.431263          -0.000001
           69              C      20.289259      11.714127       5.857079       0.624049      26.009124 0.23970559E+03  0.48917957E+04                                 8.097940                            5.463367       0.036864       2.072239                    0.999300      21.594937      59.240464       0.642750       0.466954      -1.026619       0.043012       0.024832      -0.034760       0.060621      -0.072412       0.023136       0.013358      -0.083612      -0.124717      -0.080951      -0.023449       0.104399             11.225283      14.031001       5.533719      -4.372588       7.641343      -2.524541      12.003505           0.000002
           70              C      19.236993      11.106595       6.646965      -0.019912      40.059581 0.39222226E+03  0.89153874E+04                                10.154634                            6.540863       0.022356       2.022786                    0.999352      26.326706      72.504340       0.658763       0.409043      -1.077534      -0.033529      -0.019358       0.018539       0.042926      -0.012437       0.002905       0.001676      -0.014358       0.007337      -0.016186       0.003049       0.013137             15.120943      19.055321       7.913706      -8.038780       9.917544      -4.641240      16.389963           0.000000
           71              C      18.171122      10.491208       6.095536      -0.094526      33.940731 0.37791416E+03  0.85926568E+04                                 9.160676                            6.513708       0.050198       1.997852                    0.999736      28.292621      80.407371       0.639848       0.421012      -1.059592      -0.001269      -0.000730       0.023586       0.023632      -0.012816       0.013380       0.007721      -0.014796       0.050383      -0.028468       0.006401       0.022067             11.990205      15.031406       5.866686      -4.817496       8.257273      -2.781410      12.681937          -0.000001
           72              C      19.282538      11.132890       8.018088      -0.102166      35.011459 0.39121573E+03  0.89660752E+04                                 9.337129                            6.616155       0.076513       2.001254                    0.999707      28.578756      81.357737       0.636933       0.419591      -1.061230      -0.026610      -0.015366      -0.007842       0.031713       0.004483       0.027696       0.015988       0.005183      -0.016967      -0.031525      -0.002351       0.033876             12.306914      14.230456       5.351483      -5.661679       8.051220      -3.268805      14.639066          -0.000001
           73              C      25.319714      14.618491       1.713904       0.593194      25.944895 0.26189460E+03  0.54464265E+04                                 8.031276                            5.684132       0.115307       2.090650                    0.999522      22.086414      60.514591       0.636631       0.462629      -1.032373      -0.045001      -0.025981       0.040080       0.065624       0.001276       0.081388       0.046991       0.001473       0.134069      -0.087623      -0.023819       0.111442             10.710840      12.570027       1.770432      -5.632926      10.525767      -3.252210       9.036727           0.000002
           74              C      26.402104      15.243416       0.789886      -0.016536      37.977097 0.40819347E+03  0.93689166E+04                                 9.807056                            6.674657       0.027444       2.017587                    0.999328      26.757294      73.982928       0.652018       0.409282      -1.077670       0.027550       0.015907      -0.026961       0.041700       0.001413       0.003747       0.002162       0.001634      -0.000511      -0.003654      -0.001548       0.005202             13.904213      16.996256       3.925041      -8.663171      12.464128      -5.001746      12.252255           0.000000
           75              C      16.213432       9.360924       9.046431       0.624049      26.009127 0.23970560E+03  0.48917962E+04                                 8.097941                            5.463368       0.036864       2.072238                    0.999300      21.594938      59.240469       0.642750       0.466954      -1.026619      -0.043012      -0.024832       0.034760       0.060621      -0.072412       0.023136       0.013358      -0.083612      -0.124717      -0.080951      -0.023449       0.104399             11.225284      14.031002       5.533720      -4.372589       7.641344      -2.524541      12.003506           0.000002
           76              C      17.265698       9.968456       8.256545      -0.019912      40.059590 0.39222234E+03  0.89153899E+04                                10.154635                            6.540863       0.022356       2.022786                    0.999352      26.326709      72.504351       0.658763       0.409043      -1.077534       0.033529       0.019358      -0.018539       0.042926      -0.012437       0.002905       0.001676      -0.014358       0.007337      -0.016186       0.003049       0.013137             15.120945      19.055325       7.913708      -8.038782       9.917546      -4.641241      16.389964           0.000001
           77              C      18.331569      10.583843       8.807974      -0.094526      33.940731 0.37791412E+03  0.85926558E+04                                 9.160677                            6.513708       0.050198       1.997852                    0.999736      28.292619      80.407371       0.639848       0.421012      -1.059592       0.001269       0.000730      -0.023586       0.023632      -0.012816       0.013380       0.007721      -0.014796       0.050384      -0.028468       0.006401       0.022067             11.990207      15.031408       5.866687      -4.817498       8.257274      -2.781411      12.681938          -0.000002
           78              C      17.220153       9.942161       6.885422      -0.102166      35.011446 0.39121557E+03  0.89660705E+04                                 9.337126                            6.616153       0.076514       2.001254                    0.999707      28.578750      81.357708       0.636933       0.419591      -1.061231       0.026610       0.015366       0.007842       0.031713       0.004483       0.027696       0.015988       0.005183      -0.016967      -0.031525      -0.002351       0.033876             12.306909      14.230450       5.351480      -5.661676       8.051217      -3.268804      14.639061          -0.000001
           79              C      11.182977       6.456560      13.189606       0.593194      25.944895 0.26189460E+03  0.54464265E+04                                 8.031276                            5.684132       0.115307       2.090650                    0.999522      22.086414      60.514593       0.636631       0.462629      -1.032373       0.045001       0.025981      -0.040080       0.065624       0.001276       0.081388       0.046991       0.001473       0.134069      -0.087623      -0.023819       0.111442             10.710841      12.570028       1.770432      -5.632926      10.525767      -3.252210       9.036727           0.000002
           80              C      10.100587       5.831635      14.113624      -0.016536      37.977099 0.40819350E+03  0.93689175E+04                                 9.807056                            6.674657       0.027444       2.017587                    0.999328      26.757295      73.982931       0.652018       0.409282      -1.077670      -0.027550      -0.015907       0.026961       0.041700       0.001414       0.003747       0.002162       0.001634      -0.000511      -0.003654      -0.001548       0.005202             13.904213      16.996257       3.925041      -8.663171      12.464128      -5.001745      12.252255          -0.000000
           81              O      22.801570      14.987673       6.407019      -0.551553      33.680270 0.46182945E+03  0.10635498E+05                                 8.149194                            6.479660       0.600997       2.250313                    0.998385      26.698512      67.587305       0.780146       0.340921      -1.159522      -0.000436       0.020241       0.016258       0.025965       0.000974       0.000358      -0.055553      -0.044822      -0.143155      -0.073495       0.001448       0.072048             10.098793       5.116131       0.151225      -0.015377      18.442246       0.889642       6.738002           0.000001
           82              O      22.845480      16.317610       4.526196      -0.518378      31.979647 0.42315695E+03  0.95463606E+04                                 7.882110                            6.214076       0.553128       2.249032                    0.998276      25.975302      65.355529       0.793390       0.342202      -1.156955       0.000937       0.014412       0.016329       0.021800      -0.000708      -0.000098      -0.004886       0.096595       0.148937      -0.073320       0.023480       0.049840              9.781104       4.948159       0.002959      -0.108019       8.227671       4.246489      16.167482           0.000001
           83              O      20.096012      13.417172       2.013464      -0.547490      34.037438 0.45765533E+03  0.10521224E+05                                 8.228658                            6.456945       0.580558       2.246346                    0.998371      26.604517      67.411580       0.779887       0.341623      -1.158293      -0.015343       0.015735      -0.006885       0.023030      -0.006879      -0.037927      -0.025061      -0.115224      -0.020675      -0.077667       0.008101       0.069566             10.328579       7.789768      -3.251906       2.772462      14.340912      -5.430048       8.855058           0.000001
           84              O      21.258644      15.390902       1.971734      -0.536003      33.012846 0.43911459E+03  0.99897815E+04                                 8.050897                            6.317821       0.582060       2.253004                    0.998357      26.241104      66.113810       0.789841       0.340869      -1.159091      -0.021098       0.003833      -0.009438       0.023428       0.037412      -0.002850       0.043585       0.069918      -0.009196      -0.074067       0.016487       0.057580             10.078175      15.233138       1.101684       5.859789       6.444167       0.169414       8.557220           0.000001
           85              O      25.515002      13.409796       2.006012      -0.525323      32.275727 0.43132770E+03  0.97761850E+04                                 7.921463                            6.272106       0.613204       2.267138                    0.998534      26.085878      65.761878       0.790120       0.342019      -1.157245       0.014701       0.010090      -0.014081       0.022720       0.003557       0.038486      -0.013721      -0.097199      -0.007666      -0.070288       0.016608       0.053681              9.770482       7.413372       2.836043      -2.476550      13.738881      -4.797221       8.159194           0.000001
           86              O      12.122308       8.821935       8.496491      -0.551555      33.680084 0.46182669E+03  0.10635413E+05                                 8.149142                            6.479623       0.601071       2.250336                    0.998385      26.698530      67.587170       0.780152       0.340919      -1.159524      -0.017310       0.010498      -0.016257       0.025964      -0.018929      -0.047932       0.028079       0.024115      -0.143133      -0.073486       0.001434       0.072052             10.098726      15.241677      -5.694662       0.762759       8.316546      -0.458125       6.737956           0.000001
           87              O      10.948588       9.448867      10.377314      -0.518383      31.979873 0.42315988E+03  0.95464442E+04                                 7.882151                            6.214101       0.553205       2.249057                    0.998276      25.975377      65.355799       0.793388       0.342203      -1.156955      -0.012952       0.006394      -0.016329       0.021801       0.041465      -0.004281       0.002355      -0.049497       0.148943      -0.073307       0.023465       0.049842              9.781174       7.410433      -1.418593       3.623629       5.765484      -2.216790      16.167607           0.000001
           88              O      14.835166      10.379791      12.890046      -0.547496      34.037635 0.45765860E+03  0.10521319E+05                                 8.228692                            6.456969       0.580472       2.246317                    0.998371      26.604577      67.411808       0.779885       0.341623      -1.158293      -0.005956       0.021153       0.006885       0.023029      -0.053341      -0.040662      -0.020322       0.045710      -0.020658      -0.077676       0.008107       0.069569             10.328623       9.887024      -4.462724      -3.316389      12.243754       5.116036       8.855090           0.000001
           89              O      12.544550      10.359767      12.931776      -0.536008      33.013315 0.43912159E+03  0.99899858E+04                                 8.050996                            6.317888       0.581966       2.252973                    0.998357      26.241184      66.114272       0.789834       0.340871      -1.159089       0.007229       0.020190       0.009437       0.023429       0.048979       0.036327      -0.024267       0.029845      -0.009200      -0.074073       0.016493       0.057581             10.078315       9.595547       4.356627       3.076618      12.082063       4.990131       8.557336           0.000001
           90              O      12.132100       5.683096      12.897498      -0.525323      32.275446 0.43132387E+03  0.97760719E+04                                 7.921396                            6.272062       0.613199       2.267136                    0.998534      26.085855      65.761632       0.790127       0.342018      -1.157247      -0.016086      -0.007683       0.014082       0.022718      -0.040317       0.007364       0.040183       0.054779      -0.007646      -0.070292       0.016609       0.053683              9.770384      14.613448      -1.320932      -5.392717       6.538594       0.253810       8.159110           0.000001
           91              O      13.701121       6.087378       8.496491      -0.551553      33.680278 0.46182959E+03  0.10635501E+05                                 8.149195                            6.479662       0.600996       2.250313                    0.998385      26.698515      67.587317       0.780146       0.340921      -1.159522       0.000436      -0.020241      -0.016258       0.025965       0.000974       0.000358      -0.055553      -0.044822      -0.143155      -0.073495       0.001448       0.072048             10.098795       5.116132       0.151225      -0.015377      18.442249       0.889642       6.738003           0.000001
           92              O      13.657211       4.757441      10.377314      -0.518379      31.979654 0.42315706E+03  0.95463636E+04                                 7.882111                            6.214077       0.553128       2.249032                    0.998276      25.975304      65.355538       0.793390       0.342202      -1.156955      -0.000937      -0.014412      -0.016329       0.021800      -0.000708      -0.000098      -0.004886       0.096595       0.148937      -0.073320       0.023480       0.049840              9.781106       4.948160       0.002959      -0.108019       8.227673       4.246490      16.167486           0.000001
           93              O      16.406679       7.657879      12.890046      -0.547490      34.037435 0.45765529E+03  0.10521223E+05                                 8.228658                            6.456945       0.580558       2.246346                    0.998371      26.604515      67.411575       0.779887       0.341623      -1.158293       0.015343      -0.015735       0.006885       0.023030      -0.006879      -0.037927      -0.025061      -0.115224      -0.020675      -0.077667       0.008101       0.069566             10.328579       7.789768      -3.251906       2.772462      14.340911      -5.430048       8.855057           0.000001
           94              O      15.244047       5.684149      12.931776      -0.536003      33.012846 0.43911458E+03  0.99897812E+04                                 8.050897                            6.317821       0.582060       2.253004                    0.998357      26.241104      66.113810       0.789841       0.340869      -1.159091       0.021098      -0.003833       0.009438       0.023428       0.037412      -0.002850       0.043585       0.069918      -0.009196      -0.074067       0.016487       0.057580             10.078175      15.233138       1.101684       5.859789       6.444167       0.169415       8.557220           0.000001
           95              O      10.987689       7.665255      12.897498      -0.525323      32.275730 0.43132775E+03  0.97761864E+04                                 7.921464                            6.272107       0.613204       2.267138                    0.998534      26.085879      65.761882       0.790120       0.342019      -1.157245      -0.014701      -0.010090       0.014081       0.022720       0.003557       0.038486      -0.013721      -0.097199      -0.007666      -0.070288       0.016607       0.053681              9.770483       7.413373       2.836043      -2.476550      13.738882      -4.797221       8.159195           0.000001
           96              O      24.380383      12.253116       6.407019      -0.551555      33.680088 0.46182676E+03  0.10635415E+05                                 8.149143                            6.479624       0.601071       2.250336                    0.998385      26.698532      67.587178       0.780152       0.340919      -1.159524       0.017310      -0.010498       0.016257       0.025964      -0.018929      -0.047932       0.028079       0.024115      -0.143133      -0.073486       0.001434       0.072052             10.098727      15.241678      -5.694663       0.762758       8.316546      -0.458125       6.737957           0.000001
           97              O      25.554103      11.626184       4.526196      -0.518383      31.979877 0.42315994E+03  0.95464460E+04                                 7.882152                            6.214101       0.553205       2.249057                    0.998276      25.975379      65.355806       0.793388       0.342203      -1.156955       0.012952      -0.006394       0.016329       0.021801       0.041465      -0.004281       0.002355      -0.049497       0.148943      -0.073307       0.023465       0.049842              9.781175       7.410433      -1.418594       3.623630       5.765484      -2.216790      16.167608           0.000001
           98              O      21.667525      10.695260       2.013464      -0.547496      34.037642 0.45765870E+03  0.10521322E+05                                 8.228693                            6.456970       0.580472       2.246317                    0.998371      26.604578      67.411815       0.779885       0.341623      -1.158293       0.005956      -0.021153      -0.006885       0.023029      -0.053341      -0.040662      -0.020322       0.045710      -0.020658      -0.077676       0.008107       0.069569             10.328625       9.887026      -4.462725      -3.316390      12.243757       5.116038       8.855092           0.000001
           99              O      23.958141      10.715284       1.971734      -0.536008      33.013314 0.43912158E+03  0.99899855E+04                                 8.050996                            6.317888       0.581966       2.252973                    0.998357      26.241183      66.114270       0.789834       0.340871      -1.159089      -0.007229      -0.020190      -0.009437       0.023429       0.048979       0.036327      -0.024267       0.029845      -0.009200      -0.074073       0.016493       0.057581             10.078315       9.595547       4.356627       3.076618      12.082063       4.990131       8.557336           0.000001
          100              O      24.370591      15.391955       2.006012      -0.525323      32.275445 0.43132385E+03  0.97760713E+04                                 7.921396                            6.272062       0.613199       2.267136                    0.998534      26.085855      65.761631       0.790127       0.342018      -1.157247       0.016086       0.007683      -0.014082       0.022718      -0.040317       0.007364       0.040183       0.054779      -0.007646      -0.070292       0.016609       0.053683              9.770384      14.613447      -1.320932      -5.392716       6.538594       0.253810       8.159110           0.000001
          101              O      22.813616      13.171580       3.728858      -1.026202      57.530668 0.12786214E+04  0.37899100E+05                                11.235942                           10.463183      -0.032362       1.910570                    0.997993      37.358699     106.526558       0.643579       0.321083      -1.179621      -0.004043      -0.002334       0.002190       0.005157      -0.003303      -0.002658      -0.001540      -0.003802      -0.010196      -0.005893       0.000384       0.005510             12.874511      12.833698       0.016024      -0.013392      12.815182      -0.007727      12.974654           0.000001
          102              O      21.252009      12.269977       6.392115      -0.538518      33.804487 0.43422774E+03  0.98700908E+04                                 8.213283                            6.312138       0.536684       2.238854                    0.998298      26.250411      66.528004       0.783133       0.344086      -1.154137      -0.018121      -0.010465      -0.006601       0.021942       0.003804       0.031717       0.018303       0.004398      -0.206404      -0.080082       0.030007       0.050075             10.429936      16.008215       6.293209      -0.935596       8.741595      -0.540172       6.539998           0.000001
          103              O      20.108644      11.609848       4.596242      -0.571557      34.479990 0.46903212E+03  0.10846600E+05                                 8.298923                            6.536489       0.609753       2.250112                    0.998496      26.887126      68.276242       0.775349       0.341600      -1.158586      -0.010173      -0.005871       0.019664       0.022905      -0.036926       0.006117       0.003527      -0.042616       0.192605      -0.075092       0.010533       0.064560             10.429382       7.945375       1.604291      -4.085916       6.092936      -2.359029      17.249837           0.000001
          104              O      13.689075       7.903471      11.174652      -1.026202      57.530668 0.12786214E+04  0.37899100E+05                                11.235942                           10.463183      -0.032362       1.910570                    0.997993      37.358699     106.526557       0.643580       0.321083      -1.179621       0.004043       0.002334      -0.002190       0.005157      -0.003303      -0.002658      -0.001540      -0.003802      -0.010196      -0.005893       0.000384       0.005510             12.874511      12.833698       0.016024      -0.013392      12.815181      -0.007727      12.974653           0.000001
          105              O      15.250682       8.805074       8.511395      -0.538518      33.804488 0.43422776E+03  0.98700913E+04                                 8.213283                            6.312138       0.536684       2.238854                    0.998298      26.250412      66.528006       0.783134       0.344086      -1.154137       0.018121       0.010465       0.006601       0.021942       0.003804       0.031717       0.018303       0.004398      -0.206404      -0.080082       0.030007       0.050075             10.429936      16.008215       6.293210      -0.935596       8.741595      -0.540172       6.539998           0.000001
          106              O      16.394047       9.465203      10.307268      -0.571557      34.479991 0.46903214E+03  0.10846601E+05                                 8.298923                            6.536489       0.609753       2.250112                    0.998496      26.887127      68.276244       0.775349       0.341600      -1.158586       0.010173       0.005871      -0.019664       0.022905      -0.036926       0.006117       0.003527      -0.042616       0.192605      -0.075092       0.010533       0.064560             10.429382       7.945375       1.604291      -4.085916       6.092936      -2.359029      17.249837           0.000001

******************************************************
Auxiliary information for the entire system
The total spin magnetic moment of the unit cell is   -0.000010
The total net atomic charge of the unit cell is   -0.000004
Accuracy of reproducing the electrostatic potential in the unit cell:
  The inner radius (bohr) =    5.0000
  The outer radius (bohr) =   12.0000
  Valid grid points have density less than (e/(bohr^3)) =    0.0001
  The number of valid grid points were=       870670
  The rms potential error without charges in kcal/mol is=      1.67345
  The rms potential error with partial charges in kcal/mol is=      0.70925
  The RRMSE value at monopole order=      0.42383
  The rms potential error with partial charges and cloud penetration in kcal/mol is=      0.71443
  The RRMSE value at monopole order with cloud penetration is=      0.42692
  The rms potential error with partial charges and atomic dipoles in kcal/mol is=      0.24085
  The RRMSE value at dipole order=      0.14392
  The rms potential error with partial charges, atomic dipoles and cloud penetration in kcal/mol is=      0.23186
  The RRMSE value at dipole order with cloud penetration=      0.13855

******************************************************
The electron densities and ab initio electrostatic potential were computed in VASP using the PBE functional and
projector augmented wave method. See the main text of the journal article for a description of computational details.
The atomic charges, dipoles, and quadrupoles were computed with the DDEC6 method as described in
(a) T. A. Manz and N. Gabaldon Limas, RSC Adv. 6 (2016) 47771-47801 DOI: 10.1039/c6ra04656h
(b) N. Gabaldon Limas and T. A. Manz, RSC Adv. 8 (2018) 2678-2707 DOI: 10.1039/c7ra11829e.
For each atom in the material, the electron cloud parameters were fit to the spherically averaged atom-in-material
electron density using radial positions for which this density was between 10^-4 and 10^-2 electrons per cubic bohr.
The polarizabilities, dispersion coefficients, and quantum Drude oscillator (QDO) parameters were fit using the MCLF method.
The magnetic structure of the system was optimized in VASP from the default ferromagnetic initial guess using spin polarization.
The atomic spin moments (ASMs) were computed on this optimized magnetic structure using the DDEC6 partition as inputs
to the method of T. A. Manz and D. S. Sholl, J. Chem. Theory Comput. 7 (2011) 4146-4164 DOI: 10.1021/ct200539n.
The RMSE and RRMSE were computed using a uniform grid with Ewald summation.
