# Supplementary material for: A collection of forcefield precursors for metal–organic frameworks
Source: RSC Adv. 2019 Nov 13;9(63):36492–507. doi: 10.1039/c9ra07327b (PMC9075174; doi:10.1039/c9ra07327b)
Supplement: RA-009-C9RA07327B-s5956 [file RA-009-C9RA07327B-s5956.xyz]

  572
jmolscript: load "" {1 1 1} spacegroup "x,y,z" unitcell [{     19.043500     0.000000     0.000000 }, {      0.000000    21.602300     0.000000 }, {      0.000000     0.000000    22.229800 }]
Ni    14.282625    16.201725    20.091738     0.712630
Ni     4.760875     5.400575    13.252962     0.712669
Ni     4.760875     5.400575     2.138062     0.712659
Ni    14.282625    16.201725     8.976838     0.712635
Sb    18.384785    21.357546     0.818501     1.217489
Sb    10.180465    11.045904     0.818501     1.217474
Sb     0.658715    10.556396    10.296399     1.217500
Sb     8.863035     0.244754    10.296399     1.217461
Sb     0.658715     0.244754    21.411299     1.217551
Sb     8.863035    10.556396    21.411299     1.217534
Sb    18.384785    11.045904    11.933401     1.217565
Sb    10.180465    21.357546    11.933401     1.217521
H      5.831120    21.118408    18.203983     0.274412
H      9.283706    16.776346    19.488866     0.138186
H     11.258517    15.745916    19.828982     0.088532
H     13.216189    19.115875    19.751177     0.110397
H     11.256613    20.183029    19.219885     0.134891
H      9.443672    20.770611    17.826077     0.117917
H      7.657391     0.341316    17.301453     0.132251
H      5.488337    19.314616    19.433291     0.140941
H      7.491713    18.115689    20.015712     0.149836
H     15.158626    14.458419     6.744521     0.104107
H     15.250035    14.428176     4.434845     0.142087
H     16.108897    15.491009     0.146717     0.092867
H     16.146984    15.441324     2.423048     0.148635
H      3.690630    11.285042    18.203983     0.274412
H      0.238044    15.627104    19.488866     0.138186
H     17.306733    16.657534    19.828982     0.088532
H     15.349061    13.287575    19.751177     0.110397
H     17.308637    12.220421    19.219885     0.134891
H      0.078078    11.632839    17.826077     0.117917
H      1.864359    10.459834    17.301453     0.132251
H      4.033413    13.088834    19.433291     0.140941
H      2.030037    14.287761    20.015712     0.149836
H     13.406624    17.945031     6.744521     0.104107
H     13.315215    17.975274     4.434845     0.142087
H     12.456353    16.912441     0.146717     0.092867
H     12.418266    16.962126     2.423048     0.148635
H     13.212380    10.317258    15.140717     0.274410
H      9.759794     5.975196    13.855834     0.138183
H      7.784983     4.944766    13.515718     0.088527
H      5.827311     8.314725    13.593523     0.110393
H      7.786887     9.381879    14.124815     0.134886
H      9.599828     9.969461    15.518623     0.117917
H     11.386109    11.142466    16.043247     0.132249
H     13.555163     8.513466    13.911409     0.140939
H     11.551787     7.314539    13.328988     0.149835
H      3.884874     3.657269     4.370379     0.104109
H      3.793465     3.627026     6.680055     0.142087
H      2.934603     4.689859    10.968183     0.092863
H      2.896516     4.640174     8.691852     0.148631
H     15.352870     0.483892    15.140717     0.274410
H     18.805456     4.825954    13.855834     0.138183
H      1.736767     5.856384    13.515718     0.088527
H      3.694439     2.486425    13.593523     0.110393
H      1.734863     1.419271    14.124815     0.134886
H     18.965422     0.831689    15.518623     0.117917
H     17.179141    21.260984    16.043247     0.132249
H     15.010087     2.287684    13.911409     0.140939
H     17.013463     3.486611    13.328988     0.149835
H      5.636876     7.143881     4.370379     0.104109
H      5.728285     7.174124     6.680055     0.142087
H      6.587147     6.111291    10.968183     0.092863
H      6.625234     6.160976     8.691852     0.148631
H     13.212380     0.483892     4.025817     0.274409
H      9.759794     4.825954     2.740934     0.138184
H      7.784983     5.856384     2.400818     0.088530
H      5.827311     2.486425     2.478623     0.110395
H      7.786887     1.419271     3.009915     0.134887
H      9.599828     0.831689     4.403723     0.117915
H     11.386109    21.260984     4.928347     0.132248
H     13.555163     2.287684     2.796509     0.140938
H     11.551787     3.486611     2.214088     0.149834
H      3.884874     7.143881    15.485279     0.104102
H      3.793465     7.174124    17.794955     0.142083
H      2.934603     6.111291    22.083083     0.092866
H      2.896516     6.160976    19.806752     0.148633
H     15.352870    10.317258     4.025817     0.274409
H     18.805456     5.975196     2.740934     0.138184
H      1.736767     4.944766     2.400818     0.088530
H      3.694439     8.314725     2.478623     0.110395
H      1.734863     9.381879     3.009915     0.134886
H     18.965422     9.969461     4.403723     0.117915
H     17.179141    11.142466     4.928347     0.132248
H     15.010087     8.513466     2.796509     0.140938
H     17.013463     7.314539     2.214088     0.149834
H      5.636876     3.657269    15.485279     0.104102
H      5.728285     3.627026    17.794955     0.142083
H      6.587147     4.689859    22.083083     0.092866
H      6.625234     4.640174    19.806752     0.148633
H      5.831120    11.285042     7.089083     0.274413
H      9.283706    15.627104     8.373966     0.138186
H     11.258517    16.657534     8.714082     0.088530
H     13.216189    13.287575     8.636277     0.110396
H     11.256613    12.220421     8.104985     0.134890
H      9.443672    11.632839     6.711177     0.117919
H      7.657391    10.459834     6.186553     0.132252
H      5.488337    13.088834     8.318391     0.140941
H      7.491713    14.287761     8.900812     0.149837
H     15.158626    17.945031    17.859421     0.104110
H     15.250035    17.975274    15.549745     0.142088
H     16.108897    16.912441    11.261617     0.092866
H     16.146984    16.962126    13.537948     0.148633
H      3.690630    21.118408     7.089083     0.274413
H      0.238044    16.776346     8.373966     0.138186
H     17.306733    15.745916     8.714082     0.088529
H     15.349061    19.115875     8.636277     0.110397
H     17.308637    20.183029     8.104985     0.134891
H      0.078078    20.770611     6.711177     0.117919
H      1.864359     0.341316     6.186553     0.132252
H      4.033413    19.314616     8.318391     0.140942
H      2.030037    18.115689     8.900812     0.149837
H     13.406624    14.458419    17.859421     0.104110
H     13.315215    14.428176    15.549745     0.142088
H     12.456353    15.491009    11.261617     0.092866
H     12.418266    15.441324    13.537948     0.148633
W     15.983019    19.278325    21.357503     2.431787
W     14.678349    20.216945     2.030248     2.424299
W     15.168338     0.838169    21.818993     2.386777
W     17.192472     2.956275     1.929547     2.384242
W     17.545729    18.776719     3.877766     2.433730
W     18.868681    17.763139     0.991227     2.414716
W     18.375644    19.962685    18.660583     2.403629
W      1.608985    19.646428     3.045927     2.396707
W     16.640782     0.726053     4.354596     2.440686
W     12.582231    13.125125    21.357503     2.431787
W     13.886901    12.186505     2.030248     2.424299
W     13.396912     9.962981    21.818993     2.386777
W     11.372778     7.844875     1.929547     2.384243
W     11.019521    13.626731     3.877766     2.433729
W      9.696569    14.640311     0.991227     2.414716
W     10.189606    12.440765    18.660583     2.403629
W      7.912765    12.757022     3.045927     2.396707
W     11.924468    10.075097     4.354596     2.440686
W      3.060481     8.477175    11.987197     2.431787
W      4.365151     9.415795     9.084652     2.424300
W      3.875162    11.639319    11.525707     2.386776
W      1.851028    13.757425     9.185353     2.384240
W      1.497771     7.975569     7.237134     2.433730
W      0.174819     6.961989    10.123673     2.414718
W      0.667856     9.161535    14.684117     2.403631
W     17.434515     8.845278     8.068973     2.396709
W      2.402718    11.527203     6.760304     2.440687
W      6.461269     2.323975    11.987197     2.431788
W      5.156599     1.385355     9.084652     2.424299
W      5.646588    20.764131    11.525707     2.386776
W      7.670722    18.646025     9.185353     2.384243
W      8.023979     2.825581     7.237134     2.433729
W      9.346931     3.839161    10.123673     2.414719
W      8.853894     1.639615    14.684117     2.403633
W     11.130735     1.955872     8.068973     2.396708
W      7.119032    20.876247     6.760304     2.440686
W      3.060481     2.323975     0.872297     2.431787
W      4.365151     1.385355    20.199552     2.424300
W      3.875162    20.764131     0.410807     2.386775
W      1.851028    18.646025    20.300253     2.384241
W      1.497771     2.825581    18.352034     2.433727
W      0.174819     3.839161    21.238573     2.414718
W      0.667856     1.639615     3.569217     2.403632
W     17.434515     1.955872    19.183873     2.396709
W      2.402718    20.876247    17.875204     2.440684
W      6.461269     8.477175     0.872297     2.431787
W      5.156599     9.415795    20.199552     2.424299
W      5.646588    11.639319     0.410807     2.386775
W      7.670722    13.757425    20.300253     2.384242
W      8.023979     7.975569    18.352034     2.433726
W      9.346931     6.961989    21.238573     2.414719
W      8.853894     9.161535     3.569217     2.403632
W     11.130735     8.845278    19.183873     2.396709
W      7.119032    11.527203    17.875204     2.440683
W     15.983019    13.125125    10.242603     2.431785
W     14.678349    12.186505    13.145148     2.424300
W     15.168338     9.962981    10.704093     2.386775
W     17.192472     7.844875    13.044447     2.384243
W     17.545729    13.626731    14.992666     2.433732
W     18.868681    14.640311    12.106127     2.414718
W     18.375644    12.440765     7.545683     2.403630
W      1.608985    12.757022    14.160827     2.396710
W     16.640782    10.075097    15.469496     2.440692
W     12.582231    19.278325    10.242603     2.431786
W     13.886901    20.216945    13.145148     2.424299
W     13.396912     0.838169    10.704093     2.386775
W     11.372778     2.956275    13.044447     2.384246
W     11.019521    18.776719    14.992666     2.433731
W      9.696569    17.763139    12.106127     2.414719
W     10.189606    19.962685     7.545683     2.403632
W      7.912765    19.646428    14.160827     2.396709
W     11.924468     0.726053    15.469496     2.440692
C     10.075916    18.688150    19.315473     0.114950
C     10.072107    17.266718    19.519987    -0.132050
C     11.258517    16.672655    19.762292     0.104734
C     12.422075    18.631984    19.693380     0.117582
C     11.226143    19.269252    19.386609    -0.146220
C      8.744775    19.327578    18.968688     0.139554
C      8.626706    20.472500    18.175084    -0.138679
C      7.636444    21.191856    17.839415     0.155835
C      6.331964    19.571684    19.139858     0.154935
C      7.525991    18.880410    19.473305    -0.142718
C     14.808226    15.175616     6.266581     0.100663
C     14.853930    15.138892     4.883887    -0.144291
C     15.358583    15.778320     0.613542     0.112549
C     15.392861    15.752397     1.976229    -0.146587
C     18.489334    13.715300    19.315473     0.114950
C     18.493143    15.136732    19.519987    -0.132050
C     17.306733    15.730795    19.762292     0.104734
C     16.143175    13.771466    19.693380     0.117582
C     17.339107    13.134198    19.386609    -0.146220
C      0.776975    13.075872    18.968688     0.139554
C      0.895045    11.930950    18.175084    -0.138679
C      1.885307    11.211594    17.839415     0.155835
C      3.189786    12.831766    19.139858     0.154935
C      1.995759    13.523040    19.473305    -0.142718
C     13.757024    17.227834     6.266581     0.100663
C     13.711320    17.264558     4.883887    -0.144291
C     13.206667    16.625130     0.613542     0.112549
C     13.172389    16.651053     1.976229    -0.146587
C      8.967584     7.887000    14.029227     0.114946
C      8.971393     6.465568    13.824713    -0.132055
C      7.784983     5.871505    13.582408     0.104737
C      6.621425     7.830834    13.651320     0.117584
C      7.817357     8.468102    13.958091    -0.146223
C     10.298725     8.526428    14.376012     0.139555
C     10.416795     9.671350    15.169616    -0.138682
C     11.407057    10.390706    15.505285     0.155832
C     12.711536     8.770534    14.204842     0.154932
C     11.517509     8.079260    13.871395    -0.142722
C      4.235274     4.374466     4.848319     0.100660
C      4.189570     4.337742     6.231013    -0.144290
C      3.684917     4.977170    10.501358     0.112552
C      3.650639     4.951247     9.138671    -0.146592
C      0.554166     2.914150    14.029227     0.114946
C      0.550357     4.335582    13.824713    -0.132055
C      1.736767     4.929645    13.582408     0.104738
C      2.900325     2.970316    13.651320     0.117584
C      1.704393     2.333048    13.958091    -0.146223
C     18.266525     2.274722    14.376012     0.139555
C     18.148456     1.129800    15.169616    -0.138682
C     17.158194     0.410444    15.505285     0.155832
C     15.853714     2.030616    14.204842     0.154932
C     17.047741     2.721890    13.871395    -0.142722
C      5.286476     6.426684     4.848319     0.100660
C      5.332180     6.463408     6.231013    -0.144290
C      5.836833     5.823980    10.501358     0.112551
C      5.871111     5.849903     9.138671    -0.146593
C      8.967584     2.914150     2.914327     0.114946
C      8.971393     4.335582     2.709813    -0.132054
C      7.784983     4.929645     2.467508     0.104734
C      6.621425     2.970316     2.536420     0.117581
C      7.817357     2.333048     2.843191    -0.146222
C     10.298725     2.274722     3.261112     0.139554
C     10.416795     1.129800     4.054716    -0.138682
C     11.407057     0.410444     4.390385     0.155832
C     12.711536     2.030616     3.089942     0.154931
C     11.517509     2.721890     2.756495    -0.142721
C      4.235274     6.426684    15.963219     0.100660
C      4.189570     6.463408    17.345913    -0.144293
C      3.684917     5.823980    21.616258     0.112551
C      3.650639     5.849903    20.253571    -0.146590
C      0.554166     7.887000     2.914327     0.114946
C      0.550357     6.465568     2.709813    -0.132054
C      1.736767     5.871505     2.467508     0.104734
C      2.900325     7.830834     2.536420     0.117581
C      1.704393     8.468102     2.843191    -0.146222
C     18.266525     8.526428     3.261112     0.139554
C     18.148456     9.671350     4.054716    -0.138682
C     17.158194    10.390706     4.390385     0.155832
C     15.853714     8.770534     3.089942     0.154931
C     17.047741     8.079260     2.756495    -0.142721
C      5.286476     4.374466    15.963219     0.100660
C      5.332180     4.337742    17.345913    -0.144293
C      5.836833     4.977170    21.616258     0.112551
C      5.871111     4.951247    20.253571    -0.146590
C     10.075916    13.715300     8.200573     0.114949
C     10.072107    15.136732     8.405087    -0.132052
C     11.258517    15.730795     8.647392     0.104739
C     12.422075    13.771466     8.578480     0.117587
C     11.226143    13.134198     8.271709    -0.146222
C      8.744775    13.075872     7.853788     0.139556
C      8.626706    11.930950     7.060184    -0.138679
C      7.636444    11.211594     6.724514     0.155835
C      6.331964    12.831766     8.024958     0.154936
C      7.525991    13.523040     8.358405    -0.142718
C     14.808226    17.227834    17.381481     0.100657
C     14.853930    17.264558    15.998787    -0.144287
C     15.358583    16.625130    11.728442     0.112552
C     15.392861    16.651053    13.091129    -0.146590
C     18.489334    18.688150     8.200573     0.114949
C     18.493143    17.266718     8.405087    -0.132052
C     17.306733    16.672655     8.647392     0.104739
C     16.143175    18.631984     8.578480     0.117588
C     17.339107    19.269252     8.271709    -0.146221
C      0.776975    19.327578     7.853788     0.139556
C      0.895045    20.472500     7.060184    -0.138678
C      1.885307    21.191856     6.724514     0.155836
C      3.189786    19.571684     8.024958     0.154936
C      1.995759    18.880410     8.358405    -0.142718
C     13.757024    15.175616    17.381481     0.100657
C     13.711320    15.138892    15.998787    -0.144287
C     13.206667    15.778320    11.728442     0.112552
C     13.172389    15.752397    13.091129    -0.146590
C     14.282625    16.201725     4.190317     0.118002
C     14.282625    16.201725     2.692029     0.116605
C      4.760875     5.400575     6.924583     0.118002
C      4.760875     5.400575     8.422871     0.116602
C      4.760875     5.400575    18.039483     0.118002
C      4.760875     5.400575    19.537771     0.116602
C     14.282625    16.201725    15.305217     0.118005
C     14.282625    16.201725    13.806929     0.116601
N     12.410649    17.281840    19.909009    -0.188659
N      6.550964    20.671241    18.375153    -0.125177
N     16.154601    15.121610    19.909009    -0.188658
N      2.970786    11.732209    18.375153    -0.125177
N      6.632851     6.480690    13.435691    -0.188682
N     12.492536     9.870091    14.969547    -0.125178
N      2.888899     4.320460    13.435691    -0.188682
N     16.072714     0.931059    14.969547    -0.125178
N      6.632851     4.320460     2.320791    -0.188670
N     12.492536     0.931059     3.854647    -0.125178
N      2.888899     6.480690     2.320791    -0.188670
N     16.072714     9.870091     3.854647    -0.125178
N     12.410649    15.121610     8.794109    -0.188675
N      6.550964    11.732209     7.260253    -0.125178
N     16.154601    17.281840     8.794109    -0.188675
N      2.970786    20.671241     7.260253    -0.125178
N     14.282625    16.201725    22.129766    -0.213718
N     14.282625    16.201725     6.942367    -0.189640
N      4.760875     5.400575    11.214934    -0.213752
N      4.760875     5.400575     4.172533    -0.189636
N      4.760875     5.400575     0.100034    -0.213738
N      4.760875     5.400575    15.287433    -0.189653
N     14.282625    16.201725    11.014866    -0.213738
N     14.282625    16.201725    18.057267    -0.189616
O     15.916557    19.120196     2.903212    -0.928417
O     16.444062    20.885104     0.602428    -0.921899
O     15.316687    18.063843    20.282470    -0.745531
O     15.844192     2.067340     0.864739    -0.891591
O     14.029346     0.002160     0.929206    -0.867268
O     18.643587    19.776906     2.051811    -0.926437
O      0.262800    18.415961    19.217662    -0.853476
O     14.956765    20.770611    20.787086    -0.845639
O     15.286217    -0.019442     3.247774    -0.951761
O      1.418741    17.966633     2.054034    -0.831412
O     16.242201     2.374093     3.565660    -0.853542
O     17.440037    19.910840    20.344713    -0.965447
O     13.181911    19.813630     2.760941    -0.691818
O      0.687470    20.293201    17.328129    -0.842403
O     14.634930    19.079151     0.513508    -0.858301
O     17.948499     0.870573     2.438609    -0.944236
O     17.219133    18.236662     0.140048    -0.925171
O     16.750663     1.173005    20.758187    -0.953166
O     17.234368    19.249810    17.614894    -0.657829
O      0.327548    18.906333     4.352595    -0.856504
O      0.049513    16.171482     0.477941    -0.646919
O     17.954212    17.374730     2.634231    -0.847668
O      3.035534    19.290854     3.907999    -0.624805
O      0.702705    18.718393    21.843001    -0.968148
O     16.661158     4.581848     1.889533    -0.638037
O     17.293402    20.563229     4.494866    -0.931697
O     17.811386     0.209542    18.557437    -0.919340
O     14.010303     1.808113    21.009384    -0.606568
O     17.009654    17.845660     5.155091    -0.667717
O     15.802296     0.939700     5.817539    -0.654733
O     12.648693    13.283254     2.903212    -0.928417
O     12.121188    11.518346     0.602428    -0.921892
O     13.248563    14.339607    20.282470    -0.745531
O     12.721058     8.733810     0.864739    -0.891591
O     14.535904    10.798990     0.929206    -0.867268
O      9.921664    12.626544     2.051811    -0.926430
O      9.258950    13.987489    19.217662    -0.853475
O     13.608485    11.632839    20.787086    -0.845639
O     13.279033    10.820592     3.247774    -0.951760
O      8.103009    14.436817     2.054034    -0.831412
O     12.323049     8.427057     3.565660    -0.853542
O     11.125213    12.492610    20.344713    -0.965449
O     15.383339    12.589820     2.760941    -0.691818
O      8.834280    12.110249    17.328129    -0.842403
O     13.930320    13.324299     0.513508    -0.858301
O     10.616751     9.930577     2.438609    -0.944232
O     11.346117    14.166788     0.140048    -0.925171
O     11.814587     9.628145    20.758187    -0.953166
O     11.330883    13.153640    17.614894    -0.657829
O      9.194202    13.497117     4.352595    -0.856504
O      9.472237    16.231968     0.477941    -0.646919
O     10.611038    15.028720     2.634231    -0.847668
O      6.486216    13.112596     3.907999    -0.624805
O      8.819045    13.685057    21.843001    -0.968150
O     11.904092     6.219302     1.889533    -0.638037
O     11.271848    11.840221     4.494866    -0.931696
O     10.753864    10.591608    18.557437    -0.919340
O     14.554947     8.993037    21.009384    -0.606569
O     11.555596    14.557790     5.155091    -0.667716
O     12.762954     9.861450     5.817539    -0.654733
O      3.126943     8.319046     8.211688    -0.928415
O      2.599438    10.083954    10.512472    -0.921903
O      3.726813     7.262693    13.062230    -0.745522
O      3.199308    12.868490    10.250161    -0.891592
O      5.014154    10.803310    10.185694    -0.867270
O      0.399914     8.975756     9.063089    -0.926442
O     18.780700     7.614811    14.127038    -0.853473
O      4.086735     9.969461    12.557614    -0.845637
O      3.757283    10.781708     7.867126    -0.951764
O     17.624759     7.165483     9.060866    -0.831413
O      2.801299    13.175243     7.549240    -0.853543
O      1.603463     9.109690    12.999987    -0.965447
O      5.861589     9.012480     8.353959    -0.691817
O     18.356030     9.492051    16.016571    -0.842405
O      4.408570     8.278001    10.601392    -0.858294
O      1.095001    11.671723     8.676291    -0.944236
O      1.824367     7.435512    10.974852    -0.925169
O      2.292837    11.974155    12.586513    -0.953166
O      1.809133     8.448660    15.729806    -0.657822
O     18.715952     8.105183     6.762305    -0.856501
O     18.993987     5.370332    10.636959    -0.646916
O      1.089288     6.573580     8.480669    -0.847666
O     16.007966     8.489704     7.206901    -0.624803
O     18.340795     7.917243    11.501699    -0.968146
O      2.382342    15.382998     9.225367    -0.638041
O      1.750098     9.762079     6.620034    -0.931694
O      1.232114    11.010692    14.787263    -0.919341
O      5.033197    12.609263    12.335316    -0.606570
O      2.033846     7.044510     5.959809    -0.667713
O      3.241204    11.740850     5.297361    -0.654730
O      6.394807     2.482104     8.211688    -0.928415
O      6.922312     0.717196    10.512472    -0.921886
O      5.794937     3.538457    13.062230    -0.745523
O      6.322442    19.534960    10.250161    -0.891592
O      4.507596    -0.002160    10.185694    -0.867270
O      9.121837     1.825394     9.063089    -0.926425
O      9.784550     3.186339    14.127038    -0.853472
O      5.435015     0.831689    12.557614    -0.845637
O      5.764467     0.019442     7.867126    -0.951763
O     10.940491     3.635667     9.060866    -0.831413
O      6.720451    19.228207     7.549240    -0.853544
O      7.918287     1.691460    12.999987    -0.965450
O      3.660161     1.788670     8.353959    -0.691818
O     10.209220     1.309099    16.016571    -0.842406
O      5.113180     2.523149    10.601392    -0.858294
O      8.426749    20.731727     8.676291    -0.944231
O      7.697383     3.365638    10.974852    -0.925167
O      7.228913    20.429295    12.586513    -0.953164
O      7.712618     2.352490    15.729806    -0.657822
O      9.849298     2.695967     6.762305    -0.856501
O      9.571263     5.430818    10.636959    -0.646916
O      8.432462     4.227570     8.480669    -0.847667
O     12.557284     2.311446     7.206901    -0.624804
O     10.224455     2.883907    11.501699    -0.968153
O      7.139408    17.020452     9.225367    -0.638041
O      7.771652     1.039071     6.620034    -0.931693
O      8.289636    21.392758    14.787263    -0.919340
O      4.488553    19.794187    12.335316    -0.606571
O      7.487904     3.756640     5.959809    -0.667714
O      6.280546    20.662600     5.297361    -0.654730
O      3.126943     2.482104    19.326588    -0.928415
O      2.599438     0.717196    21.627372    -0.921904
O      3.726813     3.538457     1.947330    -0.745534
O      3.199308    19.534960    21.365061    -0.891592
O      5.014154    -0.002160    21.300594    -0.867269
O      0.399914     1.825394    20.177989    -0.926442
O     18.780700     3.186339     3.012138    -0.853473
O      4.086735     0.831689     1.442714    -0.845640
O      3.757283     0.019442    18.982026    -0.951763
O     17.624759     3.635667    20.175766    -0.831415
O      2.801299    19.228207    18.664140    -0.853543
O      1.603463     1.691460     1.885087    -0.965448
O      5.861589     1.788670    19.468859    -0.691819
O     18.356030     1.309099     4.901671    -0.842406
O      4.408570     2.523149    21.716292    -0.858297
O      1.095001    20.731727    19.791191    -0.944240
O      1.824367     3.365638    22.089752    -0.925171
O      2.292837    20.429295     1.471613    -0.953165
O      1.809133     2.352490     4.614906    -0.657828
O     18.715952     2.695967    17.877205    -0.856502
O     18.993987     5.430818    21.751859    -0.646919
O      1.089288     4.227570    19.595569    -0.847666
O     16.007966     2.311446    18.321801    -0.624805
O     18.340795     2.883907     0.386799    -0.968148
O      2.382342    17.020452    20.340267    -0.638041
O      1.750098     1.039071    17.734934    -0.931694
O      1.232114    21.392758     3.672363    -0.919342
O      5.033197    19.794187     1.220416    -0.606571
O      2.033846     3.756640    17.074709    -0.667713
O      3.241204    20.662600    16.412261    -0.654733
O      6.394807     8.319046    19.326588    -0.928415
O      6.922312    10.083954    21.627372    -0.921897
O      5.794937     7.262693     1.947330    -0.745534
O      6.322442    12.868490    21.365061    -0.891592
O      4.507596    10.803310    21.300594    -0.867270
O      9.121837     8.975756    20.177989    -0.926434
O      9.784550     7.614811     3.012138    -0.853472
O      5.435015     9.969461     1.442714    -0.845640
O      5.764467    10.781708    18.982026    -0.951763
O     10.940491     7.165483    20.175766    -0.831414
O      6.720451    13.175243    18.664140    -0.853543
O      7.918287     9.109690     1.885087    -0.965450
O      3.660161     9.012480    19.468859    -0.691819
O     10.209220     9.492051     4.901671    -0.842406
O      5.113180     8.278001    21.716292    -0.858297
O      8.426749    11.671723    19.791191    -0.944236
O      7.697383     7.435512    22.089752    -0.925171
O      7.228913    11.974155     1.471613    -0.953165
O      7.712618     8.448660     4.614906    -0.657827
O      9.849298     8.105183    17.877205    -0.856502
O      9.571263     5.370332    21.751859    -0.646918
O      8.432462     6.573580    19.595569    -0.847666
O     12.557284     8.489704    18.321801    -0.624806
O     10.224455     7.917243     0.386799    -0.968150
O      7.139408    15.382998    20.340267    -0.638040
O      7.771652     9.762079    17.734934    -0.931694
O      8.289636    11.010692     3.672363    -0.919341
O      4.488553    12.609263     1.220416    -0.606572
O      7.487904     7.044510    17.074709    -0.667712
O      6.280546    11.740850    16.412261    -0.654733
O     15.916557    13.283254    14.018112    -0.928417
O     16.444062    11.518346    11.717328    -0.921908
O     15.316687    14.339607     9.167570    -0.745528
O     15.844192     8.733810    11.979639    -0.891592
O     14.029346    10.798990    12.044106    -0.867268
O     18.643587    12.626544    13.166711    -0.926447
O      0.262800    13.987489     8.102762    -0.853475
O     14.956765    11.632839     9.672186    -0.845639
O     15.286217    10.820592    14.362674    -0.951762
O      1.418741    14.436817    13.168934    -0.831413
O     16.242201     8.427057    14.680560    -0.853542
O     17.440037    12.492610     9.229813    -0.965447
O     13.181911    12.589820    13.875841    -0.691819
O      0.687470    12.110249     6.213229    -0.842403
O     14.634930    13.324299    11.628408    -0.858298
O     17.948499     9.930577    13.553509    -0.944242
O     17.219133    14.166788    11.254948    -0.925172
O     16.750663     9.628145     9.643287    -0.953166
O     17.234368    13.153640     6.499994    -0.657826
O      0.327548    13.497117    15.467495    -0.856503
O      0.049513    16.231968    11.592841    -0.646918
O     17.954212    15.028720    13.749131    -0.847667
O      3.035534    13.112596    15.022899    -0.624804
O      0.702705    13.685057    10.728101    -0.968146
O     16.661158     6.219302    13.004433    -0.638037
O     17.293402    11.840221    15.609766    -0.931697
O     17.811386    10.591608     7.442537    -0.919339
O     14.010303     8.993037     9.894484    -0.606570
O     17.009654    14.557790    16.269991    -0.667719
O     15.802296     9.861450    16.932439    -0.654732
O     12.648693    19.120196    14.018112    -0.928417
O     12.121188    20.885104    11.717328    -0.921891
O     13.248563    18.063843     9.167570    -0.745528
O     12.721058     2.067340    11.979639    -0.891592
O     14.535904     0.002160    12.044106    -0.867268
O      9.921664    19.776906    13.166711    -0.926429
O      9.258950    18.415961     8.102762    -0.853475
O     13.608485    20.770611     9.672186    -0.845639
O     13.279033    -0.019442    14.362674    -0.951761
O      8.103009    17.966633    13.168934    -0.831413
O     12.323049     2.374093    14.680560    -0.853543
O     11.125213    19.910840     9.229813    -0.965450
O     15.383339    19.813630    13.875841    -0.691819
O      8.834280    20.293201     6.213229    -0.842404
O     13.930320    19.079151    11.628408    -0.858299
O     10.616751     0.870573    13.553509    -0.944236
O     11.346117    18.236662    11.254948    -0.925170
O     11.814587     1.173005     9.643287    -0.953164
O     11.330883    19.249810     6.499994    -0.657826
O      9.194202    18.906333    15.467495    -0.856503
O      9.472237    16.171482    11.592841    -0.646919
O     10.611038    17.374730    13.749131    -0.847668
O      6.486216    19.290854    15.022899    -0.624804
O      8.819045    18.718393    10.728101    -0.968152
O     11.904092     4.581848    13.004433    -0.638038
O     11.271848    20.563229    15.609766    -0.931696
O     10.753864     0.209542     7.442537    -0.919338
O     14.554947     1.808113     9.894484    -0.606571
O     11.555596    17.845660    16.269991    -0.667719
O     12.762954     0.939700    16.932439    -0.654732

The following XYZ coordinates are in angstroms. Other properties are in atomic units.
The sperically averaged electron density of each atom fit to a function of the form exp(a - br)
eigen_1, eigen_2 and eigen_3 are the three eigenvalues of traceless quadrupole moment tensor
  atom number  atomic symbol              X              Y              Z     net charge C6 coefficient C8 coefficient C10 coefficient fluctuating dipole atomic polarizability isotropic forcefield polarizability              a              b squared Pearson coefficient          <r^3>          <r^4>         wp_QDO          m_QDO          q_QDO       dipole_x       dipole_y       dipole_z         dipole            Qxy            Qxz            Qyz     Q(x^2-y^2)  Q(3z^2 - R^2)        eigen_1        eigen_2        eigen_3 static polarizability      alpha(xx)      alpha(xy)      alpha(xz)      alpha(yy)      alpha(yz)      alpha(zz) atomic spin moment
            1             Ni      14.282625      16.201725      20.091738       0.712630      99.333215 0.17279580E+04  0.53409356E+05                                17.358371                           13.418428       0.949085       2.168428                    0.990601      47.166007     123.148217       0.507131       0.390752      -1.161240       0.000000      -0.000000       0.005989       0.005989       0.162187       0.000000       0.000000      -0.194968      -0.442430      -0.147477      -0.115491       0.262968             22.746736      19.313974       1.425663      -0.000000      18.584821       0.000000      30.341414           1.411632
            2             Ni       4.760875       5.400575      13.252962       0.712669      99.333943 0.17279703E+04  0.53409663E+05                                17.358248                           13.418318       0.949219       2.168473                    0.990601      47.165589     123.145783       0.507144       0.390743      -1.161251       0.000000      -0.000000      -0.005987       0.005987      -0.162212      -0.000000       0.000000      -0.194997      -0.442507      -0.147502      -0.115507       0.263009             22.746605      19.313839      -1.425573      -0.000001      18.584624      -0.000000      30.341351           1.412892
            3             Ni       4.760875       5.400575       2.138062       0.712659      99.332685 0.17279451E+04  0.53408789E+05                                17.358248                           13.418332       0.949150       2.168453                    0.990601      47.165355     123.145816       0.507137       0.390749      -1.161244       0.000000       0.000000      -0.005990       0.005990       0.162202       0.000000       0.000000      -0.194984      -0.442487      -0.147496      -0.115499       0.262994             22.746585      19.313830       1.425618      -0.000001      18.584662       0.000000      30.341264           1.412605
            4             Ni      14.282625      16.201725       8.976838       0.712635      99.334261 0.17279774E+04  0.53410050E+05                                17.358391                           13.418431       0.949176       2.168450                    0.990602      47.166393     123.148911       0.507136       0.390748      -1.161245      -0.000000       0.000000       0.005989       0.005989      -0.162230      -0.000000      -0.000000      -0.195018      -0.442582      -0.147527      -0.115516       0.263043             22.746777      19.314002      -1.425647      -0.000001      18.584826      -0.000001      30.341504           1.412616
            5             Sb      18.384785      21.357546       0.818501       1.217489     119.582818 0.34972470E+04  0.13232099E+06                                20.218595                           19.479472       0.626039       1.754830                    0.999938     109.911614     345.592978       0.397873       0.406873      -1.120115      -0.209709      -0.128022       0.249469       0.350146      -0.036679       0.107707       0.038994       0.026161      -0.081901      -0.132671       0.021663       0.111008             21.560588      22.001597       4.296296      -2.641283      19.935487      -0.699226      22.744679           0.132624
            6             Sb      10.180465      11.045904       0.818501       1.217474     119.584292 0.34973046E+04  0.13232374E+06                                20.218729                           19.479601       0.626080       1.754834                    0.999938     109.913581     345.600047       0.397872       0.406872      -1.120116       0.209725       0.128059       0.249489       0.350183      -0.036685      -0.107709      -0.038996       0.026199      -0.081863      -0.132668       0.021646       0.111022             21.560730      22.001739       4.296333       2.641301      19.935623       0.699225      22.744828           0.132618
            7             Sb       0.658715      10.556396      10.296399       1.217500     119.582098 0.34972183E+04  0.13231962E+06                                20.218525                           19.479404       0.626019       1.754829                    0.999938     109.910540     345.589073       0.397873       0.406874      -1.120115       0.209701      -0.128006      -0.249459       0.350128       0.036676       0.107708      -0.038995       0.026148      -0.081917      -0.132674       0.021669       0.111004             21.560515      22.001529      -4.296286      -2.641273      19.935426       0.699221      22.744588           0.132646
            8             Sb       8.863035       0.244754      10.296399       1.217461     119.585422 0.34973487E+04  0.13232583E+06                                20.218829                           19.479698       0.626111       1.754838                    0.999938     109.914972     345.605024       0.397872       0.406871      -1.120116      -0.209740       0.128094      -0.249500       0.350213       0.036693      -0.107715       0.038997       0.026242      -0.081820      -0.132669       0.021626       0.111043             21.560836      22.001853      -4.296357       2.641310      19.935728      -0.699213      22.744927           0.132682
            9             Sb       0.658715       0.244754      21.411299       1.217551     119.582125 0.34972168E+04  0.13231949E+06                                20.218480                           19.479358       0.626040       1.754834                    0.999938     109.910677     345.588926       0.397875       0.406872      -1.120116       0.209708       0.128022      -0.249467       0.350143      -0.036678       0.107702       0.038994       0.026161      -0.081893      -0.132665       0.021662       0.111003             21.560465      22.001471       4.296266      -2.641270      19.935375      -0.699224      22.744551           0.132630
           10             Sb       8.863035      10.556396      21.411299       1.217534     119.583625 0.34972759E+04  0.13232231E+06                                20.218618                           19.479492       0.626081       1.754838                    0.999938     109.912685     345.596164       0.397875       0.406871      -1.120117      -0.209724      -0.128058      -0.249486       0.350181      -0.036684      -0.107704      -0.038996       0.026199      -0.081855      -0.132663       0.021645       0.111018             21.560611      22.001619       4.296298       2.641285      19.935510       0.699221      22.744703           0.132624
           11             Sb      18.384785      11.045904      11.933401       1.217565     119.581271 0.34971833E+04  0.13231789E+06                                20.218397                           19.479278       0.626019       1.754832                    0.999938     109.909510     345.584677       0.397876       0.406873      -1.120116      -0.209700       0.128006       0.249457       0.350126       0.036675       0.107705      -0.038993       0.026149      -0.081911      -0.132669       0.021667       0.111002             21.560378      22.001392      -4.296250      -2.641252      19.935298       0.699216      22.744444           0.132635
           12             Sb      10.180465      21.357546      11.933401       1.217521     119.584670 0.34973165E+04  0.13232423E+06                                20.218713                           19.479583       0.626110       1.754841                    0.999938     109.914027     345.600993       0.397874       0.406870      -1.120118       0.209739      -0.128094       0.249498       0.350211       0.036693      -0.107712       0.038996       0.026242      -0.081815      -0.132665       0.021625       0.111041             21.560713      22.001726      -4.296331       2.641295      19.935615      -0.699211      22.744797           0.132672
           13              H       5.831120      21.118408      18.203983       0.274412       0.624321 0.38678150E+01  0.32344175E+02                                 1.315665                            1.232205      -1.065934       2.465598                    0.999954       2.780070       7.700496       0.497558       1.472081      -0.670118      -0.027101       0.021579      -0.016260       0.038269      -0.000796       0.004143      -0.018047      -0.002506      -0.005767      -0.018388      -0.000513       0.018902              1.374837       1.747585      -0.351621      -0.017711       1.288332      -0.044589       1.088592          -0.000004
           14              H       9.283706      16.776346      19.488866       0.138186       1.005768 0.72061635E+01  0.69493622E+02                                 1.706472                            1.607286      -1.168835       2.341891                    0.996024       3.504716       9.991214       0.472446       1.344354      -0.694473      -0.030949      -0.022495      -0.003477       0.038418       0.002938       0.004277       0.002845       0.005028      -0.019254      -0.008189      -0.000589       0.008778              1.740162       2.100869       0.315027       0.007817       1.802261      -0.075443       1.317355           0.000161
           15              H      11.258517      15.745916      19.828982       0.088532       1.030578 0.72547524E+01  0.70771746E+02                                 1.790147                            1.649652      -1.300430       2.253470                    0.993274       3.945781      11.682457       0.446350       1.406674      -0.679936      -0.005722      -0.043710      -0.002450       0.044151       0.005383       0.001303       0.001025      -0.005933      -0.031465      -0.010634      -0.000865       0.011499              1.882443       1.552319      -0.032688       0.030190       2.645491      -0.192852       1.449520           0.000385
           16              H      13.216189      19.115875      19.751177       0.110397       1.015757 0.69431223E+01  0.66125390E+02                                 1.697548                            1.559032      -1.001039       2.404148                    0.998079       3.497809       9.806344       0.489898       1.312764      -0.700853       0.038892       0.033497      -0.000575       0.051331       0.007506      -0.002874      -0.006055      -0.010074      -0.034896      -0.013237      -0.003215       0.016452              1.781201       2.335948       0.411014       0.210888       1.599179       0.076075       1.408476           0.000101
           17              H      11.256613      20.183029      19.219885       0.134891       1.006031 0.72609134E+01  0.68895070E+02                                 1.609135                            1.539843      -0.766456       2.532359                    0.999803       3.128992       8.339782       0.527129       1.224596      -0.723854       0.002445       0.036371      -0.007015       0.037122       0.001413       0.001807      -0.001485      -0.010549      -0.040917      -0.013955       0.001615       0.012339              1.620104       1.459313      -0.047318       0.079766       2.042020      -0.192070       1.358979           0.000230
           18              H       9.443672      20.770611      17.826077       0.117917       1.022343 0.74549029E+01  0.72531150E+02                                 1.732770                            1.638153      -1.053284       2.387902                    0.996092       3.573889      10.245686       0.466364       1.349889      -0.693508       0.029305       0.013716      -0.020003       0.038040       0.003477      -0.003827      -0.005434       0.004954      -0.014437      -0.008519      -0.000774       0.009293              1.771986       2.199386       0.064404      -0.309861       1.475150      -0.199365       1.641421           0.000022
           19              H       7.657391       0.341316      17.301453       0.132251       0.981738 0.64750984E+01  0.60566886E+02                                 1.657573                            1.505780      -1.014122       2.414213                    0.998120       3.351337       9.294127       0.498665       1.313131      -0.701203       0.007081       0.036474      -0.025077       0.044826      -0.000044       0.002583      -0.007772       0.009583      -0.037812      -0.016246       0.004772       0.011474              1.732797       1.354016      -0.056741      -0.078674       2.043573      -0.597055       1.800802           0.000011
           20              H       5.488337      19.314616      19.433291       0.140941       0.979761 0.64761028E+01  0.60526347E+02                                 1.661765                            1.510875      -0.901708       2.482920                    0.999254       3.225922       8.917444       0.495794       1.321826      -0.700652      -0.049054      -0.022742       0.022025       0.058383       0.004590      -0.005601      -0.012868       0.003988      -0.023484      -0.016904       0.001128       0.015776              1.751848       2.459040       0.136647      -0.391746       1.390783      -0.087303       1.405720           0.000001
           21              H       7.491713      18.115689      20.015712       0.149836       0.965647 0.66842572E+01  0.62428178E+02                                 1.587585                            1.492092      -0.913130       2.472356                    0.999312       3.148791       8.459963       0.525060       1.249020      -0.716790      -0.001541      -0.033325       0.024553       0.041422       0.000451      -0.002167      -0.010513       0.003181      -0.002081      -0.011591       0.001607       0.009984              1.619665       1.428585      -0.101156      -0.014639       1.947627      -0.424754       1.482784          -0.000011
           22              H      15.158626      14.458419       6.744521       0.104107       1.084446 0.75817292E+01  0.74094969E+02                                 1.798897                            1.648038      -1.073087       2.367716                    0.996976       3.666578      10.543313       0.466539       1.343375      -0.694178       0.020327      -0.039801       0.019183       0.048634      -0.005297       0.000274      -0.001508      -0.022764       0.000732      -0.012676       0.000055       0.012622              1.905431       1.639782      -0.370445       0.280448       2.026787      -0.491136       2.049724           0.000100
           23              H      15.250035      14.428176       4.434845       0.142087       0.945772 0.67810125E+01  0.64509791E+02                                 1.645994                            1.564955      -1.164685       2.344809                    0.995898       3.492865       9.941567       0.475373       1.354380      -0.692079       0.019512      -0.027991      -0.015911       0.037648      -0.008704      -0.004816      -0.001520      -0.005973       0.000755      -0.011339       0.001954       0.009385              1.681963       1.399605      -0.226336      -0.108314       1.882019       0.308488       1.764265           0.000112
           24              H      16.108897      15.491009       0.146717       0.092867       1.112364 0.82311068E+01  0.81935527E+02                                 1.816000                            1.708881      -1.057133       2.372292                    0.996402       3.707753      10.685367       0.462483       1.330444      -0.697348       0.042395      -0.019078      -0.013142       0.048312      -0.013718      -0.002061      -0.002569       0.013030      -0.020089      -0.013431      -0.005110       0.018541              1.882094       2.075827      -0.155181      -0.535264       1.511264       0.195970       2.059190           0.000197
           25              H      16.146984      15.441324       2.423048       0.148635       0.941729 0.69682018E+01  0.66264916E+02                                 1.614635                            1.569871      -0.883338       2.491945                    0.999127       3.224961       8.964100       0.485629       1.326290      -0.700738       0.037326      -0.013034       0.018955       0.043845      -0.013070       0.006703      -0.000841       0.022415       0.007754      -0.018716       0.000173       0.018543              1.620436       1.752526      -0.083296       0.239114       1.432090      -0.128619       1.676690           0.000133
           26              H       3.690630      11.285042      18.203983       0.274412       0.624322 0.38678151E+01  0.32344176E+02                                 1.315665                            1.232205      -1.065934       2.465598                    0.999954       2.780070       7.700496       0.497558       1.472081      -0.670118       0.027101      -0.021579      -0.016260       0.038269      -0.000796      -0.004143       0.018047      -0.002506      -0.005767      -0.018388      -0.000513       0.018902              1.374837       1.747586      -0.351621       0.017711       1.288332       0.044589       1.088592          -0.000004
           27              H       0.238044      15.627104      19.488866       0.138186       1.005769 0.72061671E+01  0.69493667E+02                                 1.706473                            1.607286      -1.168835       2.341891                    0.996024       3.504717       9.991218       0.472445       1.344354      -0.694473       0.030949       0.022495      -0.003477       0.038418       0.002938      -0.004277      -0.002845       0.005028      -0.019254      -0.008189      -0.000589       0.008778              1.740162       2.100870       0.315027      -0.007817       1.802261       0.075443       1.317355           0.000161
           28              H      17.306733      16.657534      19.828982       0.088532       1.030577 0.72547514E+01  0.70771736E+02                                 1.790147                            1.649652      -1.300431       2.253470                    0.993274       3.945781      11.682458       0.446350       1.406674      -0.679936       0.005722       0.043710      -0.002450       0.044151       0.005383      -0.001303      -0.001025      -0.005933      -0.031465      -0.010634      -0.000865       0.011499              1.882443       1.552319      -0.032688      -0.030190       2.645491       0.192852       1.449520           0.000385
           29              H      15.349061      13.287575      19.751177       0.110397       1.015757 0.69431223E+01  0.66125389E+02                                 1.697548                            1.559032      -1.001039       2.404148                    0.998079       3.497809       9.806344       0.489898       1.312764      -0.700853      -0.038892      -0.033497      -0.000575       0.051331       0.007506       0.002874       0.006055      -0.010074      -0.034896      -0.013237      -0.003215       0.016452              1.781201       2.335948       0.411014      -0.210888       1.599179      -0.076075       1.408476           0.000101
           30              H      17.308637      12.220421      19.219885       0.134891       1.006031 0.72609134E+01  0.68895070E+02                                 1.609135                            1.539843      -0.766456       2.532359                    0.999803       3.128992       8.339782       0.527129       1.224596      -0.723854      -0.002445      -0.036371      -0.007015       0.037122       0.001413      -0.001807       0.001485      -0.010549      -0.040917      -0.013955       0.001615       0.012339              1.620104       1.459313      -0.047318      -0.079766       2.042020       0.192070       1.358979           0.000229
           31              H       0.078078      11.632839      17.826077       0.117917       1.022344 0.74549097E+01  0.72531230E+02                                 1.732770                            1.638154      -1.053284       2.387902                    0.996092       3.573889      10.245686       0.466364       1.349889      -0.693508      -0.029305      -0.013716      -0.020003       0.038040       0.003477       0.003827       0.005434       0.004954      -0.014438      -0.008519      -0.000774       0.009293              1.771986       2.199387       0.064403       0.309861       1.475150       0.199365       1.641421           0.000022
           32              H       1.864359      10.459834      17.301453       0.132251       0.981739 0.64750987E+01  0.60566890E+02                                 1.657573                            1.505780      -1.014122       2.414212                    0.998120       3.351337       9.294127       0.498665       1.313131      -0.701203      -0.007081      -0.036474      -0.025077       0.044826      -0.000044      -0.002583       0.007772       0.009583      -0.037812      -0.016246       0.004772       0.011474              1.732797       1.354016      -0.056740       0.078674       2.043573       0.597056       1.800803           0.000011
           33              H       4.033413      13.088834      19.433291       0.140941       0.979760 0.64760980E+01  0.60526295E+02                                 1.661765                            1.510875      -0.901708       2.482920                    0.999254       3.225921       8.917443       0.495793       1.321827      -0.700652       0.049054       0.022742       0.022025       0.058383       0.004590       0.005601       0.012868       0.003988      -0.023484      -0.016904       0.001128       0.015776              1.751848       2.459040       0.136647       0.391746       1.390783       0.087303       1.405720           0.000001
           34              H       2.030037      14.287761      20.015712       0.149836       0.965647 0.66842570E+01  0.62428178E+02                                 1.587585                            1.492092      -0.913131       2.472355                    0.999312       3.148791       8.459964       0.525060       1.249020      -0.716790       0.001541       0.033325       0.024553       0.041422       0.000451       0.002167       0.010512       0.003181      -0.002081      -0.011591       0.001607       0.009984              1.619666       1.428585      -0.101156       0.014639       1.947628       0.424754       1.482784          -0.000012
           35              H      13.406624      17.945031       6.744521       0.104107       1.084445 0.75817232E+01  0.74094890E+02                                 1.798896                            1.648037      -1.073085       2.367716                    0.996976       3.666576      10.543303       0.466540       1.343375      -0.694178      -0.020327       0.039801       0.019183       0.048634      -0.005297      -0.000274       0.001508      -0.022764       0.000732      -0.012677       0.000055       0.012622              1.905430       1.639781      -0.370445      -0.280448       2.026785       0.491136       2.049722           0.000100
           36              H      13.315215      17.975274       4.434845       0.142087       0.945772 0.67810132E+01  0.64509797E+02                                 1.645994                            1.564955      -1.164685       2.344809                    0.995898       3.492865       9.941566       0.475373       1.354380      -0.692079      -0.019512       0.027991      -0.015911       0.037648      -0.008704       0.004816       0.001520      -0.005973       0.000755      -0.011339       0.001954       0.009385              1.681963       1.399605      -0.226335       0.108313       1.882019      -0.308488       1.764265           0.000113
           37              H      12.456353      16.912441       0.146717       0.092867       1.112364 0.82311069E+01  0.81935532E+02                                 1.816001                            1.708881      -1.057133       2.372292                    0.996402       3.707753      10.685369       0.462482       1.330445      -0.697348      -0.042395       0.019078      -0.013142       0.048312      -0.013718       0.002061       0.002569       0.013030      -0.020089      -0.013431      -0.005110       0.018541              1.882094       2.075827      -0.155181       0.535264       1.511264      -0.195970       2.059191           0.000197
           38              H      12.418266      16.962126       2.423048       0.148635       0.941729 0.69682018E+01  0.66264916E+02                                 1.614635                            1.569871      -0.883338       2.491945                    0.999127       3.224961       8.964100       0.485629       1.326290      -0.700738      -0.037326       0.013034       0.018955       0.043845      -0.013070      -0.006703       0.000841       0.022415       0.007754      -0.018716       0.000173       0.018543              1.620436       1.752526      -0.083296      -0.239114       1.432090       0.128619       1.676690           0.000134
           39              H      13.212380      10.317258      15.140717       0.274410       0.624324 0.38678303E+01  0.32344327E+02                                 1.315666                            1.232207      -1.065929       2.465600                    0.999954       2.780074       7.700504       0.497559       1.472079      -0.670119       0.027101       0.021579       0.016260       0.038269       0.000796       0.004142       0.018047      -0.002506      -0.005767      -0.018388      -0.000513       0.018902              1.374839       1.747589       0.351622      -0.017711       1.288334       0.044589       1.088594          -0.000005
           40              H       9.759794       5.975196      13.855834       0.138183       1.005778 0.72062510E+01  0.69494660E+02                                 1.706481                            1.607294      -1.168838       2.341887                    0.996024       3.504737       9.991279       0.472445       1.344350      -0.694473       0.030948      -0.022495       0.003476       0.038418      -0.002938       0.004276      -0.002845       0.005028      -0.019255      -0.008189      -0.000589       0.008778              1.740171       2.100881      -0.315029       0.007817       1.802270       0.075444       1.317361           0.000173
           41              H       7.784983       4.944766      13.515718       0.088527       1.030589 0.72548515E+01  0.70772922E+02                                 1.790157                            1.649660      -1.300421       2.253472                    0.993274       3.945805      11.682528       0.446350       1.406669      -0.679937       0.005722      -0.043709       0.002450       0.044150      -0.005383       0.001303      -0.001025      -0.005932      -0.031466      -0.010634      -0.000865       0.011499              1.882454       1.552327       0.032689       0.030190       2.645509       0.192854       1.449527           0.000403
           42              H       5.827311       8.314725      13.593523       0.110393       1.015766 0.69431994E+01  0.66126306E+02                                 1.697557                            1.559041      -1.001033       2.404149                    0.998079       3.497831       9.806419       0.489897       1.312764      -0.700853      -0.038891       0.033496       0.000575       0.051331      -0.007506      -0.002874       0.006055      -0.010074      -0.034897      -0.013238      -0.003215       0.016452              1.781212       2.335965      -0.411018       0.210890       1.599187      -0.076075       1.408483           0.000122
           43              H       7.786887       9.381879      14.124815       0.134886       1.006042 0.72610214E+01  0.68896403E+02                                 1.609153                            1.539859      -0.766453       2.532358                    0.999803       3.129017       8.339888       0.527123       1.224603      -0.723852      -0.002446       0.036371       0.007015       0.037122      -0.001413       0.001807       0.001485      -0.010548      -0.040917      -0.013955       0.001615       0.012339              1.620122       1.459329       0.047319       0.079767       2.042045       0.192073       1.358992           0.000242
           44              H       9.599828       9.969461      15.518623       0.117917       1.022338 0.74548639E+01  0.72530695E+02                                 1.732767                            1.638151      -1.053284       2.387903                    0.996092       3.573882      10.245670       0.466364       1.349893      -0.693508      -0.029306       0.013716       0.020003       0.038041      -0.003477      -0.003827       0.005434       0.004954      -0.014438      -0.008519      -0.000774       0.009293              1.771983       2.199382      -0.064403      -0.309859       1.475148       0.199365       1.641419           0.000025
           45              H      11.386109      11.142466      16.043247       0.132249       0.981737 0.64750895E+01  0.60566801E+02                                 1.657575                            1.505781      -1.014120       2.414214                    0.998120       3.351337       9.294136       0.498664       1.313135      -0.701203      -0.007081       0.036474       0.025078       0.044826       0.000044       0.002583       0.007772       0.009583      -0.037812      -0.016246       0.004772       0.011474              1.732799       1.354017       0.056741      -0.078674       2.043575       0.597057       1.800805           0.000007
           46              H      13.555163       8.513466      13.911409       0.140939       0.979766 0.64761409E+01  0.60526792E+02                                 1.661770                            1.510879      -0.901706       2.482920                    0.999254       3.225932       8.917478       0.495793       1.321826      -0.700652       0.049054      -0.022741      -0.022025       0.058383      -0.004590      -0.005601       0.012868       0.003988      -0.023484      -0.016904       0.001128       0.015776              1.751854       2.459051      -0.136647      -0.391748       1.390787       0.087303       1.405725           0.000012
           47              H      11.551787       7.314539      13.328988       0.149835       0.965649 0.66842828E+01  0.62428495E+02                                 1.587590                            1.492096      -0.913132       2.472354                    0.999312       3.148799       8.459998       0.525059       1.249022      -0.716789       0.001540      -0.033325      -0.024553       0.041422      -0.000451      -0.002167       0.010513       0.003181      -0.002081      -0.011591       0.001607       0.009984              1.619670       1.428589       0.101157      -0.014639       1.947633       0.424755       1.482788           0.000012
           48              H       3.884874       3.657269       4.370379       0.104109       1.084436 0.75816438E+01  0.74093968E+02                                 1.798891                            1.648033      -1.073093       2.367716                    0.996976       3.666560      10.543269       0.466538       1.343382      -0.694176      -0.020327      -0.039801      -0.019183       0.048634       0.005298       0.000274       0.001508      -0.022764       0.000732      -0.012677       0.000055       0.012622              1.905425       1.639777       0.370444       0.280447       2.026780       0.491135       2.049717           0.000111
           49              H       3.793465       3.627026       6.680055       0.142087       0.945768 0.67809841E+01  0.64509482E+02                                 1.645994                            1.564955      -1.164692       2.344807                    0.995898       3.492861       9.941567       0.475371       1.354385      -0.692078      -0.019512      -0.027991       0.015912       0.037648       0.008704      -0.004816       0.001520      -0.005973       0.000757      -0.011339       0.001954       0.009385              1.681963       1.399605       0.226335      -0.108313       1.882018      -0.308487       1.764265           0.000125
           50              H       2.934603       4.689859      10.968183       0.092863       1.112373 0.82311901E+01  0.81936560E+02                                 1.816010                            1.708889      -1.057131       2.372291                    0.996401       3.707774      10.685439       0.462482       1.330443      -0.697348      -0.042394      -0.019078       0.013142       0.048311       0.013718      -0.002061       0.002569       0.013030      -0.020090      -0.013431      -0.005110       0.018540              1.882104       2.075838       0.155182      -0.535268       1.511271      -0.195972       2.059202           0.000225
           51              H       2.896516       4.640174       8.691852       0.148631       0.941736 0.69682742E+01  0.66265767E+02                                 1.614643                            1.569878      -0.883337       2.491943                    0.999127       3.224977       8.964151       0.485628       1.326289      -0.700739      -0.037325      -0.013034      -0.018955       0.043845       0.013070       0.006703       0.000841       0.022415       0.007754      -0.018716       0.000173       0.018543              1.620444       1.752535       0.083296       0.239116       1.432097       0.128620       1.676699           0.000158
           52              H      15.352870       0.483892      15.140717       0.274410       0.624323 0.38678232E+01  0.32344258E+02                                 1.315666                            1.232206      -1.065929       2.465600                    0.999954       2.780072       7.700501       0.497558       1.472081      -0.670118      -0.027101      -0.021579       0.016260       0.038269       0.000796      -0.004142      -0.018047      -0.002506      -0.005767      -0.018388      -0.000513       0.018902              1.374838       1.747588       0.351622       0.017711       1.288334      -0.044589       1.088593          -0.000005
           53              H      18.805456       4.825954      13.855834       0.138183       1.005780 0.72062624E+01  0.69494797E+02                                 1.706482                            1.607295      -1.168838       2.341887                    0.996024       3.504740       9.991290       0.472445       1.344350      -0.694473      -0.030948       0.022495       0.003476       0.038418      -0.002938      -0.004276       0.002845       0.005028      -0.019255      -0.008189      -0.000589       0.008778              1.740172       2.100883      -0.315029      -0.007817       1.802272      -0.075444       1.317362           0.000172
           54              H       1.736767       5.856384      13.515718       0.088527       1.030591 0.72548611E+01  0.70773042E+02                                 1.790158                            1.649662      -1.300422       2.253471                    0.993274       3.945808      11.682540       0.446350       1.406669      -0.679937      -0.005722       0.043709       0.002450       0.044150      -0.005383      -0.001303       0.001025      -0.005932      -0.031466      -0.010634      -0.000865       0.011499              1.882456       1.552328       0.032689      -0.030190       2.645511      -0.192854       1.449528           0.000403
           55              H       3.694439       2.486425      13.593523       0.110393       1.015766 0.69431964E+01  0.66126271E+02                                 1.697557                            1.559040      -1.001033       2.404149                    0.998079       3.497830       9.806416       0.489897       1.312764      -0.700853       0.038891      -0.033496       0.000575       0.051331      -0.007506       0.002874      -0.006055      -0.010074      -0.034897      -0.013238      -0.003215       0.016452              1.781212       2.335964      -0.411017      -0.210890       1.599187       0.076075       1.408483           0.000122
           56              H       1.734863       1.419271      14.124815       0.134886       1.006043 0.72610252E+01  0.68896448E+02                                 1.609153                            1.539859      -0.766453       2.532358                    0.999803       3.129018       8.339891       0.527123       1.224603      -0.723852       0.002446      -0.036371       0.007015       0.037122      -0.001413      -0.001807      -0.001485      -0.010548      -0.040917      -0.013955       0.001615       0.012339              1.620122       1.459330       0.047319      -0.079767       2.042045      -0.192073       1.358993           0.000242
           57              H      18.965422       0.831689      15.518623       0.117917       1.022338 0.74548620E+01  0.72530672E+02                                 1.732767                            1.638150      -1.053284       2.387903                    0.996092       3.573883      10.245672       0.466364       1.349892      -0.693508       0.029306      -0.013716       0.020003       0.038041      -0.003477       0.003827      -0.005434       0.004954      -0.014438      -0.008519      -0.000774       0.009293              1.771982       2.199381      -0.064403       0.309859       1.475148      -0.199365       1.641418           0.000025
           58              H      17.179141      21.260984      16.043247       0.132249       0.981737 0.64750898E+01  0.60566802E+02                                 1.657574                            1.505781      -1.014120       2.414213                    0.998120       3.351337       9.294135       0.498664       1.313134      -0.701203       0.007081      -0.036474       0.025078       0.044826       0.000044      -0.002583      -0.007772       0.009583      -0.037812      -0.016246       0.004772       0.011474              1.732799       1.354017       0.056741       0.078674       2.043575      -0.597057       1.800804           0.000007
           59              H      15.010087       2.287684      13.911409       0.140939       0.979765 0.64761359E+01  0.60526733E+02                                 1.661770                            1.510879      -0.901706       2.482920                    0.999254       3.225931       8.917475       0.495793       1.321827      -0.700652      -0.049054       0.022742      -0.022025       0.058383      -0.004590       0.005601      -0.012868       0.003988      -0.023484      -0.016904       0.001128       0.015776              1.751853       2.459050      -0.136647       0.391748       1.390786      -0.087303       1.405724           0.000013
           60              H      17.013463       3.486611      13.328988       0.149835       0.965651 0.66842935E+01  0.62428615E+02                                 1.587590                            1.492097      -0.913133       2.472354                    0.999312       3.148802       8.460005       0.525059       1.249021      -0.716789      -0.001540       0.033325      -0.024553       0.041422      -0.000451       0.002167      -0.010513       0.003181      -0.002081      -0.011591       0.001607       0.009984              1.619671       1.428590       0.101157       0.014639       1.947634      -0.424755       1.482788           0.000012
           61              H       5.636876       7.143881       4.370379       0.104109       1.084435 0.75816394E+01  0.74093918E+02                                 1.798891                            1.648033      -1.073093       2.367716                    0.996976       3.666559      10.543268       0.466538       1.343383      -0.694176       0.020327       0.039801      -0.019184       0.048634       0.005298      -0.000274      -0.001508      -0.022764       0.000732      -0.012677       0.000055       0.012622              1.905425       1.639777       0.370444      -0.280447       2.026780      -0.491135       2.049717           0.000111
           62              H       5.728285       7.174124       6.680055       0.142087       0.945769 0.67809925E+01  0.64509576E+02                                 1.645994                            1.564955      -1.164692       2.344807                    0.995898       3.492863       9.941571       0.475372       1.354384      -0.692078       0.019512       0.027991       0.015912       0.037648       0.008704       0.004816      -0.001520      -0.005973       0.000757      -0.011339       0.001954       0.009385              1.681963       1.399605       0.226335       0.108313       1.882019       0.308487       1.764265           0.000125
           63              H       6.587147       6.111291      10.968183       0.092863       1.112373 0.82311907E+01  0.81936565E+02                                 1.816009                            1.708889      -1.057131       2.372291                    0.996401       3.707774      10.685438       0.462482       1.330443      -0.697348       0.042394       0.019078       0.013142       0.048311       0.013718       0.002061      -0.002569       0.013030      -0.020090      -0.013431      -0.005110       0.018541              1.882104       2.075838       0.155182       0.535268       1.511271       0.195972       2.059202           0.000225
           64              H       6.625234       6.160976       8.691852       0.148631       0.941737 0.69682748E+01  0.66265770E+02                                 1.614643                            1.569878      -0.883336       2.491943                    0.999127       3.224977       8.964149       0.485629       1.326288      -0.700739       0.037325       0.013034      -0.018955       0.043845       0.013070      -0.006703      -0.000841       0.022415       0.007754      -0.018716       0.000173       0.018543              1.620443       1.752535       0.083296      -0.239116       1.432097      -0.128620       1.676699           0.000158
           65              H      13.212380       0.483892       4.025817       0.274409       0.624323 0.38678254E+01  0.32344285E+02                                 1.315667                            1.232207      -1.065930       2.465600                    0.999954       2.780074       7.700511       0.497558       1.472082      -0.670118       0.027101      -0.021579       0.016260       0.038269      -0.000796       0.004142      -0.018047      -0.002506      -0.005767      -0.018388      -0.000513       0.018901              1.374840       1.747590      -0.351622      -0.017711       1.288335      -0.044589       1.088594          -0.000005
           66              H       9.759794       4.825954       2.740934       0.138184       1.005773 0.72062030E+01  0.69494102E+02                                 1.706477                            1.607291      -1.168840       2.341888                    0.996024       3.504726       9.991251       0.472445       1.344354      -0.694472       0.030948       0.022495       0.003476       0.038418       0.002938       0.004276       0.002845       0.005028      -0.019255      -0.008189      -0.000589       0.008778              1.740167       2.100876       0.315028       0.007817       1.802267      -0.075443       1.317358           0.000172
           67              H       7.784983       5.856384       2.400818       0.088530       1.030578 0.72547529E+01  0.70771748E+02                                 1.790147                            1.649652      -1.300427       2.253472                    0.993274       3.945781      11.682455       0.446350       1.406674      -0.679936       0.005722       0.043710       0.002450       0.044151       0.005383       0.001303       0.001026      -0.005933      -0.031466      -0.010634      -0.000865       0.011499              1.882444       1.552319      -0.032688       0.030190       2.645491      -0.192852       1.449520           0.000398
           68              H       5.827311       2.486425       2.478623       0.110395       1.015758 0.69431332E+01  0.66125540E+02                                 1.697551                            1.559036      -1.001043       2.404146                    0.998079       3.497815       9.806374       0.489897       1.312767      -0.700852      -0.038892      -0.033497       0.000575       0.051331       0.007506      -0.002874      -0.006055      -0.010074      -0.034896      -0.013237      -0.003215       0.016452              1.781205       2.335955       0.411015       0.210889       1.599182       0.076075       1.408479           0.000116
           69              H       7.786887       1.419271       3.009915       0.134887       1.006036 0.72609612E+01  0.68895666E+02                                 1.609144                            1.539851      -0.766457       2.532358                    0.999803       3.129002       8.339829       0.527125       1.224601      -0.723853      -0.002445      -0.036371       0.007015       0.037122       0.001413       0.001807      -0.001485      -0.010548      -0.040917      -0.013955       0.001615       0.012339              1.620113       1.459321      -0.047318       0.079766       2.042033      -0.192072       1.358986           0.000237
           70              H       9.599828       0.831689       4.403723       0.117915       1.022341 0.74548900E+01  0.72531000E+02                                 1.732769                            1.638153      -1.053283       2.387903                    0.996092       3.573886      10.245679       0.466364       1.349891      -0.693508      -0.029306      -0.013716       0.020003       0.038040       0.003477      -0.003827      -0.005434       0.004954      -0.014438      -0.008519      -0.000774       0.009293              1.771985       2.199386       0.064403      -0.309860       1.475150      -0.199365       1.641421           0.000024
           71              H      11.386109      21.260984       4.928347       0.132248       0.981741 0.64751158E+01  0.60567095E+02                                 1.657577                            1.505783      -1.014121       2.414212                    0.998120       3.351342       9.294147       0.498664       1.313132      -0.701203      -0.007081      -0.036474       0.025077       0.044826      -0.000044       0.002583      -0.007772       0.009583      -0.037812      -0.016246       0.004772       0.011474              1.732801       1.354019      -0.056741      -0.078675       2.043578      -0.597058       1.800807           0.000008
           72              H      13.555163       2.287684       2.796509       0.140938       0.979766 0.64761395E+01  0.60526779E+02                                 1.661771                            1.510880      -0.901707       2.482920                    0.999254       3.225932       8.917480       0.495793       1.321827      -0.700652       0.049054       0.022742      -0.022025       0.058383       0.004590      -0.005601      -0.012868       0.003988      -0.023484      -0.016904       0.001128       0.015776              1.751854       2.459051       0.136648      -0.391748       1.390787      -0.087303       1.405725           0.000010
           73              H      11.551787       3.486611       2.214088       0.149834       0.965650 0.66842852E+01  0.62428519E+02                                 1.587590                            1.492097      -0.913133       2.472354                    0.999312       3.148799       8.459996       0.525059       1.249022      -0.716789       0.001540       0.033325      -0.024553       0.041422       0.000451      -0.002167      -0.010513       0.003181      -0.002081      -0.011591       0.001607       0.009984              1.619670       1.428589      -0.101157      -0.014639       1.947634      -0.424756       1.482788           0.000007
           74              H       3.884874       7.143881      15.485279       0.104102       1.084459 0.75818374E+01  0.74096290E+02                                 1.798911                            1.648049      -1.073089       2.367713                    0.996975       3.666605      10.543409       0.466538       1.343375      -0.694178      -0.020327       0.039800      -0.019183       0.048633      -0.005298       0.000273      -0.001508      -0.022764       0.000733      -0.012677       0.000055       0.012622              1.905447       1.639794      -0.370450       0.280452       2.026804      -0.491143       2.049742           0.000113
           75              H       3.793465       7.174124      17.794955       0.142083       0.945780 0.67810850E+01  0.64510649E+02                                 1.646003                            1.564963      -1.164689       2.344805                    0.995898       3.492885       9.941635       0.475372       1.354380      -0.692079      -0.019512       0.027991       0.015912       0.037648      -0.008704      -0.004816      -0.001520      -0.005973       0.000757      -0.011339       0.001954       0.009385              1.681972       1.399612      -0.226337      -0.108314       1.882030       0.308490       1.764276           0.000122
           76              H       2.934603       6.111291      22.083083       0.092866       1.112358 0.82310518E+01  0.81934856E+02                                 1.815996                            1.708877      -1.057131       2.372294                    0.996402       3.707742      10.685333       0.462482       1.330447      -0.697348      -0.042395       0.019078       0.013142       0.048312      -0.013718      -0.002061      -0.002569       0.013030      -0.020089      -0.013431      -0.005110       0.018541              1.882089       2.075822      -0.155180      -0.535262       1.511261       0.195970       2.059185           0.000215
           77              H       2.896516       6.160976      19.806752       0.148633       0.941730 0.69682141E+01  0.66265083E+02                                 1.614639                            1.569875      -0.883344       2.491942                    0.999127       3.224964       8.964121       0.485627       1.326294      -0.700738      -0.037325       0.013034      -0.018955       0.043845      -0.013070       0.006703      -0.000841       0.022415       0.007754      -0.018716       0.000173       0.018543              1.620440       1.752531      -0.083296       0.239115       1.432094      -0.128620       1.676695           0.000150
           78              H      15.352870      10.317258       4.025817       0.274409       0.624323 0.38678259E+01  0.32344289E+02                                 1.315667                            1.232207      -1.065930       2.465600                    0.999954       2.780074       7.700510       0.497558       1.472082      -0.670118      -0.027101       0.021579       0.016260       0.038269      -0.000796      -0.004142       0.018047      -0.002506      -0.005768      -0.018388      -0.000513       0.018901              1.374839       1.747589      -0.351622       0.017711       1.288335       0.044589       1.088594          -0.000005
           79              H      18.805456       5.975196       2.740934       0.138184       1.005773 0.72062054E+01  0.69494137E+02                                 1.706478                            1.607291      -1.168841       2.341888                    0.996024       3.504727       9.991257       0.472444       1.344355      -0.694472      -0.030948      -0.022495       0.003476       0.038418       0.002938      -0.004276      -0.002845       0.005028      -0.019255      -0.008189      -0.000589       0.008778              1.740168       2.100877       0.315028      -0.007817       1.802268       0.075443       1.317359           0.000172
           80              H       1.736767       4.944766       2.400818       0.088530       1.030577 0.72547510E+01  0.70771729E+02                                 1.790147                            1.649652      -1.300427       2.253471                    0.993274       3.945781      11.682457       0.446350       1.406675      -0.679936      -0.005722      -0.043710       0.002450       0.044151       0.005383      -0.001303      -0.001026      -0.005933      -0.031466      -0.010634      -0.000865       0.011499              1.882444       1.552319      -0.032688      -0.030190       2.645492       0.192852       1.449521           0.000398
           81              H       3.694439       8.314725       2.478623       0.110395       1.015758 0.69431338E+01  0.66125547E+02                                 1.697552                            1.559036      -1.001043       2.404146                    0.998079       3.497815       9.806375       0.489897       1.312768      -0.700852       0.038892       0.033497       0.000575       0.051331       0.007506       0.002874       0.006055      -0.010074      -0.034896      -0.013237      -0.003215       0.016452              1.781205       2.335955       0.411015      -0.210889       1.599182      -0.076075       1.408479           0.000116
           82              H       1.734863       9.381879       3.009915       0.134886       1.006037 0.72609660E+01  0.68895720E+02                                 1.609145                            1.539851      -0.766457       2.532358                    0.999803       3.129003       8.339831       0.527125       1.224600      -0.723853       0.002445       0.036371       0.007015       0.037122       0.001413      -0.001807       0.001485      -0.010548      -0.040918      -0.013955       0.001615       0.012339              1.620114       1.459322      -0.047318      -0.079767       2.042034       0.192072       1.358986           0.000236
           83              H      18.965422       9.969461       4.403723       0.117915       1.022341 0.74548845E+01  0.72530935E+02                                 1.732769                            1.638152      -1.053282       2.387903                    0.996092       3.573886      10.245679       0.466364       1.349892      -0.693508       0.029306       0.013716       0.020003       0.038040       0.003477       0.003827       0.005434       0.004954      -0.014438      -0.008519      -0.000774       0.009293              1.771985       2.199385       0.064403       0.309860       1.475149       0.199365       1.641420           0.000024
           84              H      17.179141      11.142466       4.928347       0.132248       0.981741 0.64751160E+01  0.60567096E+02                                 1.657576                            1.505783      -1.014122       2.414212                    0.998120       3.351342       9.294146       0.498665       1.313132      -0.701203       0.007081       0.036474       0.025077       0.044826      -0.000044      -0.002583       0.007772       0.009583      -0.037812      -0.016246       0.004772       0.011474              1.732801       1.354018      -0.056741       0.078674       2.043578       0.597058       1.800807           0.000008
           85              H      15.010087       8.513466       2.796509       0.140938       0.979765 0.64761347E+01  0.60526728E+02                                 1.661771                            1.510879      -0.901706       2.482920                    0.999254       3.225931       8.917479       0.495792       1.321828      -0.700652      -0.049054      -0.022742      -0.022025       0.058383       0.004590       0.005601       0.012868       0.003988      -0.023484      -0.016904       0.001128       0.015776              1.751854       2.459051       0.136648       0.391748       1.390787       0.087303       1.405725           0.000011
           86              H      17.013463       7.314539       2.214088       0.149834       0.965650 0.66842848E+01  0.62428518E+02                                 1.587590                            1.492097      -0.913133       2.472354                    0.999312       3.148799       8.459998       0.525058       1.249023      -0.716789      -0.001540      -0.033325      -0.024553       0.041422       0.000451       0.002167       0.010513       0.003181      -0.002081      -0.011591       0.001607       0.009984              1.619671       1.428590      -0.101157       0.014639       1.947634       0.424756       1.482789           0.000007
           87              H       5.636876       3.657269      15.485279       0.104102       1.084458 0.75818314E+01  0.74096211E+02                                 1.798910                            1.648048      -1.073087       2.367713                    0.996976       3.666603      10.543399       0.466538       1.343374      -0.694178       0.020327      -0.039800      -0.019183       0.048633      -0.005298      -0.000273       0.001508      -0.022764       0.000733      -0.012677       0.000055       0.012622              1.905445       1.639793      -0.370450      -0.280452       2.026803       0.491143       2.049740           0.000114
           88              H       5.728285       3.627026      17.794955       0.142083       0.945780 0.67810856E+01  0.64510655E+02                                 1.646003                            1.564963      -1.164689       2.344805                    0.995898       3.492885       9.941634       0.475372       1.354379      -0.692079       0.019512      -0.027991       0.015912       0.037648      -0.008704       0.004816       0.001520      -0.005973       0.000757      -0.011339       0.001954       0.009385              1.681972       1.399612      -0.226337       0.108314       1.882029      -0.308490       1.764276           0.000122
           89              H       6.587147       4.689859      22.083083       0.092866       1.112358 0.82310573E+01  0.81934920E+02                                 1.815996                            1.708877      -1.057131       2.372294                    0.996402       3.707743      10.685334       0.462483       1.330446      -0.697348       0.042395      -0.019078       0.013142       0.048312      -0.013718       0.002061       0.002569       0.013030      -0.020089      -0.013431      -0.005110       0.018541              1.882089       2.075822      -0.155180       0.535262       1.511261      -0.195970       2.059185           0.000215
           90              H       6.625234       4.640174      19.806752       0.148633       0.941730 0.69682172E+01  0.66265116E+02                                 1.614639                            1.569875      -0.883345       2.491942                    0.999127       3.224965       8.964122       0.485628       1.326293      -0.700738       0.037325      -0.013034      -0.018955       0.043845      -0.013070      -0.006703       0.000841       0.022415       0.007754      -0.018716       0.000173       0.018543              1.620440       1.752531      -0.083296      -0.239115       1.432094       0.128620       1.676694           0.000150
           91              H       5.831120      11.285042       7.089083       0.274413       0.624322 0.38678190E+01  0.32344214E+02                                 1.315664                            1.232205      -1.065934       2.465598                    0.999954       2.780071       7.700497       0.497559       1.472079      -0.670118      -0.027101      -0.021579      -0.016260       0.038269       0.000796       0.004142       0.018047      -0.002506      -0.005767      -0.018388      -0.000513       0.018902              1.374836       1.747585       0.351621      -0.017711       1.288332       0.044589       1.088592          -0.000001
           92              H       9.283706      15.627104       8.373966       0.138186       1.005772 0.72061981E+01  0.69494040E+02                                 1.706476                            1.607289      -1.168837       2.341890                    0.996024       3.504725       9.991246       0.472445       1.344353      -0.694473      -0.030948       0.022496      -0.003476       0.038418      -0.002938       0.004277      -0.002845       0.005028      -0.019254      -0.008189      -0.000589       0.008778              1.740166       2.100875      -0.315028       0.007817       1.802265       0.075443       1.317358           0.000165
           93              H      11.258517      16.657534       8.714082       0.088530       1.030583 0.72547985E+01  0.70772284E+02                                 1.790150                            1.649655      -1.300423       2.253472                    0.993274       3.945791      11.682481       0.446350       1.406670      -0.679937      -0.005722       0.043710      -0.002450       0.044151      -0.005383       0.001302      -0.001025      -0.005933      -0.031465      -0.010634      -0.000865       0.011499              1.882447       1.552322       0.032688       0.030190       2.645497       0.192853       1.449523           0.000391
           94              H      13.216189      13.287575       8.636277       0.110396       1.015758 0.69431375E+01  0.66125577E+02                                 1.697550                            1.559034      -1.001035       2.404149                    0.998079       3.497815       9.806367       0.489898       1.312765      -0.700853       0.038891      -0.033497      -0.000575       0.051331      -0.007506      -0.002874       0.006055      -0.010074      -0.034896      -0.013237      -0.003215       0.016452              1.781204       2.335952      -0.411015       0.210889       1.599181      -0.076075       1.408478           0.000110
           95              H      11.256613      12.220421       8.104985       0.134890       1.006035 0.72609550E+01  0.68895592E+02                                 1.609143                            1.539849      -0.766454       2.532359                    0.999803       3.129002       8.339828       0.527126       1.224599      -0.723853       0.002446      -0.036371      -0.007015       0.037122      -0.001413       0.001807       0.001485      -0.010548      -0.040917      -0.013955       0.001615       0.012339              1.620112       1.459320       0.047318       0.079766       2.042031       0.192071       1.358985           0.000240
           96              H       9.443672      11.632839       6.711177       0.117919       1.022339 0.74548682E+01  0.72530742E+02                                 1.732766                            1.638150      -1.053286       2.387902                    0.996092       3.573882      10.245667       0.466364       1.349891      -0.693508       0.029305      -0.013716      -0.020004       0.038041      -0.003477      -0.003827       0.005434       0.004953      -0.014438      -0.008519      -0.000774       0.009293              1.771982       2.199381      -0.064403      -0.309859       1.475147       0.199365       1.641418           0.000026
           97              H       7.657391      10.459834       6.186553       0.132252       0.981737 0.64750843E+01  0.60566729E+02                                 1.657572                            1.505779      -1.014126       2.414211                    0.998120       3.351335       9.294123       0.498665       1.313131      -0.701203       0.007081      -0.036474      -0.025077       0.044826       0.000044       0.002583       0.007772       0.009583      -0.037812      -0.016246       0.004772       0.011474              1.732796       1.354015       0.056741      -0.078674       2.043571       0.597055       1.800800           0.000014
           98              H       5.488337      13.088834       8.318391       0.140941       0.979761 0.64761019E+01  0.60526340E+02                                 1.661765                            1.510875      -0.901708       2.482920                    0.999254       3.225922       8.917446       0.495793       1.321827      -0.700652      -0.049054       0.022742       0.022025       0.058383      -0.004590      -0.005601       0.012868       0.003988      -0.023484      -0.016904       0.001128       0.015776              1.751848       2.459041      -0.136647      -0.391746       1.390783       0.087303       1.405721           0.000008
           99              H       7.491713      14.287761       8.900812       0.149837       0.965646 0.66842534E+01  0.62428141E+02                                 1.587585                            1.492092      -0.913130       2.472355                    0.999312       3.148791       8.459966       0.525060       1.249021      -0.716789      -0.001541       0.033325       0.024553       0.041422      -0.000451      -0.002167       0.010513       0.003181      -0.002081      -0.011591       0.001607       0.009984              1.619665       1.428585       0.101156      -0.014639       1.947627       0.424754       1.482784           0.000002
          100              H      15.158626      17.945031      17.859421       0.104110       1.084439 0.75816745E+01  0.74094320E+02                                 1.798892                            1.648034      -1.073093       2.367714                    0.996976       3.666565      10.543277       0.466539       1.343378      -0.694177       0.020327       0.039801       0.019183       0.048634       0.005297       0.000274       0.001508      -0.022764       0.000732      -0.012677       0.000055       0.012622              1.905426       1.639778       0.370444       0.280447       2.026781       0.491135       2.049718           0.000093
          101              H      15.250035      17.975274      15.549745       0.142088       0.945768 0.67809811E+01  0.64509420E+02                                 1.645991                            1.564952      -1.164684       2.344810                    0.995898       3.492857       9.941540       0.475373       1.354381      -0.692079       0.019512       0.027991      -0.015912       0.037649       0.008704      -0.004816       0.001520      -0.005973       0.000756      -0.011339       0.001954       0.009385              1.681959       1.399602       0.226335      -0.108313       1.882014      -0.308487       1.764261           0.000113
          102              H      16.108897      16.912441      11.261617       0.092866       1.112368 0.82311465E+01  0.81936006E+02                                 1.816003                            1.708883      -1.057122       2.372296                    0.996402       3.707764      10.685398       0.462483       1.330442      -0.697349       0.042395       0.019078      -0.013141       0.048311       0.013718      -0.002061       0.002570       0.013030      -0.020091      -0.013430      -0.005110       0.018541              1.882096       2.075829       0.155181      -0.535264       1.511266      -0.195971       2.059193           0.000208
          103              H      16.146984      16.962126      13.537948       0.148633       0.941731 0.69682269E+01  0.66265210E+02                                 1.614638                            1.569873      -0.883336       2.491945                    0.999127       3.224967       8.964118       0.485629       1.326289      -0.700739       0.037325       0.013034       0.018955       0.043845       0.013070       0.006703       0.000841       0.022415       0.007754      -0.018716       0.000173       0.018543              1.620438       1.752529       0.083296       0.239115       1.432093       0.128620       1.676693           0.000141
          104              H       3.690630      21.118408       7.089083       0.274413       0.624321 0.38678127E+01  0.32344151E+02                                 1.315664                            1.232205      -1.065934       2.465599                    0.999954       2.780069       7.700493       0.497559       1.472080      -0.670118       0.027101       0.021579      -0.016260       0.038269       0.000796      -0.004143      -0.018047      -0.002506      -0.005767      -0.018388      -0.000513       0.018902              1.374836       1.747584       0.351621       0.017711       1.288332      -0.044589       1.088592          -0.000001
          105              H       0.238044      16.776346       8.373966       0.138186       1.005773 0.72062053E+01  0.69494133E+02                                 1.706477                            1.607291      -1.168837       2.341889                    0.996024       3.504727       9.991256       0.472445       1.344354      -0.694472       0.030948      -0.022496      -0.003476       0.038418      -0.002938      -0.004277       0.002845       0.005028      -0.019254      -0.008189      -0.000589       0.008778              1.740167       2.100876      -0.315028      -0.007817       1.802267      -0.075443       1.317359           0.000165
          106              H      17.306733      15.745916       8.714082       0.088529       1.030584 0.72548032E+01  0.70772343E+02                                 1.790151                            1.649656      -1.300424       2.253472                    0.993274       3.945793      11.682489       0.446350       1.406671      -0.679937       0.005722      -0.043710      -0.002450       0.044151      -0.005383      -0.001302       0.001025      -0.005932      -0.031465      -0.010634      -0.000865       0.011499              1.882448       1.552323       0.032688      -0.030190       2.645498      -0.192853       1.449524           0.000391
          107              H      15.349061      19.115875       8.636277       0.110397       1.015758 0.69431349E+01  0.66125544E+02                                 1.697549                            1.559034      -1.001035       2.404150                    0.998079       3.497814       9.806363       0.489898       1.312764      -0.700853      -0.038892       0.033497      -0.000575       0.051332      -0.007506       0.002874      -0.006055      -0.010074      -0.034896      -0.013237      -0.003215       0.016452              1.781203       2.335951      -0.411015      -0.210888       1.599180       0.076075       1.408478           0.000110
          108              H      17.308637      20.183029       8.104985       0.134891       1.006035 0.72609510E+01  0.68895544E+02                                 1.609142                            1.539849      -0.766454       2.532359                    0.999803       3.129001       8.339824       0.527126       1.224599      -0.723853      -0.002446       0.036371      -0.007015       0.037122      -0.001413      -0.001807      -0.001485      -0.010548      -0.040917      -0.013955       0.001615       0.012339              1.620111       1.459319       0.047318      -0.079766       2.042030      -0.192071       1.358984           0.000240
          109              H       0.078078      20.770611       6.711177       0.117919       1.022340 0.74548738E+01  0.72530807E+02                                 1.732767                            1.638151      -1.053286       2.387902                    0.996092       3.573882      10.245667       0.466364       1.349891      -0.693508      -0.029305       0.013716      -0.020004       0.038041      -0.003477       0.003827      -0.005434       0.004953      -0.014438      -0.008519      -0.000774       0.009293              1.771983       2.199382      -0.064403       0.309859       1.475148      -0.199365       1.641418           0.000026
          110              H       1.864359       0.341316       6.186553       0.132252       0.981737 0.64750848E+01  0.60566730E+02                                 1.657571                            1.505779      -1.014126       2.414211                    0.998120       3.351335       9.294121       0.498666       1.313131      -0.701203      -0.007081       0.036474      -0.025077       0.044826       0.000044      -0.002583      -0.007772       0.009583      -0.037812      -0.016246       0.004772       0.011474              1.732795       1.354015       0.056740       0.078674       2.043571      -0.597055       1.800800           0.000014
          111              H       4.033413      19.314616       8.318391       0.140942       0.979760 0.64760979E+01  0.60526292E+02                                 1.661764                            1.510874      -0.901708       2.482920                    0.999254       3.225921       8.917442       0.495794       1.321827      -0.700652       0.049054      -0.022742       0.022025       0.058383      -0.004590       0.005601      -0.012868       0.003988      -0.023484      -0.016904       0.001128       0.015776              1.751847       2.459040      -0.136647       0.391746       1.390782      -0.087303       1.405720           0.000008
          112              H       2.030037      18.115689       8.900812       0.149837       0.965647 0.66842580E+01  0.62428198E+02                                 1.587586                            1.492093      -0.913131       2.472355                    0.999312       3.148792       8.459971       0.525060       1.249021      -0.716789       0.001541      -0.033325       0.024553       0.041422      -0.000451       0.002167      -0.010512       0.003181      -0.002081      -0.011591       0.001607       0.009984              1.619666       1.428586       0.101157       0.014639       1.947628      -0.424754       1.482785           0.000002
          113              H      13.406624      14.458419      17.859421       0.104110       1.084440 0.75816752E+01  0.74094327E+02                                 1.798892                            1.648034      -1.073093       2.367714                    0.996976       3.666565      10.543276       0.466539       1.343378      -0.694177      -0.020327      -0.039801       0.019183       0.048634       0.005297      -0.000274      -0.001508      -0.022764       0.000732      -0.012677       0.000055       0.012622              1.905426       1.639778       0.370444      -0.280447       2.026781      -0.491135       2.049718           0.000093
          114              H      13.315215      14.428176      15.549745       0.142088       0.945768 0.67809852E+01  0.64509468E+02                                 1.645991                            1.564952      -1.164684       2.344810                    0.995898       3.492858       9.941543       0.475373       1.354381      -0.692079      -0.019512      -0.027991      -0.015912       0.037649       0.008704       0.004816      -0.001520      -0.005973       0.000756      -0.011339       0.001954       0.009385              1.681960       1.399603       0.226335       0.108313       1.882015       0.308487       1.764261           0.000113
          115              H      12.456353      15.491009      11.261617       0.092866       1.112368 0.82311477E+01  0.81936016E+02                                 1.816003                            1.708883      -1.057122       2.372296                    0.996402       3.707764      10.685396       0.462483       1.330441      -0.697349      -0.042395      -0.019078      -0.013141       0.048311       0.013718       0.002061      -0.002570       0.013030      -0.020091      -0.013430      -0.005110       0.018541              1.882096       2.075829       0.155181       0.535264       1.511266       0.195970       2.059193           0.000209
          116              H      12.418266      15.441324      13.537948       0.148633       0.941731 0.69682237E+01  0.66265176E+02                                 1.614638                            1.569874      -0.883335       2.491945                    0.999127       3.224966       8.964117       0.485629       1.326290      -0.700738      -0.037325      -0.013034       0.018955       0.043845       0.013070      -0.006703      -0.000841       0.022415       0.007754      -0.018716       0.000173       0.018543              1.620439       1.752530       0.083296      -0.239115       1.432093      -0.128620       1.676693           0.000141
          117              W      15.983019      19.278325      21.357503       2.431787      88.745885 0.16245877E+04  0.47875362E+05                                15.484714                           12.856258       3.011373       2.660044                    0.999773      71.944011     165.062178       0.544778       0.381520      -1.206524       0.011673      -0.008130      -0.007674       0.016163       0.011783       0.004271      -0.060000       0.059082       0.001739      -0.077851       0.029736       0.048114             18.048153      17.665142       4.574027       0.079848      19.377110       2.494951      17.102208           0.012581
          118              W      14.678349      20.216945       2.030248       2.424299      87.069089 0.17764347E+04  0.53342905E+05                                14.960854                           13.283529       2.907401       2.629113                    0.999781      71.693622     164.124131       0.547608       0.372485      -1.218094      -0.001068       0.000985      -0.001071       0.001805      -0.008576       0.042065       0.019129      -0.062871      -0.116698      -0.073008       0.018217       0.054791             15.960179      14.987852       0.489944      -1.149608      15.676206       0.786850      17.216480           0.000377
          119              W      15.168338       0.838169      21.818993       2.386777      99.102585 0.20215933E+04  0.62480329E+05                                16.066066                           13.989321       2.918583       2.625475                    0.999855      72.469367     166.403285       0.545916       0.363020      -1.230239       0.007755       0.010955      -0.004062       0.014023       0.063046      -0.047953       0.067668       0.038805       0.073590      -0.124401       0.053585       0.070816             17.212426      17.141447       1.809863      -1.356054      17.635755      -0.275763      16.860076          -0.000120
          120              W      17.192472       2.956275       1.929547       2.384242      99.800135 0.20260343E+04  0.62664913E+05                                16.137938                           14.011286       2.958610       2.634556                    0.999798      72.673690     167.048387       0.544989       0.363363      -1.229694      -0.015823       0.006069      -0.020070       0.026268       0.045559      -0.010138       0.040312       0.147256       0.107559      -0.115887       0.047159       0.068728             17.320688      17.298309       1.821850      -1.114306      18.165848       0.233641      16.497906          -0.000844
          121              W      17.545729      18.776719       3.877766       2.433730      91.869773 0.18771671E+04  0.56997227E+05                                15.324242                           13.526051       2.902406       2.631474                    0.999767      71.256133     162.599901       0.551931       0.365486      -1.227173      -0.016579      -0.000379       0.005535       0.017483      -0.003231       0.060265       0.029093      -0.033068      -0.070741      -0.080642       0.022949       0.057693             16.474824      15.862040       2.298481      -1.237228      15.647629      -2.398810      17.914802           0.000143
          122              W      18.868681      17.763139       0.991227       2.414716      90.256206 0.18230579E+04  0.55059900E+05                                15.269133                           13.424087       2.944553       2.638945                    0.999786      71.888735     164.668091       0.547105       0.370681      -1.220431      -0.001243      -0.009495      -0.017436       0.019892       0.001115       0.004284      -0.093244       0.119683      -0.043568      -0.128783       0.060579       0.068204             16.311483      15.797297       2.354292      -0.924563      15.469557       0.658723      17.667594           0.000052
          123              W      18.375644      19.962685      18.660583       2.403629      92.376316 0.17990835E+04  0.54194701E+05                                15.561125                           13.356346       2.965988       2.641799                    0.999778      72.191253     165.528925       0.546821       0.371839      -1.218616      -0.016920       0.003185       0.006311       0.018337      -0.031212      -0.061332      -0.016514      -0.115800       0.090145      -0.109670       0.050653       0.059017             17.060546      17.511653       2.833430       0.545458      16.825883      -0.411020      16.844102          -0.000293
          124              W       1.608985      19.646428       3.045927       2.396707      93.092599 0.18981398E+04  0.57870398E+05                                15.555059                           13.662322       2.909083       2.624033                    0.999799      72.346649     166.138715       0.544786       0.368767      -1.222824       0.011670       0.012587       0.000596       0.017175      -0.017344      -0.076681      -0.007389      -0.142382       0.081541      -0.125672       0.059298       0.066374             16.580865      16.570439       2.600286      -0.163627      15.194076      -1.021675      17.978081           0.000202
          125              W      16.640782       0.726053       4.354596       2.440686      95.354750 0.18879934E+04  0.57395887E+05                                15.694150                           13.565958       2.825098       2.607593                    0.999815      71.241965     162.550647       0.551181       0.365537      -1.227397      -0.002168      -0.002100      -0.002745       0.004079      -0.033379       0.075934       0.016074      -0.019174      -0.095761      -0.099979       0.027677       0.072302             16.829850      18.273718       1.505998      -1.609263      15.950966      -0.403460      16.264867           0.000401
          126              W      12.582231      13.125125      21.357503       2.431787      88.745885 0.16245876E+04  0.47875359E+05                                15.484713                           12.856257       3.011376       2.660045                    0.999773      71.944025     165.062201       0.544779       0.381520      -1.206524      -0.011673       0.008130      -0.007674       0.016163       0.011783      -0.004271       0.060001       0.059083       0.001737      -0.077852       0.029737       0.048115             18.048152      17.665147       4.574030      -0.079844      19.377107      -2.494947      17.102203           0.012582
          127              W      13.886901      12.186505       2.030248       2.424299      87.069123 0.17764357E+04  0.53342939E+05                                14.960855                           13.283530       2.907405       2.629114                    0.999781      71.693641     164.124168       0.547608       0.372485      -1.218095       0.001068      -0.000985      -0.001071       0.001805      -0.008576      -0.042067      -0.019129      -0.062872      -0.116698      -0.073009       0.018218       0.054792             15.960180      14.987853       0.489944       1.149608      15.676208      -0.786851      17.216480           0.000377
          128              W      13.396912       9.962981      21.818993       2.386777      99.102585 0.20215935E+04  0.62480334E+05                                16.066065                           13.989320       2.918583       2.625475                    0.999855      72.469375     166.403296       0.545916       0.363020      -1.230239      -0.007755      -0.010956      -0.004062       0.014024       0.063047       0.047953      -0.067668       0.038806       0.073590      -0.124402       0.053585       0.070817             17.212424      17.141449       1.809866       1.356054      17.635752       0.275759      16.860072          -0.000119
          129              W      11.372778       7.844875       1.929547       2.384243      99.800119 0.20260337E+04  0.62664889E+05                                16.137938                           14.011284       2.958606       2.634555                    0.999798      72.673713     167.048447       0.544989       0.363363      -1.229694       0.015823      -0.006069      -0.020071       0.026269       0.045559       0.010138      -0.040313       0.147257       0.107559      -0.115888       0.047159       0.068728             17.320688      17.298311       1.821849       1.114310      18.165841      -0.233644      16.497911          -0.000843
          130              W      11.019521      13.626731       3.877766       2.433729      91.869813 0.18771682E+04  0.56997268E+05                                15.324244                           13.526053       2.902408       2.631475                    0.999767      71.256146     162.599927       0.551931       0.365486      -1.227173       0.016580       0.000380       0.005535       0.017483      -0.003231      -0.060266      -0.029094      -0.033068      -0.070742      -0.080643       0.022949       0.057694             16.474826      15.862040       2.298481       1.237228      15.647631       2.398811      17.914807           0.000143
          131              W       9.696569      14.640311       0.991227       2.414716      90.256209 0.18230578E+04  0.55059898E+05                                15.269132                           13.424086       2.944557       2.638947                    0.999786      71.888743     164.668097       0.547105       0.370681      -1.220431       0.001242       0.009495      -0.017436       0.019893       0.001115      -0.004284       0.093245       0.119683      -0.043569      -0.128784       0.060579       0.068204             16.311481      15.797295       2.354292       0.924568      15.469555      -0.658715      17.667594           0.000053
          132              W      10.189606      12.440765      18.660583       2.403629      92.376308 0.17990834E+04  0.54194697E+05                                15.561124                           13.356345       2.965987       2.641799                    0.999778      72.191278     165.528986       0.546821       0.371839      -1.218616       0.016920      -0.003185       0.006311       0.018338      -0.031212       0.061333       0.016513      -0.115802       0.090147      -0.109671       0.050654       0.059018             17.060545      17.511651       2.833427      -0.545454      16.825878       0.411023      16.844105          -0.000293
          133              W       7.912765      12.757022       3.045927       2.396707      93.092604 0.18981404E+04  0.57870417E+05                                15.555056                           13.662322       2.909087       2.624034                    0.999799      72.346650     166.138700       0.544786       0.368767      -1.222824      -0.011671      -0.012587       0.000596       0.017175      -0.017344       0.076681       0.007389      -0.142384       0.081543      -0.125673       0.059299       0.066374             16.580862      16.570427       2.600285       0.163630      15.194076       1.021677      17.978081           0.000202
          134              W      11.924468      10.075097       4.354596       2.440686      95.354796 0.18879945E+04  0.57395926E+05                                15.694151                           13.565959       2.825105       2.607595                    0.999815      71.242002     162.550724       0.551181       0.365537      -1.227398       0.002169       0.002100      -0.002744       0.004079      -0.033380      -0.075937      -0.016074      -0.019176      -0.095764      -0.099982       0.027678       0.072303             16.829852      18.273719       1.505998       1.609265      15.950966       0.403461      16.264870           0.000401
          135              W       3.060481       8.477175      11.987197       2.431787      88.746135 0.16245938E+04  0.47875577E+05                                15.484723                           12.856268       3.011384       2.660048                    0.999773      71.944075     165.062247       0.544779       0.381519      -1.206525      -0.011673      -0.008130       0.007672       0.016162      -0.011784       0.004271       0.060001       0.059080       0.001727      -0.077852       0.029737       0.048115             18.048167      17.665153      -4.574034       0.079856      19.377132      -2.494964      17.102214           0.012631
          136              W       4.365151       9.415795       9.084652       2.424300      87.069101 0.17764349E+04  0.53342912E+05                                14.960853                           13.283528       2.907404       2.629114                    0.999781      71.693620     164.124110       0.547608       0.372485      -1.218095       0.001067       0.000986       0.001072       0.001805       0.008573       0.042066      -0.019127      -0.062873      -0.116700      -0.073008       0.018217       0.054791             15.960180      14.987850      -0.489948      -1.149604      15.676213      -0.786855      17.216476           0.000404
          137              W       3.875162      11.639319      11.525707       2.386776      99.102564 0.20215923E+04  0.62480293E+05                                16.066068                           13.989321       2.918580       2.625474                    0.999855      72.469340     166.403238       0.545916       0.363020      -1.230239      -0.007755       0.010955       0.004061       0.014023      -0.063046      -0.047952      -0.067667       0.038806       0.073588      -0.124400       0.053585       0.070815             17.212430      17.141450      -1.809863      -1.356048      17.635762       0.275763      16.860078          -0.000106
          138              W       1.851028      13.757425       9.185353       2.384240      99.800059 0.20260321E+04  0.62664835E+05                                16.137941                           14.011286       2.958604       2.634554                    0.999798      72.673695     167.048457       0.544989       0.363363      -1.229694       0.015824       0.006069       0.020070       0.026268      -0.045557      -0.010137      -0.040312       0.147256       0.107562      -0.115886       0.047160       0.068726             17.320692      17.298316      -1.821856      -1.114301      18.165857      -0.233641      16.497902          -0.000843
          139              W       1.497771       7.975569       7.237134       2.433730      91.869893 0.18771709E+04  0.56997361E+05                                15.324239                           13.526052       2.902420       2.631479                    0.999767      71.256107     162.599756       0.551932       0.365485      -1.227173       0.016579      -0.000378      -0.005534       0.017482       0.003230       0.060266      -0.029095      -0.033067      -0.070738      -0.080643       0.022947       0.057695             16.474820      15.862033      -2.298480      -1.237224      15.647625       2.398811      17.914800           0.000162
          140              W       0.174819       6.961989      10.123673       2.414718      90.256194 0.18230583E+04  0.55059914E+05                                15.269127                           13.424085       2.944555       2.638946                    0.999786      71.888727     164.668040       0.547105       0.370681      -1.220432       0.001243      -0.009494       0.017436       0.019892      -0.001117       0.004285       0.093244       0.119684      -0.043569      -0.128782       0.060579       0.068204             16.311474      15.797295      -2.354293      -0.924555      15.469551      -0.658730      17.667576           0.000085
          141              W       0.667856       9.161535      14.684117       2.403631      92.376362 0.17990851E+04  0.54194755E+05                                15.561124                           13.356346       2.965996       2.641801                    0.999778      72.191278     165.528959       0.546822       0.371839      -1.218616       0.016918       0.003186      -0.006312       0.018336       0.031212      -0.061333       0.016514      -0.115801       0.090141      -0.109671       0.050654       0.059017             17.060544      17.511657      -2.833434       0.545459      16.825891       0.411019      16.844084          -0.000269
          142              W      17.434515       8.845278       8.068973       2.396709      93.092604 0.18981406E+04  0.57870422E+05                                15.555054                           13.662321       2.909086       2.624034                    0.999799      72.346612     166.138584       0.544786       0.368767      -1.222825      -0.011669       0.012588      -0.000596       0.017175       0.017344      -0.076680       0.007388      -0.142383       0.081548      -0.125671       0.059297       0.066374             16.580858      16.570433      -2.600286      -0.163623      15.194072       1.021670      17.978068           0.000211
          143              W       2.402718      11.527203       6.760304       2.440687      95.354793 0.18879948E+04  0.57395935E+05                                15.694150                           13.565959       2.825102       2.607594                    0.999815      71.241963     162.550619       0.551181       0.365537      -1.227398       0.002167      -0.002099       0.002745       0.004079       0.033378       0.075935      -0.016073      -0.019176      -0.095752      -0.099978       0.027676       0.072301             16.829849      18.273715      -1.506003      -1.609256      15.950968       0.403460      16.264864           0.000411
          144              W       6.461269       2.323975      11.987197       2.431788      88.746102 0.16245928E+04  0.47875538E+05                                15.484718                           12.856262       3.011391       2.660050                    0.999773      71.944077     165.062228       0.544779       0.381519      -1.206525       0.011674       0.008130       0.007673       0.016163      -0.011784      -0.004271      -0.060003       0.059083       0.001723      -0.077854       0.029739       0.048115             18.048162      17.665164      -4.574040      -0.079846      19.377122       2.494953      17.102199           0.012632
          145              W       5.156599       1.385355       9.084652       2.424299      87.069157 0.17764364E+04  0.53342966E+05                                14.960856                           13.283531       2.907409       2.629116                    0.999781      71.693646     164.124165       0.547608       0.372485      -1.218095      -0.001069      -0.000985       0.001070       0.001805       0.008574      -0.042068       0.019128      -0.062875      -0.116701      -0.073011       0.018218       0.054793             15.960183      14.987853      -0.489948       1.149604      15.676217       0.786856      17.216478           0.000405
          146              W       5.646588      20.764131      11.525707       2.386776      99.102571 0.20215929E+04  0.62480315E+05                                16.066067                           13.989322       2.918580       2.625474                    0.999855      72.469352     166.403263       0.545916       0.363020      -1.230239       0.007755      -0.010956       0.004062       0.014024      -0.063048       0.047952       0.067668       0.038808       0.073589      -0.124402       0.053587       0.070816             17.212429      17.141457      -1.809867       1.356046      17.635757      -0.275754      16.860071          -0.000106
          147              W       7.670722      18.646025       9.185353       2.384243      99.799958 0.20260286E+04  0.62664706E+05                                16.137935                           14.011279       2.958591       2.634551                    0.999798      72.673699     167.048478       0.544989       0.363363      -1.229694      -0.015823      -0.006069       0.020071       0.026269      -0.045557       0.010138       0.040313       0.147257       0.107561      -0.115887       0.047160       0.068727             17.320688      17.298318      -1.821853       1.114309      18.165840       0.233646      16.497907          -0.000852
          148              W       8.023979       2.825581       7.237134       2.433729      91.869938 0.18771725E+04  0.56997417E+05                                15.324240                           13.526054       2.902424       2.631480                    0.999767      71.256121     162.599775       0.551932       0.365485      -1.227174      -0.016580       0.000379      -0.005535       0.017483       0.003231      -0.060267       0.029096      -0.033068      -0.070741      -0.080645       0.022949       0.057696             16.474819      15.862035      -2.298480       1.237222      15.647624      -2.398807      17.914797           0.000163
          149              W       9.346931       3.839161      10.123673       2.414719      90.256177 0.18230573E+04  0.55059871E+05                                15.269122                           13.424079       2.944564       2.638949                    0.999786      71.888715     164.667970       0.547106       0.370681      -1.220432      -0.001242       0.009495       0.017437       0.019893      -0.001117      -0.004285      -0.093246       0.119684      -0.043569      -0.128785       0.060580       0.068204             16.311470      15.797289      -2.354299       0.924561      15.469546       0.658713      17.667576           0.000085
          150              W       8.853894       1.639615      14.684117       2.403633      92.376288 0.17990829E+04  0.54194673E+05                                15.561118                           13.356340       2.965991       2.641800                    0.999778      72.191284     165.528965       0.546822       0.371839      -1.218616      -0.016919      -0.003186      -0.006313       0.018337       0.031212       0.061334      -0.016513      -0.115804       0.090145      -0.109673       0.050655       0.059018             17.060538      17.511641      -2.833428      -0.545453      16.825877      -0.411018      16.844095          -0.000275
          151              W      11.130735       1.955872       8.068973       2.396708      93.092628 0.18981417E+04  0.57870462E+05                                15.555050                           13.662320       2.909094       2.624037                    0.999799      72.346612     166.138548       0.544786       0.368767      -1.222825       0.011671      -0.012588      -0.000596       0.017176       0.017344       0.076681      -0.007388      -0.142386       0.081551      -0.125674       0.059299       0.066375             16.580853      16.570416      -2.600282       0.163622      15.194072      -1.021675      17.978072           0.000212
          152              W       7.119032      20.876247       6.760304       2.440686      95.354858 0.18879961E+04  0.57395984E+05                                15.694152                           13.565960       2.825116       2.607598                    0.999815      71.242026     162.550757       0.551181       0.365537      -1.227398      -0.002169       0.002099       0.002743       0.004079       0.033379      -0.075939       0.016074      -0.019179      -0.095760      -0.099984       0.027680       0.072304             16.829853      18.273721      -1.506004       1.609261      15.950967      -0.403462      16.264871           0.000406
          153              W       3.060481       2.323975       0.872297       2.431787      88.745925 0.16245888E+04  0.47875402E+05                                15.484712                           12.856258       3.011375       2.660045                    0.999773      71.944040     165.062216       0.544779       0.381520      -1.206524      -0.011673       0.008129       0.007672       0.016162       0.011781       0.004269      -0.060004       0.059083       0.001733      -0.077854       0.029737       0.048117             18.048151      17.665137       4.574024       0.079850      19.377109       2.494952      17.102206           0.012616
          154              W       4.365151       1.385355      20.199552       2.424300      87.069068 0.17764341E+04  0.53342882E+05                                14.960852                           13.283527       2.907399       2.629113                    0.999781      71.693611     164.124103       0.547608       0.372485      -1.218094       0.001067      -0.000986       0.001071       0.001805      -0.008573       0.042065       0.019126      -0.062873      -0.116697      -0.073007       0.018216       0.054791             15.960179      14.987853       0.489950      -1.149611      15.676205       0.786843      17.216478           0.000392
          155              W       3.875162      20.764131       0.410807       2.386775      99.102575 0.20215925E+04  0.62480305E+05                                16.066072                           13.989324       2.918575       2.625472                    0.999855      72.469402     166.403419       0.545916       0.363020      -1.230239      -0.007755      -0.010955       0.004061       0.014023       0.063047      -0.047953       0.067667       0.038806       0.073589      -0.124401       0.053586       0.070815             17.212434      17.141452       1.809861      -1.356049      17.635763      -0.275765      16.860087          -0.000115
          156              W       1.851028      18.646025      20.300253       2.384241      99.800075 0.20260323E+04  0.62664843E+05                                16.137941                           14.011286       2.958601       2.634554                    0.999798      72.673691     167.048438       0.544989       0.363363      -1.229694       0.015824      -0.006069       0.020070       0.026268       0.045557      -0.010138       0.040312       0.147256       0.107562      -0.115886       0.047159       0.068727             17.320692      17.298313       1.821852      -1.114304      18.165853       0.233639      16.497910          -0.000862
          157              W       1.497771       2.825581      18.352034       2.433727      91.869916 0.18771716E+04  0.56997391E+05                                15.324245                           13.526058       2.902411       2.631476                    0.999767      71.256117     162.599816       0.551932       0.365485      -1.227173       0.016580       0.000378      -0.005534       0.017483      -0.003230       0.060266       0.029095      -0.033067      -0.070742      -0.080643       0.022948       0.057695             16.474827      15.862041       2.298483      -1.237233      15.647629      -2.398816      17.914811           0.000154
          158              W       0.174819       3.839161      21.238573       2.414718      90.256166 0.18230568E+04  0.55059861E+05                                15.269128                           13.424083       2.944551       2.638945                    0.999786      71.888713     164.668022       0.547105       0.370681      -1.220431       0.001243       0.009495       0.017436       0.019892       0.001117       0.004284      -0.093243       0.119682      -0.043567      -0.128782       0.060579       0.068203             16.311477      15.797294       2.354290      -0.924559      15.469553       0.658727      17.667586           0.000073
          159              W       0.667856       1.639615       3.569217       2.403632      92.376276 0.17990826E+04  0.54194663E+05                                15.561116                           13.356339       2.965995       2.641801                    0.999778      72.191235     165.528837       0.546822       0.371839      -1.218616       0.016920      -0.003185      -0.006312       0.018338      -0.031211      -0.061333      -0.016513      -0.115801       0.090137      -0.109670       0.050654       0.059016             17.060536      17.511644       2.833428       0.545456      16.825873      -0.411020      16.844091          -0.000275
          160              W      17.434515       1.955872      19.183873       2.396709      93.092568 0.18981391E+04  0.57870368E+05                                15.555056                           13.662320       2.909079       2.624032                    0.999799      72.346631     166.138664       0.544786       0.368767      -1.222824      -0.011670      -0.012587      -0.000596       0.017175      -0.017344      -0.076680      -0.007388      -0.142383       0.081548      -0.125672       0.059297       0.066374             16.580862      16.570433       2.600284      -0.163624      15.194075      -1.021671      17.978077           0.000204
          161              W       2.402718      20.876247      17.875204       2.440684      95.354811 0.18879950E+04  0.57395945E+05                                15.694156                           13.565963       2.825096       2.607592                    0.999815      71.241963     162.550653       0.551181       0.365537      -1.227397       0.002168       0.002100       0.002745       0.004079      -0.033378       0.075935       0.016073      -0.019175      -0.095754      -0.099978       0.027676       0.072301             16.829857      18.273723       1.506002      -1.609266      15.950970      -0.403463      16.264878           0.000398
          162              W       6.461269       8.477175       0.872297       2.431787      88.745928 0.16245888E+04  0.47875400E+05                                15.484712                           12.856257       3.011378       2.660046                    0.999773      71.944056     165.062245       0.544779       0.381520      -1.206524       0.011674      -0.008129       0.007673       0.016162       0.011781      -0.004269       0.060005       0.059085       0.001731      -0.077856       0.029738       0.048118             18.048151      17.665144       4.574027      -0.079846      19.377107      -2.494947      17.102201           0.012616
          163              W       5.156599       9.415795      20.199552       2.424299      87.069103 0.17764350E+04  0.53342915E+05                                14.960854                           13.283528       2.907403       2.629114                    0.999781      71.693630     164.124141       0.547608       0.372485      -1.218094      -0.001068       0.000985       0.001071       0.001805      -0.008574      -0.042067      -0.019127      -0.062874      -0.116698      -0.073009       0.018217       0.054791             15.960180      14.987854       0.489950       1.149611      15.676207      -0.786843      17.216480           0.000393
          164              W       5.646588      11.639319       0.410807       2.386775      99.102583 0.20215929E+04  0.62480317E+05                                16.066071                           13.989323       2.918575       2.625472                    0.999855      72.469412     166.403432       0.545916       0.363020      -1.230239       0.007755       0.010955       0.004061       0.014024       0.063047       0.047953      -0.067667       0.038807       0.073589      -0.124402       0.053586       0.070816             17.212433      17.141455       1.809863       1.356050      17.635760       0.275761      16.860083          -0.000114
          165              W       7.670722      13.757425      20.300253       2.384242      99.800048 0.20260313E+04  0.62664807E+05                                16.137940                           14.011284       2.958596       2.634552                    0.999798      72.673708     167.048486       0.544989       0.363363      -1.229694      -0.015823       0.006069       0.020071       0.026269       0.045557       0.010138      -0.040312       0.147256       0.107561      -0.115887       0.047160       0.068727             17.320691      17.298316       1.821851       1.114308      18.165845      -0.233642      16.497913          -0.000861
          166              W       8.023979       7.975569      18.352034       2.433726      91.869943 0.18771726E+04  0.56997425E+05                                15.324246                           13.526059       2.902414       2.631477                    0.999767      71.256129     162.599836       0.551932       0.365485      -1.227173      -0.016580      -0.000379      -0.005535       0.017483      -0.003230      -0.060266      -0.029096      -0.033067      -0.070743      -0.080644       0.022948       0.057696             16.474826      15.862043       2.298483       1.237232      15.647629       2.398814      17.914808           0.000154
          167              W       9.346931       6.961989      21.238573       2.414719      90.256174 0.18230568E+04  0.55059858E+05                                15.269127                           13.424082       2.944555       2.638946                    0.999786      71.888720     164.668024       0.547105       0.370681      -1.220431      -0.001243      -0.009495       0.017437       0.019893       0.001117      -0.004284       0.093244       0.119682      -0.043567      -0.128783       0.060580       0.068203             16.311477      15.797292       2.354294       0.924562      15.469552      -0.658719      17.667587           0.000074
          168              W       8.853894       9.161535       3.569217       2.403632      92.376279 0.17990825E+04  0.54194660E+05                                15.561116                           13.356338       2.965994       2.641801                    0.999778      72.191259     165.528894       0.546822       0.371839      -1.218616      -0.016921       0.003185      -0.006312       0.018338      -0.031211       0.061334       0.016513      -0.115803       0.090139      -0.109671       0.050655       0.059017             17.060536      17.511637       2.833426      -0.545454      16.825870       0.411018      16.844101          -0.000274
          169              W      11.130735       8.845278      19.183873       2.396709      93.092573 0.18981393E+04  0.57870377E+05                                15.555054                           13.662319       2.909083       2.624033                    0.999799      72.346631     166.138645       0.544786       0.368767      -1.222824       0.011670       0.012587      -0.000596       0.017175      -0.017344       0.076680       0.007388      -0.142384       0.081549      -0.125673       0.059298       0.066375             16.580859      16.570425       2.600283       0.163623      15.194074       1.021674      17.978079           0.000204
          170              W       7.119032      11.527203      17.875204       2.440683      95.354856 0.18879960E+04  0.57395981E+05                                15.694157                           13.565964       2.825104       2.607595                    0.999815      71.242000     162.550726       0.551181       0.365537      -1.227398      -0.002169      -0.002100       0.002744       0.004079      -0.033379      -0.075937      -0.016073      -0.019177      -0.095758      -0.099981       0.027678       0.072303             16.829859      18.273725       1.506002       1.609268      15.950969       0.403464      16.264881           0.000398
          171              W      15.983019      13.125125      10.242603       2.431785      88.746035 0.16245908E+04  0.47875480E+05                                15.484729                           12.856269       3.011372       2.660043                    0.999773      71.944130     165.062505       0.544778       0.381520      -1.206524       0.011673       0.008129      -0.007671       0.016162      -0.011783       0.004271       0.060000       0.059080       0.001734      -0.077850       0.029736       0.048114             18.048175      17.665160      -4.574034       0.079856      19.377142      -2.494966      17.102222           0.012607
          172              W      14.678349      12.186505      13.145148       2.424300      87.069074 0.17764341E+04  0.53342882E+05                                14.960853                           13.283526       2.907400       2.629113                    0.999781      71.693610     164.124093       0.547608       0.372485      -1.218094      -0.001067      -0.000986      -0.001072       0.001805       0.008575       0.042065      -0.019128      -0.062871      -0.116697      -0.073007       0.018216       0.054790             15.960180      14.987858      -0.489944      -1.149611      15.676208      -0.786853      17.216474           0.000387
          173              W      15.168338       9.962981      10.704093       2.386775      99.102581 0.20215928E+04  0.62480313E+05                                16.066070                           13.989322       2.918578       2.625473                    0.999855      72.469351     166.403271       0.545916       0.363020      -1.230239       0.007755      -0.010954      -0.004061       0.014022      -0.063046      -0.047952      -0.067668       0.038805       0.073589      -0.124400       0.053584       0.070816             17.212432      17.141450      -1.809861      -1.356050      17.635767       0.275762      16.860079          -0.000109
          174              W      17.192472       7.844875      13.044447       2.384243      99.800073 0.20260328E+04  0.62664858E+05                                16.137936                           14.011284       2.958607       2.634556                    0.999798      72.673679     167.048378       0.544989       0.363363      -1.229694      -0.015824      -0.006068      -0.020070       0.026268      -0.045558      -0.010137      -0.040312       0.147255       0.107560      -0.115886       0.047159       0.068727             17.320686      17.298314      -1.821858      -1.114299      18.165851      -0.233644      16.497892          -0.000832
          175              W      17.545729      13.626731      14.992666       2.433732      91.869780 0.18771672E+04  0.56997223E+05                                15.324233                           13.526043       2.902414       2.631477                    0.999767      71.256079     162.599690       0.551932       0.365485      -1.227173      -0.016579       0.000378       0.005534       0.017482       0.003230       0.060265      -0.029093      -0.033067      -0.070738      -0.080641       0.022948       0.057693             16.474815      15.862031      -2.298480      -1.237227      15.647621       2.398809      17.914791           0.000147
          176              W      18.868681      14.640311      12.106127       2.414718      90.256161 0.18230565E+04  0.55059851E+05                                15.269132                           13.424085       2.944548       2.638944                    0.999786      71.888736     164.668109       0.547105       0.370681      -1.220431      -0.001243       0.009494      -0.017435       0.019891      -0.001115       0.004284       0.093243       0.119682      -0.043570      -0.128782       0.060578       0.068204             16.311483      15.797299      -2.354292      -0.924552      15.469566      -0.658738      17.667582           0.000065
          177              W      18.375644      12.440765       7.545683       2.403630      92.376329 0.17990843E+04  0.54194726E+05                                15.561122                           13.356345       2.965993       2.641800                    0.999778      72.191252     165.528902       0.546821       0.371839      -1.218616      -0.016920      -0.003185       0.006312       0.018337       0.031213      -0.061332       0.016514      -0.115799       0.090146      -0.109670       0.050653       0.059018             17.060542      17.511652      -2.833431       0.545460      16.825882       0.411018      16.844092          -0.000277
          178              W       1.608985      12.757022      14.160827       2.396710      93.092582 0.18981392E+04  0.57870374E+05                                15.555056                           13.662320       2.909082       2.624033                    0.999799      72.346614     166.138614       0.544786       0.368767      -1.222824       0.011669      -0.012587       0.000596       0.017174       0.017344      -0.076680       0.007388      -0.142381       0.081545      -0.125671       0.059297       0.066374             16.580863      16.570442      -2.600288      -0.163616      15.194078       1.021664      17.978068           0.000205
          179              W      16.640782      10.075097      15.469496       2.440692      95.354646 0.18879910E+04  0.57395789E+05                                15.694131                           13.565943       2.825104       2.607595                    0.999815      71.241904     162.550411       0.551182       0.365537      -1.227398      -0.002167       0.002100      -0.002746       0.004080       0.033379       0.075933      -0.016073      -0.019174      -0.095756      -0.099977       0.027676       0.072301             16.829829      18.273700      -1.505997      -1.609256      15.950947       0.403456      16.264841           0.000405
          180              W      12.582231      19.278325      10.242603       2.431786      88.746000 0.16245898E+04  0.47875441E+05                                15.484725                           12.856264       3.011379       2.660046                    0.999773      71.944136     165.062496       0.544778       0.381520      -1.206524      -0.011674      -0.008130      -0.007673       0.016163      -0.011784      -0.004271      -0.060001       0.059083       0.001730      -0.077853       0.029738       0.048115             18.048170      17.665169      -4.574039      -0.079846      19.377132       2.494955      17.102208           0.012608
          181              W      13.886901      20.216945      13.145148       2.424299      87.069130 0.17764356E+04  0.53342936E+05                                14.960855                           13.283529       2.907406       2.629115                    0.999781      71.693636     164.124144       0.547608       0.372485      -1.218095       0.001068       0.000985      -0.001071       0.001805       0.008576      -0.042067       0.019129      -0.062873      -0.116698      -0.073010       0.018218       0.054792             15.960182      14.987859      -0.489944       1.149610      15.676211       0.786854      17.216475           0.000388
          182              W      13.396912       0.838169      10.704093       2.386775      99.102597 0.20215936E+04  0.62480343E+05                                16.066069                           13.989323       2.918578       2.625473                    0.999855      72.469365     166.403296       0.545916       0.363020      -1.230239      -0.007755       0.010955      -0.004062       0.014023      -0.063047       0.047953       0.067669       0.038806       0.073589      -0.124403       0.053585       0.070817             17.212431      17.141458      -1.809867       1.356049      17.635763      -0.275753      16.860072          -0.000108
          183              W      11.372778       2.956275      13.044447       2.384246      99.799969 0.20260293E+04  0.62664729E+05                                16.137930                           14.011276       2.958595       2.634552                    0.999798      72.673682     167.048392       0.544989       0.363363      -1.229694       0.015823       0.006068      -0.020071       0.026269      -0.045558       0.010138       0.040313       0.147256       0.107559      -0.115887       0.047159       0.068728             17.320681      17.298314      -1.821854       1.114307      18.165833       0.233649      16.497897          -0.000841
          184              W      11.019521      18.776719      14.992666       2.433731      91.869827 0.18771685E+04  0.56997271E+05                                15.324234                           13.526045       2.902418       2.631478                    0.999767      71.256093     162.599712       0.551932       0.365485      -1.227173       0.016580      -0.000379       0.005535       0.017483       0.003231      -0.060266       0.029095      -0.033068      -0.070741      -0.080643       0.022949       0.057694             16.474816      15.862030      -2.298480       1.237225      15.647623      -2.398809      17.914794           0.000148
          185              W       9.696569      17.763139      12.106127       2.414719      90.256139 0.18230554E+04  0.55059809E+05                                15.269126                           13.424078       2.944558       2.638947                    0.999786      71.888724     164.668039       0.547105       0.370681      -1.220431       0.001243      -0.009495      -0.017437       0.019893      -0.001115      -0.004285      -0.093246       0.119683      -0.043570      -0.128784       0.060579       0.068205             16.311477      15.797293      -2.354295       0.924561      15.469558       0.658720      17.667581           0.000065
          186              W      10.189606      19.962685       7.545683       2.403632      92.376249 0.17990821E+04  0.54194648E+05                                15.561116                           13.356339       2.965987       2.641799                    0.999778      72.191262     165.528921       0.546821       0.371839      -1.218616       0.016921       0.003185       0.006312       0.018338       0.031213       0.061333      -0.016513      -0.115803       0.090151      -0.109672       0.050654       0.059019             17.060535      17.511641      -2.833424      -0.545453      16.825866      -0.411022      16.844097          -0.000284
          187              W       7.912765      19.646428      14.160827       2.396709      93.092594 0.18981404E+04  0.57870413E+05                                15.555051                           13.662319       2.909091       2.624036                    0.999799      72.346614     166.138575       0.544786       0.368767      -1.222825      -0.011670       0.012587       0.000596       0.017175       0.017344       0.076681      -0.007388      -0.142385       0.081548      -0.125673       0.059298       0.066375             16.580855      16.570420      -2.600284       0.163621      15.194078      -1.021668      17.978068           0.000205
          188              W      11.924468       0.726053      15.469496       2.440692      95.354715 0.18879924E+04  0.57395840E+05                                15.694133                           13.565944       2.825118       2.607599                    0.999815      71.241967     162.550548       0.551182       0.365537      -1.227398       0.002169      -0.002100      -0.002743       0.004080       0.033380      -0.075938       0.016074      -0.019177      -0.095764      -0.099983       0.027679       0.072304             16.829833      18.273705      -1.505998       1.609261      15.950947      -0.403459      16.264848           0.000400
          189              C      10.075916      18.688150      19.315473       0.114950      33.657357 0.37191342E+03  0.83569623E+04                                 9.158498                            6.478003       0.019884       2.037949                    0.999383      25.193556      69.386560       0.644211       0.423128      -1.066557      -0.004497       0.001874      -0.010717       0.011772      -0.010398      -0.007204      -0.005658      -0.011048       0.060521      -0.023744       0.001628       0.022116             11.629964      17.297112      -4.367234       2.902219      11.703188      -2.431255       5.889592          -0.002568
          190              C      10.072107      17.266718      19.519987      -0.132050      32.516418 0.42393668E+03  0.99152708E+04                                 8.971198                            6.941330       0.086081       2.027314                    0.998194      28.451043      81.879875       0.614450       0.426202      -1.056857       0.003853      -0.004022      -0.009722       0.011204       0.015461      -0.005973       0.019078      -0.006738       0.133928      -0.041489      -0.008475       0.049964             10.397617      12.489355      -2.635882       1.653782      13.078167      -2.663252       5.625328           0.002328
          191              C      11.258517      16.672655      19.762292       0.104734      26.489487 0.32773277E+03  0.72620691E+04                                 8.061397                            6.275540      -0.135488       1.989026                    0.997691      26.157958      75.786576       0.613412       0.450623      -1.031536       0.026862       0.037493      -0.009971       0.047188       0.016306      -0.010096       0.013908      -0.033736       0.141808      -0.049333      -0.001720       0.051053              9.238599      11.858728      -0.838776       1.563353      10.730218      -1.527416       5.126852          -0.000852
          192              C      12.422075      18.631984      19.693380       0.117582      26.601188 0.33177341E+03  0.72996232E+04                                 7.907512                            6.185531       0.243936       2.116330                    0.999248      25.167568      70.287316       0.643730       0.432458      -1.052844      -0.018739      -0.029475      -0.000342       0.034929       0.018771      -0.010267       0.004715      -0.029110       0.108267      -0.043402       0.005706       0.037696              9.110665      12.760298      -0.700502       2.439118       9.163770      -1.110127       5.407928          -0.001880
          193              C      11.226143      19.269252      19.386609      -0.146220      29.363616 0.37003436E+03  0.83580460E+04                                 8.260257                            6.412251       0.255812       2.079327                    0.999719      27.830035      78.486262       0.650778       0.416687      -1.063760       0.021806      -0.013132      -0.005614       0.026066      -0.000685      -0.008987       0.005479      -0.051837       0.084897      -0.041230       0.010187       0.031042              9.454723      14.287394      -1.703071       2.501823       8.619573      -1.453671       5.457202           0.001764
          194              C       8.744775      19.327578      18.968688       0.139554      35.294227 0.38272753E+03  0.86345539E+04                                 9.413879                            6.557841       0.077925       2.060418                    0.999223      24.860653      67.904810       0.644307       0.421370      -1.071037       0.011402      -0.014545      -0.018223       0.025954       0.011053      -0.002398       0.018976      -0.044042       0.036042      -0.031846      -0.001981       0.033827             12.062742      17.522610      -5.599690       1.536452      10.983696      -3.951605       7.681920           0.000091
          195              C       8.626706      20.472500      18.175084      -0.138679      31.577786 0.38288889E+03  0.87588674E+04                                 8.816374                            6.620228      -0.009589       2.001462                    0.998329      28.089346      80.811483       0.623773       0.429244      -1.051514      -0.013744      -0.025198      -0.006129       0.029350       0.033684      -0.012502       0.044227      -0.014829       0.063282      -0.063403       0.006790       0.056614             10.395361      12.876145      -4.361729       0.544947      10.377870      -3.800903       7.932068          -0.000247
          196              C       7.636444      21.191856      17.839415       0.155835      23.429875 0.26142364E+03  0.54314761E+04                                 7.273723                            5.495369       0.239607       2.151481                    0.998501      23.283545      63.660526       0.680539       0.433192      -1.050005      -0.041192      -0.010029       0.010739       0.043735       0.018213      -0.008893       0.032629       0.044531       0.000529      -0.051076       0.021703       0.029372              8.381001      10.356285      -1.775333      -1.351599       7.939809      -2.793304       6.846910          -0.000004
          197              C       6.331964      19.571684      19.139858       0.154935      24.532738 0.29717667E+03  0.63217010E+04                                 7.400251                            5.776972       0.562432       2.246538                    0.999513      23.536640      63.342717       0.683707       0.421131      -1.066420       0.010986       0.031842      -0.021056       0.039723       0.012019       0.001163      -0.008553      -0.053412       0.048435      -0.037522       0.010291       0.027231              8.490356      12.468582      -1.866848      -1.359801       7.471204      -1.864111       5.531282           0.000050
          198              C       7.525991      18.880410      19.473305      -0.142718      31.108663 0.40008275E+03  0.91424293E+04                                 8.467532                            6.578972       0.460121       2.144798                    0.999745      27.597120      76.290626       0.660688       0.405693      -1.079380      -0.012408      -0.003457       0.002229       0.013072       0.001645      -0.000734       0.018752      -0.038501       0.075044      -0.031877      -0.004862       0.036739              9.741909      14.115005      -3.033138      -0.611073       9.031380      -2.434606       6.079343          -0.000418
          199              C      14.808226      15.175616       6.266581       0.100663      27.872642 0.33896513E+03  0.75435559E+04                                 8.285388                            6.318134       0.001557       2.029132                    0.998503      26.091368      74.751013       0.623205       0.441625      -1.041004      -0.016065       0.046142      -0.000589       0.048862       0.012505       0.005638      -0.000973       0.022716      -0.148135      -0.049801       0.007969       0.041832              9.970575       5.720530      -1.929631       0.582935       8.523629      -0.347563      15.667567          -0.002405
          200              C      14.853930      15.138892       4.883887      -0.144291      33.389456 0.44261599E+03  0.10490340E+05                                 9.217147                            7.143642      -0.112898       1.958167                    0.997302      29.141573      85.111941       0.597723       0.432358      -1.050465       0.005615      -0.001761       0.011175       0.012630       0.017247      -0.007162       0.000281       0.037216      -0.087171      -0.030102      -0.010419       0.040521             11.032361       5.838756      -1.472528       1.035782       9.266316      -0.938122      17.992011           0.001123
          201              C      15.358583      15.778320       0.613542       0.112549      25.131045 0.34870661E+03  0.78568074E+04                                 7.841099                            6.509496      -0.248406       1.944944                    0.997811      26.762525      78.488361       0.596560       0.455686      -1.027451      -0.045748       0.006116       0.004926       0.046417       0.005554       0.003544       0.005713      -0.048196      -0.212303      -0.071150       0.010754       0.060396              8.874292       8.118761      -0.342449      -0.547667       5.348784       0.158725      13.155332          -0.001760
          202              C      15.392861      15.752397       1.976229      -0.146587      29.728432 0.43834960E+03  0.10380681E+05                                 8.544618                            7.134583      -0.135432       1.954348                    0.996968      29.154991      85.561813       0.593954       0.435460      -1.046915       0.008866       0.006273      -0.007463       0.013178       0.008773       0.014011       0.003676      -0.027847      -0.109650      -0.040901       0.005354       0.035547              9.675112       8.089573      -0.158518      -1.011455       5.816290       0.145193      15.119473           0.001286
          203              C      18.489334      13.715300      19.315473       0.114950      33.657358 0.37191340E+03  0.83569616E+04                                 9.158498                            6.478003       0.019884       2.037949                    0.999383      25.193555      69.386558       0.644211       0.423128      -1.066557       0.004497      -0.001874      -0.010717       0.011772      -0.010398       0.007204       0.005658      -0.011048       0.060521      -0.023744       0.001628       0.022116             11.629965      17.297115      -4.367234      -2.902219      11.703188       2.431254       5.889591          -0.002569
          204              C      18.493143      15.136732      19.519987      -0.132050      32.516418 0.42393667E+03  0.99152707E+04                                 8.971198                            6.941330       0.086080       2.027314                    0.998194      28.451043      81.879881       0.614450       0.426202      -1.056856      -0.003853       0.004022      -0.009722       0.011204       0.015461       0.005973      -0.019078      -0.006738       0.133928      -0.041489      -0.008475       0.049964             10.397618      12.489357      -2.635882      -1.653782      13.078167       2.663252       5.625328           0.002328
          205              C      17.306733      15.730795      19.762292       0.104734      26.489490 0.32773281E+03  0.72620704E+04                                 8.061398                            6.275541      -0.135490       1.989026                    0.997691      26.157960      75.786590       0.613411       0.450623      -1.031536      -0.026861      -0.037493      -0.009971       0.047188       0.016306       0.010096      -0.013908      -0.033735       0.141808      -0.049333      -0.001720       0.051053              9.238601      11.858731      -0.838776      -1.563354      10.730220       1.527417       5.126853          -0.000853
          206              C      16.143175      13.771466      19.693380       0.117582      26.601194 0.33177350E+03  0.72996256E+04                                 7.907513                            6.185531       0.243936       2.116330                    0.999248      25.167572      70.287327       0.643730       0.432458      -1.052844       0.018739       0.029475      -0.000342       0.034929       0.018771       0.010267      -0.004715      -0.029110       0.108266      -0.043402       0.005706       0.037696              9.110666      12.760300      -0.700502      -2.439118       9.163771       1.110127       5.407928          -0.001881
          207              C      17.339107      13.134198      19.386609      -0.146220      29.363624 0.37003447E+03  0.83580491E+04                                 8.260259                            6.412252       0.255811       2.079327                    0.999719      27.830040      78.486279       0.650778       0.416687      -1.063760      -0.021805       0.013132      -0.005614       0.026066      -0.000685       0.008987      -0.005479      -0.051837       0.084897      -0.041230       0.010187       0.031042              9.454725      14.287397      -1.703071      -2.501823       8.619574       1.453671       5.457202           0.001763
          208              C       0.776975      13.075872      18.968688       0.139554      35.294230 0.38272754E+03  0.86345540E+04                                 9.413880                            6.557841       0.077925       2.060418                    0.999223      24.860653      67.904808       0.644307       0.421370      -1.071037      -0.011401       0.014545      -0.018223       0.025954       0.011053       0.002398      -0.018976      -0.044042       0.036042      -0.031846      -0.001981       0.033827             12.062743      17.522615      -5.599694      -1.536455      10.983696       3.951604       7.681919           0.000090
          209              C       0.895045      11.930950      18.175084      -0.138679      31.577805 0.38288914E+03  0.87588742E+04                                 8.816378                            6.620230      -0.009589       2.001462                    0.998329      28.089344      80.811476       0.623773       0.429244      -1.051514       0.013744       0.025197      -0.006130       0.029350       0.033684       0.012502      -0.044227      -0.014829       0.063282      -0.063403       0.006790       0.056614             10.395366      12.876158      -4.361735      -0.544947      10.377872       3.800902       7.932069          -0.000248
          210              C       1.885307      11.211594      17.839415       0.155835      23.429869 0.26142347E+03  0.54314718E+04                                 7.273722                            5.495367       0.239607       2.151481                    0.998501      23.283544      63.660525       0.680539       0.433192      -1.050005       0.041192       0.010029       0.010739       0.043735       0.018213       0.008893      -0.032629       0.044531       0.000529      -0.051076       0.021703       0.029372              8.381000      10.356283      -1.775327       1.351603       7.939807       2.793304       6.846910          -0.000004
          211              C       3.189786      12.831766      19.139858       0.154935      24.532749 0.29717680E+03  0.63217042E+04                                 7.400253                            5.776972       0.562433       2.246538                    0.999513      23.536645      63.342731       0.683707       0.421131      -1.066421      -0.010986      -0.031842      -0.021056       0.039724       0.012019      -0.001163       0.008553      -0.053412       0.048434      -0.037522       0.010291       0.027231              8.490358      12.468585      -1.866848       1.359802       7.471206       1.864112       5.531284           0.000050
          212              C       1.995759      13.523040      19.473305      -0.142718      31.108666 0.40008283E+03  0.91424318E+04                                 8.467533                            6.578973       0.460120       2.144798                    0.999745      27.597123      76.290639       0.660688       0.405693      -1.079380       0.012408       0.003457       0.002229       0.013072       0.001645       0.000734      -0.018752      -0.038501       0.075044      -0.031877      -0.004862       0.036739              9.741910      14.115005      -3.033139       0.611072       9.031382       2.434606       6.079343          -0.000419
          213              C      13.757024      17.227834       6.266581       0.100663      27.872643 0.33896516E+03  0.75435564E+04                                 8.285388                            6.318134       0.001558       2.029132                    0.998503      26.091368      74.751009       0.623205       0.441625      -1.041004       0.016065      -0.046142      -0.000589       0.048862       0.012505      -0.005638       0.000973       0.022716      -0.148135      -0.049801       0.007969       0.041832              9.970575       5.720530      -1.929631      -0.582935       8.523629       0.347563      15.667566          -0.002404
          214              C      13.711320      17.264558       4.883887      -0.144291      33.389462 0.44261609E+03  0.10490343E+05                                 9.217147                            7.143642      -0.112898       1.958167                    0.997302      29.141577      85.111951       0.597723       0.432358      -1.050465      -0.005615       0.001761       0.011175       0.012630       0.017247       0.007162      -0.000281       0.037216      -0.087171      -0.030102      -0.010419       0.040521             11.032361       5.838756      -1.472528      -1.035782       9.266317       0.938123      17.992012           0.001123
          215              C      13.206667      16.625130       0.613542       0.112549      25.131054 0.34870676E+03  0.78568116E+04                                 7.841100                            6.509497      -0.248405       1.944944                    0.997811      26.762532      78.488384       0.596560       0.455686      -1.027451       0.045748      -0.006116       0.004926       0.046417       0.005554      -0.003544      -0.005713      -0.048196      -0.212303      -0.071150       0.010755       0.060396              8.874294       8.118762      -0.342449       0.547667       5.348785      -0.158725      13.155335          -0.001760
          216              C      13.172389      16.651053       1.976229      -0.146587      29.728443 0.43834980E+03  0.10380687E+05                                 8.544620                            7.134585      -0.135432       1.954348                    0.996968      29.154999      85.561843       0.593954       0.435460      -1.046915      -0.008866      -0.006273      -0.007463       0.013178       0.008773      -0.014011      -0.003676      -0.027847      -0.109650      -0.040901       0.005354       0.035547              9.675114       8.089574      -0.158518       1.011456       5.816291      -0.145193      15.119478           0.001287
          217              C       8.967584       7.887000      14.029227       0.114946      33.657511 0.37191482E+03  0.83570040E+04                                 9.158533                            6.478019       0.019879       2.037947                    0.999383      25.193614      69.386828       0.644209       0.423128      -1.066557       0.004496       0.001874       0.010717       0.011772       0.010399      -0.007203       0.005659      -0.011047       0.060516      -0.023744       0.001630       0.022114             11.630022      17.297215       4.367268       2.902237      11.703240       2.431268       5.889613          -0.002537
          218              C       8.971393       6.465568      13.824713      -0.132055      32.516600 0.42393910E+03  0.99153421E+04                                 8.971227                            6.941346       0.086087       2.027315                    0.998194      28.451159      81.880287       0.614450       0.426202      -1.056857      -0.003852      -0.004020       0.009722       0.011204      -0.015463      -0.005973      -0.019078      -0.006738       0.133926      -0.041491      -0.008472       0.049963             10.397658      12.489416       2.635900       1.653792      13.078214       2.663262       5.625343           0.002366
          219              C       7.784983       5.871505      13.582408       0.104737      26.489513 0.32773280E+03  0.72620720E+04                                 8.061404                            6.275541      -0.135484       1.989026                    0.997691      26.158016      75.786823       0.613411       0.450623      -1.031535      -0.026864       0.037492       0.009972       0.047189      -0.016305      -0.010098      -0.013908      -0.033735       0.141810      -0.049333      -0.001721       0.051054              9.238612      11.858744       0.838785       1.563355      10.730237       1.527419       5.126854          -0.000801
          220              C       6.621425       7.830834      13.651320       0.117584      26.601239 0.33177385E+03  0.72996379E+04                                 7.907528                            6.185538       0.243932       2.116328                    0.999248      25.167623      70.287578       0.643729       0.432458      -1.052843       0.018737      -0.029477       0.000343       0.034930      -0.018770      -0.010267      -0.004716      -0.029110       0.108268      -0.043402       0.005705       0.037697              9.110690      12.760341       0.700511       2.439126       9.163792       1.110131       5.407937          -0.001820
          221              C       7.817357       8.468102      13.958091      -0.146223      29.363762 0.37003618E+03  0.83581007E+04                                 8.260292                            6.412270       0.255804       2.079324                    0.999719      27.830128      78.486689       0.650777       0.416688      -1.063759      -0.021804      -0.013133       0.005615       0.026066       0.000684      -0.008987      -0.005478      -0.051840       0.084896      -0.041231       0.010189       0.031042              9.454770      14.287467       1.703091       2.501838       8.619621       1.453683       5.457221           0.001811
          222              C      10.298725       8.526428      14.376012       0.139555      35.294302 0.38272781E+03  0.86345656E+04                                 9.413908                            6.557854       0.077916       2.060416                    0.999223      24.860659      67.904945       0.644304       0.421371      -1.071036      -0.011401      -0.014545       0.018223       0.025954      -0.011054      -0.002399      -0.018977      -0.044043       0.036044      -0.031847      -0.001981       0.033829             12.062792      17.522703       5.599730       1.536466      10.983734       3.951617       7.681940           0.000112
          223              C      10.416795       9.671350      15.169616      -0.138682      31.577888 0.38289021E+03  0.87589079E+04                                 8.816408                            6.620250      -0.009599       2.001459                    0.998329      28.089370      80.811683       0.623770       0.429245      -1.051513       0.013744      -0.025197       0.006129       0.029349      -0.033683      -0.012502      -0.044227      -0.014828       0.063282      -0.063403       0.006790       0.056613             10.395407      12.876206       4.361761       0.544957      10.377916       3.800921       7.932100          -0.000237
          224              C      11.407057      10.390706      15.505285       0.155832      23.429859 0.26142331E+03  0.54314676E+04                                 7.273720                            5.495364       0.239615       2.151484                    0.998501      23.283537      63.660502       0.680539       0.433192      -1.050005       0.041192      -0.010029      -0.010739       0.043734      -0.018213      -0.008894      -0.032629       0.044531       0.000529      -0.051075       0.021703       0.029372              8.380999      10.356279       1.775328      -1.351600       7.939809       2.793307       6.846910          -0.000008
          225              C      12.711536       8.770534      14.204842       0.154932      24.532815 0.29717758E+03  0.63217252E+04                                 7.400265                            5.776978       0.562438       2.246538                    0.999513      23.536690      63.342882       0.683707       0.421130      -1.066421      -0.010986       0.031843       0.021055       0.039724      -0.012020       0.001163       0.008554      -0.053411       0.048434      -0.037522       0.010290       0.027232              8.490376      12.468622       1.866857      -1.359806       7.471216       1.864113       5.531290           0.000072
          226              C      11.517509       8.079260      13.871395      -0.142722      31.108840 0.40008524E+03  0.91425035E+04                                 8.467573                            6.578999       0.460108       2.144793                    0.999745      27.597203      76.291007       0.660686       0.405694      -1.079380       0.012407      -0.003457      -0.002229       0.013071      -0.001645      -0.000734      -0.018751      -0.038501       0.075044      -0.031877      -0.004861       0.036738              9.741963      14.115099       3.033164      -0.611076       9.031423       2.434615       6.079368          -0.000364
          227              C       4.235274       4.374466       4.848319       0.100660      27.872456 0.33896259E+03  0.75434843E+04                                 8.285352                            6.318110       0.001544       2.029131                    0.998503      26.091233      74.750523       0.623207       0.441625      -1.041004       0.016064       0.046140       0.000591       0.048860      -0.012505       0.005638       0.000974       0.022717      -0.148125      -0.049798       0.007968       0.041830              9.970530       5.720507       1.929622       0.582931       8.523593       0.347563      15.667491          -0.002370
          228              C       4.189570       4.337742       6.231013      -0.144290      33.389474 0.44261645E+03  0.10490353E+05                                 9.217149                            7.143644      -0.112891       1.958169                    0.997303      29.141578      85.111947       0.597723       0.432358      -1.050466      -0.005617      -0.001762      -0.011176       0.012632      -0.017246      -0.007162      -0.000280       0.037214      -0.087158      -0.030098      -0.010419       0.040517             11.032366       5.838757       1.472528       1.035783       9.266319       0.938126      17.992022           0.001154
          229              C       3.684917       4.977170      10.501358       0.112552      25.131061 0.34870661E+03  0.78568100E+04                                 7.841105                            6.509497      -0.248400       1.944944                    0.997811      26.762590      78.488643       0.596560       0.455686      -1.027450       0.045748       0.006116      -0.004923       0.046417      -0.005555       0.003544      -0.005713      -0.048199      -0.212305      -0.071151       0.010753       0.060398              8.874303       8.118767       0.342452      -0.547671       5.348786      -0.158728      13.155357          -0.001704
          230              C       3.650639       4.951247       9.138671      -0.146592      29.728544 0.43835125E+03  0.10380728E+05                                 8.544629                            7.134588      -0.135418       1.954351                    0.996968      29.155072      85.562054       0.593955       0.435459      -1.046915      -0.008865       0.006272       0.007461       0.013176      -0.008772       0.014012      -0.003675      -0.027845      -0.109654      -0.040903       0.005356       0.035547              9.675131       8.089582       0.158521      -1.011449       5.816295      -0.145192      15.119516           0.001327
          231              C       0.554166       2.914150      14.029227       0.114946      33.657512 0.37191485E+03  0.83570049E+04                                 9.158534                            6.478020       0.019878       2.037947                    0.999383      25.193615      69.386837       0.644209       0.423129      -1.066557      -0.004496      -0.001874       0.010717       0.011772       0.010399       0.007203      -0.005659      -0.011047       0.060516      -0.023744       0.001630       0.022114             11.630024      17.297215       4.367268      -2.902238      11.703243      -2.431269       5.889613          -0.002537
          232              C       0.550357       4.335582      13.824713      -0.132055      32.516609 0.42393919E+03  0.99153454E+04                                 8.971230                            6.941347       0.086086       2.027314                    0.998194      28.451164      81.880318       0.614450       0.426202      -1.056857       0.003852       0.004020       0.009722       0.011204      -0.015463       0.005973       0.019078      -0.006737       0.133927      -0.041491      -0.008472       0.049963             10.397662      12.489421       2.635901      -1.653793      13.078219      -2.663263       5.625345           0.002366
          233              C       1.736767       4.929645      13.582408       0.104738      26.489511 0.32773273E+03  0.72620704E+04                                 8.061404                            6.275541      -0.135485       1.989026                    0.997691      26.158016      75.786833       0.613411       0.450624      -1.031535       0.026864      -0.037492       0.009972       0.047189      -0.016305       0.010098       0.013908      -0.033735       0.141811      -0.049333      -0.001721       0.051054              9.238613      11.858746       0.838785      -1.563355      10.730239      -1.527420       5.126855          -0.000802
          234              C       2.900325       2.970316      13.651320       0.117584      26.601241 0.33177386E+03  0.72996382E+04                                 7.907528                            6.185538       0.243933       2.116328                    0.999248      25.167624      70.287578       0.643729       0.432458      -1.052843      -0.018737       0.029477       0.000343       0.034930      -0.018770       0.010267       0.004716      -0.029109       0.108267      -0.043402       0.005705       0.037696              9.110690      12.760341       0.700511      -2.439126       9.163791      -1.110131       5.407936          -0.001820
          235              C       1.704393       2.333048      13.958091      -0.146223      29.363772 0.37003631E+03  0.83581046E+04                                 8.260294                            6.412272       0.255804       2.079323                    0.999719      27.830134      78.486715       0.650777       0.416688      -1.063759       0.021804       0.013133       0.005615       0.026066       0.000684       0.008987       0.005478      -0.051840       0.084896      -0.041231       0.010189       0.031042              9.454773      14.287471       1.703092      -2.501839       8.619623      -1.453684       5.457223           0.001811
          236              C      18.266525       2.274722      14.376012       0.139555      35.294302 0.38272784E+03  0.86345665E+04                                 9.413909                            6.557854       0.077915       2.060416                    0.999223      24.860660      67.904952       0.644304       0.421371      -1.071036       0.011401       0.014545       0.018223       0.025954      -0.011054       0.002399       0.018977      -0.044043       0.036044      -0.031847      -0.001981       0.033829             12.062792      17.522701       5.599726      -1.536464      10.983734      -3.951618       7.681942           0.000112
          237              C      18.148456       1.129800      15.169616      -0.138682      31.577865 0.38288991E+03  0.87588995E+04                                 8.816404                            6.620247      -0.009600       2.001459                    0.998329      28.089370      80.811686       0.623770       0.429246      -1.051513      -0.013744       0.025197       0.006129       0.029349      -0.033683       0.012502       0.044227      -0.014828       0.063282      -0.063403       0.006790       0.056613             10.395402      12.876193       4.361755      -0.544956      10.377913      -3.800922       7.932099          -0.000237
          238              C      17.158194       0.410444      15.505285       0.155832      23.429860 0.26142341E+03  0.54314701E+04                                 7.273721                            5.495366       0.239615       2.151484                    0.998501      23.283534      63.660495       0.680539       0.433192      -1.050005      -0.041192       0.010029      -0.010739       0.043734      -0.018213       0.008894       0.032629       0.044531       0.000529      -0.051075       0.021703       0.029372              8.381001      10.356281       1.775335       1.351595       7.939811      -2.793306       6.846909          -0.000008
          239              C      15.853714       2.030616      14.204842       0.154932      24.532811 0.29717756E+03  0.63217245E+04                                 7.400263                            5.776977       0.562439       2.246539                    0.999513      23.536689      63.342875       0.683707       0.421130      -1.066421       0.010986      -0.031843       0.021055       0.039724      -0.012020      -0.001163      -0.008554      -0.053411       0.048434      -0.037522       0.010290       0.027232              8.490375      12.468621       1.866858       1.359805       7.471215      -1.864112       5.531289           0.000073
          240              C      17.047741       2.721890      13.871395      -0.142722      31.108852 0.40008536E+03  0.91425071E+04                                 8.467576                            6.579001       0.460108       2.144793                    0.999745      27.597208      76.291029       0.660686       0.405694      -1.079380      -0.012407       0.003457      -0.002229       0.013071      -0.001645       0.000734       0.018751      -0.038501       0.075044      -0.031877      -0.004861       0.036738              9.741967      14.115107       3.033165       0.611077       9.031425      -2.434616       6.079370          -0.000364
          241              C       5.286476       6.426684       4.848319       0.100660      27.872459 0.33896265E+03  0.75434858E+04                                 8.285352                            6.318109       0.001544       2.029131                    0.998503      26.091235      74.750526       0.623207       0.441625      -1.041004      -0.016064      -0.046140       0.000590       0.048860      -0.012505      -0.005638      -0.000974       0.022717      -0.148125      -0.049798       0.007968       0.041830              9.970530       5.720506       1.929622      -0.582931       8.523592      -0.347562      15.667491          -0.002370
          242              C       5.332180       6.463408       6.231013      -0.144290      33.389481 0.44261656E+03  0.10490356E+05                                 9.217150                            7.143645      -0.112891       1.958169                    0.997303      29.141584      85.111968       0.597723       0.432358      -1.050466       0.005617       0.001762      -0.011176       0.012632      -0.017246       0.007162       0.000280       0.037214      -0.087158      -0.030098      -0.010419       0.040517             11.032368       5.838758       1.472528      -1.035783       9.266320      -0.938126      17.992025           0.001154
          243              C       5.836833       5.823980      10.501358       0.112551      25.131065 0.34870668E+03  0.78568117E+04                                 7.841105                            6.509497      -0.248400       1.944944                    0.997811      26.762593      78.488649       0.596560       0.455686      -1.027450      -0.045749      -0.006116      -0.004923       0.046417      -0.005555      -0.003544       0.005713      -0.048199      -0.212305      -0.071151       0.010753       0.060398              8.874304       8.118767       0.342452       0.547672       5.348787       0.158728      13.155358          -0.001704
          244              C       5.871111       5.849903       9.138671      -0.146593      29.728549 0.43835132E+03  0.10380730E+05                                 8.544630                            7.134589      -0.135418       1.954351                    0.996968      29.155075      85.562062       0.593955       0.435459      -1.046915       0.008865      -0.006273       0.007461       0.013176      -0.008772      -0.014012       0.003675      -0.027845      -0.109654      -0.040903       0.005356       0.035547              9.675132       8.089583       0.158521       1.011450       5.816295       0.145191      15.119518           0.001327
          245              C       8.967584       2.914150       2.914327       0.114946      33.657443 0.37191430E+03  0.83569875E+04                                 9.158515                            6.478011       0.019882       2.037948                    0.999383      25.193591      69.386699       0.644210       0.423128      -1.066557       0.004498      -0.001875       0.010716       0.011772      -0.010398      -0.007203      -0.005659      -0.011048       0.060519      -0.023744       0.001629       0.022115             11.629991      17.297160      -4.367246       2.902227      11.703211      -2.431260       5.889601          -0.002544
          246              C       8.971393       4.335582       2.709813      -0.132054      32.516497 0.42393781E+03  0.99153031E+04                                 8.971206                            6.941334       0.086088       2.027316                    0.998194      28.451099      81.880044       0.614451       0.426202      -1.056857      -0.003852       0.004021       0.009721       0.011203       0.015462      -0.005973       0.019078      -0.006739       0.133925      -0.041489      -0.008473       0.049963             10.397628      12.489374      -2.635885       1.653784      13.078178      -2.663254       5.625332           0.002360
          247              C       7.784983       4.929645       2.467508       0.104734      26.489486 0.32773267E+03  0.72620666E+04                                 8.061397                            6.275539      -0.135483       1.989028                    0.997691      26.157965      75.786603       0.613412       0.450623      -1.031536      -0.026863      -0.037492       0.009970       0.047188       0.016306      -0.010097       0.013908      -0.033734       0.141811      -0.049333      -0.001721       0.051054              9.238600      11.858731      -0.838779       1.563353      10.730219      -1.527416       5.126851          -0.000812
          248              C       6.621425       2.970316       2.536420       0.117581      26.601210 0.33177364E+03  0.72996308E+04                                 7.907521                            6.185535       0.243933       2.116329                    0.999248      25.167586      70.287416       0.643729       0.432458      -1.052843       0.018737       0.029476       0.000341       0.034929       0.018770      -0.010267       0.004716      -0.029110       0.108269      -0.043401       0.005705       0.037697              9.110678      12.760319      -0.700505       2.439122       9.163780      -1.110128       5.407933          -0.001836
          249              C       7.817357       2.333048       2.843191      -0.146222      29.363647 0.37003468E+03  0.83580560E+04                                 8.260264                            6.412253       0.255810       2.079326                    0.999719      27.830059      78.486372       0.650778       0.416687      -1.063760      -0.021804       0.013131       0.005613       0.026065      -0.000684      -0.008987       0.005479      -0.051837       0.084896      -0.041230       0.010187       0.031042              9.454733      14.287409      -1.703075       2.501825       8.619586      -1.453674       5.457205           0.001795
          250              C      10.298725       2.274722       3.261112       0.139554      35.294234 0.38272729E+03  0.86345491E+04                                 9.413890                            6.557846       0.077917       2.060416                    0.999223      24.860642      67.904837       0.644305       0.421371      -1.071037      -0.011402       0.014545       0.018222       0.025954       0.011054      -0.002398       0.018977      -0.044043       0.036042      -0.031847      -0.001981       0.033828             12.062761      17.522647      -5.599704       1.536457      10.983708      -3.951609       7.681927           0.000107
          251              C      10.416795       1.129800       4.054716      -0.138682      31.577843 0.38288963E+03  0.87588891E+04                                 8.816389                            6.620237      -0.009593       2.001461                    0.998329      28.089358      80.811554       0.623772       0.429244      -1.051514       0.013744       0.025197       0.006129       0.029349       0.033684      -0.012501       0.044227      -0.014827       0.063282      -0.063403       0.006790       0.056613             10.395381      12.876172      -4.361743       0.544951      10.377889      -3.800911       7.932081          -0.000244
          252              C      11.407057       0.410444       4.390385       0.155832      23.429863 0.26142336E+03  0.54314681E+04                                 7.273716                            5.495362       0.239620       2.151485                    0.998501      23.283543      63.660488       0.680540       0.433191      -1.050006       0.041192       0.010029      -0.010739       0.043735       0.018213      -0.008894       0.032629       0.044531       0.000529      -0.051075       0.021703       0.029372              8.380994      10.356271      -1.775324      -1.351600       7.939804      -2.793306       6.846907          -0.000009
          253              C      12.711536       2.030616       3.089942       0.154931      24.532794 0.29717731E+03  0.63217178E+04                                 7.400260                            5.776975       0.562438       2.246538                    0.999513      23.536677      63.342832       0.683707       0.421130      -1.066421      -0.010986      -0.031842       0.021056       0.039724       0.012020       0.001163      -0.008553      -0.053411       0.048433      -0.037522       0.010290       0.027231              8.490369      12.468607      -1.866852      -1.359804       7.471213      -1.864114       5.531288           0.000070
          254              C      11.517509       2.721890       2.756495      -0.142721      31.108787 0.40008452E+03  0.91424818E+04                                 8.467560                            6.578991       0.460108       2.144793                    0.999745      27.597182      76.290902       0.660687       0.405694      -1.079380       0.012407       0.003457      -0.002229       0.013071       0.001645      -0.000733       0.018751      -0.038501       0.075042      -0.031877      -0.004861       0.036738              9.741945      14.115065      -3.033154      -0.611074       9.031410      -2.434614       6.079361          -0.000376
          255              C       4.235274       6.426684      15.963219       0.100660      27.872569 0.33896387E+03  0.75435220E+04                                 8.285372                            6.318119       0.001553       2.029131                    0.998503      26.091351      74.750975       0.623206       0.441625      -1.041004       0.016064      -0.046140       0.000591       0.048861       0.012504       0.005639      -0.000976       0.022716      -0.148124      -0.049798       0.007969       0.041829              9.970557       5.720519      -1.929630       0.582935       8.523618      -0.347568      15.667533          -0.002367
          256              C       4.189570       6.463408      17.345913      -0.144293      33.389593 0.44261791E+03  0.10490398E+05                                 9.217174                            7.143658      -0.112893       1.958167                    0.997303      29.141658      85.112280       0.597722       0.432358      -1.050465      -0.005615       0.001760      -0.011177       0.012631       0.017245      -0.007164       0.000282       0.037214      -0.087165      -0.030101      -0.010417       0.040518             11.032400       5.838770      -1.472533       1.035783       9.266343      -0.938120      17.992088           0.001151
          257              C       3.684917       5.823980      21.616258       0.112551      25.130991 0.34870565E+03  0.78567798E+04                                 7.841085                            6.509485      -0.248397       1.944947                    0.997811      26.762491      78.488213       0.596561       0.455686      -1.027451       0.045748      -0.006116      -0.004924       0.046417       0.005555       0.003545       0.005712      -0.048197      -0.212304      -0.071150       0.010754       0.060396              8.874279       8.118743      -0.342450      -0.547666       5.348775       0.158726      13.155318          -0.001723
          258              C       3.650639       5.849903      20.253571      -0.146590      29.728463 0.43835004E+03  0.10380692E+05                                 8.544615                            7.134579      -0.135421       1.954351                    0.996968      29.155009      85.561818       0.593955       0.435459      -1.046915      -0.008867      -0.006272       0.007461       0.013177       0.008773       0.014010       0.003676      -0.027846      -0.109648      -0.040900       0.005354       0.035546              9.675112       8.089569      -0.158520      -1.011451       5.816287       0.145191      15.119479           0.001311
          259              C       0.554166       7.887000       2.914327       0.114946      33.657441 0.37191430E+03  0.83569877E+04                                 9.158516                            6.478012       0.019882       2.037948                    0.999383      25.193591      69.386704       0.644210       0.423128      -1.066557      -0.004498       0.001875       0.010716       0.011772      -0.010398       0.007203       0.005659      -0.011048       0.060519      -0.023744       0.001629       0.022115             11.629991      17.297160      -4.367245      -2.902227      11.703212       2.431260       5.889602          -0.002545
          260              C       0.550357       6.465568       2.709813      -0.132054      32.516499 0.42393783E+03  0.99153040E+04                                 8.971207                            6.941334       0.086087       2.027315                    0.998194      28.451100      81.880056       0.614451       0.426202      -1.056857       0.003852      -0.004021       0.009721       0.011203       0.015462       0.005973      -0.019078      -0.006739       0.133925      -0.041489      -0.008473       0.049963             10.397629      12.489376      -2.635884      -1.653785      13.078180       2.663254       5.625332           0.002360
          261              C       1.736767       5.871505       2.467508       0.104734      26.489487 0.32773268E+03  0.72620671E+04                                 8.061398                            6.275540      -0.135484       1.989027                    0.997691      26.157966      75.786614       0.613411       0.450623      -1.031536       0.026863       0.037492       0.009970       0.047188       0.016306       0.010097      -0.013908      -0.033734       0.141811      -0.049333      -0.001721       0.051054              9.238602      11.858733      -0.838779      -1.563354      10.730220       1.527417       5.126852          -0.000812
          262              C       2.900325       7.830834       2.536420       0.117581      26.601214 0.33177370E+03  0.72996325E+04                                 7.907522                            6.185536       0.243934       2.116329                    0.999248      25.167589      70.287427       0.643729       0.432458      -1.052843      -0.018737      -0.029476       0.000341       0.034929       0.018770       0.010267      -0.004716      -0.029110       0.108268      -0.043401       0.005705       0.037697              9.110679      12.760321      -0.700505      -2.439123       9.163781       1.110128       5.407933          -0.001837
          263              C       1.704393       8.468102       2.843191      -0.146222      29.363656 0.37003481E+03  0.83580598E+04                                 8.260266                            6.412254       0.255809       2.079326                    0.999719      27.830066      78.486396       0.650778       0.416687      -1.063760       0.021804      -0.013131       0.005613       0.026065      -0.000684       0.008987      -0.005479      -0.051837       0.084896      -0.041230       0.010188       0.031042              9.454735      14.287412      -1.703075      -2.501826       8.619587       1.453675       5.457206           0.001794
          264              C      18.266525       8.526428       3.261112       0.139554      35.294230 0.38272726E+03  0.86345485E+04                                 9.413890                            6.557846       0.077917       2.060416                    0.999223      24.860641      67.904837       0.644305       0.421371      -1.071037       0.011401      -0.014545       0.018222       0.025954       0.011054       0.002398      -0.018977      -0.044043       0.036042      -0.031847      -0.001982       0.033829             12.062759      17.522643      -5.599699      -1.536454      10.983707       3.951609       7.681928           0.000106
          265              C      18.148456       9.671350       4.054716      -0.138682      31.577816 0.38288929E+03  0.87588796E+04                                 8.816384                            6.620234      -0.009593       2.001460                    0.998329      28.089356      80.811548       0.623772       0.429244      -1.051514      -0.013744      -0.025197       0.006129       0.029349       0.033684       0.012501      -0.044227      -0.014828       0.063282      -0.063403       0.006790       0.056613             10.395374      12.876158      -4.361736      -0.544950      10.377885       3.800911       7.932079          -0.000245
          266              C      17.158194      10.390706       4.390385       0.155832      23.429866 0.26142349E+03  0.54314714E+04                                 7.273717                            5.495363       0.239620       2.151485                    0.998501      23.283542      63.660483       0.680540       0.433191      -1.050006      -0.041192      -0.010029      -0.010739       0.043735       0.018213       0.008894      -0.032629       0.044531       0.000529      -0.051075       0.021703       0.029372              8.380995      10.356273      -1.775331       1.351595       7.939806       2.793305       6.846905          -0.000010
          267              C      15.853714       8.770534       3.089942       0.154931      24.532796 0.29717737E+03  0.63217194E+04                                 7.400260                            5.776975       0.562438       2.246538                    0.999513      23.536680      63.342840       0.683707       0.421130      -1.066421       0.010986       0.031842       0.021056       0.039724       0.012020      -0.001163       0.008554      -0.053411       0.048433      -0.037522       0.010290       0.027231              8.490369      12.468607      -1.866854       1.359804       7.471212       1.864113       5.531287           0.000070
          268              C      17.047741       8.079260       2.756495      -0.142721      31.108796 0.40008459E+03  0.91424842E+04                                 8.467562                            6.578992       0.460108       2.144793                    0.999745      27.597184      76.290914       0.660687       0.405694      -1.079380      -0.012407      -0.003457      -0.002229       0.013071       0.001645       0.000733      -0.018751      -0.038501       0.075042      -0.031877      -0.004861       0.036738              9.741948      14.115071      -3.033155       0.611075       9.031412       2.434614       6.079362          -0.000376
          269              C       5.286476       4.374466      15.963219       0.100660      27.872571 0.33896392E+03  0.75435230E+04                                 8.285371                            6.318119       0.001554       2.029131                    0.998503      26.091352      74.750970       0.623206       0.441625      -1.041004      -0.016064       0.046140       0.000591       0.048861       0.012504      -0.005639       0.000976       0.022716      -0.148124      -0.049798       0.007969       0.041829              9.970555       5.720519      -1.929630      -0.582935       8.523616       0.347567      15.667531          -0.002367
          270              C       5.332180       4.337742      17.345913      -0.144293      33.389599 0.44261801E+03  0.10490401E+05                                 9.217174                            7.143659      -0.112893       1.958167                    0.997303      29.141662      85.112292       0.597722       0.432358      -1.050465       0.005615      -0.001760      -0.011177       0.012631       0.017245       0.007164      -0.000282       0.037213      -0.087165      -0.030101      -0.010417       0.040518             11.032401       5.838770      -1.472532      -1.035784       9.266343       0.938119      17.992088           0.001151
          271              C       5.836833       4.977170      21.616258       0.112551      25.130996 0.34870573E+03  0.78567822E+04                                 7.841086                            6.509485      -0.248397       1.944947                    0.997811      26.762496      78.488231       0.596561       0.455686      -1.027451      -0.045748       0.006116      -0.004923       0.046417       0.005555      -0.003545      -0.005712      -0.048197      -0.212303      -0.071150       0.010754       0.060396              8.874280       8.118744      -0.342449       0.547666       5.348775      -0.158725      13.155320          -0.001723
          272              C       5.871111       4.951247      20.253571      -0.146590      29.728476 0.43835027E+03  0.10380698E+05                                 8.544617                            7.134581      -0.135421       1.954351                    0.996968      29.155018      85.561846       0.593956       0.435459      -1.046915       0.008867       0.006272       0.007461       0.013177       0.008773      -0.014010      -0.003676      -0.027846      -0.109648      -0.040900       0.005354       0.035546              9.675114       8.089571      -0.158519       1.011452       5.816288      -0.145191      15.119483           0.001312
          273              C      10.075916      13.715300       8.200573       0.114949      33.657451 0.37191438E+03  0.83569907E+04                                 9.158520                            6.478015       0.019882       2.037948                    0.999383      25.193593      69.386734       0.644209       0.423128      -1.066557      -0.004496      -0.001874      -0.010717       0.011772       0.010398      -0.007203       0.005658      -0.011048       0.060520      -0.023744       0.001628       0.022115             11.629998      17.297166       4.367253       2.902230      11.703221       2.431264       5.889606          -0.002553
          274              C      10.072107      15.136732       8.405087      -0.132052      32.516490 0.42393758E+03  0.99152969E+04                                 8.971205                            6.941333       0.086084       2.027315                    0.998194      28.451093      81.880032       0.614451       0.426202      -1.056857       0.003851       0.004020      -0.009722       0.011203      -0.015463      -0.005973      -0.019078      -0.006741       0.133933      -0.041492      -0.008473       0.049965             10.397627      12.489373       2.635886       1.653785      13.078178       2.663255       5.625332           0.002342
          275              C      11.258517      15.730795       8.647392       0.104739      26.489584 0.32773403E+03  0.72621054E+04                                 8.061418                            6.275554      -0.135482       1.989026                    0.997691      26.158048      75.786922       0.613410       0.450624      -1.031535       0.026866      -0.037492      -0.009971       0.047189      -0.016307      -0.010098      -0.013908      -0.033733       0.141813      -0.049334      -0.001721       0.051055              9.238626      11.858765       0.838781       1.563359      10.730249       1.527423       5.126864          -0.000834
          276              C      12.422075      13.771466       8.578480       0.117587      26.601236 0.33177400E+03  0.72996406E+04                                 7.907525                            6.185539       0.243940       2.116331                    0.999248      25.167612      70.287501       0.643729       0.432458      -1.052843      -0.018736       0.029478      -0.000343       0.034930      -0.018770      -0.010268      -0.004717      -0.029114       0.108270      -0.043403       0.005706       0.037698              9.110683      12.760326       0.700507       2.439124       9.163787       1.110130       5.407936          -0.001855
          277              C      11.226143      13.134198       8.271709      -0.146222      29.363676 0.37003512E+03  0.83580688E+04                                 8.260269                            6.412258       0.255818       2.079329                    0.999719      27.830076      78.486438       0.650778       0.416687      -1.063760       0.021803       0.013131      -0.005615       0.026064       0.000683      -0.008987      -0.005480      -0.051839       0.084901      -0.041231       0.010187       0.031044              9.454739      14.287417       1.703078       2.501828       8.619592       1.453676       5.457209           0.001791
          278              C       8.744775      13.075872       7.853788       0.139556      35.294243 0.38272748E+03  0.86345534E+04                                 9.413886                            6.557844       0.077926       2.060419                    0.999223      24.860649      67.904829       0.644306       0.421370      -1.071037       0.011401       0.014545      -0.018223       0.025954      -0.011053      -0.002399      -0.018977      -0.044042       0.036044      -0.031847      -0.001981       0.033828             12.062755      17.522636       5.599701       1.536457      10.983705       3.951608       7.681925           0.000103
          279              C       8.626706      11.930950       7.060184      -0.138679      31.577797 0.38288906E+03  0.87588730E+04                                 8.816382                            6.620233      -0.009596       2.001460                    0.998329      28.089338      80.811496       0.623772       0.429245      -1.051514      -0.013745       0.025198      -0.006130       0.029350      -0.033684      -0.012502      -0.044227      -0.014830       0.063283      -0.063404       0.006789       0.056614             10.395372      12.876155       4.361737       0.544953      10.377883       3.800910       7.932078          -0.000231
          280              C       7.636444      11.211594       6.724514       0.155835      23.429862 0.26142350E+03  0.54314730E+04                                 7.273724                            5.495370       0.239598       2.151479                    0.998501      23.283537      63.660526       0.680538       0.433192      -1.050005      -0.041192       0.010029       0.010739       0.043734      -0.018213      -0.008893      -0.032630       0.044531       0.000529      -0.051076       0.021704       0.029373              8.381003      10.356281       1.775333      -1.351598       7.939812       2.793307       6.846915           0.000005
          281              C       6.331964      12.831766       8.024958       0.154936      24.532748 0.29717677E+03  0.63217038E+04                                 7.400254                            5.776973       0.562433       2.246538                    0.999513      23.536644      63.342743       0.683706       0.421131      -1.066420       0.010986      -0.031842      -0.021056       0.039724      -0.012019       0.001163       0.008553      -0.053412       0.048435      -0.037522       0.010291       0.027231              8.490361      12.468592       1.866851      -1.359802       7.471207       1.864111       5.531284           0.000063
          282              C       7.525991      13.523040       8.358405      -0.142718      31.108696 0.40008317E+03  0.91424418E+04                                 8.467539                            6.578977       0.460123       2.144799                    0.999745      27.597131      76.290678       0.660688       0.405693      -1.079380      -0.012408       0.003457       0.002229       0.013072      -0.001645      -0.000734      -0.018752      -0.038501       0.075045      -0.031877      -0.004862       0.036739              9.741920      14.115025       3.033144      -0.611073       9.031387       2.434607       6.079346          -0.000389
          283              C      14.808226      17.227834      17.381481       0.100657      27.872567 0.33896422E+03  0.75435292E+04                                 8.285372                            6.318124       0.001542       2.029129                    0.998503      26.091291      74.750722       0.623206       0.441625      -1.041004      -0.016064      -0.046140      -0.000594       0.048859      -0.012504       0.005639       0.000975       0.022715      -0.148124      -0.049798       0.007969       0.041829              9.970553       5.720520       1.929628       0.582933       8.523614       0.347563      15.667527          -0.002419
          284              C      14.853930      17.264558      15.998787      -0.144287      33.389402 0.44261532E+03  0.10490321E+05                                 9.217144                            7.143642      -0.112898       1.958167                    0.997303      29.141534      85.111837       0.597722       0.432359      -1.050465       0.005616       0.001762       0.011179       0.012633      -0.017246      -0.007163      -0.000281       0.037215      -0.087160      -0.030099      -0.010420       0.040519             11.032356       5.838755       1.472528       1.035784       9.266315       0.938128      17.991998           0.001121
          285              C      15.358583      16.625130      11.728442       0.112552      25.131153 0.34870841E+03  0.78568609E+04                                 7.841129                            6.509519      -0.248403       1.944942                    0.997811      26.762644      78.488857       0.596558       0.455687      -1.027450      -0.045749      -0.006117       0.004922       0.046417      -0.005555       0.003546      -0.005712      -0.048199      -0.212312      -0.071153       0.010755       0.060399              8.874327       8.118790       0.342448      -0.547666       5.348804      -0.158726      13.155388          -0.001738
          286              C      15.392861      16.651053      13.091129      -0.146590      29.728442 0.43834957E+03  0.10380678E+05                                 8.544611                            7.134576      -0.135427       1.954349                    0.996968      29.155002      85.561799       0.593956       0.435459      -1.046915       0.008866      -0.006273      -0.007460       0.013176      -0.008774       0.014011      -0.003675      -0.027849      -0.109658      -0.040903       0.005354       0.035550              9.675104       8.089566       0.158521      -1.011448       5.816284      -0.145191      15.119461           0.001300
          287              C      18.489334      18.688150       8.200573       0.114949      33.657458 0.37191442E+03  0.83569920E+04                                 9.158521                            6.478015       0.019881       2.037948                    0.999383      25.193595      69.386742       0.644209       0.423128      -1.066557       0.004496       0.001874      -0.010717       0.011772       0.010398       0.007203      -0.005658      -0.011048       0.060520      -0.023744       0.001628       0.022115             11.630000      17.297171       4.367254      -2.902230      11.703222      -2.431264       5.889606          -0.002553
          288              C      18.493143      17.266718       8.405087      -0.132052      32.516500 0.42393772E+03  0.99153011E+04                                 8.971207                            6.941334       0.086082       2.027315                    0.998194      28.451099      81.880061       0.614451       0.426202      -1.056857      -0.003851      -0.004020      -0.009722       0.011203      -0.015463       0.005973       0.019078      -0.006741       0.133934      -0.041492      -0.008473       0.049965             10.397631      12.489378       2.635887      -1.653786      13.078181      -2.663255       5.625333           0.002341
          289              C      17.306733      16.672655       8.647392       0.104739      26.489580 0.32773394E+03  0.72621032E+04                                 8.061419                            6.275554      -0.135484       1.989026                    0.997691      26.158046      75.786924       0.613410       0.450624      -1.031535      -0.026866       0.037492      -0.009971       0.047189      -0.016307       0.010098       0.013908      -0.033732       0.141813      -0.049334      -0.001721       0.051055              9.238627      11.858767       0.838782      -1.563359      10.730249      -1.527423       5.126865          -0.000835
          290              C      16.143175      18.631984       8.578480       0.117588      26.601239 0.33177405E+03  0.72996417E+04                                 7.907525                            6.185539       0.243941       2.116331                    0.999248      25.167614      70.287500       0.643729       0.432458      -1.052843       0.018736      -0.029478      -0.000343       0.034930      -0.018769       0.010268       0.004717      -0.029114       0.108269      -0.043403       0.005706       0.037697              9.110682      12.760325       0.700507      -2.439124       9.163786      -1.110130       5.407936          -0.001855
          291              C      17.339107      19.269252       8.271709      -0.146221      29.363685 0.37003526E+03  0.83580726E+04                                 8.260270                            6.412258       0.255818       2.079329                    0.999719      27.830082      78.486454       0.650778       0.416687      -1.063760      -0.021803      -0.013131      -0.005615       0.026064       0.000683       0.008987       0.005480      -0.051839       0.084901      -0.041231       0.010187       0.031044              9.454740      14.287419       1.703078      -2.501828       8.619592      -1.453676       5.457209           0.001791
          292              C       0.776975      19.327578       7.853788       0.139556      35.294250 0.38272751E+03  0.86345545E+04                                 9.413888                            6.557844       0.077925       2.060419                    0.999223      24.860650      67.904835       0.644306       0.421370      -1.071037      -0.011401      -0.014545      -0.018223       0.025955      -0.011053       0.002399       0.018977      -0.044042       0.036044      -0.031847      -0.001982       0.033828             12.062758      17.522643       5.599707      -1.536460      10.983707      -3.951608       7.681925           0.000103
          293              C       0.895045      20.472500       7.060184      -0.138678      31.577819 0.38288933E+03  0.87588806E+04                                 8.816386                            6.620235      -0.009596       2.001460                    0.998329      28.089337      80.811491       0.623772       0.429245      -1.051514       0.013745      -0.025198      -0.006130       0.029350      -0.033684       0.012502       0.044227      -0.014831       0.063283      -0.063404       0.006789       0.056614             10.395377      12.876167       4.361743      -0.544954      10.377885      -3.800909       7.932079          -0.000231
          294              C       1.885307      21.191856       6.724514       0.155836      23.429855 0.26142332E+03  0.54314684E+04                                 7.273722                            5.495368       0.239597       2.151479                    0.998501      23.283535      63.660518       0.680538       0.433192      -1.050005       0.041192      -0.010029       0.010739       0.043734      -0.018213       0.008893       0.032630       0.044531       0.000529      -0.051076       0.021704       0.029373              8.381001      10.356277       1.775327       1.351602       7.939809      -2.793307       6.846915           0.000005
          295              C       3.189786      19.571684       8.024958       0.154936      24.532750 0.29717676E+03  0.63217034E+04                                 7.400254                            5.776973       0.562434       2.246538                    0.999513      23.536643      63.342735       0.683707       0.421131      -1.066420      -0.010986       0.031842      -0.021056       0.039724      -0.012019      -0.001163      -0.008553      -0.053412       0.048435      -0.037522       0.010291       0.027231              8.490361      12.468592       1.866850       1.359802       7.471207      -1.864112       5.531284           0.000063
          296              C       1.995759      18.880410       8.358405      -0.142718      31.108698 0.40008322E+03  0.91424433E+04                                 8.467539                            6.578977       0.460123       2.144799                    0.999745      27.597134      76.290689       0.660688       0.405693      -1.079380       0.012408      -0.003457       0.002229       0.013072      -0.001645       0.000734       0.018752      -0.038501       0.075045      -0.031877      -0.004862       0.036739              9.741919      14.115023       3.033144       0.611072       9.031388      -2.434607       6.079347          -0.000389
          297              C      13.757024      15.175616      17.381481       0.100657      27.872566 0.33896421E+03  0.75435289E+04                                 8.285371                            6.318124       0.001543       2.029129                    0.998503      26.091291      74.750719       0.623206       0.441625      -1.041004       0.016064       0.046140      -0.000594       0.048859      -0.012504      -0.005639      -0.000975       0.022715      -0.148124      -0.049798       0.007969       0.041828              9.970553       5.720519       1.929628      -0.582933       8.523614      -0.347563      15.667526          -0.002419
          298              C      13.711320      15.138892      15.998787      -0.144287      33.389407 0.44261541E+03  0.10490323E+05                                 9.217145                            7.143643      -0.112898       1.958167                    0.997303      29.141538      85.111854       0.597722       0.432359      -1.050465      -0.005616      -0.001762       0.011179       0.012633      -0.017246       0.007163       0.000281       0.037215      -0.087160      -0.030099      -0.010420       0.040519             11.032358       5.838756       1.472528      -1.035785       9.266316      -0.938129      17.992001           0.001121
          299              C      13.206667      15.778320      11.728442       0.112552      25.131155 0.34870844E+03  0.78568615E+04                                 7.841129                            6.509519      -0.248403       1.944942                    0.997811      26.762645      78.488858       0.596558       0.455687      -1.027450       0.045749       0.006116       0.004922       0.046417      -0.005555      -0.003546       0.005712      -0.048199      -0.212312      -0.071153       0.010755       0.060398              8.874328       8.118790       0.342448       0.547667       5.348805       0.158725      13.155388          -0.001738
          300              C      13.172389      15.752397      13.091129      -0.146590      29.728444 0.43834961E+03  0.10380679E+05                                 8.544610                            7.134576      -0.135427       1.954349                    0.996968      29.155003      85.561800       0.593956       0.435459      -1.046915      -0.008866       0.006273      -0.007460       0.013176      -0.008774      -0.014011       0.003675      -0.027848      -0.109657      -0.040903       0.005354       0.035549              9.675104       8.089566       0.158521       1.011448       5.816284       0.145190      15.119461           0.001300
          301              C      14.282625      16.201725       4.190317       0.118002      35.245028 0.42490390E+03  0.99486427E+04                                 9.719360                            7.083902      -0.315991       1.925161                    0.998403      26.519793      76.490832       0.590673       0.442880      -1.046228       0.000000       0.000000       0.002527       0.002527       0.007817      -0.000000      -0.000000       0.049370      -0.025451      -0.021651      -0.008484       0.030135             12.543787       5.951259      -1.203708       0.000000       9.523673       0.000000      22.156430          -0.002723
          302              C      14.282625      16.201725       2.692029       0.116605      33.344532 0.42531503E+03  0.99769819E+04                                 9.463700                            7.163652      -0.327249       1.924324                    0.997896      26.624104      77.275567       0.577070       0.452470      -1.038939       0.000000       0.000000      -0.006670       0.006670       0.012590       0.000000      -0.000000      -0.030588      -0.045334      -0.015111      -0.012254       0.027365             11.962179       8.413841      -0.422343       0.000000       6.081622       0.000000      21.391075          -0.002921
          303              C       4.760875       5.400575       6.924583       0.118002      35.245082 0.42490461E+03  0.99486621E+04                                 9.719363                            7.083903      -0.315987       1.925162                    0.998403      26.519815      76.490867       0.590674       0.442879      -1.046229      -0.000000       0.000000      -0.002525       0.002525      -0.007816      -0.000000       0.000000       0.049371      -0.025452      -0.021651      -0.008484       0.030135             12.543795       5.951261       1.203708       0.000000       9.523675      -0.000000      22.156450          -0.002692
          304              C       4.760875       5.400575       8.422871       0.116602      33.344578 0.42531543E+03  0.99769938E+04                                 9.463709                            7.163656      -0.327241       1.924325                    0.997896      26.624131      77.275660       0.577069       0.452470      -1.038939      -0.000000       0.000000       0.006670       0.006670      -0.012589       0.000000      -0.000000      -0.030588      -0.045328      -0.015109      -0.012254       0.027363             11.962200       8.413849       0.422345       0.000000       6.081628      -0.000000      21.391124          -0.002888
          305              C       4.760875       5.400575      18.039483       0.118002      35.245029 0.42490371E+03  0.99486370E+04                                 9.719358                            7.083898      -0.315986       1.925162                    0.998403      26.519795      76.490823       0.590674       0.442879      -1.046228      -0.000000      -0.000000      -0.002527       0.002527       0.007816      -0.000000      -0.000000       0.049371      -0.025441      -0.021653      -0.008480       0.030133             12.543790       5.951258      -1.203710       0.000000       9.523673      -0.000000      22.156439          -0.002702
          306              C       4.760875       5.400575      19.537771       0.116602      33.344610 0.42531607E+03  0.99770116E+04                                 9.463711                            7.163658      -0.327242       1.924325                    0.997896      26.624140      77.275670       0.577070       0.452469      -1.038940      -0.000000      -0.000000       0.006669       0.006669       0.012589       0.000000      -0.000000      -0.030588      -0.045338      -0.015113      -0.012252       0.027365             11.962201       8.413848      -0.422344       0.000000       6.081629       0.000000      21.391126          -0.002898
          307              C      14.282625      16.201725      15.305217       0.118005      35.244982 0.42490337E+03  0.99486259E+04                                 9.719346                            7.083894      -0.315986       1.925163                    0.998403      26.519766      76.490702       0.590674       0.442879      -1.046229       0.000000      -0.000000       0.002526       0.002526      -0.007817      -0.000000       0.000000       0.049371      -0.025448      -0.021652      -0.008483       0.030135             12.543765       5.951252       1.203708       0.000000       9.523662      -0.000000      22.156382          -0.002718
          308              C      14.282625      16.201725      13.806929       0.116601      33.344560 0.42531540E+03  0.99769938E+04                                 9.463710                            7.163659      -0.327252       1.924322                    0.997896      26.624123      77.275660       0.577069       0.452470      -1.038939       0.000000      -0.000000      -0.006670       0.006670      -0.012590       0.000000      -0.000000      -0.030588      -0.045336      -0.015112      -0.012253       0.027365             11.962194       8.413849       0.422344       0.000000       6.081629      -0.000000      21.391105          -0.002914
          309              N      12.410649      17.281840      19.909009      -0.188659      34.759455 0.51553500E+03  0.12412213E+05                                 8.910545                            7.374611       0.121836       2.075828                    0.998909      27.210820      74.448072       0.643078       0.395596      -1.098396      -0.112114       0.059055      -0.030180       0.130261       0.051432      -0.010505       0.010476      -0.066117       0.027079      -0.068282       0.011281       0.057001             10.044379      12.490411       0.431392       1.665470      11.135047      -1.383831       6.507680           0.032037
          310              N       6.550964      20.671241      18.375153      -0.125177      27.282079 0.34516156E+03  0.76060931E+04                                 7.816323                            6.140968      -0.218101       2.007749                    0.996824      24.835386      67.552117       0.678398       0.409716      -1.076079       0.072799      -0.038835       0.008789       0.082977       0.000906       0.004162      -0.040483       0.008239      -0.028598      -0.045500       0.008984       0.036516              8.862725      12.346894      -0.923750      -2.853658       7.554253      -2.062237       6.687027          -0.000281
          311              N      16.154601      15.121610      19.909009      -0.188658      34.759450 0.51553490E+03  0.12412210E+05                                 8.910544                            7.374610       0.121837       2.075829                    0.998909      27.210817      74.448061       0.643078       0.395596      -1.098396       0.112114      -0.059055      -0.030180       0.130261       0.051432       0.010505      -0.010476      -0.066117       0.027079      -0.068282       0.011280       0.057001             10.044378      12.490411       0.431392      -1.665470      11.135045       1.383831       6.507679           0.032037
          312              N       2.970786      11.732209      18.375153      -0.125177      27.282082 0.34516142E+03  0.76060896E+04                                 7.816323                            6.140966      -0.218101       2.007749                    0.996824      24.835389      67.552127       0.678398       0.409716      -1.076079      -0.072799       0.038835       0.008789       0.082977       0.000906      -0.004161       0.040483       0.008239      -0.028598      -0.045500       0.008984       0.036516              8.862726      12.346897      -0.923749       2.853660       7.554254       2.062238       6.687027          -0.000282
          313              N       6.632851       6.480690      13.435691      -0.188682      34.760231 0.51554892E+03  0.12412630E+05                                 8.910655                            7.374694       0.121818       2.075819                    0.998909      27.211222      74.449374       0.643077       0.395594      -1.098397       0.112132       0.059067       0.030186       0.130283      -0.051443      -0.010510      -0.010479      -0.066127       0.027106      -0.068299       0.011291       0.057008             10.044516      12.490598      -0.431375       1.665502      11.135188       1.383857       6.507762           0.032111
          314              N      12.492536       9.870091      14.969547      -0.125178      27.282085 0.34516140E+03  0.76060890E+04                                 7.816324                            6.140966      -0.218094       2.007751                    0.996824      24.835395      67.552150       0.678398       0.409716      -1.076079      -0.072800      -0.038835      -0.008789       0.082977      -0.000905       0.004162       0.040484       0.008239      -0.028600      -0.045500       0.008984       0.036516              8.862729      12.346904       0.923754      -2.853658       7.554257       2.062238       6.687027          -0.000281
          315              N       2.888899       4.320460      13.435691      -0.188682      34.760242 0.51554910E+03  0.12412635E+05                                 8.910658                            7.374695       0.121817       2.075819                    0.998909      27.211227      74.449394       0.643077       0.395594      -1.098397      -0.112132      -0.059067       0.030186       0.130283      -0.051443       0.010510       0.010479      -0.066127       0.027106      -0.068299       0.011291       0.057008             10.044519      12.490602      -0.431374      -1.665503      11.135191      -1.383857       6.507763           0.032110
          316              N      16.072714       0.931059      14.969547      -0.125178      27.282081 0.34516154E+03  0.76060926E+04                                 7.816323                            6.140967      -0.218093       2.007752                    0.996824      24.835390      67.552129       0.678398       0.409715      -1.076079       0.072800       0.038835      -0.008789       0.082977      -0.000905      -0.004162      -0.040484       0.008239      -0.028600      -0.045500       0.008984       0.036516              8.862727      12.346900       0.923756       2.853655       7.554256      -2.062237       6.687025          -0.000280
          317              N       6.632851       4.320460       2.320791      -0.188670      34.759700 0.51553937E+03  0.12412342E+05                                 8.910574                            7.374633       0.121828       2.075826                    0.998909      27.210942      74.448420       0.643078       0.395595      -1.098397       0.112125      -0.059062       0.030182       0.130274       0.051440      -0.010508       0.010478      -0.066124       0.027097      -0.068293       0.011287       0.057006             10.044416      12.490461       0.431387       1.665478      11.135085      -1.383838       6.507702           0.032078
          318              N      12.492536       0.931059       3.854647      -0.125178      27.282056 0.34516095E+03  0.76060762E+04                                 7.816316                            6.140960      -0.218094       2.007752                    0.996824      24.835375      67.552063       0.678399       0.409715      -1.076079      -0.072799       0.038835      -0.008789       0.082977       0.000905       0.004162      -0.040483       0.008239      -0.028600      -0.045500       0.008984       0.036516              8.862718      12.346885      -0.923749      -2.853654       7.554249      -2.062238       6.687021          -0.000280
          319              N       2.888899       6.480690       2.320791      -0.188670      34.759702 0.51553940E+03  0.12412342E+05                                 8.910574                            7.374633       0.121828       2.075826                    0.998909      27.210943      74.448423       0.643078       0.395594      -1.098397      -0.112124       0.059062       0.030182       0.130274       0.051440       0.010508      -0.010478      -0.066124       0.027097      -0.068293       0.011287       0.057006             10.044416      12.490462       0.431387      -1.665478      11.135085       1.383838       6.507702           0.032077
          320              N      16.072714       9.870091       3.854647      -0.125178      27.282059 0.34516118E+03  0.76060823E+04                                 7.816317                            6.140962      -0.218094       2.007752                    0.996824      24.835376      67.552066       0.678398       0.409715      -1.076079       0.072799      -0.038835      -0.008789       0.082977       0.000905      -0.004162       0.040483       0.008239      -0.028600      -0.045500       0.008984       0.036516              8.862718      12.346884      -0.923751       2.853653       7.554250       2.062237       6.687021          -0.000281
          321              N      12.410649      15.121610       8.794109      -0.188675      34.760140 0.51554740E+03  0.12412566E+05                                 8.910578                            7.374634       0.121829       2.075825                    0.998909      27.211185      74.448843       0.643087       0.395589      -1.098403      -0.112148      -0.059078      -0.030190       0.130303      -0.051450      -0.010512      -0.010480      -0.066134       0.027112      -0.068308       0.011293       0.057015             10.044420      12.490468      -0.431387       1.665480      11.135088       1.383839       6.507704           0.032067
          322              N       6.550964      11.732209       7.260253      -0.125178      27.282123 0.34516227E+03  0.76061134E+04                                 7.816334                            6.140976      -0.218104       2.007748                    0.996824      24.835412      67.552225       0.678397       0.409716      -1.076078       0.072799       0.038835       0.008789       0.082977      -0.000906       0.004161       0.040484       0.008239      -0.028598      -0.045500       0.008984       0.036516              8.862738      12.346912       0.923754      -2.853664       7.554263       2.062240       6.687038          -0.000275
          323              N      16.154601      17.281840       8.794109      -0.188675      34.760141 0.51554740E+03  0.12412566E+05                                 8.910579                            7.374635       0.121828       2.075825                    0.998909      27.211185      74.448850       0.643086       0.395589      -1.098402       0.112148       0.059078      -0.030190       0.130303      -0.051450       0.010512       0.010480      -0.066134       0.027112      -0.068308       0.011293       0.057015             10.044422      12.490472      -0.431387      -1.665481      11.135089      -1.383839       6.507705           0.032067
          324              N       2.970786      20.671241       7.260253      -0.125178      27.282118 0.34516202E+03  0.76061064E+04                                 7.816332                            6.140973      -0.218103       2.007748                    0.996824      24.835408      67.552207       0.678397       0.409716      -1.076079      -0.072799      -0.038835       0.008789       0.082977      -0.000906      -0.004161      -0.040484       0.008239      -0.028598      -0.045500       0.008984       0.036516              8.862737      12.346911       0.923752       2.853665       7.554262      -2.062240       6.687037          -0.000275
          325              N      14.282625      16.201725      22.129766      -0.213718      35.053083 0.56303894E+03  0.13941414E+05                                 9.198176                            7.885847      -0.276727       1.925698                    0.998774      28.800786      81.493203       0.597239       0.414180      -1.079362       0.000000       0.000000       0.120331       0.120331      -0.018525      -0.000000       0.000000       0.006320      -0.138302      -0.046101       0.004257       0.041843             10.477278      10.143109      -0.488720      -0.000000       6.941586       0.000000      14.347140           0.022704
          326              N      14.282625      16.201725       6.942367      -0.189640      36.302326 0.51478847E+03  0.12409778E+05                                 9.225431                            7.354419       0.062383       2.048772                    0.999306      27.469812      75.601600       0.644869       0.394003      -1.097730       0.000000      -0.000000      -0.119868       0.119868      -0.030390       0.000000      -0.000000      -0.029138      -0.140239      -0.046746      -0.010328       0.057075             11.111179       6.733099      -2.047620      -0.000000      10.157701       0.000000      16.442737           0.019924
          327              N       4.760875       5.400575      11.214934      -0.213752      35.054119 0.56305877E+03  0.13942028E+05                                 9.198347                            7.885981      -0.276747       1.925686                    0.998774      28.801413      81.495345       0.597235       0.414180      -1.079362      -0.000000       0.000000      -0.120355       0.120355       0.018526      -0.000000      -0.000000       0.006319      -0.138351      -0.046117       0.004265       0.041852             10.477495      10.143282       0.488711       0.000000       6.941716      -0.000000      14.347487           0.022766
          328              N       4.760875       5.400575       4.172533      -0.189636      36.301894 0.51478089E+03  0.12409574E+05                                 9.225459                            7.354442       0.062373       2.048768                    0.999306      27.469584      75.601398       0.644857       0.394011      -1.097722       0.000000       0.000000       0.119831       0.119831       0.030390       0.000000      -0.000000      -0.029138      -0.140180      -0.046727      -0.010339       0.057065             11.111220       6.733118       2.047623      -0.000000      10.157725       0.000000      16.442817           0.019941
          329              N       4.760875       5.400575       0.100034      -0.213738      35.053587 0.56304877E+03  0.13941719E+05                                 9.198265                            7.885918      -0.276751       1.925688                    0.998774      28.801082      81.494240       0.597236       0.414181      -1.079362       0.000000      -0.000000      -0.120346       0.120346      -0.018525       0.000000       0.000000       0.006319      -0.138338      -0.046113       0.004264       0.041849             10.477391      10.143192      -0.488711      -0.000000       6.941654       0.000000      14.347326           0.022732
          330              N       4.760875       5.400575      15.287433      -0.189653      36.302571 0.51479203E+03  0.12409913E+05                                 9.225565                            7.354515       0.062366       2.048761                    0.999306      27.469925      75.602595       0.644854       0.394010      -1.097722      -0.000000       0.000000       0.119838       0.119838      -0.030389       0.000000      -0.000000      -0.029137      -0.140189      -0.046730      -0.010336       0.057066             11.111364       6.733191      -2.047646      -0.000000      10.157838       0.000000      16.443063           0.019971
          331              N      14.282625      16.201725      11.014866      -0.213738      35.053912 0.56305478E+03  0.13941881E+05                                 9.198234                            7.885890      -0.276754       1.925689                    0.998773      28.801229      81.494227       0.597246       0.414173      -1.079368       0.000000      -0.000000       0.120377       0.120377       0.018525       0.000000      -0.000000       0.006321      -0.138385      -0.046128       0.004271       0.041857             10.477349      10.143168       0.488718       0.000000       6.941628      -0.000000      14.347252           0.022725
          332              N      14.282625      16.201725      18.057267      -0.189616      36.301358 0.51477183E+03  0.12409302E+05                                 9.225375                            7.354382       0.062404       2.048779                    0.999306      27.469333      75.600551       0.644859       0.394012      -1.097721       0.000000      -0.000000      -0.119813       0.119813       0.030392       0.000000      -0.000000      -0.029140      -0.140133      -0.046711      -0.010348       0.057059             11.111104       6.733063       2.047611      -0.000000      10.157647       0.000000      16.442603           0.019906
          333              O      15.916557      19.120196       2.903212      -0.928417      52.270061 0.12009856E+04  0.35246445E+05                                11.142134                           10.893770      -0.393282       1.835303                    0.997682      35.329829     102.139063       0.563221       0.370553      -1.131599      -0.001656      -0.059161      -0.005074       0.059402       0.017885      -0.024503       0.038722      -0.070426       0.022358      -0.061630       0.001616       0.060014             11.198698      12.660557      -0.914911       3.116611      10.342290      -1.561073      10.593245          -0.000070
          334              O      16.444062      20.885104       0.602428      -0.921899      43.178755 0.92089528E+03  0.25669220E+05                                11.124668                           10.586155      -0.565186       1.770966                    0.998641      36.711721     108.582130       0.481511       0.456349      -1.058337       0.036355       0.005346       0.071173       0.080099       0.011472       0.028082       0.007993       0.072633      -0.035819      -0.033355      -0.023015       0.056369             12.002209      13.552989       2.415604       0.451985      11.552070       0.853547      10.901569           0.005407
          335              O      15.316687      18.063843      20.282470      -0.745531      60.277613 0.98782520E+03  0.27539846E+05                                12.582407                            9.923779      -0.205866       1.933326                    0.994445      31.905496      89.173210       0.587651       0.373857      -1.131906      -0.073112      -0.113255      -0.117638       0.178915      -0.032244      -0.016414      -0.017422       0.016980       0.026859      -0.047825       0.018490       0.029335             15.972666      14.220737       7.143707       4.497500      19.219654       6.809440      14.477607           0.030804
          336              O      15.844192       2.067340       0.864739      -0.891591      49.872012 0.10020482E+04  0.28118561E+05                                10.833620                            9.928116      -0.193065       1.910139                    0.998246      34.039326      96.363587       0.591732       0.368873      -1.132392      -0.055790       0.043217       0.017314       0.072663      -0.021347      -0.056544      -0.046241       0.011826       0.030446      -0.083082       0.014588       0.068494             11.376634      11.622600       3.525551       2.226974      11.262535       3.688431      11.244766           0.000010
          337              O      14.029346       0.002160       0.929206      -0.867268      42.222849 0.86460281E+03  0.23358498E+05                                 9.625669                            9.139027      -0.039977       1.964025                    0.998986      32.986584      91.313386       0.625840       0.362255      -1.138729      -0.147240       0.038051       0.007197       0.152248       0.016557       0.031608       0.054491       0.061022      -0.046436      -0.074621       0.003006       0.071615              9.879000       9.597564      -0.310456      -2.078483       9.541539      -1.810870      10.497896           0.000036
          338              O      18.643587      19.776906       2.051811      -0.926437      43.149732 0.95112516E+03  0.26693418E+05                                11.035724                           10.709553      -0.545993       1.775641                    0.998526      36.821755     108.834657       0.482618       0.452206      -1.062080      -0.061089       0.052855       0.012470       0.081738      -0.022439       0.014126      -0.032564      -0.047742      -0.021447      -0.029576      -0.026632       0.056207             11.573077      10.629613       1.170101       0.065766      12.087483      -1.227572      12.002134          -0.003759
          339              O       0.262800      18.415961      19.217662      -0.853476      43.298391 0.90174978E+03  0.24626704E+05                                 9.843238                            9.391615      -0.150910       1.939786                    0.997584      32.812977      91.410431       0.611449       0.366797      -1.134862      -0.047991      -0.147232      -0.039897       0.159913       0.019484      -0.054747       0.033128      -0.021961       0.112414      -0.076899       0.003622       0.073277             10.100641      10.373145       0.574672       1.959317      11.542702      -0.121347       8.386076           0.000130
          340              O      14.956765      20.770611      20.787086      -0.845639      43.415213 0.90016758E+03  0.24522322E+05                                 9.827383                            9.346124       0.080413       2.013767                    0.998347      32.490665      89.795825       0.617870       0.363891      -1.139458      -0.105089       0.015121      -0.135494       0.172136       0.032030      -0.011021      -0.019358       0.111347       0.109884      -0.084650       0.026398       0.058252             10.221532       8.771999       0.779253       1.219158      13.028067       1.510815       8.864530           0.000328
          341              O      15.286217      -0.019442       3.247774      -0.951761      55.435733 0.11750442E+04  0.34274666E+05                                11.600891                           10.736406      -0.339383       1.852103                    0.997606      35.346826     101.655774       0.570811       0.367870      -1.134407      -0.036252       0.050682      -0.008256       0.062858      -0.041525      -0.022401      -0.034174      -0.017299      -0.051250      -0.065837       0.012019       0.053818             12.146511      13.606162       1.931305       2.245704      11.607532       3.442483      11.225841          -0.000099
          342              O       1.418741      17.966633       2.054034      -0.831412      37.201895 0.76630249E+03  0.20074137E+05                                 8.781288                            8.566337       0.074967       2.013778                    0.998803      31.986640      87.002302       0.651101       0.359105      -1.141974       0.141713      -0.139963       0.009890       0.199424      -0.031651      -0.044278      -0.060796      -0.013941       0.000444      -0.091808       0.026265       0.065542              8.766184       8.752965       1.163025       1.759690       8.937223       1.536561       8.608364          -0.000184
          343              O      16.242201       2.374093       3.565660      -0.853542      39.609444 0.77778595E+03  0.20443057E+05                                 9.162003                            8.610330       0.118280       2.021858                    0.999119      32.193169      87.600901       0.651943       0.357446      -1.143734      -0.121899       0.098664       0.067373       0.170684       0.002106       0.014768       0.070652       0.031141      -0.033526      -0.082027       0.018563       0.063464              9.376384       9.118348       0.449119      -1.900414       9.925878      -1.870571       9.084924           0.002948
          344              O      17.440037      19.910840      20.344713      -0.965447      66.270880 0.13934512E+04  0.42524788E+05                                13.185379                           11.760238      -0.465010       1.789752                    0.998931      37.295833     110.642638       0.539242       0.372196      -1.128179       0.032851       0.034817       0.016702       0.050699      -0.057739       0.019239      -0.026641      -0.050967      -0.090307      -0.048316      -0.039023       0.087339             14.504059      16.073669       4.062746      -6.211236      11.638841      -2.457537      15.799666           0.003553
          345              O      13.181911      19.813630       2.760941      -0.691818      30.085093 0.54697697E+03  0.13087586E+05                                 7.515849                            7.121635       0.891398       2.317037                    0.998514      28.459546      72.472347       0.736197       0.347714      -1.158496      -0.191477      -0.053524       0.071170       0.211172      -0.000329       0.018962       0.000488      -0.042575       0.062778      -0.037871       0.010821       0.027050              7.846469       9.077598       0.365892      -2.502950       7.589652      -0.232101       6.872159           0.000175
          346              O       0.687470      20.293201      17.328129      -0.842403      39.538370 0.76219745E+03  0.19931523E+05                                 9.175592                            8.536952       0.120794       2.031380                    0.998755      31.778973      86.244355       0.653226       0.358566      -1.142878      -0.026442      -0.016365      -0.164782       0.167691      -0.029764       0.018535       0.020419      -0.117383       0.065977      -0.081884       0.020322       0.061561              9.556608      11.953686       2.230315      -0.363741       7.614483      -0.513790       9.101655           0.003564
          347              O      14.634930      19.079151       0.513508      -0.858301      49.273564 0.10217807E+04  0.28768228E+05                                10.817281                           10.038021      -0.263959       1.899596                    0.997572      33.377036      94.173494       0.588276       0.369802      -1.133417      -0.111182      -0.101270      -0.019028       0.151589      -0.015224       0.047538      -0.029286       0.011063      -0.120455      -0.069633       0.003956       0.065678             11.720213       9.440644       2.467585      -1.582795      12.333858       2.337176      13.386138           0.000448
          348              O      17.948499       0.870573       2.438609      -0.944236      43.404383 0.93259185E+03  0.26077996E+05                                11.136620                           10.644387      -0.541528       1.773094                    0.998701      37.103564     109.923727       0.480776       0.455597      -1.058750      -0.032758      -0.079777      -0.004639       0.086366      -0.000562       0.002009       0.036641      -0.042299       0.002990      -0.027729      -0.021039       0.048768             11.817549      11.142013       1.177914      -0.474309      11.876830       1.479539      12.433803           0.030879
          349              O      17.219133      18.236662       0.140048      -0.925171      55.567890 0.12629295E+04  0.37494645E+05                                11.614202                           11.155401      -0.389997       1.838250                    0.997799      35.357679     102.465550       0.558333       0.369507      -1.133567      -0.023476      -0.041893       0.028201       0.055691       0.031299      -0.056359       0.001572      -0.006362       0.058916      -0.066987       0.000442       0.066545             11.972590      14.739091       0.015314       3.258470       9.857158      -0.946728      11.321523           0.000141
          350              O      16.750663       1.173005      20.758187      -0.953166      65.598411 0.13762528E+04  0.41857734E+05                                13.064016                           11.660489      -0.470982       1.791709                    0.998815      36.995844     109.464151       0.543578       0.370482      -1.129806       0.027011      -0.015748       0.019230       0.036707       0.008571       0.006320       0.056098      -0.093056      -0.044662      -0.046546      -0.039708       0.086254             14.155630      14.712887       3.988109      -6.135671      11.326655      -3.481544      16.427349           0.000962
          351              O      17.234368      19.249810      17.614894      -0.657829      32.079768 0.53425412E+03  0.12688808E+05                                 7.890828                            7.035215       1.067828       2.388887                    0.998763      27.725634      69.992866       0.742326       0.347407      -1.160520      -0.129691      -0.101427      -0.142207       0.217555      -0.020945      -0.039938      -0.022754       0.000267      -0.036337      -0.058677       0.020431       0.038246              8.749103       8.971776       3.140726       3.152424       8.462991       1.777787       8.812542           0.000455
          352              O       0.327548      18.906333       4.352595      -0.856504      41.903238 0.85543999E+03  0.23020055E+05                                 9.569613                            9.082863       0.033740       1.994399                    0.998567      32.602641      89.697901       0.629364       0.361649      -1.140662       0.061796      -0.050230       0.136986       0.158451      -0.044070       0.009263       0.002346      -0.119620      -0.007446      -0.074316      -0.001223       0.075539              9.867887      11.597436       2.036524      -0.367494       7.332041      -1.352671      10.674185          -0.000488
          353              O       0.049513      16.171482       0.477941      -0.646919      26.719301 0.47853419E+03  0.11093944E+05                                 6.908683                            6.650154       0.982743       2.349527                    0.999400      27.783155      70.059792       0.762345       0.346563      -1.157332       0.050456      -0.208451      -0.030936       0.216690       0.013655      -0.001242      -0.030306       0.092858       0.069967      -0.069651       0.029199       0.040452              7.011227       5.525580      -0.111814      -0.193721       9.454835       1.647372       6.053266           0.000662
          354              O      17.954212      17.374730       2.634231      -0.847668      39.643718 0.80674037E+03  0.21379524E+05                                 9.168626                            8.789067       0.084371       2.016204                    0.998935      32.035359      87.275029       0.643663       0.359073      -1.143462      -0.030510      -0.158067       0.037893       0.165384      -0.016661       0.042243      -0.038673      -0.004664      -0.137694      -0.074704       0.006407       0.068297              9.385106       8.263868       1.311468      -2.053918       8.739870       0.565330      11.151579          -0.000630
          355              O       3.035534      19.290854       3.907999      -0.624805      26.962789 0.48001160E+03  0.11140698E+05                                 6.979775                            6.675455       0.962055       2.344156                    0.999333      27.732040      70.050729       0.758061       0.348130      -1.155620       0.202017      -0.069967       0.099779       0.235928       0.021091      -0.045614       0.009964      -0.048369      -0.034077      -0.065884       0.025807       0.040077              7.080051       8.352862      -0.541311       2.379865       5.186173      -0.554627       7.701119          -0.000065
          356              O       0.702705      18.718393      21.843001      -0.968148      65.384576 0.14107038E+04  0.43181511E+05                                13.009004                           11.804499      -0.457945       1.789439                    0.999020      37.474100     111.319043       0.540199       0.370417      -1.129595      -0.005044       0.035426       0.012487       0.037899       0.008072       0.062647       0.005624       0.103761       0.009108      -0.054054      -0.040267       0.094321             13.872904      13.862529       2.917597      -5.847440      10.435456      -2.252886      17.320728           0.006458
          357              O      16.661158       4.581848       1.889533      -0.638037      28.276773 0.48050457E+03  0.11125498E+05                                 7.167219                            6.623061       0.997065       2.353091                    0.999476      27.648300      69.154900       0.772739       0.342335      -1.163558      -0.081187       0.206144      -0.008417       0.221715       0.024955       0.005422      -0.010616       0.077027       0.118809      -0.066982       0.025777       0.041205              7.481695       6.226137      -1.071832      -0.181037      11.166736       0.827727       5.052210           0.000439
          358              O      17.293402      20.563229       4.494866      -0.931697      50.905954 0.11181928E+04  0.32236354E+05                                10.922318                           10.479776      -0.274475       1.873656                    0.998470      34.962874     100.185748       0.576844       0.368314      -1.133297       0.045796       0.006726       0.041305       0.062037       0.027637       0.030706      -0.000338       0.098505       0.044723      -0.064839      -0.001435       0.066274             10.945970       8.650877      -1.033449       0.473871      15.495983       0.304812       8.691049          -0.000227
          359              O      17.811386       0.209542      18.557437      -0.919340      52.151453 0.11299736E+04  0.32659874E+05                                11.147103                           10.556841      -0.320310       1.863355                    0.997971      34.876012     100.049719       0.572966       0.369855      -1.132169      -0.006900       0.003683      -0.045343       0.046013       0.032164      -0.036742      -0.020917       0.093680       0.090573      -0.072852      -0.005035       0.077887             11.356531       7.865406      -0.466491       0.004680      15.945698       0.545519      10.258489          -0.000258
          360              O      14.010303       1.808113      21.009384      -0.606568      25.237062 0.44207003E+03  0.10041693E+05                                 6.606369                            6.349372       0.899142       2.322443                    0.999556      27.383686      68.222656       0.788476       0.341981      -1.161863      -0.160247       0.143030      -0.126330       0.249191       0.037405      -0.026396       0.018425      -0.042323       0.039047      -0.063032       0.025998       0.037034              6.597087       7.512334      -1.672266       1.194187       6.221968      -0.839292       6.056959          -0.000059
          361              O      17.009654      17.845660       5.155091      -0.667717      34.581441 0.61456172E+03  0.15154717E+05                                 8.398943                            7.656969       0.654841       2.240306                    0.997508      28.552926      74.060546       0.694295       0.357750      -1.149112      -0.052542      -0.133484       0.153445       0.210057      -0.013638       0.007698       0.022044       0.009936      -0.053217      -0.035397       0.010477       0.024920              9.220090       7.186153       2.373135      -1.854874       8.569466      -3.871988      11.904652          -0.000301
          362              O      15.802296       0.939700       5.817539      -0.654733      27.482160 0.46119647E+03  0.10565583E+05                                 6.994471                            6.447203       1.086765       2.376642                    0.999719      27.691355      68.811929       0.791062       0.337978      -1.167724      -0.108277       0.059802       0.203824       0.238421       0.005436       0.019316      -0.003978      -0.010097      -0.071243      -0.033795       0.013677       0.020119              7.358615       7.383129      -0.433498      -2.722173       5.159207       0.407500       9.533509           0.002150
          363              O      12.648693      13.283254       2.903212      -0.928417      52.270041 0.12009849E+04  0.35246422E+05                                11.142131                           10.893767      -0.393282       1.835304                    0.997682      35.329822     102.139029       0.563221       0.370553      -1.131599       0.001656       0.059161      -0.005074       0.059402       0.017885       0.024503      -0.038722      -0.070426       0.022358      -0.061630       0.001616       0.060014             11.198694      12.660553      -0.914910      -3.116609      10.342287       1.561072      10.593242          -0.000070
          364              O      12.121188      11.518346       0.602428      -0.921892      43.178470 0.92088772E+03  0.25668964E+05                                11.124633                           10.586123      -0.565195       1.770964                    0.998641      36.711671     108.581993       0.481511       0.456350      -1.058336      -0.036360      -0.005347       0.071174       0.080102       0.011471      -0.028083      -0.007993       0.072635      -0.035817      -0.033356      -0.023015       0.056371             12.002169      13.552941       2.415593      -0.451980      11.552033      -0.853543      10.901534           0.005407
          365              O      13.248563      14.339607      20.282470      -0.745531      60.277589 0.98782473E+03  0.27539830E+05                                12.582405                            9.923778      -0.205866       1.933326                    0.994445      31.905488      89.173185       0.587651       0.373857      -1.131906       0.073112       0.113255      -0.117638       0.178915      -0.032244       0.016414       0.017422       0.016981       0.026859      -0.047825       0.018490       0.029335             15.972663      14.220737       7.143708      -4.497499      19.219651      -6.809437      14.477601           0.030805
          366              O      12.721058       8.733810       0.864739      -0.891591      49.872062 0.10020495E+04  0.28118609E+05                                10.833631                            9.928125      -0.193071       1.910138                    0.998245      34.039336      96.363657       0.591732       0.368873      -1.132392       0.055790      -0.043217       0.017313       0.072663      -0.021347       0.056544       0.046242       0.011826       0.030446      -0.083082       0.014588       0.068495             11.376646      11.622615       3.525556      -2.226976      11.262545      -3.688435      11.244776           0.000010
          367              O      14.535904      10.798990       0.929206      -0.867268      42.222845 0.86460272E+03  0.23358495E+05                                 9.625668                            9.139026      -0.039976       1.964025                    0.998986      32.986584      91.313383       0.625840       0.362255      -1.138729       0.147241      -0.038050       0.007197       0.152248       0.016557      -0.031608      -0.054491       0.061022      -0.046436      -0.074621       0.003006       0.071616              9.878999       9.597563      -0.310456       2.078483       9.541539       1.810870      10.497894           0.000035
          368              O       9.921664      12.626544       2.051811      -0.926430      43.149409 0.95111625E+03  0.26693113E+05                                11.035685                           10.709516      -0.546003       1.775639                    0.998526      36.821659     108.834374       0.482618       0.452207      -1.062079       0.061089      -0.052859       0.012467       0.081740      -0.022440      -0.014126       0.032566      -0.047744      -0.021447      -0.029577      -0.026633       0.056210             11.573034      10.629572       1.170096      -0.065761      12.087439       1.227567      12.002093          -0.003758
          369              O       9.258950      13.987489      19.217662      -0.853475      43.298383 0.90174965E+03  0.24626700E+05                                 9.843237                            9.391615      -0.150911       1.939786                    0.997584      32.812972      91.410423       0.611449       0.366797      -1.134862       0.047991       0.147232      -0.039897       0.159913       0.019484       0.054748      -0.033128      -0.021960       0.112416      -0.076899       0.003621       0.073278             10.100640      10.373144       0.574671      -1.959317      11.542700       0.121345       8.386077           0.000131
          370              O      13.608485      11.632839      20.787086      -0.845639      43.415197 0.90016720E+03  0.24522309E+05                                 9.827381                            9.346123       0.080413       2.013768                    0.998347      32.490657      89.795800       0.617870       0.363891      -1.139458       0.105089      -0.015121      -0.135494       0.172137       0.032031       0.011022       0.019358       0.111348       0.109883      -0.084650       0.026397       0.058253             10.221530       8.771998       0.779253      -1.219157      13.028064      -1.510816       8.864527           0.000328
          371              O      13.279033      10.820592       3.247774      -0.951760      55.435704 0.11750434E+04  0.34274636E+05                                11.600887                           10.736402      -0.339383       1.852103                    0.997606      35.346815     101.655731       0.570811       0.367870      -1.134407       0.036252      -0.050682      -0.008256       0.062858      -0.041525       0.022401       0.034174      -0.017299      -0.051250      -0.065837       0.012019       0.053818             12.146507      13.606156       1.931304      -2.245703      11.607527      -3.442481      11.225837          -0.000099
          372              O       8.103009      14.436817       2.054034      -0.831412      37.201852 0.76630136E+03  0.20074100E+05                                 8.781281                            8.566331       0.074969       2.013778                    0.998803      31.986622      87.002231       0.651101       0.359105      -1.141974      -0.141714       0.139963       0.009890       0.199424      -0.031651       0.044278       0.060797      -0.013941       0.000445      -0.091808       0.026265       0.065543              8.766177       8.752957       1.163024      -1.759689       8.937215      -1.536559       8.608358          -0.000183
          373              O      12.323049       8.427057       3.565660      -0.853542      39.609463 0.77778639E+03  0.20443071E+05                                 9.162004                            8.610331       0.118281       2.021859                    0.999119      32.193183      87.600940       0.651943       0.357446      -1.143734       0.121899      -0.098664       0.067374       0.170684       0.002107      -0.014769      -0.070652       0.031141      -0.033525      -0.082026       0.018562       0.063465              9.376385       9.118350       0.449119       1.900415       9.925879       1.870572       9.084927           0.002948
          374              O      11.125213      12.492610      20.344713      -0.965449      66.271163 0.13934586E+04  0.42525079E+05                                13.185423                           11.760276      -0.465012       1.789750                    0.998931      37.295953     110.643131       0.539241       0.372196      -1.128178      -0.032851      -0.034816       0.016701       0.050698      -0.057740      -0.019237       0.026642      -0.050968      -0.090307      -0.048317      -0.039023       0.087340             14.504109      16.073727       4.062766       6.211256      11.638883       2.457545      15.799718           0.003554
          375              O      15.383339      12.589820       2.760941      -0.691818      30.085081 0.54697669E+03  0.13087578E+05                                 7.515848                            7.121634       0.891398       2.317037                    0.998514      28.459536      72.472321       0.736197       0.347714      -1.158496       0.191477       0.053524       0.071170       0.211172      -0.000329      -0.018962      -0.000488      -0.042576       0.062778      -0.037871       0.010821       0.027050              7.846468       9.077596       0.365892       2.502950       7.589651       0.232101       6.872158           0.000174
          376              O       8.834280      12.110249      17.328129      -0.842403      39.538382 0.76219771E+03  0.19931531E+05                                 9.175592                            8.536952       0.120797       2.031381                    0.998755      31.778989      86.244391       0.653226       0.358566      -1.142878       0.026442       0.016365      -0.164782       0.167691      -0.029764      -0.018535      -0.020419      -0.117383       0.065973      -0.081883       0.020321       0.061562              9.556607      11.953685       2.230314       0.363742       7.614481       0.513790       9.101656           0.003564
          377              O      13.930320      13.324299       0.513508      -0.858301      49.273567 0.10217807E+04  0.28768230E+05                                10.817281                           10.038021      -0.263958       1.899596                    0.997572      33.377038      94.173499       0.588276       0.369802      -1.133417       0.111182       0.101271      -0.019028       0.151589      -0.015224      -0.047538       0.029286       0.011063      -0.120454      -0.069633       0.003955       0.065678             11.720213       9.440645       2.467584       1.582797      12.333857      -2.337176      13.386138           0.000448
          378              O      10.616751       9.930577       2.438609      -0.944232      43.404214 0.93258736E+03  0.26077847E+05                                11.136601                           10.644368      -0.541533       1.773092                    0.998701      37.103651     109.924047       0.480776       0.455598      -1.058749       0.032759       0.079780      -0.004640       0.086368      -0.000560      -0.002014      -0.036639      -0.042301       0.002968      -0.027731      -0.021035       0.048767             11.817528      11.141995       1.177911       0.474309      11.876806      -1.479533      12.433782           0.030877
          379              O      11.346117      14.166788       0.140048      -0.925171      55.567861 0.12629287E+04  0.37494618E+05                                11.614200                           11.155400      -0.389998       1.838250                    0.997799      35.357667     102.465523       0.558333       0.369507      -1.133567       0.023475       0.041893       0.028201       0.055690       0.031300       0.056359      -0.001572      -0.006362       0.058915      -0.066987       0.000443       0.066545             11.972589      14.739089       0.015316      -3.258467       9.857158       0.946729      11.321520           0.000141
          380              O      11.814587       9.628145      20.758187      -0.953166      65.598494 0.13762555E+04  0.41857836E+05                                13.064027                           11.660501      -0.470984       1.791707                    0.998815      36.995880     109.464304       0.543578       0.370482      -1.129805      -0.027011       0.015748       0.019230       0.036707       0.008571      -0.006319      -0.056099      -0.093057      -0.044665      -0.046547      -0.039708       0.086254             14.155641      14.712897       3.988110       6.135673      11.326664       3.481545      16.427361           0.000962
          381              O      11.330883      13.153640      17.614894      -0.657829      32.079751 0.53425384E+03  0.12688800E+05                                 7.890826                            7.035215       1.067828       2.388887                    0.998763      27.725620      69.992829       0.742326       0.347407      -1.160520       0.129691       0.101427      -0.142207       0.217555      -0.020945       0.039939       0.022754       0.000267      -0.036337      -0.058677       0.020431       0.038246              8.749101       8.971774       3.140725      -3.152424       8.462989      -1.777786       8.812540           0.000455
          382              O       9.194202      13.497117       4.352595      -0.856504      41.903215 0.85543941E+03  0.23020036E+05                                 9.569609                            9.082860       0.033741       1.994399                    0.998567      32.602633      89.697868       0.629364       0.361649      -1.140662      -0.061796       0.050230       0.136986       0.158452      -0.044070      -0.009263      -0.002346      -0.119620      -0.007446      -0.074316      -0.001223       0.075539              9.867883      11.597431       2.036524       0.367493       7.332038       1.352670      10.674180          -0.000488
          383              O       9.472237      16.231968       0.477941      -0.646919      26.719282 0.47853378E+03  0.11093932E+05                                 6.908680                            6.650152       0.982745       2.349527                    0.999400      27.783144      70.059757       0.762345       0.346563      -1.157332      -0.050456       0.208451      -0.030936       0.216690       0.013655       0.001242       0.030307       0.092858       0.069967      -0.069651       0.029199       0.040452              7.011224       5.525578      -0.111814       0.193721       9.454831      -1.647370       6.053263           0.000664
          384              O      10.611038      15.028720       2.634231      -0.847668      39.643709 0.80674009E+03  0.21379515E+05                                 9.168625                            8.789066       0.084372       2.016204                    0.998935      32.035355      87.275013       0.643663       0.359073      -1.143462       0.030510       0.158067       0.037893       0.165384      -0.016662      -0.042244       0.038673      -0.004664      -0.137694      -0.074704       0.006407       0.068297              9.385104       8.263867       1.311468       2.053918       8.739868      -0.565329      11.151578          -0.000629
          385              O       6.486216      13.112596       3.907999      -0.624805      26.962766 0.48001114E+03  0.11140684E+05                                 6.979772                            6.675452       0.962056       2.344157                    0.999333      27.732027      70.050689       0.758061       0.348130      -1.155620      -0.202017       0.069967       0.099779       0.235928       0.021091       0.045615      -0.009964      -0.048369      -0.034076      -0.065885       0.025807       0.040078              7.080047       8.352856      -0.541311      -2.379863       5.186171       0.554627       7.701115          -0.000066
          386              O       8.819045      13.685057      21.843001      -0.968150      65.384980 0.14107148E+04  0.43181934E+05                                13.009052                           11.804541      -0.457946       1.789437                    0.999020      37.474258     111.319636       0.540198       0.370416      -1.129595       0.005044      -0.035424       0.012487       0.037898       0.008073      -0.062647      -0.005625       0.103769       0.009115      -0.054059      -0.040265       0.094324             13.872957      13.862583       2.917611       5.847465      10.435497       2.252896      17.320791           0.006457
          387              O      11.904092       6.219302       1.889533      -0.638037      28.276743 0.48050395E+03  0.11125480E+05                                 7.167215                            6.623057       0.997066       2.353092                    0.999476      27.648282      69.154845       0.772739       0.342335      -1.163558       0.081187      -0.206144      -0.008417       0.221715       0.024955      -0.005422       0.010616       0.077027       0.118810      -0.066982       0.025777       0.041205              7.481690       6.226134      -1.071832       0.181037      11.166728      -0.827727       5.052208           0.000439
          388              O      11.271848      11.840221       4.494866      -0.931696      50.905919 0.11181918E+04  0.32236316E+05                                10.922313                           10.479771      -0.274475       1.873657                    0.998470      34.962859     100.185692       0.576844       0.368314      -1.133297      -0.045796      -0.006726       0.041305       0.062037       0.027637      -0.030706       0.000338       0.098505       0.044724      -0.064839      -0.001434       0.066274             10.945965       8.650873      -1.033448      -0.473871      15.495975      -0.304812       8.691046          -0.000227
          389              O      10.753864      10.591608      18.557437      -0.919340      52.151443 0.11299733E+04  0.32659865E+05                                11.147103                           10.556842      -0.320313       1.863354                    0.997971      34.876004     100.049706       0.572966       0.369855      -1.132169       0.006900      -0.003683      -0.045343       0.046012       0.032164       0.036742       0.020917       0.093680       0.090573      -0.072853      -0.005035       0.077887             11.356532       7.865405      -0.466491      -0.004681      15.945699      -0.545517      10.258493          -0.000257
          390              O      14.554947       8.993037      21.009384      -0.606569      25.237038 0.44206951E+03  0.10041678E+05                                 6.606365                            6.349369       0.899144       2.322444                    0.999556      27.383673      68.222613       0.788476       0.341981      -1.161863       0.160248      -0.143031      -0.126330       0.249192       0.037405       0.026397      -0.018425      -0.042323       0.039047      -0.063032       0.025999       0.037034              6.597083       7.512329      -1.672264      -1.194186       6.221964       0.839291       6.056955          -0.000061
          391              O      11.555596      14.557790       5.155091      -0.667716      34.581413 0.61456112E+03  0.15154698E+05                                 8.398938                            7.656965       0.654841       2.240306                    0.997508      28.552915      74.060507       0.694295       0.357750      -1.149112       0.052542       0.133484       0.153445       0.210058      -0.013638      -0.007697      -0.022044       0.009936      -0.053217      -0.035398       0.010477       0.024920              9.220085       7.186149       2.373133       1.854872       8.569460       3.871985      11.904645          -0.000301
          392              O      12.762954       9.861450       5.817539      -0.654733      27.482167 0.46119659E+03  0.10565587E+05                                 6.994474                            6.447205       1.086764       2.376642                    0.999719      27.691349      68.811923       0.791062       0.337978      -1.167724       0.108277      -0.059801       0.203824       0.238421       0.005436      -0.019317       0.003979      -0.010097      -0.071245      -0.033796       0.013677       0.020119              7.358618       7.383132      -0.433498       2.722175       5.159209      -0.407500       9.533514           0.002149
          393              O       3.126943       8.319046       8.211688      -0.928415      52.269983 0.12009834E+04  0.35246368E+05                                11.142126                           10.893764      -0.393285       1.835303                    0.997682      35.329793     102.138945       0.563221       0.370553      -1.131599       0.001657      -0.059163       0.005074       0.059403      -0.017885      -0.024503      -0.038722      -0.070426       0.022356      -0.061630       0.001617       0.060014             11.198689      12.660547       0.914909       3.116607      10.342286       1.561069      10.593235          -0.000040
          394              O       2.599438      10.083954      10.512472      -0.921903      43.178928 0.92089980E+03  0.25669372E+05                                11.124688                           10.586173      -0.565182       1.770967                    0.998641      36.711748     108.582191       0.481511       0.456349      -1.058338      -0.036354       0.005347      -0.071172       0.080098      -0.011472       0.028080      -0.007992       0.072633      -0.035820      -0.033354      -0.023014       0.056368             12.002233      13.553018      -2.415610       0.451990      11.552093      -0.853553      10.901588           0.005424
          395              O       3.726813       7.262693      13.062230      -0.745522      60.277394 0.98782076E+03  0.27539690E+05                                12.582380                            9.923761      -0.205887       1.933322                    0.994444      31.905409      89.172901       0.587651       0.373857      -1.131906       0.073112      -0.113252       0.117639       0.178914       0.032249      -0.016413       0.017421       0.016986       0.026871      -0.047830       0.018491       0.029339             15.972632      14.220706      -7.143675       4.497492      19.219601      -6.809428      14.477589           0.030883
          396              O       3.199308      12.868490      10.250161      -0.891592      49.872021 0.10020482E+04  0.28118563E+05                                10.833622                            9.928116      -0.193063       1.910140                    0.998246      34.039325      96.363581       0.591732       0.368873      -1.132392       0.055789       0.043215      -0.017313       0.072662       0.021347      -0.056544       0.046242       0.011824       0.030446      -0.083082       0.014588       0.068494             11.376637      11.622602      -3.525556       2.226979      11.262540      -3.688434      11.244767           0.000011
          397              O       5.014154      10.803310      10.185694      -0.867270      42.222981 0.86460634E+03  0.23358618E+05                                 9.625690                            9.139046      -0.039972       1.964025                    0.998986      32.986635      91.313582       0.625839       0.362255      -1.138729       0.147239       0.038049      -0.007196       0.152246      -0.016558       0.031610      -0.054491       0.061023      -0.046435      -0.074622       0.003005       0.071617              9.879021       9.597585       0.310456      -2.078488       9.541559       1.810874      10.497919           0.000072
          398              O       0.399914       8.975756       9.063089      -0.926442      43.149939 0.95113101E+03  0.26693618E+05                                11.035750                           10.709578      -0.545986       1.775643                    0.998526      36.821827     108.834886       0.482618       0.452205      -1.062080       0.061088       0.052853      -0.012471       0.081736       0.022438       0.014126       0.032563      -0.047741      -0.021447      -0.029575      -0.026631       0.056206             11.573104      10.629637      -1.170104       0.065765      12.087516       1.227575      12.002159          -0.003746
          399              O      18.780700       7.614811      14.127038      -0.853473      43.298316 0.90174766E+03  0.24626630E+05                                 9.843225                            9.391603      -0.150913       1.939786                    0.997584      32.812948      91.410310       0.611449       0.366797      -1.134862       0.047991      -0.147233       0.039896       0.159913      -0.019485      -0.054747      -0.033128      -0.021962       0.112414      -0.076899       0.003623       0.073276             10.100629      10.373133      -0.574677       1.959313      11.542694       0.121344       8.386060           0.000174
          400              O       4.086735       9.969461      12.557614      -0.845637      43.415162 0.90016608E+03  0.24522270E+05                                 9.827376                            9.346117       0.080414       2.013768                    0.998347      32.490636      89.795720       0.617870       0.363891      -1.139458       0.105090       0.015121       0.135493       0.172137      -0.032030      -0.011021       0.019358       0.111349       0.109882      -0.084650       0.026398       0.058252             10.221526       8.771994      -0.779255       1.219159      13.028059      -1.510820       8.864524           0.000367
          401              O       3.757283      10.781708       7.867126      -0.951764      55.435996 0.11750511E+04  0.34274917E+05                                11.600923                           10.736433      -0.339379       1.852102                    0.997606      35.346933     101.656156       0.570810       0.367870      -1.134408       0.036250       0.050681       0.008257       0.062855       0.041524      -0.022400       0.034174      -0.017300      -0.051247      -0.065837       0.012020       0.053817             12.146547      13.606201      -1.931316       2.245713      11.607567      -3.442498      11.225873          -0.000085
          402              O      17.624759       7.165483       9.060866      -0.831413      37.201946 0.76630375E+03  0.20074177E+05                                 8.781290                            8.566339       0.074969       2.013777                    0.998803      31.986691      87.002434       0.651101       0.359104      -1.141975      -0.141712      -0.139962      -0.009890       0.199423       0.031651      -0.044278       0.060797      -0.013943       0.000443      -0.091808       0.026265       0.065544              8.766186       8.752969      -1.163026       1.759692       8.937226      -1.536562       8.608365          -0.000079
          403              O       2.801299      13.175243       7.549240      -0.853543      39.609547 0.77778859E+03  0.20443144E+05                                 9.162019                            8.610345       0.118278       2.021857                    0.999119      32.193213      87.601070       0.651942       0.357446      -1.143733       0.121897       0.098664      -0.067373       0.170683      -0.002106       0.014768      -0.070653       0.031140      -0.033526      -0.082027       0.018563       0.063465              9.376401       9.118365      -0.449123      -1.900420       9.925899       1.870574       9.084939           0.002916
          404              O       1.603463       9.109690      12.999987      -0.965447      66.270787 0.13934490E+04  0.42524701E+05                                13.185364                           11.760227      -0.465010       1.789752                    0.998931      37.295795     110.642484       0.539243       0.372196      -1.128179      -0.032853       0.034818      -0.016704       0.050701       0.057738       0.019239       0.026640      -0.050967      -0.090306      -0.048316      -0.039022       0.087338             14.504039      16.073652      -4.062742      -6.211223      11.638831       2.457531      15.799635           0.003576
          405              O       5.861589       9.012480       8.353959      -0.691817      30.085110 0.54697740E+03  0.13087599E+05                                 7.515853                            7.121639       0.891395       2.317036                    0.998514      28.459548      72.472362       0.736196       0.347714      -1.158496       0.191476      -0.053529      -0.071170       0.211172       0.000328       0.018963      -0.000486      -0.042576       0.062779      -0.037872       0.010821       0.027051              7.846473       9.077602      -0.365893      -2.502951       7.589657       0.232100       6.872161           0.000236
          406              O      18.356030       9.492051      16.016571      -0.842405      39.538379 0.76219766E+03  0.19931528E+05                                 9.175584                            8.536945       0.120798       2.031380                    0.998755      31.779024      86.244453       0.653228       0.358566      -1.142878       0.026443      -0.016366       0.164781       0.167689       0.029764       0.018536      -0.020421      -0.117385       0.065979      -0.081885       0.020322       0.061563              9.556599      11.953675      -2.230313      -0.363738       7.614477       0.513786       9.101646           0.003586
          407              O       4.408570       8.278001      10.601392      -0.858294      49.273298 0.10217738E+04  0.28767986E+05                                10.817248                           10.037993      -0.263966       1.899596                    0.997572      33.376911      94.173070       0.588276       0.369803      -1.133417       0.111183      -0.101273       0.019028       0.151591       0.015223       0.047538       0.029286       0.011061      -0.120457      -0.069634       0.003957       0.065677             11.720178       9.440614      -2.467577      -1.582783      12.333830      -2.337176      13.386090           0.000506
          408              O       1.095001      11.671723       8.676291      -0.944236      43.404497 0.93259477E+03  0.26078091E+05                                11.136629                           10.644396      -0.541524       1.773096                    0.998701      37.103510     109.923505       0.480776       0.455596      -1.058750       0.032759      -0.079776       0.004639       0.086365       0.000562       0.002007      -0.036641      -0.042297       0.002998      -0.027728      -0.021040       0.048768             11.817560      11.142025      -1.177918      -0.474307      11.876847      -1.479546      12.433808           0.030878
          409              O       1.824367       7.435512      10.974852      -0.925169      55.567767 0.12629261E+04  0.37494518E+05                                11.614188                           11.155390      -0.390000       1.838250                    0.997799      35.357627     102.465373       0.558333       0.369507      -1.133567       0.023476      -0.041895      -0.028202       0.055693      -0.031300      -0.056359      -0.001571      -0.006363       0.058913      -0.066987       0.000443       0.066544             11.972577      14.739074      -0.015318       3.258468       9.857151       0.946720      11.321507           0.000184
          410              O       2.292837      11.974155      12.586513      -0.953166      65.598250 0.13762485E+04  0.41857567E+05                                13.063996                           11.660472      -0.470982       1.791709                    0.998815      36.995785     109.463915       0.543579       0.370482      -1.129806      -0.027012      -0.015749      -0.019232       0.036709      -0.008570       0.006320      -0.056098      -0.093056      -0.044660      -0.046546      -0.039708       0.086254             14.155607      14.712869      -3.988104      -6.135661      11.326638       3.481534      16.427315           0.000971
          411              O       1.809133       8.448660      15.729806      -0.657822      32.079642 0.53425156E+03  0.12688732E+05                                 7.890807                            7.035199       1.067828       2.388888                    0.998763      27.725574      69.992667       0.742327       0.347407      -1.160520       0.129693      -0.101430       0.142208       0.217558       0.020945      -0.039938       0.022753       0.000267      -0.036338      -0.058676       0.020431       0.038246              8.749080       8.971756      -3.140719       3.152412       8.462972      -1.777779       8.812510           0.000506
          412              O      18.715952       8.105183       6.762305      -0.856501      41.903048 0.85543515E+03  0.23019891E+05                                 9.569584                            9.082838       0.033736       1.994399                    0.998567      32.602563      89.697608       0.629365       0.361649      -1.140662      -0.061796      -0.050230      -0.136988       0.158453       0.044070       0.009263      -0.002345      -0.119620      -0.007442      -0.074317      -0.001221       0.075538              9.867855      11.597397      -2.036515      -0.367489       7.332019       1.352663      10.674151          -0.000447
          413              O      18.993987       5.370332      10.636959      -0.646916      26.719217 0.47853230E+03  0.11093888E+05                                 6.908667                            6.650139       0.982747       2.349528                    0.999400      27.783121      70.059658       0.762346       0.346562      -1.157333      -0.050454      -0.208452       0.030937       0.216691      -0.013655      -0.001242       0.030306       0.092858       0.069967      -0.069651       0.029199       0.040452              7.011210       5.525569       0.111812      -0.193719       9.454808      -1.647367       6.053253           0.000783
          414              O       1.089288       6.573580       8.480669      -0.847666      39.643588 0.80673712E+03  0.21379415E+05                                 9.168602                            8.789046       0.084372       2.016205                    0.998935      32.035321      87.274853       0.643665       0.359073      -1.143462       0.030511      -0.158067      -0.037892       0.165384       0.016661       0.042244       0.038673      -0.004664      -0.137695      -0.074705       0.006408       0.068297              9.385080       8.263848      -1.311465      -2.053907       8.739849      -0.565330      11.151542          -0.000558
          415              O      16.007966       8.489704       7.206901      -0.624803      26.962729 0.48001028E+03  0.11140660E+05                                 6.979766                            6.675447       0.962058       2.344158                    0.999333      27.732003      70.050612       0.758061       0.348130      -1.155620      -0.202016      -0.069965      -0.099783       0.235928      -0.021092      -0.045614      -0.009965      -0.048368      -0.034072      -0.065884       0.025807       0.040077              7.080041       8.352850       0.541310       2.379860       5.186167       0.554626       7.701108          -0.000001
          416              O      18.340795       7.917243      11.501699      -0.968146      65.384401 0.14106994E+04  0.43181343E+05                                13.008982                           11.804482      -0.457944       1.789440                    0.999020      37.474036     111.318801       0.540199       0.370417      -1.129595       0.005045       0.035428      -0.012488       0.037901      -0.008072       0.062646      -0.005624       0.103759       0.009106      -0.054052      -0.040268       0.094320             13.872878      13.862508      -2.917593      -5.847425      10.435440       2.252878      17.320687           0.006475
          417              O       2.382342      15.382998       9.225367      -0.638041      28.276885 0.48050697E+03  0.11125567E+05                                 7.167235                            6.623075       0.997063       2.353089                    0.999476      27.648370      69.155112       0.772739       0.342335      -1.163558       0.081189       0.206142       0.008418       0.221713      -0.024954       0.005422       0.010617       0.077028       0.118812      -0.066982       0.025777       0.041206              7.481712       6.226151       1.071836      -0.181038      11.166766      -0.827729       5.052220           0.000411
          418              O       1.750098       9.762079       6.620034      -0.931694      50.905760 0.11181874E+04  0.32236156E+05                                10.922291                           10.479752      -0.274476       1.873657                    0.998470      34.962791     100.185434       0.576845       0.368314      -1.133297      -0.045797       0.006725      -0.041307       0.062039      -0.027637       0.030706       0.000338       0.098505       0.044728      -0.064840      -0.001434       0.066274             10.945942       8.650857       1.033446       0.473872      15.495939      -0.304812       8.691031          -0.000208
          419              O       1.232114      11.010692      14.787263      -0.919341      52.151548 0.11299762E+04  0.32659967E+05                                11.147115                           10.556853      -0.320310       1.863355                    0.997971      34.876052     100.049865       0.572966       0.369854      -1.132169       0.006900       0.003682       0.045342       0.046011      -0.032164      -0.036742       0.020917       0.093680       0.090572      -0.072852      -0.005035       0.077887             11.356545       7.865416       0.466489       0.004684      15.945721      -0.545523      10.258497          -0.000245
          420              O       5.033197      12.609263      12.335316      -0.606570      25.237160 0.44207220E+03  0.10041755E+05                                 6.606390                            6.349391       0.899140       2.322442                    0.999556      27.383710      68.222773       0.788474       0.341981      -1.161862       0.160248       0.143029       0.126331       0.249191      -0.037405      -0.026395      -0.018425      -0.042323       0.039046      -0.063032       0.025997       0.037034              6.597108       7.512359       1.672273       1.194193       6.221988       0.839296       6.056977          -0.000069
          421              O       2.033846       7.044510       5.959809      -0.667713      34.581305 0.61455888E+03  0.15154631E+05                                 8.398929                            7.656959       0.654818       2.240301                    0.997507      28.552838      74.060308       0.694295       0.357751      -1.149112       0.052543      -0.133485      -0.153449       0.210061       0.013638       0.007697      -0.022044       0.009935      -0.053214      -0.035396       0.010477       0.024919              9.220073       7.186140      -2.373128      -1.854866       8.569449       3.871976      11.904629          -0.000250
          422              O       3.241204      11.740850       5.297361      -0.654730      27.482079 0.46119480E+03  0.10565535E+05                                 6.994456                            6.447191       1.086777       2.376647                    0.999719      27.691319      68.811800       0.791063       0.337978      -1.167724       0.108274       0.059799      -0.203827       0.238421      -0.005436       0.019317       0.003980      -0.010099      -0.071239      -0.033795       0.013677       0.020118              7.358598       7.383111       0.433496      -2.722163       5.159197      -0.407498       9.533487           0.002131
          423              O       6.394807       2.482104       8.211688      -0.928415      52.269946 0.12009822E+04  0.35246321E+05                                11.142119                           10.893756      -0.393284       1.835304                    0.997682      35.329779     102.138875       0.563221       0.370553      -1.131599      -0.001657       0.059163       0.005073       0.059403      -0.017885       0.024503       0.038722      -0.070426       0.022355      -0.061630       0.001617       0.060014             11.198682      12.660538       0.914910      -3.116605      10.342280      -1.561067      10.593228          -0.000040
          424              O       6.922312       0.717196      10.512472      -0.921886      43.178263 0.92088210E+03  0.25668771E+05                                11.124605                           10.586097      -0.565202       1.770963                    0.998641      36.711591     108.581726       0.481511       0.456351      -1.058336       0.036364      -0.005348      -0.071174       0.080104      -0.011470      -0.028083       0.007993       0.072639      -0.035816      -0.033358      -0.023014       0.056372             12.002138      13.552907      -2.415584      -0.451978      11.552004       0.853545      10.901505           0.005419
          425              O       5.794937       3.538457      13.062230      -0.745523      60.277376 0.98782038E+03  0.27539677E+05                                12.582379                            9.923760      -0.205887       1.933322                    0.994444      31.905402      89.172881       0.587651       0.373857      -1.131906      -0.073112       0.113252       0.117639       0.178915       0.032249       0.016414      -0.017422       0.016986       0.026870      -0.047830       0.018491       0.029339             15.972631      14.220711      -7.143681      -4.497491      19.219601       6.809424      14.477580           0.030884
          426              O       6.322442      19.534960      10.250161      -0.891592      49.872122 0.10020508E+04  0.28118657E+05                                10.833644                            9.928135      -0.193076       1.910136                    0.998245      34.039342      96.363712       0.591731       0.368873      -1.132392      -0.055789      -0.043216      -0.017313       0.072662       0.021347       0.056544      -0.046242       0.011824       0.030446      -0.083083       0.014588       0.068494             11.376662      11.622635      -3.525567      -2.226984      11.262562       3.688443      11.244788           0.000008
          427              O       4.507596      -0.002160      10.185694      -0.867270      42.222984 0.86460639E+03  0.23358620E+05                                 9.625689                            9.139046      -0.039971       1.964026                    0.998986      32.986639      91.313590       0.625839       0.362255      -1.138729      -0.147240      -0.038049      -0.007196       0.152247      -0.016558      -0.031610       0.054491       0.061022      -0.046434      -0.074621       0.003004       0.071617              9.879020       9.597584       0.310454       2.078488       9.541560      -1.810874      10.497918           0.000073
          428              O       9.121837       1.825394       9.063089      -0.926425      43.149211 0.95111086E+03  0.26692929E+05                                11.035660                           10.709494      -0.546010       1.775638                    0.998526      36.821586     108.834149       0.482617       0.452208      -1.062078      -0.061090      -0.052863      -0.012464       0.081742       0.022441      -0.014126      -0.032568      -0.047746      -0.021447      -0.029578      -0.026635       0.056213             11.573006      10.629550      -1.170092      -0.065764      12.087409      -1.227559      12.002060          -0.003752
          429              O       9.784550       3.186339      14.127038      -0.853472      43.298318 0.90174788E+03  0.24626639E+05                                 9.843229                            9.391607      -0.150915       1.939786                    0.997584      32.812939      91.410310       0.611449       0.366797      -1.134862      -0.047992       0.147233       0.039895       0.159914      -0.019484       0.054748       0.033128      -0.021961       0.112418      -0.076899       0.003621       0.073278             10.100633      10.373136      -0.574674      -1.959315      11.542694      -0.121343       8.386068           0.000171
          430              O       5.435015       0.831689      12.557614      -0.845637      43.415127 0.90016523E+03  0.24522241E+05                                 9.827371                            9.346113       0.080415       2.013769                    0.998347      32.490620      89.795665       0.617870       0.363891      -1.139458      -0.105091      -0.015121       0.135494       0.172137      -0.032030       0.011022      -0.019358       0.111350       0.109881      -0.084651       0.026397       0.058253             10.221520       8.771992      -0.779254      -1.219156      13.028052       1.510820       8.864517           0.000369
          431              O       5.764467       0.019442       7.867126      -0.951763      55.435925 0.11750490E+04  0.34274843E+05                                11.600914                           10.736425      -0.339379       1.852103                    0.997606      35.346904     101.656049       0.570810       0.367870      -1.134408      -0.036250      -0.050681       0.008257       0.062855       0.041524       0.022401      -0.034174      -0.017300      -0.051248      -0.065837       0.012020       0.053817             12.146538      13.606192      -1.931316      -2.245710      11.607558       3.442493      11.225863          -0.000087
          432              O      10.940491       3.635667       9.060866      -0.831413      37.201907 0.76630281E+03  0.20074147E+05                                 8.781285                            8.566335       0.074970       2.013778                    0.998803      31.986666      87.002357       0.651101       0.359105      -1.141975       0.141713       0.139962      -0.009889       0.199424       0.031651       0.044279      -0.060798      -0.013943       0.000446      -0.091808       0.026264       0.065545              8.766182       8.752961      -1.163025      -1.759691       8.937221       1.536560       8.608363          -0.000077
          433              O       6.720451      19.228207       7.549240      -0.853544      39.609615 0.77779017E+03  0.20443196E+05                                 9.162027                            8.610351       0.118281       2.021857                    0.999119      32.193252      87.601190       0.651942       0.357446      -1.143734      -0.121897      -0.098664      -0.067374       0.170683      -0.002108      -0.014770       0.070652       0.031139      -0.033524      -0.082026       0.018560       0.063466              9.376409       9.118374      -0.449124       1.900424       9.925905      -1.870577       9.084950           0.002917
          434              O       7.918287       1.691460      12.999987      -0.965450      66.271422 0.13934655E+04  0.42525346E+05                                13.185464                           11.760311      -0.465013       1.789748                    0.998931      37.296059     110.643574       0.539240       0.372197      -1.128178       0.032851      -0.034817      -0.016703       0.050699       0.057742      -0.019236      -0.026643      -0.050970      -0.090307      -0.048319      -0.039024       0.087342             14.504154      16.073784      -4.062786       6.211271      11.638923      -2.457549      15.799756           0.003574
          435              O       3.660161       1.788670       8.353959      -0.691818      30.085110 0.54697741E+03  0.13087600E+05                                 7.515855                            7.121640       0.891395       2.317036                    0.998514      28.459540      72.472350       0.736196       0.347714      -1.158496      -0.191476       0.053529      -0.071170       0.211172       0.000328      -0.018963       0.000486      -0.042577       0.062780      -0.037872       0.010821       0.027051              7.846475       9.077604      -0.365893       2.502952       7.589659      -0.232100       6.872163           0.000236
          436              O      10.209220       1.309099      16.016571      -0.842406      39.538465 0.76219965E+03  0.19931592E+05                                 9.175594                            8.536953       0.120802       2.031381                    0.998755      31.779073      86.244603       0.653228       0.358565      -1.142879      -0.026442       0.016366       0.164780       0.167689       0.029765      -0.018535       0.020420      -0.117385       0.065967      -0.081883       0.020319       0.061564              9.556610      11.953690      -2.230316       0.363742       7.614484      -0.513789       9.101656           0.003588
          437              O       5.113180       2.523149      10.601392      -0.858294      49.273313 0.10217741E+04  0.28767997E+05                                10.817250                           10.037993      -0.263964       1.899596                    0.997572      33.376918      94.173089       0.588276       0.369803      -1.133417      -0.111184       0.101273       0.019028       0.151592       0.015224      -0.047538      -0.029287       0.011061      -0.120455      -0.069634       0.003956       0.065678             11.720179       9.440616      -2.467575       1.582788      12.333828       2.337174      13.386093           0.000507
          438              O       8.426749      20.731727       8.676291      -0.944231      43.404146 0.93258544E+03  0.26077784E+05                                11.136592                           10.644359      -0.541535       1.773090                    0.998702      37.103737     109.924336       0.480776       0.455598      -1.058749      -0.032759       0.079782       0.004642       0.086371       0.000559      -0.002018       0.036637      -0.042303       0.002945      -0.027734      -0.021031       0.048765             11.817519      11.141991      -1.177912       0.474311      11.876798       1.479532      12.433769           0.030894
          439              O       7.697383       3.365638      10.974852      -0.925167      55.567687 0.12629238E+04  0.37494435E+05                                11.614182                           11.155383      -0.390002       1.838250                    0.997799      35.357592     102.465271       0.558333       0.369507      -1.133567      -0.023476       0.041894      -0.028201       0.055691      -0.031301       0.056359       0.001571      -0.006363       0.058912      -0.066988       0.000443       0.066545             11.972571      14.739069      -0.015322      -3.258460       9.857147      -0.946725      11.321498           0.000183
          440              O       7.228913      20.429295      12.586513      -0.953164      65.598305 0.13762512E+04  0.41857673E+05                                13.064004                           11.660484      -0.470988       1.791707                    0.998815      36.995822     109.464090       0.543578       0.370482      -1.129805       0.027012       0.015750      -0.019231       0.036709      -0.008570      -0.006319       0.056098      -0.093056      -0.044668      -0.046547      -0.039707       0.086254             14.155612      14.712870      -3.988098       6.135651      11.326643      -3.481529      16.427321           0.000966
          441              O       7.712618       2.352490      15.729806      -0.657822      32.079627 0.53425121E+03  0.12688722E+05                                 7.890807                            7.035199       1.067827       2.388889                    0.998763      27.725558      69.992632       0.742327       0.347407      -1.160520      -0.129694       0.101430       0.142208       0.217558       0.020945       0.039938      -0.022753       0.000267      -0.036338      -0.058676       0.020431       0.038246              8.749079       8.971753      -3.140717      -3.152413       8.462970       1.777781       8.812514           0.000508
          442              O       9.849298       2.695967       6.762305      -0.856501      41.903037 0.85543488E+03  0.23019882E+05                                 9.569582                            9.082836       0.033736       1.994399                    0.998567      32.602560      89.697594       0.629365       0.361649      -1.140662       0.061796       0.050230      -0.136989       0.158454       0.044070      -0.009263       0.002346      -0.119620      -0.007443      -0.074317      -0.001222       0.075539              9.867853      11.597393      -2.036516       0.367490       7.332018      -1.352663      10.674148          -0.000446
          443              O       9.571263       5.430818      10.636959      -0.646916      26.719188 0.47853169E+03  0.11093871E+05                                 6.908662                            6.650136       0.982748       2.349529                    0.999400      27.783104      70.059604       0.762346       0.346563      -1.157333       0.050454       0.208453       0.030937       0.216691      -0.013655       0.001242      -0.030307       0.092858       0.069966      -0.069651       0.029199       0.040452              7.011206       5.525566       0.111811       0.193719       9.454803       1.647364       6.053248           0.000784
          444              O       8.432462       4.227570       8.480669      -0.847667      39.643596 0.80673720E+03  0.21379417E+05                                 9.168604                            8.789047       0.084372       2.016205                    0.998935      32.035323      87.274858       0.643665       0.359073      -1.143462      -0.030512       0.158068      -0.037893       0.165386       0.016661      -0.042244      -0.038673      -0.004664      -0.137695      -0.074705       0.006408       0.068297              9.385081       8.263850      -1.311465       2.053909       8.739847       0.565329      11.151548          -0.000556
          445              O      12.557284       2.311446       7.206901      -0.624804      26.962692 0.48000947E+03  0.11140636E+05                                 6.979760                            6.675442       0.962059       2.344159                    0.999333      27.731981      70.050542       0.758061       0.348130      -1.155620       0.202017       0.069965      -0.099783       0.235929      -0.021092       0.045614       0.009965      -0.048368      -0.034072      -0.065884       0.025807       0.040077              7.080035       8.352841       0.541309      -2.379857       5.186163      -0.554625       7.701102           0.000000
          446              O      10.224455       2.883907      11.501699      -0.968153      65.385324 0.14107245E+04  0.43182304E+05                                13.009092                           11.804578      -0.457946       1.789435                    0.999020      37.474394     111.320144       0.540197       0.370416      -1.129595      -0.005045      -0.035423      -0.012488       0.037897      -0.008074      -0.062648       0.005625       0.103776       0.009123      -0.054064      -0.040263       0.094327             13.872999      13.862627      -2.917623       5.847481      10.435533      -2.252900      17.320838           0.006473
          447              O       7.139408      17.020452       9.225367      -0.638041      28.276856 0.48050636E+03  0.11125550E+05                                 7.167233                            6.623073       0.997064       2.353090                    0.999476      27.648342      69.155039       0.772739       0.342335      -1.163558      -0.081189      -0.206142       0.008418       0.221714      -0.024954      -0.005422      -0.010617       0.077028       0.118813      -0.066983       0.025777       0.041206              7.481710       6.226150       1.071837       0.181038      11.166761       0.827731       5.052219           0.000412
          448              O       7.771652       1.039071       6.620034      -0.931693      50.905698 0.11181855E+04  0.32236089E+05                                10.922283                           10.479743      -0.274476       1.873658                    0.998470      34.962764     100.185331       0.576845       0.368314      -1.133297       0.045796      -0.006725      -0.041307       0.062039      -0.027637      -0.030706      -0.000338       0.098504       0.044729      -0.064840      -0.001434       0.066274             10.945934       8.650850       1.033445      -0.473871      15.495927       0.304810       8.691023          -0.000210
          449              O       8.289636      21.392758      14.787263      -0.919340      52.151509 0.11299752E+04  0.32659933E+05                                11.147113                           10.556851      -0.320314       1.863354                    0.997971      34.876030     100.049810       0.572966       0.369855      -1.132169      -0.006900      -0.003682       0.045341       0.046011      -0.032164       0.036742      -0.020917       0.093681       0.090574      -0.072853      -0.005034       0.077887             11.356543       7.865412       0.466490      -0.004682      15.945718       0.545517      10.258499          -0.000248
          450              O       4.488553      19.794187      12.335316      -0.606571      25.237134 0.44207165E+03  0.10041739E+05                                 6.606386                            6.349388       0.899141       2.322443                    0.999556      27.383690      68.222715       0.788474       0.341981      -1.161862      -0.160248      -0.143030       0.126331       0.249192      -0.037405       0.026395       0.018425      -0.042323       0.039047      -0.063032       0.025998       0.037034              6.597105       7.512356       1.672272      -1.194193       6.221984      -0.839294       6.056974          -0.000066
          451              O       7.487904       3.756640       5.959809      -0.667714      34.581278 0.61455833E+03  0.15154614E+05                                 8.398925                            7.656956       0.654819       2.240301                    0.997507      28.552826      74.060270       0.694295       0.357751      -1.149111      -0.052543       0.133485      -0.153449       0.210061       0.013638      -0.007697       0.022044       0.009935      -0.053214      -0.035396       0.010477       0.024919              9.220068       7.186138      -2.373126       1.854864       8.569445      -3.871973      11.904622          -0.000249
          452              O       6.280546      20.662600       5.297361      -0.654730      27.482099 0.46119518E+03  0.10565546E+05                                 6.994461                            6.447195       1.086773       2.376646                    0.999719      27.691320      68.811816       0.791063       0.337978      -1.167724      -0.108274      -0.059799      -0.203826       0.238420      -0.005436      -0.019318      -0.003980      -0.010100      -0.071243      -0.033797       0.013678       0.020119              7.358604       7.383118       0.433496       2.722167       5.159200       0.407498       9.533495           0.002134
          453              O       3.126943       2.482104      19.326588      -0.928415      52.269914 0.12009815E+04  0.35246295E+05                                11.142118                           10.893756      -0.393286       1.835303                    0.997682      35.329761     102.138834       0.563221       0.370553      -1.131599       0.001657       0.059163       0.005073       0.059403       0.017885      -0.024503       0.038722      -0.070426       0.022357      -0.061630       0.001617       0.060014             11.198681      12.660538      -0.914909       3.116601      10.342277      -1.561072      10.593227          -0.000050
          454              O       2.599438       0.717196      21.627372      -0.921904      43.178905 0.92089943E+03  0.25669368E+05                                11.124697                           10.586181      -0.565181       1.770966                    0.998641      36.711853     108.582634       0.481510       0.456350      -1.058337      -0.036353      -0.005344      -0.071173       0.080098       0.011472       0.028082       0.007993       0.072633      -0.035819      -0.033355      -0.023015       0.056370             12.002242      13.553029       2.415611       0.451988      11.552098       0.853550      10.901598           0.005413
          455              O       3.726813       3.538457       1.947330      -0.745534      60.277522 0.98782353E+03  0.27539786E+05                                12.582396                            9.923773      -0.205856       1.933330                    0.994445      31.905465      89.173089       0.587651       0.373857      -1.131906       0.073115       0.113259       0.117639       0.178920      -0.032246      -0.016415      -0.017422       0.016983       0.026863      -0.047828       0.018491       0.029337             15.972650      14.220722       7.143692       4.497494      19.219630       6.809432      14.477597           0.030859
          456              O       3.199308      19.534960      21.365061      -0.891592      49.872058 0.10020492E+04  0.28118599E+05                                10.833628                            9.928121      -0.193065       1.910139                    0.998246      34.039340      96.363646       0.591732       0.368873      -1.132392       0.055791      -0.043216      -0.017314       0.072663      -0.021347      -0.056544      -0.046242       0.011824       0.030447      -0.083082       0.014588       0.068494             11.376642      11.622608       3.525556       2.226979      11.262543       3.688435      11.244775          -0.000009
          457              O       5.014154      -0.002160      21.300594      -0.867269      42.222953 0.86460551E+03  0.23358590E+05                                 9.625684                            9.139040      -0.039973       1.964025                    0.998986      32.986631      91.313556       0.625840       0.362255      -1.138729       0.147239      -0.038048      -0.007196       0.152246       0.016558       0.031609       0.054491       0.061023      -0.046435      -0.074621       0.003005       0.071617              9.879016       9.597579      -0.310455      -2.078487       9.541553      -1.810876      10.497915           0.000050
          458              O       0.399914       1.825394      20.177989      -0.926442      43.149884 0.95112964E+03  0.26693579E+05                                11.035754                           10.709581      -0.545988       1.775641                    0.998526      36.821897     108.835207       0.482617       0.452206      -1.062079       0.061090      -0.052854      -0.012471       0.081737      -0.022439       0.014126      -0.032564      -0.047742      -0.021448      -0.029576      -0.026632       0.056207             11.573109      10.629639       1.170103       0.065763      12.087521      -1.227580      12.002168          -0.003755
          459              O      18.780700       3.186339       3.012138      -0.853473      43.298229 0.90174545E+03  0.24626555E+05                                 9.843213                            9.391593      -0.150913       1.939787                    0.997584      32.812907      91.410167       0.611450       0.366797      -1.134862       0.047993       0.147234       0.039895       0.159915       0.019485      -0.054748       0.033127      -0.021961       0.112413      -0.076899       0.003623       0.073276             10.100615      10.373117       0.574669       1.959310      11.542672      -0.121347       8.386055           0.000170
          460              O       4.086735       0.831689       1.442714      -0.845640      43.415259 0.90016876E+03  0.24522362E+05                                 9.827390                            9.346130       0.080412       2.013767                    0.998347      32.490682      89.795889       0.617870       0.363891      -1.139458       0.105090      -0.015119       0.135492       0.172136       0.032031      -0.011022      -0.019357       0.111348       0.109879      -0.084650       0.026397       0.058253             10.221540       8.772006       0.779255       1.219160      13.028076       1.510819       8.864538           0.000356
          461              O       3.757283       0.019442      18.982026      -0.951763      55.435858 0.11750476E+04  0.34274789E+05                                11.600905                           10.736419      -0.339380       1.852103                    0.997606      35.346879     101.655958       0.570811       0.367870      -1.134408       0.036251      -0.050681       0.008257       0.062855      -0.041524      -0.022401      -0.034175      -0.017300      -0.051247      -0.065837       0.012020       0.053817             12.146526      13.606177       1.931313       2.245708      11.607547       3.442488      11.225855          -0.000095
          462              O      17.624759       3.635667      20.175766      -0.831415      37.202068 0.76630707E+03  0.20074288E+05                                 8.781314                            8.566362       0.074965       2.013775                    0.998803      31.986723      87.002602       0.651100       0.359105      -1.141974      -0.141712       0.139963      -0.009890       0.199423      -0.031651      -0.044278      -0.060797      -0.013942       0.000445      -0.091808       0.026264       0.065544              8.766211       8.752992       1.163030       1.759698       8.937251       1.536567       8.608390          -0.000108
          463              O       2.801299      19.228207      18.664140      -0.853543      39.609519 0.77778787E+03  0.20443121E+05                                 9.162017                            8.610343       0.118277       2.021857                    0.999119      32.193191      87.601005       0.651942       0.357446      -1.143733       0.121898      -0.098664      -0.067373       0.170683       0.002106       0.014768       0.070652       0.031141      -0.033526      -0.082027       0.018563       0.063464              9.376398       9.118360       0.449121      -1.900419       9.925895      -1.870575       9.084939           0.002900
          464              O       1.603463       1.691460       1.885087      -0.965448      66.270921 0.13934523E+04  0.42524832E+05                                13.185382                           11.760242      -0.465009       1.789752                    0.998931      37.295850     110.642692       0.539242       0.372196      -1.128179      -0.032850      -0.034816      -0.016702       0.050697      -0.057739       0.019238      -0.026641      -0.050968      -0.090309      -0.048316      -0.039024       0.087339             14.504062      16.073671       4.062747      -6.211236      11.638844      -2.457538      15.799671           0.003567
          465              O       5.861589       1.788670      19.468859      -0.691819      30.085185 0.54697905E+03  0.13087649E+05                                 7.515866                            7.121650       0.891392       2.317035                    0.998514      28.459582      72.472484       0.736196       0.347714      -1.158496       0.191475       0.053529      -0.071170       0.211171      -0.000328       0.018962       0.000487      -0.042576       0.062779      -0.037872       0.010821       0.027050              7.846488       9.077619       0.365896      -2.502958       7.589670      -0.232105       6.872175           0.000212
          466              O      18.356030       1.309099       4.901671      -0.842406      39.538442 0.76219917E+03  0.19931577E+05                                 9.175593                            8.536953       0.120799       2.031380                    0.998755      31.779053      86.244554       0.653227       0.358566      -1.142878       0.026442       0.016366       0.164781       0.167689      -0.029764       0.018535       0.020421      -0.117385       0.065977      -0.081884       0.020321       0.061564              9.556609      11.953688       2.230316      -0.363741       7.614484      -0.513788       9.101655           0.003602
          467              O       4.408570       2.523149      21.716292      -0.858297      49.273339 0.10217748E+04  0.28768022E+05                                10.817250                           10.037994      -0.263961       1.899597                    0.997572      33.376940      94.173148       0.588276       0.369803      -1.133417       0.111182       0.101272       0.019030       0.151590      -0.015224       0.047538      -0.029286       0.011061      -0.120455      -0.069634       0.003956       0.065677             11.720179       9.440617       2.467575      -1.582789      12.333823       2.337168      13.386097           0.000483
          468              O       1.095001      20.731727      19.791191      -0.944240      43.404524 0.93259572E+03  0.26078134E+05                                11.136646                           10.644410      -0.541524       1.773094                    0.998701      37.103680     109.924168       0.480775       0.455597      -1.058750       0.032760       0.079777       0.004638       0.086366      -0.000561       0.002010       0.036640      -0.042299       0.002987      -0.027729      -0.021039       0.048768             11.817578      11.142039       1.177919      -0.474310      11.876862       1.479547      12.433834           0.030878
          469              O       1.824367       3.365638      22.089752      -0.925171      55.567837 0.12629279E+04  0.37494584E+05                                11.614195                           11.155394      -0.389997       1.838251                    0.997799      35.357658     102.465465       0.558333       0.369507      -1.133567       0.023477       0.041895      -0.028201       0.055692       0.031299      -0.056359       0.001572      -0.006362       0.058915      -0.066987       0.000442       0.066545             11.972583      14.739079       0.015313       3.258468       9.857153      -0.946727      11.321516           0.000167
          470              O       2.292837      20.429295       1.471613      -0.953165      65.598349 0.13762511E+04  0.41857668E+05                                13.064009                           11.660483      -0.470983       1.791709                    0.998815      36.995821     109.464069       0.543578       0.370482      -1.129805      -0.027010       0.015749      -0.019230       0.036707       0.008570       0.006319       0.056099      -0.093056      -0.044663      -0.046546      -0.039708       0.086254             14.155623      14.712881       3.988106      -6.135669      11.326646      -3.481541      16.427341           0.000964
          471              O       1.809133       2.352490       4.614906      -0.657828      32.079778 0.53425438E+03  0.12688816E+05                                 7.890831                            7.035218       1.067824       2.388886                    0.998763      27.725632      69.992870       0.742326       0.347407      -1.160520       0.129693       0.101430       0.142205       0.217556      -0.020944      -0.039939      -0.022753       0.000267      -0.036339      -0.058676       0.020430       0.038246              8.749106       8.971780       3.140728       3.152426       8.462995       1.777788       8.812545           0.000508
          472              O      18.715952       2.695967      17.877205      -0.856502      41.903120 0.85543706E+03  0.23019957E+05                                 9.569597                            9.082850       0.033735       1.994398                    0.998567      32.602582      89.697702       0.629364       0.361649      -1.140662      -0.061795       0.050230      -0.136987       0.158453      -0.044070       0.009263       0.002346      -0.119620      -0.007443      -0.074317      -0.001222       0.075539              9.867870      11.597413       2.036519      -0.367493       7.332028      -1.352667      10.674169          -0.000458
          473              O      18.993987       5.430818      21.751859      -0.646919      26.719300 0.47853416E+03  0.11093943E+05                                 6.908683                            6.650154       0.982742       2.349526                    0.999400      27.783153      70.059786       0.762345       0.346563      -1.157332      -0.050452       0.208451       0.030937       0.216690       0.013656      -0.001242      -0.030306       0.092858       0.069968      -0.069651       0.029198       0.040452              7.011228       5.525580      -0.111813      -0.193721       9.454836       1.647373       6.053267           0.000745
          474              O       1.089288       4.227570      19.595569      -0.847666      39.643621 0.80673795E+03  0.21379444E+05                                 9.168614                            8.789056       0.084367       2.016204                    0.998935      32.035307      87.274860       0.643664       0.359073      -1.143462       0.030512       0.158067      -0.037893       0.165385      -0.016660       0.042243      -0.038673      -0.004664      -0.137696      -0.074705       0.006409       0.068296              9.385093       8.263859       1.311467      -2.053915       8.739859       0.565328      11.151561          -0.000579
          475              O      16.007966       2.311446      18.321801      -0.624805      26.962807 0.48001200E+03  0.11140710E+05                                 6.979779                            6.675459       0.962054       2.344156                    0.999333      27.732043      70.050748       0.758061       0.348130      -1.155620      -0.202015       0.069966      -0.099782       0.235927       0.021092      -0.045614       0.009965      -0.048369      -0.034074      -0.065884       0.025807       0.040078              7.080056       8.352867      -0.541312       2.379868       5.186175      -0.554628       7.701125          -0.000025
          476              O      18.340795       2.883907       0.386799      -0.968148      65.384573 0.14107039E+04  0.43181516E+05                                13.009004                           11.804500      -0.457945       1.789439                    0.999020      37.474100     111.319050       0.540199       0.370417      -1.129595       0.005045      -0.035426      -0.012487       0.037899       0.008073       0.062647       0.005625       0.103761       0.009109      -0.054054      -0.040268       0.094321             13.872904      13.862528       2.917596      -5.847439      10.435457      -2.252886      17.320728           0.006467
          477              O       2.382342      17.020452      20.340267      -0.638041      28.276830 0.48050577E+03  0.11125533E+05                                 7.167228                            6.623068       0.997065       2.353090                    0.999476      27.648334      69.155005       0.772739       0.342335      -1.163558       0.081189      -0.206142       0.008417       0.221714       0.024955       0.005422      -0.010617       0.077027       0.118812      -0.066983       0.025777       0.041206              7.481704       6.226144      -1.071836      -0.181037      11.166753       0.827728       5.052215           0.000372
          478              O       1.750098       1.039071      17.734934      -0.931694      50.905736 0.11181869E+04  0.32236137E+05                                10.922288                           10.479750      -0.274475       1.873658                    0.998470      34.962780     100.185397       0.576845       0.368314      -1.133297      -0.045796      -0.006724      -0.041307       0.062038       0.027637       0.030705      -0.000338       0.098505       0.044726      -0.064840      -0.001434       0.066274             10.945939       8.650853      -1.033447       0.473870      15.495935       0.304810       8.691028          -0.000215
          479              O       1.232114      21.392758       3.672363      -0.919342      52.151559 0.11299766E+04  0.32659981E+05                                11.147116                           10.556854      -0.320307       1.863355                    0.997971      34.876057     100.049881       0.572966       0.369854      -1.132169       0.006900      -0.003682       0.045340       0.046010       0.032164      -0.036743      -0.020917       0.093680       0.090571      -0.072852      -0.005035       0.077888             11.356545       7.865415      -0.466489       0.004682      15.945718       0.545519      10.258503          -0.000248
          480              O       5.033197      19.794187       1.220416      -0.606571      25.237158 0.44207214E+03  0.10041753E+05                                 6.606388                            6.349389       0.899136       2.322440                    0.999556      27.383724      68.222806       0.788475       0.341981      -1.161862       0.160248      -0.143030       0.126330       0.249191       0.037406      -0.026396       0.018425      -0.042324       0.039047      -0.063033       0.025998       0.037035              6.597107       7.512357      -1.672273       1.194193       6.221986      -0.839296       6.056976          -0.000115
          481              O       2.033846       3.756640      17.074709      -0.667713      34.581280 0.61455829E+03  0.15154613E+05                                 8.398925                            7.656955       0.654823       2.240302                    0.997507      28.552822      74.060255       0.694295       0.357751      -1.149112       0.052545       0.133485      -0.153448       0.210060      -0.013637       0.007697       0.022044       0.009936      -0.053215      -0.035396       0.010477       0.024919              9.220070       7.186140       2.373129      -1.854869       8.569445      -3.871976      11.904624          -0.000252
          482              O       3.241204      20.662600      16.412261      -0.654733      27.482181 0.46119688E+03  0.10565595E+05                                 6.994476                            6.447207       1.086768       2.376643                    0.999719      27.691352      68.811933       0.791062       0.337978      -1.167724       0.108275      -0.059799      -0.203825       0.238420       0.005436       0.019317      -0.003980      -0.010099      -0.071241      -0.033795       0.013677       0.020118              7.358620       7.383133      -0.433498      -2.722176       5.159210       0.407499       9.533518           0.002131
          483              O       6.394807       8.319046      19.326588      -0.928415      52.269899 0.12009809E+04  0.35246276E+05                                11.142115                           10.893753      -0.393285       1.835304                    0.997682      35.329755     102.138806       0.563221       0.370553      -1.131599      -0.001657      -0.059163       0.005073       0.059403       0.017885       0.024503      -0.038722      -0.070426       0.022357      -0.061630       0.001617       0.060014             11.198678      12.660534      -0.914909      -3.116601      10.342275       1.561071      10.593225          -0.000050
          484              O       6.922312      10.083954      21.627372      -0.921897      43.178613 0.92089166E+03  0.25669104E+05                                11.124661                           10.586148      -0.565190       1.770964                    0.998641      36.711798     108.582479       0.481510       0.456351      -1.058336       0.036357       0.005345      -0.071173       0.080100       0.011470      -0.028083      -0.007993       0.072635      -0.035817      -0.033356      -0.023015       0.056371             12.002201      13.552981       2.415600      -0.451982      11.552059      -0.853546      10.901562           0.005413
          485              O       5.794937       7.262693       1.947330      -0.745534      60.277498 0.98782307E+03  0.27539771E+05                                12.582394                            9.923771      -0.205856       1.933330                    0.994444      31.905457      89.173065       0.587651       0.373857      -1.131906      -0.073115      -0.113259       0.117639       0.178920      -0.032246       0.016415       0.017422       0.016983       0.026863      -0.047828       0.018491       0.029337             15.972647      14.220723       7.143693      -4.497494      19.219627      -6.809429      14.477591           0.030859
          486              O       6.322442      12.868490      21.365061      -0.891592      49.872108 0.10020505E+04  0.28118645E+05                                10.833638                            9.928130      -0.193071       1.910137                    0.998246      34.039350      96.363713       0.591732       0.368873      -1.132392      -0.055791       0.043216      -0.017313       0.072663      -0.021347       0.056544       0.046242       0.011824       0.030447      -0.083082       0.014588       0.068495             11.376654      11.622623       3.525561      -2.226981      11.262554      -3.688440      11.244785          -0.000009
          487              O       4.507596      10.803310      21.300594      -0.867270      42.222955 0.86460554E+03  0.23358591E+05                                 9.625684                            9.139041      -0.039972       1.964025                    0.998986      32.986631      91.313557       0.625840       0.362255      -1.138729      -0.147239       0.038048      -0.007196       0.152246       0.016558      -0.031610      -0.054491       0.061022      -0.046435      -0.074621       0.003004       0.071617              9.879016       9.597579      -0.310454       2.078488       9.541554       1.810876      10.497916           0.000050
          488              O       9.121837       8.975756      20.177989      -0.926434      43.149559 0.95112065E+03  0.26693272E+05                                11.035714                           10.709544      -0.545999       1.775639                    0.998526      36.821797     108.834908       0.482617       0.452207      -1.062078      -0.061090       0.052857      -0.012468       0.081740      -0.022440      -0.014126       0.032566      -0.047744      -0.021448      -0.029577      -0.026633       0.056210             11.573066      10.629603       1.170098      -0.065764      12.087473       1.227572      12.002124          -0.003755
          489              O       9.784550       7.614811       3.012138      -0.853472      43.298218 0.90174523E+03  0.24626548E+05                                 9.843213                            9.391593      -0.150914       1.939786                    0.997584      32.812900      91.410153       0.611449       0.366797      -1.134862      -0.047993      -0.147234       0.039895       0.159915       0.019485       0.054748      -0.033127      -0.021960       0.112415      -0.076899       0.003622       0.073277             10.100614      10.373117       0.574667      -1.959311      11.542669       0.121347       8.386057           0.000170
          490              O       5.435015       9.969461       1.442714      -0.845640      43.415246 0.90016849E+03  0.24522353E+05                                 9.827389                            9.346129       0.080413       2.013767                    0.998347      32.490675      89.795870       0.617869       0.363891      -1.139458      -0.105090       0.015119       0.135493       0.172136       0.032031       0.011022       0.019357       0.111349       0.109879      -0.084650       0.026396       0.058254             10.221538       8.772006       0.779254      -1.219159      13.028074      -1.510819       8.864535           0.000357
          491              O       5.764467      10.781708      18.982026      -0.951763      55.435832 0.11750468E+04  0.34274761E+05                                11.600902                           10.736416      -0.339379       1.852103                    0.997606      35.346868     101.655918       0.570811       0.367870      -1.134408      -0.036251       0.050681       0.008257       0.062855      -0.041524       0.022401       0.034175      -0.017300      -0.051247      -0.065837       0.012020       0.053817             12.146523      13.606174       1.931312      -2.245707      11.607543      -3.442486      11.225852          -0.000095
          492              O      10.940491       7.165483      20.175766      -0.831414      37.202045 0.76630650E+03  0.20074269E+05                                 8.781311                            8.566359       0.074966       2.013776                    0.998803      31.986711      87.002562       0.651100       0.359105      -1.141974       0.141712      -0.139963      -0.009890       0.199423      -0.031651       0.044278       0.060798      -0.013942       0.000446      -0.091808       0.026264       0.065544              8.766207       8.752987       1.163029      -1.759697       8.937248      -1.536566       8.608388          -0.000107
          493              O       6.720451      13.175243      18.664140      -0.853543      39.609537 0.77778827E+03  0.20443134E+05                                 9.162018                            8.610343       0.118278       2.021857                    0.999119      32.193205      87.601043       0.651942       0.357446      -1.143733      -0.121898       0.098664      -0.067374       0.170683       0.002107      -0.014769      -0.070652       0.031140      -0.033526      -0.082026       0.018562       0.063465              9.376400       9.118362       0.449121       1.900421       9.925895       1.870576       9.084942           0.002901
          494              O       7.918287       9.109690       1.885087      -0.965450      66.271208 0.13934598E+04  0.42525124E+05                                13.185428                           11.760280      -0.465010       1.789750                    0.998931      37.295970     110.643189       0.539241       0.372196      -1.128178       0.032849       0.034815      -0.016702       0.050696      -0.057740      -0.019237       0.026642      -0.050969      -0.090309      -0.048317      -0.039024       0.087341             14.504114      16.073731       4.062766       6.211258      11.638886       2.457546      15.799726           0.003568
          495              O       3.660161       9.012480      19.468859      -0.691819      30.085176 0.54697885E+03  0.13087643E+05                                 7.515866                            7.121650       0.891392       2.317035                    0.998514      28.459572      72.472461       0.736196       0.347714      -1.158496      -0.191475      -0.053529      -0.071171       0.211172      -0.000328      -0.018963      -0.000487      -0.042577       0.062779      -0.037872       0.010821       0.027050              7.846488       9.077619       0.365895       2.502958       7.589670       0.232105       6.872175           0.000211
          496              O      10.209220       9.492051       4.901671      -0.842406      39.538452 0.76219937E+03  0.19931583E+05                                 9.175593                            8.536953       0.120802       2.031381                    0.998755      31.779064      86.244579       0.653227       0.358565      -1.142879      -0.026442      -0.016366       0.164781       0.167689      -0.029765      -0.018534      -0.020421      -0.117385       0.065972      -0.081884       0.020320       0.061564              9.556609      11.953688       2.230316       0.363742       7.614483       0.513789       9.101655           0.003602
          497              O       5.113180       8.278001      21.716292      -0.858297      49.273342 0.10217749E+04  0.28768024E+05                                10.817251                           10.037995      -0.263960       1.899597                    0.997572      33.376942      94.173153       0.588276       0.369803      -1.133417      -0.111182      -0.101272       0.019030       0.151590      -0.015224      -0.047538       0.029286       0.011061      -0.120455      -0.069634       0.003956       0.065678             11.720179       9.440617       2.467574       1.582791      12.333821      -2.337167      13.386098           0.000483
          498              O       8.426749      11.671723      19.791191      -0.944236      43.404346 0.93259100E+03  0.26077977E+05                                11.136626                           10.644391      -0.541530       1.773091                    0.998702      37.103760     109.924464       0.480775       0.455598      -1.058749      -0.032761      -0.079780       0.004639       0.086369      -0.000560      -0.002014      -0.036639      -0.042301       0.002965      -0.027732      -0.021035       0.048767             11.817556      11.142021       1.177915       0.474312      11.876835      -1.479540      12.433812           0.030877
          499              O       7.697383       7.435512      22.089752      -0.925171      55.567808 0.12629270E+04  0.37494554E+05                                11.614193                           11.155392      -0.389998       1.838251                    0.997799      35.357645     102.465431       0.558333       0.369507      -1.133567      -0.023477      -0.041894      -0.028200       0.055692       0.031300       0.056359      -0.001572      -0.006362       0.058915      -0.066987       0.000443       0.066545             11.972581      14.739079       0.015315      -3.258465       9.857152       0.946729      11.321513           0.000168
          500              O       7.228913      11.974155       1.471613      -0.953165      65.598431 0.13762538E+04  0.41857773E+05                                13.064020                           11.660494      -0.470985       1.791708                    0.998815      36.995858     109.464225       0.543578       0.370482      -1.129805       0.027010      -0.015750      -0.019230       0.036707       0.008570      -0.006319      -0.056099      -0.093057      -0.044666      -0.046547      -0.039707       0.086254             14.155633      14.712889       3.988105       6.135669      11.326655       3.481540      16.427354           0.000965
          501              O       7.712618       8.448660       4.614906      -0.657827      32.079753 0.53425383E+03  0.12688800E+05                                 7.890828                            7.035216       1.067824       2.388886                    0.998763      27.725617      69.992831       0.742326       0.347407      -1.160520      -0.129693      -0.101431       0.142205       0.217556      -0.020944       0.039939       0.022753       0.000267      -0.036339      -0.058677       0.020430       0.038246              8.749103       8.971774       3.140725      -3.152425       8.462990      -1.777788       8.812544           0.000508
          502              O       9.849298       8.105183      17.877205      -0.856502      41.903111 0.85543682E+03  0.23019949E+05                                 9.569596                            9.082849       0.033736       1.994399                    0.998567      32.602579      89.697689       0.629364       0.361649      -1.140662       0.061795      -0.050230      -0.136988       0.158453      -0.044070      -0.009263      -0.002346      -0.119620      -0.007443      -0.074317      -0.001222       0.075539              9.867868      11.597410       2.036519       0.367493       7.332027       1.352668      10.674168          -0.000458
          503              O       9.571263       5.370332      21.751859      -0.646918      26.719279 0.47853370E+03  0.11093930E+05                                 6.908680                            6.650151       0.982743       2.349527                    0.999400      27.783140      70.059746       0.762345       0.346563      -1.157332       0.050452      -0.208452       0.030938       0.216690       0.013656       0.001242       0.030306       0.092858       0.069968      -0.069651       0.029198       0.040452              7.011224       5.525577      -0.111813       0.193721       9.454832      -1.647371       6.053264           0.000746
          504              O       8.432462       6.573580      19.595569      -0.847666      39.643622 0.80673792E+03  0.21379443E+05                                 9.168614                            8.789056       0.084367       2.016204                    0.998935      32.035308      87.274860       0.643664       0.359073      -1.143462      -0.030512      -0.158068      -0.037893       0.165385      -0.016660      -0.042243       0.038673      -0.004664      -0.137696      -0.074705       0.006409       0.068296              9.385093       8.263859       1.311467       2.053916       8.739857      -0.565327      11.151562          -0.000578
          505              O      12.557284       8.489704      18.321801      -0.624806      26.962792 0.48001169E+03  0.11140701E+05                                 6.979777                            6.675457       0.962055       2.344156                    0.999333      27.732034      70.050720       0.758061       0.348130      -1.155620       0.202015      -0.069966      -0.099782       0.235928       0.021092       0.045614      -0.009965      -0.048370      -0.034073      -0.065885       0.025807       0.040078              7.080053       8.352864      -0.541312      -2.379867       5.186174       0.554628       7.701123          -0.000026
          506              O      10.224455       7.917243       0.386799      -0.968150      65.384978 0.14107149E+04  0.43181939E+05                                13.009053                           11.804542      -0.457946       1.789437                    0.999020      37.474258     111.319643       0.540198       0.370416      -1.129595      -0.005045       0.035424      -0.012487       0.037898       0.008074      -0.062647      -0.005625       0.103768       0.009116      -0.054059      -0.040266       0.094324             13.872957      13.862580       2.917609       5.847463      10.435498       2.252895      17.320794           0.006467
          507              O       7.139408      15.382998      20.340267      -0.638040      28.276803 0.48050520E+03  0.11125517E+05                                 7.167224                            6.623065       0.997066       2.353091                    0.999476      27.648317      69.154954       0.772739       0.342335      -1.163558      -0.081189       0.206143       0.008417       0.221714       0.024955      -0.005422       0.010617       0.077027       0.118812      -0.066983       0.025777       0.041206              7.481700       6.226141      -1.071835       0.181038      11.166745      -0.827728       5.052213           0.000373
          508              O       7.771652       9.762079      17.734934      -0.931694      50.905709 0.11181860E+04  0.32236107E+05                                10.922285                           10.479746      -0.274475       1.873658                    0.998470      34.962768     100.185352       0.576845       0.368314      -1.133297       0.045795       0.006724      -0.041307       0.062038       0.027637      -0.030705       0.000338       0.098505       0.044726      -0.064840      -0.001434       0.066274             10.945935       8.650851      -1.033446      -0.473870      15.495929      -0.304809       8.691025          -0.000215
          509              O       8.289636      11.010692       3.672363      -0.919341      52.151547 0.11299763E+04  0.32659974E+05                                11.147117                           10.556855      -0.320310       1.863355                    0.997971      34.876049     100.049869       0.572966       0.369855      -1.132169      -0.006900       0.003682       0.045340       0.046009       0.032164       0.036742       0.020917       0.093680       0.090572      -0.072852      -0.005035       0.077887             11.356546       7.865414      -0.466490      -0.004681      15.945718      -0.545517      10.258505          -0.000248
          510              O       4.488553      12.609263       1.220416      -0.606572      25.237140 0.44207176E+03  0.10041742E+05                                 6.606385                            6.349387       0.899137       2.322441                    0.999556      27.383713      68.222771       0.788475       0.341981      -1.161862      -0.160248       0.143030       0.126331       0.249192       0.037406       0.026396      -0.018425      -0.042324       0.039047      -0.063033       0.025998       0.037035              6.597104       7.512354      -1.672272      -1.194192       6.221983       0.839295       6.056974          -0.000117
          511              O       7.487904       7.044510      17.074709      -0.667712      34.581259 0.61455786E+03  0.15154600E+05                                 8.398923                            7.656953       0.654823       2.240302                    0.997507      28.552812      74.060225       0.694295       0.357751      -1.149111      -0.052545      -0.133485      -0.153448       0.210061      -0.013637      -0.007697      -0.022044       0.009936      -0.053215      -0.035396       0.010477       0.024919              9.220066       7.186137       2.373128       1.854868       8.569442       3.871974      11.904619          -0.000252
          512              O       6.280546      11.740850      16.412261      -0.654733      27.482190 0.46119705E+03  0.10565600E+05                                 6.994479                            6.447210       1.086766       2.376643                    0.999719      27.691349      68.811935       0.791061       0.337978      -1.167724      -0.108275       0.059799      -0.203825       0.238420       0.005436      -0.019318       0.003980      -0.010099      -0.071243      -0.033796       0.013678       0.020119              7.358624       7.383137      -0.433498       2.722178       5.159212      -0.407499       9.533523           0.002131
          513              O      15.916557      13.283254      14.018112      -0.928417      52.270015 0.12009842E+04  0.35246395E+05                                11.142128                           10.893764      -0.393282       1.835304                    0.997682      35.329809     102.138981       0.563221       0.370553      -1.131599      -0.001656       0.059161      -0.005074       0.059402      -0.017885      -0.024504      -0.038722      -0.070425       0.022359      -0.061630       0.001617       0.060013             11.198691      12.660553       0.914912       3.116610      10.342285       1.561069      10.593236          -0.000062
          514              O      16.444062      11.518346      11.717328      -0.921908      43.179088 0.92090408E+03  0.25669523E+05                                11.124716                           10.586197      -0.565177       1.770967                    0.998641      36.711868     108.582635       0.481511       0.456349      -1.058338       0.036353      -0.005346       0.071172       0.080097      -0.011472       0.028081      -0.007992       0.072631      -0.035819      -0.033354      -0.023014       0.056368             12.002265      13.553060      -2.415621       0.451992      11.552123      -0.853557      10.901613           0.005418
          515              O      15.316687      14.339607       9.167570      -0.745528      60.277735 0.98782708E+03  0.27539910E+05                                12.582419                            9.923786      -0.205874       1.933324                    0.994445      31.905529      89.173309       0.587651       0.373857      -1.131907      -0.073113       0.113255      -0.117638       0.178915       0.032245      -0.016413       0.017420       0.016982       0.026863      -0.047825       0.018489       0.029336             15.972685      14.220753      -7.143714       4.497508      19.219677      -6.809453      14.477626           0.030842
          516              O      15.844192       8.733810      11.979639      -0.891592      49.872033 0.10020485E+04  0.28118572E+05                                10.833622                            9.928116      -0.193064       1.910139                    0.998246      34.039334      96.363607       0.591732       0.368872      -1.132392      -0.055790      -0.043216       0.017314       0.072663       0.021347      -0.056544       0.046242       0.011825       0.030446      -0.083082       0.014588       0.068494             11.376638      11.622606      -3.525556       2.226978      11.262541      -3.688434      11.244766           0.000022
          517              O      14.029346      10.798990      12.044106      -0.867268      42.222942 0.86460535E+03  0.23358586E+05                                 9.625690                            9.139046      -0.039980       1.964024                    0.998986      32.986593      91.313480       0.625839       0.362256      -1.138729      -0.147240      -0.038050       0.007197       0.152247      -0.016556       0.031608      -0.054491       0.061022      -0.046436      -0.074621       0.003006       0.071615              9.879022       9.597588       0.310458      -2.078490       9.541560       1.810873      10.497917           0.000061
          518              O      18.643587      12.626544      13.166711      -0.926447      43.150082 0.95113501E+03  0.26693760E+05                                11.035775                           10.709601      -0.545982       1.775642                    0.998526      36.821938     108.835295       0.482617       0.452205      -1.062080      -0.061089      -0.052853       0.012472       0.081736       0.022438       0.014126       0.032562      -0.047740      -0.021447      -0.029575      -0.026631       0.056205             11.573132      10.629664      -1.170107       0.065769      12.087546       1.227577      12.002185          -0.003752
          519              O       0.262800      13.987489       8.102762      -0.853475      43.298423 0.90175059E+03  0.24626730E+05                                 9.843239                            9.391616      -0.150906       1.939787                    0.997584      32.813001      91.410493       0.611449       0.366797      -1.134862      -0.047990       0.147231      -0.039896       0.159912      -0.019484      -0.054748      -0.033128      -0.021960       0.112414      -0.076899       0.003622       0.073277             10.100643      10.373149      -0.574675       1.959317      11.542705       0.121346       8.386074           0.000147
          520              O      14.956765      11.632839       9.672186      -0.845639      43.415260 0.90016869E+03  0.24522360E+05                                 9.827391                            9.346130       0.080412       2.013767                    0.998347      32.490680      89.795887       0.617869       0.363891      -1.139458      -0.105089      -0.015122      -0.135493       0.172135      -0.032030      -0.011021       0.019358       0.111348       0.109884      -0.084650       0.026398       0.058253             10.221541       8.772005      -0.779255       1.219160      13.028081      -1.510821       8.864537           0.000349
          521              O      15.286217      10.820592      14.362674      -0.951762      55.435811 0.11750461E+04  0.34274736E+05                                11.600900                           10.736413      -0.339382       1.852103                    0.997606      35.346857     101.655878       0.570811       0.367870      -1.134408      -0.036252      -0.050682      -0.008257       0.062857       0.041525      -0.022401       0.034174      -0.017299      -0.051249      -0.065837       0.012020       0.053817             12.146523      13.606178      -1.931308       2.245708      11.607542      -3.442488      11.225848          -0.000096
          522              O       1.418741      14.436817      13.168934      -0.831413      37.202037 0.76630617E+03  0.20074259E+05                                 8.781313                            8.566359       0.074965       2.013776                    0.998803      31.986690      87.002508       0.651099       0.359105      -1.141974       0.141712       0.139962       0.009890       0.199423       0.031651      -0.044278       0.060796      -0.013942       0.000444      -0.091808       0.026265       0.065543              8.766210       8.752992      -1.163031       1.759699       8.937251      -1.536569       8.608387          -0.000150
          523              O      16.242201       8.427057      14.680560      -0.853542      39.609454 0.77778629E+03  0.20443068E+05                                 9.162002                            8.610330       0.118281       2.021858                    0.999119      32.193185      87.600940       0.651943       0.357446      -1.143734      -0.121898      -0.098664       0.067372       0.170683      -0.002106       0.014768      -0.070653       0.031141      -0.033527      -0.082028       0.018563       0.063465              9.376383       9.118351      -0.449119      -1.900414       9.925878       1.870568       9.084920           0.002943
          524              O      17.440037      12.492610       9.229813      -0.965447      66.270711 0.13934469E+04  0.42524623E+05                                13.185358                           11.760221      -0.465011       1.789752                    0.998931      37.295767     110.642394       0.539243       0.372196      -1.128179       0.032853      -0.034819       0.016703       0.050702       0.057738       0.019239       0.026640      -0.050966      -0.090308      -0.048315      -0.039023       0.087338             14.504034      16.073646      -4.062739      -6.211223      11.638823       2.457530      15.799632           0.003566
          525              O      13.181911      12.589820      13.875841      -0.691819      30.085183 0.54697904E+03  0.13087649E+05                                 7.515869                            7.121653       0.891394       2.317036                    0.998514      28.459561      72.472441       0.736195       0.347714      -1.158496      -0.191477       0.053524       0.071171       0.211172       0.000329       0.018962      -0.000487      -0.042576       0.062780      -0.037871       0.010821       0.027050              7.846491       9.077626      -0.365893      -2.502960       7.589672       0.232100       6.872176           0.000197
          526              O       0.687470      12.110249       6.213229      -0.842403      39.538290 0.76219551E+03  0.19931459E+05                                 9.175576                            8.536938       0.120795       2.031381                    0.998755      31.778962      86.244272       0.653227       0.358566      -1.142878      -0.026443       0.016365      -0.164782       0.167691       0.029764       0.018536      -0.020419      -0.117383       0.065981      -0.081884       0.020323       0.061561              9.556590      11.953663      -2.230310      -0.363738       7.614470       0.513788       9.101637           0.003566
          527              O      14.634930      13.324299      11.628408      -0.858298      49.273490 0.10217787E+04  0.28768160E+05                                10.817271                           10.038012      -0.263956       1.899597                    0.997572      33.377001      94.173370       0.588276       0.369802      -1.133417      -0.111181       0.101270      -0.019028       0.151588       0.015223       0.047538       0.029286       0.011061      -0.120457      -0.069634       0.003957       0.065677             11.720203       9.440636      -2.467583      -1.582791      12.333855      -2.337180      13.386119           0.000472
          528              O      17.948499       9.930577      13.553509      -0.944242      43.404671 0.93259969E+03  0.26078266E+05                                11.136661                           10.644424      -0.541519       1.773096                    0.998701      37.103664     109.924080       0.480775       0.455596      -1.058750      -0.032759       0.079775      -0.004638       0.086364       0.000562       0.002008      -0.036641      -0.042297       0.002996      -0.027728      -0.021040       0.048768             11.817595      11.142057      -1.177923      -0.474308      11.876882      -1.479552      12.433845           0.030876
          529              O      17.219133      14.166788      11.254948      -0.925172      55.567917 0.12629303E+04  0.37494673E+05                                11.614207                           11.155405      -0.389997       1.838250                    0.997799      35.357688     102.465590       0.558333       0.369507      -1.133567      -0.023476       0.041893       0.028202       0.055691      -0.031300      -0.056359      -0.001572      -0.006362       0.058915      -0.066987       0.000442       0.066545             11.972597      14.739102      -0.015313       3.258476       9.857163       0.946724      11.321524           0.000158
          530              O      16.750663       9.628145       9.643287      -0.953166      65.598250 0.13762485E+04  0.41857568E+05                                13.063996                           11.660472      -0.470982       1.791709                    0.998815      36.995785     109.463918       0.543578       0.370482      -1.129806       0.027012       0.015750       0.019231       0.036709      -0.008571       0.006320      -0.056098      -0.093056      -0.044662      -0.046546      -0.039708       0.086254             14.155608      14.712868      -3.988104      -6.135661      11.326639       3.481536      16.427316           0.000971
          531              O      17.234368      13.153640       6.499994      -0.657826      32.079743 0.53425364E+03  0.12688794E+05                                 7.890820                            7.035210       1.067832       2.388888                    0.998763      27.725637      69.992854       0.742327       0.347406      -1.160521      -0.129691       0.101426      -0.142207       0.217554       0.020945      -0.039939       0.022754       0.000267      -0.036336      -0.058677       0.020431       0.038246              8.749094       8.971768      -3.140722       3.152419       8.462983      -1.777783       8.812530           0.000469
          532              O       0.327548      13.497117      15.467495      -0.856503      41.903154 0.85543787E+03  0.23019984E+05                                 9.569601                            9.082853       0.033737       1.994399                    0.998567      32.602602      89.697761       0.629364       0.361649      -1.140662       0.061796       0.050230       0.136986       0.158452       0.044070       0.009263      -0.002345      -0.119620      -0.007443      -0.074317      -0.001222       0.075539              9.867874      11.597421      -2.036521      -0.367490       7.332032       1.352667      10.674170          -0.000494
          533              O       0.049513      16.231968      11.592841      -0.646918      26.719447 0.47853751E+03  0.11094041E+05                                 6.908710                            6.650179       0.982746       2.349526                    0.999400      27.783215      70.060018       0.762343       0.346563      -1.157332       0.050456       0.208451      -0.030935       0.216690      -0.013654      -0.001242       0.030307       0.092860       0.069968      -0.069652       0.029200       0.040452              7.011256       5.525600       0.111814      -0.193721       9.454880      -1.647383       6.053289           0.000717
          534              O      17.954212      15.028720      13.749131      -0.847667      39.643685 0.80673961E+03  0.21379498E+05                                 9.168620                            8.789062       0.084375       2.016205                    0.998935      32.035348      87.274976       0.643664       0.359073      -1.143462      -0.030510       0.158066       0.037892       0.165383       0.016661       0.042244       0.038673      -0.004664      -0.137694      -0.074705       0.006407       0.068297              9.385099       8.263864      -1.311467      -2.053914       8.739865      -0.565332      11.151567          -0.000614
          535              O       3.035534      13.112596      15.022899      -0.624804      26.962798 0.48001177E+03  0.11140703E+05                                 6.979779                            6.675459       0.962055       2.344157                    0.999333      27.732027      70.050708       0.758060       0.348130      -1.155620       0.202017       0.069966       0.099782       0.235929      -0.021092      -0.045614      -0.009964      -0.048368      -0.034074      -0.065883       0.025806       0.040077              7.080056       8.352869       0.541311       2.379868       5.186175       0.554627       7.701123          -0.000066
          536              O       0.702705      13.685057      10.728101      -0.968146      65.384325 0.14106973E+04  0.43181261E+05                                13.008975                           11.804475      -0.457945       1.789440                    0.999020      37.474006     111.318697       0.540199       0.370417      -1.129594      -0.005045      -0.035428       0.012487       0.037902      -0.008072       0.062647      -0.005624       0.103758       0.009105      -0.054052      -0.040268       0.094320             13.872872      13.862499      -2.917591      -5.847422      10.435435       2.252878      17.320681           0.006466
          537              O      16.661158       6.219302      13.004433      -0.638037      28.276760 0.48050430E+03  0.11125490E+05                                 7.167213                            6.623056       0.997066       2.353091                    0.999476      27.648314      69.154915       0.772740       0.342335      -1.163558      -0.081188      -0.206144      -0.008417       0.221715      -0.024955       0.005422       0.010616       0.077027       0.118810      -0.066982       0.025777       0.041205              7.481688       6.226133       1.071829      -0.181036      11.166726      -0.827726       5.052206           0.000453
          538              O      17.293402      11.840221      15.609766      -0.931697      50.905894 0.11181911E+04  0.32236291E+05                                10.922309                           10.479768      -0.274475       1.873657                    0.998470      34.962849     100.185646       0.576844       0.368314      -1.133297       0.045796      -0.006725       0.041305       0.062038      -0.027637       0.030705       0.000338       0.098505       0.044725      -0.064840      -0.001434       0.066274             10.945961       8.650872       1.033448       0.473872      15.495970      -0.304813       8.691042          -0.000229
          539              O      17.811386      10.591608       7.442537      -0.919339      52.151357 0.11299710E+04  0.32659779E+05                                11.147089                           10.556829      -0.320309       1.863356                    0.997971      34.875975     100.049572       0.572966       0.369855      -1.132169      -0.006900      -0.003683      -0.045343       0.046012      -0.032164      -0.036742       0.020917       0.093679       0.090575      -0.072852      -0.005034       0.077887             11.356516       7.865398       0.466489       0.004682      15.945676      -0.545519      10.258475          -0.000245
          540              O      14.010303       8.993037       9.894484      -0.606570      25.237123 0.44207137E+03  0.10041731E+05                                 6.606382                            6.349384       0.899139       2.322442                    0.999556      27.383699      68.222727       0.788475       0.341981      -1.161862      -0.160248      -0.143030      -0.126330       0.249192      -0.037404      -0.026396      -0.018425      -0.042324       0.039047      -0.063032       0.025998       0.037034              6.597101       7.512350       1.672271       1.194191       6.221981       0.839294       6.056971          -0.000018
          541              O      17.009654      14.557790      16.269991      -0.667719      34.581449 0.61456194E+03  0.15154726E+05                                 8.398952                            7.656977       0.654821       2.240300                    0.997507      28.552902      74.060521       0.694294       0.357751      -1.149112      -0.052542       0.133485       0.153447       0.210059       0.013639       0.007698      -0.022044       0.009935      -0.053217      -0.035397       0.010477       0.024920              9.220100       7.186160      -2.373138      -1.854875       8.569476       3.871993      11.904665          -0.000312
          542              O      15.802296       9.861450      16.932439      -0.654732      27.482097 0.46119517E+03  0.10565545E+05                                 6.994457                            6.447192       1.086774       2.376645                    0.999719      27.691342      68.811857       0.791063       0.337977      -1.167724      -0.108277      -0.059800       0.203826       0.238422      -0.005436       0.019316       0.003979      -0.010098      -0.071242      -0.033795       0.013677       0.020118              7.358600       7.383114       0.433497      -2.722164       5.159198      -0.407499       9.533486           0.002127
          543              O      12.648693      19.120196      14.018112      -0.928417      52.269984 0.12009832E+04  0.35246356E+05                                11.142121                           10.893758      -0.393281       1.835304                    0.997682      35.329798     102.138923       0.563221       0.370553      -1.131600       0.001657      -0.059161      -0.005074       0.059402      -0.017885       0.024504       0.038722      -0.070426       0.022359      -0.061631       0.001617       0.060014             11.198685      12.660545       0.914911      -3.116607      10.342279      -1.561068      10.593230          -0.000062
          544              O      12.121188      20.885104      11.717328      -0.921891      43.178405 0.92088592E+03  0.25668906E+05                                11.124630                           10.586119      -0.565198       1.770963                    0.998641      36.711700     108.582132       0.481510       0.456351      -1.058336      -0.036363       0.005347       0.071173       0.080103      -0.011470      -0.028083       0.007993       0.072638      -0.035815      -0.033358      -0.023014       0.056372             12.002168      13.552944      -2.415594      -0.451982      11.552031       0.853548      10.901528           0.005413
          545              O      13.248563      18.063843       9.167570      -0.745528      60.277719 0.98782677E+03  0.27539900E+05                                12.582418                            9.923785      -0.205874       1.933324                    0.994445      31.905523      89.173291       0.587651       0.373857      -1.131907       0.073113      -0.113255      -0.117638       0.178916       0.032245       0.016413      -0.017421       0.016982       0.026862      -0.047825       0.018489       0.029336             15.972684      14.220758      -7.143719      -4.497507      19.219677       6.809449      14.477617           0.030844
          546              O      12.721058       2.067340      11.979639      -0.891592      49.872115 0.10020506E+04  0.28118651E+05                                10.833642                            9.928133      -0.193077       1.910136                    0.998245      34.039345      96.363714       0.591731       0.368873      -1.132392       0.055790       0.043216       0.017313       0.072663       0.021347       0.056544      -0.046242       0.011825       0.030446      -0.083083       0.014588       0.068495             11.376660      11.622635      -3.525566      -2.226982      11.262560       3.688442      11.244784           0.000019
          547              O      14.535904       0.002160      12.044106      -0.867268      42.222937 0.86460523E+03  0.23358582E+05                                 9.625688                            9.139045      -0.039979       1.964024                    0.998986      32.986595      91.313479       0.625839       0.362256      -1.138729       0.147241       0.038051       0.007197       0.152248      -0.016557      -0.031608       0.054491       0.061021      -0.046435      -0.074621       0.003006       0.071615              9.879020       9.597585       0.310456       2.078490       9.541559      -1.810872      10.497914           0.000062
          548              O       9.921664      19.776906      13.166711      -0.926429      43.149340 0.95111449E+03  0.26693057E+05                                11.035682                           10.709514      -0.546007       1.775638                    0.998526      36.821685     108.834514       0.482617       0.452208      -1.062078       0.061090       0.052862       0.012465       0.081742       0.022441      -0.014127      -0.032567      -0.047745      -0.021447      -0.029577      -0.026634       0.056212             11.573032      10.629569      -1.170095      -0.065762      12.087439      -1.227564      12.002086          -0.003757
          549              O       9.258950      18.415961       8.102762      -0.853475      43.298420 0.90175070E+03  0.24626736E+05                                 9.843243                            9.391620      -0.150909       1.939787                    0.997584      32.812989      91.410485       0.611449       0.366797      -1.134862       0.047991      -0.147232      -0.039896       0.159912      -0.019484       0.054748       0.033128      -0.021960       0.112418      -0.076899       0.003620       0.073279             10.100646      10.373153      -0.574672      -1.959318      11.542705      -0.121344       8.386081           0.000145
          550              O      13.608485      20.770611       9.672186      -0.845639      43.415240 0.90016827E+03  0.24522346E+05                                 9.827389                            9.346129       0.080412       2.013767                    0.998347      32.490669      89.795856       0.617869       0.363891      -1.139457       0.105088       0.015122      -0.135494       0.172136      -0.032030       0.011022      -0.019359       0.111349       0.109883      -0.084650       0.026397       0.058254             10.221539       8.772006      -0.779254      -1.219158      13.028078       1.510822       8.864533           0.000350
          551              O      13.279033      -0.019442      14.362674      -0.951761      55.435737 0.11750441E+04  0.34274660E+05                                11.600890                           10.736404      -0.339382       1.852103                    0.997606      35.346827     101.655767       0.570811       0.367870      -1.134408       0.036252       0.050682      -0.008257       0.062857       0.041525       0.022401      -0.034174      -0.017299      -0.051249      -0.065837       0.012020       0.053817             12.146513      13.606167      -1.931308      -2.245705      11.607533       3.442483      11.225838          -0.000098
          552              O       8.103009      17.966633      13.168934      -0.831413      37.201987 0.76630490E+03  0.20074217E+05                                 8.781305                            8.566353       0.074967       2.013777                    0.998803      31.986664      87.002418       0.651100       0.359105      -1.141974      -0.141713      -0.139962       0.009889       0.199423       0.031650       0.044279      -0.060797      -0.013942       0.000447      -0.091808       0.026264       0.065544              8.766202       8.752982      -1.163030      -1.759698       8.937242       1.536567       8.608383          -0.000148
          553              O      12.323049       2.374093      14.680560      -0.853543      39.609524 0.77778794E+03  0.20443121E+05                                 9.162011                            8.610337       0.118283       2.021859                    0.999119      32.193224      87.601062       0.651943       0.357446      -1.143734       0.121898       0.098664       0.067373       0.170683      -0.002108      -0.014770       0.070652       0.031140      -0.033525      -0.082026       0.018561       0.063465              9.376392       9.118360      -0.449120       1.900418       9.925884      -1.870571       9.084932           0.002944
          554              O      11.125213      19.910840       9.229813      -0.965450      66.271347 0.13934635E+04  0.42525272E+05                                13.185457                           11.760305      -0.465015       1.789748                    0.998931      37.296033     110.643489       0.539240       0.372197      -1.128178      -0.032851       0.034818       0.016702       0.050699       0.057742      -0.019236      -0.026643      -0.050970      -0.090308      -0.048318      -0.039024       0.087342             14.504148      16.073777      -4.062783       6.211269      11.638916      -2.457548      15.799751           0.003564
          555              O      15.383339      19.813630      13.875841      -0.691819      30.085174 0.54697883E+03  0.13087643E+05                                 7.515869                            7.121653       0.891395       2.317036                    0.998514      28.459550      72.472416       0.736195       0.347714      -1.158496       0.191477      -0.053524       0.071171       0.211173       0.000329      -0.018962       0.000487      -0.042576       0.062780      -0.037871       0.010821       0.027050              7.846491       9.077626      -0.365893       2.502960       7.589672      -0.232101       6.872176           0.000198
          556              O       8.834280      20.293201       6.213229      -0.842404      39.538368 0.76219732E+03  0.19931517E+05                                 9.175584                            8.536945       0.120799       2.031381                    0.998755      31.779008      86.244411       0.653227       0.358566      -1.142878       0.026442      -0.016365      -0.164782       0.167691       0.029765      -0.018535       0.020419      -0.117383       0.065969      -0.081882       0.020320       0.061562              9.556599      11.953675      -2.230312       0.363741       7.614475      -0.513790       9.101647           0.003567
          557              O      13.930320      19.079151      11.628408      -0.858299      49.273517 0.10217794E+04  0.28768182E+05                                10.817274                           10.038015      -0.263955       1.899598                    0.997572      33.377013      94.173408       0.588276       0.369802      -1.133417       0.111182      -0.101271      -0.019028       0.151589       0.015224      -0.047538      -0.029286       0.011062      -0.120455      -0.069634       0.003956       0.065678             11.720206       9.440639      -2.467582       1.582795      12.333855       2.337179      13.386125           0.000473
          558              O      10.616751       0.870573      13.553509      -0.944236      43.404307 0.93258998E+03  0.26077945E+05                                11.136622                           10.644387      -0.541531       1.773090                    0.998702      37.103881     109.924877       0.480775       0.455598      -1.058749       0.032760      -0.079782      -0.004640       0.086371       0.000559      -0.002019       0.036636      -0.042303       0.002944      -0.027734      -0.021031       0.048765             11.817552      11.142020      -1.177917       0.474311      11.876832       1.479539      12.433804           0.030891
          559              O      11.346117      18.236662      11.254948      -0.925170      55.567833 0.12629279E+04  0.37494586E+05                                11.614199                           11.155398      -0.389998       1.838250                    0.997799      35.357652     102.465484       0.558333       0.369507      -1.133567       0.023475      -0.041892       0.028201       0.055690      -0.031301       0.056359       0.001571      -0.006363       0.058913      -0.066988       0.000443       0.066545             11.972590      14.739095      -0.015318      -3.258468       9.857159      -0.946727      11.321515           0.000157
          560              O      11.814587       1.173005       9.643287      -0.953164      65.598311 0.13762513E+04  0.41857677E+05                                13.064005                           11.660485      -0.470988       1.791707                    0.998815      36.995823     109.464097       0.543578       0.370482      -1.129805      -0.027013      -0.015750       0.019230       0.036709      -0.008570      -0.006319       0.056098      -0.093056      -0.044670      -0.046548      -0.039707       0.086254             14.155614      14.712873      -3.988100       6.135653      11.326645      -3.481531      16.427323           0.000967
[truncated: 10,418 more chars]
