# Supplementary material for: A collection of forcefield precursors for metal–organic frameworks
Source: RSC Adv. 2019 Nov 13;9(63):36492–507. doi: 10.1039/c9ra07327b (PMC9075174; doi:10.1039/c9ra07327b)
Supplement: RA-009-C9RA07327B-s5957 [file RA-009-C9RA07327B-s5957.xyz]

   46
jmolscript: load "" {1 1 1} spacegroup "x,y,z" unitcell [{     10.274000     0.000000     0.000000 }, {      0.888632    10.235498     0.000000 }, {      1.902713     1.744680    11.303255 }]
Cd    10.057077     5.644832     4.762287     0.836317
Cd     5.620441     1.576690     0.889340     0.836317
Cd     3.008268     6.335346     6.540968     0.836316
Cd     7.444904    10.403488    10.413915     0.836315
Cd     8.629617     2.748267     2.825814     0.833559
Cd     4.435728     9.231911     8.477441     0.833559
H      7.251150     7.276308     3.898493     0.111571
H      6.645085     7.805843     5.246971     0.100930
H      5.927288     5.387882     4.004743     0.087720
H      5.011296     6.660085     4.083866     0.108181
H      4.237773     4.513214     1.753135     0.111571
H      3.762643     5.162808     0.404657     0.100929
H      6.233628     5.668778     1.646884     0.087721
H      5.045420     6.691374     1.567761     0.108183
H      5.814195     4.703870     7.404762     0.111570
H      6.420260     4.174335     6.056284     0.100930
H      7.138057     6.592296     7.298512     0.087720
H      8.054049     5.320093     7.219389     0.108181
H      8.827572     7.466964     9.550120     0.111571
H      9.302702     6.817370    10.898598     0.100930
H      6.831717     6.311400     9.656371     0.087721
H      8.019925     5.288804     9.735494     0.108183
C      6.894494     7.005800     4.758670    -0.040787
C      5.691334     6.153160     4.552951    -0.042454
C      4.538116     4.845135     0.892957    -0.040787
C      5.491626     5.970040     1.098676    -0.042456
C      6.170851     4.974378     6.544585    -0.040787
C      7.374011     5.827018     6.750304    -0.042455
C      8.527229     7.135043    10.410298    -0.040787
C      7.573719     6.010138    10.204579    -0.042455
Cl     9.074634     5.248841     2.370519    -0.451033
Cl     8.117677     1.959109     0.378207    -0.447402
Cl    10.801369     6.333429     7.185705    -0.461760
Cl     6.099923     2.521201     3.281109    -0.451033
Cl     9.460097     3.190032     5.273421    -0.447400
Cl     6.772763     2.639426     9.769177    -0.461760
Cl     3.990711     6.731337     8.932736    -0.451030
Cl     4.947668    10.021069    10.925048    -0.447398
Cl     2.263976     5.646749     4.117550    -0.461759
Cl     6.965422     9.458977     8.022146    -0.451030
Cl     3.605248     8.790146     6.029834    -0.447397
Cl     6.292582     9.340752     1.534078    -0.461758
O      7.901427     6.285758     5.492252    -0.218067
O      5.168367     3.779697     0.159376    -0.218067
O      5.163918     5.694420     5.811003    -0.218067
O      7.896978     8.200481    11.143879    -0.218066

The following XYZ coordinates are in angstroms. Other properties are in atomic units.
The sperically averaged electron density of each atom fit to a function of the form exp(a - br)
eigen_1, eigen_2 and eigen_3 are the three eigenvalues of traceless quadrupole moment tensor
  atom number  atomic symbol              X              Y              Z     net charge C6 coefficient C8 coefficient C10 coefficient fluctuating dipole atomic polarizability isotropic forcefield polarizability              a              b squared Pearson coefficient          <r^3>          <r^4>         wp_QDO          m_QDO          q_QDO       dipole_x       dipole_y       dipole_z         dipole            Qxy            Qxz            Qyz     Q(x^2-y^2)  Q(3z^2 - R^2)        eigen_1        eigen_2        eigen_3 static polarizability      alpha(xx)      alpha(xy)      alpha(xz)      alpha(yy)      alpha(yz)      alpha(zz) atomic spin moment
            1             Cd      10.057077       5.644832       4.762287       0.836317     184.717073 0.51096919E+04  0.20402771E+06                                25.332493                           22.648477       0.558411       1.851989                    0.999730      84.733759     239.448405       0.407471       0.376456      -1.189800       0.000712       0.054381      -0.012914       0.055898      -0.028274      -0.007895      -0.100696      -0.285007      -0.034600      -0.142728      -0.055640       0.198368             28.337591      40.899715       3.296000       2.227976      19.021572       3.936326      25.091486           0.000018
            2             Cd       5.620441       1.576690       0.889340       0.836317     184.717050 0.51096908E+04  0.20402765E+06                                25.332491                           22.648476       0.558410       1.851989                    0.999730      84.733745     239.448359       0.407471       0.376456      -1.189800      -0.054238       0.003994       0.012915       0.055897      -0.052410      -0.101000       0.000844       0.270999      -0.034600      -0.142728      -0.055639       0.198367             28.337591      19.753266       5.131901       4.114276      40.168024       1.879155      25.091481           0.000018
            3             Cd       3.008268       6.335346       6.540968       0.836316     184.717174 0.51096954E+04  0.20402789E+06                                25.332503                           22.648487       0.558410       1.851989                    0.999730      84.733777     239.448489       0.407471       0.376456      -1.189800      -0.000712      -0.054381       0.012914       0.055898      -0.028274      -0.007895      -0.100695      -0.285007      -0.034601      -0.142728      -0.055640       0.198367             28.337604      40.899736       3.296002       2.227976      19.021580       3.936328      25.091496           0.000019
            4             Cd       7.444904      10.403488      10.413915       0.836315     184.717242 0.51096975E+04  0.20402799E+06                                25.332510                           22.648492       0.558410       1.851989                    0.999730      84.733786     239.448531       0.407471       0.376456      -1.189800       0.054239      -0.003994      -0.012915       0.055898      -0.052410      -0.101000       0.000843       0.271000      -0.034602      -0.142729      -0.055639       0.198368             28.337613      19.753281       5.131907       4.114279      40.168059       1.879156      25.091499           0.000018
            5             Cd       8.629617       2.748267       2.825814       0.833559     164.846029 0.51607688E+04  0.20702185E+06                                23.797837                           22.998005       0.416434       1.812504                    0.999761      85.418311     243.634907       0.397290       0.384324      -1.181138       0.072655      -0.079237      -0.000000       0.107505      -0.137782      -0.084592      -0.077567      -0.023924      -0.379358      -0.218375       0.016848       0.201527             24.315142      23.260265       4.010635       5.731916      22.563871       5.255842      27.121290           0.000074
            6             Cd       4.435728       9.231911       8.477441       0.833559     164.846199 0.51607759E+04  0.20702221E+06                                23.797856                           22.998024       0.416432       1.812503                    0.999761      85.418347     243.635072       0.397289       0.384324      -1.181138      -0.072655       0.079236      -0.000000       0.107504      -0.137783      -0.084592      -0.077567      -0.023924      -0.379360      -0.218375       0.016847       0.201527             24.315162      23.260284       4.010640       5.731922      22.563890       5.255847      27.121311           0.000074
            7              H       7.251150       7.276308       3.898493       0.111571       1.181693 0.88987273E+01  0.90074040E+02                                 1.886063                            1.771070      -1.015000       2.396562                    0.996017       3.650403      10.512280       0.457783       1.321828      -0.700430       0.010749       0.013718      -0.033151       0.037453       0.003172       0.001856      -0.005745       0.015719       0.005559      -0.012000       0.004310       0.007690              1.948703       1.656139       0.132927      -0.331801       1.615483      -0.295773       2.574486           0.000005
            8              H       6.645085       7.805843       5.246971       0.100930       1.154853 0.91877308E+01  0.93796167E+02                                 1.857927                            1.800110      -1.032817       2.381980                    0.995765       3.736268      10.824660       0.453637       1.322577      -0.699952      -0.010281       0.030830       0.016357       0.036383      -0.001621       0.006617       0.002798      -0.005331      -0.002858      -0.009004       0.003393       0.005611              1.880754       1.538385      -0.175925      -0.090413       2.231223       0.405904       1.872655           0.000004
            9              H       5.927288       5.387882       4.004743       0.087720       1.017021 0.78379766E+01  0.77694106E+02                                 1.757054                            1.698656      -1.213486       2.282971                    0.992804       3.994977      11.793895       0.447594       1.380506      -0.685418       0.008585      -0.027176      -0.017626       0.033510       0.002200      -0.001737      -0.000012      -0.011275       0.007863      -0.007645       0.002847       0.004798              1.799584       1.436497      -0.121266      -0.046462       1.899866       0.438846       2.062390           0.000007
           10              H       5.011296       6.660085       4.083866       0.108181       1.087754 0.81914159E+01  0.81643285E+02                                 1.813845                            1.721896      -1.117007       2.350588                    0.994011       3.713373      10.795023       0.452750       1.357332      -0.692158      -0.025594       0.023341      -0.020909       0.040460      -0.002602       0.002236      -0.009434       0.002562       0.002706      -0.009964      -0.000361       0.010325              1.866502       2.035166      -0.324702       0.385317       1.651379      -0.208248       1.912962           0.000003
           11              H       4.237773       4.513214       1.753135       0.111571       1.181692 0.88987235E+01  0.90073988E+02                                 1.886063                            1.771069      -1.015000       2.396562                    0.996017       3.650403      10.512278       0.457783       1.321827      -0.700430      -0.014596      -0.009522       0.033151       0.037453       0.004480      -0.005563       0.002346      -0.014390       0.005559      -0.012000       0.004310       0.007690              1.948702       1.638695       0.134441      -0.323363       1.632925      -0.304974       2.574486           0.000006
           12              H       3.762643       5.162808       0.404657       0.100929       1.154854 0.91877413E+01  0.93796300E+02                                 1.857928                            1.800111      -1.032818       2.381980                    0.995765       3.736271      10.824670       0.453637       1.322577      -0.699952      -0.029825       0.012909      -0.016357       0.036383      -0.002057       0.003360       0.006350       0.004692      -0.002858      -0.009004       0.003393       0.005611              1.880755       2.195723      -0.232994       0.396563       1.573888      -0.125182       1.872655           0.000004
           13              H       6.233628       5.668778       1.646884       0.087721       1.017020 0.78379667E+01  0.77693985E+02                                 1.757053                            1.698655      -1.213486       2.282971                    0.992804       3.994974      11.793886       0.447594       1.380506      -0.685418       0.026332      -0.010903       0.017627       0.033510       0.001196      -0.000162      -0.001729       0.011864       0.007863      -0.007645       0.002847       0.004798              1.799583       1.875499      -0.159380       0.433181       1.460862      -0.084245       2.062388           0.000007
           14              H       5.045420       6.691374       1.567761       0.108183       1.087751 0.81913812E+01  0.81642859E+02                                 1.813841                            1.721892      -1.117005       2.350590                    0.994011       3.713367      10.795003       0.452750       1.357332      -0.692158      -0.021040       0.027517       0.020909       0.040460      -0.002342      -0.009205       0.003043      -0.003420       0.002706      -0.009964      -0.000361       0.010325              1.866498       1.598288      -0.286772      -0.174140       2.088248       0.401884       1.912959           0.000003
           15              H       5.814195       4.703870       7.404762       0.111570       1.181693 0.88987308E+01  0.90074086E+02                                 1.886064                            1.771071      -1.015000       2.396562                    0.996017       3.650404      10.512284       0.457783       1.321828      -0.700430      -0.010749      -0.013718       0.033151       0.037453       0.003172       0.001856      -0.005745       0.015719       0.005559      -0.012000       0.004310       0.007690              1.948704       1.656140       0.132927      -0.331801       1.615484      -0.295773       2.574487           0.000006
           16              H       6.420260       4.174335       6.056284       0.100930       1.154853 0.91877361E+01  0.93796230E+02                                 1.857927                            1.800110      -1.032818       2.381980                    0.995765       3.736269      10.824662       0.453637       1.322576      -0.699952       0.010281      -0.030830      -0.016357       0.036383      -0.001621       0.006617       0.002798      -0.005331      -0.002858      -0.009004       0.003393       0.005611              1.880755       1.538385      -0.175925      -0.090413       2.231224       0.405904       1.872655           0.000004
           17              H       7.138057       6.592296       7.298512       0.087720       1.017021 0.78379765E+01  0.77694104E+02                                 1.757054                            1.698656      -1.213487       2.282970                    0.992804       3.994977      11.793895       0.447594       1.380506      -0.685418      -0.008585       0.027176       0.017627       0.033510       0.002200      -0.001737      -0.000012      -0.011275       0.007863      -0.007645       0.002847       0.004798              1.799584       1.436497      -0.121266      -0.046462       1.899866       0.438846       2.062390           0.000007
           18              H       8.054049       5.320093       7.219389       0.108181       1.087753 0.81914000E+01  0.81643093E+02                                 1.813844                            1.721895      -1.117006       2.350589                    0.994011       3.713370      10.795015       0.452750       1.357333      -0.692157       0.025594      -0.023341       0.020909       0.040460      -0.002602       0.002236      -0.009434       0.002562       0.002705      -0.009964      -0.000361       0.010325              1.866501       2.035164      -0.324702       0.385316       1.651378      -0.208248       1.912961           0.000003
           19              H       8.827572       7.466964       9.550120       0.111571       1.181692 0.88987177E+01  0.90073915E+02                                 1.886062                            1.771069      -1.015000       2.396562                    0.996017       3.650402      10.512274       0.457783       1.321827      -0.700430       0.014596       0.009522      -0.033151       0.037453       0.004480      -0.005563       0.002346      -0.014390       0.005559      -0.012000       0.004310       0.007690              1.948701       1.638695       0.134441      -0.323363       1.632924      -0.304973       2.574485           0.000006
           20              H       9.302702       6.817370      10.898598       0.100930       1.154852 0.91877203E+01  0.93796031E+02                                 1.857926                            1.800109      -1.032816       2.381981                    0.995765       3.736267      10.824655       0.453637       1.322577      -0.699952       0.029825      -0.012909       0.016357       0.036383      -0.002057       0.003360       0.006350       0.004692      -0.002858      -0.009004       0.003393       0.005611              1.880753       2.195720      -0.232994       0.396562       1.573886      -0.125182       1.872653           0.000004
           21              H       6.831717       6.311400       9.656371       0.087721       1.017021 0.78379773E+01  0.77694113E+02                                 1.757054                            1.698656      -1.213486       2.282971                    0.992804       3.994976      11.793891       0.447594       1.380505      -0.685418      -0.026332       0.010903      -0.017626       0.033510       0.001196      -0.000162      -0.001729       0.011864       0.007863      -0.007645       0.002847       0.004798              1.799584       1.875500      -0.159380       0.433182       1.460862      -0.084245       2.062389           0.000007
           22              H       8.019925       5.288804       9.735494       0.108183       1.087751 0.81913806E+01  0.81642849E+02                                 1.813841                            1.721892      -1.117004       2.350590                    0.994011       3.713367      10.795002       0.452751       1.357332      -0.692158       0.021040      -0.027517      -0.020909       0.040460      -0.002342      -0.009205       0.003043      -0.003420       0.002706      -0.009964      -0.000361       0.010325              1.866498       1.598288      -0.286772      -0.174140       2.088247       0.401884       1.912958           0.000003
           23              C       6.894494       7.005800       4.758670      -0.040787      22.059614 0.34375848E+03  0.76919306E+04                                 6.965286                            6.220688      -0.078318       1.995683                    0.998062      27.334205      79.020300       0.648439       0.422138      -1.050790       0.030364      -0.071519       0.042871       0.088740      -0.008321       0.037275      -0.042861       0.028244      -0.021328      -0.057876      -0.003013       0.060889              7.389951       7.373611       0.269315       0.681056       6.788256      -0.704992       8.007986           0.000000
           24              C       5.691334       6.153160       4.552951      -0.042454      23.406237 0.37048110E+03  0.84674154E+04                                 7.371902                            6.564389      -0.324737       1.912067                    0.997004      28.048595      82.614319       0.614423       0.436168      -1.039660      -0.001698      -0.001038       0.094196       0.094217       0.012527      -0.005679      -0.043133       0.000829       0.088884      -0.043577      -0.014044       0.057621              7.926642       7.991137       0.533260       0.719881       6.339549      -0.205636       9.449240           0.000003
           25              C       4.538116       4.845135       0.892957      -0.040787      22.059618 0.34375857E+03  0.76919327E+04                                 6.965288                            6.220689      -0.078319       1.995682                    0.998062      27.334202      79.020289       0.648439       0.422138      -1.050790       0.068624      -0.036436      -0.042871       0.088740      -0.005763      -0.039476       0.040843      -0.030689      -0.021328      -0.057876      -0.003013       0.060889              7.389953       6.839051       0.315717      -0.643448       7.322820       0.739485       8.007987          -0.000000
           26              C       5.491626       5.970040       1.098676      -0.042456      23.406265 0.37048177E+03  0.84674345E+04                                 7.371909                            6.564396      -0.324738       1.912067                    0.997004      28.048616      82.614398       0.614423       0.436168      -1.039660       0.001181       0.001602      -0.094196       0.094217       0.012411      -0.043463      -0.001926       0.003502       0.088883      -0.043576      -0.014045       0.057621              7.926649       6.443809       0.667596      -0.142605       7.886887       0.734968       9.449252           0.000003
           27              C       6.170851       4.974378       6.544585      -0.040787      22.059605 0.34375829E+03  0.76919252E+04                                 6.965284                            6.220686      -0.078318       1.995683                    0.998062      27.334198      79.020273       0.648440       0.422138      -1.050790      -0.030364       0.071519      -0.042871       0.088740      -0.008321       0.037275      -0.042861       0.028244      -0.021328      -0.057876      -0.003014       0.060889              7.389949       7.373609       0.269314       0.681055       6.788254      -0.704992       8.007985           0.000000
           28              C       7.374011       5.827018       6.750304      -0.042455      23.406247 0.37048132E+03  0.84674218E+04                                 7.371904                            6.564391      -0.324738       1.912067                    0.997004      28.048602      82.614346       0.614423       0.436168      -1.039660       0.001698       0.001038      -0.094196       0.094217       0.012527      -0.005678      -0.043133       0.000829       0.088884      -0.043577      -0.014044       0.057621              7.926645       7.991139       0.533261       0.719880       6.339551      -0.205636       9.449243           0.000003
           29              C       8.527229       7.135043      10.410298      -0.040787      22.059629 0.34375880E+03  0.76919392E+04                                 6.965290                            6.220692      -0.078318       1.995682                    0.998062      27.334208      79.020309       0.648439       0.422138      -1.050790      -0.068624       0.036436       0.042871       0.088740      -0.005763      -0.039476       0.040843      -0.030689      -0.021328      -0.057875      -0.003013       0.060889              7.389955       6.839053       0.315718      -0.643449       7.322823       0.739486       8.007989           0.000000
           30              C       7.573719       6.010138      10.204579      -0.042455      23.406262 0.37048169E+03  0.84674321E+04                                 7.371907                            6.564394      -0.324737       1.912067                    0.997004      28.048614      82.614387       0.614423       0.436168      -1.039660      -0.001181      -0.001602       0.094196       0.094217       0.012411      -0.043463      -0.001926       0.003502       0.088883      -0.043576      -0.014045       0.057621              7.926648       6.443808       0.667596      -0.142605       7.886886       0.734967       9.449250           0.000003
           31             Cl       9.074634       5.248841       2.370519      -0.451033     130.164925 0.39840945E+04  0.15225326E+06                                17.443619                           17.158051       1.463968       2.115857                    0.999023      73.425124     215.510581       0.578404       0.277101      -1.261201      -0.009800       0.117299      -0.160457       0.199002       0.020902       0.044670       0.008239      -0.104096       0.067662      -0.084425       0.026561       0.057865             17.757405      17.517881       1.198768       3.171130      15.872425       0.753071      19.881911          -0.000012
           32             Cl       8.117677       1.959109       0.378207      -0.447402     131.073232 0.41132291E+04  0.15880302E+06                                17.625737                           17.543949       1.182691       2.031661                    0.999011      74.583891     221.653720       0.565363       0.280610      -1.254418       0.090768      -0.012939      -0.211106       0.230156       0.030896       0.026069       0.031001       0.111785       0.201808      -0.100953       0.012143       0.088810             17.571750      19.012777       0.575085       0.774646      15.557962       1.708861      18.144512           0.000055
           33             Cl      10.801369       6.333429       7.185705      -0.461760     149.173245 0.41703597E+04  0.16112555E+06                                19.267205                           17.557279       1.396440       2.090857                    0.999547      74.139654     218.461634       0.571930       0.277187      -1.261705      -0.100612       0.034368       0.171785       0.202024       0.010680       0.006300       0.033250       0.182512       0.106256      -0.116689       0.040580       0.076109             21.166477      30.659375       1.807244      -0.648982      12.884381       2.334093      19.955674           0.000021
           34             Cl       6.099923       2.521201       3.281109      -0.451033     130.164920 0.39840945E+04  0.15225326E+06                                17.443618                           17.158050       1.463970       2.115857                    0.999023      73.425127     215.510583       0.578404       0.277101      -1.261201      -0.116013       0.019908       0.160456       0.199001       0.011619       0.012072       0.043789       0.109745       0.067662      -0.084426       0.026561       0.057864             17.757404      16.091329       1.322618       1.024529      17.298976       3.094108      19.881906          -0.000012
           35             Cl       9.460097       3.190032       5.273421      -0.447400     131.073140 0.41132254E+04  0.15880283E+06                                17.625726                           17.543939       1.182693       2.031662                    0.999011      74.583878     221.653647       0.565363       0.280610      -1.254418       0.005040      -0.091548       0.211107       0.230158       0.040066       0.033141       0.023289      -0.099463       0.201809      -0.100953       0.012143       0.088810             17.571740      15.682908       0.864179       1.769455      18.887811       0.623934      18.144500           0.000056
           36             Cl       6.772763       2.639426       9.769177      -0.461760     149.173288 0.41703616E+04  0.16112565E+06                                19.267209                           17.557283       1.396440       2.090857                    0.999547      74.139663     218.461676       0.571930       0.277187      -1.261705      -0.025536       0.103207      -0.171784       0.202024       0.026247       0.033671       0.003400      -0.176098       0.106255      -0.116688       0.040581       0.076108             21.166481      13.328815       3.311858       2.269211      30.214943      -0.848434      19.955683           0.000021
           37             Cl       3.990711       6.731337       8.932736      -0.451030     130.164819 0.39840901E+04  0.15225305E+06                                17.443607                           17.158039       1.463971       2.115857                    0.999023      73.425106     215.510486       0.578405       0.277101      -1.261201       0.009801      -0.117298       0.160457       0.199001       0.020902       0.044670       0.008239      -0.104096       0.067663      -0.084425       0.026561       0.057864             17.757393      17.517869       1.198766       3.171127      15.872414       0.753071      19.881896          -0.000012
           38             Cl       4.947668      10.021069      10.925048      -0.447398     131.073082 0.41132228E+04  0.15880271E+06                                17.625720                           17.543932       1.182694       2.031662                    0.999011      74.583866     221.653588       0.565363       0.280610      -1.254418      -0.090768       0.012940       0.211106       0.230157       0.030896       0.026068       0.031002       0.111786       0.201809      -0.100953       0.012144       0.088810             17.571734      19.012759       0.575084       0.774645      15.557949       1.708858      18.144494           0.000056
           39             Cl       2.263976       5.646749       4.117550      -0.461759     149.173192 0.41703579E+04  0.16112547E+06                                19.267199                           17.557275       1.396441       2.090858                    0.999547      74.139645     218.461591       0.571930       0.277187      -1.261705       0.100612      -0.034367      -0.171784       0.202025       0.010680       0.006300       0.033250       0.182512       0.106256      -0.116689       0.040580       0.076109             21.166471      30.659365       1.807243      -0.648982      12.884378       2.334092      19.955669           0.000021
           40             Cl       6.965422       9.458977       8.022146      -0.451030     130.164765 0.39840882E+04  0.15225295E+06                                17.443602                           17.158035       1.463972       2.115858                    0.999023      73.425097     215.510438       0.578405       0.277101      -1.261201       0.116012      -0.019908      -0.160457       0.199001       0.011620       0.012072       0.043790       0.109745       0.067662      -0.084426       0.026561       0.057865             17.757387      16.091314       1.322617       1.024528      17.298961       3.094104      19.881886          -0.000012
           41             Cl       3.605248       8.790146       6.029834      -0.447397     131.073018 0.41132203E+04  0.15880259E+06                                17.625714                           17.543926       1.182694       2.031662                    0.999011      74.583853     221.653529       0.565363       0.280610      -1.254418      -0.005040       0.091548      -0.211106       0.230157       0.040066       0.033141       0.023290      -0.099462       0.201807      -0.100952       0.012143       0.088810             17.571727      15.682897       0.864178       1.769453      18.887797       0.623934      18.144487           0.000056
           42             Cl       6.292582       9.340752       1.534078      -0.461758     149.173189 0.41703582E+04  0.16112548E+06                                19.267199                           17.557275       1.396442       2.090858                    0.999547      74.139646     218.461596       0.571930       0.277187      -1.261705       0.025538      -0.103207       0.171785       0.202024       0.026247       0.033671       0.003400      -0.176098       0.106256      -0.116689       0.040581       0.076108             21.166469      13.328809       3.311855       2.269209      30.214925      -0.848434      19.955673           0.000021
           43              O       7.901427       6.285758       5.492252      -0.218067      27.755136 0.43766875E+03  0.10019738E+05                                 7.457052                            6.573774      -0.074259       2.085195                    0.997985      23.751055      61.440570       0.722570       0.370267      -1.127314      -0.172172       0.027916       0.058218       0.183880      -0.057399      -0.000545      -0.141207       0.087287       0.237890      -0.178771       0.012666       0.166104              8.117285       9.358197      -1.248755       0.141064       5.521817      -1.975951       9.471842          -0.000002
           44              O       5.168367       3.779697       0.159376      -0.218067      27.755147 0.43766883E+03  0.10019740E+05                                 7.457053                            6.573774      -0.074259       2.085195                    0.997985      23.751062      61.440594       0.722570       0.370267      -1.127314      -0.012919       0.173941      -0.058218       0.183880      -0.049019      -0.140724       0.011670      -0.105765       0.237890      -0.178770       0.012666       0.166104              8.117287       5.335311      -0.899497      -1.956345       9.544710       0.311442       9.471841          -0.000001
           45              O       5.163918       5.694420       5.811003      -0.218067      27.755142 0.43766887E+03  0.10019741E+05                                 7.457053                            6.573775      -0.074260       2.085195                    0.997985      23.751058      61.440579       0.722570       0.370267      -1.127314       0.172172      -0.027916      -0.058218       0.183880      -0.057400      -0.000545      -0.141207       0.087287       0.237890      -0.178771       0.012666       0.166104              8.117286       9.358198      -1.248755       0.141065       5.521818      -1.975951       9.471843          -0.000002
           46              O       7.896978       8.200481      11.143879      -0.218066      27.755132 0.43766853E+03  0.10019732E+05                                 7.457050                            6.573772      -0.074260       2.085195                    0.997985      23.751054      61.440567       0.722570       0.370267      -1.127314       0.012919      -0.173941       0.058218       0.183880      -0.049019      -0.140724       0.011670      -0.105765       0.237890      -0.178770       0.012666       0.166104              8.117284       5.335309      -0.899496      -1.956345       9.544705       0.311442       9.471838          -0.000001

******************************************************
Auxiliary information for the entire system
The total spin magnetic moment of the unit cell is   0.000571
The total net atomic charge of the unit cell is   0.000000
Accuracy of reproducing the electrostatic potential in the unit cell:
  The inner radius (bohr) =    5.0000
  The outer radius (bohr) =   12.0000
  Valid grid points have density less than (e/(bohr^3)) =    0.0001
  The number of valid grid points were=        54356
  The rms potential error without charges in kcal/mol is=      5.69349
  The rms potential error with partial charges in kcal/mol is=      1.45131
  The RRMSE value at monopole order=      0.25491
  The rms potential error with partial charges and cloud penetration in kcal/mol is=      1.44929
  The RRMSE value at monopole order with cloud penetration is=      0.25455
  The rms potential error with partial charges and atomic dipoles in kcal/mol is=      0.62031
  The RRMSE value at dipole order=      0.10895
  The rms potential error with partial charges, atomic dipoles and cloud penetration in kcal/mol is=      0.60676
  The RRMSE value at dipole order with cloud penetration=      0.10657

******************************************************
The electron densities and ab initio electrostatic potential were computed in VASP using the PBE functional and
projector augmented wave method. See the main text of the journal article for a description of computational details.
The atomic charges, dipoles, and quadrupoles were computed with the DDEC6 method as described in
(a) T. A. Manz and N. Gabaldon Limas, RSC Adv. 6 (2016) 47771-47801 DOI: 10.1039/c6ra04656h
(b) N. Gabaldon Limas and T. A. Manz, RSC Adv. 8 (2018) 2678-2707 DOI: 10.1039/c7ra11829e.
For each atom in the material, the electron cloud parameters were fit to the spherically averaged atom-in-material
electron density using radial positions for which this density was between 10^-4 and 10^-2 electrons per cubic bohr.
The polarizabilities, dispersion coefficients, and quantum Drude oscillator (QDO) parameters were fit using the MCLF method.
The magnetic structure of the system was optimized in VASP from the default ferromagnetic initial guess using spin polarization.
The atomic spin moments (ASMs) were computed on this optimized magnetic structure using the DDEC6 partition as inputs
to the method of T. A. Manz and D. S. Sholl, J. Chem. Theory Comput. 7 (2011) 4146-4164 DOI: 10.1021/ct200539n.
The RMSE and RRMSE were computed using a uniform grid with Ewald summation.
