# Supplementary material for: A collection of forcefield precursors for metal–organic frameworks
Source: RSC Adv. 2019 Nov 13;9(63):36492–507. doi: 10.1039/c9ra07327b (PMC9075174; doi:10.1039/c9ra07327b)
Supplement: RA-009-C9RA07327B-s5958 [file RA-009-C9RA07327B-s5958.xyz]

  120
jmolscript: load "" {1 1 1} spacegroup "x,y,z" unitcell [{     14.354700     0.000000     0.000000 }, {     -6.451630    12.823178     0.000000 }, {      1.451430     7.952421    11.862115 }]
Zn     6.913513     4.586082     6.840763     0.897606
Zn     2.440982     7.342550    10.952409     0.897614
Zn     8.892617     3.366339     5.021352     0.898576
Zn    13.365148     0.609871     0.909706     0.898590
H      3.464866     4.078668     4.301203     0.107858
H      6.706740     6.836788     8.801689     0.175831
H      0.022531    18.263935     9.703210     0.141276
H      3.190270    18.360577    10.042467     0.107855
H     -2.384515    17.040255     7.686651     0.175827
H      4.119048     5.724442     6.951199     0.141266
H     -0.634815    13.803234     8.936917     0.107846
H      4.810004     6.714113     6.820716     0.175897
H      5.952560     7.230823     7.935755     0.141309
H      7.289951     8.636011     5.406752     0.107846
H     -0.487780    17.162930     9.667624     0.175886
H     -1.810981    16.757554     8.718655     0.141313
H      9.989316     8.904543     1.629855     0.107853
H      4.544492     8.169406     8.991483     0.175859
H      3.401937     7.334205     8.089962     0.141303
H      2.064548    10.207410     7.750706     0.107835
H     -3.060987    17.457170    10.106522     0.175857
H     -1.737786    18.181037    10.841973     0.141297
H      7.615664    17.565335     8.856255     0.107855
H     -1.164251    19.243075    10.972456     0.175912
H      5.235448     7.672786     9.857418     0.141357
H      4.438200     1.546617     0.524305     0.107851
H      2.647756     6.383500     8.125549     0.175908
H     -3.571297    17.842456     9.074518     0.141355
H      5.889634    16.696931     7.560912     0.107589
H      2.647760    13.938811     3.060426     0.178568
H      9.331969     2.511664     2.158905     0.143198
H      6.164230     2.415022     1.819648     0.107575
H     11.739015     3.735344     4.175464     0.178558
H      5.235452    15.051157     4.910916     0.143191
H      9.989315     6.972365     2.925198     0.107575
H      4.544496    14.061486     5.041399     0.178597
H      3.401940    13.544776     3.926360     0.143222
H      2.064549    12.139588     6.455363     0.107559
H      9.842280     3.612669     2.194491     0.178597
H     11.165481     4.018045     3.143460     0.143222
H     -0.634816    11.871056    10.232260     0.107568
H      4.810008    12.606193     2.870632     0.178589
H      5.952563    13.441394     3.772153     0.143227
H      7.289952    10.568189     4.111409     0.107559
H     12.415487     3.318429     1.755593     0.178570
H     11.092286     2.594562     1.020142     0.143216
H      1.738836     3.210264     3.005860     0.107583
H     10.518751     1.532524     0.889659     0.178633
H      4.119052    13.102813     2.004697     0.143268
H      4.916300    19.228982    11.337810     0.107573
H      6.706744    14.392099     3.736566     0.178623
H     12.925797     2.933143     2.787597     0.143259
C      3.662810     3.548121     3.551517    -0.112151
C      6.179568     6.374310     8.963014    -0.288301
C      4.083684    18.218509     9.788855    -0.112153
C     -2.208313    17.719039     7.847975    -0.288301
C     -0.071907    13.086328     8.709165    -0.112185
C      4.986206     6.605517     7.509905    -0.288314
C      7.818401     8.680302     4.631207    -0.112188
C     -1.014950    17.487832     9.301084    -0.288317
C      9.426408     8.842916     2.379540    -0.112190
C      4.368290     7.490621     8.830158    -0.288468
C      1.536098    10.941652     8.004318    -0.112183
C     -2.533816    17.919648     9.945197    -0.288485
C      6.722250    17.745976     9.084008    -0.112148
C     -1.340453    19.351671    10.283267    -0.288487
C      4.240256     2.038592     1.299851    -0.112150
C      3.174927     6.058599     8.492088    -0.288470
C      5.691690    17.227478     8.310598    -0.112661
C      3.174932    14.401289     2.899101    -0.286334
C      5.270816     2.557090     2.073260    -0.112659
C     11.562813     3.056560     4.014140    -0.286321
C      9.426407     7.689271     3.152950    -0.112687
C      4.368294    14.170082     4.352210    -0.286354
C      1.536099    12.095297     7.230908    -0.112686
C     10.369450     3.287767     2.561031    -0.286366
C     -0.071908    11.932683     9.482575    -0.112689
C      4.986210    13.284978     3.031957    -0.286662
C      7.818402     9.833947     3.857797    -0.112682
C     11.888316     2.855951     1.916918    -0.286643
C      2.632250     3.029623     2.778107    -0.112657
C     10.694953     1.423928     1.578848    -0.286647
C      5.114244    18.737007    10.562264    -0.112657
C      6.179573    14.717000     3.370027    -0.286639
C      4.982330     3.283575     3.218310    -0.025929
C      6.091367     3.698855     4.146284     0.611747
C      4.372170    17.492024     8.643805    -0.025928
C      3.263133    17.076744     7.715831     0.611747
C      0.757465    13.180664     7.602192    -0.025931
C      0.884942    14.486295     6.865555     0.611759
C      8.597035     7.594935     4.259923    -0.025934
C      8.469558     6.289304     4.996560     0.611755
C      8.597036     9.902755     2.712747    -0.025935
C      8.469561    11.080114     1.784774     0.611748
C      0.757464    10.872844     9.149368    -0.025930
C      0.884939     9.695485    10.077341     0.611752
C      6.433764    18.529259    10.190980    -0.025930
C      7.542801    19.229942    10.927618     0.611749
C      2.920736     2.246340     1.671135    -0.025929
C      1.811699     1.545657     0.934497     0.611748
N      5.543186     5.430629     8.100520     0.095005
N      3.811309     6.498003     9.692653     0.095026
N     10.262944     2.521792     3.761595     0.089227
N     11.994821     1.454418     2.169462     0.089300
O      5.768244     4.307435     5.186235    -0.566888
O      2.099283    17.384601     8.042870    -0.566887
O      0.196066    15.442559     7.274561    -0.566886
O      7.671461     6.249477     5.954544    -0.566884
O     -5.196263    11.064990     0.744822    -0.566882
O      1.683036     8.794172     9.750303    -0.566885
O      8.706652    19.044351    10.518612    -0.566886
O      2.134821     0.814811    -0.023487    -0.566884
O      3.586256    16.468164     6.675880    -0.568748
O      7.255217     3.390998     3.819245    -0.568745
O      9.158434     5.333040     4.587554    -0.568746
O      1.683039    14.526122     5.907571    -0.568748
O      0.196063     9.710609    11.117293    -0.568747
O      7.671464    11.981427     2.111812    -0.568742
O      0.647848     1.731248     1.343503    -0.568744
O      5.768249    12.008367     0.023487    -0.568742

The following XYZ coordinates are in angstroms. Other properties are in atomic units.
The sperically averaged electron density of each atom fit to a function of the form exp(a - br)
eigen_1, eigen_2 and eigen_3 are the three eigenvalues of traceless quadrupole moment tensor
  atom number  atomic symbol              X              Y              Z     net charge C6 coefficient C8 coefficient C10 coefficient fluctuating dipole atomic polarizability isotropic forcefield polarizability              a              b squared Pearson coefficient          <r^3>          <r^4>         wp_QDO          m_QDO          q_QDO       dipole_x       dipole_y       dipole_z         dipole            Qxy            Qxz            Qyz     Q(x^2-y^2)  Q(3z^2 - R^2)        eigen_1        eigen_2        eigen_3 static polarizability      alpha(xx)      alpha(xy)      alpha(xz)      alpha(yy)      alpha(yz)      alpha(zz) atomic spin moment
            1             Zn       6.913513       4.586082       6.840763       0.897606      79.992683 0.15520617E+04  0.47244424E+05                                16.395042                           13.821272       0.283889       1.976306                    0.994143      44.788694     120.509842       0.435960       0.461550      -1.101107      -0.025437       0.015681       0.023382       0.037943       0.047010       0.070094      -0.043510      -0.047715      -0.023663      -0.113325       0.056341       0.056984             20.296798      21.140685      -2.014957      -3.006293      19.114860       1.851746      20.634850          -0.000202
            2             Zn       2.440982       7.342550      10.952409       0.897614      79.992229 0.15520454E+04  0.47243766E+05                                16.394937                           13.821164       0.283898       1.976314                    0.994143      44.788278     120.508204       0.435963       0.461547      -1.101109       0.025444      -0.015685      -0.023388       0.037953       0.047012       0.070094      -0.043509      -0.047718      -0.023673      -0.113327       0.056342       0.056985             20.296687      21.140757      -2.015620      -3.005885      19.114049       1.851423      20.635255          -0.000236
            3             Zn       8.892617       3.366339       5.021352       0.898576      79.910875 0.15494796E+04  0.47154171E+05                                16.395612                           13.818872       0.278639       1.974424                    0.994213      44.807850     120.613097       0.435493       0.462158      -1.100558       0.025649      -0.015811      -0.023576       0.038258       0.045864       0.068386      -0.042458      -0.046565      -0.023083      -0.110569       0.054962       0.055607             20.299605      21.142526      -2.012679      -3.002892      19.119023       1.849648      20.637266          -0.000109
            4             Zn      13.365148       0.609871       0.909706       0.898590      79.910080 0.15494562E+04  0.47153210E+05                                16.395417                           13.818700       0.278655       1.974437                    0.994212      44.807211     120.610476       0.435500       0.462154      -1.100562      -0.025653       0.015814       0.023582       0.038266       0.045868       0.068384      -0.042457      -0.046568      -0.023092      -0.110571       0.054963       0.055608             20.299365      21.142478      -2.013372      -3.002518      19.118060       1.849344      20.637557          -0.000073
            5              H       3.464866       4.078668       4.301203       0.107858       1.310862 0.96892086E+01  0.99015244E+02                                 1.921274                            1.775920      -1.152723       2.320868                    0.996624       3.601488      10.028970       0.491024       1.220646      -0.722951      -0.009168       0.020766       0.026818       0.035135      -0.004993      -0.004002       0.007643       0.010703      -0.008274      -0.011092      -0.000891       0.011983              2.000531       1.733720      -0.002066       0.055905       1.861919       0.667117       2.405954          -0.000012
            6              H       6.706740       6.836788       8.801689       0.175831       0.581004 0.35777158E+01  0.28696936E+02                                 1.152972                            1.113292      -1.037176       2.454253                    0.999915       2.653512       6.695128       0.587804       1.299104      -0.706902       0.030602       0.026984      -0.012671       0.042722       0.015867      -0.011497       0.008411       0.006806      -0.020730      -0.024041       0.003736       0.020305              1.171941       1.355552       0.119008       0.008921       1.078520      -0.086255       1.081750           0.003525
            7              H       0.022531      18.263935       9.703210       0.141276       1.280728 0.10576451E+02  0.11055462E+03                                 1.865548                            1.821409      -1.170203       2.282537                    0.998296       3.846755      10.859104       0.498153       1.176268      -0.729155      -0.026912      -0.048311       0.023666       0.060152      -0.022295       0.000645      -0.013637      -0.038334       0.064423      -0.040577       0.007568       0.033009              1.889936       2.031904       0.048504       0.117105       2.010891      -0.102147       1.627012           0.000565
            8              H       3.190270      18.360577      10.042467       0.107855       1.311036 0.96908056E+01  0.99036085E+02                                 1.921496                            1.776109      -1.152721       2.320871                    0.996623       3.601596      10.029645       0.490978       1.220705      -0.722940      -0.032739       0.005061       0.011706       0.035136      -0.001397      -0.005924       0.007786       0.009625       0.012455      -0.011094      -0.000890       0.011985              2.000772       2.852430      -0.039370      -0.055918       1.483269       0.136743       1.666618          -0.000013
            9              H      -2.384515      17.040255       7.686651       0.175827       0.580982 0.35775244E+01  0.28694866E+02                                 1.152915                            1.113240      -1.037174       2.454253                    0.999915       2.653472       6.694849       0.587839       1.299050      -0.706913      -0.007573      -0.041178      -0.008501       0.042723       0.006773      -0.004919       0.014947      -0.009834      -0.047049      -0.024041       0.003736       0.020305              1.171881       1.019360       0.039626       0.103260       1.303977       0.119017       1.192307           0.003520
           10              H       4.119048       5.724442       6.951199       0.141266       1.280580 0.10574912E+02  0.11053477E+03                                 1.865410                            1.821280      -1.170242       2.282516                    0.998296       3.846769      10.859040       0.498168       1.176272      -0.729152       0.009929       0.058778      -0.008054       0.060153      -0.019273      -0.005293      -0.030872       0.009507       0.016119      -0.040579       0.007569       0.033010              1.889793       1.680330       0.201647       0.057427       1.955454      -0.007038       2.033594           0.000571
           11              H      -0.634815      13.803234       8.936917       0.107846       1.308491 0.96700821E+01  0.98795032E+02                                 1.920628                            1.775405      -1.152842       2.320811                    0.996621       3.603666      10.041760       0.490462       1.222351      -0.722523      -0.022673       0.025237       0.009112       0.035129      -0.005209      -0.009998      -0.001094       0.004492       0.000449      -0.011108      -0.000834       0.011942              1.999830       1.837043      -0.546715      -0.170235       2.557222      -0.021205       1.605225          -0.000013
           12              H       4.810004       6.714113       6.820716       0.175897       0.581858 0.35845793E+01  0.28767056E+02                                 1.154424                            1.114632      -1.037211       2.454245                    0.999915       2.654044       6.699204       0.587209       1.299739      -0.706784      -0.010349       0.003266      -0.041314       0.042716      -0.014285       0.001385      -0.004219      -0.003484       0.057452      -0.024038       0.003744       0.020294              1.173445       1.040120       0.090426      -0.006511       1.106655      -0.088394       1.373559           0.003523
           13              H       5.952560       7.230823       7.935755       0.141309       1.280756 0.10577569E+02  0.11057537E+03                                 1.866036                            1.821892      -1.170331       2.282481                    0.998295       3.847206      10.862792       0.497901       1.176768      -0.729037       0.031060       0.004509       0.051311       0.060149       0.010716       0.006645       0.025527       0.009844      -0.081823      -0.040528       0.007581       0.032947              1.890434       1.976756       0.125447       0.073477       1.732171      -0.196209       1.962375           0.000545
           14              H       7.289951       8.636011       5.406752       0.107846       1.308606 0.96711460E+01  0.98809390E+02                                 1.920817                            1.775563      -1.152676       2.320894                    0.996624       3.603765      10.042469       0.490411       1.222434      -0.722505      -0.019221       0.000579       0.029399       0.035130      -0.007078      -0.008013       0.002804      -0.006110       0.004714      -0.011110      -0.000830       0.011940              2.000037       1.790832       0.081407      -0.585742       1.800794      -0.316382       2.408487           0.000029
           15              H      -0.487780      17.162930       9.667624       0.175886       0.581863 0.35846406E+01  0.28767771E+02                                 1.154450                            1.114656      -1.037197       2.454250                    0.999915       2.654082       6.699402       0.587189       1.299773      -0.706777       0.033377      -0.017459       0.020144       0.042716      -0.017428       0.001456      -0.010802       0.015607       0.014859      -0.024039       0.003746       0.020293              1.173471       1.216367      -0.108094       0.105014       1.284452      -0.074476       1.019594           0.003548
           16              H      -1.810981      16.757554       8.718655       0.141313       1.280653 0.10576450E+02  0.11056037E+03                                 1.865897                            1.821763      -1.170353       2.282471                    0.998295       3.847161      10.862379       0.497934       1.176725      -0.729046      -0.048041       0.005957      -0.035701       0.060149       0.029097      -0.004620       0.020467       0.020583       0.002201      -0.040535       0.007585       0.032950              1.890290       1.738431      -0.057877       0.225515       2.048471       0.013587       1.883968           0.000572
           17              H       9.989316       8.904543       1.629855       0.107853       1.308594 0.96710524E+01  0.98808338E+02                                 1.920816                            1.775562      -1.152657       2.320903                    0.996624       3.603760      10.042498       0.490407       1.222445      -0.722503       0.022671       0.001157      -0.026809       0.035129      -0.007268      -0.008619       0.000088       0.001607      -0.008163      -0.011109      -0.000830       0.011939              2.000037       1.837223       0.050199      -0.570494       1.757649      -0.349651       2.405238           0.000011
           18              H       4.544492       8.169406       8.991483       0.175859       0.581852 0.35845660E+01  0.28767065E+02                                 1.154450                            1.114659      -1.037194       2.454254                    0.999915       2.654068       6.699387       0.587176       1.299806      -0.706771       0.010348       0.039461       0.012671       0.042718       0.006708      -0.012691       0.006479      -0.029540      -0.020710      -0.024041       0.003747       0.020293              1.173472       1.040146      -0.040379       0.081177       1.397195       0.030890       1.083073           0.003622
           19              H       3.401937       7.334205       8.089962       0.141303       1.280651 0.10576495E+02  0.11056109E+03                                 1.865906                            1.821776      -1.170369       2.282463                    0.998295       3.847192      10.862526       0.497927       1.176737      -0.729043      -0.031059      -0.045754      -0.023659       0.060149       0.002081       0.012435       0.005516       0.058585       0.064403      -0.040534       0.007585       0.032949              1.890298       1.976617       0.020309       0.143942       2.066877      -0.058695       1.627400           0.000497
           20              H       2.064548      10.207410       7.750706       0.107835       1.308531 0.96704527E+01  0.98799952E+02                                 1.920685                            1.775453      -1.152864       2.320799                    0.996621       3.603730      10.042058       0.490448       1.222370      -0.722519       0.019219      -0.026975      -0.011704       0.035128      -0.004716      -0.009592       0.001750      -0.003540       0.012436      -0.011108      -0.000833       0.011941              1.999892       1.790711      -0.572697      -0.147165       2.542934      -0.011563       1.666029          -0.000030
           21              H      -3.060987      17.457170      10.106522       0.175857       0.581849 0.35845225E+01  0.28766515E+02                                 1.154427                            1.114637      -1.037199       2.454252                    0.999915       2.654039       6.699203       0.587196       1.299771      -0.706779      -0.033378      -0.025267       0.008502       0.042718       0.007968      -0.015571      -0.002333      -0.005024      -0.047017      -0.024040       0.003746       0.020294              1.173448       1.216345       0.138196      -0.060102       1.110123      -0.146040       1.193875           0.003597
           22              H      -1.737786      18.181037      10.841973       0.141297       1.280735 0.10577411E+02  0.11057346E+03                                 1.866028                            1.821890      -1.170342       2.282477                    0.998296       3.847207      10.862830       0.497896       1.176783      -0.729034       0.048037       0.035290       0.008049       0.060148      -0.015318       0.025154       0.018563       0.025223       0.016119      -0.040527       0.007581       0.032946              1.890425       1.738548       0.230612       0.032105       1.898282      -0.048149       2.034445           0.000461
           23              H       7.615664      17.565335       8.856255       0.107855       1.310895 0.96895255E+01  0.99019464E+02                                 1.921322                            1.775960      -1.152743       2.320858                    0.996623       3.601542      10.029227       0.491013       1.220661      -0.722948       0.032738      -0.008906      -0.009129       0.035135      -0.004946      -0.003544       0.009416       0.005650       0.000540      -0.011091      -0.000891       0.011982              2.000582       2.852115      -0.036776      -0.057661       1.543946       0.161684       1.605685          -0.000031
           24              H      -1.164251      19.243075      10.972456       0.175912       0.580948 0.35772918E+01  0.28692685E+02                                 1.152893                            1.113222      -1.037218       2.454256                    0.999915       2.653360       6.694645       0.587826       1.299093      -0.706903       0.007572      -0.007776       0.041317       0.042719      -0.007122       0.004396       0.000641       0.025013       0.057470      -0.024042       0.003739       0.020303              1.171858       1.019346       0.080470       0.075870       1.124768       0.045438       1.371461           0.003597
           25              H       5.235448       7.672786       9.857418       0.141357       1.280582 0.10574950E+02  0.11053513E+03                                 1.865403                            1.821276      -1.170151       2.282580                    0.998296       3.846528      10.858317       0.498172       1.176263      -0.729155      -0.009933       0.029771      -0.051312       0.060148       0.002423      -0.019841      -0.017465      -0.023145      -0.081831      -0.040575       0.007568       0.033006              1.889785       1.680325      -0.023477       0.208342       2.027253       0.022452       1.961776           0.000488
           26              H       4.438200       1.546617       0.524305       0.107851       1.311074 0.96911712E+01  0.99040946E+02                                 1.921550                            1.776155      -1.152742       2.320860                    0.996622       3.601658      10.029938       0.490965       1.220722      -0.722936       0.009167      -0.016921      -0.029396       0.035135      -0.001803      -0.006140       0.005864       0.015038       0.004726      -0.011093      -0.000890       0.011983              2.000831       1.733963       0.052522       0.019344       1.858915       0.665925       2.409615          -0.000031
           27              H       2.647756       6.383500       8.125549       0.175908       0.580930 0.35771324E+01  0.28690936E+02                                 1.152841                            1.113174      -1.037213       2.454256                    0.999915       2.653330       6.694400       0.587861       1.299039      -0.706914      -0.030601       0.021969      -0.020147       0.042720      -0.016661       0.010310       0.003538       0.018679       0.014887      -0.024042       0.003738       0.020304              1.171804       1.355380      -0.036936       0.113450       1.141770      -0.060215       1.018263           0.003596
           28              H      -3.571297      17.842456       9.074518       0.141355       1.280399 0.10573046E+02  0.11051059E+03                                 1.865237                            1.821121      -1.170191       2.282565                    0.998296       3.846481      10.858060       0.498188       1.176275      -0.729151       0.026911      -0.040237       0.035702       0.060149       0.009066      -0.020382      -0.005125      -0.059072       0.002196      -0.040577       0.007569       0.033008              1.889614       2.031542       0.089875       0.089340       1.753882      -0.207503       1.883418           0.000499
           29              H       5.889634      16.696931       7.560912       0.107589       1.310630 0.96867450E+01  0.98972889E+02                                 1.920118                            1.774981      -1.150512       2.321488                    0.996660       3.601066      10.023323       0.491504       1.219666      -0.723176       0.009215      -0.020759      -0.026728       0.035075      -0.005059      -0.004067       0.007801       0.010763      -0.008282      -0.011266      -0.000884       0.012150              1.999224       1.732813      -0.002068       0.055846       1.860748       0.666344       2.404109           0.000132
           30              H       2.647760      13.938811       3.060426       0.178568       0.579609 0.35666727E+01  0.28584700E+02                                 1.150557                            1.111036      -1.037209       2.454742                    0.999917       2.648724       6.679094       0.588859       1.297850      -0.707111      -0.030521      -0.026725       0.012883       0.042565       0.015701      -0.011627       0.008029       0.006893      -0.021379      -0.023779       0.003401       0.020378              1.169435       1.352425       0.118752       0.008868       1.076396      -0.086011       1.079484           0.002954
           31              H       9.331969       2.511664       2.158905       0.143198       1.276499 0.10533683E+02  0.11000964E+03                                 1.862697                            1.818779      -1.175261       2.281486                    0.998273       3.838027      10.834004       0.498018       1.177635      -0.728853       0.026303       0.048300      -0.023805       0.059929      -0.022340       0.000892      -0.013843      -0.037535       0.064033      -0.040281       0.007160       0.033121              1.886979       2.028570       0.048360       0.116968       2.007573      -0.101976       1.624793           0.000391
           32              H       6.164230       2.415022       1.819648       0.107575       1.310830 0.96885787E+01  0.98996866E+02                                 1.920378                            1.775202      -1.150520       2.321485                    0.996659       3.601208      10.024168       0.491448       1.219739      -0.723161       0.032657      -0.005045      -0.011764       0.035075      -0.001414      -0.006032       0.007878       0.009862       0.012469      -0.011268      -0.000883       0.012152              1.999507       2.850155      -0.039300      -0.055852       1.482580       0.136644       1.665787           0.000131
           33              H      11.739015       3.735344       4.175464       0.178558       0.579593 0.35665256E+01  0.28583084E+02                                 1.150508                            1.110992      -1.037204       2.454741                    0.999917       2.648699       6.678871       0.588891       1.297800      -0.707121       0.007246       0.041071       0.008514       0.042566       0.006681      -0.005017       0.014855      -0.010579      -0.046179      -0.023780       0.003400       0.020379              1.169385       1.017322       0.039578       0.102937       1.301199       0.118628       1.189634           0.002950
           34              H       5.235452      15.051157       4.910916       0.143191       1.276356 0.10532200E+02  0.10999054E+03                                 1.862563                            1.818653      -1.175300       2.281465                    0.998273       3.838049      10.833968       0.498033       1.177638      -0.728851      -0.009746      -0.058505       0.008584       0.059929      -0.019285      -0.004970      -0.030701       0.009238       0.017347      -0.040283       0.007160       0.033123              1.886839       1.677883       0.201120       0.057439       1.952278      -0.007109       2.030357           0.000387
           35              H       9.989315       6.972365       2.925198       0.107575       1.308264 0.96676644E+01  0.98753388E+02                                 1.919485                            1.774477      -1.150626       2.321433                    0.996658       3.603255      10.036178       0.490936       1.221379      -0.722746       0.022688      -0.025137      -0.009119       0.035068      -0.005342      -0.010121      -0.001092       0.004524       0.000332      -0.011282      -0.000827       0.012109              1.998538       1.835941      -0.546067      -0.170084       2.555245      -0.021230       1.604427           0.000131
           36              H       4.544496      14.061486       5.041399       0.178597       0.580458 0.35735006E+01  0.28654457E+02                                 1.152014                            1.112382      -1.037260       2.454722                    0.999917       2.649297       6.683312       0.588251       1.298509      -0.706988       0.010155      -0.002998       0.041222       0.042560      -0.013972       0.001369      -0.004090      -0.002880       0.057971      -0.023778       0.003409       0.020369              1.170946       1.038005       0.090107      -0.006371       1.104314      -0.088136       1.370518           0.002949
           37              H       3.401940      13.544776       3.926360       0.143222       1.276565 0.10535188E+02  0.11003522E+03                                 1.863207                            1.819282      -1.175489       2.281378                    0.998272       3.838537      10.837835       0.497769       1.178119      -0.728739      -0.031323      -0.004846      -0.050858       0.059926       0.011121       0.006436       0.025299       0.009690      -0.081470      -0.040235       0.007174       0.033062              1.887499       1.973574       0.125283       0.073323       1.729763      -0.195749       1.959160           0.000372
           38              H       2.064549      12.139588       6.455363       0.107559       1.308392 0.96688406E+01  0.98769240E+02                                 1.919698                            1.774654      -1.150461       2.321519                    0.996660       3.603359      10.036939       0.490879       1.221474      -0.722726       0.019172      -0.000658      -0.029361       0.035072      -0.007158      -0.008161       0.002826      -0.006141       0.004970      -0.011284      -0.000825       0.012108              1.998772       1.789766       0.081259      -0.585072       1.799816      -0.316018       2.406733           0.000163
           39              H       9.842280       3.612669       2.194491       0.178597       0.580454 0.35734899E+01  0.28654465E+02                                 1.152030                            1.112397      -1.037229       2.454738                    0.999917       2.649308       6.683439       0.588231       1.298548      -0.706980      -0.033429       0.017344      -0.019825       0.042560      -0.017486       0.001696      -0.010455       0.015664       0.014123      -0.023777       0.003410       0.020367              1.170961       1.213764      -0.107779       0.104787       1.281501      -0.074301       1.017619           0.002965
           40              H      11.165481       4.018045       3.143460       0.143222       1.276446 0.10533914E+02  0.11001833E+03                                 1.863065                            1.819151      -1.175397       2.281423                    0.998272       3.838471      10.837395       0.497797       1.178091      -0.728745       0.047879      -0.005357       0.035637       0.059926       0.029051      -0.004529       0.020453       0.019902       0.000851      -0.040239       0.007175       0.033063              1.887352       1.735838      -0.057587       0.224981       2.045270       0.013523       1.880948           0.000386
           41              H      -0.634816      11.871056      10.232260       0.107568       1.308325 0.96682216E+01  0.98761112E+02                                 1.919613                            1.774582      -1.150415       2.321543                    0.996660       3.603263      10.036506       0.490896       1.221453      -0.722730      -0.022688      -0.001111       0.026722       0.035072      -0.007332      -0.008791       0.000075       0.001681      -0.008171      -0.011284      -0.000825       0.012109              1.998679       1.836066       0.050090      -0.569814       1.756639      -0.349233       2.403331           0.000177
           42              H       4.810008      12.606193       2.870632       0.178589       0.580425 0.35732840E+01  0.28652438E+02                                 1.152006                            1.112378      -1.037250       2.454738                    0.999917       2.649253       6.683284       0.588225       1.298580      -0.706975      -0.010152      -0.039273      -0.012883       0.042561       0.006573      -0.012404       0.006767      -0.029325      -0.021357      -0.023776       0.003409       0.020367              1.170936       1.038005      -0.040130       0.080930       1.394018       0.030824       1.080784           0.002918
           43              H       5.952563      13.441394       3.772153       0.143227       1.276311 0.10532588E+02  0.11000141E+03                                 1.862968                            1.819067      -1.175389       2.281448                    0.998272       3.838291      10.836858       0.497794       1.178131      -0.728736       0.031322       0.045202       0.023799       0.059922       0.001733       0.012730       0.005383       0.058175       0.064019      -0.040235       0.007175       0.033061              1.887250       1.973313       0.020232       0.143712       2.063331      -0.058644       1.625105           0.000444
           44              H       7.289952      10.568189       4.111409       0.107559       1.308243 0.96674491E+01  0.98750415E+02                                 1.919450                            1.774446      -1.150611       2.321438                    0.996658       3.603215      10.035953       0.490946       1.221364      -0.722750      -0.019168       0.026909       0.011762       0.035070      -0.004823      -0.009723       0.001807      -0.003656       0.012451      -0.011283      -0.000827       0.012110              1.998499       1.789542      -0.571965      -0.147036       2.540854      -0.011570       1.665102           0.000145
           45              H      12.415487       3.318429       1.755593       0.178570       0.580439 0.35733738E+01  0.28653245E+02                                 1.152009                            1.112380      -1.037273       2.454722                    0.999917       2.649277       6.683284       0.588236       1.298552      -0.706981       0.033431       0.024927      -0.008516       0.042561       0.008213      -0.015533      -0.002204      -0.004427      -0.046146      -0.023777       0.003408       0.020369              1.170939       1.213740       0.137862      -0.059896       1.107885      -0.145571       1.191194           0.002902
           46              H      11.092286       2.594562       1.020142       0.143216       1.276460 0.10534181E+02  0.11002244E+03                                 1.863138                            1.819225      -1.175477       2.281399                    0.998272       3.838412      10.837488       0.497763       1.178157      -0.728731      -0.047876      -0.035002      -0.008582       0.059924      -0.015220       0.025148       0.018196       0.025401       0.017349      -0.040232       0.007172       0.033060              1.887426       1.735903       0.229997       0.032169       1.895219      -0.048126       2.031156           0.000432
           47              H       1.738836       3.210264       3.005860       0.107583       1.310601 0.96864606E+01  0.98969066E+02                                 1.920075                            1.774945      -1.150490       2.321498                    0.996660       3.601017      10.023077       0.491514       1.219652      -0.723180      -0.032656       0.008966       0.009136       0.035075      -0.005040      -0.003602       0.009526       0.005845       0.000421      -0.011266      -0.000885       0.012151              1.999177       2.849609      -0.036741      -0.057571       1.543114       0.161546       1.604809           0.000146
           48              H      10.518751       1.532524       0.889659       0.178633       0.579546 0.35662061E+01  0.28580035E+02                                 1.150475                            1.110965      -1.037262       2.454740                    0.999917       2.648567       6.678597       0.588877       1.297853      -0.707110      -0.007245       0.007722      -0.041224       0.042562      -0.007175       0.004273       0.000598       0.024145       0.057988      -0.023777       0.003401       0.020377              1.169350       1.017302       0.080188       0.075698       1.122346       0.045200       1.368401           0.002909
           49              H       4.119052      13.102813       2.004697       0.143268       1.276275 0.10531402E+02  0.10998019E+03                                 1.862499                            1.818599      -1.175196       2.281548                    0.998273       3.837685      10.832863       0.498034       1.177657      -0.728848       0.009748      -0.030160       0.050854       0.059923       0.002731      -0.019727      -0.017171      -0.023700      -0.081479      -0.040277       0.007159       0.033118              1.886772       1.677828      -0.023266       0.207846       2.024006       0.022383       1.958480           0.000444
           50              H       4.916300      19.228982      11.337810       0.107573       1.310794 0.96882323E+01  0.98992221E+02                                 1.920325                            1.775157      -1.150492       2.321498                    0.996659       3.601148      10.023872       0.491461       1.219721      -0.723166      -0.009214       0.016840       0.029357       0.035076      -0.001838      -0.006227       0.005986       0.015187       0.004989      -0.011269      -0.000884       0.012152              1.999450       1.732995       0.052461       0.019313       1.857645       0.665102       2.407710           0.000147
           51              H       6.706744      14.392099       3.736566       0.178623       0.579530 0.35660611E+01  0.28578435E+02                                 1.150427                            1.110920      -1.037257       2.454739                    0.999917       2.648541       6.678368       0.588909       1.297802      -0.707121       0.030521      -0.022067       0.019827       0.042563      -0.016718       0.010106       0.003165       0.018736       0.014143      -0.023778       0.003400       0.020377              1.169300       1.352252      -0.036886       0.113188       1.139354      -0.060088       1.016293           0.002903
           52              H      12.925797       2.933143       2.787597       0.143259       1.276127 0.10529875E+02  0.10996056E+03                                 1.862365                            1.818474      -1.175241       2.281526                    0.998273       3.837703      10.832835       0.498047       1.177666      -0.728844      -0.026301       0.040362      -0.035638       0.059924       0.009314      -0.020328      -0.005196      -0.058592       0.000843      -0.040279       0.007159       0.033120              1.886633       2.028184       0.089798       0.089153       1.751359      -0.206989       1.880357           0.000446
           53              C       3.662810       3.548121       3.551517      -0.112151      37.011642 0.43184521E+03  0.10177341E+05                                 9.777902                            6.996430      -0.019077       1.960813                    0.999633      29.770282      86.845270       0.611426       0.425066      -1.054411       0.003272      -0.017680      -0.022019       0.028428      -0.013841      -0.011582       0.008550      -0.027153       0.034568      -0.026725       0.001237       0.025489             12.328259      17.206373       2.917580       5.120974       7.989192       4.581646      11.789211          -0.000028
           54              C       6.179568       6.374310       8.963014      -0.288301      25.505955 0.43683974E+03  0.10467783E+05                                 7.839382                            7.191245      -0.490567       1.796589                    0.998549      32.825097     100.997095       0.575780       0.443933      -1.028767      -0.114789       0.040064      -0.049697       0.131344       0.066007      -0.057412       0.029120      -0.010046      -0.058236      -0.103198       0.022938       0.080260              8.527632       9.426880       0.112610      -1.601141       7.626645       0.110503       8.529372           0.054988
           55              C       4.083684      18.218509       9.788855      -0.112153      37.012267 0.43184857E+03  0.10177477E+05                                 9.778104                            6.996499      -0.019094       1.960807                    0.999633      29.770695      86.847729       0.611415       0.425071      -1.054404       0.027661      -0.001387      -0.006416       0.028429      -0.010691      -0.017821      -0.009615       0.023306      -0.016584      -0.026725       0.001222       0.025502             12.328610      16.056414       3.288258       5.013584       7.969660       4.959364      12.959755          -0.000023
           56              C      -2.208313      17.719039       7.847975      -0.288301      25.506270 0.43684770E+03  0.10467990E+05                                 7.839390                            7.191283      -0.490568       1.796588                    0.998549      32.825026     100.995960       0.575783       0.443929      -1.028772       0.030481       0.011897       0.127204       0.131345       0.022808      -0.029811       0.045540      -0.048004      -0.238626      -0.103174       0.022943       0.080230              8.527624       8.107761      -0.858544      -0.788606       9.324784       1.250097       8.150328           0.054956
           57              C      -0.071907      13.086328       8.709165      -0.112185      37.032919 0.43214486E+03  0.10186668E+05                                 9.783683                            7.000150      -0.019285       1.960737                    0.999633      29.775969      86.885394       0.611064       0.425223      -1.054262       0.017255      -0.022299      -0.003741       0.028443      -0.013011      -0.002697       0.017091       0.011183      -0.045596      -0.026308       0.000740       0.025568             12.336371       7.512195      -0.911732      -2.496517      17.314284      -6.798058      12.182634          -0.000026
           58              C       4.986206       6.605517       7.509905      -0.288314      25.503059 0.43675696E+03  0.10465611E+05                                 7.839224                            7.190769      -0.490507       1.796599                    0.998549      32.827527     101.013359       0.575757       0.443958      -1.028722      -0.087368      -0.078089       0.059332       0.131345      -0.064626       0.020056      -0.001146      -0.006240       0.225465      -0.103344       0.023107       0.080237              8.527554       7.899023      -0.508288      -0.917201       7.648873       0.762517      10.034766           0.055015
           59              C       7.818401       8.680302       4.631207      -0.112188      37.032669 0.43214150E+03  0.10186583E+05                                 9.783619                            7.000097      -0.019262       1.960744                    0.999633      29.776159      86.886315       0.611069       0.425220      -1.054263       0.013698       0.003219      -0.024720       0.028444       0.006415      -0.014615       0.011714       0.022594       0.043096      -0.026329       0.000738       0.025592             12.336270       6.966225      -1.525649      -2.018177      18.278136      -6.219074      11.764450          -0.000035
           60              C      -1.014950      17.487832       9.301084      -0.288317      25.503276 0.43676225E+03  0.10465781E+05                                 7.839290                            7.190827      -0.490528       1.796591                    0.998549      32.827835     101.014844       0.575752       0.443960      -1.028720       0.003060       0.130051       0.018166       0.131349      -0.062726       0.009476      -0.039481       0.101103       0.090917      -0.103371       0.023167       0.080203              8.527634       9.768686      -1.352785      -0.579880       7.979767       0.271663       7.834451           0.054771
           61              C       9.426408       8.842916       2.379540      -0.112190      37.033082 0.43214616E+03  0.10186729E+05                                 9.783729                            7.000159      -0.019268       1.960741                    0.999633      29.776305      86.887160       0.611062       0.425223      -1.054260      -0.017260      -0.005011       0.022048       0.028445       0.002462      -0.013073       0.006099       0.037931       0.034718      -0.026329       0.000739       0.025589             12.336437       7.512253      -1.962952      -1.791830      17.700218      -6.639628      11.796841          -0.000062
           62              C       4.368290       7.490621       8.830158      -0.288468      25.505094 0.43680530E+03  0.10467091E+05                                 7.839726                            7.191234      -0.490548       1.796566                    0.998549      32.829587     101.022241       0.575728       0.443967      -1.028714       0.087368      -0.084541       0.049698       0.131340       0.043150      -0.052198       0.037687      -0.100817      -0.058227      -0.103386       0.023164       0.080222              8.528121       7.899522      -0.655552      -0.818773       9.155296       1.380860       8.529545           0.056313
           63              C       1.536098      10.941652       8.004318      -0.112183      37.032829 0.43214279E+03  0.10186610E+05                                 9.783670                            7.000129      -0.019279       1.960740                    0.999633      29.775949      86.885394       0.611065       0.425222      -1.054262      -0.013700       0.024087       0.006410       0.028442      -0.015929       0.000368       0.019871       0.002744      -0.016453      -0.026307       0.000739       0.025567             12.336368       6.966236      -1.287249      -2.177973      17.074636      -6.713457      12.968231          -0.000052
           64              C      -2.533816      17.919648       9.945197      -0.288485      25.504913 0.43680107E+03  0.10466960E+05                                 7.839700                            7.191213      -0.490533       1.796571                    0.998550      32.829329     101.021187       0.575728       0.443968      -1.028713      -0.003071       0.032582      -0.127188       0.131331       0.032647      -0.054470       0.005623      -0.008771      -0.238641      -0.103362       0.023104       0.080258              8.528088       9.769168      -0.022565      -1.471864       7.664943       0.142184       8.150153           0.056573
           65              C       6.722250      17.745976       9.084008      -0.112148      37.011626 0.43184399E+03  0.10177311E+05                                 9.777909                            6.996422      -0.019079       1.960812                    0.999633      29.770285      86.845421       0.611425       0.425066      -1.054411      -0.027660       0.005411       0.003717       0.028428      -0.012400      -0.016676      -0.005677       0.013691      -0.045396      -0.026725       0.001237       0.025487             12.328283      16.055930       3.388657       4.945960       8.754436       5.281521      12.174485          -0.000054
           66              C      -1.340453      19.351671      10.283267      -0.288487      25.508496 0.43689992E+03  0.10469592E+05                                 7.839947                            7.191786      -0.490538       1.796572                    0.998549      32.827230     101.005602       0.575752       0.443938      -1.028763      -0.030480      -0.113156      -0.059321       0.131348      -0.036210       0.009751      -0.017971       0.106706       0.225441      -0.103213       0.022948       0.080266              8.528270       8.108462      -0.403477      -1.093968       7.441826       0.476804      10.034523           0.056524
           67              C       4.240256       2.038592       1.299851      -0.112150      37.012320 0.43184812E+03  0.10177469E+05                                 9.778124                            6.996497      -0.019094       1.960807                    0.999633      29.770712      86.847943       0.611415       0.425071      -1.054404      -0.003273       0.013658       0.024718       0.028429      -0.005433      -0.017215       0.007380      -0.024281       0.043161      -0.026724       0.001223       0.025501             12.328656      17.206940       3.629145       4.644341       8.021455       4.595014      11.757574          -0.000048
           68              C       3.174927       6.058599       8.492088      -0.288470      25.508638 0.43690362E+03  0.10469661E+05                                 7.839882                            7.191755      -0.490533       1.796576                    0.998549      32.826980     101.003445       0.575763       0.443931      -1.028771       0.114791       0.061193      -0.018184       0.131347      -0.078152       0.039225       0.008694       0.039714       0.090997      -0.103188       0.022951       0.080238              8.528179       9.427634      -1.524010      -0.504093       8.321779       0.396064       7.835124           0.056481
           69              C       5.691690      17.227478       8.310598      -0.112661      37.028532 0.43210525E+03  0.10184550E+05                                 9.778831                            6.997074      -0.018495       1.960688                    0.999634      29.781871      86.871074       0.611616       0.424888      -1.054568      -0.003158       0.017631       0.022084       0.028435      -0.013915      -0.011678       0.008915      -0.026739       0.034185      -0.026546       0.000739       0.025807             12.329781      17.211597       2.918423       5.122533       7.989135       4.580824      11.788611           0.000078
           70              C       3.174932      14.401289       2.899101      -0.286334      25.526261 0.43721945E+03  0.10475396E+05                                 7.829885                            7.183208      -0.486482       1.797755                    0.998551      32.833433     100.897149       0.577652       0.442556      -1.029935       0.114369      -0.041423       0.047908       0.130734       0.064444      -0.057888       0.027415      -0.009151      -0.059712      -0.101532       0.021746       0.079785              8.516489       9.413599       0.113364      -1.597669       7.617493       0.111617       8.518375           0.048741
           71              C       5.270816       2.557090       2.073260      -0.112659      37.028932 0.43210521E+03  0.10184587E+05                                 9.778991                            6.997110      -0.018507       1.960685                    0.999634      29.782197      86.873256       0.611608       0.424893      -1.054562      -0.027698       0.001390       0.006280       0.028435      -0.010646      -0.017985      -0.009266       0.023746      -0.016359      -0.026545       0.000725       0.025820             12.330075      16.055603       3.289487       5.015543       7.971327       4.961241      12.963295           0.000079
           72              C      11.562813       3.056560       4.014140      -0.286321      25.526446 0.43722436E+03  0.10475504E+05                                 7.829832                            7.183191      -0.486487       1.797754                    0.998551      32.833263     100.895358       0.577662       0.442549      -1.029943      -0.028210      -0.011681      -0.127120       0.130736       0.021755      -0.030273       0.044999      -0.050487      -0.232822      -0.101508       0.021751       0.079757              8.516410       8.098919      -0.855998      -0.786867       9.311667       1.248072       8.138644           0.048689
           73              C       9.426407       7.689271       3.152950      -0.112687      37.049648 0.43240246E+03  0.10193808E+05                                 9.784588                            7.000774      -0.018702       1.960615                    0.999634      29.787471      86.910985       0.611255       0.425045      -1.054419      -0.017161       0.022390       0.003692       0.028451      -0.013272      -0.003032       0.016947       0.011217      -0.045492      -0.026131       0.000246       0.025885             12.337862       7.512516      -0.909812      -2.497453      17.315156      -6.800660      12.185915           0.000072
           74              C       4.368294      14.170082       4.352210      -0.286354      25.523227 0.43713383E+03  0.10473143E+05                                 7.829709                            7.182714      -0.486462       1.797753                    0.998552      32.835805     100.913279       0.577630       0.442582      -1.029890       0.088395       0.076061      -0.059096       0.130734      -0.062925       0.019372      -0.000202      -0.003633       0.225871      -0.101674       0.021916       0.079758              8.516389       7.888412      -0.508553      -0.915024       7.640261       0.760241      10.020494           0.048675
           75              C       1.536099      12.095297       7.230908      -0.112686      37.048833 0.43239152E+03  0.10193491E+05                                 9.784394                            7.000634      -0.018636       1.960638                    0.999634      29.787407      86.910696       0.611268       0.425039      -1.054422      -0.013715      -0.003356       0.024698       0.028449       0.006115      -0.014902       0.011688       0.022305       0.043434      -0.026152       0.000242       0.025910             12.337584       6.966334      -1.527021      -2.016865      18.282841      -6.219818      11.763577           0.000074
           76              C      10.369450       3.287767       2.561031      -0.286366      25.523608 0.43714312E+03  0.10473425E+05                                 7.829784                            7.182784      -0.486489       1.797744                    0.998551      32.836221     100.914960       0.577627       0.442581      -1.029890      -0.002238      -0.129159      -0.020103       0.130733      -0.062609       0.009929      -0.037436       0.100892       0.086578      -0.101690       0.021969       0.079721              8.516479       9.754450      -1.350329      -0.579099       7.969182       0.269800       7.825805           0.048378
           77              C      -0.071908      11.932683       9.482575      -0.112689      37.048998 0.43239480E+03  0.10193585E+05                                 9.784427                            7.000672      -0.018632       1.960639                    0.999634      29.787442      86.910769       0.611265       0.425040      -1.054422       0.017163       0.005091      -0.022111       0.028450       0.002250      -0.013444       0.006022       0.037806       0.034341      -0.026153       0.000242       0.025910             12.337615       7.512438      -1.964510      -1.790385      17.704473      -6.640385      11.795933           0.000095
           78              C       4.986210      13.284978       3.031957      -0.286662      25.527177 0.43722741E+03  0.10475981E+05                                 7.830633                            7.183581      -0.486519       1.797698                    0.998552      32.839485     100.928583       0.577581       0.442594      -1.029879      -0.088385       0.083553      -0.047913       0.130723       0.041859      -0.050869       0.038882      -0.098845      -0.059695      -0.101695       0.021956       0.079740              8.517433       7.889344      -0.653571      -0.818387       9.143964       1.377315       8.518991           0.047276
           79              C       7.818402       9.833947       3.857797      -0.112682      37.049110 0.43239631E+03  0.10193616E+05                                 9.784457                            7.000702      -0.018684       1.960622                    0.999634      29.787243      86.909785       0.611262       0.425043      -1.054422       0.013718      -0.024120      -0.006275       0.028449      -0.016081      -0.000017       0.019865       0.002408      -0.016224      -0.026132       0.000243       0.025889             12.337666       6.966347      -1.285494      -2.178744      17.075037      -6.715929      12.971615           0.000096
           80              C      11.888316       2.855951       1.916918      -0.286643      25.526633 0.43721452E+03  0.10475597E+05                                 7.830534                            7.183486      -0.486497       1.797706                    0.998552      32.839016     100.926819       0.577583       0.442596      -1.029878       0.002248      -0.030460       0.127106       0.130724       0.033023      -0.054183       0.006284      -0.005570      -0.232838      -0.101679       0.021901       0.079778              8.517313       9.755340      -0.022827      -1.469450       7.657685       0.141542       8.138914           0.047602
           81              C       2.632250       3.029623       2.778107      -0.112657      37.028175 0.43210139E+03  0.10184428E+05                                 9.778744                            6.997029      -0.018486       1.960692                    0.999634      29.781710      86.870235       0.611621       0.424887      -1.054570       0.027697      -0.005284      -0.003668       0.028434      -0.012573      -0.016698      -0.005310       0.014092      -0.045292      -0.026547       0.000738       0.025809             12.329646      16.054919       3.389968       4.947781       8.756350       5.283480      12.177669           0.000100
           82              C      10.694953       1.423928       1.578848      -0.286647      25.530343 0.43731588E+03  0.10478303E+05                                 7.830814                            7.184089      -0.486476       1.797717                    0.998552      32.836975     100.911502       0.577605       0.442567      -1.029927       0.028209       0.113155       0.059089       0.130734      -0.036230       0.008603      -0.017773       0.102403       0.225851      -0.101536       0.021740       0.079796              8.517536       8.100136      -0.402887      -1.091052       7.431705       0.476019      10.020768           0.047685
           83              C       5.114244      18.737007      10.562264      -0.112657      37.028702 0.43210319E+03  0.10184518E+05                                 9.778926                            6.997081      -0.018499       1.960688                    0.999634      29.782077      86.872555       0.611611       0.424891      -1.054563       0.003159      -0.013736      -0.024696       0.028435      -0.005493      -0.017322       0.007647      -0.023622       0.043514      -0.026546       0.000724       0.025822             12.329971      17.211835       3.630159       4.645573       8.021393       4.594151      11.756686           0.000101
           84              C       6.179573      14.717000       3.370027      -0.286639      25.530562 0.43732164E+03  0.10478437E+05                                 7.830774                            7.184084      -0.486484       1.797715                    0.998552      32.836820     100.909811       0.577614       0.442561      -1.029935      -0.114368      -0.060058       0.020114       0.130735      -0.077998       0.037599       0.007371       0.039652       0.086623      -0.101512       0.021746       0.079766              8.517473       9.414922      -1.521191      -0.502142       8.310589       0.396316       7.826908           0.047601
           85              C       4.982330       3.283575       3.218310      -0.025929      39.668353 0.43215301E+03  0.10059053E+05                                10.094328                            6.862579       0.011166       2.007859                    0.999319      27.128948      75.483971       0.643899       0.408666      -1.078316      -0.037401      -0.018448      -0.028197       0.050341       0.000905      -0.005595      -0.004767      -0.013110      -0.009672      -0.010093      -0.000358       0.010451             13.729897      18.771933       3.172512       7.001984       7.865088       5.137015      14.552670          -0.000186
           86              C       6.091367       3.698855       4.146284       0.611747      24.881480 0.24415157E+03  0.50249200E+04                                 7.908089                            5.544963      -0.060521       2.039211                    0.999556      22.112707      61.694907       0.630184       0.472247      -1.019768       0.045965       0.016109       0.038759       0.062246       0.009732      -0.034556      -0.064097      -0.136958      -0.074927      -0.084171      -0.030309       0.114480             10.217164      13.447445       1.113717       3.582285       6.144576       3.440096      11.059472          -0.000083
           87              C       4.372170      17.492024       8.643805      -0.025928      39.668300 0.43215233E+03  0.10059032E+05                                10.094316                            6.862571       0.011164       2.007859                    0.999319      27.128932      75.483886       0.643900       0.408666      -1.078316       0.037303       0.018509       0.028287       0.050342       0.000888      -0.005583      -0.004758      -0.013132      -0.009737      -0.010093      -0.000358       0.010451             13.729882      18.772053       3.172530       7.001957       7.865001       5.136928      14.552593          -0.000188
           88              C       3.263133      17.076744       7.715831       0.611747      24.881481 0.24415152E+03  0.50249184E+04                                 7.908088                            5.544961      -0.060521       2.039211                    0.999556      22.112705      61.694885       0.630184       0.472247      -1.019768      -0.045600      -0.016334      -0.039095       0.062246       0.009729      -0.034535      -0.064020      -0.137174      -0.074651      -0.084170      -0.030310       0.114480             10.217165      13.448440       1.113604       3.582241       6.144335       3.439663      11.058718          -0.000082
           89              C       0.757465      13.180664       7.602192      -0.025931      39.669310 0.43213283E+03  0.10058793E+05                                10.095527                            6.862929       0.011160       2.007859                    0.999319      27.130771      75.497842       0.643790       0.408727      -1.078241      -0.000332      -0.041925       0.027866       0.050342      -0.000640       0.005910       0.004351       0.012556       0.009571      -0.009890      -0.000341       0.010231             13.732681       7.521390      -0.388343      -2.849576      21.234498      -7.699111      12.442155          -0.000186
           90              C       0.884942      14.486295       6.865555       0.611759      24.882410 0.24414532E+03  0.50247983E+04                                 7.908561                            5.544992      -0.060483       2.039227                    0.999556      22.112885      61.697020       0.630161       0.472264      -1.019751       0.006268       0.054200      -0.029959       0.062245       0.015440       0.071968       0.040714       0.111519       0.062349      -0.083947      -0.030298       0.114245             10.218420       6.725729      -0.491582      -2.654163      14.658006      -4.012917       9.271526          -0.000087
           91              C       8.597035       7.594935       4.259923      -0.025934      39.669379 0.43213316E+03  0.10058807E+05                                10.095556                            6.862942       0.011150       2.007857                    0.999319      27.130784      75.498023       0.643788       0.408728      -1.078239       0.000233       0.041986      -0.027776       0.050343      -0.000641       0.005909       0.004336       0.012596       0.009507      -0.009890      -0.000343       0.010233             13.732734       7.521356      -0.388262      -2.849624      21.234522      -7.699177      12.442325          -0.000191
           92              C       8.469558       6.289304       4.996560       0.611755      24.882478 0.24414587E+03  0.50248134E+04                                 7.908582                            5.545002      -0.060491       2.039224                    0.999556      22.112913      61.697158       0.630159       0.472265      -1.019750      -0.005903      -0.054425       0.029622       0.062245       0.015353       0.072025       0.040748       0.111439       0.061991      -0.083947      -0.030299       0.114246             10.218457       6.725844      -0.491034      -2.654548      14.657357      -4.013270       9.272170          -0.000091
           93              C       8.597036       9.902755       2.712747      -0.025935      39.669379 0.43213333E+03  0.10058811E+05                                10.095547                            6.862939       0.011147       2.007855                    0.999319      27.130804      75.498043       0.643789       0.408727      -1.078240       0.000331      -0.041703       0.028199       0.050343       0.005720       0.001648       0.006979       0.006151      -0.009618      -0.009890      -0.000343       0.010232             13.732721       7.521400      -2.488444      -1.441654      19.121223      -8.566927      14.555540          -0.000195
           94              C       8.469561      11.080114       1.784774       0.611748      24.882693 0.24414814E+03  0.50248691E+04                                 7.908614                            5.545019      -0.060496       2.039220                    0.999556      22.112988      61.697315       0.630160       0.472263      -1.019751      -0.006269       0.048300      -0.038757       0.062244       0.060725       0.041608       0.059505       0.065759      -0.074931      -0.083948      -0.030297       0.114245             10.218506       6.725798      -2.268548      -1.462903      12.868864      -4.747676      11.060856          -0.000092
           95              C       0.757464      10.872844       9.149368      -0.025930      39.669259 0.43213243E+03  0.10058780E+05                                10.095510                            6.862921       0.011156       2.007858                    0.999319      27.130773      75.497805       0.643791       0.408726      -1.078241      -0.000233       0.041641      -0.028290       0.050342       0.005717       0.001645       0.006965       0.006192      -0.009680      -0.009890      -0.000341       0.010231             13.732653       7.521329      -2.488473      -1.441629      19.121169      -8.566814      14.555461          -0.000185
           96              C       0.884939       9.695485      10.077341       0.611752      24.882606 0.24414735E+03  0.50248485E+04                                 7.908592                            5.545008      -0.060490       2.039222                    0.999556      22.112953      61.697178       0.630161       0.472263      -1.019752       0.005904      -0.048075       0.039093       0.062244       0.060810       0.041549       0.059452       0.065891      -0.074653      -0.083948      -0.030297       0.114245             10.218468       6.725880      -2.269073      -1.462558      12.869425      -4.747422      11.060100          -0.000092
           97              C       6.433764      18.529259      10.190980      -0.025930      39.668391 0.43215336E+03  0.10059062E+05                                10.094330                            6.862580       0.011164       2.007858                    0.999319      27.128967      75.484009       0.643900       0.408666      -1.078316      -0.037302      -0.019137      -0.027867       0.050341      -0.005489      -0.001308      -0.007409      -0.006675       0.009633      -0.010093      -0.000358       0.010451             13.729901      18.772220       5.272110       5.594377       9.977730       6.004404      12.439752          -0.000189
           98              C       7.542801      19.229942      10.927618       0.611749      24.881612 0.24415289E+03  0.50249518E+04                                 7.908105                            5.544970      -0.060524       2.039208                    0.999556      22.112743      61.694952       0.630185       0.472246      -1.019769       0.045600       0.029960       0.029958       0.062245      -0.035625      -0.004130      -0.082768      -0.091515       0.062348      -0.084171      -0.030308       0.114479             10.217191      13.448597       2.890768       2.390826       7.932452       4.173857       9.270524          -0.000084
           99              C       2.920736       2.246340       1.671135      -0.025929      39.668370 0.43215305E+03  0.10059053E+05                                10.094324                            6.862575       0.011162       2.007857                    0.999319      27.128962      75.483971       0.643900       0.408665      -1.078316       0.037401       0.019077       0.027776       0.050341      -0.005507      -0.001296      -0.007400      -0.006697       0.009567      -0.010093      -0.000358       0.010451             13.729895      18.772143       5.272146       5.594363       9.977714       6.004419      12.439827          -0.000190
          100              C       1.811699       1.545657       0.934497       0.611748      24.881616 0.24415287E+03  0.50249511E+04                                 7.908105                            5.544969      -0.060525       2.039208                    0.999556      22.112741      61.694934       0.630185       0.472245      -1.019769      -0.045965      -0.029734      -0.029622       0.062245      -0.035646      -0.004135      -0.082833      -0.091328       0.061987      -0.084171      -0.030308       0.114479             10.217194      13.447657       2.890769       2.390943       7.932815       4.174323       9.271109          -0.000085
          101              N       5.543186       5.430629       8.100520       0.095005      15.364432 0.22476863E+03  0.44937251E+04                                 6.093887                            5.661375      -0.205110       1.998951                    0.998188      23.855456      63.837817       0.572923       0.534736      -0.996843      -0.117832       0.072620       0.108325       0.175762       0.033517       0.049989      -0.030912      -0.033861      -0.016866      -0.080731       0.040259       0.040472              6.724477       6.925672      -0.481094      -0.717295       6.442388       0.441550       6.805370           0.021784
          102              N       3.811309       6.498003       9.692653       0.095026      15.363929 0.22475884E+03  0.44934828E+04                                 6.093731                            5.661230      -0.205131       1.998951                    0.998188      23.855055      63.836524       0.572933       0.534732      -0.996844       0.117828      -0.072618      -0.108320       0.175756       0.033521       0.049987      -0.030908      -0.033860      -0.016874      -0.080730       0.040262       0.040469              6.724281       6.925472      -0.480768      -0.717438       6.442522       0.441575       6.804848           0.022076
          103              N      10.262944       2.521792       3.761595       0.089227      15.454176 0.22634323E+03  0.45326474E+04                                 6.113530                            5.677870      -0.199662       1.999163                    0.998218      23.968744      64.172299       0.572647       0.534115      -0.997234       0.116728      -0.071939      -0.107311       0.174115       0.032603       0.048626      -0.030072      -0.032940      -0.016408      -0.078532       0.039160       0.039372              6.748317       6.951905      -0.486803      -0.725819       6.462880       0.446799       6.830165           0.015897
          104              N      11.994821       1.454418       2.169462       0.089300      15.453047 0.22632100E+03  0.45320812E+04                                 6.113114                            5.677493      -0.199597       1.999204                    0.998218      23.967422      64.167463       0.572682       0.534096      -0.997245      -0.116728       0.071938       0.107311       0.174115       0.032610       0.048627      -0.030070      -0.032944      -0.016423      -0.078537       0.039165       0.039372              6.747799       6.951356      -0.486402      -0.725845       6.462732       0.446763       6.829309           0.015692
          105              O       5.768244       4.307435       5.186235      -0.566888      37.621559 0.53852892E+03  0.12952201E+05                                 8.960110                            7.177266       0.300294       2.148820                    0.997259      27.548312      72.445549       0.709956       0.358707      -1.139150       0.011050      -0.006015      -0.020896       0.024391       0.015031      -0.020009       0.002402      -0.141367       0.137830      -0.098056       0.048633       0.049423             10.721274       7.655178       0.429763       1.549988       8.331379       5.425728      16.177266          -0.000345
          106              O       2.099283      17.384601       8.042870      -0.566887      37.622399 0.53854405E+03  0.12952670E+05                                 8.960292                            7.177413       0.300265       2.148812                    0.997259      27.548409      72.446367       0.709941       0.358712      -1.139145       0.019482      -0.012804      -0.007174       0.024391      -0.009041      -0.020912      -0.053816       0.021122      -0.210256      -0.098052       0.048600       0.049451             10.721491      18.957419      -1.127713       1.211344       5.958359       0.662886       7.248696          -0.000350
          107              O       0.196066      15.442559       7.274561      -0.566886      37.624820 0.53856667E+03  0.12953442E+05                                 8.961079                            7.177764       0.300289       2.148820                    0.997259      27.548750      72.449568       0.709889       0.358732      -1.139121       0.010344      -0.016603      -0.014565       0.024388      -0.035360       0.056402       0.046486      -0.013124      -0.080826      -0.097840       0.048361       0.049480             10.722960       7.850290      -4.040164      -1.088387      17.707707       0.104635       6.610882          -0.000352
          108              O       7.671461       6.249477       5.954544      -0.566884      37.625753 0.53858197E+03  0.12953934E+05                                 8.961334                            7.177951       0.300326       2.148833                    0.997259      27.548878      72.450847       0.709865       0.358741      -1.139111       0.020188      -0.002215      -0.013503       0.024388       0.040948       0.001700      -0.006351       0.120865       0.147513      -0.097878       0.048362       0.049516             10.723297       9.490787       2.194311      -5.468826       9.400347      -3.856646      13.278756          -0.000334
          109              O      -5.196263      11.064990       0.744822      -0.566882      37.625465 0.53857639E+03  0.12953762E+05                                 8.961284                            7.177910       0.300340       2.148841                    0.997259      27.548742      72.450307       0.709868       0.358740      -1.139112      -0.010342       0.007165       0.020888       0.024385       0.065627      -0.011307       0.016555       0.059768       0.137866      -0.097880       0.048362       0.049519             10.723242       7.850489       0.527846      -4.150903       8.138635      -3.824857      16.180602          -0.000380
          110              O       1.683036       8.794172       9.750303      -0.566885      37.624583 0.53856212E+03  0.12953301E+05                                 8.961038                            7.177730       0.300305       2.148828                    0.997259      27.548640      72.449128       0.709891       0.358732      -1.139122      -0.020186       0.011650       0.007175       0.024386      -0.013958       0.038509       0.042623       0.001605      -0.210286      -0.097842       0.048361       0.049482             10.722911       9.490544      -5.892227      -0.047442      15.428762      -1.380918       7.249428          -0.000399
          111              O       8.706652      19.044351      10.518612      -0.566886      37.621448 0.53852687E+03  0.12952136E+05                                 8.960091                            7.177250       0.300301       2.148824                    0.997259      27.548242      72.445272       0.709957       0.358707      -1.139150      -0.019481       0.001771       0.014565       0.024388      -0.015890      -0.016322      -0.071527       0.064254      -0.080843      -0.098058       0.048634       0.049424             10.721253      18.957050       1.548804      -0.583094       6.596514       0.924935       6.610196          -0.000392
          112              O       2.134821       0.814811      -0.023487      -0.566884      37.622285 0.53854149E+03  0.12952591E+05                                 8.960274                            7.177395       0.300271       2.148815                    0.997259      27.548338      72.446098       0.709942       0.358712      -1.139145      -0.011048       0.017044       0.013498       0.024388      -0.024197       0.006286       0.001082      -0.138150       0.147525      -0.098054       0.048603       0.049452             10.721474       7.655394       1.270658       0.986374      11.232591       6.617024      13.276436          -0.000396
          113              O       3.586256      16.468164       6.675880      -0.568748      37.693029 0.53976041E+03  0.12989294E+05                                 8.970136                            7.184587       0.302552       2.148890                    0.997272      27.581953      72.555987       0.709721       0.358620      -1.139215      -0.011658       0.006566       0.021871       0.025639       0.015076      -0.019795       0.002408      -0.140799       0.137588      -0.097697       0.048472       0.049224             10.733978       7.665016       0.431859       1.555377       8.340381       5.432077      16.196538          -0.000185
          114              O       7.255217       3.390998       3.819245      -0.568745      37.693804 0.53977449E+03  0.12989733E+05                                 8.970309                            7.184730       0.302528       2.148884                    0.997272      27.582013      72.556695       0.709706       0.358624      -1.139209      -0.020530       0.013275       0.007721       0.025638      -0.008972      -0.020664      -0.053622       0.021160      -0.209661      -0.097692       0.048441       0.049251             10.734184      18.980370      -1.127349       1.216285       5.964507       0.663663       7.257674          -0.000189
          115              O       9.158434       5.333040       4.587554      -0.568746      37.696330 0.53979850E+03  0.12990548E+05                                 8.971118                            7.185093       0.302548       2.148891                    0.997271      27.582382      72.560029       0.709653       0.358645      -1.139185      -0.011110       0.017393       0.015208       0.025636      -0.035200       0.056249       0.046233      -0.013395      -0.080629      -0.097481       0.048183       0.049298             10.735688       7.857787      -4.043530      -1.088774      17.731280       0.101955       6.617996          -0.000192
          116              O       1.683039      14.526122       5.907571      -0.568748      37.697390 0.53981632E+03  0.12991119E+05                                 8.971395                            7.185302       0.302573       2.148899                    0.997272      27.582563      72.561527       0.709627       0.358654      -1.139175      -0.021079       0.002446       0.014383       0.025635       0.040881       0.001700      -0.006490       0.120317       0.146862      -0.097518       0.048183       0.049335             10.736046       9.500086       2.198217      -5.474320       9.414293      -3.863876      13.293758          -0.000174
          117              O       0.196063       9.710609      11.117293      -0.568747      37.696817 0.53980560E+03  0.12990787E+05                                 8.971289                            7.185215       0.302611       2.148916                    0.997272      27.582344      72.560576       0.709634       0.358652      -1.139177       0.011108      -0.007459      -0.021864       0.025633       0.065423      -0.011217       0.016362       0.059353       0.137621      -0.097518       0.048182       0.049337             10.735918       7.857979       0.528758      -4.154176       8.149930      -3.832477      16.199844          -0.000138
          118              O       7.671464      11.981427       2.111812      -0.568742      37.695632 0.53978581E+03  0.12990157E+05                                 8.970990                            7.184991       0.302589       2.148909                    0.997271      27.582126      72.558935       0.709661       0.358643      -1.139187       0.021076      -0.012377      -0.007722       0.025632      -0.013934       0.038445       0.042313       0.001474      -0.209689      -0.097481       0.048181       0.049300             10.735529       9.499745      -5.898736      -0.045923      15.448506      -1.385636       7.258336          -0.000154
          119              O       0.647848       1.731248       1.343503      -0.568744      37.692504 0.53975090E+03  0.12988999E+05                                 8.970038                            7.184510       0.302586       2.148905                    0.997272      27.581748      72.555098       0.709727       0.358618      -1.139216       0.020531      -0.002099      -0.015208       0.025636      -0.015687      -0.016165      -0.071276       0.064158      -0.080652      -0.097697       0.048473       0.049225             10.733858      18.979859       1.553185      -0.580922       6.604476       0.926464       6.617239          -0.000150
          120              O       5.768249      12.008367       0.023487      -0.568742      37.693347 0.53976575E+03  0.12989462E+05                                 8.970223                            7.184658       0.302558       2.148897                    0.997271      27.581841      72.555939       0.709712       0.358623      -1.139211       0.011656      -0.017737      -0.014378       0.025636      -0.024017       0.006408       0.001145      -0.137712       0.146876      -0.097693       0.048441       0.049252             10.734081       7.665138       1.274796       0.990311      11.245820       6.625095      13.291284          -0.000152

******************************************************
Auxiliary information for the entire system
The total spin magnetic moment of the unit cell is   0.959533
The total net atomic charge of the unit cell is   -0.000005
Accuracy of reproducing the electrostatic potential in the unit cell:
  The inner radius (bohr) =    5.0000
  The outer radius (bohr) =   12.0000
  Valid grid points have density less than (e/(bohr^3)) =    0.0001
  The number of valid grid points were=       244688
  The rms potential error without charges in kcal/mol is=      5.58094
  The rms potential error with partial charges in kcal/mol is=      0.64428
  The RRMSE value at monopole order=      0.11544
  The rms potential error with partial charges and cloud penetration in kcal/mol is=      0.65223
  The RRMSE value at monopole order with cloud penetration is=      0.11687
  The rms potential error with partial charges and atomic dipoles in kcal/mol is=      0.41422
  The RRMSE value at dipole order=      0.07422
  The rms potential error with partial charges, atomic dipoles and cloud penetration in kcal/mol is=      0.39585
  The RRMSE value at dipole order with cloud penetration=      0.07093

******************************************************
The electron densities and ab initio electrostatic potential were computed in VASP using the PBE functional and
projector augmented wave method. See the main text of the journal article for a description of computational details.
The atomic charges, dipoles, and quadrupoles were computed with the DDEC6 method as described in
(a) T. A. Manz and N. Gabaldon Limas, RSC Adv. 6 (2016) 47771-47801 DOI: 10.1039/c6ra04656h
(b) N. Gabaldon Limas and T. A. Manz, RSC Adv. 8 (2018) 2678-2707 DOI: 10.1039/c7ra11829e.
For each atom in the material, the electron cloud parameters were fit to the spherically averaged atom-in-material
electron density using radial positions for which this density was between 10^-4 and 10^-2 electrons per cubic bohr.
The polarizabilities, dispersion coefficients, and quantum Drude oscillator (QDO) parameters were fit using the MCLF method.
The magnetic structure of the system was optimized in VASP from the default ferromagnetic initial guess using spin polarization.
The atomic spin moments (ASMs) were computed on this optimized magnetic structure using the DDEC6 partition as inputs
to the method of T. A. Manz and D. S. Sholl, J. Chem. Theory Comput. 7 (2011) 4146-4164 DOI: 10.1021/ct200539n.
The RMSE and RRMSE were computed using a uniform grid with Ewald summation.
